# Supplementary material for: Comment on 'Valid molecular dynamics simulations of human hemoglobin require a surprisingly large box size'
Source: eLife. 2019 Jun 20;8:e44718. doi: 10.7554/eLife.44718 (PMC6586461; doi:10.7554/eLife.44718)
Supplement: Figure 1—source data 1. — The zip archive contains a README file describing which source files correspond to the different panels. [file elife-44718-fig1-data1.zip › figure1/panels_AB/90A/0/rmsd_2dn2.xvg]

# This file was created Wed Nov 14 12:39:49 2018
# Created by:
#             :-) GROMACS - gmx rms, 2018.3-dev-20180823-5d5eb38 (-:
# 
# Executable:   /usr/local/gromacs/2018/2018.3-impi2017-fftw337-gcc640-cuda91/bin/gmx
# Data prefix:  /usr/local/gromacs/2018/2018.3-impi2017-fftw337-gcc640-cuda91
# Working dir:  /home/degroot/hb/2dn2/Meuwly/90a-elife/0
# Command line:
#   gmx rms -s ../topol.tpr -f x.xtc -nice 0 -o rmsd_2dn2.xvg
# gmx rms is part of G R O M A C S:
#
# God Rules Over Mankind, Animals, Cosmos and Such
#
@    title "RMSD"
@    xaxis  label "Time (ps)"
@    yaxis  label "RMSD (nm)"
@TYPE xy
@ subtitle "Backbone after lsq fit to Backbone"
   0.0000000    0.0000005
  40.0000000    0.0842107
  80.0000000    0.0802188
 120.0000000    0.0913395
 160.0000000    0.0965109
 200.0000000    0.0863637
 240.0000000    0.0940497
 280.0000000    0.0900393
 320.0000000    0.0903244
 360.0000000    0.0915746
 400.0000000    0.0875115
 440.0000000    0.0825215
 480.0000000    0.0889085
 520.0000000    0.0844017
 560.0000000    0.0921426
 600.0000000    0.0824728
 640.0000000    0.0826082
 680.0000000    0.0877210
 720.0000000    0.0976411
 760.0000000    0.0909284
 800.0000000    0.1030442
 840.0000000    0.0849168
 880.0000000    0.0979132
 920.0000000    0.0930301
 960.0000000    0.0935023
1000.0000000    0.0971020
1040.0000000    0.0976795
1080.0000000    0.0862299
1120.0000000    0.0928853
1160.0000000    0.1027338
1200.0000000    0.0886805
1240.0000000    0.1018590
1280.0000000    0.1056854
1320.0000000    0.1030487
1360.0000000    0.0920654
1400.0000000    0.0792568
1440.0000000    0.0949084
1480.0000000    0.1023973
1520.0000000    0.0964721
1560.0000000    0.1002277
1600.0000000    0.0898236
1640.0000000    0.0891901
1680.0000000    0.0836580
1720.0000000    0.1003877
1760.0000000    0.0848973
1800.0000000    0.0934391
1840.0000000    0.1018075
1880.0000000    0.0848934
1920.0000000    0.0958901
1960.0000000    0.0805470
2000.0000000    0.0903040
2040.0000000    0.0883535
2080.0000000    0.1017827
2120.0000000    0.0909489
2160.0000000    0.0951618
2200.0000000    0.0992296
2240.0000000    0.0902362
2280.0000000    0.0966985
2320.0000000    0.0858914
2360.0000000    0.0881587
2400.0000000    0.0992124
2440.0000000    0.0998043
2480.0000000    0.0905741
2520.0000000    0.0944770
2560.0000000    0.0873066
2600.0000000    0.0973050
2640.0000000    0.0957884
2680.0000000    0.1123096
2720.0000000    0.0915790
2760.0000000    0.0933809
2800.0000000    0.1016774
2840.0000000    0.1035933
2880.0000000    0.1099976
2920.0000000    0.1088603
2960.0000000    0.0995994
3000.0000000    0.1129294
3040.0000000    0.1011353
3080.0000000    0.0866977
3120.0000000    0.1025440
3160.0000000    0.1006032
3200.0000000    0.1006173
3240.0000000    0.1102765
3280.0000000    0.0972570
3320.0000000    0.1085184
3360.0000000    0.0969085
3400.0000000    0.0936635
3440.0000000    0.0956173
3480.0000000    0.0965622
3520.0000000    0.0928253
3560.0000000    0.0933404
3600.0000000    0.0946889
3640.0000000    0.1161664
3680.0000000    0.0997547
3720.0000000    0.0916230
3760.0000000    0.0921698
3800.0000000    0.0977317
3840.0000000    0.0889798
3880.0000000    0.0994172
3920.0000000    0.1035637
3960.0000000    0.0910031
4000.0000000    0.0966039
4040.0000000    0.0920175
4080.0000000    0.0941144
4120.0000000    0.0973765
4160.0000000    0.1014482
4200.0000000    0.0910899
4240.0000000    0.0821475
4280.0000000    0.0978618
4320.0000000    0.0868082
4360.0000000    0.0863366
4400.0000000    0.0888470
4440.0000000    0.0852204
4480.0000000    0.0966378
4520.0000000    0.1067494
4560.0000000    0.0814386
4600.0000000    0.0878234
4640.0000000    0.0870710
4680.0000000    0.0829340
4720.0000000    0.0989623
4760.0000000    0.0989929
4800.0000000    0.0851729
4840.0000000    0.0971997
4880.0000000    0.0910049
4920.0000000    0.0970973
4960.0000000    0.0911762
5000.0000000    0.1029520
5040.0000000    0.0982441
5080.0000000    0.0915584
5120.0000000    0.0845714
5160.0000000    0.0893276
5200.0000000    0.0792648
5240.0000000    0.0945962
5280.0000000    0.0828564
5320.0000000    0.0905767
5360.0000000    0.0953798
5400.0000000    0.0917867
5440.0000000    0.0858320
5480.0000000    0.0923939
5520.0000000    0.0927746
5560.0000000    0.0862250
5600.0000000    0.0842876
5640.0000000    0.0806576
5680.0000000    0.0759685
5720.0000000    0.0902681
5760.0000000    0.0858571
5800.0000000    0.0880258
5840.0000000    0.0866301
5880.0000000    0.0986098
5920.0000000    0.1051472
5960.0000000    0.0899804
6000.0000000    0.0936242
6040.0000000    0.0844772
6080.0000000    0.0947035
6120.0000000    0.0875686
6160.0000000    0.1041257
6200.0000000    0.0893494
6240.0000000    0.0913429
6280.0000000    0.0887900
6320.0000000    0.0828154
6360.0000000    0.0973059
6400.0000000    0.0829622
6440.0000000    0.0897713
6480.0000000    0.0824091
6520.0000000    0.0826883
6560.0000000    0.0806540
6600.0000000    0.0918260
6640.0000000    0.0826885
6680.0000000    0.0824211
6720.0000000    0.0849884
6760.0000000    0.0803932
6800.0000000    0.0880059
6840.0000000    0.0930246
6880.0000000    0.0826328
6920.0000000    0.0741054
6960.0000000    0.1012210
7000.0000000    0.0882528
7040.0000000    0.0893562
7080.0000000    0.0999229
7120.0000000    0.0862483
7160.0000000    0.0881964
7200.0000000    0.0975878
7240.0000000    0.0985615
7280.0000000    0.0886651
7320.0000000    0.0966149
7360.0000000    0.0918631
7400.0000000    0.0887442
7440.0000000    0.0899498
7480.0000000    0.0935384
7520.0000000    0.0962681
7560.0000000    0.0896437
7600.0000000    0.0941941
7640.0000000    0.0988430
7680.0000000    0.0860600
7720.0000000    0.0901094
7760.0000000    0.0832371
7800.0000000    0.0945856
7840.0000000    0.0911796
7880.0000000    0.1119637
7920.0000000    0.1003332
7960.0000000    0.0935490
8000.0000000    0.0950851
8040.0000000    0.0953548
8080.0000000    0.0921672
8120.0000000    0.0841616
8160.0000000    0.0953393
8200.0000000    0.0926026
8240.0000000    0.0945143
8280.0000000    0.1020076
8320.0000000    0.1010650
8360.0000000    0.0895701
8400.0000000    0.0983581
8440.0000000    0.0865276
8480.0000000    0.0961195
8520.0000000    0.1026408
8560.0000000    0.1006685
8600.0000000    0.0870406
8640.0000000    0.0972749
8680.0000000    0.1001422
8720.0000000    0.1028399
8760.0000000    0.1022568
8800.0000000    0.1159003
8840.0000000    0.0978865
8880.0000000    0.1039359
8920.0000000    0.1039134
8960.0000000    0.0867058
9000.0000000    0.0950680
9040.0000000    0.0979716
9080.0000000    0.0986818
9120.0000000    0.0997151
9160.0000000    0.0974936
9200.0000000    0.0969086
9240.0000000    0.1052380
9280.0000000    0.1037591
9320.0000000    0.1021456
9360.0000000    0.1058564
9400.0000000    0.1046119
9440.0000000    0.0983197
9480.0000000    0.1027411
9520.0000000    0.0972369
9560.0000000    0.1272744
9600.0000000    0.0933520
9640.0000000    0.1079550
9680.0000000    0.0985146
9720.0000000    0.0972273
9760.0000000    0.1134451
9800.0000000    0.1080646
9840.0000000    0.1092116
9880.0000000    0.1175790
9920.0000000    0.1112375
9960.0000000    0.1003095
10000.0000000    0.1073441
10040.0000000    0.0969087
10080.0000000    0.0931351
10120.0000000    0.0930163
10160.0000000    0.1004001
10200.0000000    0.1076588
10240.0000000    0.1064994
10280.0000000    0.1065422
10320.0000000    0.0972109
10360.0000000    0.1017805
10400.0000000    0.1005609
10440.0000000    0.1050231
10480.0000000    0.1014315
10520.0000000    0.0959173
10560.0000000    0.0946831
10600.0000000    0.1174830
10640.0000000    0.1045236
10680.0000000    0.1044151
10720.0000000    0.0994547
10760.0000000    0.1025262
10800.0000000    0.0992555
10840.0000000    0.1075941
10880.0000000    0.0999553
10920.0000000    0.1052522
10960.0000000    0.0986596
11000.0000000    0.1044663
11040.0000000    0.0978269
11080.0000000    0.0931333
11120.0000000    0.1117783
11160.0000000    0.1052263
11200.0000000    0.0960987
11240.0000000    0.1041443
11280.0000000    0.1038939
11320.0000000    0.0960949
11360.0000000    0.0978087
11400.0000000    0.0918398
11440.0000000    0.0856357
11480.0000000    0.0986455
11520.0000000    0.0974127
11560.0000000    0.0976893
11600.0000000    0.1018428
11640.0000000    0.0961718
11680.0000000    0.0970575
11720.0000000    0.0910800
11760.0000000    0.1061590
11800.0000000    0.0880181
11840.0000000    0.1011472
11880.0000000    0.0951392
11920.0000000    0.0985708
11960.0000000    0.0971010
12000.0000000    0.0986279
12040.0000000    0.0954869
12080.0000000    0.0988232
12120.0000000    0.1032337
12160.0000000    0.1026444
12200.0000000    0.1042905
12240.0000000    0.1067292
12280.0000000    0.0914271
12320.0000000    0.1118665
12360.0000000    0.1162695
12400.0000000    0.1133659
12440.0000000    0.1241882
12480.0000000    0.1113866
12520.0000000    0.1030702
12560.0000000    0.1068308
12600.0000000    0.1062656
12640.0000000    0.1035177
12680.0000000    0.1096770
12720.0000000    0.0964159
12760.0000000    0.1002622
12800.0000000    0.1071502
12840.0000000    0.1097334
12880.0000000    0.1069807
12920.0000000    0.1027422
12960.0000000    0.1093205
13000.0000000    0.1027273
13040.0000000    0.1034898
13080.0000000    0.1120560
13120.0000000    0.1010984
13160.0000000    0.0927596
13200.0000000    0.0901780
13240.0000000    0.0998802
13280.0000000    0.0992843
13320.0000000    0.0982189
13360.0000000    0.1014541
13400.0000000    0.1033534
13440.0000000    0.1039846
13480.0000000    0.0955981
13520.0000000    0.1039483
13560.0000000    0.0958492
13600.0000000    0.1139677
13640.0000000    0.1051678
13680.0000000    0.1022644
13720.0000000    0.1006183
13760.0000000    0.0988477
13800.0000000    0.1059157
13840.0000000    0.0981971
13880.0000000    0.0986050
13920.0000000    0.1109560
13960.0000000    0.1005510
14000.0000000    0.0957769
14040.0000000    0.1084943
14080.0000000    0.0940691
14120.0000000    0.0952880
14160.0000000    0.0974222
14200.0000000    0.0764687
14240.0000000    0.0913386
14280.0000000    0.0933818
14320.0000000    0.1077947
14360.0000000    0.0983145
14400.0000000    0.1001920
14440.0000000    0.0889691
14480.0000000    0.0903423
14520.0000000    0.0933160
14560.0000000    0.0850575
14600.0000000    0.0974343
14640.0000000    0.0891136
14680.0000000    0.0874761
14720.0000000    0.0859379
14760.0000000    0.0945447
14800.0000000    0.0909028
14840.0000000    0.0965111
14880.0000000    0.0881676
14920.0000000    0.1028566
14960.0000000    0.0800953
15000.0000000    0.0837675
15040.0000000    0.0958944
15080.0000000    0.0872592
15120.0000000    0.0846945
15160.0000000    0.0812431
15200.0000000    0.0890409
15240.0000000    0.0988742
15280.0000000    0.0815764
15320.0000000    0.0800072
15360.0000000    0.0907200
15400.0000000    0.0977577
15440.0000000    0.0870052
15480.0000000    0.0961785
15520.0000000    0.0868068
15560.0000000    0.0913844
15600.0000000    0.0851741
15640.0000000    0.0943861
15680.0000000    0.0844762
15720.0000000    0.0883587
15760.0000000    0.0876098
15800.0000000    0.0996198
15840.0000000    0.1013952
15880.0000000    0.1010479
15920.0000000    0.0922385
15960.0000000    0.0976908
16000.0000000    0.1026354
16040.0000000    0.1077699
16080.0000000    0.0953292
16120.0000000    0.0993249
16160.0000000    0.0994929
16200.0000000    0.1046654
16240.0000000    0.0906741
16280.0000000    0.1010540
16320.0000000    0.1010911
16360.0000000    0.0976169
16400.0000000    0.0938276
16440.0000000    0.0964682
16480.0000000    0.1012261
16520.0000000    0.1046095
16560.0000000    0.1093283
16600.0000000    0.1095889
16640.0000000    0.0993215
16680.0000000    0.1050650
16720.0000000    0.0979423
16760.0000000    0.1020530
16800.0000000    0.1000256
16840.0000000    0.0928901
16880.0000000    0.1011248
16920.0000000    0.0978345
16960.0000000    0.0936003
17000.0000000    0.1030905
17040.0000000    0.0955074
17080.0000000    0.1000665
17120.0000000    0.1078535
17160.0000000    0.1001582
17200.0000000    0.0994094
17240.0000000    0.1116124
17280.0000000    0.0981670
17320.0000000    0.0979696
17360.0000000    0.1054722
17400.0000000    0.1080915
17440.0000000    0.1045409
17480.0000000    0.1012224
17520.0000000    0.0958107
17560.0000000    0.1043110
17600.0000000    0.1015238
17640.0000000    0.0997308
17680.0000000    0.0969881
17720.0000000    0.0908980
17760.0000000    0.0971679
17800.0000000    0.0964148
17840.0000000    0.0953947
17880.0000000    0.0888441
17920.0000000    0.0889870
17960.0000000    0.0841973
18000.0000000    0.0879406
18040.0000000    0.0811570
18080.0000000    0.0922869
18120.0000000    0.0838881
18160.0000000    0.0838166
18200.0000000    0.0843804
18240.0000000    0.1041505
18280.0000000    0.0970244
18320.0000000    0.0846015
18360.0000000    0.0849690
18400.0000000    0.0888148
18440.0000000    0.0960796
18480.0000000    0.1006047
18520.0000000    0.0902443
18560.0000000    0.0952946
18600.0000000    0.1068026
18640.0000000    0.0956467
18680.0000000    0.0889344
18720.0000000    0.0839643
18760.0000000    0.0952124
18800.0000000    0.0903440
18840.0000000    0.0982787
18880.0000000    0.0937918
18920.0000000    0.0902748
18960.0000000    0.0768393
19000.0000000    0.0829472
19040.0000000    0.0858184
19080.0000000    0.0904970
19120.0000000    0.0846073
19160.0000000    0.0909307
19200.0000000    0.0873084
19240.0000000    0.0952841
19280.0000000    0.0826034
19320.0000000    0.0878833
19360.0000000    0.0993644
19400.0000000    0.0902654
19440.0000000    0.0881409
19480.0000000    0.0911148
19520.0000000    0.0879993
19560.0000000    0.0916884
19600.0000000    0.0915634
19640.0000000    0.0859081
19680.0000000    0.0864873
19720.0000000    0.0861893
19760.0000000    0.0983582
19800.0000000    0.0968344
19840.0000000    0.1045470
19880.0000000    0.0940715
19920.0000000    0.0913842
19960.0000000    0.0871973
20000.0000000    0.0906594
20040.0000000    0.0895923
20080.0000000    0.0916195
20120.0000000    0.0924155
20160.0000000    0.0932835
20200.0000000    0.1001151
20240.0000000    0.0958081
20280.0000000    0.0888409
20320.0000000    0.0899223
20360.0000000    0.0804109
20400.0000000    0.0836402
20440.0000000    0.0826139
20480.0000000    0.0906345
20520.0000000    0.0974936
20560.0000000    0.0949733
20600.0000000    0.1011496
20640.0000000    0.0943990
20680.0000000    0.0912918
20720.0000000    0.1000740
20760.0000000    0.0959555
20800.0000000    0.0854160
20840.0000000    0.0927412
20880.0000000    0.0994234
20920.0000000    0.0903433
20960.0000000    0.0976988
21000.0000000    0.0949790
21040.0000000    0.0865357
21080.0000000    0.0939695
21120.0000000    0.0973830
21160.0000000    0.0888701
21200.0000000    0.0938087
21240.0000000    0.1007398
21280.0000000    0.1118073
21320.0000000    0.1006568
21360.0000000    0.1025945
21400.0000000    0.1061952
21440.0000000    0.0978063
21480.0000000    0.0974555
21520.0000000    0.1069414
21560.0000000    0.0961361
21600.0000000    0.0976850
21640.0000000    0.0883425
21680.0000000    0.0864278
21720.0000000    0.0961300
21760.0000000    0.0895948
21800.0000000    0.0987241
21840.0000000    0.0886438
21880.0000000    0.1002283
21920.0000000    0.0924537
21960.0000000    0.0927322
22000.0000000    0.0903029
22040.0000000    0.0944523
22080.0000000    0.1001443
22120.0000000    0.1041036
22160.0000000    0.0926277
22200.0000000    0.0872558
22240.0000000    0.0873097
22280.0000000    0.0821652
22320.0000000    0.0917363
22360.0000000    0.0934853
22400.0000000    0.0986965
22440.0000000    0.0926825
22480.0000000    0.1018937
22520.0000000    0.1086762
22560.0000000    0.1006187
22600.0000000    0.0903236
22640.0000000    0.0953026
22680.0000000    0.0882810
22720.0000000    0.0910237
22760.0000000    0.0981072
22800.0000000    0.1049228
22840.0000000    0.1049814
22880.0000000    0.0937519
22920.0000000    0.0966137
22960.0000000    0.0895934
23000.0000000    0.1062404
23040.0000000    0.0851381
23080.0000000    0.0928270
23120.0000000    0.0971664
23160.0000000    0.0850906
23200.0000000    0.1000628
23240.0000000    0.0911550
23280.0000000    0.0916123
23320.0000000    0.0907705
23360.0000000    0.1005751
23400.0000000    0.0940885
23440.0000000    0.0936997
23480.0000000    0.0903089
23520.0000000    0.0958029
23560.0000000    0.0855994
23600.0000000    0.0888052
23640.0000000    0.0944346
23680.0000000    0.0817237
23720.0000000    0.0942690
23760.0000000    0.1037514
23800.0000000    0.0962730
23840.0000000    0.1033206
23880.0000000    0.0963242
23920.0000000    0.0909754
23960.0000000    0.0922466
24000.0000000    0.0900838
24040.0000000    0.0912281
24080.0000000    0.0868760
24120.0000000    0.0908437
24160.0000000    0.0892947
24200.0000000    0.0864431
24240.0000000    0.0922966
24280.0000000    0.1007935
24320.0000000    0.0972660
24360.0000000    0.0793182
24400.0000000    0.0895987
24440.0000000    0.0916105
24480.0000000    0.0919887
24520.0000000    0.0952938
24560.0000000    0.0935417
24600.0000000    0.0895761
24640.0000000    0.0986438
24680.0000000    0.1021671
24720.0000000    0.0923760
24760.0000000    0.0867480
24800.0000000    0.0970238
24840.0000000    0.0970267
24880.0000000    0.0896899
24920.0000000    0.0917491
24960.0000000    0.0836029
25000.0000000    0.0830733
25040.0000000    0.0821049
25080.0000000    0.0841131
25120.0000000    0.0933778
25160.0000000    0.0811787
25200.0000000    0.0874606
25240.0000000    0.0886834
25280.0000000    0.0934842
25320.0000000    0.0830671
25360.0000000    0.0879844
25400.0000000    0.0853145
25440.0000000    0.0845091
25480.0000000    0.0782005
25520.0000000    0.0956919
25560.0000000    0.0916265
25600.0000000    0.0858672
25640.0000000    0.0937117
25680.0000000    0.0892714
25720.0000000    0.0888499
25760.0000000    0.0902712
25800.0000000    0.0886109
25840.0000000    0.0943221
25880.0000000    0.0869691
25920.0000000    0.1004610
25960.0000000    0.0952448
26000.0000000    0.0889987
26040.0000000    0.0918228
26080.0000000    0.0892648
26120.0000000    0.0942203
26160.0000000    0.0887870
26200.0000000    0.0911113
26240.0000000    0.0889567
26280.0000000    0.0895333
26320.0000000    0.0986353
26360.0000000    0.0985903
26400.0000000    0.1117334
26440.0000000    0.0869158
26480.0000000    0.0960686
26520.0000000    0.1027001
26560.0000000    0.1013615
26600.0000000    0.1031855
26640.0000000    0.0916467
26680.0000000    0.0935547
26720.0000000    0.0910924
26760.0000000    0.0940262
26800.0000000    0.0916627
26840.0000000    0.0965801
26880.0000000    0.0972807
26920.0000000    0.0935198
26960.0000000    0.0879915
27000.0000000    0.0891595
27040.0000000    0.0954651
27080.0000000    0.0903803
27120.0000000    0.1058915
27160.0000000    0.0985872
27200.0000000    0.0952082
27240.0000000    0.1070862
27280.0000000    0.1113069
27320.0000000    0.1133210
27360.0000000    0.1043782
27400.0000000    0.1067409
27440.0000000    0.0893574
27480.0000000    0.0966720
27520.0000000    0.0977710
27560.0000000    0.1017942
27600.0000000    0.0892924
27640.0000000    0.1035229
27680.0000000    0.1035746
27720.0000000    0.1001087
27760.0000000    0.0965871
27800.0000000    0.1042463
27840.0000000    0.1042088
27880.0000000    0.1023857
27920.0000000    0.0940551
27960.0000000    0.0995103
28000.0000000    0.1112131
28040.0000000    0.1190494
28080.0000000    0.1059232
28120.0000000    0.0989357
28160.0000000    0.0951356
28200.0000000    0.1006846
28240.0000000    0.1095405
28280.0000000    0.1039683
28320.0000000    0.1026772
28360.0000000    0.1134582
28400.0000000    0.1066613
28440.0000000    0.1148755
28480.0000000    0.1020033
28520.0000000    0.1026300
28560.0000000    0.1075758
28600.0000000    0.1145635
28640.0000000    0.1092392
28680.0000000    0.1013862
28720.0000000    0.1037192
28760.0000000    0.1017594
28800.0000000    0.1144000
28840.0000000    0.1101014
28880.0000000    0.1093171
28920.0000000    0.1254040
28960.0000000    0.1128670
29000.0000000    0.1235056
29040.0000000    0.1025027
29080.0000000    0.1034680
29120.0000000    0.1248784
29160.0000000    0.1125248
29200.0000000    0.1132766
29240.0000000    0.1080641
29280.0000000    0.1012717
29320.0000000    0.1052359
29360.0000000    0.1025948
29400.0000000    0.1002199
29440.0000000    0.1074448
29480.0000000    0.0958741
29520.0000000    0.1075390
29560.0000000    0.1087897
29600.0000000    0.0999936
29640.0000000    0.1026573
29680.0000000    0.0946983
29720.0000000    0.1006692
29760.0000000    0.0996301
29800.0000000    0.1025365
29840.0000000    0.1052617
29880.0000000    0.0903092
29920.0000000    0.0995466
29960.0000000    0.0948373
30000.0000000    0.1037909
30040.0000000    0.0993944
30080.0000000    0.1100314
30120.0000000    0.1005718
30160.0000000    0.0999732
30200.0000000    0.1044707
30240.0000000    0.1018814
30280.0000000    0.0976861
30320.0000000    0.1036132
30360.0000000    0.0944920
30400.0000000    0.1032643
30440.0000000    0.1044907
30480.0000000    0.1002192
30520.0000000    0.1010736
30560.0000000    0.0944534
30600.0000000    0.0970243
30640.0000000    0.0925506
30680.0000000    0.0961828
30720.0000000    0.0921692
30760.0000000    0.0893400
30800.0000000    0.0895973
30840.0000000    0.0949813
30880.0000000    0.0914458
30920.0000000    0.0896879
30960.0000000    0.0976775
31000.0000000    0.1042859
31040.0000000    0.1060964
31080.0000000    0.1010490
31120.0000000    0.1022202
31160.0000000    0.1007782
31200.0000000    0.0881301
31240.0000000    0.0939519
31280.0000000    0.1033130
31320.0000000    0.0958695
31360.0000000    0.0943242
31400.0000000    0.0991274
31440.0000000    0.0906819
31480.0000000    0.0985324
31520.0000000    0.0966752
31560.0000000    0.0900496
31600.0000000    0.1029686
31640.0000000    0.1006488
31680.0000000    0.1096551
31720.0000000    0.1035450
31760.0000000    0.0998763
31800.0000000    0.0992355
31840.0000000    0.0865337
31880.0000000    0.0857877
31920.0000000    0.0960149
31960.0000000    0.0837595
32000.0000000    0.0887423
32040.0000000    0.0886020
32080.0000000    0.0841089
32120.0000000    0.0986480
32160.0000000    0.0862847
32200.0000000    0.0955943
32240.0000000    0.0887289
32280.0000000    0.0952317
32320.0000000    0.0928087
32360.0000000    0.0947733
32400.0000000    0.0928612
32440.0000000    0.0893564
32480.0000000    0.0892926
32520.0000000    0.0880790
32560.0000000    0.0823523
32600.0000000    0.0841749
32640.0000000    0.0805090
32680.0000000    0.0870413
32720.0000000    0.0831326
32760.0000000    0.0861167
32800.0000000    0.0840726
32840.0000000    0.0864517
32880.0000000    0.0873135
32920.0000000    0.0995856
32960.0000000    0.1021396
33000.0000000    0.0902968
33040.0000000    0.0795342
33080.0000000    0.0796282
33120.0000000    0.0797840
33160.0000000    0.0885431
33200.0000000    0.0881964
33240.0000000    0.0797084
33280.0000000    0.0810544
33320.0000000    0.0885344
33360.0000000    0.0986352
33400.0000000    0.0800431
33440.0000000    0.0875084
33480.0000000    0.0832614
33520.0000000    0.0863571
33560.0000000    0.0900162
33600.0000000    0.0913016
33640.0000000    0.0930618
33680.0000000    0.0855076
33720.0000000    0.0871357
33760.0000000    0.0834607
33800.0000000    0.0856441
33840.0000000    0.0766994
33880.0000000    0.0796677
33920.0000000    0.0917834
33960.0000000    0.0830779
34000.0000000    0.0891438
34040.0000000    0.0889039
34080.0000000    0.0975538
34120.0000000    0.1031748
34160.0000000    0.0926875
34200.0000000    0.0844323
34240.0000000    0.0902567
34280.0000000    0.0890051
34320.0000000    0.0896611
34360.0000000    0.0985014
34400.0000000    0.0863481
34440.0000000    0.1056744
34480.0000000    0.1000813
34520.0000000    0.0869573
34560.0000000    0.0912759
34600.0000000    0.1101484
34640.0000000    0.0880809
34680.0000000    0.0955359
34720.0000000    0.1009297
34760.0000000    0.1022498
34800.0000000    0.0906988
34840.0000000    0.0897005
34880.0000000    0.1026814
34920.0000000    0.0997515
34960.0000000    0.0905676
35000.0000000    0.0950952
35040.0000000    0.0985363
35080.0000000    0.1044099
35120.0000000    0.1023559
35160.0000000    0.0982388
35200.0000000    0.0938837
35240.0000000    0.0965647
35280.0000000    0.1028569
35320.0000000    0.0945886
35360.0000000    0.0919748
35400.0000000    0.0957560
35440.0000000    0.0993087
35480.0000000    0.0970616
35520.0000000    0.0945073
35560.0000000    0.0920063
35600.0000000    0.1035272
35640.0000000    0.1021289
35680.0000000    0.1027458
35720.0000000    0.0933553
35760.0000000    0.0949595
35800.0000000    0.1006090
35840.0000000    0.0930343
35880.0000000    0.0918498
35920.0000000    0.0972522
35960.0000000    0.0918288
36000.0000000    0.0952865
36040.0000000    0.0932851
36080.0000000    0.0963019
36120.0000000    0.0961102
36160.0000000    0.0902693
36200.0000000    0.1046271
36240.0000000    0.1103339
36280.0000000    0.1043069
36320.0000000    0.0889570
36360.0000000    0.0925458
36400.0000000    0.0865622
36440.0000000    0.0984333
36480.0000000    0.0973716
36520.0000000    0.0985934
36560.0000000    0.0780806
36600.0000000    0.0985599
36640.0000000    0.0910875
36680.0000000    0.0815242
36720.0000000    0.0886027
36760.0000000    0.0907810
36800.0000000    0.0940421
36840.0000000    0.0930161
36880.0000000    0.0901059
36920.0000000    0.0974080
36960.0000000    0.0904400
37000.0000000    0.0838043
37040.0000000    0.0877107
37080.0000000    0.0955069
37120.0000000    0.0878155
37160.0000000    0.0775201
37200.0000000    0.0867480
37240.0000000    0.0886401
37280.0000000    0.0945648
37320.0000000    0.0898945
37360.0000000    0.0865882
37400.0000000    0.0957494
37440.0000000    0.0918693
37480.0000000    0.0876403
37520.0000000    0.0850540
37560.0000000    0.0800120
37600.0000000    0.0868697
37640.0000000    0.0826256
37680.0000000    0.0933024
37720.0000000    0.0823018
37760.0000000    0.0876017
37800.0000000    0.0858669
37840.0000000    0.0852772
37880.0000000    0.0953020
37920.0000000    0.0927792
37960.0000000    0.1012636
38000.0000000    0.0899492
38040.0000000    0.0882712
38080.0000000    0.0918451
38120.0000000    0.0799318
38160.0000000    0.0824117
38200.0000000    0.0997001
38240.0000000    0.0876748
38280.0000000    0.0901369
38320.0000000    0.0919837
38360.0000000    0.0869392
38400.0000000    0.1018407
38440.0000000    0.0992128
38480.0000000    0.0851402
38520.0000000    0.0918635
38560.0000000    0.1050236
38600.0000000    0.1027712
38640.0000000    0.1162201
38680.0000000    0.1127158
38720.0000000    0.1095687
38760.0000000    0.1203481
38800.0000000    0.0875945
38840.0000000    0.1024371
38880.0000000    0.0912353
38920.0000000    0.1018771
38960.0000000    0.0997493
39000.0000000    0.1001879
39040.0000000    0.1097890
39080.0000000    0.1085315
39120.0000000    0.0875307
39160.0000000    0.0924847
39200.0000000    0.1041154
39240.0000000    0.1036638
39280.0000000    0.0973626
39320.0000000    0.0930026
39360.0000000    0.0903026
39400.0000000    0.1039441
39440.0000000    0.0933951
39480.0000000    0.0903961
39520.0000000    0.0948264
39560.0000000    0.0921010
39600.0000000    0.1007130
39640.0000000    0.1032658
39680.0000000    0.0952085
39720.0000000    0.1004563
39760.0000000    0.0950100
39800.0000000    0.1047278
39840.0000000    0.1030057
39880.0000000    0.1110649
39920.0000000    0.1114957
39960.0000000    0.0998024
40000.0000000    0.1165321
40040.0000000    0.1170316
40080.0000000    0.1051331
40120.0000000    0.1126745
40160.0000000    0.0960967
40200.0000000    0.0934473
40240.0000000    0.0959446
40280.0000000    0.1083698
40320.0000000    0.0944170
40360.0000000    0.0842273
40400.0000000    0.0909846
40440.0000000    0.0949109
40480.0000000    0.1044340
40520.0000000    0.0890995
40560.0000000    0.0931383
40600.0000000    0.0836827
40640.0000000    0.0891105
40680.0000000    0.0899554
40720.0000000    0.0916768
40760.0000000    0.0873180
40800.0000000    0.0937500
40840.0000000    0.1014505
40880.0000000    0.1010866
40920.0000000    0.0945770
40960.0000000    0.0873871
41000.0000000    0.1013498
41040.0000000    0.0893991
41080.0000000    0.0876991
41120.0000000    0.0925626
41160.0000000    0.0909103
41200.0000000    0.0942798
41240.0000000    0.0902101
41280.0000000    0.0907146
41320.0000000    0.0965627
41360.0000000    0.0910568
41400.0000000    0.1024279
41440.0000000    0.0967008
41480.0000000    0.0944446
41520.0000000    0.0902158
41560.0000000    0.0834209
41600.0000000    0.1015145
41640.0000000    0.0826417
41680.0000000    0.0942676
41720.0000000    0.0951833
41760.0000000    0.0878055
41800.0000000    0.0883500
41840.0000000    0.1035135
41880.0000000    0.0928580
41920.0000000    0.0889608
41960.0000000    0.0929972
42000.0000000    0.0998817
42040.0000000    0.0870063
42080.0000000    0.0954846
42120.0000000    0.0930517
42160.0000000    0.1004612
42200.0000000    0.0844390
42240.0000000    0.0915400
42280.0000000    0.0891500
42320.0000000    0.0904723
42360.0000000    0.0934615
42400.0000000    0.0984278
42440.0000000    0.0972616
42480.0000000    0.0857970
42520.0000000    0.1034319
42560.0000000    0.0959301
42600.0000000    0.0965030
42640.0000000    0.0970849
42680.0000000    0.0991974
42720.0000000    0.0918945
42760.0000000    0.0974904
42800.0000000    0.1009563
42840.0000000    0.0964874
42880.0000000    0.0974012
42920.0000000    0.0905412
42960.0000000    0.0977735
43000.0000000    0.0883463
43040.0000000    0.1005644
43080.0000000    0.0952137
43120.0000000    0.0942538
43160.0000000    0.0872357
43200.0000000    0.0948678
43240.0000000    0.0833447
43280.0000000    0.1042098
43320.0000000    0.0926056
43360.0000000    0.0970862
43400.0000000    0.1076981
43440.0000000    0.1010888
43480.0000000    0.0957446
43520.0000000    0.1001982
43560.0000000    0.0959497
43600.0000000    0.0976284
43640.0000000    0.1040378
43680.0000000    0.1002491
43720.0000000    0.1018501
43760.0000000    0.1080798
43800.0000000    0.0977915
43840.0000000    0.1035231
43880.0000000    0.1120444
43920.0000000    0.1126752
43960.0000000    0.1104283
44000.0000000    0.1134193
44040.0000000    0.1125754
44080.0000000    0.1086812
44120.0000000    0.1143192
44160.0000000    0.1157864
44200.0000000    0.1050195
44240.0000000    0.0983721
44280.0000000    0.1231129
44320.0000000    0.1027213
44360.0000000    0.0910209
44400.0000000    0.0965075
44440.0000000    0.0933053
44480.0000000    0.0971538
44520.0000000    0.0987769
44560.0000000    0.0894643
44600.0000000    0.0897703
44640.0000000    0.0866343
44680.0000000    0.0953356
44720.0000000    0.0915518
44760.0000000    0.0991715
44800.0000000    0.0905309
44840.0000000    0.0957375
44880.0000000    0.0857198
44920.0000000    0.0927794
44960.0000000    0.0870740
45000.0000000    0.0898330
45040.0000000    0.0875570
45080.0000000    0.0956792
45120.0000000    0.0967508
45160.0000000    0.0863523
45200.0000000    0.0886677
45240.0000000    0.0895648
45280.0000000    0.0832461
45320.0000000    0.0986649
45360.0000000    0.0896629
45400.0000000    0.0943904
45440.0000000    0.0908596
45480.0000000    0.0887993
45520.0000000    0.0868239
45560.0000000    0.0897824
45600.0000000    0.0864735
45640.0000000    0.0902330
45680.0000000    0.0923360
45720.0000000    0.0978983
45760.0000000    0.0905484
45800.0000000    0.0782293
45840.0000000    0.0857353
45880.0000000    0.0838483
45920.0000000    0.0849830
45960.0000000    0.0808916
46000.0000000    0.0841744
46040.0000000    0.0851294
46080.0000000    0.0851282
46120.0000000    0.0819706
46160.0000000    0.0944404
46200.0000000    0.0861388
46240.0000000    0.0946237
46280.0000000    0.0928949
46320.0000000    0.0900467
46360.0000000    0.0887584
46400.0000000    0.0843612
46440.0000000    0.0889679
46480.0000000    0.0820715
46520.0000000    0.0812273
46560.0000000    0.0834747
46600.0000000    0.0917542
46640.0000000    0.0935904
46680.0000000    0.0824244
46720.0000000    0.0868681
46760.0000000    0.0824606
46800.0000000    0.0894944
46840.0000000    0.0861430
46880.0000000    0.0920428
46920.0000000    0.0898764
46960.0000000    0.0874852
47000.0000000    0.0892282
47040.0000000    0.0882599
47080.0000000    0.0920863
47120.0000000    0.0952393
47160.0000000    0.0941152
47200.0000000    0.1024726
47240.0000000    0.0969315
47280.0000000    0.0948690
47320.0000000    0.0948237
47360.0000000    0.0963337
47400.0000000    0.0947877
47440.0000000    0.0973101
47480.0000000    0.1031353
47520.0000000    0.0995538
47560.0000000    0.0997652
47600.0000000    0.0963490
47640.0000000    0.1078662
47680.0000000    0.0958730
47720.0000000    0.1082004
47760.0000000    0.0927353
47800.0000000    0.0918340
47840.0000000    0.0926896
47880.0000000    0.0960866
47920.0000000    0.0974484
47960.0000000    0.1011693
48000.0000000    0.1033738
48040.0000000    0.0971514
48080.0000000    0.0919083
48120.0000000    0.0898476
48160.0000000    0.0852775
48200.0000000    0.0950660
48240.0000000    0.0935132
48280.0000000    0.0927429
48320.0000000    0.1077610
48360.0000000    0.0978723
48400.0000000    0.1041899
48440.0000000    0.0931867
48480.0000000    0.0892035
48520.0000000    0.0930399
48560.0000000    0.1022002
48600.0000000    0.0951163
48640.0000000    0.0927999
48680.0000000    0.0906198
48720.0000000    0.0914353
48760.0000000    0.0970020
48800.0000000    0.0930967
48840.0000000    0.1022077
48880.0000000    0.0968162
48920.0000000    0.0927560
48960.0000000    0.1017604
49000.0000000    0.0920023
49040.0000000    0.1013837
49080.0000000    0.0986349
49120.0000000    0.1118935
49160.0000000    0.1000880
49200.0000000    0.0917752
49240.0000000    0.0934605
49280.0000000    0.1035953
49320.0000000    0.0899484
49360.0000000    0.0903179
49400.0000000    0.0873592
49440.0000000    0.0862741
49480.0000000    0.0971920
49520.0000000    0.0841573
49560.0000000    0.0976083
49600.0000000    0.0861674
49640.0000000    0.0881858
49680.0000000    0.0929392
49720.0000000    0.0946280
49760.0000000    0.0837456
49800.0000000    0.0886130
49840.0000000    0.0896736
49880.0000000    0.0975585
49920.0000000    0.0898333
49960.0000000    0.1116644
50000.0000000    0.1047400
50040.0000000    0.1121379
50080.0000000    0.0830837
50120.0000000    0.0925552
50160.0000000    0.0865868
50200.0000000    0.0905090
50240.0000000    0.1001091
50280.0000000    0.1020243
50320.0000000    0.1004078
50360.0000000    0.0860166
50400.0000000    0.0913251
50440.0000000    0.0957566
50480.0000000    0.1021923
50520.0000000    0.0966805
50560.0000000    0.0971327
50600.0000000    0.0912691
50640.0000000    0.0930047
50680.0000000    0.1033044
50720.0000000    0.0989890
50760.0000000    0.0993106
50800.0000000    0.0973956
50840.0000000    0.0888916
50880.0000000    0.0986234
50920.0000000    0.0965526
50960.0000000    0.0933644
51000.0000000    0.0954312
51040.0000000    0.0922076
51080.0000000    0.0916006
51120.0000000    0.0878101
51160.0000000    0.1075971
51200.0000000    0.1017091
51240.0000000    0.0966275
51280.0000000    0.0932153
51320.0000000    0.0965281
51360.0000000    0.0985752
51400.0000000    0.1132547
51440.0000000    0.1008951
51480.0000000    0.0967808
51520.0000000    0.1007477
51560.0000000    0.0992222
51600.0000000    0.1016247
51640.0000000    0.1029616
51680.0000000    0.0940070
51720.0000000    0.0993404
51760.0000000    0.1109029
51800.0000000    0.0986229
51840.0000000    0.0964387
51880.0000000    0.0973340
51920.0000000    0.1056730
51960.0000000    0.0923482
52000.0000000    0.0952896
52040.0000000    0.0946944
52080.0000000    0.0943968
52120.0000000    0.0823861
52160.0000000    0.0988518
52200.0000000    0.0927616
52240.0000000    0.0918289
52280.0000000    0.0848714
52320.0000000    0.0959532
52360.0000000    0.0856666
52400.0000000    0.0938638
52440.0000000    0.1144640
52480.0000000    0.0897407
52520.0000000    0.1075317
52560.0000000    0.1028645
52600.0000000    0.0985302
52640.0000000    0.1000814
52680.0000000    0.1002824
52720.0000000    0.0988063
52760.0000000    0.0963522
52800.0000000    0.0999541
52840.0000000    0.0947798
52880.0000000    0.0973700
52920.0000000    0.1013691
52960.0000000    0.1133953
53000.0000000    0.0996562
53040.0000000    0.1072197
53080.0000000    0.1106739
53120.0000000    0.1095013
53160.0000000    0.0941213
53200.0000000    0.0888669
53240.0000000    0.0954361
53280.0000000    0.0947109
53320.0000000    0.0963101
53360.0000000    0.0913417
53400.0000000    0.0950848
53440.0000000    0.1001251
53480.0000000    0.0946838
53520.0000000    0.0925169
53560.0000000    0.0992761
53600.0000000    0.0941991
53640.0000000    0.0942733
53680.0000000    0.0929471
53720.0000000    0.0929023
53760.0000000    0.0925132
53800.0000000    0.0954529
53840.0000000    0.0923165
53880.0000000    0.0961060
53920.0000000    0.0875858
53960.0000000    0.0910520
54000.0000000    0.0904109
54040.0000000    0.0992760
54080.0000000    0.1054456
54120.0000000    0.1020641
54160.0000000    0.0976247
54200.0000000    0.0918698
54240.0000000    0.0893003
54280.0000000    0.0920461
54320.0000000    0.0958937
54360.0000000    0.1010196
54400.0000000    0.0904225
54440.0000000    0.0905812
54480.0000000    0.0882294
54520.0000000    0.0962878
54560.0000000    0.0849821
54600.0000000    0.1002434
54640.0000000    0.0956505
54680.0000000    0.1011108
54720.0000000    0.0980988
54760.0000000    0.1000650
54800.0000000    0.0871459
54840.0000000    0.0880687
54880.0000000    0.1019473
54920.0000000    0.0919559
54960.0000000    0.0965751
55000.0000000    0.0897421
55040.0000000    0.0913416
55080.0000000    0.0872427
55120.0000000    0.0967461
55160.0000000    0.0925952
55200.0000000    0.0942046
55240.0000000    0.0882957
55280.0000000    0.0888561
55320.0000000    0.0868634
55360.0000000    0.0923080
55400.0000000    0.0901203
55440.0000000    0.0917858
55480.0000000    0.0924081
55520.0000000    0.0926457
55560.0000000    0.0986339
55600.0000000    0.0971044
55640.0000000    0.0955465
55680.0000000    0.1085192
55720.0000000    0.0864316
55760.0000000    0.0919813
55800.0000000    0.0892957
55840.0000000    0.0953507
55880.0000000    0.0954624
55920.0000000    0.0834672
55960.0000000    0.0923246
56000.0000000    0.0942835
56040.0000000    0.0956132
56080.0000000    0.0927207
56120.0000000    0.0894974
56160.0000000    0.1018384
56200.0000000    0.0929715
56240.0000000    0.0890885
56280.0000000    0.0870611
56320.0000000    0.0896787
56360.0000000    0.0908036
56400.0000000    0.0918549
56440.0000000    0.1070082
56480.0000000    0.0993406
56520.0000000    0.0996494
56560.0000000    0.0863819
56600.0000000    0.0831355
56640.0000000    0.0877965
56680.0000000    0.0962780
56720.0000000    0.1020436
56760.0000000    0.0923111
56800.0000000    0.0910104
56840.0000000    0.0995789
56880.0000000    0.0886523
56920.0000000    0.1048819
56960.0000000    0.1002487
57000.0000000    0.0895198
57040.0000000    0.0942396
57080.0000000    0.0942358
57120.0000000    0.0981176
57160.0000000    0.0974239
57200.0000000    0.0927286
57240.0000000    0.0904137
57280.0000000    0.0846326
57320.0000000    0.0868905
57360.0000000    0.0923021
57400.0000000    0.0901088
57440.0000000    0.0962773
57480.0000000    0.0909076
57520.0000000    0.0878650
57560.0000000    0.1030516
57600.0000000    0.0835938
57640.0000000    0.0865466
57680.0000000    0.0928319
57720.0000000    0.0867433
57760.0000000    0.0847452
57800.0000000    0.0841732
57840.0000000    0.0828862
57880.0000000    0.0864397
57920.0000000    0.0820428
57960.0000000    0.0852464
58000.0000000    0.0826472
58040.0000000    0.0857019
58080.0000000    0.0886089
58120.0000000    0.0870212
58160.0000000    0.0883344
58200.0000000    0.0935593
58240.0000000    0.0910943
58280.0000000    0.1162019
58320.0000000    0.0996564
58360.0000000    0.0948585
58400.0000000    0.0986148
58440.0000000    0.0908024
58480.0000000    0.0931315
58520.0000000    0.0923995
58560.0000000    0.0879620
58600.0000000    0.0952659
58640.0000000    0.0966341
58680.0000000    0.0962339
58720.0000000    0.0877065
58760.0000000    0.0892776
58800.0000000    0.0905106
58840.0000000    0.0872374
58880.0000000    0.0903735
58920.0000000    0.0936352
58960.0000000    0.0919925
59000.0000000    0.0865803
59040.0000000    0.0909751
59080.0000000    0.0895311
59120.0000000    0.0943881
59160.0000000    0.0935092
59200.0000000    0.0960203
59240.0000000    0.0945329
59280.0000000    0.0938418
59320.0000000    0.0945483
59360.0000000    0.0942247
59400.0000000    0.0964391
59440.0000000    0.0937007
59480.0000000    0.0997861
59520.0000000    0.0936998
59560.0000000    0.0941611
59600.0000000    0.0939074
59640.0000000    0.0963803
59680.0000000    0.1025850
59720.0000000    0.1079424
59760.0000000    0.0993997
59800.0000000    0.0991316
59840.0000000    0.0899397
59880.0000000    0.0990312
59920.0000000    0.0939618
59960.0000000    0.0996564
60000.0000000    0.1026944
60040.0000000    0.1035244
60080.0000000    0.0920569
60120.0000000    0.1010917
60160.0000000    0.0944846
60200.0000000    0.0942039
60240.0000000    0.0939599
60280.0000000    0.0892166
60320.0000000    0.1039990
60360.0000000    0.0979252
60400.0000000    0.1054140
60440.0000000    0.0903641
60480.0000000    0.0985391
60520.0000000    0.0999755
60560.0000000    0.1123798
60600.0000000    0.1016446
60640.0000000    0.0977045
60680.0000000    0.0917548
60720.0000000    0.1044459
60760.0000000    0.1095694
60800.0000000    0.1091746
60840.0000000    0.1070107
60880.0000000    0.1079149
60920.0000000    0.1046284
60960.0000000    0.1036158
61000.0000000    0.0990556
61040.0000000    0.1022271
61080.0000000    0.0943543
61120.0000000    0.0893209
61160.0000000    0.0953808
61200.0000000    0.0875186
61240.0000000    0.0953998
61280.0000000    0.0905471
61320.0000000    0.0986203
61360.0000000    0.0961275
61400.0000000    0.0993954
61440.0000000    0.0996706
61480.0000000    0.1015473
61520.0000000    0.0895888
61560.0000000    0.0880137
61600.0000000    0.0977834
61640.0000000    0.0855600
61680.0000000    0.0811388
61720.0000000    0.0921344
61760.0000000    0.0963296
61800.0000000    0.0968723
61840.0000000    0.0970471
61880.0000000    0.0977631
61920.0000000    0.1040649
61960.0000000    0.0984839
62000.0000000    0.0862966
62040.0000000    0.0915979
62080.0000000    0.0946477
62120.0000000    0.0933312
62160.0000000    0.0916784
62200.0000000    0.1182977
62240.0000000    0.1001752
62280.0000000    0.1026759
62320.0000000    0.0937141
62360.0000000    0.0900170
62400.0000000    0.0845758
62440.0000000    0.0985095
62480.0000000    0.1043079
62520.0000000    0.1075889
62560.0000000    0.1204999
62600.0000000    0.1147776
62640.0000000    0.0934173
62680.0000000    0.0931365
62720.0000000    0.0981282
62760.0000000    0.0865925
62800.0000000    0.0972604
62840.0000000    0.1016829
62880.0000000    0.0981662
62920.0000000    0.0902433
62960.0000000    0.0901553
63000.0000000    0.1056765
63040.0000000    0.0890050
63080.0000000    0.0912866
63120.0000000    0.0987433
63160.0000000    0.1002364
63200.0000000    0.0904232
63240.0000000    0.0840806
63280.0000000    0.0953013
63320.0000000    0.0976809
63360.0000000    0.1004837
63400.0000000    0.0760582
63440.0000000    0.0888379
63480.0000000    0.1042674
63520.0000000    0.0992990
63560.0000000    0.1048929
63600.0000000    0.0948541
63640.0000000    0.1048999
63680.0000000    0.0990982
63720.0000000    0.0949364
63760.0000000    0.0986058
63800.0000000    0.0916586
63840.0000000    0.0975003
63880.0000000    0.0911497
63920.0000000    0.0807912
63960.0000000    0.0805241
64000.0000000    0.0897687
64040.0000000    0.0906388
64080.0000000    0.0937626
64120.0000000    0.0893153
64160.0000000    0.0901721
64200.0000000    0.0882690
64240.0000000    0.0880946
64280.0000000    0.1009336
64320.0000000    0.0972752
64360.0000000    0.0972533
64400.0000000    0.0843594
64440.0000000    0.0993752
64480.0000000    0.0915202
64520.0000000    0.0917988
64560.0000000    0.0953110
64600.0000000    0.0905844
64640.0000000    0.0890183
64680.0000000    0.0896818
64720.0000000    0.0944569
64760.0000000    0.0940802
64800.0000000    0.0923964
64840.0000000    0.0993048
64880.0000000    0.0968630
64920.0000000    0.0978944
64960.0000000    0.0994541
65000.0000000    0.0963051
65040.0000000    0.1004374
65080.0000000    0.0961456
65120.0000000    0.1031481
65160.0000000    0.0943193
65200.0000000    0.0871674
65240.0000000    0.0908313
65280.0000000    0.1004099
65320.0000000    0.0997128
65360.0000000    0.0935086
65400.0000000    0.1048331
65440.0000000    0.0887937
65480.0000000    0.0934335
65520.0000000    0.0956733
65560.0000000    0.0917115
65600.0000000    0.1065356
65640.0000000    0.0997989
65680.0000000    0.0993488
65720.0000000    0.0944314
65760.0000000    0.0912332
65800.0000000    0.0902626
65840.0000000    0.0940238
65880.0000000    0.0907966
65920.0000000    0.0919384
65960.0000000    0.0923093
66000.0000000    0.0845932
66040.0000000    0.0880600
66080.0000000    0.0849632
66120.0000000    0.0952166
66160.0000000    0.0984594
66200.0000000    0.0869795
66240.0000000    0.0978926
66280.0000000    0.0919378
66320.0000000    0.0876305
66360.0000000    0.0888521
66400.0000000    0.0939326
66440.0000000    0.0996517
66480.0000000    0.0971529
66520.0000000    0.0991925
66560.0000000    0.0950254
66600.0000000    0.0939736
66640.0000000    0.0879975
66680.0000000    0.0942622
66720.0000000    0.1071157
66760.0000000    0.1133036
66800.0000000    0.1135614
66840.0000000    0.0978057
66880.0000000    0.0957939
66920.0000000    0.0947800
66960.0000000    0.1101239
67000.0000000    0.1106282
67040.0000000    0.1267372
67080.0000000    0.1112360
67120.0000000    0.1037075
67160.0000000    0.1141036
67200.0000000    0.1045878
67240.0000000    0.0954727
67280.0000000    0.1001641
67320.0000000    0.0994870
67360.0000000    0.0984575
67400.0000000    0.1007658
67440.0000000    0.0976024
67480.0000000    0.0978846
67520.0000000    0.0908661
67560.0000000    0.1030989
67600.0000000    0.0943037
67640.0000000    0.0934951
67680.0000000    0.1022817
67720.0000000    0.1138594
67760.0000000    0.1107538
67800.0000000    0.1041652
67840.0000000    0.1042035
67880.0000000    0.0919715
67920.0000000    0.1012369
67960.0000000    0.1068958
68000.0000000    0.1048076
68040.0000000    0.1034165
68080.0000000    0.1020356
68120.0000000    0.1048131
68160.0000000    0.1118639
68200.0000000    0.1086411
68240.0000000    0.0951128
68280.0000000    0.1021976
68320.0000000    0.1000211
68360.0000000    0.0929354
68400.0000000    0.1049123
68440.0000000    0.1006557
68480.0000000    0.0929105
68520.0000000    0.1039834
68560.0000000    0.1124700
68600.0000000    0.1098597
68640.0000000    0.1020291
68680.0000000    0.0953648
68720.0000000    0.0806574
68760.0000000    0.0921153
68800.0000000    0.0850383
68840.0000000    0.0967335
68880.0000000    0.0913465
68920.0000000    0.0873567
68960.0000000    0.0924710
69000.0000000    0.0933819
69040.0000000    0.1061028
69080.0000000    0.1054724
69120.0000000    0.1048878
69160.0000000    0.1055096
69200.0000000    0.0955401
69240.0000000    0.0991738
69280.0000000    0.1072069
69320.0000000    0.1017545
69360.0000000    0.0964574
69400.0000000    0.0917789
69440.0000000    0.0900120
69480.0000000    0.0849206
69520.0000000    0.0876269
69560.0000000    0.0888201
69600.0000000    0.1062649
69640.0000000    0.0942627
69680.0000000    0.1034048
69720.0000000    0.1022527
69760.0000000    0.1006526
69800.0000000    0.1001142
69840.0000000    0.0853968
69880.0000000    0.0935152
69920.0000000    0.1048924
69960.0000000    0.0924114
70000.0000000    0.1034819
70040.0000000    0.0915597
70080.0000000    0.0976229
70120.0000000    0.0954622
70160.0000000    0.1082950
70200.0000000    0.0952889
70240.0000000    0.0877365
70280.0000000    0.0894090
70320.0000000    0.0895897
70360.0000000    0.0924957
70400.0000000    0.0941278
70440.0000000    0.0929130
70480.0000000    0.1000547
70520.0000000    0.1081470
70560.0000000    0.0985692
70600.0000000    0.1020867
70640.0000000    0.1082093
70680.0000000    0.0901461
70720.0000000    0.1038566
70760.0000000    0.0900252
70800.0000000    0.1049754
70840.0000000    0.1111593
70880.0000000    0.1123242
70920.0000000    0.1097858
70960.0000000    0.1077432
71000.0000000    0.1024745
71040.0000000    0.1224463
71080.0000000    0.1076363
71120.0000000    0.1029421
71160.0000000    0.1020906
71200.0000000    0.1052733
71240.0000000    0.0964853
71280.0000000    0.0992409
71320.0000000    0.0914952
71360.0000000    0.0977113
71400.0000000    0.0917306
71440.0000000    0.0905408
71480.0000000    0.0945058
71520.0000000    0.0971046
71560.0000000    0.0901533
71600.0000000    0.0911364
71640.0000000    0.0902157
71680.0000000    0.0867721
71720.0000000    0.0904043
71760.0000000    0.0899916
71800.0000000    0.0964573
71840.0000000    0.1121247
71880.0000000    0.0921634
71920.0000000    0.0895588
71960.0000000    0.0945008
72000.0000000    0.0880433
72040.0000000    0.0991635
72080.0000000    0.1059988
72120.0000000    0.1004698
72160.0000000    0.1065480
72200.0000000    0.0897227
72240.0000000    0.0898637
72280.0000000    0.0937736
72320.0000000    0.0917705
72360.0000000    0.1028974
72400.0000000    0.0958040
72440.0000000    0.0823082
72480.0000000    0.1055442
72520.0000000    0.1031650
72560.0000000    0.1033053
72600.0000000    0.0920325
72640.0000000    0.0834396
72680.0000000    0.0987257
72720.0000000    0.0952073
72760.0000000    0.0926689
72800.0000000    0.1094078
72840.0000000    0.0966537
72880.0000000    0.0963507
72920.0000000    0.0950256
72960.0000000    0.1046205
73000.0000000    0.1026444
73040.0000000    0.1041083
73080.0000000    0.1012672
73120.0000000    0.0982487
73160.0000000    0.1010544
73200.0000000    0.1100686
73240.0000000    0.0924883
73280.0000000    0.1099012
73320.0000000    0.1011228
73360.0000000    0.1033568
73400.0000000    0.0992157
73440.0000000    0.1033729
73480.0000000    0.1117685
73520.0000000    0.1092841
73560.0000000    0.1096914
73600.0000000    0.1120588
73640.0000000    0.0957301
73680.0000000    0.1000834
73720.0000000    0.1069255
73760.0000000    0.1090584
73800.0000000    0.1092861
73840.0000000    0.1049327
73880.0000000    0.1061227
73920.0000000    0.1106091
73960.0000000    0.1117515
74000.0000000    0.1144950
74040.0000000    0.1058406
74080.0000000    0.1132014
74120.0000000    0.1068108
74160.0000000    0.1070992
74200.0000000    0.1080912
74240.0000000    0.1038797
74280.0000000    0.1209380
74320.0000000    0.1047584
74360.0000000    0.1097766
74400.0000000    0.1171146
74440.0000000    0.1225398
74480.0000000    0.1068338
74520.0000000    0.1120603
74560.0000000    0.1026729
74600.0000000    0.0949909
74640.0000000    0.1081389
74680.0000000    0.1050660
74720.0000000    0.1162369
74760.0000000    0.1127639
74800.0000000    0.1159028
74840.0000000    0.0968485
74880.0000000    0.0966988
74920.0000000    0.1018847
74960.0000000    0.1049659
75000.0000000    0.1062841
75040.0000000    0.0977085
75080.0000000    0.1089211
75120.0000000    0.0899893
75160.0000000    0.0953724
75200.0000000    0.0987514
75240.0000000    0.0954837
75280.0000000    0.1055985
75320.0000000    0.1014636
75360.0000000    0.1129597
75400.0000000    0.1008776
75440.0000000    0.1056689
75480.0000000    0.0950601
75520.0000000    0.1001946
75560.0000000    0.0906813
75600.0000000    0.0973162
75640.0000000    0.1069502
75680.0000000    0.1012273
75720.0000000    0.1139700
75760.0000000    0.1106888
75800.0000000    0.1088952
75840.0000000    0.1145282
75880.0000000    0.1137432
75920.0000000    0.1033019
75960.0000000    0.1100456
76000.0000000    0.1124399
76040.0000000    0.1057578
76080.0000000    0.1074392
76120.0000000    0.1149015
76160.0000000    0.1018151
76200.0000000    0.1007377
76240.0000000    0.1078049
76280.0000000    0.0993064
76320.0000000    0.1019844
76360.0000000    0.1121944
76400.0000000    0.1113688
76440.0000000    0.1149962
76480.0000000    0.1130179
76520.0000000    0.1070976
76560.0000000    0.1170420
76600.0000000    0.1306847
76640.0000000    0.1136202
76680.0000000    0.1090346
76720.0000000    0.1035982
76760.0000000    0.1176451
76800.0000000    0.1033228
76840.0000000    0.1076618
76880.0000000    0.1081127
76920.0000000    0.1006295
76960.0000000    0.1248154
77000.0000000    0.1089199
77040.0000000    0.1123446
77080.0000000    0.0987562
77120.0000000    0.1020747
77160.0000000    0.0983875
77200.0000000    0.0986315
77240.0000000    0.1007004
77280.0000000    0.0958627
77320.0000000    0.1074821
77360.0000000    0.0959431
77400.0000000    0.0952182
77440.0000000    0.1109556
77480.0000000    0.1062008
77520.0000000    0.0936304
77560.0000000    0.0985368
77600.0000000    0.1097832
77640.0000000    0.1141704
77680.0000000    0.1013449
77720.0000000    0.1110438
77760.0000000    0.1158094
77800.0000000    0.1062714
77840.0000000    0.1036371
77880.0000000    0.0945094
77920.0000000    0.1103158
77960.0000000    0.1019891
78000.0000000    0.1054731
78040.0000000    0.1050289
78080.0000000    0.0967848
78120.0000000    0.1108600
78160.0000000    0.1062710
78200.0000000    0.1064900
78240.0000000    0.1186736
78280.0000000    0.1029892
78320.0000000    0.1139938
78360.0000000    0.1172452
78400.0000000    0.1076479
78440.0000000    0.1133933
78480.0000000    0.1003316
78520.0000000    0.1021019
78560.0000000    0.1106781
78600.0000000    0.1120676
78640.0000000    0.1113482
78680.0000000    0.1121816
78720.0000000    0.1014984
78760.0000000    0.1158077
78800.0000000    0.1102696
78840.0000000    0.1232805
78880.0000000    0.1134021
78920.0000000    0.1184519
78960.0000000    0.1116737
79000.0000000    0.1110647
79040.0000000    0.1059381
79080.0000000    0.1062898
79120.0000000    0.1028398
79160.0000000    0.1260112
79200.0000000    0.1037357
79240.0000000    0.1131677
79280.0000000    0.0950518
79320.0000000    0.1049926
79360.0000000    0.0951143
79400.0000000    0.1037703
79440.0000000    0.1007231
79480.0000000    0.1033886
79520.0000000    0.1213778
79560.0000000    0.1100711
79600.0000000    0.1149543
79640.0000000    0.1185532
79680.0000000    0.1102476
79720.0000000    0.1150269
79760.0000000    0.1060857
79800.0000000    0.1173892
79840.0000000    0.1180631
79880.0000000    0.0990704
79920.0000000    0.1219035
79960.0000000    0.1185475
80000.0000000    0.1038237
80040.0000000    0.0955625
80080.0000000    0.0966819
80120.0000000    0.0961662
80160.0000000    0.0928909
80200.0000000    0.1095210
80240.0000000    0.1078371
80280.0000000    0.1076132
80320.0000000    0.1085873
80360.0000000    0.0955158
80400.0000000    0.0964949
80440.0000000    0.0995405
80480.0000000    0.1021382
80520.0000000    0.1094886
80560.0000000    0.1073495
80600.0000000    0.1047341
80640.0000000    0.1118586
80680.0000000    0.1065112
80720.0000000    0.1012231
80760.0000000    0.1064760
80800.0000000    0.0925286
80840.0000000    0.1080322
80880.0000000    0.1034078
80920.0000000    0.1080722
80960.0000000    0.1005706
81000.0000000    0.1159891
81040.0000000    0.0963188
81080.0000000    0.1102818
81120.0000000    0.1076629
81160.0000000    0.0938259
81200.0000000    0.1027982
81240.0000000    0.1071214
81280.0000000    0.0980219
81320.0000000    0.1080045
81360.0000000    0.1129990
81400.0000000    0.1050463
81440.0000000    0.0950589
81480.0000000    0.1028136
81520.0000000    0.1060467
81560.0000000    0.0902292
81600.0000000    0.0980934
81640.0000000    0.0981639
81680.0000000    0.0978787
81720.0000000    0.1024447
81760.0000000    0.1011574
81800.0000000    0.1007786
81840.0000000    0.0957630
81880.0000000    0.1043341
81920.0000000    0.1049642
81960.0000000    0.0959607
82000.0000000    0.0975082
82040.0000000    0.1089685
82080.0000000    0.0911511
82120.0000000    0.0945988
82160.0000000    0.1058483
82200.0000000    0.1031976
82240.0000000    0.1176464
82280.0000000    0.1034510
82320.0000000    0.0902776
82360.0000000    0.1107318
82400.0000000    0.1008713
82440.0000000    0.0945610
82480.0000000    0.0968945
82520.0000000    0.0990594
82560.0000000    0.1024149
82600.0000000    0.1086525
82640.0000000    0.0993535
82680.0000000    0.0983450
82720.0000000    0.1012597
82760.0000000    0.1126556
82800.0000000    0.1087651
82840.0000000    0.1017499
82880.0000000    0.1151928
82920.0000000    0.1153777
82960.0000000    0.1062320
83000.0000000    0.1065248
83040.0000000    0.1192399
83080.0000000    0.1066374
83120.0000000    0.1104402
83160.0000000    0.1104092
83200.0000000    0.0972534
83240.0000000    0.0995403
83280.0000000    0.1005534
83320.0000000    0.0927477
83360.0000000    0.1008397
83400.0000000    0.0998779
83440.0000000    0.0978585
83480.0000000    0.0998710
83520.0000000    0.0979418
83560.0000000    0.0977206
83600.0000000    0.1024536
83640.0000000    0.0972294
83680.0000000    0.0949475
83720.0000000    0.0931975
83760.0000000    0.1054184
83800.0000000    0.1048793
83840.0000000    0.1049591
83880.0000000    0.0974775
83920.0000000    0.0966630
83960.0000000    0.0947297
84000.0000000    0.1056970
84040.0000000    0.0961420
84080.0000000    0.0946561
84120.0000000    0.0920676
84160.0000000    0.0829210
84200.0000000    0.0921945
84240.0000000    0.0928734
84280.0000000    0.0870320
84320.0000000    0.0919293
84360.0000000    0.0925997
84400.0000000    0.0860897
84440.0000000    0.1040429
84480.0000000    0.0915441
84520.0000000    0.0890509
84560.0000000    0.0861672
84600.0000000    0.0975923
84640.0000000    0.0884513
84680.0000000    0.0972081
84720.0000000    0.0980064
84760.0000000    0.0967611
84800.0000000    0.0978092
84840.0000000    0.0862377
84880.0000000    0.0907485
84920.0000000    0.0881216
84960.0000000    0.0902190
85000.0000000    0.0910489
85040.0000000    0.0932498
85080.0000000    0.0926577
85120.0000000    0.1006478
85160.0000000    0.1049937
85200.0000000    0.0951702
85240.0000000    0.1046267
85280.0000000    0.1168281
85320.0000000    0.1100969
85360.0000000    0.0984279
85400.0000000    0.1040411
85440.0000000    0.1070047
85480.0000000    0.1000918
85520.0000000    0.1004686
85560.0000000    0.1097750
85600.0000000    0.1086298
85640.0000000    0.1036262
85680.0000000    0.0942875
85720.0000000    0.1045438
85760.0000000    0.1019714
85800.0000000    0.0990520
85840.0000000    0.1027044
85880.0000000    0.0945242
85920.0000000    0.0963029
85960.0000000    0.0969708
86000.0000000    0.1007268
86040.0000000    0.0887085
86080.0000000    0.0941163
86120.0000000    0.0981285
86160.0000000    0.0859443
86200.0000000    0.0899323
86240.0000000    0.0961297
86280.0000000    0.0899609
86320.0000000    0.0816859
86360.0000000    0.0934431
86400.0000000    0.0861491
86440.0000000    0.0960921
86480.0000000    0.0924411
86520.0000000    0.1055549
86560.0000000    0.0980890
86600.0000000    0.1053183
86640.0000000    0.0933820
86680.0000000    0.1012195
86720.0000000    0.0936611
86760.0000000    0.1079981
86800.0000000    0.0990607
86840.0000000    0.0936758
86880.0000000    0.0980224
86920.0000000    0.0943060
86960.0000000    0.1067346
87000.0000000    0.0905629
87040.0000000    0.0983268
87080.0000000    0.0932525
87120.0000000    0.0957389
87160.0000000    0.0877664
87200.0000000    0.0938580
87240.0000000    0.0943690
87280.0000000    0.0900418
87320.0000000    0.0883097
87360.0000000    0.1031542
87400.0000000    0.0877440
87440.0000000    0.0999845
87480.0000000    0.0941261
87520.0000000    0.0941018
87560.0000000    0.1137642
87600.0000000    0.1023835
87640.0000000    0.1078862
87680.0000000    0.1024814
87720.0000000    0.0990628
87760.0000000    0.1048198
87800.0000000    0.1038618
87840.0000000    0.1095763
87880.0000000    0.0998251
87920.0000000    0.1026333
87960.0000000    0.1003434
88000.0000000    0.0934481
88040.0000000    0.0975998
88080.0000000    0.0977155
88120.0000000    0.1005751
88160.0000000    0.0978652
88200.0000000    0.0944335
88240.0000000    0.0916317
88280.0000000    0.1138749
88320.0000000    0.1032243
88360.0000000    0.0948407
88400.0000000    0.0986405
88440.0000000    0.0925211
88480.0000000    0.0983919
88520.0000000    0.0887347
88560.0000000    0.0980766
88600.0000000    0.0983616
88640.0000000    0.0958977
88680.0000000    0.0946814
88720.0000000    0.1026108
88760.0000000    0.0968361
88800.0000000    0.0961663
88840.0000000    0.0901746
88880.0000000    0.1014666
88920.0000000    0.1048456
88960.0000000    0.0981517
89000.0000000    0.0968698
89040.0000000    0.1147276
89080.0000000    0.1026784
89120.0000000    0.1026175
89160.0000000    0.1062520
89200.0000000    0.0977308
89240.0000000    0.0953039
89280.0000000    0.0942823
89320.0000000    0.0941795
89360.0000000    0.0940420
89400.0000000    0.0856159
89440.0000000    0.0986880
89480.0000000    0.1021076
89520.0000000    0.1006016
89560.0000000    0.0994484
89600.0000000    0.0877701
89640.0000000    0.0895616
89680.0000000    0.0954212
89720.0000000    0.0951582
89760.0000000    0.1022511
89800.0000000    0.1018509
89840.0000000    0.1151627
89880.0000000    0.1060264
89920.0000000    0.0956734
89960.0000000    0.1099747
90000.0000000    0.0965983
90040.0000000    0.0926138
90080.0000000    0.0936423
90120.0000000    0.1005647
90160.0000000    0.1042907
90200.0000000    0.0926779
90240.0000000    0.0983162
90280.0000000    0.1091568
90320.0000000    0.0978392
90360.0000000    0.0942593
90400.0000000    0.1008637
90440.0000000    0.0930766
90480.0000000    0.1012118
90520.0000000    0.1122987
90560.0000000    0.1105800
90600.0000000    0.1098418
90640.0000000    0.1020925
90680.0000000    0.0969555
90720.0000000    0.1072668
90760.0000000    0.1056165
90800.0000000    0.0979869
90840.0000000    0.1118591
90880.0000000    0.0967623
90920.0000000    0.0978397
90960.0000000    0.0931119
91000.0000000    0.0985480
91040.0000000    0.1045153
91080.0000000    0.1023612
91120.0000000    0.1016992
91160.0000000    0.0883140
91200.0000000    0.0885292
91240.0000000    0.1099614
91280.0000000    0.0963337
91320.0000000    0.0936962
91360.0000000    0.1038908
91400.0000000    0.1075391
91440.0000000    0.1134220
91480.0000000    0.1047507
91520.0000000    0.0948043
91560.0000000    0.0958151
91600.0000000    0.1032801
91640.0000000    0.1022011
91680.0000000    0.1036635
91720.0000000    0.0965846
91760.0000000    0.1031000
91800.0000000    0.1100671
91840.0000000    0.0991797
91880.0000000    0.1044336
91920.0000000    0.0960469
91960.0000000    0.1022433
92000.0000000    0.1030467
92040.0000000    0.0966464
92080.0000000    0.0884294
92120.0000000    0.0942112
92160.0000000    0.1006710
92200.0000000    0.0947041
92240.0000000    0.0948379
92280.0000000    0.0998221
92320.0000000    0.0955562
92360.0000000    0.1054384
92400.0000000    0.1008438
92440.0000000    0.0987785
92480.0000000    0.0952778
92520.0000000    0.1038462
92560.0000000    0.1100240
92600.0000000    0.0995298
92640.0000000    0.1028706
92680.0000000    0.0902841
92720.0000000    0.1026529
92760.0000000    0.0960351
92800.0000000    0.0975870
92840.0000000    0.1030440
92880.0000000    0.1000896
92920.0000000    0.1148540
92960.0000000    0.0990469
93000.0000000    0.1000411
93040.0000000    0.0928865
93080.0000000    0.1007796
93120.0000000    0.1035056
93160.0000000    0.1012309
93200.0000000    0.0991127
93240.0000000    0.1001426
93280.0000000    0.1067163
93320.0000000    0.1133264
93360.0000000    0.1132346
93400.0000000    0.1113138
93440.0000000    0.1084562
93480.0000000    0.0942938
93520.0000000    0.1107992
93560.0000000    0.0964729
93600.0000000    0.0947608
93640.0000000    0.1099540
93680.0000000    0.1107268
93720.0000000    0.1085998
93760.0000000    0.1106375
93800.0000000    0.1142107
93840.0000000    0.1106403
93880.0000000    0.1031119
93920.0000000    0.0975149
93960.0000000    0.1037321
94000.0000000    0.0982520
94040.0000000    0.1114409
94080.0000000    0.1098071
94120.0000000    0.1020817
94160.0000000    0.1057939
94200.0000000    0.0996255
94240.0000000    0.1115337
94280.0000000    0.0972579
94320.0000000    0.1030197
94360.0000000    0.1071565
94400.0000000    0.1049918
94440.0000000    0.1007283
94480.0000000    0.0998149
94520.0000000    0.1159861
94560.0000000    0.0933384
94600.0000000    0.0913111
94640.0000000    0.0931114
94680.0000000    0.0996971
94720.0000000    0.0931984
94760.0000000    0.0913814
94800.0000000    0.0897905
94840.0000000    0.0989453
94880.0000000    0.1042364
94920.0000000    0.0973517
94960.0000000    0.1034946
95000.0000000    0.1032542
95040.0000000    0.1009320
95080.0000000    0.0975916
95120.0000000    0.1038191
95160.0000000    0.1137438
95200.0000000    0.0971034
95240.0000000    0.1033351
95280.0000000    0.0996337
95320.0000000    0.0963931
95360.0000000    0.1139633
95400.0000000    0.1002757
95440.0000000    0.0990843
95480.0000000    0.1153335
95520.0000000    0.1128483
95560.0000000    0.1040095
95600.0000000    0.1005803
95640.0000000    0.1014001
95680.0000000    0.0981248
95720.0000000    0.1186016
95760.0000000    0.0952606
95800.0000000    0.1002706
95840.0000000    0.1126047
95880.0000000    0.1073735
95920.0000000    0.1044869
95960.0000000    0.0988626
96000.0000000    0.0923513
96040.0000000    0.1093624
96080.0000000    0.0943054
96120.0000000    0.0950546
96160.0000000    0.0909791
96200.0000000    0.1022261
96240.0000000    0.0989617
96280.0000000    0.1016908
96320.0000000    0.0969396
96360.0000000    0.0929286
96400.0000000    0.1007376
96440.0000000    0.0988292
96480.0000000    0.0973124
96520.0000000    0.0967538
96560.0000000    0.0979130
96600.0000000    0.0922816
96640.0000000    0.1013673
96680.0000000    0.0983445
96720.0000000    0.1064489
96760.0000000    0.0884978
96800.0000000    0.0937725
96840.0000000    0.1017036
96880.0000000    0.1036085
96920.0000000    0.0977286
96960.0000000    0.1001983
97000.0000000    0.1002559
97040.0000000    0.1112673
97080.0000000    0.1052723
97120.0000000    0.1013165
97160.0000000    0.1100198
97200.0000000    0.1068716
97240.0000000    0.0906748
97280.0000000    0.0979667
97320.0000000    0.0948714
97360.0000000    0.1051479
97400.0000000    0.1156109
97440.0000000    0.1236203
97480.0000000    0.1102653
97520.0000000    0.1151894
97560.0000000    0.1144504
97600.0000000    0.1147946
97640.0000000    0.1296810
97680.0000000    0.1107819
97720.0000000    0.1184973
97760.0000000    0.1239608
97800.0000000    0.1233001
97840.0000000    0.1357013
97880.0000000    0.1176184
97920.0000000    0.1283972
97960.0000000    0.1252438
98000.0000000    0.1257077
98040.0000000    0.1423261
98080.0000000    0.1352456
98120.0000000    0.1346556
98160.0000000    0.1378986
98200.0000000    0.1405311
98240.0000000    0.1407917
98280.0000000    0.1525327
98320.0000000    0.1367299
98360.0000000    0.1279032
98400.0000000    0.1291785
98440.0000000    0.1460430
98480.0000000    0.1327214
98520.0000000    0.1299798
98560.0000000    0.1291252
98600.0000000    0.1444247
98640.0000000    0.1476649
98680.0000000    0.1313407
98720.0000000    0.1404986
98760.0000000    0.1516541
98800.0000000    0.1490042
98840.0000000    0.1519257
98880.0000000    0.1382336
98920.0000000    0.1385499
98960.0000000    0.1447852
99000.0000000    0.1460469
99040.0000000    0.1607365
99080.0000000    0.1667544
99120.0000000    0.1568936
99160.0000000    0.1534123
99200.0000000    0.1541035
99240.0000000    0.1440383
99280.0000000    0.1441850
99320.0000000    0.1482073
99360.0000000    0.1411913
99400.0000000    0.1424477
99440.0000000    0.1354318
99480.0000000    0.1483238
99520.0000000    0.1532189
99560.0000000    0.1544578
99600.0000000    0.1324104
99640.0000000    0.1415703
99680.0000000    0.1340953
99720.0000000    0.1341604
99760.0000000    0.1220061
99800.0000000    0.1246682
99840.0000000    0.1391489
99880.0000000    0.1365274
99920.0000000    0.1416675
99960.0000000    0.1467589
100000.0000000    0.1484148
100040.0000000    0.1534005
100080.0000000    0.1424093
100120.0000000    0.1630468
100160.0000000    0.1380165
100200.0000000    0.1518573
100240.0000000    0.1534247
100280.0000000    0.1491469
100320.0000000    0.1498937
100360.0000000    0.1518218
100400.0000000    0.1540691
100440.0000000    0.1469655
100480.0000000    0.1485583
100520.0000000    0.1372640
100560.0000000    0.1374204
100600.0000000    0.1392083
100640.0000000    0.1430586
100680.0000000    0.1439708
100720.0000000    0.1662101
100760.0000000    0.1499789
100800.0000000    0.1597399
100840.0000000    0.1741061
100880.0000000    0.1840694
100920.0000000    0.1739083
100960.0000000    0.1679647
101000.0000000    0.1530685
101040.0000000    0.1427831
101080.0000000    0.1414248
101120.0000000    0.1560184
101160.0000000    0.1613889
101200.0000000    0.1673159
101240.0000000    0.1432804
101280.0000000    0.1463852
101320.0000000    0.1581700
101360.0000000    0.1480469
101400.0000000    0.1509161
101440.0000000    0.1584248
101480.0000000    0.1661406
101520.0000000    0.1542886
101560.0000000    0.1407512
101600.0000000    0.1498298
101640.0000000    0.1468664
101680.0000000    0.1554566
101720.0000000    0.1486432
101760.0000000    0.1498921
101800.0000000    0.1435976
101840.0000000    0.1682666
101880.0000000    0.1696562
101920.0000000    0.1618431
101960.0000000    0.1506321
102000.0000000    0.1575535
102040.0000000    0.1523852
102080.0000000    0.1553406
102120.0000000    0.1523741
102160.0000000    0.1516338
102200.0000000    0.1498436
102240.0000000    0.1610604
102280.0000000    0.1497054
102320.0000000    0.1808158
102360.0000000    0.1550384
102400.0000000    0.1699408
102440.0000000    0.1673794
102480.0000000    0.1772680
102520.0000000    0.1740343
102560.0000000    0.1621905
102600.0000000    0.1528201
102640.0000000    0.1509450
102680.0000000    0.1660623
102720.0000000    0.1605426
102760.0000000    0.1688051
102800.0000000    0.1534275
102840.0000000    0.1695696
102880.0000000    0.1466108
102920.0000000    0.1496840
102960.0000000    0.1584732
103000.0000000    0.1640000
103040.0000000    0.1583931
103080.0000000    0.1521037
103120.0000000    0.1622761
103160.0000000    0.1711348
103200.0000000    0.1681555
103240.0000000    0.1443761
103280.0000000    0.1525826
103320.0000000    0.1419440
103360.0000000    0.1542390
103400.0000000    0.1502625
103440.0000000    0.1369528
103480.0000000    0.1481816
103520.0000000    0.1447874
103560.0000000    0.1453682
103600.0000000    0.1600462
103640.0000000    0.1456215
103680.0000000    0.1445149
103720.0000000    0.1463643
103760.0000000    0.1406931
103800.0000000    0.1415983
103840.0000000    0.1566525
103880.0000000    0.1531678
103920.0000000    0.1621643
103960.0000000    0.1695470
104000.0000000    0.1589460
104040.0000000    0.1572608
104080.0000000    0.1615708
104120.0000000    0.1601581
104160.0000000    0.1617254
104200.0000000    0.1507850
104240.0000000    0.1398456
104280.0000000    0.1506293
104320.0000000    0.1656717
104360.0000000    0.1538904
104400.0000000    0.1565607
104440.0000000    0.1579904
104480.0000000    0.1647117
104520.0000000    0.1754127
104560.0000000    0.1530433
104600.0000000    0.1626126
104640.0000000    0.1860975
104680.0000000    0.1593470
104720.0000000    0.1800076
104760.0000000    0.1694414
104800.0000000    0.1503927
104840.0000000    0.1596114
104880.0000000    0.1601180
104920.0000000    0.1794168
104960.0000000    0.1775533
105000.0000000    0.1611329
105040.0000000    0.1782175
105080.0000000    0.1908862
105120.0000000    0.1877348
105160.0000000    0.1566386
105200.0000000    0.1466175
105240.0000000    0.1428973
105280.0000000    0.1501035
105320.0000000    0.1542772
105360.0000000    0.1447340
105400.0000000    0.1440987
105440.0000000    0.1516258
105480.0000000    0.1609262
105520.0000000    0.1538508
105560.0000000    0.1566879
105600.0000000    0.1455506
105640.0000000    0.1416493
105680.0000000    0.1571909
105720.0000000    0.1512353
105760.0000000    0.1629902
105800.0000000    0.1557615
105840.0000000    0.1692186
105880.0000000    0.1649352
105920.0000000    0.1554265
105960.0000000    0.1574991
106000.0000000    0.1742843
106040.0000000    0.1749187
106080.0000000    0.1732515
106120.0000000    0.1661897
106160.0000000    0.1551965
106200.0000000    0.1554807
106240.0000000    0.1696402
106280.0000000    0.1641251
106320.0000000    0.1574218
106360.0000000    0.1627190
106400.0000000    0.1844248
106440.0000000    0.1659802
106480.0000000    0.1799895
106520.0000000    0.1686399
106560.0000000    0.1597695
106600.0000000    0.1573396
106640.0000000    0.1696677
106680.0000000    0.1647362
106720.0000000    0.1625231
106760.0000000    0.1579705
106800.0000000    0.1456896
106840.0000000    0.1691664
106880.0000000    0.1726937
106920.0000000    0.1634476
106960.0000000    0.1669308
107000.0000000    0.1690809
107040.0000000    0.1762246
107080.0000000    0.1686149
107120.0000000    0.1687971
107160.0000000    0.1688415
107200.0000000    0.2014563
107240.0000000    0.1733951
107280.0000000    0.1835423
107320.0000000    0.1792515
107360.0000000    0.1753076
107400.0000000    0.1648760
107440.0000000    0.1651974
107480.0000000    0.1776754
107520.0000000    0.1699215
107560.0000000    0.1626912
107600.0000000    0.1723274
107640.0000000    0.2040751
107680.0000000    0.1924860
107720.0000000    0.1666745
107760.0000000    0.1757032
107800.0000000    0.1837248
107840.0000000    0.1705689
107880.0000000    0.1859954
107920.0000000    0.1638612
107960.0000000    0.1857260
108000.0000000    0.1809891
108040.0000000    0.1930154
108080.0000000    0.1827130
108120.0000000    0.1867162
108160.0000000    0.1900089
108200.0000000    0.1939753
108240.0000000    0.1742893
108280.0000000    0.1776756
108320.0000000    0.1846132
108360.0000000    0.1797093
108400.0000000    0.1786789
108440.0000000    0.1969190
108480.0000000    0.1916009
108520.0000000    0.1819785
108560.0000000    0.1897958
108600.0000000    0.1791591
108640.0000000    0.1784253
108680.0000000    0.1841545
108720.0000000    0.1997737
108760.0000000    0.1971428
108800.0000000    0.1919303
108840.0000000    0.2106157
108880.0000000    0.1916277
108920.0000000    0.1945499
108960.0000000    0.2184615
109000.0000000    0.2234937
109040.0000000    0.2018426
109080.0000000    0.1841435
109120.0000000    0.2148309
109160.0000000    0.2078705
109200.0000000    0.2173084
109240.0000000    0.1998789
109280.0000000    0.1973950
109320.0000000    0.1816328
109360.0000000    0.1978447
109400.0000000    0.1931013
109440.0000000    0.2058350
109480.0000000    0.1943566
109520.0000000    0.2074717
109560.0000000    0.2112169
109600.0000000    0.2017695
109640.0000000    0.2118659
109680.0000000    0.1934993
109720.0000000    0.1840890
109760.0000000    0.1889530
109800.0000000    0.1909460
109840.0000000    0.1853041
109880.0000000    0.1999361
109920.0000000    0.2092937
109960.0000000    0.1985033
110000.0000000    0.1972904
110040.0000000    0.2088579
110080.0000000    0.1979707
110120.0000000    0.1858830
110160.0000000    0.2025287
110200.0000000    0.2003609
110240.0000000    0.1813390
110280.0000000    0.1890293
110320.0000000    0.1881721
110360.0000000    0.1817382
110400.0000000    0.1969653
110440.0000000    0.1763906
110480.0000000    0.1933853
110520.0000000    0.1950920
110560.0000000    0.2177691
110600.0000000    0.1960984
110640.0000000    0.2047342
110680.0000000    0.2094891
110720.0000000    0.1851093
110760.0000000    0.1864990
110800.0000000    0.1811562
110840.0000000    0.1930622
110880.0000000    0.1932338
110920.0000000    0.2247579
110960.0000000    0.2005160
111000.0000000    0.1995973
111040.0000000    0.1890655
111080.0000000    0.2024608
111120.0000000    0.1937412
111160.0000000    0.2138158
111200.0000000    0.2074220
111240.0000000    0.1941026
111280.0000000    0.1956877
111320.0000000    0.2141257
111360.0000000    0.1867183
111400.0000000    0.1907485
111440.0000000    0.1906531
111480.0000000    0.1925930
111520.0000000    0.1862514
111560.0000000    0.1950949
111600.0000000    0.1914829
111640.0000000    0.1921671
111680.0000000    0.1830174
111720.0000000    0.1867536
111760.0000000    0.2013316
111800.0000000    0.2106916
111840.0000000    0.2016371
111880.0000000    0.1928537
111920.0000000    0.1768793
111960.0000000    0.1830008
112000.0000000    0.1899126
112040.0000000    0.1850664
112080.0000000    0.1727625
112120.0000000    0.1805958
112160.0000000    0.1784005
112200.0000000    0.1992105
112240.0000000    0.1758118
112280.0000000    0.1824961
112320.0000000    0.1847493
112360.0000000    0.1902794
112400.0000000    0.1757117
112440.0000000    0.1856249
112480.0000000    0.1854218
112520.0000000    0.1930953
112560.0000000    0.1811942
112600.0000000    0.1731253
112640.0000000    0.1855855
112680.0000000    0.1800131
112720.0000000    0.2035714
112760.0000000    0.1867434
112800.0000000    0.1750034
112840.0000000    0.1902487
112880.0000000    0.1811734
112920.0000000    0.1675115
112960.0000000    0.1965225
113000.0000000    0.1926064
113040.0000000    0.2000477
113080.0000000    0.2144442
113120.0000000    0.1819229
113160.0000000    0.1738867
113200.0000000    0.1630548
113240.0000000    0.1818008
113280.0000000    0.1660922
113320.0000000    0.1729771
113360.0000000    0.1732916
113400.0000000    0.1981073
113440.0000000    0.1923672
113480.0000000    0.1877378
113520.0000000    0.1970179
113560.0000000    0.1999532
113600.0000000    0.1959321
113640.0000000    0.1782476
113680.0000000    0.1879070
113720.0000000    0.1897598
113760.0000000    0.1870006
113800.0000000    0.2116219
113840.0000000    0.2047854
113880.0000000    0.1965501
113920.0000000    0.2159339
113960.0000000    0.2289820
114000.0000000    0.2034617
114040.0000000    0.1930581
114080.0000000    0.2126877
114120.0000000    0.1950241
114160.0000000    0.1912951
114200.0000000    0.1984837
114240.0000000    0.2170490
114280.0000000    0.1914113
114320.0000000    0.2164455
114360.0000000    0.2013013
114400.0000000    0.2126030
114440.0000000    0.2003491
114480.0000000    0.2010820
114520.0000000    0.2000757
114560.0000000    0.1989388
114600.0000000    0.1868222
114640.0000000    0.1794521
114680.0000000    0.1946286
114720.0000000    0.2067660
114760.0000000    0.2027113
114800.0000000    0.2128644
114840.0000000    0.2005592
114880.0000000    0.1946444
114920.0000000    0.2293302
114960.0000000    0.2153320
115000.0000000    0.2129038
115040.0000000    0.2002270
115080.0000000    0.1953304
115120.0000000    0.2022416
115160.0000000    0.1976779
115200.0000000    0.1949755
115240.0000000    0.1993529
115280.0000000    0.2079439
115320.0000000    0.2079541
115360.0000000    0.1942371
115400.0000000    0.1983934
115440.0000000    0.1990581
115480.0000000    0.2039616
115520.0000000    0.1971928
115560.0000000    0.1957026
115600.0000000    0.1972145
115640.0000000    0.1857056
115680.0000000    0.2025709
115720.0000000    0.1900745
115760.0000000    0.1883900
115800.0000000    0.1904073
115840.0000000    0.2080876
115880.0000000    0.2058960
115920.0000000    0.1961150
115960.0000000    0.2021759
116000.0000000    0.1949456
116040.0000000    0.1982335
116080.0000000    0.1815736
116120.0000000    0.2058757
116160.0000000    0.1925706
116200.0000000    0.1757216
116240.0000000    0.1911515
116280.0000000    0.1852128
116320.0000000    0.1858620
116360.0000000    0.2034199
116400.0000000    0.1910956
116440.0000000    0.1967060
116480.0000000    0.2060065
116520.0000000    0.2053863
116560.0000000    0.1921181
116600.0000000    0.1643667
116640.0000000    0.1894944
116680.0000000    0.1951675
116720.0000000    0.1942327
116760.0000000    0.1948262
116800.0000000    0.1908854
116840.0000000    0.1798809
116880.0000000    0.1961257
116920.0000000    0.1982238
116960.0000000    0.2232893
117000.0000000    0.2118646
117040.0000000    0.1945283
117080.0000000    0.2076774
117120.0000000    0.2094557
117160.0000000    0.1974520
117200.0000000    0.2007641
117240.0000000    0.2077742
117280.0000000    0.1897768
117320.0000000    0.2157816
117360.0000000    0.2015739
117400.0000000    0.2003423
117440.0000000    0.2004650
117480.0000000    0.2082210
117520.0000000    0.2102199
117560.0000000    0.2061657
117600.0000000    0.1988445
117640.0000000    0.2031598
117680.0000000    0.2036559
117720.0000000    0.1959083
117760.0000000    0.2007664
117800.0000000    0.2115581
117840.0000000    0.2056298
117880.0000000    0.2007095
117920.0000000    0.2073123
117960.0000000    0.2099239
118000.0000000    0.2232107
118040.0000000    0.2049803
118080.0000000    0.2128499
118120.0000000    0.2112598
118160.0000000    0.2002591
118200.0000000    0.2116572
118240.0000000    0.2055949
118280.0000000    0.1920496
118320.0000000    0.2027459
118360.0000000    0.2010299
118400.0000000    0.1983885
118440.0000000    0.1896716
118480.0000000    0.1886618
118520.0000000    0.1958787
118560.0000000    0.1786463
118600.0000000    0.1754400
118640.0000000    0.1819240
118680.0000000    0.1912830
118720.0000000    0.1863119
118760.0000000    0.1926780
118800.0000000    0.2053531
118840.0000000    0.2185408
118880.0000000    0.1927363
118920.0000000    0.1992345
118960.0000000    0.2063030
119000.0000000    0.1921350
119040.0000000    0.1825520
119080.0000000    0.1762701
119120.0000000    0.1955537
119160.0000000    0.1830334
119200.0000000    0.1969056
119240.0000000    0.2076676
119280.0000000    0.2009926
119320.0000000    0.1977440
119360.0000000    0.1897676
119400.0000000    0.1902679
119440.0000000    0.1867201
119480.0000000    0.1903074
119520.0000000    0.1698020
119560.0000000    0.1792967
119600.0000000    0.1797631
119640.0000000    0.1881536
119680.0000000    0.1848698
119720.0000000    0.1858872
119760.0000000    0.1657771
119800.0000000    0.1842889
119840.0000000    0.1787288
119880.0000000    0.1882222
119920.0000000    0.2014381
119960.0000000    0.2054119
120000.0000000    0.1912084
120040.0000000    0.1960386
120080.0000000    0.1991593
120120.0000000    0.1955361
120160.0000000    0.2106374
120200.0000000    0.1986145
120240.0000000    0.1957591
120280.0000000    0.2138217
120320.0000000    0.1978766
120360.0000000    0.1969020
120400.0000000    0.2059477
120440.0000000    0.1884739
120480.0000000    0.1908774
120520.0000000    0.1840056
120560.0000000    0.2093495
120600.0000000    0.2013000
120640.0000000    0.2024439
120680.0000000    0.1988905
120720.0000000    0.2155025
120760.0000000    0.1845439
120800.0000000    0.1944723
120840.0000000    0.2179919
120880.0000000    0.2008045
120920.0000000    0.1914277
120960.0000000    0.1854127
121000.0000000    0.1841085
121040.0000000    0.2167431
121080.0000000    0.1817079
121120.0000000    0.2043201
121160.0000000    0.1811729
121200.0000000    0.1729215
121240.0000000    0.1710245
121280.0000000    0.1814675
121320.0000000    0.1775231
121360.0000000    0.1715723
121400.0000000    0.1816748
121440.0000000    0.1977551
121480.0000000    0.1904865
121520.0000000    0.1732707
121560.0000000    0.1763561
121600.0000000    0.1836329
121640.0000000    0.1918685
121680.0000000    0.1966966
121720.0000000    0.1804923
121760.0000000    0.1921425
121800.0000000    0.1826523
121840.0000000    0.1743816
121880.0000000    0.1757386
121920.0000000    0.1817562
121960.0000000    0.1896097
122000.0000000    0.1942988
122040.0000000    0.1946727
122080.0000000    0.1935187
122120.0000000    0.1910390
122160.0000000    0.1767531
122200.0000000    0.2001344
122240.0000000    0.1842698
122280.0000000    0.1916537
122320.0000000    0.1862866
122360.0000000    0.2015731
122400.0000000    0.1815345
122440.0000000    0.1867046
122480.0000000    0.1935203
122520.0000000    0.1895868
122560.0000000    0.1977544
122600.0000000    0.1953373
122640.0000000    0.1901632
122680.0000000    0.1657222
122720.0000000    0.1976990
122760.0000000    0.1718047
122800.0000000    0.1752162
122840.0000000    0.1760505
122880.0000000    0.1730627
122920.0000000    0.1771033
122960.0000000    0.1830949
123000.0000000    0.1583964
123040.0000000    0.1806345
123080.0000000    0.1659354
123120.0000000    0.1790642
123160.0000000    0.1859398
123200.0000000    0.2031340
123240.0000000    0.1876211
123280.0000000    0.2086527
123320.0000000    0.1904128
123360.0000000    0.1906281
123400.0000000    0.1910698
123440.0000000    0.1808277
123480.0000000    0.1897868
123520.0000000    0.1721045
123560.0000000    0.1661805
123600.0000000    0.1948744
123640.0000000    0.1877894
123680.0000000    0.2027642
123720.0000000    0.1924173
123760.0000000    0.1953406
123800.0000000    0.1835621
123840.0000000    0.1674986
123880.0000000    0.1646685
123920.0000000    0.1766912
123960.0000000    0.1843470
124000.0000000    0.1675996
124040.0000000    0.2063322
124080.0000000    0.1896255
124120.0000000    0.1909143
124160.0000000    0.2052746
124200.0000000    0.1918298
124240.0000000    0.2030208
124280.0000000    0.1855232
124320.0000000    0.1947438
124360.0000000    0.1827263
124400.0000000    0.1967988
124440.0000000    0.1894835
124480.0000000    0.1931553
124520.0000000    0.1738891
124560.0000000    0.1907855
124600.0000000    0.1739615
124640.0000000    0.1858023
124680.0000000    0.1913653
124720.0000000    0.1954413
124760.0000000    0.1859753
124800.0000000    0.1924341
124840.0000000    0.1820342
124880.0000000    0.1908229
124920.0000000    0.1887749
124960.0000000    0.1608331
125000.0000000    0.1650580
125040.0000000    0.1899888
125080.0000000    0.1856931
125120.0000000    0.1979331
125160.0000000    0.1885264
125200.0000000    0.1905635
125240.0000000    0.1922066
125280.0000000    0.1843266
125320.0000000    0.1920975
125360.0000000    0.2042874
125400.0000000    0.2036726
125440.0000000    0.1987696
125480.0000000    0.2006829
125520.0000000    0.1989163
125560.0000000    0.1744746
125600.0000000    0.1892839
125640.0000000    0.1923577
125680.0000000    0.1860792
125720.0000000    0.1747422
125760.0000000    0.1890726
125800.0000000    0.1839951
125840.0000000    0.1720598
125880.0000000    0.1894893
125920.0000000    0.1733757
125960.0000000    0.1781412
126000.0000000    0.1953389
126040.0000000    0.1733099
126080.0000000    0.1849247
126120.0000000    0.1954600
126160.0000000    0.1815318
126200.0000000    0.1844222
126240.0000000    0.1822315
126280.0000000    0.1851819
126320.0000000    0.1857524
126360.0000000    0.1864112
126400.0000000    0.1808621
126440.0000000    0.1851158
126480.0000000    0.1848666
126520.0000000    0.1943778
126560.0000000    0.1754517
126600.0000000    0.1787621
126640.0000000    0.1848872
126680.0000000    0.1802078
126720.0000000    0.1899727
126760.0000000    0.1825863
126800.0000000    0.1890707
126840.0000000    0.1920676
126880.0000000    0.2042425
126920.0000000    0.2059836
126960.0000000    0.1792004
127000.0000000    0.2070451
127040.0000000    0.2006481
127080.0000000    0.2067318
127120.0000000    0.2006462
127160.0000000    0.1907406
127200.0000000    0.1997131
127240.0000000    0.1933056
127280.0000000    0.1804141
127320.0000000    0.1952223
127360.0000000    0.1888983
127400.0000000    0.2044625
127440.0000000    0.1911076
127480.0000000    0.2043687
127520.0000000    0.2082327
127560.0000000    0.2139062
127600.0000000    0.2054423
127640.0000000    0.1919528
127680.0000000    0.1930772
127720.0000000    0.1761540
127760.0000000    0.2045336
127800.0000000    0.2037574
127840.0000000    0.1952113
127880.0000000    0.1984948
127920.0000000    0.1940159
127960.0000000    0.1787779
128000.0000000    0.1940597
128040.0000000    0.1869195
128080.0000000    0.1951222
128120.0000000    0.1886673
128160.0000000    0.1886762
128200.0000000    0.1874553
128240.0000000    0.2033084
128280.0000000    0.2083062
128320.0000000    0.1834915
128360.0000000    0.1895595
128400.0000000    0.1939839
128440.0000000    0.2126054
128480.0000000    0.2047174
128520.0000000    0.2001582
128560.0000000    0.2074271
128600.0000000    0.2020984
128640.0000000    0.1978836
128680.0000000    0.1707547
128720.0000000    0.1788096
128760.0000000    0.1932988
128800.0000000    0.1794432
128840.0000000    0.1743211
128880.0000000    0.1880236
128920.0000000    0.1675474
128960.0000000    0.1915937
129000.0000000    0.2024068
129040.0000000    0.1881911
129080.0000000    0.1862289
129120.0000000    0.1754149
129160.0000000    0.1905886
129200.0000000    0.1860587
129240.0000000    0.1932246
129280.0000000    0.1805070
129320.0000000    0.1989342
129360.0000000    0.1990589
129400.0000000    0.1985583
129440.0000000    0.2081479
129480.0000000    0.2041220
129520.0000000    0.1880927
129560.0000000    0.1887056
129600.0000000    0.1807425
129640.0000000    0.1837435
129680.0000000    0.1800407
129720.0000000    0.1839016
129760.0000000    0.1779601
129800.0000000    0.1941391
129840.0000000    0.1969400
129880.0000000    0.1912471
129920.0000000    0.1935651
129960.0000000    0.1802274
130000.0000000    0.1790054
130040.0000000    0.1781932
130080.0000000    0.1903361
130120.0000000    0.1876221
130160.0000000    0.1753244
130200.0000000    0.1738388
130240.0000000    0.1911148
130280.0000000    0.1791561
130320.0000000    0.1744377
130360.0000000    0.1717695
130400.0000000    0.1707486
130440.0000000    0.1699763
130480.0000000    0.1726753
130520.0000000    0.1838065
130560.0000000    0.2018943
130600.0000000    0.2008609
130640.0000000    0.1945688
130680.0000000    0.2018300
130720.0000000    0.2170037
130760.0000000    0.1848897
130800.0000000    0.1888873
130840.0000000    0.1977504
130880.0000000    0.1867703
130920.0000000    0.1889441
130960.0000000    0.2101224
131000.0000000    0.2081249
131040.0000000    0.1944567
131080.0000000    0.1934565
131120.0000000    0.1982290
131160.0000000    0.2070527
131200.0000000    0.2026820
131240.0000000    0.2215873
131280.0000000    0.2108963
131320.0000000    0.2028120
131360.0000000    0.2028723
131400.0000000    0.1848072
131440.0000000    0.2019559
131480.0000000    0.1979945
131520.0000000    0.1829170
131560.0000000    0.1922431
131600.0000000    0.2017691
131640.0000000    0.1933798
131680.0000000    0.1945985
131720.0000000    0.1900341
131760.0000000    0.1947727
131800.0000000    0.1856224
131840.0000000    0.1960021
131880.0000000    0.1935097
131920.0000000    0.1832894
131960.0000000    0.2138825
132000.0000000    0.1967426
132040.0000000    0.2101386
132080.0000000    0.1938697
132120.0000000    0.1896870
132160.0000000    0.1893106
132200.0000000    0.2015559
132240.0000000    0.2025225
132280.0000000    0.2081382
132320.0000000    0.2057884
132360.0000000    0.2055220
132400.0000000    0.2073292
132440.0000000    0.1963559
132480.0000000    0.1998951
132520.0000000    0.1956145
132560.0000000    0.1839001
132600.0000000    0.1797501
132640.0000000    0.1969909
132680.0000000    0.1927822
132720.0000000    0.1818686
132760.0000000    0.1892653
132800.0000000    0.1800455
132840.0000000    0.1973473
132880.0000000    0.1926629
132920.0000000    0.1902533
132960.0000000    0.1878974
133000.0000000    0.1851201
133040.0000000    0.1725122
133080.0000000    0.1653992
133120.0000000    0.1709727
133160.0000000    0.1664138
133200.0000000    0.1681989
133240.0000000    0.1756599
133280.0000000    0.1875734
133320.0000000    0.1823931
133360.0000000    0.1870352
133400.0000000    0.1852356
133440.0000000    0.1701692
133480.0000000    0.1786119
133520.0000000    0.1912092
133560.0000000    0.1698466
133600.0000000    0.1844631
133640.0000000    0.1824200
133680.0000000    0.1862514
133720.0000000    0.1926999
133760.0000000    0.2016151
133800.0000000    0.1951535
133840.0000000    0.1922393
133880.0000000    0.1691598
133920.0000000    0.1959434
133960.0000000    0.1684727
134000.0000000    0.1789623
134040.0000000    0.1837845
134080.0000000    0.1640272
134120.0000000    0.1726158
134160.0000000    0.1625846
134200.0000000    0.1621104
134240.0000000    0.1738668
134280.0000000    0.1697878
134320.0000000    0.1841543
134360.0000000    0.1642645
134400.0000000    0.1865387
134440.0000000    0.1680086
134480.0000000    0.1753929
134520.0000000    0.2059561
134560.0000000    0.2118194
134600.0000000    0.1859314
134640.0000000    0.1796540
134680.0000000    0.1729911
134720.0000000    0.1788055
134760.0000000    0.1658018
134800.0000000    0.1780417
134840.0000000    0.1736336
134880.0000000    0.1806023
134920.0000000    0.1620116
134960.0000000    0.1797494
135000.0000000    0.1702361
135040.0000000    0.1751709
135080.0000000    0.1821065
135120.0000000    0.1987459
135160.0000000    0.1796494
135200.0000000    0.1790339
135240.0000000    0.1716900
135280.0000000    0.1905197
135320.0000000    0.1940625
135360.0000000    0.1830280
135400.0000000    0.1751861
135440.0000000    0.1720827
135480.0000000    0.1798173
135520.0000000    0.1862168
135560.0000000    0.1783042
135600.0000000    0.1911499
135640.0000000    0.1815083
135680.0000000    0.1678163
135720.0000000    0.1788778
135760.0000000    0.1956740
135800.0000000    0.1618044
135840.0000000    0.1604978
135880.0000000    0.1771159
135920.0000000    0.1718889
135960.0000000    0.1834660
136000.0000000    0.1913417
136040.0000000    0.1954472
136080.0000000    0.1912052
136120.0000000    0.1908956
136160.0000000    0.1890671
136200.0000000    0.1734003
136240.0000000    0.1897086
136280.0000000    0.1759718
136320.0000000    0.1974275
136360.0000000    0.1921081
136400.0000000    0.1855795
136440.0000000    0.1930465
136480.0000000    0.2156163
136520.0000000    0.1927915
136560.0000000    0.2024466
136600.0000000    0.2201389
136640.0000000    0.1977245
136680.0000000    0.2283147
136720.0000000    0.1930168
136760.0000000    0.1927415
136800.0000000    0.2070994
136840.0000000    0.2139911
136880.0000000    0.2007866
136920.0000000    0.1985065
136960.0000000    0.2129200
137000.0000000    0.2200229
137040.0000000    0.2033075
137080.0000000    0.2203799
137120.0000000    0.2147836
137160.0000000    0.2061496
137200.0000000    0.2066832
137240.0000000    0.2037517
137280.0000000    0.1945920
137320.0000000    0.1837413
137360.0000000    0.2145377
137400.0000000    0.2016531
137440.0000000    0.2061200
137480.0000000    0.2043969
137520.0000000    0.2097640
137560.0000000    0.1935743
137600.0000000    0.2049297
137640.0000000    0.2034058
137680.0000000    0.2032587
137720.0000000    0.1897434
137760.0000000    0.1856451
137800.0000000    0.1854057
137840.0000000    0.1806634
137880.0000000    0.1894349
137920.0000000    0.1851264
137960.0000000    0.1984679
138000.0000000    0.1766606
138040.0000000    0.1711277
138080.0000000    0.1644617
138120.0000000    0.1769312
138160.0000000    0.1872268
138200.0000000    0.1971933
138240.0000000    0.1801196
138280.0000000    0.1705970
138320.0000000    0.1900945
138360.0000000    0.1827471
138400.0000000    0.1899302
138440.0000000    0.1912482
138480.0000000    0.1892415
138520.0000000    0.1979434
138560.0000000    0.1945979
138600.0000000    0.1902864
138640.0000000    0.1830884
138680.0000000    0.1872217
138720.0000000    0.1980961
138760.0000000    0.1886956
138800.0000000    0.1928790
138840.0000000    0.1961800
138880.0000000    0.1762170
138920.0000000    0.1784652
138960.0000000    0.1883674
139000.0000000    0.1897053
139040.0000000    0.1700198
139080.0000000    0.1718446
139120.0000000    0.1859541
139160.0000000    0.1884153
139200.0000000    0.2047893
139240.0000000    0.1869044
139280.0000000    0.1858569
139320.0000000    0.1828347
139360.0000000    0.1738681
139400.0000000    0.1644329
139440.0000000    0.1779060
139480.0000000    0.1858709
139520.0000000    0.1838669
139560.0000000    0.1584381
139600.0000000    0.1725427
139640.0000000    0.1665825
139680.0000000    0.1650764
139720.0000000    0.1732683
139760.0000000    0.1806132
139800.0000000    0.1807305
139840.0000000    0.1829312
139880.0000000    0.1673515
139920.0000000    0.1584970
139960.0000000    0.1718904
140000.0000000    0.1726247
140040.0000000    0.1861864
140080.0000000    0.1780840
140120.0000000    0.1861793
140160.0000000    0.1893193
140200.0000000    0.1687988
140240.0000000    0.1856139
140280.0000000    0.1849211
140320.0000000    0.1791963
140360.0000000    0.1808295
140400.0000000    0.1896469
140440.0000000    0.2001518
140480.0000000    0.1695486
140520.0000000    0.1787546
140560.0000000    0.1811218
140600.0000000    0.1848716
140640.0000000    0.1947580
140680.0000000    0.2028719
140720.0000000    0.1984982
140760.0000000    0.2054320
140800.0000000    0.1817205
140840.0000000    0.1976875
140880.0000000    0.1828078
140920.0000000    0.1769183
140960.0000000    0.1873342
141000.0000000    0.1915113
141040.0000000    0.1794506
141080.0000000    0.1816482
141120.0000000    0.1910991
141160.0000000    0.1839633
141200.0000000    0.1723049
141240.0000000    0.1807225
141280.0000000    0.1781579
141320.0000000    0.1744281
141360.0000000    0.2054230
141400.0000000    0.1896200
141440.0000000    0.1983740
141480.0000000    0.1798401
141520.0000000    0.1685196
141560.0000000    0.1947270
141600.0000000    0.2079007
141640.0000000    0.1949412
141680.0000000    0.1859932
141720.0000000    0.1907621
141760.0000000    0.1935270
141800.0000000    0.1877789
141840.0000000    0.1818658
141880.0000000    0.1685310
141920.0000000    0.1795148
141960.0000000    0.1766061
142000.0000000    0.1797588
142040.0000000    0.1695440
142080.0000000    0.1833555
142120.0000000    0.1783885
142160.0000000    0.1678969
142200.0000000    0.1919757
142240.0000000    0.1766443
142280.0000000    0.1857606
142320.0000000    0.1786011
142360.0000000    0.1918952
142400.0000000    0.1729065
142440.0000000    0.1785500
142480.0000000    0.1789116
142520.0000000    0.1756073
142560.0000000    0.1837926
142600.0000000    0.1821826
142640.0000000    0.1888796
142680.0000000    0.1817577
142720.0000000    0.1872161
142760.0000000    0.1903913
142800.0000000    0.1780367
142840.0000000    0.1878160
142880.0000000    0.1919151
142920.0000000    0.1984191
142960.0000000    0.1884364
143000.0000000    0.2008822
143040.0000000    0.1833030
143080.0000000    0.1857112
143120.0000000    0.1815019
143160.0000000    0.1718664
143200.0000000    0.1891166
143240.0000000    0.1746660
143280.0000000    0.1849064
143320.0000000    0.1786022
143360.0000000    0.1709329
143400.0000000    0.1810641
143440.0000000    0.1891864
143480.0000000    0.1955767
143520.0000000    0.1830074
143560.0000000    0.1785582
143600.0000000    0.1694370
143640.0000000    0.2013007
143680.0000000    0.1825762
143720.0000000    0.1860329
143760.0000000    0.1946892
143800.0000000    0.1751704
143840.0000000    0.1752841
143880.0000000    0.1978740
143920.0000000    0.1984144
143960.0000000    0.1973659
144000.0000000    0.2071106
144040.0000000    0.2022986
144080.0000000    0.1935655
144120.0000000    0.1958207
144160.0000000    0.1919487
144200.0000000    0.1853748
144240.0000000    0.1693543
144280.0000000    0.1908067
144320.0000000    0.1778818
144360.0000000    0.1828978
144400.0000000    0.1880485
144440.0000000    0.1831615
144480.0000000    0.1747336
144520.0000000    0.1750597
144560.0000000    0.1853390
144600.0000000    0.1737540
144640.0000000    0.1921817
144680.0000000    0.1895915
144720.0000000    0.1717403
144760.0000000    0.1772738
144800.0000000    0.2001539
144840.0000000    0.1913084
144880.0000000    0.1844718
144920.0000000    0.1930909
144960.0000000    0.1944645
145000.0000000    0.1947047
145040.0000000    0.2042327
145080.0000000    0.1877128
145120.0000000    0.1754503
145160.0000000    0.1881477
145200.0000000    0.1818271
145240.0000000    0.2018391
145280.0000000    0.1705779
145320.0000000    0.1913618
145360.0000000    0.1947886
145400.0000000    0.2026583
145440.0000000    0.1945219
145480.0000000    0.1915633
145520.0000000    0.1788255
145560.0000000    0.1927380
145600.0000000    0.1862991
145640.0000000    0.2053012
145680.0000000    0.1830823
145720.0000000    0.1884039
145760.0000000    0.1843456
145800.0000000    0.1773811
145840.0000000    0.1744805
145880.0000000    0.1767588
145920.0000000    0.1699103
145960.0000000    0.1801434
146000.0000000    0.1785381
146040.0000000    0.1698277
146080.0000000    0.1765067
146120.0000000    0.1835004
146160.0000000    0.1934151
146200.0000000    0.1706163
146240.0000000    0.1717917
146280.0000000    0.1807958
146320.0000000    0.1766065
146360.0000000    0.1545520
146400.0000000    0.1683153
146440.0000000    0.1738942
146480.0000000    0.1755636
146520.0000000    0.1898152
146560.0000000    0.1689639
146600.0000000    0.1760619
146640.0000000    0.1748442
146680.0000000    0.1829862
146720.0000000    0.1826382
146760.0000000    0.1914986
146800.0000000    0.1855614
146840.0000000    0.1957898
146880.0000000    0.1836860
146920.0000000    0.1796986
146960.0000000    0.1764322
147000.0000000    0.1916274
147040.0000000    0.1875036
147080.0000000    0.1905843
147120.0000000    0.2015494
147160.0000000    0.1891589
147200.0000000    0.1874886
147240.0000000    0.1929417
147280.0000000    0.1801603
147320.0000000    0.1845390
147360.0000000    0.1910132
147400.0000000    0.1921575
147440.0000000    0.1952589
147480.0000000    0.1851914
147520.0000000    0.1798952
147560.0000000    0.1808892
147600.0000000    0.1906132
147640.0000000    0.2032163
147680.0000000    0.1858125
147720.0000000    0.1769738
147760.0000000    0.1747348
147800.0000000    0.1802873
147840.0000000    0.1763279
147880.0000000    0.1893672
147920.0000000    0.1823073
147960.0000000    0.1695766
148000.0000000    0.1778876
148040.0000000    0.1908057
148080.0000000    0.1841619
148120.0000000    0.1899910
148160.0000000    0.1860115
148200.0000000    0.1738579
148240.0000000    0.1754230
148280.0000000    0.1896336
148320.0000000    0.1838933
148360.0000000    0.1773259
148400.0000000    0.1543687
148440.0000000    0.1634514
148480.0000000    0.1639292
148520.0000000    0.1765687
148560.0000000    0.1547104
148600.0000000    0.1687835
148640.0000000    0.1759875
148680.0000000    0.1833368
148720.0000000    0.1768716
148760.0000000    0.1814867
148800.0000000    0.1737216
148840.0000000    0.1686113
148880.0000000    0.1649304
148920.0000000    0.1780107
148960.0000000    0.1749230
149000.0000000    0.1818814
149040.0000000    0.1748844
149080.0000000    0.1743267
149120.0000000    0.1810567
149160.0000000    0.1780619
149200.0000000    0.1660430
149240.0000000    0.1677611
149280.0000000    0.1761338
149320.0000000    0.1751252
149360.0000000    0.1641099
149400.0000000    0.1767380
149440.0000000    0.1785883
149480.0000000    0.1749671
149520.0000000    0.1655533
149560.0000000    0.1810881
149600.0000000    0.1845635
149640.0000000    0.1606367
149680.0000000    0.1560250
149720.0000000    0.1703579
149760.0000000    0.1650303
149800.0000000    0.1666044
149840.0000000    0.1750304
149880.0000000    0.2091771
149920.0000000    0.1904931
149960.0000000    0.1992307
150000.0000000    0.1944741
150040.0000000    0.1807095
150080.0000000    0.1689619
150120.0000000    0.1739281
150160.0000000    0.1674769
150200.0000000    0.1659176
150240.0000000    0.1739060
150280.0000000    0.1744251
150320.0000000    0.1612671
150360.0000000    0.1535533
150400.0000000    0.1530219
150440.0000000    0.1640272
150480.0000000    0.1645172
150520.0000000    0.1753688
150560.0000000    0.1688960
150600.0000000    0.1751349
150640.0000000    0.1693882
150680.0000000    0.1784279
150720.0000000    0.1742659
150760.0000000    0.1747893
150800.0000000    0.1862065
150840.0000000    0.1842928
150880.0000000    0.1801372
150920.0000000    0.1732926
150960.0000000    0.1953058
151000.0000000    0.1848022
151040.0000000    0.1735383
151080.0000000    0.1752165
151120.0000000    0.1792045
151160.0000000    0.1740574
151200.0000000    0.1889432
151240.0000000    0.1839836
151280.0000000    0.1860541
151320.0000000    0.1647786
151360.0000000    0.1819774
151400.0000000    0.1737861
151440.0000000    0.1989409
151480.0000000    0.1725955
151520.0000000    0.1856257
151560.0000000    0.1772309
151600.0000000    0.1899837
151640.0000000    0.1947759
151680.0000000    0.1865280
151720.0000000    0.1865384
151760.0000000    0.1976794
151800.0000000    0.1765813
151840.0000000    0.1813313
151880.0000000    0.1875245
151920.0000000    0.1884226
151960.0000000    0.1738325
152000.0000000    0.1825433
152040.0000000    0.2132596
152080.0000000    0.1799693
152120.0000000    0.1918273
152160.0000000    0.1792030
152200.0000000    0.1851626
152240.0000000    0.1919414
152280.0000000    0.1963557
152320.0000000    0.1998386
152360.0000000    0.1853534
152400.0000000    0.1649806
152440.0000000    0.1948745
152480.0000000    0.1828106
152520.0000000    0.1909315
152560.0000000    0.1857405
152600.0000000    0.1916575
152640.0000000    0.1834125
152680.0000000    0.1836650
152720.0000000    0.1892783
152760.0000000    0.1763231
152800.0000000    0.1756483
152840.0000000    0.1853920
152880.0000000    0.1828762
152920.0000000    0.1763198
152960.0000000    0.1723346
153000.0000000    0.1848432
153040.0000000    0.1718141
153080.0000000    0.1892412
153120.0000000    0.1770523
153160.0000000    0.1792709
153200.0000000    0.1648895
153240.0000000    0.1700457
153280.0000000    0.1745210
153320.0000000    0.1623879
153360.0000000    0.1780104
153400.0000000    0.1738256
153440.0000000    0.1781911
153480.0000000    0.2007047
153520.0000000    0.1835565
153560.0000000    0.1898511
153600.0000000    0.1688172
153640.0000000    0.1767645
153680.0000000    0.1701948
153720.0000000    0.1639611
153760.0000000    0.1777057
153800.0000000    0.1746264
153840.0000000    0.1770918
153880.0000000    0.1852874
153920.0000000    0.1951711
153960.0000000    0.1894011
154000.0000000    0.1932389
154040.0000000    0.1924033
154080.0000000    0.2023434
154120.0000000    0.1851815
154160.0000000    0.1872475
154200.0000000    0.1965805
154240.0000000    0.2383444
154280.0000000    0.2011510
154320.0000000    0.2064562
154360.0000000    0.2141859
154400.0000000    0.2102842
154440.0000000    0.2150237
154480.0000000    0.1830646
154520.0000000    0.1922466
154560.0000000    0.1888851
154600.0000000    0.1708141
154640.0000000    0.1868491
154680.0000000    0.1950224
154720.0000000    0.2055787
154760.0000000    0.2098358
154800.0000000    0.2029987
154840.0000000    0.2029465
154880.0000000    0.1852322
154920.0000000    0.2034624
154960.0000000    0.1970901
155000.0000000    0.1712233
155040.0000000    0.1786670
155080.0000000    0.1842532
155120.0000000    0.1800095
155160.0000000    0.1976869
155200.0000000    0.1979397
155240.0000000    0.2002619
155280.0000000    0.1938266
155320.0000000    0.1657296
155360.0000000    0.1915305
155400.0000000    0.1870343
155440.0000000    0.1911379
155480.0000000    0.1966229
155520.0000000    0.2024400
155560.0000000    0.1738752
155600.0000000    0.1593597
155640.0000000    0.1751849
155680.0000000    0.1803484
155720.0000000    0.1936488
155760.0000000    0.1720294
155800.0000000    0.1762213
155840.0000000    0.1612625
155880.0000000    0.1796846
155920.0000000    0.1622543
155960.0000000    0.1635630
156000.0000000    0.1658710
156040.0000000    0.1693571
156080.0000000    0.1664721
156120.0000000    0.1623916
156160.0000000    0.1685461
156200.0000000    0.1790575
156240.0000000    0.1659499
156280.0000000    0.1782445
156320.0000000    0.1780002
156360.0000000    0.1852882
156400.0000000    0.1863164
156440.0000000    0.1923720
156480.0000000    0.1924919
156520.0000000    0.1727920
156560.0000000    0.1861718
156600.0000000    0.1951360
156640.0000000    0.1900107
156680.0000000    0.1832960
156720.0000000    0.1751501
156760.0000000    0.1637073
156800.0000000    0.1624459
156840.0000000    0.1845526
156880.0000000    0.1735542
156920.0000000    0.1943142
156960.0000000    0.1825444
157000.0000000    0.1672640
157040.0000000    0.1644581
157080.0000000    0.1672134
157120.0000000    0.1674327
157160.0000000    0.1742747
157200.0000000    0.1711863
157240.0000000    0.1695412
157280.0000000    0.1976385
157320.0000000    0.1790650
157360.0000000    0.1784169
157400.0000000    0.1516429
157440.0000000    0.1816407
157480.0000000    0.1724808
157520.0000000    0.1609545
157560.0000000    0.1536518
157600.0000000    0.1773880
157640.0000000    0.1725139
157680.0000000    0.1899519
157720.0000000    0.2001749
157760.0000000    0.2030699
157800.0000000    0.1801798
157840.0000000    0.1826279
157880.0000000    0.1932457
157920.0000000    0.1954368
157960.0000000    0.2041259
158000.0000000    0.1835357
158040.0000000    0.1948058
158080.0000000    0.1865020
158120.0000000    0.1779298
158160.0000000    0.1813850
158200.0000000    0.1975268
158240.0000000    0.2057743
158280.0000000    0.1791108
158320.0000000    0.1964004
158360.0000000    0.2014078
158400.0000000    0.1719135
158440.0000000    0.1889669
158480.0000000    0.1890166
158520.0000000    0.1913321
158560.0000000    0.2084995
158600.0000000    0.1945037
158640.0000000    0.1775614
158680.0000000    0.2028587
158720.0000000    0.1906222
158760.0000000    0.1862147
158800.0000000    0.1858798
158840.0000000    0.1972821
158880.0000000    0.1898969
158920.0000000    0.1847825
158960.0000000    0.1819984
159000.0000000    0.1716032
159040.0000000    0.1864182
159080.0000000    0.1880171
159120.0000000    0.1887627
159160.0000000    0.1919576
159200.0000000    0.1887861
159240.0000000    0.1919593
159280.0000000    0.1954168
159320.0000000    0.1896999
159360.0000000    0.1890884
159400.0000000    0.1779574
159440.0000000    0.1924706
159480.0000000    0.1952248
159520.0000000    0.1859174
159560.0000000    0.1965615
159600.0000000    0.1913836
159640.0000000    0.1803229
159680.0000000    0.2003431
159720.0000000    0.1973416
159760.0000000    0.2062022
159800.0000000    0.1932152
159840.0000000    0.1942515
159880.0000000    0.1854696
159920.0000000    0.1775038
159960.0000000    0.1918006
160000.0000000    0.1961483
160040.0000000    0.1921770
160080.0000000    0.1881535
160120.0000000    0.1908267
160160.0000000    0.1800628
160200.0000000    0.1883961
160240.0000000    0.1964690
160280.0000000    0.1772953
160320.0000000    0.1801928
160360.0000000    0.1976924
160400.0000000    0.1871988
160440.0000000    0.1963971
160480.0000000    0.1750188
160520.0000000    0.1725542
160560.0000000    0.1775824
160600.0000000    0.1802645
160640.0000000    0.1808093
160680.0000000    0.1909750
160720.0000000    0.1761969
160760.0000000    0.1923874
160800.0000000    0.1789978
160840.0000000    0.1879177
160880.0000000    0.1773589
160920.0000000    0.1715555
160960.0000000    0.1790353
161000.0000000    0.1717295
161040.0000000    0.1568353
161080.0000000    0.1701699
161120.0000000    0.1639856
161160.0000000    0.1795449
161200.0000000    0.1756968
161240.0000000    0.1628139
161280.0000000    0.1693398
161320.0000000    0.1665585
161360.0000000    0.1619049
161400.0000000    0.1640609
161440.0000000    0.1634356
161480.0000000    0.1713895
161520.0000000    0.1612312
161560.0000000    0.1612911
161600.0000000    0.1634706
161640.0000000    0.1564329
161680.0000000    0.1525961
161720.0000000    0.1676735
161760.0000000    0.1683926
161800.0000000    0.1649551
161840.0000000    0.1784299
161880.0000000    0.1641867
161920.0000000    0.1527256
161960.0000000    0.1492307
162000.0000000    0.1725742
162040.0000000    0.1731215
162080.0000000    0.1534311
162120.0000000    0.1563639
162160.0000000    0.1613391
162200.0000000    0.1693532
162240.0000000    0.1644151
162280.0000000    0.1602801
162320.0000000    0.1703886
162360.0000000    0.1735705
162400.0000000    0.1808125
162440.0000000    0.1870513
162480.0000000    0.1891327
162520.0000000    0.1872612
162560.0000000    0.1707092
162600.0000000    0.1913171
162640.0000000    0.1903957
162680.0000000    0.1787883
162720.0000000    0.1767764
162760.0000000    0.1778784
162800.0000000    0.1801875
162840.0000000    0.1834156
162880.0000000    0.1777959
162920.0000000    0.1844011
162960.0000000    0.1864957
163000.0000000    0.1725367
163040.0000000    0.1959457
163080.0000000    0.1751660
163120.0000000    0.1765699
163160.0000000    0.1887665
163200.0000000    0.1858606
163240.0000000    0.1719974
163280.0000000    0.1706525
163320.0000000    0.1799260
163360.0000000    0.1735959
163400.0000000    0.1696996
163440.0000000    0.1774633
163480.0000000    0.1702172
163520.0000000    0.1730579
163560.0000000    0.1803155
163600.0000000    0.1806111
163640.0000000    0.1889584
163680.0000000    0.1839187
163720.0000000    0.1816447
163760.0000000    0.1798213
163800.0000000    0.1555201
163840.0000000    0.1638862
163880.0000000    0.1686717
163920.0000000    0.1774123
163960.0000000    0.1809834
164000.0000000    0.2037223
164040.0000000    0.1900723
164080.0000000    0.1793993
164120.0000000    0.1677395
164160.0000000    0.1677993
164200.0000000    0.1848922
164240.0000000    0.1811421
164280.0000000    0.1946451
164320.0000000    0.1805759
164360.0000000    0.1678910
164400.0000000    0.1854692
164440.0000000    0.1878821
164480.0000000    0.1956937
164520.0000000    0.1891536
164560.0000000    0.1758257
164600.0000000    0.1936702
164640.0000000    0.1926035
164680.0000000    0.1822954
164720.0000000    0.1862969
164760.0000000    0.1887709
164800.0000000    0.1798204
164840.0000000    0.1829034
164880.0000000    0.1849239
164920.0000000    0.1791757
164960.0000000    0.1988372
165000.0000000    0.1819424
165040.0000000    0.1858473
165080.0000000    0.1916969
165120.0000000    0.1819084
165160.0000000    0.1851310
165200.0000000    0.1890220
165240.0000000    0.1737218
165280.0000000    0.1811734
165320.0000000    0.1749115
165360.0000000    0.1834435
165400.0000000    0.1842768
165440.0000000    0.1879112
165480.0000000    0.1770638
165520.0000000    0.1750644
165560.0000000    0.1729954
165600.0000000    0.1914724
165640.0000000    0.1918384
165680.0000000    0.1933628
165720.0000000    0.1934676
165760.0000000    0.1932873
165800.0000000    0.1844111
165840.0000000    0.1780520
165880.0000000    0.1944888
165920.0000000    0.1724302
165960.0000000    0.1661605
166000.0000000    0.1759296
166040.0000000    0.1687359
166080.0000000    0.1714164
166120.0000000    0.1586246
166160.0000000    0.1905303
166200.0000000    0.1766518
166240.0000000    0.1760881
166280.0000000    0.1854632
166320.0000000    0.1895507
166360.0000000    0.1846342
166400.0000000    0.1913413
166440.0000000    0.1961539
166480.0000000    0.1797310
166520.0000000    0.1903854
166560.0000000    0.1913910
166600.0000000    0.1839723
166640.0000000    0.1891672
166680.0000000    0.1884003
166720.0000000    0.1945959
166760.0000000    0.1939664
166800.0000000    0.1778277
166840.0000000    0.1802530
166880.0000000    0.1738858
166920.0000000    0.1831518
166960.0000000    0.1806473
167000.0000000    0.1765234
167040.0000000    0.1877953
167080.0000000    0.1779056
167120.0000000    0.1682609
167160.0000000    0.1828324
167200.0000000    0.1879736
167240.0000000    0.1728685
167280.0000000    0.1709746
167320.0000000    0.1923072
167360.0000000    0.1979395
167400.0000000    0.1691273
167440.0000000    0.1800050
167480.0000000    0.1512869
167520.0000000    0.1625660
167560.0000000    0.1872621
167600.0000000    0.1803587
167640.0000000    0.1686390
167680.0000000    0.1671707
167720.0000000    0.1656417
167760.0000000    0.1858925
167800.0000000    0.1765699
167840.0000000    0.1946406
167880.0000000    0.1907858
167920.0000000    0.1850399
167960.0000000    0.1941770
168000.0000000    0.1835800
168040.0000000    0.1919923
168080.0000000    0.1822059
168120.0000000    0.1930088
168160.0000000    0.1918737
168200.0000000    0.1789453
168240.0000000    0.1786480
168280.0000000    0.1814502
168320.0000000    0.1780244
168360.0000000    0.1694760
168400.0000000    0.1986973
168440.0000000    0.1929573
168480.0000000    0.1703091
168520.0000000    0.1818958
168560.0000000    0.1768965
168600.0000000    0.1956965
168640.0000000    0.1855973
168680.0000000    0.1849934
168720.0000000    0.1808267
168760.0000000    0.1890863
168800.0000000    0.1831699
168840.0000000    0.1766208
168880.0000000    0.1701489
168920.0000000    0.1800154
168960.0000000    0.1617169
169000.0000000    0.1729065
169040.0000000    0.1900763
169080.0000000    0.1760458
169120.0000000    0.1892158
169160.0000000    0.2006610
169200.0000000    0.2091512
169240.0000000    0.1894782
169280.0000000    0.1786450
169320.0000000    0.1907143
169360.0000000    0.1732222
169400.0000000    0.1848398
169440.0000000    0.1899890
169480.0000000    0.1838630
169520.0000000    0.1703480
169560.0000000    0.1814675
169600.0000000    0.1743426
169640.0000000    0.1724393
169680.0000000    0.1840990
169720.0000000    0.1774741
169760.0000000    0.1946783
169800.0000000    0.1821588
169840.0000000    0.1684479
169880.0000000    0.1695601
169920.0000000    0.1705274
169960.0000000    0.1858575
170000.0000000    0.1827052
170040.0000000    0.1741138
170080.0000000    0.1875561
170120.0000000    0.1891369
170160.0000000    0.1856389
170200.0000000    0.1711317
170240.0000000    0.1733931
170280.0000000    0.1845916
170320.0000000    0.1908248
170360.0000000    0.1670419
170400.0000000    0.1661756
170440.0000000    0.1916408
170480.0000000    0.1824482
170520.0000000    0.1820174
170560.0000000    0.1724522
170600.0000000    0.1741285
170640.0000000    0.1458593
170680.0000000    0.1650152
170720.0000000    0.1618365
170760.0000000    0.1564823
170800.0000000    0.1707079
170840.0000000    0.1806156
170880.0000000    0.1797638
170920.0000000    0.1810329
170960.0000000    0.1834973
171000.0000000    0.1707225
171040.0000000    0.1718318
171080.0000000    0.1598966
171120.0000000    0.1807258
171160.0000000    0.1827482
171200.0000000    0.1707637
171240.0000000    0.1848928
171280.0000000    0.1892560
171320.0000000    0.1913798
171360.0000000    0.1789211
171400.0000000    0.1839184
171440.0000000    0.1685993
171480.0000000    0.1889036
171520.0000000    0.1911361
171560.0000000    0.1946254
171600.0000000    0.1815529
171640.0000000    0.1773546
171680.0000000    0.1764649
171720.0000000    0.1762443
171760.0000000    0.1935419
171800.0000000    0.1778088
171840.0000000    0.1867916
171880.0000000    0.1829094
171920.0000000    0.1956053
171960.0000000    0.1844320
172000.0000000    0.1884860
172040.0000000    0.1883070
172080.0000000    0.1929388
172120.0000000    0.1931430
172160.0000000    0.1962305
172200.0000000    0.1959956
172240.0000000    0.1869495
172280.0000000    0.1807844
172320.0000000    0.1964301
172360.0000000    0.1909214
172400.0000000    0.1907718
172440.0000000    0.1957830
172480.0000000    0.1721992
172520.0000000    0.1856170
172560.0000000    0.1871140
172600.0000000    0.1635737
172640.0000000    0.1904335
172680.0000000    0.1851341
172720.0000000    0.1907310
172760.0000000    0.1712517
172800.0000000    0.1809222
172840.0000000    0.1791372
172880.0000000    0.1751146
172920.0000000    0.1763621
172960.0000000    0.1775068
173000.0000000    0.1787500
173040.0000000    0.1828007
173080.0000000    0.1823376
173120.0000000    0.1869562
173160.0000000    0.1808776
173200.0000000    0.1715074
173240.0000000    0.1684423
173280.0000000    0.1846450
173320.0000000    0.1706739
173360.0000000    0.1837208
173400.0000000    0.1721721
173440.0000000    0.1741339
173480.0000000    0.1905028
173520.0000000    0.1847563
173560.0000000    0.2033667
173600.0000000    0.1983365
173640.0000000    0.1782256
173680.0000000    0.1721573
173720.0000000    0.1888067
173760.0000000    0.1786480
173800.0000000    0.1830513
173840.0000000    0.1945669
173880.0000000    0.1834435
173920.0000000    0.1991183
173960.0000000    0.1770985
174000.0000000    0.1873062
174040.0000000    0.1863468
174080.0000000    0.1823700
174120.0000000    0.1848530
174160.0000000    0.1899004
174200.0000000    0.1868069
174240.0000000    0.1806297
174280.0000000    0.1829115
174320.0000000    0.1773541
174360.0000000    0.1797952
174400.0000000    0.1734109
174440.0000000    0.1756026
174480.0000000    0.1796963
174520.0000000    0.1778997
174560.0000000    0.1937827
174600.0000000    0.1879237
174640.0000000    0.1922783
174680.0000000    0.1802311
174720.0000000    0.1865051
174760.0000000    0.1970416
174800.0000000    0.1767674
174840.0000000    0.1785830
174880.0000000    0.1842533
174920.0000000    0.1769885
174960.0000000    0.1833966
175000.0000000    0.1779839
175040.0000000    0.1716842
175080.0000000    0.1786737
175120.0000000    0.1799655
175160.0000000    0.1926165
175200.0000000    0.1851774
175240.0000000    0.1835565
175280.0000000    0.1900158
175320.0000000    0.1821036
175360.0000000    0.1945086
175400.0000000    0.1890661
175440.0000000    0.1952860
175480.0000000    0.1945987
175520.0000000    0.1998682
175560.0000000    0.1932999
175600.0000000    0.2041685
175640.0000000    0.2016224
175680.0000000    0.1924222
175720.0000000    0.1828365
175760.0000000    0.1991085
175800.0000000    0.1795191
175840.0000000    0.1854704
175880.0000000    0.1889521
175920.0000000    0.1798175
175960.0000000    0.1908194
176000.0000000    0.1893508
176040.0000000    0.1910676
176080.0000000    0.1710115
176120.0000000    0.1892499
176160.0000000    0.1929746
176200.0000000    0.1841782
176240.0000000    0.1866512
176280.0000000    0.1812988
176320.0000000    0.1828517
176360.0000000    0.1735596
176400.0000000    0.1723609
176440.0000000    0.1652627
176480.0000000    0.1811548
176520.0000000    0.1722061
176560.0000000    0.1823475
176600.0000000    0.1905190
176640.0000000    0.1723709
176680.0000000    0.1766012
176720.0000000    0.1827855
176760.0000000    0.1694095
176800.0000000    0.1816635
176840.0000000    0.1579841
176880.0000000    0.1621768
176920.0000000    0.1654014
176960.0000000    0.1749009
177000.0000000    0.1680380
177040.0000000    0.1683364
177080.0000000    0.1485250
177120.0000000    0.1670086
177160.0000000    0.1520878
177200.0000000    0.1561894
177240.0000000    0.1638513
177280.0000000    0.1702666
177320.0000000    0.1807533
177360.0000000    0.1778250
177400.0000000    0.1756993
177440.0000000    0.1835485
177480.0000000    0.1790483
177520.0000000    0.1840518
177560.0000000    0.1837974
177600.0000000    0.1828728
177640.0000000    0.1994757
177680.0000000    0.1942570
177720.0000000    0.1772898
177760.0000000    0.1829201
177800.0000000    0.1892606
177840.0000000    0.1724191
177880.0000000    0.1796584
177920.0000000    0.1898777
177960.0000000    0.1940308
178000.0000000    0.1918629
178040.0000000    0.1825057
178080.0000000    0.1756276
178120.0000000    0.1761308
178160.0000000    0.1711478
178200.0000000    0.1947591
178240.0000000    0.1801665
178280.0000000    0.1947218
178320.0000000    0.1749717
178360.0000000    0.1729237
178400.0000000    0.1615352
178440.0000000    0.1598804
178480.0000000    0.1767361
178520.0000000    0.1797997
178560.0000000    0.1855576
178600.0000000    0.1835037
178640.0000000    0.1804720
178680.0000000    0.2011137
178720.0000000    0.1999081
178760.0000000    0.1944183
178800.0000000    0.1860651
178840.0000000    0.1839128
178880.0000000    0.1792301
178920.0000000    0.2014674
178960.0000000    0.1930178
179000.0000000    0.1920423
179040.0000000    0.1916510
179080.0000000    0.1819682
179120.0000000    0.1926519
179160.0000000    0.2028353
179200.0000000    0.1717613
179240.0000000    0.1824402
179280.0000000    0.1783059
179320.0000000    0.1774322
179360.0000000    0.1802435
179400.0000000    0.1855713
179440.0000000    0.1774281
179480.0000000    0.1712366
179520.0000000    0.1809990
179560.0000000    0.1787142
179600.0000000    0.1625358
179640.0000000    0.1811170
179680.0000000    0.1756350
179720.0000000    0.1982200
179760.0000000    0.1960142
179800.0000000    0.1834980
179840.0000000    0.1669103
179880.0000000    0.1795993
179920.0000000    0.1809687
179960.0000000    0.1770822
180000.0000000    0.1854322
180040.0000000    0.1858482
180080.0000000    0.1828921
180120.0000000    0.1765166
180160.0000000    0.1890916
180200.0000000    0.2022459
180240.0000000    0.1934131
180280.0000000    0.1956584
180320.0000000    0.1867802
180360.0000000    0.1802806
180400.0000000    0.1832740
180440.0000000    0.1719816
180480.0000000    0.1756373
180520.0000000    0.1747749
180560.0000000    0.1837464
180600.0000000    0.1851191
180640.0000000    0.1806066
180680.0000000    0.1851833
180720.0000000    0.1886860
180760.0000000    0.1811843
180800.0000000    0.1856633
180840.0000000    0.1721414
180880.0000000    0.1985052
180920.0000000    0.1747783
180960.0000000    0.1766695
181000.0000000    0.1714635
181040.0000000    0.1787459
181080.0000000    0.1714521
181120.0000000    0.1723461
181160.0000000    0.1951961
181200.0000000    0.1831990
181240.0000000    0.1819531
181280.0000000    0.1767647
181320.0000000    0.1701353
181360.0000000    0.1743083
181400.0000000    0.1837231
181440.0000000    0.1826378
181480.0000000    0.1794721
181520.0000000    0.1873457
181560.0000000    0.1978945
181600.0000000    0.1741484
181640.0000000    0.1865820
181680.0000000    0.1924949
181720.0000000    0.1780994
181760.0000000    0.1727019
181800.0000000    0.1968151
181840.0000000    0.1868639
181880.0000000    0.1870594
181920.0000000    0.1822040
181960.0000000    0.1890681
182000.0000000    0.1840798
182040.0000000    0.1800102
182080.0000000    0.1674697
182120.0000000    0.1772662
182160.0000000    0.1710164
182200.0000000    0.1691962
182240.0000000    0.1796533
182280.0000000    0.1698156
182320.0000000    0.1691989
182360.0000000    0.1677516
182400.0000000    0.1780597
182440.0000000    0.1653755
182480.0000000    0.1809741
182520.0000000    0.1762342
182560.0000000    0.1739812
182600.0000000    0.1718874
182640.0000000    0.1529952
182680.0000000    0.1679650
182720.0000000    0.1722472
182760.0000000    0.1508943
182800.0000000    0.1683370
182840.0000000    0.1707090
182880.0000000    0.1768686
182920.0000000    0.1760880
182960.0000000    0.1714617
183000.0000000    0.1816183
183040.0000000    0.1712225
183080.0000000    0.1828950
183120.0000000    0.1811249
183160.0000000    0.1775562
183200.0000000    0.1823812
183240.0000000    0.1780401
183280.0000000    0.1792957
183320.0000000    0.1862388
183360.0000000    0.1673790
183400.0000000    0.1784199
183440.0000000    0.1721865
183480.0000000    0.1671916
183520.0000000    0.1759926
183560.0000000    0.1780711
183600.0000000    0.1743980
183640.0000000    0.1902388
183680.0000000    0.1813740
183720.0000000    0.1713379
183760.0000000    0.1703356
183800.0000000    0.1725388
183840.0000000    0.1787099
183880.0000000    0.1826008
183920.0000000    0.1723748
183960.0000000    0.1858191
184000.0000000    0.1814247
184040.0000000    0.1882211
184080.0000000    0.1722184
184120.0000000    0.1775901
184160.0000000    0.1629720
184200.0000000    0.1683396
184240.0000000    0.1840491
184280.0000000    0.1818260
184320.0000000    0.1894507
184360.0000000    0.1800925
184400.0000000    0.1863878
184440.0000000    0.1795495
184480.0000000    0.1932069
184520.0000000    0.1806764
184560.0000000    0.1778259
184600.0000000    0.1726701
184640.0000000    0.1795199
184680.0000000    0.1713355
184720.0000000    0.1652698
184760.0000000    0.1806964
184800.0000000    0.1762797
184840.0000000    0.1901375
184880.0000000    0.1932685
184920.0000000    0.1726451
184960.0000000    0.1688352
185000.0000000    0.1788018
185040.0000000    0.1609531
185080.0000000    0.1658774
185120.0000000    0.1726657
185160.0000000    0.1747279
185200.0000000    0.1869276
185240.0000000    0.1845524
185280.0000000    0.1827232
185320.0000000    0.1851619
185360.0000000    0.1783199
185400.0000000    0.1756306
185440.0000000    0.1754326
185480.0000000    0.1856800
185520.0000000    0.1881832
185560.0000000    0.1889184
185600.0000000    0.1945563
185640.0000000    0.2104158
185680.0000000    0.1946553
185720.0000000    0.2002084
185760.0000000    0.1890687
185800.0000000    0.2023464
185840.0000000    0.1954041
185880.0000000    0.1967356
185920.0000000    0.1880806
185960.0000000    0.1909198
186000.0000000    0.2038151
186040.0000000    0.1989572
186080.0000000    0.2087972
186120.0000000    0.2042741
186160.0000000    0.2124117
186200.0000000    0.1899298
186240.0000000    0.1897528
186280.0000000    0.1871832
186320.0000000    0.2072354
186360.0000000    0.1989105
186400.0000000    0.2033810
186440.0000000    0.1880211
186480.0000000    0.2098093
186520.0000000    0.2063784
186560.0000000    0.1923960
186600.0000000    0.2046551
186640.0000000    0.2063936
186680.0000000    0.2016758
186720.0000000    0.2063358
186760.0000000    0.2130166
186800.0000000    0.2055380
186840.0000000    0.1944458
186880.0000000    0.1943557
186920.0000000    0.1942181
186960.0000000    0.2077319
187000.0000000    0.1958416
187040.0000000    0.1939449
187080.0000000    0.2055022
187120.0000000    0.2046859
187160.0000000    0.2031348
187200.0000000    0.1997044
187240.0000000    0.1998193
187280.0000000    0.2055067
187320.0000000    0.1842889
187360.0000000    0.1926421
187400.0000000    0.1992356
187440.0000000    0.2047781
187480.0000000    0.1973462
187520.0000000    0.1976083
187560.0000000    0.1935685
187600.0000000    0.1778859
187640.0000000    0.2032846
187680.0000000    0.1973511
187720.0000000    0.1895653
187760.0000000    0.1961563
187800.0000000    0.1799675
187840.0000000    0.1903639
187880.0000000    0.1854412
187920.0000000    0.2015060
187960.0000000    0.1843602
188000.0000000    0.1908220
188040.0000000    0.1932180
188080.0000000    0.1940618
188120.0000000    0.1970398
188160.0000000    0.1993348
188200.0000000    0.1810962
188240.0000000    0.1873190
188280.0000000    0.1914696
188320.0000000    0.1902978
188360.0000000    0.1887016
188400.0000000    0.1766568
188440.0000000    0.1829885
188480.0000000    0.2028405
188520.0000000    0.1974341
188560.0000000    0.1921407
188600.0000000    0.1905701
188640.0000000    0.1940030
188680.0000000    0.2019208
188720.0000000    0.1890448
188760.0000000    0.1907817
188800.0000000    0.1806701
188840.0000000    0.1848022
188880.0000000    0.1984154
188920.0000000    0.1848788
188960.0000000    0.1915034
189000.0000000    0.1827182
189040.0000000    0.1748124
189080.0000000    0.1711038
189120.0000000    0.1818857
189160.0000000    0.1779131
189200.0000000    0.1647309
189240.0000000    0.1778162
189280.0000000    0.1835617
189320.0000000    0.1818942
189360.0000000    0.1739672
189400.0000000    0.1890555
189440.0000000    0.1764262
189480.0000000    0.1748094
189520.0000000    0.1854910
189560.0000000    0.1811415
189600.0000000    0.1830019
189640.0000000    0.1877400
189680.0000000    0.1949918
189720.0000000    0.1897655
189760.0000000    0.1946628
189800.0000000    0.1823638
189840.0000000    0.1741868
189880.0000000    0.1920651
189920.0000000    0.1891006
189960.0000000    0.1696631
190000.0000000    0.1900910
190040.0000000    0.1826027
190080.0000000    0.1822231
190120.0000000    0.1814403
190160.0000000    0.1803255
190200.0000000    0.1709356
190240.0000000    0.1748972
190280.0000000    0.1966057
190320.0000000    0.1690790
190360.0000000    0.1720354
190400.0000000    0.1887800
190440.0000000    0.1719156
190480.0000000    0.1990119
190520.0000000    0.1949810
190560.0000000    0.1906657
190600.0000000    0.1856107
190640.0000000    0.1803273
190680.0000000    0.1834646
190720.0000000    0.1851824
190760.0000000    0.1873051
190800.0000000    0.1885279
190840.0000000    0.1882508
190880.0000000    0.1698551
190920.0000000    0.1943903
190960.0000000    0.1838244
191000.0000000    0.1940006
191040.0000000    0.1779170
191080.0000000    0.1908261
191120.0000000    0.1771569
191160.0000000    0.1645034
191200.0000000    0.1713450
191240.0000000    0.1662522
191280.0000000    0.1718459
191320.0000000    0.1827462
191360.0000000    0.1905248
191400.0000000    0.1774797
191440.0000000    0.1968051
191480.0000000    0.1772478
191520.0000000    0.1794484
191560.0000000    0.1783008
191600.0000000    0.2031861
191640.0000000    0.1882881
191680.0000000    0.1993305
191720.0000000    0.1919065
191760.0000000    0.1952010
191800.0000000    0.1797352
191840.0000000    0.1785652
191880.0000000    0.1697878
191920.0000000    0.1734989
191960.0000000    0.1753039
192000.0000000    0.1946692
192040.0000000    0.1685873
192080.0000000    0.1856942
192120.0000000    0.1876881
192160.0000000    0.1824046
192200.0000000    0.1785323
192240.0000000    0.1824047
192280.0000000    0.1732974
192320.0000000    0.1700717
192360.0000000    0.1701434
192400.0000000    0.1738109
192440.0000000    0.1687742
192480.0000000    0.1662771
192520.0000000    0.1773541
192560.0000000    0.1762385
192600.0000000    0.1879649
192640.0000000    0.1834701
192680.0000000    0.1913481
192720.0000000    0.2075059
192760.0000000    0.1867994
192800.0000000    0.1710734
192840.0000000    0.1886425
192880.0000000    0.1753649
192920.0000000    0.1783631
192960.0000000    0.1965848
193000.0000000    0.1864625
193040.0000000    0.1969797
193080.0000000    0.1802337
193120.0000000    0.1910619
193160.0000000    0.1916983
193200.0000000    0.1747302
193240.0000000    0.1909810
193280.0000000    0.1927693
193320.0000000    0.1953792
193360.0000000    0.1874498
193400.0000000    0.1923943
193440.0000000    0.1928535
193480.0000000    0.2138714
193520.0000000    0.2009290
193560.0000000    0.1829504
193600.0000000    0.1886362
193640.0000000    0.1665254
193680.0000000    0.1866160
193720.0000000    0.1899782
193760.0000000    0.1666114
193800.0000000    0.1883360
193840.0000000    0.1989808
193880.0000000    0.1815504
193920.0000000    0.1725783
193960.0000000    0.1781016
194000.0000000    0.1923768
194040.0000000    0.2000366
194080.0000000    0.2015175
194120.0000000    0.2058287
194160.0000000    0.1879797
194200.0000000    0.1940317
194240.0000000    0.1880195
194280.0000000    0.2012589
194320.0000000    0.1856727
194360.0000000    0.1866832
194400.0000000    0.1919851
194440.0000000    0.1882416
194480.0000000    0.1962567
194520.0000000    0.1906524
194560.0000000    0.1712285
194600.0000000    0.1881241
194640.0000000    0.1746034
194680.0000000    0.1796552
194720.0000000    0.1952968
194760.0000000    0.1848441
194800.0000000    0.1897707
194840.0000000    0.2060023
194880.0000000    0.2001332
194920.0000000    0.1860533
194960.0000000    0.1961755
195000.0000000    0.1832091
195040.0000000    0.1918272
195080.0000000    0.1875347
195120.0000000    0.1803541
195160.0000000    0.1905527
195200.0000000    0.2020589
195240.0000000    0.2038591
195280.0000000    0.1890555
195320.0000000    0.1866386
195360.0000000    0.1941724
195400.0000000    0.1976131
195440.0000000    0.1843146
195480.0000000    0.1783644
195520.0000000    0.1904231
195560.0000000    0.2022619
195600.0000000    0.1933684
195640.0000000    0.1910722
195680.0000000    0.1816428
195720.0000000    0.2035333
195760.0000000    0.1952899
195800.0000000    0.1935645
195840.0000000    0.1859000
195880.0000000    0.1824842
195920.0000000    0.1857398
195960.0000000    0.1993988
196000.0000000    0.1986145
196040.0000000    0.1871627
196080.0000000    0.1922525
196120.0000000    0.1883266
196160.0000000    0.1793458
196200.0000000    0.1982822
196240.0000000    0.1892477
196280.0000000    0.1824004
196320.0000000    0.1901302
196360.0000000    0.1800977
196400.0000000    0.1919918
196440.0000000    0.1963511
196480.0000000    0.2000807
196520.0000000    0.1958580
196560.0000000    0.1808915
196600.0000000    0.1891422
196640.0000000    0.1849759
196680.0000000    0.1983653
196720.0000000    0.1840772
196760.0000000    0.1860135
196800.0000000    0.1933939
196840.0000000    0.1872594
196880.0000000    0.1798413
196920.0000000    0.1872800
196960.0000000    0.1743862
197000.0000000    0.1923793
197040.0000000    0.2050621
197080.0000000    0.1842220
197120.0000000    0.1956251
197160.0000000    0.1828230
197200.0000000    0.1838985
197240.0000000    0.2036765
197280.0000000    0.1908433
197320.0000000    0.2061516
197360.0000000    0.2121514
197400.0000000    0.1935308
197440.0000000    0.1879307
197480.0000000    0.1827490
197520.0000000    0.2002873
197560.0000000    0.1993237
197600.0000000    0.2083849
197640.0000000    0.2075292
197680.0000000    0.1925427
197720.0000000    0.1859242
197760.0000000    0.1795764
197800.0000000    0.1953442
197840.0000000    0.1895192
197880.0000000    0.1929518
197920.0000000    0.1988522
197960.0000000    0.1940739
198000.0000000    0.2005370
198040.0000000    0.1915324
198080.0000000    0.1926552
198120.0000000    0.1849220
198160.0000000    0.1719858
198200.0000000    0.1858636
198240.0000000    0.1921679
198280.0000000    0.1849344
198320.0000000    0.1856402
198360.0000000    0.1808974
198400.0000000    0.1856775
198440.0000000    0.1823903
198480.0000000    0.1730027
198520.0000000    0.1820808
198560.0000000    0.1772654
198600.0000000    0.1982862
198640.0000000    0.1955622
198680.0000000    0.1793085
198720.0000000    0.1875442
198760.0000000    0.2025311
198800.0000000    0.1910719
198840.0000000    0.2183379
198880.0000000    0.1951740
198920.0000000    0.1934639
198960.0000000    0.2040359
199000.0000000    0.2049514
199040.0000000    0.1994506
199080.0000000    0.1989185
199120.0000000    0.1812174
199160.0000000    0.1897288
199200.0000000    0.1862874
199240.0000000    0.1979689
199280.0000000    0.2010003
199320.0000000    0.1865804
199360.0000000    0.1911587
199400.0000000    0.2043400
199440.0000000    0.1845110
199480.0000000    0.2073632
199520.0000000    0.2148993
199560.0000000    0.2034390
199600.0000000    0.2079691
199640.0000000    0.2022933
199680.0000000    0.2006681
199720.0000000    0.2164549
199760.0000000    0.1989216
199800.0000000    0.2115089
199840.0000000    0.2020555
199880.0000000    0.2188852
199920.0000000    0.1983426
199960.0000000    0.1694082
200000.0000000    0.1651074
200040.0000000    0.1712174
200080.0000000    0.1689154
200120.0000000    0.1706591
200160.0000000    0.1910812
200200.0000000    0.1718142
200240.0000000    0.1885213
200280.0000000    0.1744567
200320.0000000    0.1848330
200360.0000000    0.1737469
200400.0000000    0.1916272
200440.0000000    0.1723132
200480.0000000    0.1789248
200520.0000000    0.2043659
200560.0000000    0.1844393
200600.0000000    0.1918552
200640.0000000    0.1891763
200680.0000000    0.1866118
200720.0000000    0.1768806
200760.0000000    0.1857730
200800.0000000    0.1726373
200840.0000000    0.1616075
200880.0000000    0.1646234
200920.0000000    0.1707823
200960.0000000    0.1805636
201000.0000000    0.1946547
201040.0000000    0.1610583
201080.0000000    0.1760408
201120.0000000    0.1823693
201160.0000000    0.1712535
201200.0000000    0.1662658
201240.0000000    0.1883092
201280.0000000    0.1742558
201320.0000000    0.1776211
201360.0000000    0.1713214
201400.0000000    0.1811511
201440.0000000    0.1720015
201480.0000000    0.1769377
201520.0000000    0.1726721
201560.0000000    0.1684260
201600.0000000    0.1757371
201640.0000000    0.1838590
201680.0000000    0.1835114
201720.0000000    0.1861428
201760.0000000    0.1975728
201800.0000000    0.1785877
201840.0000000    0.1726695
201880.0000000    0.1808854
201920.0000000    0.1591160
201960.0000000    0.1622722
202000.0000000    0.1538499
202040.0000000    0.1696887
202080.0000000    0.1700264
202120.0000000    0.1832507
202160.0000000    0.1774196
202200.0000000    0.1768345
202240.0000000    0.1665477
202280.0000000    0.1763527
202320.0000000    0.1765961
202360.0000000    0.1639775
202400.0000000    0.1633800
202440.0000000    0.1696931
202480.0000000    0.1683644
202520.0000000    0.1670027
202560.0000000    0.1574267
202600.0000000    0.1546020
202640.0000000    0.1799588
202680.0000000    0.1685418
202720.0000000    0.1696761
202760.0000000    0.1652418
202800.0000000    0.1748033
202840.0000000    0.1744243
202880.0000000    0.1737153
202920.0000000    0.1732136
202960.0000000    0.1784641
203000.0000000    0.1690466
203040.0000000    0.1745639
203080.0000000    0.1683071
203120.0000000    0.1847884
203160.0000000    0.1895935
203200.0000000    0.1860749
203240.0000000    0.1837028
203280.0000000    0.1808456
203320.0000000    0.1883274
203360.0000000    0.1883120
203400.0000000    0.2024702
203440.0000000    0.1929330
203480.0000000    0.1877720
203520.0000000    0.1936370
203560.0000000    0.1963627
203600.0000000    0.1915796
203640.0000000    0.1931945
203680.0000000    0.1834893
203720.0000000    0.2035503
203760.0000000    0.1821607
203800.0000000    0.1887744
203840.0000000    0.2046292
203880.0000000    0.1917608
203920.0000000    0.2046243
203960.0000000    0.1727076
204000.0000000    0.2078331
204040.0000000    0.1851821
204080.0000000    0.1953744
204120.0000000    0.1882162
204160.0000000    0.1994692
204200.0000000    0.1879803
204240.0000000    0.1990986
204280.0000000    0.1954993
204320.0000000    0.1972453
204360.0000000    0.1887033
204400.0000000    0.2012921
204440.0000000    0.2013621
204480.0000000    0.1963545
204520.0000000    0.1723890
204560.0000000    0.2087833
204600.0000000    0.2023233
204640.0000000    0.1801328
204680.0000000    0.1991836
204720.0000000    0.1895952
204760.0000000    0.1828948
204800.0000000    0.1915969
204840.0000000    0.1871102
204880.0000000    0.1919944
204920.0000000    0.2054508
204960.0000000    0.1926384
205000.0000000    0.1946332
205040.0000000    0.1942497
205080.0000000    0.1931755
205120.0000000    0.2174272
205160.0000000    0.1868169
205200.0000000    0.1983891
205240.0000000    0.1911621
205280.0000000    0.1871502
205320.0000000    0.1782621
205360.0000000    0.1946435
205400.0000000    0.1888109
205440.0000000    0.1908565
205480.0000000    0.2007699
205520.0000000    0.2031285
205560.0000000    0.1957035
205600.0000000    0.2001984
205640.0000000    0.2026659
205680.0000000    0.2034776
205720.0000000    0.1932825
205760.0000000    0.2037477
205800.0000000    0.1962680
205840.0000000    0.1968224
205880.0000000    0.1886595
205920.0000000    0.1771362
205960.0000000    0.1889516
206000.0000000    0.1895341
206040.0000000    0.1688403
206080.0000000    0.1790926
206120.0000000    0.1895972
206160.0000000    0.1994175
206200.0000000    0.1962522
206240.0000000    0.1825068
206280.0000000    0.1893628
206320.0000000    0.1970928
206360.0000000    0.2001771
206400.0000000    0.2034268
206440.0000000    0.1929059
206480.0000000    0.2113285
206520.0000000    0.1973271
206560.0000000    0.1849713
206600.0000000    0.1891128
206640.0000000    0.1930044
206680.0000000    0.2137532
206720.0000000    0.2068400
206760.0000000    0.1804861
206800.0000000    0.1906855
206840.0000000    0.1836656
206880.0000000    0.1975626
206920.0000000    0.1885836
206960.0000000    0.1986678
207000.0000000    0.1879051
207040.0000000    0.2145419
207080.0000000    0.2013803
207120.0000000    0.1869359
207160.0000000    0.2000510
207200.0000000    0.1922792
207240.0000000    0.1830626
207280.0000000    0.1873538
207320.0000000    0.1987248
207360.0000000    0.1907018
207400.0000000    0.2108594
207440.0000000    0.1964522
207480.0000000    0.1988931
207520.0000000    0.1960508
207560.0000000    0.1960663
207600.0000000    0.1968405
207640.0000000    0.1876068
207680.0000000    0.1915106
207720.0000000    0.1854612
207760.0000000    0.1975299
207800.0000000    0.1981593
207840.0000000    0.2062679
207880.0000000    0.1982788
207920.0000000    0.1982537
207960.0000000    0.2089062
208000.0000000    0.2126828
208040.0000000    0.2131088
208080.0000000    0.1939839
208120.0000000    0.2087294
208160.0000000    0.1982610
208200.0000000    0.1883975
208240.0000000    0.1885554
208280.0000000    0.2037387
208320.0000000    0.2062551
208360.0000000    0.1883737
208400.0000000    0.1863905
208440.0000000    0.1926101
208480.0000000    0.1880791
208520.0000000    0.1889505
208560.0000000    0.1959666
208600.0000000    0.1873454
208640.0000000    0.1854611
208680.0000000    0.1875407
208720.0000000    0.1942359
208760.0000000    0.1851292
208800.0000000    0.1860765
208840.0000000    0.1920812
208880.0000000    0.2039743
208920.0000000    0.1938401
208960.0000000    0.1931585
209000.0000000    0.1875285
209040.0000000    0.1956973
209080.0000000    0.1857190
209120.0000000    0.1918971
209160.0000000    0.2008121
209200.0000000    0.2036238
209240.0000000    0.2044251
209280.0000000    0.2035067
209320.0000000    0.1822780
209360.0000000    0.2026491
209400.0000000    0.1915769
209440.0000000    0.1921787
209480.0000000    0.1949758
209520.0000000    0.1931499
209560.0000000    0.1881611
209600.0000000    0.1867669
209640.0000000    0.1801647
209680.0000000    0.1841509
209720.0000000    0.1787912
209760.0000000    0.1838915
209800.0000000    0.1925502
209840.0000000    0.1966796
209880.0000000    0.1961299
209920.0000000    0.1825240
209960.0000000    0.1958366
210000.0000000    0.1898499
210040.0000000    0.1868346
210080.0000000    0.1907575
210120.0000000    0.1970007
210160.0000000    0.1884325
210200.0000000    0.1880033
210240.0000000    0.1827636
210280.0000000    0.1893071
210320.0000000    0.1985804
210360.0000000    0.1888656
210400.0000000    0.1978648
210440.0000000    0.1995621
210480.0000000    0.2025118
210520.0000000    0.1988306
210560.0000000    0.1925667
210600.0000000    0.1812247
210640.0000000    0.1804300
210680.0000000    0.1741069
210720.0000000    0.1789588
210760.0000000    0.1781167
210800.0000000    0.1582537
210840.0000000    0.2121868
210880.0000000    0.1772075
210920.0000000    0.1763680
210960.0000000    0.1900369
211000.0000000    0.1814126
211040.0000000    0.1847820
211080.0000000    0.2012104
211120.0000000    0.1784452
211160.0000000    0.1821471
211200.0000000    0.1843572
211240.0000000    0.1829826
211280.0000000    0.1771840
211320.0000000    0.1748206
211360.0000000    0.1758255
211400.0000000    0.1740572
211440.0000000    0.1666527
211480.0000000    0.1701169
211520.0000000    0.1890284
211560.0000000    0.1839550
211600.0000000    0.1880068
211640.0000000    0.1945525
211680.0000000    0.1937915
211720.0000000    0.1835192
211760.0000000    0.1816171
211800.0000000    0.1682193
211840.0000000    0.1796820
211880.0000000    0.1857141
211920.0000000    0.1839517
211960.0000000    0.1760027
212000.0000000    0.1836745
212040.0000000    0.1775025
212080.0000000    0.1867253
212120.0000000    0.1815475
212160.0000000    0.1922442
212200.0000000    0.1796410
212240.0000000    0.1868564
212280.0000000    0.1993551
212320.0000000    0.1898675
212360.0000000    0.1885915
212400.0000000    0.1878060
212440.0000000    0.1922377
212480.0000000    0.1732323
212520.0000000    0.1698270
212560.0000000    0.1772927
212600.0000000    0.1779464
212640.0000000    0.1714239
212680.0000000    0.1678705
212720.0000000    0.1749280
212760.0000000    0.1844691
212800.0000000    0.1837816
212840.0000000    0.1813862
212880.0000000    0.1703262
212920.0000000    0.1679348
212960.0000000    0.1678581
213000.0000000    0.1546827
213040.0000000    0.1701309
213080.0000000    0.1756462
213120.0000000    0.1836711
213160.0000000    0.1668984
213200.0000000    0.1778636
213240.0000000    0.1696408
213280.0000000    0.1839988
213320.0000000    0.1884388
213360.0000000    0.1979200
213400.0000000    0.2009415
213440.0000000    0.1788782
213480.0000000    0.1883664
213520.0000000    0.1796612
213560.0000000    0.1837103
213600.0000000    0.1780942
213640.0000000    0.1976415
213680.0000000    0.1957085
213720.0000000    0.1841836
213760.0000000    0.1851144
213800.0000000    0.1796313
213840.0000000    0.1965197
213880.0000000    0.1864236
213920.0000000    0.1924341
213960.0000000    0.1976245
214000.0000000    0.1799438
214040.0000000    0.2005265
214080.0000000    0.1930247
214120.0000000    0.1913312
214160.0000000    0.1954474
214200.0000000    0.1922816
214240.0000000    0.1815358
214280.0000000    0.1978971
214320.0000000    0.1920881
214360.0000000    0.1928023
214400.0000000    0.1992118
214440.0000000    0.1877603
214480.0000000    0.1903614
214520.0000000    0.1937350
214560.0000000    0.1851678
214600.0000000    0.1725006
214640.0000000    0.1814536
214680.0000000    0.1874270
214720.0000000    0.2047554
214760.0000000    0.2104414
214800.0000000    0.1874198
214840.0000000    0.2142984
214880.0000000    0.1963947
214920.0000000    0.2014684
214960.0000000    0.1983134
215000.0000000    0.2001926
215040.0000000    0.2036071
215080.0000000    0.1992480
215120.0000000    0.1850709
215160.0000000    0.2015200
215200.0000000    0.1964619
215240.0000000    0.1890714
215280.0000000    0.1818257
215320.0000000    0.1932737
215360.0000000    0.1747902
215400.0000000    0.1971659
215440.0000000    0.1850324
215480.0000000    0.1871520
215520.0000000    0.1897780
215560.0000000    0.1978412
215600.0000000    0.1920078
215640.0000000    0.1968575
215680.0000000    0.1993710
215720.0000000    0.2059927
215760.0000000    0.1990720
215800.0000000    0.2057157
215840.0000000    0.1999157
215880.0000000    0.2075810
215920.0000000    0.2005445
215960.0000000    0.1952851
216000.0000000    0.1915162
216040.0000000    0.2163451
216080.0000000    0.1936515
216120.0000000    0.1934639
216160.0000000    0.1868022
216200.0000000    0.1826517
216240.0000000    0.1967406
216280.0000000    0.1959196
216320.0000000    0.1826446
216360.0000000    0.1969998
216400.0000000    0.2027826
216440.0000000    0.2030330
216480.0000000    0.2074426
216520.0000000    0.1977863
216560.0000000    0.1851386
216600.0000000    0.1790684
216640.0000000    0.1922125
216680.0000000    0.1881359
216720.0000000    0.2001764
216760.0000000    0.1855024
216800.0000000    0.1698946
216840.0000000    0.1831613
216880.0000000    0.1883808
216920.0000000    0.1949667
216960.0000000    0.1999104
217000.0000000    0.1876425
217040.0000000    0.1946201
217080.0000000    0.1848400
217120.0000000    0.1821071
217160.0000000    0.1869324
217200.0000000    0.1654862
217240.0000000    0.1938683
217280.0000000    0.1863229
217320.0000000    0.1851591
217360.0000000    0.1718226
217400.0000000    0.1866232
217440.0000000    0.1770952
217480.0000000    0.1683123
217520.0000000    0.1883685
217560.0000000    0.1796343
217600.0000000    0.1701218
217640.0000000    0.1965481
217680.0000000    0.1934234
217720.0000000    0.1779270
217760.0000000    0.1662432
217800.0000000    0.1806805
217840.0000000    0.1929828
217880.0000000    0.1941821
217920.0000000    0.1904372
217960.0000000    0.1980429
218000.0000000    0.2004393
218040.0000000    0.1899712
218080.0000000    0.1806196
218120.0000000    0.2007968
218160.0000000    0.2068365
218200.0000000    0.1965342
218240.0000000    0.2146492
218280.0000000    0.2030449
218320.0000000    0.1960382
218360.0000000    0.1970643
218400.0000000    0.1915210
218440.0000000    0.1888138
218480.0000000    0.1899512
218520.0000000    0.1877700
218560.0000000    0.2084991
218600.0000000    0.1879650
218640.0000000    0.1937935
218680.0000000    0.1898415
218720.0000000    0.1898166
218760.0000000    0.1872717
218800.0000000    0.2004196
218840.0000000    0.2093495
218880.0000000    0.2012100
218920.0000000    0.2235344
218960.0000000    0.1961433
219000.0000000    0.1972288
219040.0000000    0.1928665
219080.0000000    0.1919011
219120.0000000    0.2032551
219160.0000000    0.1863818
219200.0000000    0.1863129
219240.0000000    0.1772537
219280.0000000    0.1865567
219320.0000000    0.1990559
219360.0000000    0.1871649
219400.0000000    0.1956803
219440.0000000    0.1976971
219480.0000000    0.1716134
219520.0000000    0.1910450
219560.0000000    0.2066234
219600.0000000    0.1907625
219640.0000000    0.2028681
219680.0000000    0.1889155
219720.0000000    0.2046220
219760.0000000    0.1917335
219800.0000000    0.2222098
219840.0000000    0.2055897
219880.0000000    0.1995356
219920.0000000    0.2118194
219960.0000000    0.1899227
220000.0000000    0.1873808
220040.0000000    0.2146226
220080.0000000    0.2129159
220120.0000000    0.1894201
220160.0000000    0.1977997
220200.0000000    0.1876649
220240.0000000    0.1965329
220280.0000000    0.1866061
220320.0000000    0.1805997
220360.0000000    0.1830879
220400.0000000    0.1932125
220440.0000000    0.1816819
220480.0000000    0.1988430
220520.0000000    0.1896924
220560.0000000    0.1805728
220600.0000000    0.1896860
220640.0000000    0.2020286
220680.0000000    0.2038070
220720.0000000    0.1983004
220760.0000000    0.1833647
220800.0000000    0.1930194
220840.0000000    0.1924896
220880.0000000    0.1909472
220920.0000000    0.1743170
220960.0000000    0.1780812
221000.0000000    0.1658686
221040.0000000    0.1800301
221080.0000000    0.2020690
221120.0000000    0.1792969
221160.0000000    0.1957917
221200.0000000    0.1935514
221240.0000000    0.2003688
221280.0000000    0.1956884
221320.0000000    0.1912883
221360.0000000    0.1993161
221400.0000000    0.1735689
221440.0000000    0.2006897
221480.0000000    0.1874618
221520.0000000    0.2000704
221560.0000000    0.1961272
221600.0000000    0.1941271
221640.0000000    0.2101537
221680.0000000    0.2017314
221720.0000000    0.1930755
221760.0000000    0.1833204
221800.0000000    0.2001198
221840.0000000    0.1860239
221880.0000000    0.1962725
221920.0000000    0.2112362
221960.0000000    0.1847007
222000.0000000    0.1848209
222040.0000000    0.1958822
222080.0000000    0.2001486
222120.0000000    0.2033427
222160.0000000    0.2104800
222200.0000000    0.2049822
222240.0000000    0.1862719
222280.0000000    0.1907436
222320.0000000    0.1787122
222360.0000000    0.1895669
222400.0000000    0.1976431
222440.0000000    0.2046322
222480.0000000    0.2099121
222520.0000000    0.2153310
222560.0000000    0.2171672
222600.0000000    0.1974805
222640.0000000    0.2094625
222680.0000000    0.2007617
222720.0000000    0.2143464
222760.0000000    0.1897129
222800.0000000    0.2042853
222840.0000000    0.1924249
222880.0000000    0.1809905
222920.0000000    0.1815038
222960.0000000    0.2129306
223000.0000000    0.1910825
223040.0000000    0.1812324
223080.0000000    0.1946807
223120.0000000    0.1918552
223160.0000000    0.2161977
223200.0000000    0.1933811
223240.0000000    0.2114642
223280.0000000    0.2044911
223320.0000000    0.1963162
223360.0000000    0.1955486
223400.0000000    0.2067867
223440.0000000    0.1871617
223480.0000000    0.2051003
223520.0000000    0.1983940
223560.0000000    0.1869496
223600.0000000    0.1819666
223640.0000000    0.1966324
223680.0000000    0.2002143
223720.0000000    0.1921187
223760.0000000    0.1989603
223800.0000000    0.1960273
223840.0000000    0.2024094
223880.0000000    0.1995794
223920.0000000    0.1886194
223960.0000000    0.2041471
224000.0000000    0.1949530
224040.0000000    0.1806849
224080.0000000    0.1881368
224120.0000000    0.1946814
224160.0000000    0.1843365
224200.0000000    0.1853740
224240.0000000    0.1932261
224280.0000000    0.2041886
224320.0000000    0.1781312
224360.0000000    0.1885797
224400.0000000    0.1980533
224440.0000000    0.2033277
224480.0000000    0.1958900
224520.0000000    0.2105392
224560.0000000    0.2028205
224600.0000000    0.2259172
224640.0000000    0.2118225
224680.0000000    0.1916455
224720.0000000    0.1827444
224760.0000000    0.2009951
224800.0000000    0.1828695
224840.0000000    0.1885000
224880.0000000    0.1995777
224920.0000000    0.1962165
224960.0000000    0.2071418
225000.0000000    0.2012280
225040.0000000    0.1878800
225080.0000000    0.1931172
225120.0000000    0.1792524
225160.0000000    0.1835999
225200.0000000    0.1981654
225240.0000000    0.1908767
225280.0000000    0.1929366
225320.0000000    0.1865866
225360.0000000    0.1911470
225400.0000000    0.1938112
225440.0000000    0.1783255
225480.0000000    0.1727352
225520.0000000    0.1858300
225560.0000000    0.2083938
225600.0000000    0.1981060
225640.0000000    0.2055707
225680.0000000    0.1972237
225720.0000000    0.1985150
225760.0000000    0.2068361
225800.0000000    0.2184537
225840.0000000    0.1984671
225880.0000000    0.2082139
225920.0000000    0.2070017
225960.0000000    0.2066225
226000.0000000    0.2184566
226040.0000000    0.1987392
226080.0000000    0.2108005
226120.0000000    0.2138722
226160.0000000    0.2129435
226200.0000000    0.1978606
226240.0000000    0.1790655
226280.0000000    0.1794923
226320.0000000    0.1921542
226360.0000000    0.1771145
226400.0000000    0.1943813
226440.0000000    0.1914130
226480.0000000    0.2108161
226520.0000000    0.1889909
226560.0000000    0.2008839
226600.0000000    0.2125753
226640.0000000    0.1965552
226680.0000000    0.1910869
226720.0000000    0.2010622
226760.0000000    0.1831720
226800.0000000    0.1765231
226840.0000000    0.1764975
226880.0000000    0.1781027
226920.0000000    0.1675215
226960.0000000    0.1747538
227000.0000000    0.1793850
227040.0000000    0.1753008
227080.0000000    0.1820222
227120.0000000    0.1850439
227160.0000000    0.1849763
227200.0000000    0.1857049
227240.0000000    0.1958687
227280.0000000    0.1776903
227320.0000000    0.1913633
227360.0000000    0.1701702
227400.0000000    0.1717166
227440.0000000    0.1815534
227480.0000000    0.1843722
227520.0000000    0.1829301
227560.0000000    0.1945776
227600.0000000    0.1654674
227640.0000000    0.1757382
227680.0000000    0.1879339
227720.0000000    0.1790703
227760.0000000    0.1735152
227800.0000000    0.1941091
227840.0000000    0.1713271
227880.0000000    0.1759312
227920.0000000    0.1765761
227960.0000000    0.1801361
228000.0000000    0.1684999
228040.0000000    0.1787119
228080.0000000    0.1735949
228120.0000000    0.1596715
228160.0000000    0.1749576
228200.0000000    0.1781767
228240.0000000    0.1838255
228280.0000000    0.1923144
228320.0000000    0.1766151
228360.0000000    0.1824444
228400.0000000    0.1613643
228440.0000000    0.1801838
228480.0000000    0.1827368
228520.0000000    0.1642425
228560.0000000    0.1959040
228600.0000000    0.1968140
228640.0000000    0.1992469
228680.0000000    0.1894404
228720.0000000    0.2098043
228760.0000000    0.1986870
228800.0000000    0.2125391
228840.0000000    0.2022780
228880.0000000    0.1991804
228920.0000000    0.2169744
228960.0000000    0.2032220
229000.0000000    0.1843977
229040.0000000    0.2060494
229080.0000000    0.1924721
229120.0000000    0.2062076
229160.0000000    0.2010810
229200.0000000    0.2098301
229240.0000000    0.2069296
229280.0000000    0.2040617
229320.0000000    0.1946178
229360.0000000    0.1925077
229400.0000000    0.2026958
229440.0000000    0.2018640
229480.0000000    0.1900589
229520.0000000    0.2051988
229560.0000000    0.1806642
229600.0000000    0.1882935
229640.0000000    0.1973788
229680.0000000    0.1822497
229720.0000000    0.1958799
229760.0000000    0.1982081
229800.0000000    0.1846913
229840.0000000    0.1834519
229880.0000000    0.2103353
229920.0000000    0.1960886
229960.0000000    0.1896991
230000.0000000    0.1966783
230040.0000000    0.2141410
230080.0000000    0.1910102
230120.0000000    0.2108024
230160.0000000    0.2222189
230200.0000000    0.2144378
230240.0000000    0.1853438
230280.0000000    0.1908015
230320.0000000    0.1804901
230360.0000000    0.1968663
230400.0000000    0.2104902
230440.0000000    0.1854575
230480.0000000    0.1824324
230520.0000000    0.1893748
230560.0000000    0.1958533
230600.0000000    0.1805973
230640.0000000    0.1873524
230680.0000000    0.1953969
230720.0000000    0.1767249
230760.0000000    0.1887661
230800.0000000    0.1864686
230840.0000000    0.1873480
230880.0000000    0.1872860
230920.0000000    0.1745441
230960.0000000    0.1841657
231000.0000000    0.1758039
231040.0000000    0.1851996
231080.0000000    0.1904428
231120.0000000    0.1801080
231160.0000000    0.1802196
231200.0000000    0.1915642
231240.0000000    0.1787586
231280.0000000    0.1925918
231320.0000000    0.1803399
231360.0000000    0.1739578
231400.0000000    0.1795713
231440.0000000    0.1718576
231480.0000000    0.1939217
231520.0000000    0.1866474
231560.0000000    0.1782172
231600.0000000    0.1855500
231640.0000000    0.1823983
231680.0000000    0.1884459
231720.0000000    0.1894199
231760.0000000    0.1784792
231800.0000000    0.1815957
231840.0000000    0.1783788
231880.0000000    0.1849584
231920.0000000    0.1804865
231960.0000000    0.1672168
232000.0000000    0.1779532
232040.0000000    0.1866748
232080.0000000    0.1849454
232120.0000000    0.1926318
232160.0000000    0.1983800
232200.0000000    0.2051193
232240.0000000    0.1982235
232280.0000000    0.2108698
232320.0000000    0.1770483
232360.0000000    0.1952936
232400.0000000    0.1799250
232440.0000000    0.1800075
232480.0000000    0.1826003
232520.0000000    0.1942810
232560.0000000    0.1926096
232600.0000000    0.1949994
232640.0000000    0.1984256
232680.0000000    0.1862681
232720.0000000    0.1731038
232760.0000000    0.1878774
232800.0000000    0.1966943
232840.0000000    0.1839924
232880.0000000    0.1751373
232920.0000000    0.1725649
232960.0000000    0.1735292
233000.0000000    0.1707081
233040.0000000    0.1808116
233080.0000000    0.1741358
233120.0000000    0.1799812
233160.0000000    0.1908636
233200.0000000    0.1800897
233240.0000000    0.1849806
233280.0000000    0.1922513
233320.0000000    0.2009744
233360.0000000    0.1983069
233400.0000000    0.1921459
233440.0000000    0.1899577
233480.0000000    0.1821551
233520.0000000    0.1868817
233560.0000000    0.1971519
233600.0000000    0.1911125
233640.0000000    0.1839112
233680.0000000    0.1884949
233720.0000000    0.1903028
233760.0000000    0.1913606
233800.0000000    0.1890582
233840.0000000    0.2010990
233880.0000000    0.1934185
233920.0000000    0.1877707
233960.0000000    0.1875868
234000.0000000    0.1958684
234040.0000000    0.1848074
234080.0000000    0.1784583
234120.0000000    0.1859657
234160.0000000    0.1778213
234200.0000000    0.1659449
234240.0000000    0.1773586
234280.0000000    0.1740716
234320.0000000    0.1789917
234360.0000000    0.1743098
234400.0000000    0.1796960
234440.0000000    0.1839628
234480.0000000    0.1700929
234520.0000000    0.1843160
234560.0000000    0.1780444
234600.0000000    0.1872187
234640.0000000    0.1859185
234680.0000000    0.1788786
234720.0000000    0.2002730
234760.0000000    0.1901087
234800.0000000    0.1704618
234840.0000000    0.1756785
234880.0000000    0.1898013
234920.0000000    0.1899097
234960.0000000    0.1792526
235000.0000000    0.1956953
235040.0000000    0.1873805
235080.0000000    0.1967573
235120.0000000    0.2050653
235160.0000000    0.1860621
235200.0000000    0.1866837
235240.0000000    0.1804438
235280.0000000    0.2032339
235320.0000000    0.1971123
235360.0000000    0.1754893
235400.0000000    0.1894074
235440.0000000    0.1880042
235480.0000000    0.1854798
235520.0000000    0.2014893
235560.0000000    0.1854539
235600.0000000    0.1844385
235640.0000000    0.1893598
235680.0000000    0.1916596
235720.0000000    0.1837667
235760.0000000    0.1900181
235800.0000000    0.1831654
235840.0000000    0.1892276
235880.0000000    0.1970897
235920.0000000    0.1840743
235960.0000000    0.1698504
236000.0000000    0.1700566
236040.0000000    0.1875582
236080.0000000    0.1824178
236120.0000000    0.1872692
236160.0000000    0.1837093
236200.0000000    0.1906819
236240.0000000    0.1727063
236280.0000000    0.1840106
236320.0000000    0.1953722
236360.0000000    0.1844909
236400.0000000    0.2064288
236440.0000000    0.1851618
236480.0000000    0.1799107
236520.0000000    0.1786302
236560.0000000    0.1754014
236600.0000000    0.1765586
236640.0000000    0.1838138
236680.0000000    0.1888891
236720.0000000    0.1719735
236760.0000000    0.1861312
236800.0000000    0.1842381
236840.0000000    0.1852850
236880.0000000    0.1762429
236920.0000000    0.1706707
236960.0000000    0.1817370
237000.0000000    0.1756527
237040.0000000    0.1827776
237080.0000000    0.1725509
237120.0000000    0.1703461
237160.0000000    0.1939115
237200.0000000    0.1647848
237240.0000000    0.1793024
237280.0000000    0.1732604
237320.0000000    0.1869212
237360.0000000    0.1777113
237400.0000000    0.1786938
237440.0000000    0.1996688
237480.0000000    0.1807852
237520.0000000    0.1883420
237560.0000000    0.1710586
237600.0000000    0.1990903
237640.0000000    0.2022703
237680.0000000    0.1727678
237720.0000000    0.1847877
237760.0000000    0.1792280
237800.0000000    0.1767929
237840.0000000    0.1659517
237880.0000000    0.1675908
237920.0000000    0.1698204
237960.0000000    0.1776384
238000.0000000    0.2010692
238040.0000000    0.1804442
238080.0000000    0.1749883
238120.0000000    0.1683282
238160.0000000    0.1736031
238200.0000000    0.1776981
238240.0000000    0.1799286
238280.0000000    0.1717368
238320.0000000    0.1709550
238360.0000000    0.1726321
238400.0000000    0.1761883
238440.0000000    0.1740706
238480.0000000    0.1696274
238520.0000000    0.1623215
238560.0000000    0.1660983
238600.0000000    0.1675780
238640.0000000    0.1619285
238680.0000000    0.1651504
238720.0000000    0.1692263
238760.0000000    0.1626835
238800.0000000    0.1677684
238840.0000000    0.1512103
238880.0000000    0.1721011
238920.0000000    0.1746610
238960.0000000    0.1767771
239000.0000000    0.1697213
239040.0000000    0.1680560
239080.0000000    0.1678438
239120.0000000    0.1668916
239160.0000000    0.1644213
239200.0000000    0.1715207
239240.0000000    0.1716054
239280.0000000    0.1645109
239320.0000000    0.1674461
239360.0000000    0.1512235
239400.0000000    0.1474846
239440.0000000    0.1556375
239480.0000000    0.1555176
239520.0000000    0.1612617
239560.0000000    0.1535555
239600.0000000    0.1693427
239640.0000000    0.1772265
239680.0000000    0.1857630
239720.0000000    0.1753772
239760.0000000    0.1970746
239800.0000000    0.1677315
239840.0000000    0.1725101
239880.0000000    0.1630321
239920.0000000    0.1624327
239960.0000000    0.1879404
240000.0000000    0.1674260
240040.0000000    0.1669476
240080.0000000    0.1656462
240120.0000000    0.1650472
240160.0000000    0.1731603
240200.0000000    0.1755661
240240.0000000    0.1768792
240280.0000000    0.1700781
240320.0000000    0.1732451
240360.0000000    0.1735443
240400.0000000    0.1905168
240440.0000000    0.1752419
240480.0000000    0.1756345
240520.0000000    0.1919649
240560.0000000    0.1886873
240600.0000000    0.1855313
240640.0000000    0.1758636
240680.0000000    0.1907660
240720.0000000    0.2018411
240760.0000000    0.1905020
240800.0000000    0.1869911
240840.0000000    0.1923115
240880.0000000    0.1899045
240920.0000000    0.1895376
240960.0000000    0.1891889
241000.0000000    0.1904668
241040.0000000    0.1796328
241080.0000000    0.1773277
241120.0000000    0.1820239
241160.0000000    0.1823536
241200.0000000    0.1922676
241240.0000000    0.1987835
241280.0000000    0.2020445
241320.0000000    0.1856778
241360.0000000    0.1849596
241400.0000000    0.1894362
241440.0000000    0.1848897
241480.0000000    0.1743789
241520.0000000    0.1769875
241560.0000000    0.1976288
241600.0000000    0.1960966
241640.0000000    0.1902479
241680.0000000    0.1964376
241720.0000000    0.1820099
241760.0000000    0.1739352
241800.0000000    0.1955713
241840.0000000    0.1876491
241880.0000000    0.1932043
241920.0000000    0.1917019
241960.0000000    0.1821649
242000.0000000    0.1900454
242040.0000000    0.1758996
242080.0000000    0.1939481
242120.0000000    0.1835585
242160.0000000    0.1842373
242200.0000000    0.1727631
242240.0000000    0.1772784
242280.0000000    0.1763442
242320.0000000    0.1872730
242360.0000000    0.1903789
242400.0000000    0.1867007
242440.0000000    0.1856472
242480.0000000    0.1944455
242520.0000000    0.1972173
242560.0000000    0.1907467
242600.0000000    0.1974795
242640.0000000    0.1978779
242680.0000000    0.2054647
242720.0000000    0.1914695
242760.0000000    0.1953123
242800.0000000    0.1969252
242840.0000000    0.1823156
242880.0000000    0.1922758
242920.0000000    0.1841854
242960.0000000    0.1895130
243000.0000000    0.1879695
243040.0000000    0.1687550
243080.0000000    0.1861780
243120.0000000    0.1922955
243160.0000000    0.1815722
243200.0000000    0.1911639
243240.0000000    0.1901558
243280.0000000    0.1931119
243320.0000000    0.1938964
243360.0000000    0.1981591
243400.0000000    0.1847971
243440.0000000    0.1826269
243480.0000000    0.1858170
243520.0000000    0.2079238
243560.0000000    0.1899049
243600.0000000    0.1895953
243640.0000000    0.1921706
243680.0000000    0.2066890
243720.0000000    0.1818514
243760.0000000    0.1917683
243800.0000000    0.1856082
243840.0000000    0.1829401
243880.0000000    0.1777219
243920.0000000    0.1794576
243960.0000000    0.1793007
244000.0000000    0.1732332
244040.0000000    0.1919179
244080.0000000    0.1893912
244120.0000000    0.1983419
244160.0000000    0.1744598
244200.0000000    0.1839612
244240.0000000    0.1899115
244280.0000000    0.1962732
244320.0000000    0.1892307
244360.0000000    0.2029607
244400.0000000    0.1871271
244440.0000000    0.1794107
244480.0000000    0.2054629
244520.0000000    0.1736875
244560.0000000    0.1857944
244600.0000000    0.2005633
244640.0000000    0.1714047
244680.0000000    0.1861163
244720.0000000    0.1942244
244760.0000000    0.1857546
244800.0000000    0.1880311
244840.0000000    0.2090183
244880.0000000    0.1903970
244920.0000000    0.1905932
244960.0000000    0.1934146
245000.0000000    0.1739113
245040.0000000    0.1908211
245080.0000000    0.1939850
245120.0000000    0.2027394
245160.0000000    0.2048696
245200.0000000    0.1974961
245240.0000000    0.1928630
245280.0000000    0.2040870
245320.0000000    0.2102855
245360.0000000    0.1950423
245400.0000000    0.1931026
245440.0000000    0.1719627
245480.0000000    0.1732760
245520.0000000    0.1750291
245560.0000000    0.1883278
245600.0000000    0.2128507
245640.0000000    0.1997159
245680.0000000    0.1825951
245720.0000000    0.1725845
245760.0000000    0.1650798
245800.0000000    0.1597869
245840.0000000    0.1599331
245880.0000000    0.1810713
245920.0000000    0.1534278
245960.0000000    0.1595122
246000.0000000    0.1763918
246040.0000000    0.1774312
246080.0000000    0.1825694
246120.0000000    0.1839797
246160.0000000    0.1811394
246200.0000000    0.1755875
246240.0000000    0.1874491
246280.0000000    0.1797362
246320.0000000    0.1948568
246360.0000000    0.1698588
246400.0000000    0.1854607
246440.0000000    0.1751569
246480.0000000    0.1795841
246520.0000000    0.1907149
246560.0000000    0.1858919
246600.0000000    0.2007390
246640.0000000    0.2149411
246680.0000000    0.2155933
246720.0000000    0.2020523
246760.0000000    0.1985631
246800.0000000    0.2031413
246840.0000000    0.1924894
246880.0000000    0.2025860
246920.0000000    0.2133736
246960.0000000    0.2077696
247000.0000000    0.1896538
247040.0000000    0.1973321
247080.0000000    0.1980778
247120.0000000    0.1886805
247160.0000000    0.1831491
247200.0000000    0.1791724
247240.0000000    0.1857655
247280.0000000    0.1812335
247320.0000000    0.1750675
247360.0000000    0.1932524
247400.0000000    0.1778926
247440.0000000    0.1844136
247480.0000000    0.1808102
247520.0000000    0.1842295
247560.0000000    0.1918121
247600.0000000    0.1910306
247640.0000000    0.1905586
247680.0000000    0.1987640
247720.0000000    0.2048121
247760.0000000    0.1802540
247800.0000000    0.1831802
247840.0000000    0.1860485
247880.0000000    0.1803643
247920.0000000    0.1821292
247960.0000000    0.1822481
248000.0000000    0.1809958
248040.0000000    0.1933207
248080.0000000    0.1810833
248120.0000000    0.1936954
248160.0000000    0.1976307
248200.0000000    0.1896529
248240.0000000    0.1838498
248280.0000000    0.2000725
248320.0000000    0.1869223
248360.0000000    0.1899491
248400.0000000    0.1852318
248440.0000000    0.1917972
248480.0000000    0.1902926
248520.0000000    0.1735569
248560.0000000    0.1890220
248600.0000000    0.1884715
248640.0000000    0.1855705
248680.0000000    0.1958915
248720.0000000    0.1832186
248760.0000000    0.1885495
248800.0000000    0.1905471
248840.0000000    0.1759807
248880.0000000    0.1993472
248920.0000000    0.2084226
248960.0000000    0.1949704
249000.0000000    0.1999545
249040.0000000    0.1981575
249080.0000000    0.1989273
249120.0000000    0.1983789
249160.0000000    0.2093490
249200.0000000    0.2015510
249240.0000000    0.2160131
249280.0000000    0.2021406
249320.0000000    0.2039106
249360.0000000    0.2014377
249400.0000000    0.2028106
249440.0000000    0.2130159
249480.0000000    0.1881363
249520.0000000    0.2005574
249560.0000000    0.1878543
249600.0000000    0.1917582
249640.0000000    0.1917044
249680.0000000    0.1754703
249720.0000000    0.1851680
249760.0000000    0.1900686
249800.0000000    0.1828123
249840.0000000    0.2092070
249880.0000000    0.1917159
249920.0000000    0.2086619
249960.0000000    0.2037286
250000.0000000    0.1953053
250040.0000000    0.1862065
250080.0000000    0.2088503
250120.0000000    0.2007942
250160.0000000    0.1880262
250200.0000000    0.1935390
250240.0000000    0.1810030
250280.0000000    0.1952397
250320.0000000    0.1963092
250360.0000000    0.2028209
250400.0000000    0.1802969
250440.0000000    0.1880285
250480.0000000    0.1827844
250520.0000000    0.1967992
250560.0000000    0.1930478
250600.0000000    0.1841219
250640.0000000    0.1741009
250680.0000000    0.1905798
250720.0000000    0.1907881
250760.0000000    0.1792259
250800.0000000    0.1891981
250840.0000000    0.1805459
250880.0000000    0.1962125
250920.0000000    0.1960807
250960.0000000    0.2001173
251000.0000000    0.2009622
251040.0000000    0.1823882
251080.0000000    0.1832110
251120.0000000    0.1922665
251160.0000000    0.1949835
251200.0000000    0.1795719
251240.0000000    0.1900875
251280.0000000    0.1842688
251320.0000000    0.1878614
251360.0000000    0.1896835
251400.0000000    0.1817506
251440.0000000    0.1769065
251480.0000000    0.1870902
251520.0000000    0.1907682
251560.0000000    0.2011373
251600.0000000    0.1933208
251640.0000000    0.2066166
251680.0000000    0.2143054
251720.0000000    0.2038621
251760.0000000    0.1978569
251800.0000000    0.2047688
251840.0000000    0.2064065
251880.0000000    0.2007911
251920.0000000    0.1909740
251960.0000000    0.2053199
252000.0000000    0.1904741
252040.0000000    0.1987744
252080.0000000    0.1796194
252120.0000000    0.1926308
252160.0000000    0.1981072
252200.0000000    0.1964434
252240.0000000    0.1975628
252280.0000000    0.1919137
252320.0000000    0.1908859
252360.0000000    0.1899109
252400.0000000    0.2002256
252440.0000000    0.1941031
252480.0000000    0.2052996
252520.0000000    0.2037220
252560.0000000    0.2013855
252600.0000000    0.1954114
252640.0000000    0.1927001
252680.0000000    0.1950104
252720.0000000    0.1911334
252760.0000000    0.1896074
252800.0000000    0.1825133
252840.0000000    0.1993764
252880.0000000    0.1994011
252920.0000000    0.1927723
252960.0000000    0.1955954
253000.0000000    0.1968914
253040.0000000    0.1922108
253080.0000000    0.1977046
253120.0000000    0.1929414
253160.0000000    0.1962935
253200.0000000    0.1900607
253240.0000000    0.2010731
253280.0000000    0.1904282
253320.0000000    0.2019718
253360.0000000    0.1924562
253400.0000000    0.1879769
253440.0000000    0.1820983
253480.0000000    0.2011265
253520.0000000    0.1816032
253560.0000000    0.1855644
253600.0000000    0.2020949
253640.0000000    0.1832633
253680.0000000    0.1929159
253720.0000000    0.1913131
253760.0000000    0.1952192
253800.0000000    0.1804428
253840.0000000    0.1797939
253880.0000000    0.1820710
253920.0000000    0.1876248
253960.0000000    0.1751373
254000.0000000    0.1741951
254040.0000000    0.1826596
254080.0000000    0.1980861
254120.0000000    0.1873158
254160.0000000    0.1950554
254200.0000000    0.1876221
254240.0000000    0.1870990
254280.0000000    0.1978488
254320.0000000    0.1886351
254360.0000000    0.1870302
254400.0000000    0.1889753
254440.0000000    0.1791304
254480.0000000    0.1909174
254520.0000000    0.1879492
254560.0000000    0.2004001
254600.0000000    0.2023415
254640.0000000    0.1956413
254680.0000000    0.1981043
254720.0000000    0.1924950
254760.0000000    0.1873205
254800.0000000    0.1895257
254840.0000000    0.1788490
254880.0000000    0.1921686
254920.0000000    0.1810821
254960.0000000    0.2009231
255000.0000000    0.2057282
255040.0000000    0.1778307
255080.0000000    0.1886227
255120.0000000    0.1937954
255160.0000000    0.1916581
255200.0000000    0.1961792
255240.0000000    0.1955995
255280.0000000    0.1896360
255320.0000000    0.1877858
255360.0000000    0.1898174
255400.0000000    0.2033123
255440.0000000    0.1928880
255480.0000000    0.1919116
255520.0000000    0.1771819
255560.0000000    0.1769421
255600.0000000    0.1893498
255640.0000000    0.1903276
255680.0000000    0.1850372
255720.0000000    0.1794140
255760.0000000    0.2081017
255800.0000000    0.2016575
255840.0000000    0.1785575
255880.0000000    0.1738741
255920.0000000    0.1783867
255960.0000000    0.1815719
256000.0000000    0.1886808
256040.0000000    0.1847749
256080.0000000    0.1836379
256120.0000000    0.1879077
256160.0000000    0.1662357
256200.0000000    0.1885984
256240.0000000    0.1842493
256280.0000000    0.1786006
256320.0000000    0.1988692
256360.0000000    0.1917906
256400.0000000    0.1813659
256440.0000000    0.1779577
256480.0000000    0.1674554
256520.0000000    0.1926631
256560.0000000    0.1854139
256600.0000000    0.1963865
256640.0000000    0.1752292
256680.0000000    0.1928959
256720.0000000    0.2088068
256760.0000000    0.1971515
256800.0000000    0.1999116
256840.0000000    0.1983735
256880.0000000    0.1960944
256920.0000000    0.1874307
256960.0000000    0.1984047
257000.0000000    0.1880135
257040.0000000    0.1856514
257080.0000000    0.1854850
257120.0000000    0.2082486
257160.0000000    0.2003228
257200.0000000    0.1833299
257240.0000000    0.1931951
257280.0000000    0.1909589
257320.0000000    0.1897609
257360.0000000    0.1873388
257400.0000000    0.1902294
257440.0000000    0.1929266
257480.0000000    0.1785836
257520.0000000    0.1914580
257560.0000000    0.1829936
257600.0000000    0.1705507
257640.0000000    0.1783884
257680.0000000    0.1872071
257720.0000000    0.1894969
257760.0000000    0.1938801
257800.0000000    0.1933703
257840.0000000    0.2075294
257880.0000000    0.1941207
257920.0000000    0.1857735
257960.0000000    0.1852681
258000.0000000    0.1979531
258040.0000000    0.2050283
258080.0000000    0.2026892
258120.0000000    0.2068163
258160.0000000    0.2001790
258200.0000000    0.1876527
258240.0000000    0.1976038
258280.0000000    0.1936562
258320.0000000    0.1823411
258360.0000000    0.1918127
258400.0000000    0.2185532
258440.0000000    0.2134747
258480.0000000    0.2134104
258520.0000000    0.2334371
258560.0000000    0.2170406
258600.0000000    0.2260298
258640.0000000    0.2304981
258680.0000000    0.2351131
258720.0000000    0.2341394
258760.0000000    0.2210752
258800.0000000    0.2217566
258840.0000000    0.2369578
258880.0000000    0.2334295
258920.0000000    0.2419970
258960.0000000    0.2191602
259000.0000000    0.2461900
259040.0000000    0.2275281
259080.0000000    0.2290529
259120.0000000    0.2307068
259160.0000000    0.2269503
259200.0000000    0.2252379
259240.0000000    0.2137959
259280.0000000    0.2070932
259320.0000000    0.2074123
259360.0000000    0.2224037
259400.0000000    0.2184102
259440.0000000    0.2233800
259480.0000000    0.2271734
259520.0000000    0.2229654
259560.0000000    0.2209500
259600.0000000    0.2194930
259640.0000000    0.2245418
259680.0000000    0.2072632
259720.0000000    0.2036889
259760.0000000    0.1932332
259800.0000000    0.1819905
259840.0000000    0.1913138
259880.0000000    0.2131698
259920.0000000    0.1877669
259960.0000000    0.2034824
260000.0000000    0.2098339
260040.0000000    0.2016333
260080.0000000    0.1983031
260120.0000000    0.1819301
260160.0000000    0.1909734
260200.0000000    0.2021622
260240.0000000    0.1976266
260280.0000000    0.1994531
260320.0000000    0.1845297
260360.0000000    0.1927179
260400.0000000    0.2031310
260440.0000000    0.2067210
260480.0000000    0.2094281
260520.0000000    0.2147812
260560.0000000    0.1885266
260600.0000000    0.1993634
260640.0000000    0.1830624
260680.0000000    0.2126881
260720.0000000    0.1969272
260760.0000000    0.2071938
260800.0000000    0.2038527
260840.0000000    0.2008182
260880.0000000    0.2040178
260920.0000000    0.2100171
260960.0000000    0.2111392
261000.0000000    0.2123163
261040.0000000    0.2042100
261080.0000000    0.2009835
261120.0000000    0.2124076
261160.0000000    0.1862814
261200.0000000    0.1881060
261240.0000000    0.1971481
261280.0000000    0.1938103
261320.0000000    0.1969722
261360.0000000    0.2034616
261400.0000000    0.2014816
261440.0000000    0.2105893
261480.0000000    0.2404809
261520.0000000    0.2057592
261560.0000000    0.2139062
261600.0000000    0.2079619
261640.0000000    0.2064546
261680.0000000    0.2203655
261720.0000000    0.2213110
261760.0000000    0.2265632
261800.0000000    0.2171083
261840.0000000    0.2109204
261880.0000000    0.2048047
261920.0000000    0.1995430
261960.0000000    0.2180123
262000.0000000    0.2279350
262040.0000000    0.2218873
262080.0000000    0.2180274
262120.0000000    0.2150854
262160.0000000    0.2174855
262200.0000000    0.2202902
262240.0000000    0.2174250
262280.0000000    0.2340088
262320.0000000    0.2149132
262360.0000000    0.2152967
262400.0000000    0.1954937
262440.0000000    0.2116215
262480.0000000    0.1941799
262520.0000000    0.1876193
262560.0000000    0.1759741
262600.0000000    0.1851733
262640.0000000    0.1904405
262680.0000000    0.1929091
262720.0000000    0.1897115
262760.0000000    0.1939192
262800.0000000    0.1959279
262840.0000000    0.2138089
262880.0000000    0.2066670
262920.0000000    0.1977025
262960.0000000    0.2004546
263000.0000000    0.2068367
263040.0000000    0.2236808
263080.0000000    0.2093856
263120.0000000    0.2083943
263160.0000000    0.2095442
263200.0000000    0.1978998
263240.0000000    0.2080482
263280.0000000    0.2108347
263320.0000000    0.2230394
263360.0000000    0.2136719
263400.0000000    0.2058783
263440.0000000    0.1996308
263480.0000000    0.2171996
263520.0000000    0.1881635
263560.0000000    0.1911324
263600.0000000    0.1992302
263640.0000000    0.1908642
263680.0000000    0.1900885
263720.0000000    0.2036911
263760.0000000    0.2013874
263800.0000000    0.1922725
263840.0000000    0.1888449
263880.0000000    0.2020007
263920.0000000    0.2052366
263960.0000000    0.1893676
264000.0000000    0.1848219
264040.0000000    0.1899337
264080.0000000    0.2010902
264120.0000000    0.2039760
264160.0000000    0.2003735
264200.0000000    0.1846083
264240.0000000    0.1980562
264280.0000000    0.2045962
264320.0000000    0.2105656
264360.0000000    0.1925398
264400.0000000    0.1916426
264440.0000000    0.2021034
264480.0000000    0.2028301
264520.0000000    0.2264403
264560.0000000    0.2285493
264600.0000000    0.2135161
264640.0000000    0.2161128
264680.0000000    0.1958774
264720.0000000    0.1954578
264760.0000000    0.1901552
264800.0000000    0.2222504
264840.0000000    0.2100155
264880.0000000    0.2193223
264920.0000000    0.2046616
264960.0000000    0.2062077
265000.0000000    0.2213337
265040.0000000    0.2171187
265080.0000000    0.2275150
265120.0000000    0.2497457
265160.0000000    0.2315051
265200.0000000    0.2085257
265240.0000000    0.2291542
265280.0000000    0.2090913
265320.0000000    0.2057606
265360.0000000    0.1982397
265400.0000000    0.1928496
265440.0000000    0.1898501
265480.0000000    0.1854749
265520.0000000    0.1915084
265560.0000000    0.1939481
265600.0000000    0.1958755
265640.0000000    0.1851931
265680.0000000    0.2064621
265720.0000000    0.1975452
265760.0000000    0.1914684
265800.0000000    0.1931773
265840.0000000    0.2004530
265880.0000000    0.1862407
265920.0000000    0.1815980
265960.0000000    0.1973604
266000.0000000    0.1881901
266040.0000000    0.2127916
266080.0000000    0.1988663
266120.0000000    0.1936476
266160.0000000    0.1998915
266200.0000000    0.2081017
266240.0000000    0.1923533
266280.0000000    0.2108124
266320.0000000    0.1981378
266360.0000000    0.2028809
266400.0000000    0.2049886
266440.0000000    0.2024513
266480.0000000    0.1875922
266520.0000000    0.2084045
266560.0000000    0.2119444
266600.0000000    0.2095771
266640.0000000    0.2016055
266680.0000000    0.1872410
266720.0000000    0.1946607
266760.0000000    0.1933872
266800.0000000    0.2055530
266840.0000000    0.1948456
266880.0000000    0.2129245
266920.0000000    0.2051495
266960.0000000    0.2056990
267000.0000000    0.2118500
267040.0000000    0.2125845
267080.0000000    0.2034677
267120.0000000    0.2154960
267160.0000000    0.2047197
267200.0000000    0.2090241
267240.0000000    0.2174889
267280.0000000    0.2205083
267320.0000000    0.2288994
267360.0000000    0.2021233
267400.0000000    0.2027659
267440.0000000    0.2119316
267480.0000000    0.2016227
267520.0000000    0.2140130
267560.0000000    0.2064140
267600.0000000    0.2113327
267640.0000000    0.2066996
267680.0000000    0.2167374
267720.0000000    0.1958315
267760.0000000    0.2080001
267800.0000000    0.2133571
267840.0000000    0.2080741
267880.0000000    0.2087788
267920.0000000    0.1937168
267960.0000000    0.1949505
268000.0000000    0.1977083
268040.0000000    0.1899297
268080.0000000    0.1930840
268120.0000000    0.1886591
268160.0000000    0.1989983
268200.0000000    0.2172634
268240.0000000    0.1952032
268280.0000000    0.1818185
268320.0000000    0.1880546
268360.0000000    0.1908216
268400.0000000    0.2086044
268440.0000000    0.2002452
268480.0000000    0.2241752
268520.0000000    0.2180994
268560.0000000    0.2267260
268600.0000000    0.2289031
268640.0000000    0.2212458
268680.0000000    0.2277045
268720.0000000    0.2398510
268760.0000000    0.2357574
268800.0000000    0.2342652
268840.0000000    0.2229380
268880.0000000    0.2350637
268920.0000000    0.2161278
268960.0000000    0.2048778
269000.0000000    0.2102637
269040.0000000    0.2162142
269080.0000000    0.2216941
269120.0000000    0.2190460
269160.0000000    0.2279011
269200.0000000    0.2200194
269240.0000000    0.2216430
269280.0000000    0.2240350
269320.0000000    0.2371054
269360.0000000    0.2335499
269400.0000000    0.2318967
269440.0000000    0.2373082
269480.0000000    0.2541906
269520.0000000    0.2505862
269560.0000000    0.2270147
269600.0000000    0.2191207
269640.0000000    0.2329852
269680.0000000    0.2490966
269720.0000000    0.2564552
269760.0000000    0.2252187
269800.0000000    0.2588923
269840.0000000    0.2578048
269880.0000000    0.2346911
269920.0000000    0.2344298
269960.0000000    0.2419586
270000.0000000    0.2399271
270040.0000000    0.2363857
270080.0000000    0.2426201
270120.0000000    0.2145160
270160.0000000    0.2180251
270200.0000000    0.2345633
270240.0000000    0.2209287
270280.0000000    0.2378015
270320.0000000    0.2216092
270360.0000000    0.2373343
270400.0000000    0.2341585
270440.0000000    0.2292167
270480.0000000    0.2335611
270520.0000000    0.2313213
270560.0000000    0.2230514
270600.0000000    0.2245907
270640.0000000    0.2464000
270680.0000000    0.2523539
270720.0000000    0.2325876
270760.0000000    0.2333753
270800.0000000    0.2452988
270840.0000000    0.2334633
270880.0000000    0.2393448
270920.0000000    0.2413364
270960.0000000    0.2418525
271000.0000000    0.2513145
271040.0000000    0.2273564
271080.0000000    0.2426953
271120.0000000    0.2283151
271160.0000000    0.2236720
271200.0000000    0.2429014
271240.0000000    0.2428681
271280.0000000    0.2486719
271320.0000000    0.2392540
271360.0000000    0.2332682
271400.0000000    0.2300462
271440.0000000    0.2477596
271480.0000000    0.2405410
271520.0000000    0.2156223
271560.0000000    0.2341260
271600.0000000    0.2457723
271640.0000000    0.2329825
271680.0000000    0.2279079
271720.0000000    0.2229393
271760.0000000    0.2391566
271800.0000000    0.2167234
271840.0000000    0.2360660
271880.0000000    0.2313952
271920.0000000    0.2264369
271960.0000000    0.2228082
272000.0000000    0.2159101
272040.0000000    0.2273570
272080.0000000    0.2315385
272120.0000000    0.2246541
272160.0000000    0.2219359
272200.0000000    0.2450781
272240.0000000    0.2425718
272280.0000000    0.2452349
272320.0000000    0.2326081
272360.0000000    0.2304547
272400.0000000    0.2213448
272440.0000000    0.2232034
272480.0000000    0.2241594
272520.0000000    0.2298870
272560.0000000    0.2320206
272600.0000000    0.2243451
272640.0000000    0.2147088
272680.0000000    0.2326186
272720.0000000    0.2217613
272760.0000000    0.2362648
272800.0000000    0.2481185
272840.0000000    0.2317876
272880.0000000    0.2360623
272920.0000000    0.2279539
272960.0000000    0.2361639
273000.0000000    0.2314953
273040.0000000    0.2406391
273080.0000000    0.2265327
273120.0000000    0.2421536
273160.0000000    0.2294585
273200.0000000    0.2357647
273240.0000000    0.2368940
273280.0000000    0.2319482
273320.0000000    0.2461662
273360.0000000    0.2406028
273400.0000000    0.2189871
273440.0000000    0.2433331
273480.0000000    0.2449533
273520.0000000    0.2393750
273560.0000000    0.2439190
273600.0000000    0.2471163
273640.0000000    0.2429929
273680.0000000    0.2356702
273720.0000000    0.2326398
273760.0000000    0.2441444
273800.0000000    0.2419446
273840.0000000    0.2322021
273880.0000000    0.2404298
273920.0000000    0.2354396
273960.0000000    0.2389231
274000.0000000    0.2377595
274040.0000000    0.2357002
274080.0000000    0.2379219
274120.0000000    0.2289102
274160.0000000    0.2465907
274200.0000000    0.2377869
274240.0000000    0.2310140
274280.0000000    0.2347498
274320.0000000    0.2457408
274360.0000000    0.2222503
274400.0000000    0.2385107
274440.0000000    0.2357517
274480.0000000    0.2548701
274520.0000000    0.2340870
274560.0000000    0.2329543
274600.0000000    0.2501205
274640.0000000    0.2668614
274680.0000000    0.2561315
274720.0000000    0.2519323
274760.0000000    0.2345341
274800.0000000    0.2569054
274840.0000000    0.2491648
274880.0000000    0.2392115
274920.0000000    0.2402438
274960.0000000    0.2425996
275000.0000000    0.2437537
275040.0000000    0.2555268
275080.0000000    0.2436449
275120.0000000    0.2484103
275160.0000000    0.2461933
275200.0000000    0.2327917
275240.0000000    0.2471058
275280.0000000    0.2327624
275320.0000000    0.2303901
275360.0000000    0.2297681
275400.0000000    0.2298793
275440.0000000    0.2511460
275480.0000000    0.2468987
275520.0000000    0.2626219
275560.0000000    0.2498613
275600.0000000    0.2561085
275640.0000000    0.2391304
275680.0000000    0.2656526
275720.0000000    0.2495170
275760.0000000    0.2442365
275800.0000000    0.2499818
275840.0000000    0.2426674
275880.0000000    0.2449085
275920.0000000    0.2355161
275960.0000000    0.2494562
276000.0000000    0.2430937
276040.0000000    0.2493047
276080.0000000    0.2322597
276120.0000000    0.2346881
276160.0000000    0.2334162
276200.0000000    0.2259603
276240.0000000    0.2366612
276280.0000000    0.2455191
276320.0000000    0.2417535
276360.0000000    0.2398525
276400.0000000    0.2350886
276440.0000000    0.2332313
276480.0000000    0.2315664
276520.0000000    0.2416601
276560.0000000    0.2281629
276600.0000000    0.2431940
276640.0000000    0.2435498
276680.0000000    0.2446381
276720.0000000    0.2269491
276760.0000000    0.2524045
276800.0000000    0.2398118
276840.0000000    0.2427718
276880.0000000    0.2446034
276920.0000000    0.2399490
276960.0000000    0.2542677
277000.0000000    0.2386599
277040.0000000    0.2300130
277080.0000000    0.2368590
277120.0000000    0.2393230
277160.0000000    0.2465266
277200.0000000    0.2661970
277240.0000000    0.2633110
277280.0000000    0.2484725
277320.0000000    0.2568794
277360.0000000    0.2439133
277400.0000000    0.2481294
277440.0000000    0.2512823
277480.0000000    0.2449742
277520.0000000    0.2419363
277560.0000000    0.2577144
277600.0000000    0.2551233
277640.0000000    0.2362764
277680.0000000    0.2361751
277720.0000000    0.2409619
277760.0000000    0.2597782
277800.0000000    0.2414342
277840.0000000    0.2701762
277880.0000000    0.2552008
277920.0000000    0.2355636
277960.0000000    0.2220604
278000.0000000    0.2565042
278040.0000000    0.2491469
278080.0000000    0.2391112
278120.0000000    0.2546062
278160.0000000    0.2518459
278200.0000000    0.2600073
278240.0000000    0.2789932
278280.0000000    0.2707438
278320.0000000    0.2714937
278360.0000000    0.2629276
278400.0000000    0.2672515
278440.0000000    0.2644326
278480.0000000    0.2725830
278520.0000000    0.2519325
278560.0000000    0.2480556
278600.0000000    0.2421405
278640.0000000    0.2474181
278680.0000000    0.2343994
278720.0000000    0.2460352
278760.0000000    0.2441874
278800.0000000    0.2671239
278840.0000000    0.2719250
278880.0000000    0.2537414
278920.0000000    0.2480278
278960.0000000    0.2585555
279000.0000000    0.2398599
279040.0000000    0.2505163
279080.0000000    0.2499539
279120.0000000    0.2600134
279160.0000000    0.2634905
279200.0000000    0.2669981
279240.0000000    0.2778279
279280.0000000    0.2583178
279320.0000000    0.2543150
279360.0000000    0.2514976
279400.0000000    0.2633360
279440.0000000    0.2482799
279480.0000000    0.2624234
279520.0000000    0.2680959
279560.0000000    0.2744488
279600.0000000    0.2719902
279640.0000000    0.2769074
279680.0000000    0.2661349
279720.0000000    0.2555336
279760.0000000    0.2665943
279800.0000000    0.2482574
279840.0000000    0.2499490
279880.0000000    0.2490601
279920.0000000    0.2492394
279960.0000000    0.2606270
280000.0000000    0.2597324
280040.0000000    0.2593623
280080.0000000    0.2545379
280120.0000000    0.2662802
280160.0000000    0.2566260
280200.0000000    0.2749560
280240.0000000    0.2596991
280280.0000000    0.2577068
280320.0000000    0.2669161
280360.0000000    0.2556535
280400.0000000    0.2537780
280440.0000000    0.2432879
280480.0000000    0.2741063
280520.0000000    0.2828987
280560.0000000    0.2506816
280600.0000000    0.2649261
280640.0000000    0.2650051
280680.0000000    0.2629856
280720.0000000    0.2614792
280760.0000000    0.2601305
280800.0000000    0.2449746
280840.0000000    0.2426310
280880.0000000    0.2316806
280920.0000000    0.2224957
280960.0000000    0.2443901
281000.0000000    0.2592113
281040.0000000    0.2599659
281080.0000000    0.2379710
281120.0000000    0.2663823
281160.0000000    0.2483456
281200.0000000    0.2412837
281240.0000000    0.2452969
281280.0000000    0.2437415
281320.0000000    0.2322106
281360.0000000    0.2473725
281400.0000000    0.2382772
281440.0000000    0.2363772
281480.0000000    0.2448115
281520.0000000    0.2286516
281560.0000000    0.2381918
281600.0000000    0.2306609
281640.0000000    0.2440053
281680.0000000    0.2459243
281720.0000000    0.2567627
281760.0000000    0.2455085
281800.0000000    0.2427528
281840.0000000    0.2383552
281880.0000000    0.2428019
281920.0000000    0.2389110
281960.0000000    0.2357796
282000.0000000    0.2367262
282040.0000000    0.2473689
282080.0000000    0.2493845
282120.0000000    0.2415122
282160.0000000    0.2470969
282200.0000000    0.2460911
282240.0000000    0.2430786
282280.0000000    0.2402302
282320.0000000    0.2314960
282360.0000000    0.2430898
282400.0000000    0.2610536
282440.0000000    0.2511351
282480.0000000    0.2423800
282520.0000000    0.2515748
282560.0000000    0.2350907
282600.0000000    0.2359228
282640.0000000    0.2438407
282680.0000000    0.2435802
282720.0000000    0.2520032
282760.0000000    0.2320398
282800.0000000    0.2448609
282840.0000000    0.2576452
282880.0000000    0.2311253
282920.0000000    0.2455164
282960.0000000    0.2504246
283000.0000000    0.2395469
283040.0000000    0.2451721
283080.0000000    0.2624177
283120.0000000    0.2398243
283160.0000000    0.2520297
283200.0000000    0.2427452
283240.0000000    0.2311996
283280.0000000    0.2481315
283320.0000000    0.2378901
283360.0000000    0.2496813
283400.0000000    0.2467695
283440.0000000    0.2575839
283480.0000000    0.2360054
283520.0000000    0.2397599
283560.0000000    0.2436483
283600.0000000    0.2431398
283640.0000000    0.2306861
283680.0000000    0.2395702
283720.0000000    0.2500845
283760.0000000    0.2458233
283800.0000000    0.2408584
283840.0000000    0.2475428
283880.0000000    0.2312915
283920.0000000    0.2415720
283960.0000000    0.2292780
284000.0000000    0.2454396
284040.0000000    0.2309163
284080.0000000    0.2266993
284120.0000000    0.2437173
284160.0000000    0.2411675
284200.0000000    0.2448182
284240.0000000    0.2434363
284280.0000000    0.2476885
284320.0000000    0.2494613
284360.0000000    0.2465928
284400.0000000    0.2277332
284440.0000000    0.2434075
284480.0000000    0.2347394
284520.0000000    0.2385657
284560.0000000    0.2479928
284600.0000000    0.2552693
284640.0000000    0.2364405
284680.0000000    0.2463832
284720.0000000    0.2620041
284760.0000000    0.2477932
284800.0000000    0.2417962
284840.0000000    0.2370928
284880.0000000    0.2493057
284920.0000000    0.2491906
284960.0000000    0.2507750
285000.0000000    0.2481611
285040.0000000    0.2336950
285080.0000000    0.2349358
285120.0000000    0.2289882
285160.0000000    0.2443831
285200.0000000    0.2384634
285240.0000000    0.2439100
285280.0000000    0.2400283
285320.0000000    0.2329555
285360.0000000    0.2405204
285400.0000000    0.2337410
285440.0000000    0.2353002
285480.0000000    0.2358006
285520.0000000    0.2313069
285560.0000000    0.2342159
285600.0000000    0.2382696
285640.0000000    0.2453118
285680.0000000    0.2310863
285720.0000000    0.2225465
285760.0000000    0.2425193
285800.0000000    0.2410278
285840.0000000    0.2370798
285880.0000000    0.2300966
285920.0000000    0.2321910
285960.0000000    0.2217695
286000.0000000    0.2394251
286040.0000000    0.2439572
286080.0000000    0.2328563
286120.0000000    0.2420428
286160.0000000    0.2250312
286200.0000000    0.2358036
286240.0000000    0.2296110
286280.0000000    0.2322306
286320.0000000    0.2368524
286360.0000000    0.2361530
286400.0000000    0.2490480
286440.0000000    0.2242686
286480.0000000    0.2160967
286520.0000000    0.2239037
286560.0000000    0.2255476
286600.0000000    0.2259921
286640.0000000    0.2338811
286680.0000000    0.2378291
286720.0000000    0.2373763
286760.0000000    0.2415161
286800.0000000    0.2335980
286840.0000000    0.2354242
286880.0000000    0.2509010
286920.0000000    0.2412418
286960.0000000    0.2173707
287000.0000000    0.2340897
287040.0000000    0.2174075
287080.0000000    0.2298037
287120.0000000    0.2274764
287160.0000000    0.2160817
287200.0000000    0.2334326
287240.0000000    0.2281254
287280.0000000    0.2225924
287320.0000000    0.2242400
287360.0000000    0.2218076
287400.0000000    0.2209867
287440.0000000    0.2282621
287480.0000000    0.2294078
287520.0000000    0.2170879
287560.0000000    0.2143841
287600.0000000    0.2084053
287640.0000000    0.2184685
287680.0000000    0.2076025
287720.0000000    0.2130760
287760.0000000    0.2283333
287800.0000000    0.2192219
287840.0000000    0.2124646
287880.0000000    0.2104345
287920.0000000    0.2211857
287960.0000000    0.2113324
288000.0000000    0.2152274
288040.0000000    0.2208545
288080.0000000    0.2329434
288120.0000000    0.2168774
288160.0000000    0.2354798
288200.0000000    0.2283369
288240.0000000    0.2410729
288280.0000000    0.2237207
288320.0000000    0.2253209
288360.0000000    0.2221804
288400.0000000    0.2246419
288440.0000000    0.2047342
288480.0000000    0.2088364
288520.0000000    0.2228626
288560.0000000    0.2242039
288600.0000000    0.2171304
288640.0000000    0.2199648
288680.0000000    0.2059210
288720.0000000    0.2279904
288760.0000000    0.2291975
288800.0000000    0.2165314
288840.0000000    0.2240878
288880.0000000    0.2274436
288920.0000000    0.2368183
288960.0000000    0.2232314
289000.0000000    0.2245597
289040.0000000    0.2159051
289080.0000000    0.2264435
289120.0000000    0.2369470
289160.0000000    0.2321404
289200.0000000    0.2367994
289240.0000000    0.2213437
289280.0000000    0.2159375
289320.0000000    0.2245129
289360.0000000    0.2093639
289400.0000000    0.2224588
289440.0000000    0.2341104
289480.0000000    0.2345428
289520.0000000    0.2402280
289560.0000000    0.2241889
289600.0000000    0.2271582
289640.0000000    0.2210381
289680.0000000    0.2147792
289720.0000000    0.2099949
289760.0000000    0.2304208
289800.0000000    0.2239379
289840.0000000    0.2374978
289880.0000000    0.2276119
289920.0000000    0.2287173
289960.0000000    0.2261248
290000.0000000    0.2163077
290040.0000000    0.2015035
290080.0000000    0.2195500
290120.0000000    0.2208751
290160.0000000    0.2464163
290200.0000000    0.2375830
290240.0000000    0.2380646
290280.0000000    0.2405960
290320.0000000    0.2264440
290360.0000000    0.2248638
290400.0000000    0.2248615
290440.0000000    0.2163716
290480.0000000    0.2173000
290520.0000000    0.2264621
290560.0000000    0.2156860
290600.0000000    0.2179191
290640.0000000    0.2281644
290680.0000000    0.2087273
290720.0000000    0.2216321
290760.0000000    0.2217758
290800.0000000    0.2348387
290840.0000000    0.2257362
290880.0000000    0.2263653
290920.0000000    0.2256859
290960.0000000    0.2110772
291000.0000000    0.2313439
291040.0000000    0.2330611
291080.0000000    0.2249963
291120.0000000    0.2163267
291160.0000000    0.2340457
291200.0000000    0.2309703
291240.0000000    0.2356745
291280.0000000    0.2157734
291320.0000000    0.2223589
291360.0000000    0.2143489
291400.0000000    0.2178906
291440.0000000    0.2149206
291480.0000000    0.2201272
291520.0000000    0.2383547
291560.0000000    0.2373888
291600.0000000    0.2259725
291640.0000000    0.2405230
291680.0000000    0.2247315
291720.0000000    0.2194071
291760.0000000    0.2203199
291800.0000000    0.2208236
291840.0000000    0.2162861
291880.0000000    0.2312207
291920.0000000    0.2266664
291960.0000000    0.2229417
292000.0000000    0.2192605
292040.0000000    0.2312725
292080.0000000    0.2457522
292120.0000000    0.2281326
292160.0000000    0.2470291
292200.0000000    0.2307099
292240.0000000    0.2354087
292280.0000000    0.2381188
292320.0000000    0.2314447
292360.0000000    0.2308618
292400.0000000    0.2407769
292440.0000000    0.2150797
292480.0000000    0.2379944
292520.0000000    0.2259139
292560.0000000    0.2340454
292600.0000000    0.2337024
292640.0000000    0.2403978
292680.0000000    0.2309239
292720.0000000    0.2275479
292760.0000000    0.2319043
292800.0000000    0.2524676
292840.0000000    0.2356498
292880.0000000    0.2380741
292920.0000000    0.2104054
292960.0000000    0.2313341
293000.0000000    0.2215160
293040.0000000    0.2130042
293080.0000000    0.2169664
293120.0000000    0.2127642
293160.0000000    0.2095753
293200.0000000    0.2118246
293240.0000000    0.2184192
293280.0000000    0.2324094
293320.0000000    0.2380748
293360.0000000    0.2174894
293400.0000000    0.2181699
293440.0000000    0.2129360
293480.0000000    0.2201608
293520.0000000    0.2163791
293560.0000000    0.2225932
293600.0000000    0.2253051
293640.0000000    0.2229741
293680.0000000    0.2066093
293720.0000000    0.2240819
293760.0000000    0.2166395
293800.0000000    0.2217238
293840.0000000    0.2124242
293880.0000000    0.2166079
293920.0000000    0.2130903
293960.0000000    0.2189730
294000.0000000    0.2058311
294040.0000000    0.2149960
294080.0000000    0.2264874
294120.0000000    0.2091630
294160.0000000    0.2228263
294200.0000000    0.2174487
294240.0000000    0.2429145
294280.0000000    0.2433830
294320.0000000    0.2253875
294360.0000000    0.2443928
294400.0000000    0.2157017
294440.0000000    0.2196279
294480.0000000    0.2159978
294520.0000000    0.2220783
294560.0000000    0.2226990
294600.0000000    0.2211431
294640.0000000    0.2318066
294680.0000000    0.2378717
294720.0000000    0.2270087
294760.0000000    0.2365348
294800.0000000    0.2173774
294840.0000000    0.2315186
294880.0000000    0.1987303
294920.0000000    0.2257756
294960.0000000    0.2287082
295000.0000000    0.2210314
295040.0000000    0.2269697
295080.0000000    0.2092774
295120.0000000    0.2180069
295160.0000000    0.2109761
295200.0000000    0.2246803
295240.0000000    0.2157836
295280.0000000    0.2278003
295320.0000000    0.2217306
295360.0000000    0.2261441
295400.0000000    0.2163253
295440.0000000    0.2266353
295480.0000000    0.2349491
295520.0000000    0.2320719
295560.0000000    0.2324140
295600.0000000    0.2284809
295640.0000000    0.2317371
295680.0000000    0.2339022
295720.0000000    0.2307484
295760.0000000    0.2556570
295800.0000000    0.2326103
295840.0000000    0.2427337
295880.0000000    0.2298741
295920.0000000    0.2287257
295960.0000000    0.2396381
296000.0000000    0.2322031
296040.0000000    0.2426610
296080.0000000    0.2380906
296120.0000000    0.2440733
296160.0000000    0.2305220
296200.0000000    0.2485146
296240.0000000    0.2341581
296280.0000000    0.2504793
296320.0000000    0.2516617
296360.0000000    0.2259084
296400.0000000    0.2449565
296440.0000000    0.2561083
296480.0000000    0.2665479
296520.0000000    0.2529186
296560.0000000    0.2568866
296600.0000000    0.2408490
296640.0000000    0.2313960
296680.0000000    0.2537244
296720.0000000    0.2548085
296760.0000000    0.2504689
296800.0000000    0.2597097
296840.0000000    0.2511347
296880.0000000    0.2436350
296920.0000000    0.2510771
296960.0000000    0.2477975
297000.0000000    0.2633487
297040.0000000    0.2715672
297080.0000000    0.2627972
297120.0000000    0.2739277
297160.0000000    0.2618248
297200.0000000    0.2550893
297240.0000000    0.2582491
297280.0000000    0.2638621
297320.0000000    0.2715930
297360.0000000    0.2733876
297400.0000000    0.2669860
297440.0000000    0.2667795
297480.0000000    0.2642588
297520.0000000    0.2627001
297560.0000000    0.2560001
297600.0000000    0.2475805
297640.0000000    0.2517726
297680.0000000    0.2330465
297720.0000000    0.2444644
297760.0000000    0.2395228
297800.0000000    0.2422374
297840.0000000    0.2453239
297880.0000000    0.2348176
297920.0000000    0.2512449
297960.0000000    0.2469657
298000.0000000    0.2439338
298040.0000000    0.2277497
298080.0000000    0.2573116
298120.0000000    0.2516340
298160.0000000    0.2574415
298200.0000000    0.2692645
298240.0000000    0.2437438
298280.0000000    0.2476196
298320.0000000    0.2496281
298360.0000000    0.2450856
298400.0000000    0.2436415
298440.0000000    0.2610151
298480.0000000    0.2624437
298520.0000000    0.2432816
298560.0000000    0.2437946
298600.0000000    0.2565716
298640.0000000    0.2406439
298680.0000000    0.2542966
298720.0000000    0.2588934
298760.0000000    0.2516699
298800.0000000    0.2593819
298840.0000000    0.2645801
298880.0000000    0.2582397
298920.0000000    0.2378443
298960.0000000    0.2562161
299000.0000000    0.2509341
299040.0000000    0.2755279
299080.0000000    0.2569173
299120.0000000    0.2507285
299160.0000000    0.2652974
299200.0000000    0.2651585
299240.0000000    0.2724836
299280.0000000    0.2643372
299320.0000000    0.2758142
299360.0000000    0.2681790
299400.0000000    0.2631913
299440.0000000    0.2639863
299480.0000000    0.2675284
299520.0000000    0.2544270
299560.0000000    0.2539508
299600.0000000    0.2752338
299640.0000000    0.2702782
299680.0000000    0.2609468
299720.0000000    0.2598909
299760.0000000    0.2651550
299800.0000000    0.2544008
299840.0000000    0.2481823
299880.0000000    0.2527983
299920.0000000    0.2398845
299960.0000000    0.2617970
300000.0000000    0.2452540
300040.0000000    0.2641235
300080.0000000    0.2583147
300120.0000000    0.2562307
300160.0000000    0.2695590
300200.0000000    0.2587067
300240.0000000    0.2564841
300280.0000000    0.2462530
300320.0000000    0.2455275
300360.0000000    0.2492132
300400.0000000    0.2402502
300440.0000000    0.2411880
300480.0000000    0.2494286
300520.0000000    0.2627558
300560.0000000    0.2555855
300600.0000000    0.2478028
300640.0000000    0.2386819
300680.0000000    0.2282990
300720.0000000    0.2262276
300760.0000000    0.2413168
300800.0000000    0.2209733
300840.0000000    0.2302648
300880.0000000    0.2368561
300920.0000000    0.2373857
300960.0000000    0.2484750
301000.0000000    0.2502759
301040.0000000    0.2343896
301080.0000000    0.2336440
301120.0000000    0.2404653
301160.0000000    0.2629017
301200.0000000    0.2561864
301240.0000000    0.2401997
301280.0000000    0.2423631
301320.0000000    0.2485177
301360.0000000    0.2550943
301400.0000000    0.2281225
301440.0000000    0.2320192
301480.0000000    0.2410808
301520.0000000    0.2389057
301560.0000000    0.2508810
301600.0000000    0.2272982
301640.0000000    0.2374257
301680.0000000    0.2383878
301720.0000000    0.2572877
301760.0000000    0.2351215
301800.0000000    0.2382756
301840.0000000    0.2406816
301880.0000000    0.2446484
301920.0000000    0.2337387
301960.0000000    0.2466878
302000.0000000    0.2432450
302040.0000000    0.2385039
302080.0000000    0.2612993
302120.0000000    0.2639289
302160.0000000    0.2611539
302200.0000000    0.2502222
302240.0000000    0.2558094
302280.0000000    0.2460034
302320.0000000    0.2502364
302360.0000000    0.2407025
302400.0000000    0.2426879
302440.0000000    0.2383956
302480.0000000    0.2454935
302520.0000000    0.2364312
302560.0000000    0.2381438
302600.0000000    0.2585484
302640.0000000    0.2558341
302680.0000000    0.2634709
302720.0000000    0.2465451
302760.0000000    0.2384237
302800.0000000    0.2343961
302840.0000000    0.2556864
302880.0000000    0.2425913
302920.0000000    0.2406410
302960.0000000    0.2463564
303000.0000000    0.2536427
303040.0000000    0.2470136
303080.0000000    0.2439435
303120.0000000    0.2369840
303160.0000000    0.2374877
303200.0000000    0.2456876
303240.0000000    0.2537092
303280.0000000    0.2395444
303320.0000000    0.2578392
303360.0000000    0.2529852
303400.0000000    0.2418561
303440.0000000    0.2551689
303480.0000000    0.2581814
303520.0000000    0.2398264
303560.0000000    0.2393304
303600.0000000    0.2573681
303640.0000000    0.2551045
303680.0000000    0.2488880
303720.0000000    0.2422592
303760.0000000    0.2543275
303800.0000000    0.2401120
303840.0000000    0.2472530
303880.0000000    0.2373471
303920.0000000    0.2465980
303960.0000000    0.2349696
304000.0000000    0.2512962
304040.0000000    0.2539333
304080.0000000    0.2503034
304120.0000000    0.2397321
304160.0000000    0.2661582
304200.0000000    0.2630598
304240.0000000    0.2559298
304280.0000000    0.2704404
304320.0000000    0.2579295
304360.0000000    0.2668048
304400.0000000    0.2446566
304440.0000000    0.2417692
304480.0000000    0.2504513
304520.0000000    0.2352456
304560.0000000    0.2482588
304600.0000000    0.2407538
304640.0000000    0.2283050
304680.0000000    0.2320955
304720.0000000    0.2366248
304760.0000000    0.2324196
304800.0000000    0.2448049
304840.0000000    0.2442276
304880.0000000    0.2346099
304920.0000000    0.2429034
304960.0000000    0.2315789
305000.0000000    0.2403459
305040.0000000    0.2231854
305080.0000000    0.2214686
305120.0000000    0.2146314
305160.0000000    0.2164193
305200.0000000    0.2122618
305240.0000000    0.2537798
305280.0000000    0.2600225
305320.0000000    0.2510980
305360.0000000    0.2353936
305400.0000000    0.2365097
305440.0000000    0.2298817
305480.0000000    0.2369345
305520.0000000    0.2521460
305560.0000000    0.2311222
305600.0000000    0.2343827
305640.0000000    0.2322772
305680.0000000    0.2300826
305720.0000000    0.2190393
305760.0000000    0.2156212
305800.0000000    0.2114850
305840.0000000    0.2267775
305880.0000000    0.2276475
305920.0000000    0.2339078
305960.0000000    0.2259326
306000.0000000    0.2174604
306040.0000000    0.2421289
306080.0000000    0.2291506
306120.0000000    0.2361515
306160.0000000    0.2405789
306200.0000000    0.2566557
306240.0000000    0.2597235
306280.0000000    0.2614850
306320.0000000    0.2691968
306360.0000000    0.2610705
306400.0000000    0.2485130
306440.0000000    0.2365494
306480.0000000    0.2311344
306520.0000000    0.2111535
306560.0000000    0.2112377
306600.0000000    0.2111730
306640.0000000    0.2174952
306680.0000000    0.2206817
306720.0000000    0.2218614
306760.0000000    0.2437345
306800.0000000    0.2060740
306840.0000000    0.2207655
306880.0000000    0.2200444
306920.0000000    0.2166140
306960.0000000    0.2230048
307000.0000000    0.2080242
307040.0000000    0.2067654
307080.0000000    0.2198706
307120.0000000    0.2195934
307160.0000000    0.2189924
307200.0000000    0.2114591
307240.0000000    0.2029080
307280.0000000    0.2091024
307320.0000000    0.2167209
307360.0000000    0.2090590
307400.0000000    0.2003001
307440.0000000    0.2251340
307480.0000000    0.2258676
307520.0000000    0.2253554
307560.0000000    0.2188791
307600.0000000    0.2179142
307640.0000000    0.2149241
307680.0000000    0.2277574
307720.0000000    0.2102068
307760.0000000    0.2166087
307800.0000000    0.2401679
307840.0000000    0.2335600
307880.0000000    0.2379710
307920.0000000    0.2175927
307960.0000000    0.2275367
308000.0000000    0.2152393
308040.0000000    0.2362053
308080.0000000    0.2234599
308120.0000000    0.2425800
308160.0000000    0.2389795
308200.0000000    0.2379302
308240.0000000    0.2339929
308280.0000000    0.2282237
308320.0000000    0.2401064
308360.0000000    0.2275425
308400.0000000    0.2266080
308440.0000000    0.2331711
308480.0000000    0.2358783
308520.0000000    0.2287742
308560.0000000    0.2579183
308600.0000000    0.2497258
308640.0000000    0.2490555
308680.0000000    0.2376281
308720.0000000    0.2403818
308760.0000000    0.2585762
308800.0000000    0.2385471
308840.0000000    0.2525029
308880.0000000    0.2719944
308920.0000000    0.2576179
308960.0000000    0.2568851
309000.0000000    0.2601931
309040.0000000    0.2654348
309080.0000000    0.2841250
309120.0000000    0.2829503
309160.0000000    0.2587693
309200.0000000    0.2596795
309240.0000000    0.2569748
309280.0000000    0.2606710
309320.0000000    0.2533937
309360.0000000    0.2588249
309400.0000000    0.2686965
309440.0000000    0.2607506
309480.0000000    0.2519842
309520.0000000    0.2629592
309560.0000000    0.2594264
309600.0000000    0.2515415
309640.0000000    0.2730688
309680.0000000    0.2721059
309720.0000000    0.2782103
309760.0000000    0.2675185
309800.0000000    0.2620888
309840.0000000    0.2645093
309880.0000000    0.2577773
309920.0000000    0.2774274
309960.0000000    0.2694762
310000.0000000    0.2542849
310040.0000000    0.2605839
310080.0000000    0.2643330
310120.0000000    0.2703089
310160.0000000    0.2259739
310200.0000000    0.2495636
310240.0000000    0.2453624
310280.0000000    0.2492138
310320.0000000    0.2499562
310360.0000000    0.2395110
310400.0000000    0.2332808
310440.0000000    0.2418159
310480.0000000    0.2642267
310520.0000000    0.2334268
310560.0000000    0.2376587
310600.0000000    0.2451041
310640.0000000    0.2354322
310680.0000000    0.2559236
310720.0000000    0.2674843
310760.0000000    0.2566475
310800.0000000    0.2496174
310840.0000000    0.2642848
310880.0000000    0.2647924
310920.0000000    0.2550364
310960.0000000    0.2686042
311000.0000000    0.2656881
311040.0000000    0.2496039
311080.0000000    0.2498750
311120.0000000    0.2728953
311160.0000000    0.2615473
311200.0000000    0.2502554
311240.0000000    0.2531051
311280.0000000    0.2462370
311320.0000000    0.2426250
311360.0000000    0.2570859
311400.0000000    0.2433694
311440.0000000    0.2330672
311480.0000000    0.2454721
311520.0000000    0.2486397
311560.0000000    0.2645006
311600.0000000    0.2568789
311640.0000000    0.2591394
311680.0000000    0.2740997
311720.0000000    0.2844171
311760.0000000    0.2677757
311800.0000000    0.2623076
311840.0000000    0.2586162
311880.0000000    0.2654438
311920.0000000    0.2557175
311960.0000000    0.2639494
312000.0000000    0.2616333
312040.0000000    0.2895378
312080.0000000    0.2545876
312120.0000000    0.2790613
312160.0000000    0.2756287
312200.0000000    0.2748882
312240.0000000    0.2812974
312280.0000000    0.2888104
312320.0000000    0.2982723
312360.0000000    0.2988431
312400.0000000    0.2823940
312440.0000000    0.2793639
312480.0000000    0.2694618
312520.0000000    0.2663599
312560.0000000    0.2599191
312600.0000000    0.2581984
312640.0000000    0.2688750
312680.0000000    0.2721953
312720.0000000    0.2734797
312760.0000000    0.2684236
312800.0000000    0.2716554
312840.0000000    0.2858663
312880.0000000    0.2847926
312920.0000000    0.2680212
312960.0000000    0.2778648
313000.0000000    0.2928705
313040.0000000    0.2876469
313080.0000000    0.2649826
313120.0000000    0.2786684
313160.0000000    0.2561603
313200.0000000    0.2641563
313240.0000000    0.2625675
313280.0000000    0.2612929
313320.0000000    0.2615797
313360.0000000    0.2507922
313400.0000000    0.2550384
313440.0000000    0.2528043
313480.0000000    0.2452599
313520.0000000    0.2683097
313560.0000000    0.2458057
313600.0000000    0.2546574
313640.0000000    0.2373785
313680.0000000    0.2503317
313720.0000000    0.2443395
313760.0000000    0.2552644
313800.0000000    0.2662127
313840.0000000    0.2612774
313880.0000000    0.2534659
313920.0000000    0.2663057
313960.0000000    0.2595484
314000.0000000    0.2326934
314040.0000000    0.2401998
314080.0000000    0.2724479
314120.0000000    0.2477340
314160.0000000    0.2332381
314200.0000000    0.2577436
314240.0000000    0.2336690
314280.0000000    0.2680546
314320.0000000    0.2504333
314360.0000000    0.2546674
314400.0000000    0.2320824
314440.0000000    0.2287795
314480.0000000    0.2353098
314520.0000000    0.2403866
314560.0000000    0.2695688
314600.0000000    0.2531413
314640.0000000    0.2555624
314680.0000000    0.2506820
314720.0000000    0.2572270
314760.0000000    0.2467184
314800.0000000    0.2627106
314840.0000000    0.2715652
314880.0000000    0.2459069
314920.0000000    0.2431610
314960.0000000    0.2371033
315000.0000000    0.2699732
315040.0000000    0.2600328
315080.0000000    0.2509371
315120.0000000    0.2548515
315160.0000000    0.2806048
315200.0000000    0.2762212
315240.0000000    0.2713060
315280.0000000    0.2566863
315320.0000000    0.2740962
315360.0000000    0.2650007
315400.0000000    0.2631434
315440.0000000    0.2644308
315480.0000000    0.2607616
315520.0000000    0.2477395
315560.0000000    0.2528684
315600.0000000    0.2539797
315640.0000000    0.2584878
315680.0000000    0.2640394
315720.0000000    0.2571140
315760.0000000    0.2584108
315800.0000000    0.2620665
315840.0000000    0.2651518
315880.0000000    0.2659557
315920.0000000    0.2630971
315960.0000000    0.2497857
316000.0000000    0.2511265
316040.0000000    0.2552129
316080.0000000    0.2632176
316120.0000000    0.2592011
316160.0000000    0.2543341
316200.0000000    0.2567305
316240.0000000    0.2598065
316280.0000000    0.2592835
316320.0000000    0.2519974
316360.0000000    0.2587194
316400.0000000    0.2477442
316440.0000000    0.2475298
316480.0000000    0.2446726
316520.0000000    0.2351422
316560.0000000    0.2556477
316600.0000000    0.2501314
316640.0000000    0.2799324
316680.0000000    0.2586814
316720.0000000    0.2564640
316760.0000000    0.2610409
316800.0000000    0.2687789
316840.0000000    0.2722085
316880.0000000    0.2577381
316920.0000000    0.2511626
316960.0000000    0.2461806
317000.0000000    0.2723524
317040.0000000    0.2660666
317080.0000000    0.2549434
317120.0000000    0.2470992
317160.0000000    0.2469196
317200.0000000    0.2383501
317240.0000000    0.2542636
317280.0000000    0.2554068
317320.0000000    0.2427590
317360.0000000    0.2611730
317400.0000000    0.2646919
317440.0000000    0.2645914
317480.0000000    0.2778207
317520.0000000    0.2763886
317560.0000000    0.2635923
317600.0000000    0.2648391
317640.0000000    0.2684132
317680.0000000    0.2726826
317720.0000000    0.2656107
317760.0000000    0.2749309
317800.0000000    0.2773896
317840.0000000    0.2675971
317880.0000000    0.2822482
317920.0000000    0.2767826
317960.0000000    0.2666757
318000.0000000    0.2626657
318040.0000000    0.2559005
318080.0000000    0.2533713
318120.0000000    0.2737606
318160.0000000    0.2726211
318200.0000000    0.2679677
318240.0000000    0.2839845
318280.0000000    0.2685155
318320.0000000    0.2646110
318360.0000000    0.2788976
318400.0000000    0.2768784
318440.0000000    0.2866414
318480.0000000    0.2879749
318520.0000000    0.2749617
318560.0000000    0.2586727
318600.0000000    0.2722534
318640.0000000    0.2660167
318680.0000000    0.2536080
318720.0000000    0.2648227
318760.0000000    0.2583240
318800.0000000    0.2683446
318840.0000000    0.2772333
318880.0000000    0.2802927
318920.0000000    0.2795911
318960.0000000    0.2776241
319000.0000000    0.2613263
319040.0000000    0.2548462
319080.0000000    0.2643475
319120.0000000    0.2751882
319160.0000000    0.2824390
319200.0000000    0.2970285
319240.0000000    0.2786778
319280.0000000    0.2747799
319320.0000000    0.2647820
319360.0000000    0.2635034
319400.0000000    0.2568233
319440.0000000    0.2611141
319480.0000000    0.2578155
319520.0000000    0.2731494
319560.0000000    0.2691313
319600.0000000    0.2528731
319640.0000000    0.2713839
319680.0000000    0.2601406
319720.0000000    0.2460410
319760.0000000    0.2395668
319800.0000000    0.2557844
319840.0000000    0.2488970
319880.0000000    0.2501212
319920.0000000    0.2396854
319960.0000000    0.2484526
320000.0000000    0.2361594
320040.0000000    0.2392813
320080.0000000    0.2485143
320120.0000000    0.2472049
320160.0000000    0.2220449
320200.0000000    0.2509012
320240.0000000    0.2572015
320280.0000000    0.2519190
320320.0000000    0.2599055
320360.0000000    0.2501205
320400.0000000    0.2509645
320440.0000000    0.2312199
320480.0000000    0.2398057
320520.0000000    0.2174229
320560.0000000    0.2439610
320600.0000000    0.2541241
320640.0000000    0.2566774
320680.0000000    0.2608769
320720.0000000    0.2483860
320760.0000000    0.2423651
320800.0000000    0.2611988
320840.0000000    0.2552622
320880.0000000    0.2419144
320920.0000000    0.2334303
320960.0000000    0.2431166
321000.0000000    0.2453093
321040.0000000    0.2587185
321080.0000000    0.2553449
321120.0000000    0.2438236
321160.0000000    0.2340657
321200.0000000    0.2624660
321240.0000000    0.2394797
321280.0000000    0.2485749
321320.0000000    0.2424862
321360.0000000    0.2550384
321400.0000000    0.2663904
321440.0000000    0.2480419
321480.0000000    0.2408352
321520.0000000    0.2385381
321560.0000000    0.2222064
321600.0000000    0.2498215
321640.0000000    0.2442040
321680.0000000    0.2546296
321720.0000000    0.2404076
321760.0000000    0.2428865
321800.0000000    0.2526579
321840.0000000    0.2485054
321880.0000000    0.2442327
321920.0000000    0.2653847
321960.0000000    0.2532965
322000.0000000    0.2532033
322040.0000000    0.2392346
322080.0000000    0.2309909
322120.0000000    0.2534832
322160.0000000    0.2399980
322200.0000000    0.2358283
322240.0000000    0.2344289
322280.0000000    0.2396764
322320.0000000    0.2381944
322360.0000000    0.2550405
322400.0000000    0.2429828
322440.0000000    0.2479880
322480.0000000    0.2402873
322520.0000000    0.2355164
322560.0000000    0.2602894
322600.0000000    0.2493985
322640.0000000    0.2566130
322680.0000000    0.2554430
322720.0000000    0.2549379
322760.0000000    0.2585592
322800.0000000    0.2370514
322840.0000000    0.2451406
322880.0000000    0.2448928
322920.0000000    0.2315525
322960.0000000    0.2210389
323000.0000000    0.2230175
323040.0000000    0.2349433
323080.0000000    0.2436057
323120.0000000    0.2338277
323160.0000000    0.2351707
323200.0000000    0.2360132
323240.0000000    0.2306348
323280.0000000    0.2313720
323320.0000000    0.2500668
323360.0000000    0.2452250
323400.0000000    0.2229167
323440.0000000    0.2203787
323480.0000000    0.2131426
323520.0000000    0.2223925
323560.0000000    0.2400440
323600.0000000    0.2195924
323640.0000000    0.2187698
323680.0000000    0.2267173
323720.0000000    0.2314928
323760.0000000    0.2194069
323800.0000000    0.2327057
323840.0000000    0.2172719
323880.0000000    0.2342406
323920.0000000    0.2394558
323960.0000000    0.2411586
324000.0000000    0.2462834
324040.0000000    0.2207043
324080.0000000    0.2208012
324120.0000000    0.2415379
324160.0000000    0.2456364
324200.0000000    0.2488103
324240.0000000    0.2299875
324280.0000000    0.2376910
324320.0000000    0.2340513
324360.0000000    0.2212645
324400.0000000    0.2404378
324440.0000000    0.2430233
324480.0000000    0.2292054
324520.0000000    0.2426114
324560.0000000    0.2492221
324600.0000000    0.2490798
324640.0000000    0.2474643
324680.0000000    0.2364167
324720.0000000    0.2296277
324760.0000000    0.2281186
324800.0000000    0.2265995
324840.0000000    0.2277877
324880.0000000    0.2252877
324920.0000000    0.2200794
324960.0000000    0.2314656
325000.0000000    0.2322481
325040.0000000    0.2362715
325080.0000000    0.2168021
325120.0000000    0.2121555
325160.0000000    0.2190499
325200.0000000    0.2267813
325240.0000000    0.2309049
325280.0000000    0.2299245
325320.0000000    0.2384528
325360.0000000    0.2129791
325400.0000000    0.2162321
325440.0000000    0.2302893
325480.0000000    0.2392358
325520.0000000    0.2388113
325560.0000000    0.2198451
325600.0000000    0.2249994
325640.0000000    0.2373239
325680.0000000    0.2280834
325720.0000000    0.2347945
325760.0000000    0.2351493
325800.0000000    0.2358300
325840.0000000    0.2379599
325880.0000000    0.2391371
325920.0000000    0.2106774
325960.0000000    0.2162816
326000.0000000    0.2123185
326040.0000000    0.2285523
326080.0000000    0.2164212
326120.0000000    0.2179781
326160.0000000    0.2062559
326200.0000000    0.2307856
326240.0000000    0.2316614
326280.0000000    0.2193495
326320.0000000    0.2313750
326360.0000000    0.2355562
326400.0000000    0.2373051
326440.0000000    0.2385526
326480.0000000    0.2304000
326520.0000000    0.2524916
326560.0000000    0.2406752
326600.0000000    0.2252339
326640.0000000    0.2364411
326680.0000000    0.2232866
326720.0000000    0.2349131
326760.0000000    0.2349192
326800.0000000    0.2406493
326840.0000000    0.2509551
326880.0000000    0.2535106
326920.0000000    0.2498773
326960.0000000    0.2398701
327000.0000000    0.2487163
327040.0000000    0.2292764
327080.0000000    0.2323127
327120.0000000    0.2493706
327160.0000000    0.2331241
327200.0000000    0.2356057
327240.0000000    0.2407923
327280.0000000    0.2434167
327320.0000000    0.2427816
327360.0000000    0.2426960
327400.0000000    0.2483059
327440.0000000    0.2416195
327480.0000000    0.2464480
327520.0000000    0.2498940
327560.0000000    0.2300188
327600.0000000    0.2314963
327640.0000000    0.2308027
327680.0000000    0.2325815
327720.0000000    0.2339345
327760.0000000    0.2291484
327800.0000000    0.2360828
327840.0000000    0.2322333
327880.0000000    0.2330415
327920.0000000    0.2417665
327960.0000000    0.2371529
328000.0000000    0.2337009
328040.0000000    0.2240648
328080.0000000    0.2358206
328120.0000000    0.2285502
328160.0000000    0.2262043
328200.0000000    0.2203498
328240.0000000    0.2480510
328280.0000000    0.2445705
328320.0000000    0.2304970
328360.0000000    0.2223078
328400.0000000    0.2457094
328440.0000000    0.2407354
328480.0000000    0.2347365
328520.0000000    0.2467659
328560.0000000    0.2553909
328600.0000000    0.2532840
328640.0000000    0.2395528
328680.0000000    0.2433442
328720.0000000    0.2452905
328760.0000000    0.2483027
328800.0000000    0.2285551
328840.0000000    0.2489056
328880.0000000    0.2588869
328920.0000000    0.2588952
328960.0000000    0.2437918
329000.0000000    0.2490342
329040.0000000    0.2444652
329080.0000000    0.2547837
329120.0000000    0.2682590
329160.0000000    0.2591145
329200.0000000    0.2447096
329240.0000000    0.2467471
329280.0000000    0.2381802
329320.0000000    0.2345828
329360.0000000    0.2516981
329400.0000000    0.2469027
329440.0000000    0.2562284
329480.0000000    0.2477011
329520.0000000    0.2554427
329560.0000000    0.2377159
329600.0000000    0.2455448
329640.0000000    0.2397170
329680.0000000    0.2414558
329720.0000000    0.2456435
329760.0000000    0.2508680
329800.0000000    0.2528277
329840.0000000    0.2525690
329880.0000000    0.2481087
329920.0000000    0.2583237
329960.0000000    0.2434061
330000.0000000    0.2550586
330040.0000000    0.2351517
330080.0000000    0.2364993
330120.0000000    0.2536081
330160.0000000    0.2358479
330200.0000000    0.2308944
330240.0000000    0.2477571
330280.0000000    0.2508394
330320.0000000    0.2531356
330360.0000000    0.2222867
330400.0000000    0.2365102
330440.0000000    0.2438925
330480.0000000    0.2400143
330520.0000000    0.2466795
330560.0000000    0.2365724
330600.0000000    0.2397886
330640.0000000    0.2528151
330680.0000000    0.2486703
330720.0000000    0.2292597
330760.0000000    0.2500744
330800.0000000    0.2290210
330840.0000000    0.2265542
330880.0000000    0.2390038
330920.0000000    0.2429881
330960.0000000    0.2435300
331000.0000000    0.2564306
331040.0000000    0.2653310
331080.0000000    0.2546446
331120.0000000    0.2526710
331160.0000000    0.2283147
331200.0000000    0.2428382
331240.0000000    0.2365208
331280.0000000    0.2443293
331320.0000000    0.2598399
331360.0000000    0.2443288
331400.0000000    0.2448122
331440.0000000    0.2519263
331480.0000000    0.2527546
331520.0000000    0.2609877
331560.0000000    0.2528246
331600.0000000    0.2575769
331640.0000000    0.2515469
331680.0000000    0.2344853
331720.0000000    0.2531475
331760.0000000    0.2564482
331800.0000000    0.2528220
331840.0000000    0.2570075
331880.0000000    0.2762724
331920.0000000    0.2507014
331960.0000000    0.2412130
332000.0000000    0.2426005
332040.0000000    0.2459294
332080.0000000    0.2507549
332120.0000000    0.2541569
332160.0000000    0.2528223
332200.0000000    0.2648098
332240.0000000    0.2613986
332280.0000000    0.2465841
332320.0000000    0.2461377
332360.0000000    0.2460068
332400.0000000    0.2602638
332440.0000000    0.2780459
332480.0000000    0.2647683
332520.0000000    0.2360264
332560.0000000    0.2470733
332600.0000000    0.2377559
332640.0000000    0.2491913
332680.0000000    0.2652774
332720.0000000    0.2348746
332760.0000000    0.2441284
332800.0000000    0.2155906
332840.0000000    0.2331341
332880.0000000    0.2484330
332920.0000000    0.2570469
332960.0000000    0.2467957
333000.0000000    0.2364132
333040.0000000    0.2534867
333080.0000000    0.2658129
333120.0000000    0.2605256
333160.0000000    0.2528820
333200.0000000    0.2490299
333240.0000000    0.2235197
333280.0000000    0.2400196
333320.0000000    0.2541619
333360.0000000    0.2611119
333400.0000000    0.2569587
333440.0000000    0.2553588
333480.0000000    0.2592385
333520.0000000    0.2416810
333560.0000000    0.2607767
333600.0000000    0.2522554
333640.0000000    0.2429738
333680.0000000    0.2479211
333720.0000000    0.2402140
333760.0000000    0.2400465
333800.0000000    0.2524017
333840.0000000    0.2430528
333880.0000000    0.2557806
333920.0000000    0.2565322
333960.0000000    0.2534833
334000.0000000    0.2366430
334040.0000000    0.2494204
334080.0000000    0.2533255
334120.0000000    0.2526199
334160.0000000    0.2399988
334200.0000000    0.2423798
334240.0000000    0.2447846
334280.0000000    0.2447199
334320.0000000    0.2395612
334360.0000000    0.2646304
334400.0000000    0.2400970
334440.0000000    0.2598273
334480.0000000    0.2474234
334520.0000000    0.2433263
334560.0000000    0.2488853
334600.0000000    0.2510460
334640.0000000    0.2423053
334680.0000000    0.2264927
334720.0000000    0.2421377
334760.0000000    0.2393762
334800.0000000    0.2435899
334840.0000000    0.2581304
334880.0000000    0.2370128
334920.0000000    0.2520807
334960.0000000    0.2471204
335000.0000000    0.2367645
335040.0000000    0.2427588
335080.0000000    0.2286951
335120.0000000    0.2353011
335160.0000000    0.2303724
335200.0000000    0.2242447
335240.0000000    0.2356717
335280.0000000    0.2401400
335320.0000000    0.2473289
335360.0000000    0.2456687
335400.0000000    0.2385510
335440.0000000    0.2431664
335480.0000000    0.2354933
335520.0000000    0.2551616
335560.0000000    0.2493119
335600.0000000    0.2618760
335640.0000000    0.2638257
335680.0000000    0.2569442
335720.0000000    0.2619653
335760.0000000    0.2506368
335800.0000000    0.2494410
335840.0000000    0.2525139
335880.0000000    0.2468179
335920.0000000    0.2446622
335960.0000000    0.2502860
336000.0000000    0.2456602
336040.0000000    0.2401483
336080.0000000    0.2390585
336120.0000000    0.2487447
336160.0000000    0.2396379
336200.0000000    0.2304273
336240.0000000    0.2553109
336280.0000000    0.2502328
336320.0000000    0.2449805
336360.0000000    0.2436218
336400.0000000    0.2589715
336440.0000000    0.2547927
336480.0000000    0.2501828
336520.0000000    0.2343924
336560.0000000    0.2314821
336600.0000000    0.2383202
336640.0000000    0.2442228
336680.0000000    0.2436151
336720.0000000    0.2471871
336760.0000000    0.2473357
336800.0000000    0.2430862
336840.0000000    0.2333037
336880.0000000    0.2512164
336920.0000000    0.2457304
336960.0000000    0.2500112
337000.0000000    0.2551520
337040.0000000    0.2343510
337080.0000000    0.2492744
337120.0000000    0.2404159
337160.0000000    0.2465676
337200.0000000    0.2549900
337240.0000000    0.2664635
337280.0000000    0.2443840
337320.0000000    0.2514723
337360.0000000    0.2513662
337400.0000000    0.2606434
337440.0000000    0.2295631
337480.0000000    0.2380441
337520.0000000    0.2405610
337560.0000000    0.2391986
337600.0000000    0.2563572
337640.0000000    0.2454026
337680.0000000    0.2297149
337720.0000000    0.2339135
337760.0000000    0.2337279
337800.0000000    0.2318915
337840.0000000    0.2454100
337880.0000000    0.2498907
337920.0000000    0.2420685
337960.0000000    0.2334444
338000.0000000    0.2480229
338040.0000000    0.2269282
338080.0000000    0.2483034
338120.0000000    0.2354890
338160.0000000    0.2326882
338200.0000000    0.2329786
338240.0000000    0.2352800
338280.0000000    0.2385171
338320.0000000    0.2471772
338360.0000000    0.2542895
338400.0000000    0.2357529
338440.0000000    0.2252055
338480.0000000    0.2237828
338520.0000000    0.2312616
338560.0000000    0.2269779
338600.0000000    0.2368225
338640.0000000    0.2358152
338680.0000000    0.2455949
338720.0000000    0.2360720
338760.0000000    0.2357505
338800.0000000    0.2438041
338840.0000000    0.2340562
338880.0000000    0.2317787
338920.0000000    0.2347238
338960.0000000    0.2454609
339000.0000000    0.2273039
339040.0000000    0.2439574
339080.0000000    0.2371774
339120.0000000    0.2342860
339160.0000000    0.2361942
339200.0000000    0.2194897
339240.0000000    0.2443220
339280.0000000    0.2418175
339320.0000000    0.2477399
339360.0000000    0.2319685
339400.0000000    0.2458653
339440.0000000    0.2458401
339480.0000000    0.2467972
339520.0000000    0.2409029
339560.0000000    0.2419163
339600.0000000    0.2511210
339640.0000000    0.2409072
339680.0000000    0.2623983
339720.0000000    0.2681675
339760.0000000    0.2491978
339800.0000000    0.2383681
339840.0000000    0.2625701
339880.0000000    0.2381577
339920.0000000    0.2411547
339960.0000000    0.2485891
340000.0000000    0.2599851
340040.0000000    0.2452618
340080.0000000    0.2605308
340120.0000000    0.2659946
340160.0000000    0.2389446
340200.0000000    0.2467019
340240.0000000    0.2532146
340280.0000000    0.2607009
340320.0000000    0.2518895
340360.0000000    0.2462206
340400.0000000    0.2702355
340440.0000000    0.2587631
340480.0000000    0.2592348
340520.0000000    0.2483759
340560.0000000    0.2520987
340600.0000000    0.2362802
340640.0000000    0.2409561
340680.0000000    0.2465066
340720.0000000    0.2600561
340760.0000000    0.2568535
340800.0000000    0.2549337
340840.0000000    0.2618123
340880.0000000    0.2510032
340920.0000000    0.2539978
340960.0000000    0.2417372
341000.0000000    0.2362601
341040.0000000    0.2491295
341080.0000000    0.2343934
341120.0000000    0.2425752
341160.0000000    0.2493660
341200.0000000    0.2331203
341240.0000000    0.2514323
341280.0000000    0.2598739
341320.0000000    0.2479414
341360.0000000    0.2381633
341400.0000000    0.2448086
341440.0000000    0.2260807
341480.0000000    0.2395156
341520.0000000    0.2430809
341560.0000000    0.2415894
341600.0000000    0.2432193
341640.0000000    0.2510910
341680.0000000    0.2449348
341720.0000000    0.2461493
341760.0000000    0.2356461
341800.0000000    0.2426685
341840.0000000    0.2526350
341880.0000000    0.2346882
341920.0000000    0.2514570
341960.0000000    0.2497811
342000.0000000    0.2458813
342040.0000000    0.2407776
342080.0000000    0.2548882
342120.0000000    0.2506807
342160.0000000    0.2440346
342200.0000000    0.2468481
342240.0000000    0.2289418
342280.0000000    0.2416179
342320.0000000    0.2359022
342360.0000000    0.2411896
342400.0000000    0.2544079
342440.0000000    0.2353130
342480.0000000    0.2537890
342520.0000000    0.2553236
342560.0000000    0.2482826
342600.0000000    0.2621514
342640.0000000    0.2620901
342680.0000000    0.2575145
342720.0000000    0.2705191
342760.0000000    0.2349961
342800.0000000    0.2550408
342840.0000000    0.2443432
342880.0000000    0.2610806
342920.0000000    0.2794155
342960.0000000    0.2476217
343000.0000000    0.2557575
343040.0000000    0.2543514
343080.0000000    0.2441671
343120.0000000    0.2564983
343160.0000000    0.2469633
343200.0000000    0.2606979
343240.0000000    0.2405467
343280.0000000    0.2431260
343320.0000000    0.2415970
343360.0000000    0.2492186
343400.0000000    0.2361111
343440.0000000    0.2326018
343480.0000000    0.2306921
343520.0000000    0.2391408
343560.0000000    0.2518692
343600.0000000    0.2412436
343640.0000000    0.2555909
343680.0000000    0.2514726
343720.0000000    0.2443912
343760.0000000    0.2469379
343800.0000000    0.2622297
343840.0000000    0.2573380
343880.0000000    0.2587186
343920.0000000    0.2585115
343960.0000000    0.2663859
344000.0000000    0.2374593
344040.0000000    0.2390378
344080.0000000    0.2410057
344120.0000000    0.2455406
344160.0000000    0.2433996
344200.0000000    0.2435298
344240.0000000    0.2539874
344280.0000000    0.2317037
344320.0000000    0.2444116
344360.0000000    0.2463538
344400.0000000    0.2573908
344440.0000000    0.2547259
344480.0000000    0.2598318
344520.0000000    0.2635860
344560.0000000    0.2511577
344600.0000000    0.2581287
344640.0000000    0.2359878
344680.0000000    0.2540460
344720.0000000    0.2558100
344760.0000000    0.2609352
344800.0000000    0.2721356
344840.0000000    0.2672731
344880.0000000    0.2504593
344920.0000000    0.2433471
344960.0000000    0.2569127
345000.0000000    0.2569370
345040.0000000    0.2474667
345080.0000000    0.2477874
345120.0000000    0.2403109
345160.0000000    0.2576647
345200.0000000    0.2551051
345240.0000000    0.2570993
345280.0000000    0.2460093
345320.0000000    0.2566794
345360.0000000    0.2580872
345400.0000000    0.2639386
345440.0000000    0.2489127
345480.0000000    0.2672467
345520.0000000    0.2710661
345560.0000000    0.2543626
345600.0000000    0.2267175
345640.0000000    0.2616020
345680.0000000    0.2428324
345720.0000000    0.2730535
345760.0000000    0.2578081
345800.0000000    0.2665031
345840.0000000    0.2746424
345880.0000000    0.2612188
345920.0000000    0.2597445
345960.0000000    0.2608665
346000.0000000    0.2533547
346040.0000000    0.2729461
346080.0000000    0.2767492
346120.0000000    0.2763097
346160.0000000    0.2670084
346200.0000000    0.2583380
346240.0000000    0.2403341
346280.0000000    0.2637740
346320.0000000    0.2622908
346360.0000000    0.2508104
346400.0000000    0.2528782
346440.0000000    0.2603231
346480.0000000    0.2409108
346520.0000000    0.2590509
346560.0000000    0.2634881
346600.0000000    0.2673268
346640.0000000    0.2671422
346680.0000000    0.2424047
346720.0000000    0.2336368
346760.0000000    0.2441145
346800.0000000    0.2572764
346840.0000000    0.2369659
346880.0000000    0.2582842
346920.0000000    0.2337876
346960.0000000    0.2579550
347000.0000000    0.2530009
347040.0000000    0.2583299
347080.0000000    0.2485971
347120.0000000    0.2365382
347160.0000000    0.2451746
347200.0000000    0.2485556
347240.0000000    0.2615198
347280.0000000    0.2437590
347320.0000000    0.2477552
347360.0000000    0.2483253
347400.0000000    0.2433421
347440.0000000    0.2560484
347480.0000000    0.2610181
347520.0000000    0.2328968
347560.0000000    0.2375317
347600.0000000    0.2375630
347640.0000000    0.2426745
347680.0000000    0.2460905
347720.0000000    0.2576673
347760.0000000    0.2376369
347800.0000000    0.2405357
347840.0000000    0.2483522
347880.0000000    0.2627060
347920.0000000    0.2596760
347960.0000000    0.2564420
348000.0000000    0.2457745
348040.0000000    0.2537082
348080.0000000    0.2683892
348120.0000000    0.2759074
348160.0000000    0.2511060
348200.0000000    0.2573664
348240.0000000    0.2394183
348280.0000000    0.2316739
348320.0000000    0.2479114
348360.0000000    0.2473630
348400.0000000    0.2406762
348440.0000000    0.2386975
348480.0000000    0.2496916
348520.0000000    0.2572225
348560.0000000    0.2645978
348600.0000000    0.2582850
348640.0000000    0.2622241
348680.0000000    0.2598232
348720.0000000    0.2616264
348760.0000000    0.2566501
348800.0000000    0.2721722
348840.0000000    0.2704909
348880.0000000    0.2594164
348920.0000000    0.2471396
348960.0000000    0.2592745
349000.0000000    0.2800611
349040.0000000    0.2627410
349080.0000000    0.2399954
349120.0000000    0.2570787
349160.0000000    0.2573123
349200.0000000    0.2539878
349240.0000000    0.2674231
349280.0000000    0.2726498
349320.0000000    0.2746131
349360.0000000    0.2488539
349400.0000000    0.2667204
349440.0000000    0.2615764
349480.0000000    0.2749073
349520.0000000    0.2595360
349560.0000000    0.2611930
349600.0000000    0.2580732
349640.0000000    0.2502629
349680.0000000    0.2584448
349720.0000000    0.2454283
349760.0000000    0.2370475
349800.0000000    0.2403331
349840.0000000    0.2443138
349880.0000000    0.2429499
349920.0000000    0.2528865
349960.0000000    0.2645956
350000.0000000    0.2661489
350040.0000000    0.2631805
350080.0000000    0.2523597
350120.0000000    0.2631327
350160.0000000    0.2498103
350200.0000000    0.2560087
350240.0000000    0.2459353
350280.0000000    0.2620234
350320.0000000    0.2633928
350360.0000000    0.2404287
350400.0000000    0.2422228
350440.0000000    0.2348172
350480.0000000    0.2564259
350520.0000000    0.2620562
350560.0000000    0.2501553
350600.0000000    0.2466870
350640.0000000    0.2513351
350680.0000000    0.2499052
350720.0000000    0.2303845
350760.0000000    0.2423340
350800.0000000    0.2487725
350840.0000000    0.2569569
350880.0000000    0.2584916
350920.0000000    0.2442766
350960.0000000    0.2478892
351000.0000000    0.2366401
351040.0000000    0.2500857
351080.0000000    0.2527467
351120.0000000    0.2441376
351160.0000000    0.2401575
351200.0000000    0.2600190
351240.0000000    0.2656960
351280.0000000    0.2462816
351320.0000000    0.2636513
351360.0000000    0.2446044
351400.0000000    0.2486190
351440.0000000    0.2475133
351480.0000000    0.2575041
351520.0000000    0.2508750
351560.0000000    0.2481634
351600.0000000    0.2651372
351640.0000000    0.2558689
351680.0000000    0.2484503
351720.0000000    0.2595547
351760.0000000    0.2591231
351800.0000000    0.2543515
351840.0000000    0.2524338
351880.0000000    0.2559840
351920.0000000    0.2419081
351960.0000000    0.2388067
352000.0000000    0.2387379
352040.0000000    0.2516062
352080.0000000    0.2648670
352120.0000000    0.2600391
352160.0000000    0.2571212
352200.0000000    0.2759956
352240.0000000    0.2638431
352280.0000000    0.2731722
352320.0000000    0.2556670
352360.0000000    0.2609433
352400.0000000    0.2499165
352440.0000000    0.2449135
352480.0000000    0.2473269
352520.0000000    0.2344191
352560.0000000    0.2410764
352600.0000000    0.2399241
352640.0000000    0.2373440
352680.0000000    0.2653449
352720.0000000    0.2612009
352760.0000000    0.2891484
352800.0000000    0.2689981
352840.0000000    0.2686219
352880.0000000    0.2752149
352920.0000000    0.2676313
352960.0000000    0.2569945
353000.0000000    0.2592044
353040.0000000    0.2682311
353080.0000000    0.2432764
353120.0000000    0.2711597
353160.0000000    0.2657918
353200.0000000    0.2597381
353240.0000000    0.2512044
353280.0000000    0.2693246
353320.0000000    0.2779976
353360.0000000    0.2693357
353400.0000000    0.2814418
353440.0000000    0.2707089
353480.0000000    0.2554817
353520.0000000    0.2731591
353560.0000000    0.2704238
353600.0000000    0.2665037
353640.0000000    0.2659163
353680.0000000    0.2624445
353720.0000000    0.2626987
353760.0000000    0.2696014
353800.0000000    0.2508690
353840.0000000    0.2469159
353880.0000000    0.2536005
353920.0000000    0.2670672
353960.0000000    0.2480092
354000.0000000    0.2483639
354040.0000000    0.2491229
354080.0000000    0.2393880
354120.0000000    0.2646089
354160.0000000    0.2592678
354200.0000000    0.2659309
354240.0000000    0.2470986
354280.0000000    0.2551928
354320.0000000    0.2472740
354360.0000000    0.2512738
354400.0000000    0.2568905
354440.0000000    0.2479955
354480.0000000    0.2469938
354520.0000000    0.2550999
354560.0000000    0.2231907
354600.0000000    0.2421404
354640.0000000    0.2614007
354680.0000000    0.2532456
354720.0000000    0.2416693
354760.0000000    0.2258687
354800.0000000    0.2522311
354840.0000000    0.2599573
354880.0000000    0.2629806
354920.0000000    0.2383232
354960.0000000    0.2545394
355000.0000000    0.2592771
355040.0000000    0.2334251
355080.0000000    0.2559833
355120.0000000    0.2680413
355160.0000000    0.2447200
355200.0000000    0.2346598
355240.0000000    0.2596003
355280.0000000    0.2493734
355320.0000000    0.2605540
355360.0000000    0.2606885
355400.0000000    0.2477191
355440.0000000    0.2471467
355480.0000000    0.2642007
355520.0000000    0.2689317
355560.0000000    0.2702267
355600.0000000    0.2520520
355640.0000000    0.2833142
355680.0000000    0.2492020
355720.0000000    0.2633056
355760.0000000    0.2432992
355800.0000000    0.2479838
355840.0000000    0.2541205
355880.0000000    0.2575872
355920.0000000    0.2335598
355960.0000000    0.2446654
356000.0000000    0.2524978
356040.0000000    0.2354335
356080.0000000    0.2658332
356120.0000000    0.2539281
356160.0000000    0.2621398
356200.0000000    0.2258193
356240.0000000    0.2498699
356280.0000000    0.2404581
356320.0000000    0.2618835
356360.0000000    0.2734547
356400.0000000    0.2703688
356440.0000000    0.2684920
356480.0000000    0.2540414
356520.0000000    0.2655762
356560.0000000    0.2508440
356600.0000000    0.2556099
356640.0000000    0.2485130
356680.0000000    0.2465874
356720.0000000    0.2465795
356760.0000000    0.2475695
356800.0000000    0.2371739
356840.0000000    0.2527752
356880.0000000    0.2601481
356920.0000000    0.2582489
356960.0000000    0.2612345
357000.0000000    0.2558110
357040.0000000    0.2684334
357080.0000000    0.2694801
357120.0000000    0.2539065
357160.0000000    0.2554733
357200.0000000    0.2504224
357240.0000000    0.2565851
357280.0000000    0.2356734
357320.0000000    0.2469808
357360.0000000    0.2566627
357400.0000000    0.2539485
357440.0000000    0.2545668
357480.0000000    0.2520069
357520.0000000    0.2549378
357560.0000000    0.2631858
357600.0000000    0.2656186
357640.0000000    0.2665214
357680.0000000    0.2764122
357720.0000000    0.2785098
357760.0000000    0.2866057
357800.0000000    0.2805071
357840.0000000    0.2598289
357880.0000000    0.2592069
357920.0000000    0.2694924
357960.0000000    0.2706409
358000.0000000    0.2759763
358040.0000000    0.2726893
358080.0000000    0.2676076
358120.0000000    0.2695379
358160.0000000    0.2766791
358200.0000000    0.2827383
358240.0000000    0.2589479
358280.0000000    0.2727610
358320.0000000    0.2564232
358360.0000000    0.2462831
358400.0000000    0.2697148
358440.0000000    0.2524945
358480.0000000    0.2516385
358520.0000000    0.2465898
358560.0000000    0.2412989
358600.0000000    0.2503798
358640.0000000    0.2374261
358680.0000000    0.2540679
358720.0000000    0.2464295
358760.0000000    0.2491361
358800.0000000    0.2563511
358840.0000000    0.2546963
358880.0000000    0.2474836
358920.0000000    0.2344944
358960.0000000    0.2571616
359000.0000000    0.2465654
359040.0000000    0.2501124
359080.0000000    0.2531440
359120.0000000    0.2485096
359160.0000000    0.2416206
359200.0000000    0.2536481
359240.0000000    0.2365061
359280.0000000    0.2471219
359320.0000000    0.2392438
359360.0000000    0.2383643
359400.0000000    0.2450489
359440.0000000    0.2274293
359480.0000000    0.2411778
359520.0000000    0.2481073
359560.0000000    0.2591048
359600.0000000    0.2576046
359640.0000000    0.2474011
359680.0000000    0.2459999
359720.0000000    0.2348935
359760.0000000    0.2409732
359800.0000000    0.2540243
359840.0000000    0.2288645
359880.0000000    0.2409370
359920.0000000    0.2388154
359960.0000000    0.2412245
360000.0000000    0.2369969
360040.0000000    0.2323337
360080.0000000    0.2159728
360120.0000000    0.2316759
360160.0000000    0.2327387
360200.0000000    0.2380634
360240.0000000    0.2338036
360280.0000000    0.2359423
360320.0000000    0.2457922
360360.0000000    0.2435657
360400.0000000    0.2506523
360440.0000000    0.2359775
360480.0000000    0.2474161
360520.0000000    0.2338048
360560.0000000    0.2347115
360600.0000000    0.2359459
360640.0000000    0.2297918
360680.0000000    0.2244452
360720.0000000    0.2321731
360760.0000000    0.2274048
360800.0000000    0.2474895
360840.0000000    0.2186841
360880.0000000    0.2266262
360920.0000000    0.2299448
360960.0000000    0.2426375
361000.0000000    0.2297950
361040.0000000    0.2434095
361080.0000000    0.2435372
361120.0000000    0.2488323
361160.0000000    0.2593346
361200.0000000    0.2426303
361240.0000000    0.2334606
361280.0000000    0.2459008
361320.0000000    0.2323466
361360.0000000    0.2449791
361400.0000000    0.2554948
361440.0000000    0.2383449
361480.0000000    0.2575992
361520.0000000    0.2432504
361560.0000000    0.2462035
361600.0000000    0.2471222
361640.0000000    0.2355289
361680.0000000    0.2601600
361720.0000000    0.2466475
361760.0000000    0.2403564
361800.0000000    0.2405238
361840.0000000    0.2318399
361880.0000000    0.2220027
361920.0000000    0.2323174
361960.0000000    0.2336019
362000.0000000    0.2346750
362040.0000000    0.2359968
362080.0000000    0.2398947
362120.0000000    0.2400459
362160.0000000    0.2490776
362200.0000000    0.2364411
362240.0000000    0.2494883
362280.0000000    0.2414981
362320.0000000    0.2320813
362360.0000000    0.2359650
362400.0000000    0.2436288
362440.0000000    0.2456300
362480.0000000    0.2339572
362520.0000000    0.2457881
362560.0000000    0.2460532
362600.0000000    0.2468354
362640.0000000    0.2548001
362680.0000000    0.2499878
362720.0000000    0.2536945
362760.0000000    0.2387446
362800.0000000    0.2377716
362840.0000000    0.2491566
362880.0000000    0.2384365
362920.0000000    0.2524287
362960.0000000    0.2575477
363000.0000000    0.2528968
363040.0000000    0.2509848
363080.0000000    0.2553295
363120.0000000    0.2429975
363160.0000000    0.2429971
363200.0000000    0.2469904
363240.0000000    0.2447725
363280.0000000    0.2452915
363320.0000000    0.2377665
363360.0000000    0.2705254
363400.0000000    0.2720487
363440.0000000    0.2405099
363480.0000000    0.2597789
363520.0000000    0.2643109
363560.0000000    0.2578219
363600.0000000    0.2573789
363640.0000000    0.2611528
363680.0000000    0.2588056
363720.0000000    0.2691330
363760.0000000    0.2598826
363800.0000000    0.2637150
363840.0000000    0.2749404
363880.0000000    0.2562762
363920.0000000    0.2619795
363960.0000000    0.2679243
364000.0000000    0.2525036
364040.0000000    0.2577697
364080.0000000    0.2611370
364120.0000000    0.2691875
364160.0000000    0.2470515
364200.0000000    0.2668643
364240.0000000    0.2771465
364280.0000000    0.2728558
364320.0000000    0.2779057
364360.0000000    0.2554278
364400.0000000    0.2815244
364440.0000000    0.2779085
364480.0000000    0.2632724
364520.0000000    0.2653427
364560.0000000    0.2540184
364600.0000000    0.2575307
364640.0000000    0.2643212
364680.0000000    0.2560750
364720.0000000    0.2787377
364760.0000000    0.2642931
364800.0000000    0.2612506
364840.0000000    0.2559192
364880.0000000    0.2562189
364920.0000000    0.2552557
364960.0000000    0.2430698
365000.0000000    0.2619454
365040.0000000    0.2526586
365080.0000000    0.2607666
365120.0000000    0.2526829
365160.0000000    0.2609081
365200.0000000    0.2520762
365240.0000000    0.2463753
365280.0000000    0.2550389
365320.0000000    0.2613799
365360.0000000    0.2684247
365400.0000000    0.2499848
365440.0000000    0.2632471
365480.0000000    0.2642721
365520.0000000    0.2478087
365560.0000000    0.2483881
365600.0000000    0.2462862
365640.0000000    0.2558486
365680.0000000    0.2298639
365720.0000000    0.2595789
365760.0000000    0.2555568
365800.0000000    0.2226944
365840.0000000    0.2479159
365880.0000000    0.2417115
365920.0000000    0.2623916
365960.0000000    0.2528756
366000.0000000    0.2595623
366040.0000000    0.2686781
366080.0000000    0.2546220
366120.0000000    0.2697071
366160.0000000    0.2772511
366200.0000000    0.2655900
366240.0000000    0.2678575
366280.0000000    0.2610734
366320.0000000    0.2559007
366360.0000000    0.2416914
366400.0000000    0.2352656
366440.0000000    0.2434750
366480.0000000    0.2524452
366520.0000000    0.2290328
366560.0000000    0.2463373
366600.0000000    0.2194169
366640.0000000    0.2304110
366680.0000000    0.2361369
366720.0000000    0.2404702
366760.0000000    0.2504746
366800.0000000    0.2407231
366840.0000000    0.2561795
366880.0000000    0.2387646
366920.0000000    0.2435522
366960.0000000    0.2410426
367000.0000000    0.2415210
367040.0000000    0.2333228
367080.0000000    0.2471015
367120.0000000    0.2606092
367160.0000000    0.2626643
367200.0000000    0.2472842
367240.0000000    0.2570242
367280.0000000    0.2594218
367320.0000000    0.2703184
367360.0000000    0.2719858
367400.0000000    0.2673848
367440.0000000    0.2545082
367480.0000000    0.2526289
367520.0000000    0.2580178
367560.0000000    0.2555010
367600.0000000    0.2668917
367640.0000000    0.2564121
367680.0000000    0.2435342
367720.0000000    0.2439126
367760.0000000    0.2406085
367800.0000000    0.2556002
367840.0000000    0.2430144
367880.0000000    0.2429492
367920.0000000    0.2500471
367960.0000000    0.2469991
368000.0000000    0.2511745
368040.0000000    0.2430844
368080.0000000    0.2326666
368120.0000000    0.2580522
368160.0000000    0.2780580
368200.0000000    0.2748387
368240.0000000    0.2759878
368280.0000000    0.2602317
368320.0000000    0.2382431
368360.0000000    0.2496947
368400.0000000    0.2350831
368440.0000000    0.2377543
368480.0000000    0.2458079
368520.0000000    0.2464780
368560.0000000    0.2744291
368600.0000000    0.2495216
368640.0000000    0.2639796
368680.0000000    0.2889504
368720.0000000    0.2735758
368760.0000000    0.2564970
368800.0000000    0.2629806
368840.0000000    0.2493615
368880.0000000    0.2736021
368920.0000000    0.2492633
368960.0000000    0.2526479
369000.0000000    0.2674528
369040.0000000    0.2488893
369080.0000000    0.2613882
369120.0000000    0.2547415
369160.0000000    0.2692420
369200.0000000    0.2453167
369240.0000000    0.2534471
369280.0000000    0.2565656
369320.0000000    0.2491876
369360.0000000    0.2481501
369400.0000000    0.2345247
369440.0000000    0.2534161
369480.0000000    0.2604247
369520.0000000    0.2661546
369560.0000000    0.2599946
369600.0000000    0.2519549
369640.0000000    0.2661031
369680.0000000    0.2752145
369720.0000000    0.2750246
369760.0000000    0.2615865
369800.0000000    0.2695312
369840.0000000    0.2730980
369880.0000000    0.2615967
369920.0000000    0.2588078
369960.0000000    0.2788610
370000.0000000    0.2699201
370040.0000000    0.2895450
370080.0000000    0.2804665
370120.0000000    0.2804647
370160.0000000    0.2785613
370200.0000000    0.2822778
370240.0000000    0.2638009
370280.0000000    0.2817931
370320.0000000    0.2603686
370360.0000000    0.2619078
370400.0000000    0.2656965
370440.0000000    0.2821929
370480.0000000    0.2559481
370520.0000000    0.2494822
370560.0000000    0.2573699
370600.0000000    0.2695897
370640.0000000    0.2631019
370680.0000000    0.2732296
370720.0000000    0.2440204
370760.0000000    0.2652036
370800.0000000    0.2578957
370840.0000000    0.2608465
370880.0000000    0.2647735
370920.0000000    0.2722706
370960.0000000    0.2702074
371000.0000000    0.2788979
371040.0000000    0.2652384
371080.0000000    0.2746897
371120.0000000    0.2710719
371160.0000000    0.2791899
371200.0000000    0.2889207
371240.0000000    0.2758354
371280.0000000    0.2646674
371320.0000000    0.2652142
371360.0000000    0.2617380
371400.0000000    0.2569072
371440.0000000    0.2583458
371480.0000000    0.2518019
371520.0000000    0.2509592
371560.0000000    0.2519416
371600.0000000    0.2502726
371640.0000000    0.2569863
371680.0000000    0.2433924
371720.0000000    0.2574918
371760.0000000    0.2531289
371800.0000000    0.2520720
371840.0000000    0.2724337
371880.0000000    0.2610313
371920.0000000    0.2630604
371960.0000000    0.2445033
372000.0000000    0.2537535
372040.0000000    0.2312815
372080.0000000    0.2453994
372120.0000000    0.2236031
372160.0000000    0.2346505
372200.0000000    0.2387310
372240.0000000    0.2301337
372280.0000000    0.2413789
372320.0000000    0.2297826
372360.0000000    0.2307934
372400.0000000    0.2433600
372440.0000000    0.2459804
372480.0000000    0.2363435
372520.0000000    0.2444057
372560.0000000    0.2356320
372600.0000000    0.2433746
372640.0000000    0.2391572
372680.0000000    0.2306840
372720.0000000    0.2514169
372760.0000000    0.2337086
372800.0000000    0.2587799
372840.0000000    0.2420870
372880.0000000    0.2462219
372920.0000000    0.2494391
372960.0000000    0.2444798
373000.0000000    0.2468523
373040.0000000    0.2485543
373080.0000000    0.2508569
373120.0000000    0.2479542
373160.0000000    0.2537464
373200.0000000    0.2535241
373240.0000000    0.2503828
373280.0000000    0.2397314
373320.0000000    0.2523926
373360.0000000    0.2434569
373400.0000000    0.2413473
373440.0000000    0.2540264
373480.0000000    0.2545658
373520.0000000    0.2558468
373560.0000000    0.2407928
373600.0000000    0.2536973
373640.0000000    0.2620064
373680.0000000    0.2660695
373720.0000000    0.2758800
373760.0000000    0.2881798
373800.0000000    0.2713798
373840.0000000    0.2750920
373880.0000000    0.2698849
373920.0000000    0.2668229
373960.0000000    0.2763364
374000.0000000    0.2509939
374040.0000000    0.2593940
374080.0000000    0.2804530
374120.0000000    0.2718106
374160.0000000    0.2700740
374200.0000000    0.2646462
374240.0000000    0.2618446
374280.0000000    0.2615550
374320.0000000    0.2563107
374360.0000000    0.2668663
374400.0000000    0.2495162
374440.0000000    0.2704572
374480.0000000    0.2509232
374520.0000000    0.2515510
374560.0000000    0.2274987
374600.0000000    0.2478593
374640.0000000    0.2388909
374680.0000000    0.2585543
374720.0000000    0.2674472
374760.0000000    0.2502676
374800.0000000    0.2597466
374840.0000000    0.2563962
374880.0000000    0.2684810
374920.0000000    0.2639120
374960.0000000    0.2626390
375000.0000000    0.2540430
375040.0000000    0.2558953
375080.0000000    0.2495138
375120.0000000    0.2588507
375160.0000000    0.2502553
375200.0000000    0.2453166
375240.0000000    0.2455097
375280.0000000    0.2533049
375320.0000000    0.2554563
375360.0000000    0.2590558
375400.0000000    0.2506350
375440.0000000    0.2620972
375480.0000000    0.2564134
375520.0000000    0.2543482
375560.0000000    0.2776114
375600.0000000    0.2705272
375640.0000000    0.2557940
375680.0000000    0.2653697
375720.0000000    0.2656404
375760.0000000    0.2789768
375800.0000000    0.2726070
375840.0000000    0.2817011
375880.0000000    0.2704967
375920.0000000    0.2682026
375960.0000000    0.2587025
376000.0000000    0.2511834
376040.0000000    0.2548375
376080.0000000    0.2607220
376120.0000000    0.2538579
376160.0000000    0.2580431
376200.0000000    0.2629312
376240.0000000    0.2557750
376280.0000000    0.2669425
376320.0000000    0.2710865
376360.0000000    0.2748914
376400.0000000    0.2806440
376440.0000000    0.2588750
376480.0000000    0.2727974
376520.0000000    0.2670484
376560.0000000    0.2881803
376600.0000000    0.2703658
376640.0000000    0.2723764
376680.0000000    0.2544345
376720.0000000    0.2467498
376760.0000000    0.2550698
376800.0000000    0.2644807
376840.0000000    0.2605951
376880.0000000    0.2475609
376920.0000000    0.2582613
376960.0000000    0.2617102
377000.0000000    0.2532026
377040.0000000    0.2557713
377080.0000000    0.2666880
377120.0000000    0.2494926
377160.0000000    0.2642981
377200.0000000    0.2584164
377240.0000000    0.2772091
377280.0000000    0.2703939
377320.0000000    0.2552885
377360.0000000    0.2525021
377400.0000000    0.2504603
377440.0000000    0.2648374
377480.0000000    0.2727846
377520.0000000    0.2661198
377560.0000000    0.2595029
377600.0000000    0.2625309
377640.0000000    0.2361661
377680.0000000    0.2552487
377720.0000000    0.2643218
377760.0000000    0.2789369
377800.0000000    0.2647156
377840.0000000    0.2718539
377880.0000000    0.2640147
377920.0000000    0.2631435
377960.0000000    0.2569682
378000.0000000    0.2478292
378040.0000000    0.2631662
378080.0000000    0.2487174
378120.0000000    0.2497547
378160.0000000    0.2626936
378200.0000000    0.2528062
378240.0000000    0.2403495
378280.0000000    0.2766735
378320.0000000    0.2655065
378360.0000000    0.2561245
378400.0000000    0.2552754
378440.0000000    0.2611965
378480.0000000    0.2527014
378520.0000000    0.2506297
378560.0000000    0.2629490
378600.0000000    0.2582673
378640.0000000    0.2540182
378680.0000000    0.2844702
378720.0000000    0.2567705
378760.0000000    0.2663822
378800.0000000    0.2572844
378840.0000000    0.2642160
378880.0000000    0.2434001
378920.0000000    0.2643004
378960.0000000    0.2524284
379000.0000000    0.2579965
379040.0000000    0.2724028
379080.0000000    0.2474480
379120.0000000    0.2367258
379160.0000000    0.2595472
379200.0000000    0.2556528
379240.0000000    0.2522276
379280.0000000    0.2443898
379320.0000000    0.2565082
379360.0000000    0.2375608
379400.0000000    0.2590234
379440.0000000    0.2622884
379480.0000000    0.2704222
379520.0000000    0.2586562
379560.0000000    0.2586185
379600.0000000    0.2751278
379640.0000000    0.2736175
379680.0000000    0.2674348
379720.0000000    0.2686106
379760.0000000    0.2894759
379800.0000000    0.2594768
379840.0000000    0.2573868
379880.0000000    0.2630187
379920.0000000    0.2701358
379960.0000000    0.2769370
380000.0000000    0.2685260
380040.0000000    0.2795544
380080.0000000    0.2666045
380120.0000000    0.2769951
380160.0000000    0.2727044
380200.0000000    0.2663592
380240.0000000    0.2484702
380280.0000000    0.2458247
380320.0000000    0.2611761
380360.0000000    0.2516108
380400.0000000    0.2530000
380440.0000000    0.2557597
380480.0000000    0.2656748
380520.0000000    0.2733376
380560.0000000    0.2800151
380600.0000000    0.2542999
380640.0000000    0.2745159
380680.0000000    0.2835549
380720.0000000    0.2748867
380760.0000000    0.2535033
380800.0000000    0.2711295
380840.0000000    0.2839811
380880.0000000    0.2856137
380920.0000000    0.2665009
380960.0000000    0.2634698
381000.0000000    0.2816503
381040.0000000    0.2608047
381080.0000000    0.2760495
381120.0000000    0.2597571
381160.0000000    0.2631719
381200.0000000    0.2713900
381240.0000000    0.2751974
381280.0000000    0.2867948
381320.0000000    0.2608989
381360.0000000    0.2577242
381400.0000000    0.2596198
381440.0000000    0.2612301
381480.0000000    0.2403949
381520.0000000    0.2649456
381560.0000000    0.2610298
381600.0000000    0.2671232
381640.0000000    0.2479850
381680.0000000    0.2492879
381720.0000000    0.2533852
381760.0000000    0.2714320
381800.0000000    0.2500371
381840.0000000    0.2652346
381880.0000000    0.2691666
381920.0000000    0.2537119
381960.0000000    0.2711957
382000.0000000    0.2809377
382040.0000000    0.2641735
382080.0000000    0.2698238
382120.0000000    0.2804692
382160.0000000    0.2782308
382200.0000000    0.2686010
382240.0000000    0.2691988
382280.0000000    0.2658669
382320.0000000    0.2574310
382360.0000000    0.2556006
382400.0000000    0.2782971
382440.0000000    0.2718709
382480.0000000    0.2654076
382520.0000000    0.2437465
382560.0000000    0.2665383
382600.0000000    0.2644144
382640.0000000    0.2676669
382680.0000000    0.2632923
382720.0000000    0.2746495
382760.0000000    0.2647774
382800.0000000    0.2364405
382840.0000000    0.2768126
382880.0000000    0.2707919
382920.0000000    0.2898877
382960.0000000    0.2804988
383000.0000000    0.2628398
383040.0000000    0.2526556
383080.0000000    0.2440491
383120.0000000    0.2440088
383160.0000000    0.2477865
383200.0000000    0.2624149
383240.0000000    0.2515101
383280.0000000    0.2821559
383320.0000000    0.2552880
383360.0000000    0.2623863
383400.0000000    0.2573473
383440.0000000    0.2640650
383480.0000000    0.2625768
383520.0000000    0.2508880
383560.0000000    0.2491220
383600.0000000    0.2408365
383640.0000000    0.2385777
383680.0000000    0.2738538
383720.0000000    0.2453612
383760.0000000    0.2595395
383800.0000000    0.2482737
383840.0000000    0.2456684
383880.0000000    0.2438546
383920.0000000    0.2458828
383960.0000000    0.2482417
384000.0000000    0.2509638
384040.0000000    0.2462284
384080.0000000    0.2447787
384120.0000000    0.2627763
384160.0000000    0.2660431
384200.0000000    0.2560894
384240.0000000    0.2667954
384280.0000000    0.2684293
384320.0000000    0.2821488
384360.0000000    0.2707899
384400.0000000    0.2584897
384440.0000000    0.2652540
384480.0000000    0.2761361
384520.0000000    0.2669127
384560.0000000    0.2646300
384600.0000000    0.2787508
384640.0000000    0.2674916
384680.0000000    0.2613848
384720.0000000    0.2557368
384760.0000000    0.2563317
384800.0000000    0.2569608
384840.0000000    0.2594266
384880.0000000    0.2658190
384920.0000000    0.2552422
384960.0000000    0.2507789
385000.0000000    0.2536589
385040.0000000    0.2730816
385080.0000000    0.2502897
385120.0000000    0.2626844
385160.0000000    0.2599497
385200.0000000    0.2439137
385240.0000000    0.2593158
385280.0000000    0.2548840
385320.0000000    0.2538988
385360.0000000    0.2510921
385400.0000000    0.2492290
385440.0000000    0.2490250
385480.0000000    0.2562324
385520.0000000    0.2518595
385560.0000000    0.2461949
385600.0000000    0.2462718
385640.0000000    0.2471189
385680.0000000    0.2621526
385720.0000000    0.2211253
385760.0000000    0.2500530
385800.0000000    0.2509473
385840.0000000    0.2490141
385880.0000000    0.2736597
385920.0000000    0.2610792
385960.0000000    0.2432725
386000.0000000    0.2694167
386040.0000000    0.2584864
386080.0000000    0.2391800
386120.0000000    0.2582582
386160.0000000    0.2493243
386200.0000000    0.2463760
386240.0000000    0.2319013
386280.0000000    0.2488736
386320.0000000    0.2435213
386360.0000000    0.2514693
386400.0000000    0.2490346
386440.0000000    0.2622382
386480.0000000    0.2736187
386520.0000000    0.2801741
386560.0000000    0.2859510
386600.0000000    0.2753853
386640.0000000    0.2863379
386680.0000000    0.2826859
386720.0000000    0.2665924
386760.0000000    0.2771204
386800.0000000    0.2887419
386840.0000000    0.2842833
386880.0000000    0.2962503
386920.0000000    0.2614828
386960.0000000    0.2958289
387000.0000000    0.2780753
387040.0000000    0.2858522
387080.0000000    0.2957417
387120.0000000    0.2638600
387160.0000000    0.2780509
387200.0000000    0.2765223
387240.0000000    0.2717466
387280.0000000    0.2904485
387320.0000000    0.2677090
387360.0000000    0.2765531
387400.0000000    0.2879547
387440.0000000    0.2924432
387480.0000000    0.2736453
387520.0000000    0.2549337
387560.0000000    0.2498620
387600.0000000    0.2791783
387640.0000000    0.2781359
387680.0000000    0.2709219
387720.0000000    0.2770562
387760.0000000    0.2684700
387800.0000000    0.2838427
387840.0000000    0.2717752
387880.0000000    0.2653242
387920.0000000    0.2855603
387960.0000000    0.2700281
388000.0000000    0.2527207
388040.0000000    0.2826349
388080.0000000    0.2815778
388120.0000000    0.2907806
388160.0000000    0.2819141
388200.0000000    0.2681303
388240.0000000    0.2581786
388280.0000000    0.2869037
388320.0000000    0.2888804
388360.0000000    0.2599523
388400.0000000    0.2548051
388440.0000000    0.2499150
388480.0000000    0.2413632
388520.0000000    0.2652057
388560.0000000    0.2483434
388600.0000000    0.2574886
388640.0000000    0.2674725
388680.0000000    0.2702400
388720.0000000    0.2773440
388760.0000000    0.2765693
388800.0000000    0.2589679
388840.0000000    0.2795043
388880.0000000    0.2766579
388920.0000000    0.2884867
388960.0000000    0.2818671
389000.0000000    0.2930107
389040.0000000    0.2594538
389080.0000000    0.2539563
389120.0000000    0.2603014
389160.0000000    0.2403101
389200.0000000    0.2456282
389240.0000000    0.2632256
389280.0000000    0.2703686
389320.0000000    0.2717233
389360.0000000    0.2794754
389400.0000000    0.2596090
389440.0000000    0.2807798
389480.0000000    0.3052466
389520.0000000    0.2949468
389560.0000000    0.2998361
389600.0000000    0.2910816
389640.0000000    0.2939121
389680.0000000    0.2944126
389720.0000000    0.2958725
389760.0000000    0.3024326
389800.0000000    0.3001976
389840.0000000    0.2919998
389880.0000000    0.2929074
389920.0000000    0.3039323
389960.0000000    0.3068877
390000.0000000    0.2979417
390040.0000000    0.2946774
390080.0000000    0.2716431
390120.0000000    0.3030913
390160.0000000    0.2760666
390200.0000000    0.2813137
390240.0000000    0.2731446
390280.0000000    0.2633248
390320.0000000    0.2800130
390360.0000000    0.2788971
390400.0000000    0.2713901
390440.0000000    0.2856888
390480.0000000    0.2848775
390520.0000000    0.2690563
390560.0000000    0.2709554
390600.0000000    0.2525634
390640.0000000    0.2784555
390680.0000000    0.2498635
390720.0000000    0.2579859
390760.0000000    0.2800738
390800.0000000    0.2767629
390840.0000000    0.2658128
390880.0000000    0.2669094
390920.0000000    0.2727044
390960.0000000    0.2543680
391000.0000000    0.2685012
391040.0000000    0.2756951
391080.0000000    0.2643677
391120.0000000    0.2735801
391160.0000000    0.2681542
391200.0000000    0.2744787
391240.0000000    0.2623257
391280.0000000    0.2621914
391320.0000000    0.2617566
391360.0000000    0.2730773
391400.0000000    0.2809134
391440.0000000    0.2753390
391480.0000000    0.2473594
391520.0000000    0.2565381
391560.0000000    0.2633021
391600.0000000    0.2670712
391640.0000000    0.2863919
391680.0000000    0.2716795
391720.0000000    0.2793718
391760.0000000    0.2592157
391800.0000000    0.2656722
391840.0000000    0.2500038
391880.0000000    0.2536797
391920.0000000    0.2617828
391960.0000000    0.2530617
392000.0000000    0.2815144
392040.0000000    0.2651929
392080.0000000    0.2836294
392120.0000000    0.2904066
392160.0000000    0.2765752
392200.0000000    0.2676801
392240.0000000    0.2709717
392280.0000000    0.2770396
392320.0000000    0.2775674
392360.0000000    0.2794160
392400.0000000    0.2723110
392440.0000000    0.2752877
392480.0000000    0.2832113
392520.0000000    0.2805731
392560.0000000    0.2583114
392600.0000000    0.2677930
392640.0000000    0.2661410
392680.0000000    0.2570076
392720.0000000    0.2760517
392760.0000000    0.2615936
392800.0000000    0.2681651
392840.0000000    0.2681732
392880.0000000    0.2561559
392920.0000000    0.2770580
392960.0000000    0.2484802
393000.0000000    0.2507969
393040.0000000    0.2461900
393080.0000000    0.2488011
393120.0000000    0.2578262
393160.0000000    0.2572249
393200.0000000    0.2682012
393240.0000000    0.2790830
393280.0000000    0.2616121
393320.0000000    0.2605211
393360.0000000    0.2546146
393400.0000000    0.2637209
393440.0000000    0.2501688
393480.0000000    0.2457770
393520.0000000    0.2647235
393560.0000000    0.2482999
393600.0000000    0.2500880
393640.0000000    0.2496773
393680.0000000    0.2609192
393720.0000000    0.2632879
393760.0000000    0.2553836
393800.0000000    0.2584896
393840.0000000    0.2586026
393880.0000000    0.2631950
393920.0000000    0.2542487
393960.0000000    0.2502108
394000.0000000    0.2613558
394040.0000000    0.2554080
394080.0000000    0.2470377
394120.0000000    0.2591006
394160.0000000    0.2698840
394200.0000000    0.2557412
394240.0000000    0.2634948
394280.0000000    0.2621726
394320.0000000    0.2713251
394360.0000000    0.2662368
394400.0000000    0.2580622
394440.0000000    0.2589982
394480.0000000    0.2566764
394520.0000000    0.2592265
394560.0000000    0.2672867
394600.0000000    0.2528323
394640.0000000    0.2425436
394680.0000000    0.2447324
394720.0000000    0.2539918
394760.0000000    0.2537486
394800.0000000    0.2602521
394840.0000000    0.2581395
394880.0000000    0.2597603
394920.0000000    0.2430897
394960.0000000    0.2485116
395000.0000000    0.2631606
395040.0000000    0.2592796
395080.0000000    0.2625635
395120.0000000    0.2449150
395160.0000000    0.2519684
395200.0000000    0.2433960
395240.0000000    0.2444991
395280.0000000    0.2511121
395320.0000000    0.2328829
395360.0000000    0.2420252
395400.0000000    0.2629628
395440.0000000    0.2327009
395480.0000000    0.2319132
395520.0000000    0.2332659
395560.0000000    0.2497704
395600.0000000    0.2427945
395640.0000000    0.2343484
395680.0000000    0.2389781
395720.0000000    0.2440854
395760.0000000    0.2414407
395800.0000000    0.2405181
395840.0000000    0.2328860
395880.0000000    0.2447513
395920.0000000    0.2362154
395960.0000000    0.2414411
396000.0000000    0.2590930
396040.0000000    0.2500819
396080.0000000    0.2490940
396120.0000000    0.2541019
396160.0000000    0.2659111
396200.0000000    0.2483428
396240.0000000    0.2594458
396280.0000000    0.2631288
396320.0000000    0.2630238
396360.0000000    0.2643829
396400.0000000    0.2502813
396440.0000000    0.2631021
396480.0000000    0.2683165
396520.0000000    0.2642269
396560.0000000    0.2584881
396600.0000000    0.2604894
396640.0000000    0.2663088
396680.0000000    0.2747181
396720.0000000    0.2692834
396760.0000000    0.2647668
396800.0000000    0.2566424
396840.0000000    0.2613219
396880.0000000    0.2733290
396920.0000000    0.2621632
396960.0000000    0.2610552
397000.0000000    0.2542044
397040.0000000    0.2533359
397080.0000000    0.2432862
397120.0000000    0.2515552
397160.0000000    0.2544693
397200.0000000    0.2501267
397240.0000000    0.2721638
397280.0000000    0.2538602
397320.0000000    0.2654729
397360.0000000    0.2385115
397400.0000000    0.2426996
397440.0000000    0.2755138
397480.0000000    0.2467838
397520.0000000    0.2561884
397560.0000000    0.2494870
397600.0000000    0.2605964
397640.0000000    0.2573032
397680.0000000    0.2550108
397720.0000000    0.2472790
397760.0000000    0.2486891
397800.0000000    0.2449132
397840.0000000    0.2644631
397880.0000000    0.2548150
397920.0000000    0.2643082
397960.0000000    0.2475535
398000.0000000    0.2658122
398040.0000000    0.2640610
398080.0000000    0.2661319
398120.0000000    0.2722451
398160.0000000    0.2875925
398200.0000000    0.2780459
398240.0000000    0.2752542
398280.0000000    0.2647635
398320.0000000    0.2818275
398360.0000000    0.2797744
398400.0000000    0.2635747
398440.0000000    0.2879491
398480.0000000    0.2762941
398520.0000000    0.2648574
398560.0000000    0.2999192
398600.0000000    0.2817120
398640.0000000    0.2980358
398680.0000000    0.2813899
398720.0000000    0.2814743
398760.0000000    0.2738236
398800.0000000    0.2757695
398840.0000000    0.2914426
398880.0000000    0.3003260
398920.0000000    0.2829355
398960.0000000    0.2877118
399000.0000000    0.2817692
399040.0000000    0.2923178
399080.0000000    0.2848566
399120.0000000    0.2835257
399160.0000000    0.2726690
399200.0000000    0.2768251
399240.0000000    0.2799733
399280.0000000    0.2738004
399320.0000000    0.2653120
399360.0000000    0.2746777
399400.0000000    0.2796673
399440.0000000    0.2638727
399480.0000000    0.2863356
399520.0000000    0.2846749
399560.0000000    0.2901012
399600.0000000    0.2789931
399640.0000000    0.2784777
399680.0000000    0.2765082
399720.0000000    0.2781847
399760.0000000    0.2637481
399800.0000000    0.2668575
399840.0000000    0.2529889
399880.0000000    0.2790010
399920.0000000    0.2534520
399960.0000000    0.2613586
400000.0000000    0.2575434
400040.0000000    0.2619816
400080.0000000    0.2596057
400120.0000000    0.2588566
400160.0000000    0.2748219
400200.0000000    0.2843451
400240.0000000    0.2672475
400280.0000000    0.2692420
400320.0000000    0.2719616
400360.0000000    0.2594757
400400.0000000    0.2772214
400440.0000000    0.2631802
400480.0000000    0.2713421
400520.0000000    0.2741945
400560.0000000    0.2774048
400600.0000000    0.2694281
400640.0000000    0.2614759
400680.0000000    0.2506725
400720.0000000    0.2593109
400760.0000000    0.2686559
400800.0000000    0.2408320
400840.0000000    0.2599701
400880.0000000    0.2628477
400920.0000000    0.2423952
400960.0000000    0.2658184
401000.0000000    0.2622333
401040.0000000    0.2627475
401080.0000000    0.2663590
401120.0000000    0.2674297
401160.0000000    0.2649898
401200.0000000    0.2488626
401240.0000000    0.2543663
401280.0000000    0.2732120
401320.0000000    0.2454740
401360.0000000    0.2312868
401400.0000000    0.2643595
401440.0000000    0.2394536
401480.0000000    0.2359364
401520.0000000    0.2576800
401560.0000000    0.2408281
401600.0000000    0.2245074
401640.0000000    0.2635427
401680.0000000    0.2513281
401720.0000000    0.2631134
401760.0000000    0.2487573
401800.0000000    0.2496545
401840.0000000    0.2563968
401880.0000000    0.2579637
401920.0000000    0.2569709
401960.0000000    0.2370536
402000.0000000    0.2465458
402040.0000000    0.2511045
402080.0000000    0.2441135
402120.0000000    0.2630613
402160.0000000    0.2573296
402200.0000000    0.2408615
402240.0000000    0.2373905
402280.0000000    0.2623836
402320.0000000    0.2651755
402360.0000000    0.2381668
402400.0000000    0.2597174
402440.0000000    0.2528896
402480.0000000    0.2553728
402520.0000000    0.2438122
402560.0000000    0.2578135
402600.0000000    0.2555070
402640.0000000    0.2493168
402680.0000000    0.2524520
402720.0000000    0.2559395
402760.0000000    0.2552364
402800.0000000    0.2492886
402840.0000000    0.2650854
402880.0000000    0.2617757
402920.0000000    0.2442582
402960.0000000    0.2589957
403000.0000000    0.2597139
403040.0000000    0.2511437
403080.0000000    0.2475801
403120.0000000    0.2523333
403160.0000000    0.2507120
403200.0000000    0.2416843
403240.0000000    0.2327119
403280.0000000    0.2359395
403320.0000000    0.2390471
403360.0000000    0.2420498
403400.0000000    0.2691513
403440.0000000    0.2712564
403480.0000000    0.2487105
403520.0000000    0.2404565
403560.0000000    0.2466271
403600.0000000    0.2468812
403640.0000000    0.2383683
403680.0000000    0.2440576
403720.0000000    0.2673589
403760.0000000    0.2497455
403800.0000000    0.2673137
403840.0000000    0.2498674
403880.0000000    0.2744752
403920.0000000    0.2590127
403960.0000000    0.2620950
404000.0000000    0.2537303
404040.0000000    0.2600787
404080.0000000    0.2427697
404120.0000000    0.2502765
404160.0000000    0.2432357
404200.0000000    0.2455744
404240.0000000    0.2378631
404280.0000000    0.2417026
404320.0000000    0.2456258
404360.0000000    0.2379019
404400.0000000    0.2319057
404440.0000000    0.2252480
404480.0000000    0.2228536
404520.0000000    0.2338902
404560.0000000    0.2471507
404600.0000000    0.2450799
404640.0000000    0.2454158
404680.0000000    0.2559856
404720.0000000    0.2502711
404760.0000000    0.2386885
404800.0000000    0.2520998
404840.0000000    0.2568373
404880.0000000    0.2470179
404920.0000000    0.2393588
404960.0000000    0.2363668
405000.0000000    0.2246385
405040.0000000    0.2386256
405080.0000000    0.2345586
405120.0000000    0.2285966
405160.0000000    0.2391435
405200.0000000    0.2275779
405240.0000000    0.2345041
405280.0000000    0.2304424
405320.0000000    0.2254293
405360.0000000    0.2506189
405400.0000000    0.2528742
405440.0000000    0.2513103
405480.0000000    0.2469714
405520.0000000    0.2436604
405560.0000000    0.2599429
405600.0000000    0.2472981
405640.0000000    0.2562419
405680.0000000    0.2390034
405720.0000000    0.2349987
405760.0000000    0.2594028
405800.0000000    0.2631831
405840.0000000    0.2865841
405880.0000000    0.2652408
405920.0000000    0.2653477
405960.0000000    0.2561572
406000.0000000    0.2709955
406040.0000000    0.2655858
406080.0000000    0.2663547
406120.0000000    0.2756765
406160.0000000    0.2638547
406200.0000000    0.2606762
406240.0000000    0.2828564
406280.0000000    0.2687069
406320.0000000    0.2609605
406360.0000000    0.2461182
406400.0000000    0.2546124
406440.0000000    0.2474663
406480.0000000    0.2642765
406520.0000000    0.2565666
406560.0000000    0.2503979
406600.0000000    0.2601914
406640.0000000    0.2478604
406680.0000000    0.2712468
406720.0000000    0.2396920
406760.0000000    0.2215321
406800.0000000    0.2505862
406840.0000000    0.2482645
406880.0000000    0.2477010
406920.0000000    0.2430505
406960.0000000    0.2549125
407000.0000000    0.2445675
407040.0000000    0.2355972
407080.0000000    0.2387717
407120.0000000    0.2656911
407160.0000000    0.2791723
407200.0000000    0.2605003
407240.0000000    0.2581990
407280.0000000    0.2555534
407320.0000000    0.2580965
407360.0000000    0.2597278
407400.0000000    0.2633940
407440.0000000    0.2695635
407480.0000000    0.2546242
407520.0000000    0.2488625
407560.0000000    0.2657093
407600.0000000    0.2700262
407640.0000000    0.2718538
407680.0000000    0.2661335
407720.0000000    0.2661603
407760.0000000    0.2719629
407800.0000000    0.2959242
407840.0000000    0.2549766
407880.0000000    0.2477203
407920.0000000    0.2538012
407960.0000000    0.2806373
408000.0000000    0.2619452
408040.0000000    0.2735920
408080.0000000    0.2607935
408120.0000000    0.2622934
408160.0000000    0.2598287
408200.0000000    0.2742658
408240.0000000    0.2559779
408280.0000000    0.2565119
408320.0000000    0.2637371
408360.0000000    0.2731189
408400.0000000    0.2679513
408440.0000000    0.2715267
408480.0000000    0.2835160
408520.0000000    0.2700028
408560.0000000    0.2721791
408600.0000000    0.2908498
408640.0000000    0.2658381
408680.0000000    0.2878857
408720.0000000    0.2970855
408760.0000000    0.2784391
408800.0000000    0.2878094
408840.0000000    0.2987563
408880.0000000    0.2922604
408920.0000000    0.3139968
408960.0000000    0.2971309
409000.0000000    0.2891843
409040.0000000    0.3037468
409080.0000000    0.2881323
409120.0000000    0.2678557
409160.0000000    0.2842015
409200.0000000    0.2695601
409240.0000000    0.2658364
409280.0000000    0.2610206
409320.0000000    0.2774106
409360.0000000    0.2637486
409400.0000000    0.2544468
409440.0000000    0.2761960
409480.0000000    0.2806898
409520.0000000    0.2901652
409560.0000000    0.2996312
409600.0000000    0.2848864
409640.0000000    0.2881259
409680.0000000    0.2757305
409720.0000000    0.2668265
409760.0000000    0.2665641
409800.0000000    0.2741779
409840.0000000    0.2727041
409880.0000000    0.2754908
409920.0000000    0.2659146
409960.0000000    0.2831617
410000.0000000    0.2799082
410040.0000000    0.2496079
410080.0000000    0.2830083
410120.0000000    0.2837284
410160.0000000    0.2812305
410200.0000000    0.2841579
410240.0000000    0.2861408
410280.0000000    0.2813656
410320.0000000    0.2883850
410360.0000000    0.2533344
410400.0000000    0.2633164
410440.0000000    0.2867829
410480.0000000    0.2833166
410520.0000000    0.2925621
410560.0000000    0.2906232
410600.0000000    0.2740688
410640.0000000    0.3026660
410680.0000000    0.2962342
410720.0000000    0.2799737
410760.0000000    0.2830456
410800.0000000    0.2880504
410840.0000000    0.2972225
410880.0000000    0.2973057
410920.0000000    0.2971506
410960.0000000    0.3074950
411000.0000000    0.3035321
411040.0000000    0.3110673
411080.0000000    0.2858166
411120.0000000    0.2849122
411160.0000000    0.2801915
411200.0000000    0.2970580
411240.0000000    0.2894822
411280.0000000    0.2904220
411320.0000000    0.2809332
411360.0000000    0.2825985
411400.0000000    0.3003478
411440.0000000    0.2740717
411480.0000000    0.2958947
411520.0000000    0.2804827
411560.0000000    0.3001076
411600.0000000    0.3012149
411640.0000000    0.3227505
411680.0000000    0.3048562
411720.0000000    0.3290149
411760.0000000    0.3268311
411800.0000000    0.3243558
411840.0000000    0.3316820
411880.0000000    0.3055253
411920.0000000    0.3259263
411960.0000000    0.3250782
412000.0000000    0.3455355
412040.0000000    0.3405390
412080.0000000    0.3186502
412120.0000000    0.3187740
412160.0000000    0.3278985
412200.0000000    0.2957716
412240.0000000    0.2960912
412280.0000000    0.3169205
412320.0000000    0.2840410
412360.0000000    0.2756697
412400.0000000    0.3002539
412440.0000000    0.2849576
412480.0000000    0.3283132
412520.0000000    0.3261123
412560.0000000    0.3085433
412600.0000000    0.3330966
412640.0000000    0.3128417
412680.0000000    0.3153101
412720.0000000    0.3126965
412760.0000000    0.3452033
412800.0000000    0.3387067
412840.0000000    0.2994581
412880.0000000    0.3252373
412920.0000000    0.3492468
412960.0000000    0.3446594
413000.0000000    0.3197575
413040.0000000    0.3478030
413080.0000000    0.3496064
413120.0000000    0.3358952
413160.0000000    0.3072286
413200.0000000    0.3138262
413240.0000000    0.3014521
413280.0000000    0.3133143
413320.0000000    0.3013174
413360.0000000    0.2848403
413400.0000000    0.3186280
413440.0000000    0.3170696
413480.0000000    0.3129614
413520.0000000    0.2960522
413560.0000000    0.2866108
413600.0000000    0.2960743
413640.0000000    0.2976657
413680.0000000    0.2878361
413720.0000000    0.2928728
413760.0000000    0.2763917
413800.0000000    0.2928090
413840.0000000    0.2770082
413880.0000000    0.2941967
413920.0000000    0.2881037
413960.0000000    0.2783609
414000.0000000    0.2849986
414040.0000000    0.2846158
414080.0000000    0.2741022
414120.0000000    0.2569544
414160.0000000    0.3008314
414200.0000000    0.2806588
414240.0000000    0.2668757
414280.0000000    0.2850717
414320.0000000    0.2924188
414360.0000000    0.2572931
414400.0000000    0.2475622
414440.0000000    0.2431102
414480.0000000    0.2333912
414520.0000000    0.2458815
414560.0000000    0.2502163
414600.0000000    0.2723160
414640.0000000    0.2716280
414680.0000000    0.2555545
414720.0000000    0.2572444
414760.0000000    0.2650912
414800.0000000    0.2677233
414840.0000000    0.2820064
414880.0000000    0.2895432
414920.0000000    0.2918613
414960.0000000    0.2742745
415000.0000000    0.2951467
415040.0000000    0.2845460
415080.0000000    0.2870015
415120.0000000    0.2934439
415160.0000000    0.2884394
415200.0000000    0.2453577
415240.0000000    0.2625843
415280.0000000    0.2610100
415320.0000000    0.2727655
415360.0000000    0.2884094
415400.0000000    0.2799049
415440.0000000    0.2662325
415480.0000000    0.2802278
415520.0000000    0.2647541
415560.0000000    0.2857150
415600.0000000    0.3028841
415640.0000000    0.3083096
415680.0000000    0.2982311
415720.0000000    0.3059599
415760.0000000    0.3000410
415800.0000000    0.3239764
415840.0000000    0.3175497
415880.0000000    0.3089175
415920.0000000    0.3304737
415960.0000000    0.2870612
416000.0000000    0.2847727
416040.0000000    0.2808701
416080.0000000    0.2847289
416120.0000000    0.2917440
416160.0000000    0.2688528
416200.0000000    0.2834809
416240.0000000    0.2895859
416280.0000000    0.2994975
416320.0000000    0.2895401
416360.0000000    0.2980037
416400.0000000    0.3156591
416440.0000000    0.2987823
416480.0000000    0.2795184
416520.0000000    0.3080170
416560.0000000    0.3041462
416600.0000000    0.3156488
416640.0000000    0.3115464
416680.0000000    0.3181292
416720.0000000    0.3367092
416760.0000000    0.3083037
416800.0000000    0.3120760
416840.0000000    0.3182380
416880.0000000    0.3359843
416920.0000000    0.3360686
416960.0000000    0.3171962
417000.0000000    0.3041753
417040.0000000    0.2979890
417080.0000000    0.3303115
417120.0000000    0.3219887
417160.0000000    0.3251765
417200.0000000    0.3467153
417240.0000000    0.3144921
417280.0000000    0.3147222
417320.0000000    0.3129635
417360.0000000    0.3315526
417400.0000000    0.3279641
417440.0000000    0.3339579
417480.0000000    0.3649855
417520.0000000    0.3504683
417560.0000000    0.3680735
417600.0000000    0.3673201
417640.0000000    0.3381289
417680.0000000    0.3592517
417720.0000000    0.3361315
417760.0000000    0.3570193
417800.0000000    0.3590399
417840.0000000    0.3744071
417880.0000000    0.3618819
417920.0000000    0.3468162
417960.0000000    0.3494267
418000.0000000    0.3381729
418040.0000000    0.3551152
418080.0000000    0.3338286
418120.0000000    0.3421066
418160.0000000    0.3620344
418200.0000000    0.3400299
418240.0000000    0.3788010
418280.0000000    0.3653121
418320.0000000    0.3760119
418360.0000000    0.3716415
418400.0000000    0.3648876
418440.0000000    0.3626573
418480.0000000    0.3795229
418520.0000000    0.3741401
418560.0000000    0.3751142
418600.0000000    0.3499606
418640.0000000    0.3532964
418680.0000000    0.3579637
418720.0000000    0.3395063
418760.0000000    0.3223704
418800.0000000    0.3278716
418840.0000000    0.3061423
418880.0000000    0.3121783
418920.0000000    0.3020666
418960.0000000    0.3016552
419000.0000000    0.3002976
419040.0000000    0.3121659
419080.0000000    0.3301499
419120.0000000    0.3156755
419160.0000000    0.3381821
419200.0000000    0.3401962
419240.0000000    0.3242780
419280.0000000    0.3451007
419320.0000000    0.3444918
419360.0000000    0.3548261
419400.0000000    0.3376681
419440.0000000    0.3606379
419480.0000000    0.3641596
419520.0000000    0.3397254
419560.0000000    0.3547506
419600.0000000    0.3901137
419640.0000000    0.3783320
419680.0000000    0.3513785
419720.0000000    0.3365391
419760.0000000    0.3630523
419800.0000000    0.3622451
419840.0000000    0.3191288
419880.0000000    0.3320515
419920.0000000    0.3500472
419960.0000000    0.3572536
420000.0000000    0.3466954
420040.0000000    0.3464621
420080.0000000    0.3340268
420120.0000000    0.3574848
420160.0000000    0.3606183
420200.0000000    0.3572389
420240.0000000    0.3532563
420280.0000000    0.3453951
420320.0000000    0.3215693
420360.0000000    0.3103445
420400.0000000    0.3319052
420440.0000000    0.3266066
420480.0000000    0.3364397
420520.0000000    0.3426138
420560.0000000    0.3377990
420600.0000000    0.3257966
420640.0000000    0.3153670
420680.0000000    0.3380350
420720.0000000    0.3346070
420760.0000000    0.3063257
420800.0000000    0.3214604
420840.0000000    0.3259048
420880.0000000    0.3318366
420920.0000000    0.3551245
420960.0000000    0.3194989
421000.0000000    0.3333158
421040.0000000    0.3474179
421080.0000000    0.3512105
421120.0000000    0.4005048
421160.0000000    0.3842142
421200.0000000    0.3995291
421240.0000000    0.3845716
421280.0000000    0.3840353
421320.0000000    0.3735044
421360.0000000    0.3808082
421400.0000000    0.3771579
421440.0000000    0.3555863
421480.0000000    0.3598981
421520.0000000    0.3503944
421560.0000000    0.3793076
421600.0000000    0.3651614
421640.0000000    0.3586430
421680.0000000    0.3880941
421720.0000000    0.3877626
421760.0000000    0.3814295
421800.0000000    0.3908536
421840.0000000    0.3824053
421880.0000000    0.3771751
421920.0000000    0.3842264
421960.0000000    0.3848943
422000.0000000    0.3777795
422040.0000000    0.3617997
422080.0000000    0.3759271
422120.0000000    0.3717125
422160.0000000    0.3898273
422200.0000000    0.3861426
422240.0000000    0.3846408
422280.0000000    0.3808284
422320.0000000    0.3555211
422360.0000000    0.3718945
422400.0000000    0.3755237
422440.0000000    0.3771769
422480.0000000    0.3959317
422520.0000000    0.3872710
422560.0000000    0.3766864
422600.0000000    0.3755740
422640.0000000    0.3856267
422680.0000000    0.3838435
422720.0000000    0.3983410
422760.0000000    0.3832859
422800.0000000    0.3938293
422840.0000000    0.3888972
422880.0000000    0.3956186
422920.0000000    0.3809186
422960.0000000    0.3870932
423000.0000000    0.3868371
423040.0000000    0.3724051
423080.0000000    0.3759660
423120.0000000    0.3769303
423160.0000000    0.3740971
423200.0000000    0.3751801
423240.0000000    0.3796201
423280.0000000    0.3605873
423320.0000000    0.3932344
423360.0000000    0.3600071
423400.0000000    0.3908598
423440.0000000    0.3769638
423480.0000000    0.3897821
423520.0000000    0.3733940
423560.0000000    0.3915770
423600.0000000    0.3857667
423640.0000000    0.3773319
423680.0000000    0.3910788
423720.0000000    0.3639628
423760.0000000    0.3748904
423800.0000000    0.3652683
423840.0000000    0.3717828
423880.0000000    0.3763659
423920.0000000    0.3781782
423960.0000000    0.3851136
424000.0000000    0.3742753
424040.0000000    0.3814041
424080.0000000    0.3735114
424120.0000000    0.3594277
424160.0000000    0.3738595
424200.0000000    0.3670322
424240.0000000    0.3620992
424280.0000000    0.3777464
424320.0000000    0.3883734
424360.0000000    0.3994507
424400.0000000    0.3952556
424440.0000000    0.3892307
424480.0000000    0.3726204
424520.0000000    0.3756404
424560.0000000    0.3995418
424600.0000000    0.3769378
424640.0000000    0.3763692
424680.0000000    0.3612886
424720.0000000    0.3932129
424760.0000000    0.3661672
424800.0000000    0.3828869
424840.0000000    0.3922727
424880.0000000    0.3728471
424920.0000000    0.3303062
424960.0000000    0.3358466
425000.0000000    0.3346548
425040.0000000    0.3220837
425080.0000000    0.3054093
425120.0000000    0.3030882
425160.0000000    0.3174514
425200.0000000    0.3144499
425240.0000000    0.2969936
425280.0000000    0.3214374
425320.0000000    0.3118038
425360.0000000    0.3555707
425400.0000000    0.3592678
425440.0000000    0.3559847
425480.0000000    0.3381666
425520.0000000    0.3579085
425560.0000000    0.3524683
425600.0000000    0.3461299
425640.0000000    0.3480949
425680.0000000    0.3618871
425720.0000000    0.3395502
425760.0000000    0.3345720
425800.0000000    0.3425064
425840.0000000    0.3447946
425880.0000000    0.3339745
425920.0000000    0.3144921
425960.0000000    0.3240908
426000.0000000    0.3358590
426040.0000000    0.3322473
426080.0000000    0.3016839
426120.0000000    0.3219889
426160.0000000    0.3378416
426200.0000000    0.3526032
426240.0000000    0.3430628
426280.0000000    0.3323229
426320.0000000    0.3271676
426360.0000000    0.3424743
426400.0000000    0.3470291
426440.0000000    0.3529131
426480.0000000    0.3154590
426520.0000000    0.3233704
426560.0000000    0.3403649
426600.0000000    0.3646007
426640.0000000    0.3675250
426680.0000000    0.3706469
426720.0000000    0.3753163
426760.0000000    0.3729697
426800.0000000    0.3530422
426840.0000000    0.3651031
426880.0000000    0.3273802
426920.0000000    0.3277363
426960.0000000    0.3400622
427000.0000000    0.3283759
427040.0000000    0.3539964
427080.0000000    0.3345901
427120.0000000    0.3782589
427160.0000000    0.3420629
427200.0000000    0.3549516
427240.0000000    0.3373131
427280.0000000    0.3335890
427320.0000000    0.3248520
427360.0000000    0.3206573
427400.0000000    0.3356348
427440.0000000    0.3133888
427480.0000000    0.3118971
427520.0000000    0.3259566
427560.0000000    0.3213917
427600.0000000    0.3286195
427640.0000000    0.3068939
427680.0000000    0.3093487
427720.0000000    0.3113098
427760.0000000    0.3150910
427800.0000000    0.3388229
427840.0000000    0.3032070
427880.0000000    0.3059097
427920.0000000    0.2978773
427960.0000000    0.3063123
428000.0000000    0.3075772
428040.0000000    0.3101133
428080.0000000    0.3131025
428120.0000000    0.3163111
428160.0000000    0.3221201
428200.0000000    0.3245079
428240.0000000    0.3314690
428280.0000000    0.3038592
428320.0000000    0.3201166
428360.0000000    0.3263045
428400.0000000    0.3083835
428440.0000000    0.3237062
428480.0000000    0.3264118
428520.0000000    0.3347627
428560.0000000    0.3452034
428600.0000000    0.3125131
428640.0000000    0.3142441
428680.0000000    0.3354966
428720.0000000    0.3175050
428760.0000000    0.3128160
428800.0000000    0.3316794
428840.0000000    0.3241137
428880.0000000    0.3233804
428920.0000000    0.3241816
428960.0000000    0.3143098
429000.0000000    0.3162356
429040.0000000    0.3375565
429080.0000000    0.3461517
429120.0000000    0.3387475
429160.0000000    0.3165231
429200.0000000    0.2935066
429240.0000000    0.2903112
429280.0000000    0.2967652
429320.0000000    0.2976490
429360.0000000    0.3144296
429400.0000000    0.3169922
429440.0000000    0.3084681
429480.0000000    0.3081920
429520.0000000    0.3275796
429560.0000000    0.3088893
429600.0000000    0.3068540
429640.0000000    0.3219662
429680.0000000    0.3122858
429720.0000000    0.2993037
429760.0000000    0.3117369
429800.0000000    0.2893759
429840.0000000    0.3221627
429880.0000000    0.3389471
429920.0000000    0.3378107
429960.0000000    0.3245859
430000.0000000    0.3079782
430040.0000000    0.3045169
430080.0000000    0.2996368
430120.0000000    0.2944559
430160.0000000    0.3206009
430200.0000000    0.3504651
430240.0000000    0.3408059
430280.0000000    0.3470420
430320.0000000    0.3206939
430360.0000000    0.3434539
430400.0000000    0.3135946
430440.0000000    0.3492259
430480.0000000    0.3352767
430520.0000000    0.3244992
430560.0000000    0.3280069
430600.0000000    0.3042971
430640.0000000    0.3136361
430680.0000000    0.2977630
430720.0000000    0.3058708
430760.0000000    0.3128653
430800.0000000    0.3184367
430840.0000000    0.3212304
430880.0000000    0.3082000
430920.0000000    0.3176388
430960.0000000    0.3194050
431000.0000000    0.3066228
431040.0000000    0.3348148
431080.0000000    0.3229493
431120.0000000    0.3216755
431160.0000000    0.3326163
431200.0000000    0.3227326
431240.0000000    0.3207358
431280.0000000    0.3056997
431320.0000000    0.3080633
431360.0000000    0.2987755
431400.0000000    0.2829683
431440.0000000    0.2832943
431480.0000000    0.2933051
431520.0000000    0.2958397
431560.0000000    0.3139471
431600.0000000    0.3394344
431640.0000000    0.3403273
431680.0000000    0.3575258
431720.0000000    0.3424732
431760.0000000    0.3403249
431800.0000000    0.3641068
431840.0000000    0.3448975
431880.0000000    0.3543185
431920.0000000    0.3472618
431960.0000000    0.3687252
432000.0000000    0.3779795
432040.0000000    0.3772365
432080.0000000    0.3852321
432120.0000000    0.3634668
432160.0000000    0.3620567
432200.0000000    0.3661229
432240.0000000    0.3710781
432280.0000000    0.3653385
432320.0000000    0.3953039
432360.0000000    0.3887188
432400.0000000    0.3830728
432440.0000000    0.3716411
432480.0000000    0.3782290
432520.0000000    0.3794520
432560.0000000    0.4166006
432600.0000000    0.3815487
432640.0000000    0.3962947
432680.0000000    0.3684210
432720.0000000    0.3560535
432760.0000000    0.3435042
432800.0000000    0.3495298
432840.0000000    0.3665467
432880.0000000    0.3841547
432920.0000000    0.3857863
432960.0000000    0.3677873
433000.0000000    0.3662090
433040.0000000    0.3673049
433080.0000000    0.3792600
433120.0000000    0.3671080
433160.0000000    0.3415250
433200.0000000    0.3672928
433240.0000000    0.3761504
433280.0000000    0.3809369
433320.0000000    0.3689514
433360.0000000    0.3761303
433400.0000000    0.3585098
433440.0000000    0.3738817
433480.0000000    0.3640173
433520.0000000    0.3530374
433560.0000000    0.3695006
433600.0000000    0.3408587
433640.0000000    0.3664831
433680.0000000    0.3506030
433720.0000000    0.3675714
433760.0000000    0.3548662
433800.0000000    0.3617610
433840.0000000    0.3544398
433880.0000000    0.3374874
433920.0000000    0.3611035
433960.0000000    0.3584758
434000.0000000    0.3806377
434040.0000000    0.3360781
434080.0000000    0.3361348
434120.0000000    0.3625189
434160.0000000    0.3584422
434200.0000000    0.3849081
434240.0000000    0.3881694
434280.0000000    0.3796948
434320.0000000    0.3622640
434360.0000000    0.3480444
434400.0000000    0.3378357
434440.0000000    0.3683600
434480.0000000    0.3997232
434520.0000000    0.4123486
434560.0000000    0.3905439
434600.0000000    0.3864100
434640.0000000    0.3736497
434680.0000000    0.3731480
434720.0000000    0.3583969
434760.0000000    0.3709534
434800.0000000    0.3836328
434840.0000000    0.3921477
434880.0000000    0.3851876
434920.0000000    0.3828515
434960.0000000    0.3650674
435000.0000000    0.3644474
435040.0000000    0.3686561
435080.0000000    0.3566716
435120.0000000    0.3424909
435160.0000000    0.3553735
435200.0000000    0.3663557
435240.0000000    0.3549945
435280.0000000    0.3539935
435320.0000000    0.3580090
435360.0000000    0.3536066
435400.0000000    0.3736303
435440.0000000    0.3515421
435480.0000000    0.3431820
435520.0000000    0.3506795
435560.0000000    0.3477462
435600.0000000    0.3479789
435640.0000000    0.3494146
435680.0000000    0.3296462
435720.0000000    0.3729088
435760.0000000    0.3707903
435800.0000000    0.3785059
435840.0000000    0.3479714
435880.0000000    0.3425563
435920.0000000    0.3595996
435960.0000000    0.3359124
436000.0000000    0.3567435
436040.0000000    0.3590025
436080.0000000    0.3300883
436120.0000000    0.3408538
436160.0000000    0.3194294
436200.0000000    0.3532528
436240.0000000    0.3393340
436280.0000000    0.3464437
436320.0000000    0.3215398
436360.0000000    0.3337802
436400.0000000    0.3398100
436440.0000000    0.3408823
436480.0000000    0.3347772
436520.0000000    0.3196843
436560.0000000    0.3330344
436600.0000000    0.3299502
436640.0000000    0.3285335
436680.0000000    0.3090239
436720.0000000    0.3211389
436760.0000000    0.3315473
436800.0000000    0.3489668
436840.0000000    0.3476543
436880.0000000    0.3433748
436920.0000000    0.3425963
436960.0000000    0.3401477
437000.0000000    0.3484303
437040.0000000    0.3372017
437080.0000000    0.3472991
437120.0000000    0.3507271
437160.0000000    0.3335440
437200.0000000    0.3328696
437240.0000000    0.3521774
437280.0000000    0.3486178
437320.0000000    0.3472711
437360.0000000    0.3371260
437400.0000000    0.3467606
437440.0000000    0.3511558
437480.0000000    0.3454069
437520.0000000    0.3396628
437560.0000000    0.3355905
437600.0000000    0.3434848
437640.0000000    0.3316094
437680.0000000    0.3576707
437720.0000000    0.3554138
437760.0000000    0.3620742
437800.0000000    0.3549812
437840.0000000    0.3679204
437880.0000000    0.3739398
437920.0000000    0.3670009
437960.0000000    0.3583761
438000.0000000    0.3899978
438040.0000000    0.3687717
438080.0000000    0.3634635
438120.0000000    0.3464751
438160.0000000    0.3557520
438200.0000000    0.3386204
438240.0000000    0.3578981
438280.0000000    0.3237215
438320.0000000    0.3529011
438360.0000000    0.3380061
438400.0000000    0.3472246
438440.0000000    0.3534469
438480.0000000    0.3356925
438520.0000000    0.3376517
438560.0000000    0.3469569
438600.0000000    0.3534057
438640.0000000    0.3487724
438680.0000000    0.3426113
438720.0000000    0.3464050
438760.0000000    0.3419365
438800.0000000    0.3167688
438840.0000000    0.3177049
438880.0000000    0.3396986
438920.0000000    0.3531369
438960.0000000    0.3489872
439000.0000000    0.3397402
439040.0000000    0.3360626
439080.0000000    0.3545002
439120.0000000    0.3565229
439160.0000000    0.3437595
439200.0000000    0.3248997
439240.0000000    0.3340219
439280.0000000    0.3272924
439320.0000000    0.3529322
439360.0000000    0.3408271
439400.0000000    0.3527311
439440.0000000    0.3576555
439480.0000000    0.3601931
439520.0000000    0.3766690
439560.0000000    0.3720808
439600.0000000    0.3663532
439640.0000000    0.3629791
439680.0000000    0.3491321
439720.0000000    0.3473240
439760.0000000    0.3297403
439800.0000000    0.3725923
439840.0000000    0.3712916
439880.0000000    0.3453591
439920.0000000    0.3456207
439960.0000000    0.3498777
440000.0000000    0.3553350
440040.0000000    0.3536756
440080.0000000    0.3498716
440120.0000000    0.3645716
440160.0000000    0.3738882
440200.0000000    0.3745067
440240.0000000    0.3947572
440280.0000000    0.4000834
440320.0000000    0.4175742
440360.0000000    0.3991728
440400.0000000    0.3941288
440440.0000000    0.3959466
440480.0000000    0.3907155
440520.0000000    0.3965967
440560.0000000    0.3993810
440600.0000000    0.3982520
440640.0000000    0.3752789
440680.0000000    0.3514380
440720.0000000    0.3853415
440760.0000000    0.3797537
440800.0000000    0.3882635
440840.0000000    0.3889080
440880.0000000    0.3876526
440920.0000000    0.3944014
440960.0000000    0.3925357
441000.0000000    0.3962792
441040.0000000    0.3885440
441080.0000000    0.3944117
441120.0000000    0.3616641
441160.0000000    0.3634207
441200.0000000    0.3835029
441240.0000000    0.3762483
441280.0000000    0.3776783
441320.0000000    0.3614796
441360.0000000    0.3653024
441400.0000000    0.3637948
441440.0000000    0.3589904
441480.0000000    0.3819272
441520.0000000    0.3698319
441560.0000000    0.3776210
441600.0000000    0.3815171
441640.0000000    0.3867266
441680.0000000    0.3719815
441720.0000000    0.3911317
441760.0000000    0.3956378
441800.0000000    0.3863401
441840.0000000    0.3440394
441880.0000000    0.3675134
441920.0000000    0.3699659
441960.0000000    0.3751485
442000.0000000    0.3475285
442040.0000000    0.3766476
442080.0000000    0.3643589
442120.0000000    0.4055302
442160.0000000    0.3939714
442200.0000000    0.3655986
442240.0000000    0.3540840
442280.0000000    0.3684248
442320.0000000    0.3854465
442360.0000000    0.3996128
442400.0000000    0.3905385
442440.0000000    0.4038814
442480.0000000    0.3905764
442520.0000000    0.3963865
442560.0000000    0.3778611
442600.0000000    0.3820013
442640.0000000    0.3635503
442680.0000000    0.3855833
442720.0000000    0.3810988
442760.0000000    0.3787476
442800.0000000    0.3723683
442840.0000000    0.4008793
442880.0000000    0.3775364
442920.0000000    0.3865347
442960.0000000    0.4004749
443000.0000000    0.4083345
443040.0000000    0.3976510
443080.0000000    0.3789263
443120.0000000    0.3725646
443160.0000000    0.3725272
443200.0000000    0.3803394
443240.0000000    0.4162449
443280.0000000    0.3922274
443320.0000000    0.4042638
443360.0000000    0.4112875
443400.0000000    0.3729733
443440.0000000    0.3846073
443480.0000000    0.3665250
443520.0000000    0.3709962
443560.0000000    0.3620157
443600.0000000    0.3967477
443640.0000000    0.3666275
443680.0000000    0.3858958
443720.0000000    0.3783089
443760.0000000    0.3704064
443800.0000000    0.3742298
443840.0000000    0.3488416
443880.0000000    0.3634143
443920.0000000    0.3610977
443960.0000000    0.3622279
444000.0000000    0.3844948
444040.0000000    0.3680013
444080.0000000    0.3426027
444120.0000000    0.3465756
444160.0000000    0.3459698
444200.0000000    0.3272363
444240.0000000    0.3339901
444280.0000000    0.3565935
444320.0000000    0.3843810
444360.0000000    0.3689497
444400.0000000    0.4071167
444440.0000000    0.4006774
444480.0000000    0.3804674
444520.0000000    0.3915075
444560.0000000    0.3644868
444600.0000000    0.3907279
444640.0000000    0.3564795
444680.0000000    0.3889763
444720.0000000    0.3936097
444760.0000000    0.3915014
444800.0000000    0.4063705
444840.0000000    0.3779091
444880.0000000    0.4019530
444920.0000000    0.4097264
444960.0000000    0.3813200
445000.0000000    0.3695754
445040.0000000    0.3540195
445080.0000000    0.3754746
445120.0000000    0.3784324
445160.0000000    0.3800322
445200.0000000    0.3657608
445240.0000000    0.3533126
445280.0000000    0.3777335
445320.0000000    0.3872469
445360.0000000    0.3529737
445400.0000000    0.3792930
445440.0000000    0.4387282
445480.0000000    0.3742076
445520.0000000    0.3802077
445560.0000000    0.3455547
445600.0000000    0.3554126
445640.0000000    0.3594353
445680.0000000    0.3715457
445720.0000000    0.3895179
445760.0000000    0.3793238
445800.0000000    0.3795019
445840.0000000    0.3642320
445880.0000000    0.3616467
445920.0000000    0.3772965
445960.0000000    0.3700363
446000.0000000    0.3727368
446040.0000000    0.3733768
446080.0000000    0.3795367
446120.0000000    0.3917475
446160.0000000    0.3954610
446200.0000000    0.3747351
446240.0000000    0.3752825
446280.0000000    0.4032717
446320.0000000    0.4162460
446360.0000000    0.4167442
446400.0000000    0.3914744
446440.0000000    0.3932512
446480.0000000    0.3776831
446520.0000000    0.3729766
446560.0000000    0.3694846
446600.0000000    0.3803467
446640.0000000    0.3776914
446680.0000000    0.3757452
446720.0000000    0.3382127
446760.0000000    0.3827235
446800.0000000    0.4039083
446840.0000000    0.3959816
446880.0000000    0.3879872
446920.0000000    0.3633066
446960.0000000    0.3947033
447000.0000000    0.4022051
447040.0000000    0.3775983
447080.0000000    0.3519850
447120.0000000    0.3784663
447160.0000000    0.3642209
447200.0000000    0.3746828
447240.0000000    0.3793136
447280.0000000    0.3902096
447320.0000000    0.3605658
447360.0000000    0.3807796
447400.0000000    0.3836862
447440.0000000    0.3894266
447480.0000000    0.3549437
447520.0000000    0.3741841
447560.0000000    0.3671441
447600.0000000    0.3404458
447640.0000000    0.3691429
447680.0000000    0.3688138
447720.0000000    0.3713466
447760.0000000    0.3586859
447800.0000000    0.3724262
447840.0000000    0.3837606
447880.0000000    0.3916658
447920.0000000    0.3986888
447960.0000000    0.3591542
448000.0000000    0.3556781
448040.0000000    0.3634713
448080.0000000    0.3449689
448120.0000000    0.3519716
448160.0000000    0.3635202
448200.0000000    0.3621666
448240.0000000    0.3532549
448280.0000000    0.3724589
448320.0000000    0.3796645
448360.0000000    0.3865102
448400.0000000    0.3924634
448440.0000000    0.3944795
448480.0000000    0.3902229
448520.0000000    0.3955763
448560.0000000    0.3939485
448600.0000000    0.4012474
448640.0000000    0.3885143
448680.0000000    0.4009998
448720.0000000    0.3902929
448760.0000000    0.3858860
448800.0000000    0.3918949
448840.0000000    0.3863589
448880.0000000    0.3936537
448920.0000000    0.3961376
448960.0000000    0.3758329
449000.0000000    0.4198253
449040.0000000    0.4280760
449080.0000000    0.4243019
449120.0000000    0.4376570
449160.0000000    0.4288576
449200.0000000    0.4348935
449240.0000000    0.4413416
449280.0000000    0.4165029
449320.0000000    0.4282922
449360.0000000    0.4172093
449400.0000000    0.4026521
449440.0000000    0.3981113
449480.0000000    0.3915691
449520.0000000    0.4351395
449560.0000000    0.4156042
449600.0000000    0.3974768
449640.0000000    0.3802142
449680.0000000    0.3838223
449720.0000000    0.3910792
449760.0000000    0.3805497
449800.0000000    0.3686270
449840.0000000    0.3741304
449880.0000000    0.3757230
449920.0000000    0.3998373
449960.0000000    0.3831015
450000.0000000    0.4000966
450040.0000000    0.4266577
450080.0000000    0.4136443
450120.0000000    0.4272070
450160.0000000    0.4484192
450200.0000000    0.4329472
450240.0000000    0.4574330
450280.0000000    0.4538968
450320.0000000    0.4389420
450360.0000000    0.4218209
450400.0000000    0.3820910
450440.0000000    0.4417860
450480.0000000    0.4248730
450520.0000000    0.4058805
450560.0000000    0.4436656
450600.0000000    0.4294094
450640.0000000    0.4304211
450680.0000000    0.4213659
450720.0000000    0.4021595
450760.0000000    0.4177309
450800.0000000    0.4123872
450840.0000000    0.4108173
450880.0000000    0.4248784
450920.0000000    0.4388017
450960.0000000    0.4342709
451000.0000000    0.4330572
451040.0000000    0.4017416
451080.0000000    0.4565874
451120.0000000    0.4384927
451160.0000000    0.4196005
451200.0000000    0.4344574
451240.0000000    0.4071822
451280.0000000    0.4198629
451320.0000000    0.4226689
451360.0000000    0.4326597
451400.0000000    0.4205335
451440.0000000    0.4062290
451480.0000000    0.4270079
451520.0000000    0.4156542
451560.0000000    0.4555956
451600.0000000    0.4077515
451640.0000000    0.4142521
451680.0000000    0.4030637
451720.0000000    0.4138686
451760.0000000    0.4148139
451800.0000000    0.4258884
451840.0000000    0.4116337
451880.0000000    0.4092861
451920.0000000    0.4103062
451960.0000000    0.4023602
452000.0000000    0.3961623
452040.0000000    0.4095235
452080.0000000    0.4033632
452120.0000000    0.4119164
452160.0000000    0.4147731
452200.0000000    0.4076161
452240.0000000    0.4178872
452280.0000000    0.4311607
452320.0000000    0.3984464
452360.0000000    0.4134739
452400.0000000    0.4038250
452440.0000000    0.3957842
452480.0000000    0.3898501
452520.0000000    0.3781412
452560.0000000    0.3644179
452600.0000000    0.3844114
452640.0000000    0.3723299
452680.0000000    0.3301030
452720.0000000    0.3314621
452760.0000000    0.3703712
452800.0000000    0.3869464
452840.0000000    0.3628345
452880.0000000    0.3944767
452920.0000000    0.3921596
452960.0000000    0.3842621
453000.0000000    0.3687354
453040.0000000    0.3804046
453080.0000000    0.3931372
453120.0000000    0.3991079
453160.0000000    0.4014046
453200.0000000    0.3971746
453240.0000000    0.3816880
453280.0000000    0.3597279
453320.0000000    0.3805482
453360.0000000    0.3605527
453400.0000000    0.3674334
453440.0000000    0.3953168
453480.0000000    0.3942488
453520.0000000    0.3637511
453560.0000000    0.3960812
453600.0000000    0.3842193
453640.0000000    0.3980606
453680.0000000    0.3821486
453720.0000000    0.3839383
453760.0000000    0.3563781
453800.0000000    0.3514906
453840.0000000    0.3618105
453880.0000000    0.3622030
453920.0000000    0.3806007
453960.0000000    0.3815977
454000.0000000    0.3676225
454040.0000000    0.3688928
454080.0000000    0.3795787
454120.0000000    0.3694457
454160.0000000    0.3742676
454200.0000000    0.3875462
454240.0000000    0.3788551
454280.0000000    0.3520881
454320.0000000    0.3338314
454360.0000000    0.3361603
454400.0000000    0.3380205
454440.0000000    0.3165044
454480.0000000    0.3262751
454520.0000000    0.3423220
454560.0000000    0.3499963
454600.0000000    0.3381664
454640.0000000    0.3596881
454680.0000000    0.3490005
454720.0000000    0.3364305
454760.0000000    0.3337843
454800.0000000    0.3453952
454840.0000000    0.3356762
454880.0000000    0.3568197
454920.0000000    0.3224828
454960.0000000    0.3361090
455000.0000000    0.3325729
455040.0000000    0.3390860
455080.0000000    0.3382139
455120.0000000    0.3375469
455160.0000000    0.3341934
455200.0000000    0.3495277
455240.0000000    0.3454145
455280.0000000    0.3671360
455320.0000000    0.3504072
455360.0000000    0.3546041
455400.0000000    0.3571971
455440.0000000    0.3680727
455480.0000000    0.3634744
455520.0000000    0.3711560
455560.0000000    0.3691999
455600.0000000    0.3738355
455640.0000000    0.3789248
455680.0000000    0.3733846
455720.0000000    0.3719386
455760.0000000    0.3739898
455800.0000000    0.3498871
455840.0000000    0.3693478
455880.0000000    0.3632613
455920.0000000    0.3617018
455960.0000000    0.3813583
456000.0000000    0.3621960
456040.0000000    0.3700408
456080.0000000    0.3700360
456120.0000000    0.3694150
456160.0000000    0.3632357
456200.0000000    0.3596448
456240.0000000    0.3996403
456280.0000000    0.3883137
456320.0000000    0.3987594
456360.0000000    0.3988981
456400.0000000    0.3739833
456440.0000000    0.3594109
456480.0000000    0.3572906
456520.0000000    0.3474388
456560.0000000    0.3515568
456600.0000000    0.3221356
456640.0000000    0.3314199
456680.0000000    0.3619098
456720.0000000    0.3547074
456760.0000000    0.3350441
456800.0000000    0.3610596
456840.0000000    0.3461927
456880.0000000    0.3723752
456920.0000000    0.3667170
456960.0000000    0.3677945
457000.0000000    0.3421833
457040.0000000    0.3622069
457080.0000000    0.3636843
457120.0000000    0.3514497
457160.0000000    0.3735741
457200.0000000    0.3656110
457240.0000000    0.3805897
457280.0000000    0.3812765
457320.0000000    0.3484018
457360.0000000    0.3661955
457400.0000000    0.3493511
457440.0000000    0.3762358
457480.0000000    0.3808788
457520.0000000    0.3685180
457560.0000000    0.3429442
457600.0000000    0.3604581
457640.0000000    0.3571062
457680.0000000    0.3499569
457720.0000000    0.3678662
457760.0000000    0.3838930
457800.0000000    0.3838940
457840.0000000    0.4068771
457880.0000000    0.3793864
457920.0000000    0.3808425
457960.0000000    0.3889528
458000.0000000    0.3940661
458040.0000000    0.3779190
458080.0000000    0.3819826
458120.0000000    0.3800807
458160.0000000    0.3735996
458200.0000000    0.3579638
458240.0000000    0.3681814
458280.0000000    0.3726302
458320.0000000    0.4007538
458360.0000000    0.3966882
458400.0000000    0.3553035
458440.0000000    0.3928951
458480.0000000    0.3916764
458520.0000000    0.3870991
458560.0000000    0.3830166
458600.0000000    0.3853617
458640.0000000    0.3789269
458680.0000000    0.3571813
458720.0000000    0.3783073
458760.0000000    0.3649218
458800.0000000    0.3892112
458840.0000000    0.4049470
458880.0000000    0.4013226
458920.0000000    0.4107676
458960.0000000    0.3852991
459000.0000000    0.4085183
459040.0000000    0.3743453
459080.0000000    0.3804035
459120.0000000    0.3819920
459160.0000000    0.3943657
459200.0000000    0.4255500
459240.0000000    0.4204646
459280.0000000    0.4470868
459320.0000000    0.4498237
459360.0000000    0.4089283
459400.0000000    0.4073875
459440.0000000    0.4213532
459480.0000000    0.4374754
459520.0000000    0.4386643
459560.0000000    0.4286894
459600.0000000    0.4531276
459640.0000000    0.4451657
459680.0000000    0.4147347
459720.0000000    0.4266284
459760.0000000    0.4598733
459800.0000000    0.4466074
459840.0000000    0.4585049
459880.0000000    0.4264947
459920.0000000    0.4195646
459960.0000000    0.4435472
460000.0000000    0.4634812
460040.0000000    0.4551032
460080.0000000    0.4581752
460120.0000000    0.4104907
460160.0000000    0.4378229
460200.0000000    0.4438670
460240.0000000    0.4501700
460280.0000000    0.4533360
460320.0000000    0.4802163
460360.0000000    0.4499997
460400.0000000    0.3985134
460440.0000000    0.4147316
460480.0000000    0.3795695
460520.0000000    0.4261492
460560.0000000    0.4127361
460600.0000000    0.4082850
460640.0000000    0.4136080
460680.0000000    0.3945493
460720.0000000    0.4104539
460760.0000000    0.4033223
460800.0000000    0.3991121
460840.0000000    0.3954858
460880.0000000    0.3760738
460920.0000000    0.3961454
460960.0000000    0.4126159
461000.0000000    0.4190445
461040.0000000    0.4077964
461080.0000000    0.3915216
461120.0000000    0.4425644
461160.0000000    0.4382736
461200.0000000    0.4146336
461240.0000000    0.4093910
461280.0000000    0.4135931
461320.0000000    0.4102688
461360.0000000    0.3966774
461400.0000000    0.4091507
461440.0000000    0.4217060
461480.0000000    0.3915913
461520.0000000    0.3814754
461560.0000000    0.3870148
461600.0000000    0.3771472
461640.0000000    0.3948171
461680.0000000    0.3896548
461720.0000000    0.4153727
461760.0000000    0.4098711
461800.0000000    0.3924468
461840.0000000    0.3788175
461880.0000000    0.3706186
461920.0000000    0.3828198
461960.0000000    0.3633417
462000.0000000    0.3826842
462040.0000000    0.3818581
462080.0000000    0.3878374
462120.0000000    0.4099821
462160.0000000    0.4088869
462200.0000000    0.3884262
462240.0000000    0.4088685
462280.0000000    0.3999032
462320.0000000    0.3905159
462360.0000000    0.3680380
462400.0000000    0.4000371
462440.0000000    0.3965523
462480.0000000    0.3694612
462520.0000000    0.3867312
462560.0000000    0.3761874
462600.0000000    0.3777745
462640.0000000    0.3825548
462680.0000000    0.4313142
462720.0000000    0.4264978
462760.0000000    0.4081755
462800.0000000    0.3981447
462840.0000000    0.4114345
462880.0000000    0.4281332
462920.0000000    0.4072894
462960.0000000    0.4115079
463000.0000000    0.3984307
463040.0000000    0.3990793
463080.0000000    0.3778594
463120.0000000    0.4011211
463160.0000000    0.4067692
463200.0000000    0.4144631
463240.0000000    0.4042883
463280.0000000    0.3994230
463320.0000000    0.3989451
463360.0000000    0.4038740
463400.0000000    0.4072119
463440.0000000    0.4452905
463480.0000000    0.4130410
463520.0000000    0.4222310
463560.0000000    0.3966609
463600.0000000    0.4206073
463640.0000000    0.4015654
463680.0000000    0.4055712
463720.0000000    0.4213269
463760.0000000    0.4270534
463800.0000000    0.4506984
463840.0000000    0.4250767
463880.0000000    0.4250844
463920.0000000    0.4533332
463960.0000000    0.4498257
464000.0000000    0.4177288
464040.0000000    0.4002820
464080.0000000    0.4244071
464120.0000000    0.4172187
464160.0000000    0.4364844
464200.0000000    0.4271567
464240.0000000    0.4264599
464280.0000000    0.4276060
464320.0000000    0.3867387
464360.0000000    0.4072396
464400.0000000    0.3995816
464440.0000000    0.4002666
464480.0000000    0.4063393
464520.0000000    0.4258888
464560.0000000    0.3958651
464600.0000000    0.4161389
464640.0000000    0.4176343
464680.0000000    0.4190160
464720.0000000    0.4107852
464760.0000000    0.4200406
464800.0000000    0.3951315
464840.0000000    0.3899776
464880.0000000    0.4253589
464920.0000000    0.4287562
464960.0000000    0.4341493
465000.0000000    0.4468462
465040.0000000    0.4362304
465080.0000000    0.4341519
465120.0000000    0.4163527
465160.0000000    0.4204148
465200.0000000    0.4023937
465240.0000000    0.4323375
465280.0000000    0.4165101
465320.0000000    0.4402569
465360.0000000    0.4315816
465400.0000000    0.4437225
465440.0000000    0.4476150
465480.0000000    0.4736972
465520.0000000    0.4550676
465560.0000000    0.4577721
465600.0000000    0.4574063
465640.0000000    0.4309177
465680.0000000    0.4312856
465720.0000000    0.4001533
465760.0000000    0.4235401
465800.0000000    0.4276159
465840.0000000    0.4430597
465880.0000000    0.4408907
465920.0000000    0.4388258
465960.0000000    0.4222692
466000.0000000    0.4269902
466040.0000000    0.4386395
466080.0000000    0.4453702
466120.0000000    0.4317616
466160.0000000    0.4162162
466200.0000000    0.4000805
466240.0000000    0.4167165
466280.0000000    0.4100214
466320.0000000    0.4280969
466360.0000000    0.4303682
466400.0000000    0.4456028
466440.0000000    0.3935551
466480.0000000    0.4139474
466520.0000000    0.4363029
466560.0000000    0.4660823
466600.0000000    0.4583551
466640.0000000    0.4608598
466680.0000000    0.4730611
466720.0000000    0.4436708
466760.0000000    0.4612817
466800.0000000    0.4297558
466840.0000000    0.4677651
466880.0000000    0.4628199
466920.0000000    0.4423240
466960.0000000    0.4628084
467000.0000000    0.4396878
467040.0000000    0.4091947
467080.0000000    0.4136963
467120.0000000    0.4404566
467160.0000000    0.4336662
467200.0000000    0.4266004
467240.0000000    0.4210709
467280.0000000    0.4243136
467320.0000000    0.3941002
467360.0000000    0.4108640
467400.0000000    0.4133871
467440.0000000    0.4113458
467480.0000000    0.4257883
467520.0000000    0.4360178
467560.0000000    0.4216433
467600.0000000    0.4140725
467640.0000000    0.4421906
467680.0000000    0.4685374
467720.0000000    0.4535072
467760.0000000    0.4683222
467800.0000000    0.4851781
467840.0000000    0.4994819
467880.0000000    0.4927770
467920.0000000    0.4732988
467960.0000000    0.4771852
468000.0000000    0.4929119
468040.0000000    0.4665303
468080.0000000    0.5315262
468120.0000000    0.4742639
468160.0000000    0.4974813
468200.0000000    0.5257444
468240.0000000    0.4940954
468280.0000000    0.4744810
468320.0000000    0.4517879
468360.0000000    0.4425520
468400.0000000    0.4398707
468440.0000000    0.4234209
468480.0000000    0.4391217
468520.0000000    0.4783622
468560.0000000    0.4551562
468600.0000000    0.4636758
468640.0000000    0.4586976
468680.0000000    0.4205930
468720.0000000    0.4441126
468760.0000000    0.4604484
468800.0000000    0.4660608
468840.0000000    0.4387212
468880.0000000    0.4138577
468920.0000000    0.4520785
468960.0000000    0.4402671
469000.0000000    0.4180853
469040.0000000    0.4345808
469080.0000000    0.4573561
469120.0000000    0.4593490
469160.0000000    0.4666869
469200.0000000    0.4362634
469240.0000000    0.4383113
469280.0000000    0.4374453
469320.0000000    0.4128632
469360.0000000    0.4273464
469400.0000000    0.4384739
469440.0000000    0.4633515
469480.0000000    0.4484149
469520.0000000    0.4223307
469560.0000000    0.4055361
469600.0000000    0.4077100
469640.0000000    0.4100159
469680.0000000    0.4040850
469720.0000000    0.4002250
469760.0000000    0.4114286
469800.0000000    0.4400150
469840.0000000    0.4575666
469880.0000000    0.4474459
469920.0000000    0.4605302
469960.0000000    0.4341365
470000.0000000    0.4683840
470040.0000000    0.4464064
470080.0000000    0.4298110
470120.0000000    0.4217276
470160.0000000    0.4676020
470200.0000000    0.4486118
470240.0000000    0.4600601
470280.0000000    0.4711815
470320.0000000    0.4589693
470360.0000000    0.4599631
470400.0000000    0.4514412
470440.0000000    0.4385436
470480.0000000    0.4660223
470520.0000000    0.4646618
470560.0000000    0.4523395
470600.0000000    0.4578940
470640.0000000    0.4805697
470680.0000000    0.4888144
470720.0000000    0.4675505
470760.0000000    0.4763333
470800.0000000    0.4594443
470840.0000000    0.4725364
470880.0000000    0.5074983
470920.0000000    0.5006284
470960.0000000    0.5178460
471000.0000000    0.4843046
471040.0000000    0.5133839
471080.0000000    0.5009814
471120.0000000    0.4994512
471160.0000000    0.4921654
471200.0000000    0.5135457
471240.0000000    0.4900062
471280.0000000    0.4842585
471320.0000000    0.4907126
471360.0000000    0.4937199
471400.0000000    0.4971712
471440.0000000    0.5063139
471480.0000000    0.5040828
471520.0000000    0.4910698
471560.0000000    0.5181203
471600.0000000    0.4925098
471640.0000000    0.4733018
471680.0000000    0.4701563
471720.0000000    0.4581812
471760.0000000    0.4646886
471800.0000000    0.4649859
471840.0000000    0.4781932
471880.0000000    0.4843891
471920.0000000    0.4941145
471960.0000000    0.4767743
472000.0000000    0.4803340
472040.0000000    0.4993150
472080.0000000    0.4784326
472120.0000000    0.5024604
472160.0000000    0.4843396
472200.0000000    0.4919184
472240.0000000    0.4998966
472280.0000000    0.4966045
472320.0000000    0.4580220
472360.0000000    0.4992441
472400.0000000    0.4962947
472440.0000000    0.5062499
472480.0000000    0.5215073
472520.0000000    0.5190160
472560.0000000    0.4999759
472600.0000000    0.4927666
472640.0000000    0.4672605
472680.0000000    0.4805448
472720.0000000    0.4930320
472760.0000000    0.5268946
472800.0000000    0.5053620
472840.0000000    0.4774866
472880.0000000    0.4947686
472920.0000000    0.5101640
472960.0000000    0.5019783
473000.0000000    0.5035893
473040.0000000    0.5231934
473080.0000000    0.5151918
473120.0000000    0.5240523
473160.0000000    0.5241295
473200.0000000    0.5235764
473240.0000000    0.5232941
473280.0000000    0.5537003
473320.0000000    0.5057664
473360.0000000    0.5293802
473400.0000000    0.5411840
473440.0000000    0.5210201
473480.0000000    0.4857397
473520.0000000    0.5199518
473560.0000000    0.5171433
473600.0000000    0.5140200
473640.0000000    0.5072101
473680.0000000    0.4947447
473720.0000000    0.4987509
473760.0000000    0.4939086
473800.0000000    0.5144514
473840.0000000    0.4775951
473880.0000000    0.4978633
473920.0000000    0.4907802
473960.0000000    0.4825669
474000.0000000    0.4610764
474040.0000000    0.4539769
474080.0000000    0.4710109
474120.0000000    0.4596666
474160.0000000    0.4546306
474200.0000000    0.4586710
474240.0000000    0.4366485
474280.0000000    0.4407495
474320.0000000    0.4211791
474360.0000000    0.4422883
474400.0000000    0.4612639
474440.0000000    0.4377523
474480.0000000    0.4195176
474520.0000000    0.4577973
474560.0000000    0.4548249
474600.0000000    0.4584169
474640.0000000    0.4553657
474680.0000000    0.4616449
474720.0000000    0.4640479
474760.0000000    0.4789484
474800.0000000    0.4654970
474840.0000000    0.4601647
474880.0000000    0.4548057
474920.0000000    0.4643073
474960.0000000    0.4538462
475000.0000000    0.4685672
475040.0000000    0.4503503
475080.0000000    0.4500976
475120.0000000    0.4085766
475160.0000000    0.3909553
475200.0000000    0.4172502
475240.0000000    0.4264602
475280.0000000    0.4239518
475320.0000000    0.4471020
475360.0000000    0.4370167
475400.0000000    0.4657064
475440.0000000    0.4624732
475480.0000000    0.4559357
475520.0000000    0.4674571
475560.0000000    0.4188365
475600.0000000    0.3954928
475640.0000000    0.4445099
475680.0000000    0.4368617
475720.0000000    0.4433123
475760.0000000    0.4337707
475800.0000000    0.4383355
475840.0000000    0.4302787
475880.0000000    0.4768963
475920.0000000    0.4264489
475960.0000000    0.4628633
476000.0000000    0.4554715
476040.0000000    0.4553511
476080.0000000    0.4325624
476120.0000000    0.4442853
476160.0000000    0.4414348
476200.0000000    0.4059133
476240.0000000    0.4049424
476280.0000000    0.4241763
476320.0000000    0.3934277
476360.0000000    0.3811060
476400.0000000    0.3860976
476440.0000000    0.3824202
476480.0000000    0.3881214
476520.0000000    0.3911462
476560.0000000    0.4018355
476600.0000000    0.4095685
476640.0000000    0.4124341
476680.0000000    0.3799962
476720.0000000    0.4104529
476760.0000000    0.4112869
476800.0000000    0.4035190
476840.0000000    0.4135029
476880.0000000    0.4101714
476920.0000000    0.4133476
476960.0000000    0.3946391
477000.0000000    0.3678067
477040.0000000    0.3789523
477080.0000000    0.4246463
477120.0000000    0.4109139
477160.0000000    0.3996698
477200.0000000    0.4261110
477240.0000000    0.3924151
477280.0000000    0.4079034
477320.0000000    0.4135757
477360.0000000    0.3944442
477400.0000000    0.4011840
477440.0000000    0.3867948
477480.0000000    0.4152716
477520.0000000    0.3956826
477560.0000000    0.3981872
477600.0000000    0.3897282
477640.0000000    0.3874123
477680.0000000    0.3860347
477720.0000000    0.3921614
477760.0000000    0.3582027
477800.0000000    0.3474433
477840.0000000    0.3630821
477880.0000000    0.3706868
477920.0000000    0.3544528
477960.0000000    0.3544452
478000.0000000    0.3762694
478040.0000000    0.4243326
478080.0000000    0.4160207
478120.0000000    0.4267774
478160.0000000    0.4043277
478200.0000000    0.4238806
478240.0000000    0.4141595
478280.0000000    0.4308139
478320.0000000    0.4292305
478360.0000000    0.4150889
478400.0000000    0.4018903
478440.0000000    0.4105425
478480.0000000    0.4043431
478520.0000000    0.4197088
478560.0000000    0.3838698
478600.0000000    0.4187784
478640.0000000    0.4104114
478680.0000000    0.4257652
478720.0000000    0.3982079
478760.0000000    0.3995736
478800.0000000    0.3808412
478840.0000000    0.4031503
478880.0000000    0.3859510
478920.0000000    0.3805611
478960.0000000    0.3843492
479000.0000000    0.4069681
479040.0000000    0.4223431
479080.0000000    0.4125242
479120.0000000    0.4260470
479160.0000000    0.4278035
479200.0000000    0.4036375
479240.0000000    0.4070488
479280.0000000    0.4231114
479320.0000000    0.4130441
479360.0000000    0.4184077
479400.0000000    0.4072297
479440.0000000    0.3939439
479480.0000000    0.3993076
479520.0000000    0.4080390
479560.0000000    0.4015283
479600.0000000    0.4170910
479640.0000000    0.4227296
479680.0000000    0.4267430
479720.0000000    0.4197793
479760.0000000    0.4379473
479800.0000000    0.4207091
479840.0000000    0.4314043
479880.0000000    0.4521706
479920.0000000    0.4040860
479960.0000000    0.4219022
480000.0000000    0.4483925
480040.0000000    0.4431386
480080.0000000    0.4554023
480120.0000000    0.4100792
480160.0000000    0.4269682
480200.0000000    0.4171537
480240.0000000    0.4197150
480280.0000000    0.3954542
480320.0000000    0.4174934
480360.0000000    0.4349736
480400.0000000    0.4278115
480440.0000000    0.4439756
480480.0000000    0.4241659
480520.0000000    0.4258048
480560.0000000    0.4312163
480600.0000000    0.4241613
480640.0000000    0.4233403
480680.0000000    0.4148777
480720.0000000    0.4175707
480760.0000000    0.4129452
480800.0000000    0.4258528
480840.0000000    0.3949646
480880.0000000    0.4187788
480920.0000000    0.3984661
480960.0000000    0.3923678
481000.0000000    0.4051957
481040.0000000    0.3910649
481080.0000000    0.3822214
481120.0000000    0.3527560
481160.0000000    0.3800225
481200.0000000    0.3992724
481240.0000000    0.3780424
481280.0000000    0.3846142
481320.0000000    0.3744061
481360.0000000    0.4067890
481400.0000000    0.4022264
481440.0000000    0.3931950
481480.0000000    0.3969581
481520.0000000    0.3894714
481560.0000000    0.4083477
481600.0000000    0.4067183
481640.0000000    0.4092024
481680.0000000    0.3926603
481720.0000000    0.3754827
481760.0000000    0.3850103
481800.0000000    0.3982229
481840.0000000    0.3875757
481880.0000000    0.3831538
481920.0000000    0.3724321
481960.0000000    0.3987979
482000.0000000    0.3782885
482040.0000000    0.3905406
482080.0000000    0.3704197
482120.0000000    0.3844921
482160.0000000    0.3817782
482200.0000000    0.3624182
482240.0000000    0.3505413
482280.0000000    0.3660721
482320.0000000    0.3720598
482360.0000000    0.3652977
482400.0000000    0.3931936
482440.0000000    0.3867472
482480.0000000    0.3740325
482520.0000000    0.3790927
482560.0000000    0.3918006
482600.0000000    0.3506216
482640.0000000    0.3462487
482680.0000000    0.3272377
482720.0000000    0.3503035
482760.0000000    0.3629943
482800.0000000    0.3977839
482840.0000000    0.3786443
482880.0000000    0.3625071
482920.0000000    0.3783071
482960.0000000    0.4009018
483000.0000000    0.3820296
483040.0000000    0.3847153
483080.0000000    0.3825319
483120.0000000    0.3545263
483160.0000000    0.3592747
483200.0000000    0.3648713
483240.0000000    0.3700036
483280.0000000    0.3871882
483320.0000000    0.3815706
483360.0000000    0.3640187
483400.0000000    0.3993714
483440.0000000    0.3652503
483480.0000000    0.3562914
483520.0000000    0.3706080
483560.0000000    0.3732267
483600.0000000    0.3647151
483640.0000000    0.3617953
483680.0000000    0.3467946
483720.0000000    0.3534941
483760.0000000    0.3405494
483800.0000000    0.3376142
483840.0000000    0.3378665
483880.0000000    0.3430624
483920.0000000    0.3814031
483960.0000000    0.3615861
484000.0000000    0.3542549
484040.0000000    0.3860919
484080.0000000    0.3769962
484120.0000000    0.3763112
484160.0000000    0.3803126
484200.0000000    0.3807338
484240.0000000    0.3739590
484280.0000000    0.3657156
484320.0000000    0.3852666
484360.0000000    0.4122815
484400.0000000    0.4093474
484440.0000000    0.3937483
484480.0000000    0.3963933
484520.0000000    0.3769151
484560.0000000    0.3765195
484600.0000000    0.3803359
484640.0000000    0.3742903
484680.0000000    0.3908063
484720.0000000    0.3969836
484760.0000000    0.3868551
484800.0000000    0.3864433
484840.0000000    0.3935493
484880.0000000    0.4085121
484920.0000000    0.4157538
484960.0000000    0.4048979
485000.0000000    0.4098038
485040.0000000    0.4098874
485080.0000000    0.3988103
485120.0000000    0.3780052
485160.0000000    0.3759300
485200.0000000    0.3681296
485240.0000000    0.3930894
485280.0000000    0.3611923
485320.0000000    0.3707576
485360.0000000    0.3709005
485400.0000000    0.3723533
485440.0000000    0.3705634
485480.0000000    0.3584369
485520.0000000    0.3366915
485560.0000000    0.3364487
485600.0000000    0.3713653
485640.0000000    0.3925899
485680.0000000    0.3738425
485720.0000000    0.3645821
485760.0000000    0.3586058
485800.0000000    0.3626696
485840.0000000    0.3996773
485880.0000000    0.4133234
485920.0000000    0.3783921
485960.0000000    0.3740820
486000.0000000    0.3657019
486040.0000000    0.3663884
486080.0000000    0.4002754
486120.0000000    0.3888524
486160.0000000    0.3945464
486200.0000000    0.4143899
486240.0000000    0.4066405
486280.0000000    0.4215003
486320.0000000    0.3878171
486360.0000000    0.3745738
486400.0000000    0.3669651
486440.0000000    0.4012478
486480.0000000    0.3953025
486520.0000000    0.3933837
486560.0000000    0.3871125
486600.0000000    0.3801425
486640.0000000    0.3913451
486680.0000000    0.3825939
486720.0000000    0.3458946
486760.0000000    0.3714223
486800.0000000    0.3740299
486840.0000000    0.3662538
486880.0000000    0.3608216
486920.0000000    0.3824957
486960.0000000    0.4204157
487000.0000000    0.4162717
487040.0000000    0.3965842
487080.0000000    0.3948361
487120.0000000    0.4053166
487160.0000000    0.3940194
487200.0000000    0.3937535
487240.0000000    0.3872662
487280.0000000    0.3978659
487320.0000000    0.4052091
487360.0000000    0.3922497
487400.0000000    0.3750894
487440.0000000    0.4032667
487480.0000000    0.3974287
487520.0000000    0.3820258
487560.0000000    0.3729532
487600.0000000    0.3850317
487640.0000000    0.4044297
487680.0000000    0.3657282
487720.0000000    0.3864776
487760.0000000    0.3690058
487800.0000000    0.3703660
487840.0000000    0.3883333
487880.0000000    0.3706086
487920.0000000    0.3747348
487960.0000000    0.4089334
488000.0000000    0.3980982
488040.0000000    0.3720605
488080.0000000    0.3842939
488120.0000000    0.3446796
488160.0000000    0.3526363
488200.0000000    0.3504227
488240.0000000    0.3898945
488280.0000000    0.3729060
488320.0000000    0.3853181
488360.0000000    0.3852016
488400.0000000    0.3800815
488440.0000000    0.3985106
488480.0000000    0.3788140
488520.0000000    0.4322981
488560.0000000    0.4321812
488600.0000000    0.4350742
488640.0000000    0.4393739
488680.0000000    0.4464632
488720.0000000    0.4609229
488760.0000000    0.4558692
488800.0000000    0.4710207
488840.0000000    0.4468291
488880.0000000    0.4461350
488920.0000000    0.4502932
488960.0000000    0.4299017
489000.0000000    0.4525456
489040.0000000    0.4489197
489080.0000000    0.4382333
489120.0000000    0.4367742
489160.0000000    0.4348451
489200.0000000    0.4305686
489240.0000000    0.4299548
489280.0000000    0.4410065
489320.0000000    0.4394127
489360.0000000    0.4650663
489400.0000000    0.4699669
489440.0000000    0.4475993
489480.0000000    0.4297683
489520.0000000    0.4333646
489560.0000000    0.4333186
489600.0000000    0.4315610
489640.0000000    0.4144464
489680.0000000    0.4300558
489720.0000000    0.4222421
489760.0000000    0.4434609
489800.0000000    0.4308514
489840.0000000    0.4485716
489880.0000000    0.4555348
489920.0000000    0.4428101
489960.0000000    0.4342685
490000.0000000    0.4272023
490040.0000000    0.4055184
490080.0000000    0.4093862
490120.0000000    0.4429706
490160.0000000    0.4420294
490200.0000000    0.4362011
490240.0000000    0.4405055
490280.0000000    0.4151911
490320.0000000    0.4235947
490360.0000000    0.4160886
490400.0000000    0.4254710
490440.0000000    0.4505566
490480.0000000    0.4548150
490520.0000000    0.4575618
490560.0000000    0.4674581
490600.0000000    0.4599402
490640.0000000    0.4552937
490680.0000000    0.4414675
490720.0000000    0.4297909
490760.0000000    0.4524042
490800.0000000    0.4610646
490840.0000000    0.4587624
490880.0000000    0.4691210
490920.0000000    0.4106194
490960.0000000    0.4362849
491000.0000000    0.4462986
491040.0000000    0.4406756
491080.0000000    0.3988047
491120.0000000    0.4167672
491160.0000000    0.4294451
491200.0000000    0.4302184
491240.0000000    0.4078648
491280.0000000    0.4067712
491320.0000000    0.4038079
491360.0000000    0.4135637
491400.0000000    0.4102352
491440.0000000    0.4010471
491480.0000000    0.4207234
491520.0000000    0.3898097
491560.0000000    0.3644722
491600.0000000    0.3545826
491640.0000000    0.3758862
491680.0000000    0.3895364
491720.0000000    0.3740922
491760.0000000    0.3725071
491800.0000000    0.3815277
491840.0000000    0.3803825
491880.0000000    0.3955327
491920.0000000    0.3840734
491960.0000000    0.3698658
492000.0000000    0.3708108
492040.0000000    0.3680573
492080.0000000    0.3858775
492120.0000000    0.3913910
492160.0000000    0.4015243
492200.0000000    0.4166301
492240.0000000    0.3910871
492280.0000000    0.3982467
492320.0000000    0.4183504
492360.0000000    0.4166478
492400.0000000    0.4162119
492440.0000000    0.4136238
492480.0000000    0.4216381
492520.0000000    0.4352193
492560.0000000    0.4581454
492600.0000000    0.4600523
492640.0000000    0.4464866
492680.0000000    0.4584834
492720.0000000    0.4586973
492760.0000000    0.4791451
492800.0000000    0.4638801
492840.0000000    0.4770799
492880.0000000    0.4797695
492920.0000000    0.4528277
492960.0000000    0.4615111
493000.0000000    0.4270412
493040.0000000    0.4651187
493080.0000000    0.4458876
493120.0000000    0.4731257
493160.0000000    0.4415253
493200.0000000    0.4459842
493240.0000000    0.4443841
493280.0000000    0.4408342
493320.0000000    0.4346909
493360.0000000    0.4382993
493400.0000000    0.4199657
493440.0000000    0.4204971
493480.0000000    0.4129885
493520.0000000    0.3884067
493560.0000000    0.4121594
493600.0000000    0.3937880
493640.0000000    0.3913755
493680.0000000    0.4153078
493720.0000000    0.3964850
493760.0000000    0.3801607
493800.0000000    0.3692550
493840.0000000    0.3943891
493880.0000000    0.4417300
493920.0000000    0.4221864
493960.0000000    0.4241975
494000.0000000    0.4343652
494040.0000000    0.4171249
494080.0000000    0.4190766
494120.0000000    0.4371807
494160.0000000    0.4487865
494200.0000000    0.4435352
494240.0000000    0.4308576
494280.0000000    0.4645355
494320.0000000    0.4254557
494360.0000000    0.4255356
494400.0000000    0.4456636
494440.0000000    0.4485448
494480.0000000    0.4474531
494520.0000000    0.4369512
494560.0000000    0.4199176
494600.0000000    0.4289441
494640.0000000    0.3879985
494680.0000000    0.4239853
494720.0000000    0.3940296
494760.0000000    0.4421027
494800.0000000    0.4366355
494840.0000000    0.4509920
494880.0000000    0.4740379
494920.0000000    0.4396346
494960.0000000    0.4568227
495000.0000000    0.4748071
495040.0000000    0.4706111
495080.0000000    0.4470454
495120.0000000    0.4481672
495160.0000000    0.4357457
495200.0000000    0.4530241
495240.0000000    0.4557748
495280.0000000    0.4548959
495320.0000000    0.4525035
495360.0000000    0.4762523
495400.0000000    0.4640699
495440.0000000    0.4557213
495480.0000000    0.4549521
495520.0000000    0.4494370
495560.0000000    0.4335496
495600.0000000    0.4465767
495640.0000000    0.4317891
495680.0000000    0.4416795
495720.0000000    0.4199409
495760.0000000    0.4421675
495800.0000000    0.4288293
495840.0000000    0.4178486
495880.0000000    0.4392649
495920.0000000    0.4433476
495960.0000000    0.4390465
496000.0000000    0.4570434
496040.0000000    0.4551570
496080.0000000    0.4659002
496120.0000000    0.4665071
496160.0000000    0.4562851
496200.0000000    0.4413236
496240.0000000    0.4393319
496280.0000000    0.4447828
496320.0000000    0.4684452
496360.0000000    0.4592015
496400.0000000    0.4590333
496440.0000000    0.4226967
496480.0000000    0.4196460
496520.0000000    0.4219789
496560.0000000    0.4391917
496600.0000000    0.4313341
496640.0000000    0.4584212
496680.0000000    0.4358713
496720.0000000    0.4593420
496760.0000000    0.4132951
496800.0000000    0.4268657
496840.0000000    0.4011646
496880.0000000    0.4038360
496920.0000000    0.3980774
496960.0000000    0.4268737
497000.0000000    0.4169358
497040.0000000    0.4250701
497080.0000000    0.4480381
497120.0000000    0.4299529
497160.0000000    0.4485905
497200.0000000    0.4463792
497240.0000000    0.4359349
497280.0000000    0.4287945
497320.0000000    0.4249695
497360.0000000    0.4259822
497400.0000000    0.4353868
497440.0000000    0.4330488
497480.0000000    0.4457366
497520.0000000    0.4256350
497560.0000000    0.4646128
497600.0000000    0.4735487
497640.0000000    0.4449003
497680.0000000    0.4242877
497720.0000000    0.4274281
497760.0000000    0.4120613
497800.0000000    0.3987758
497840.0000000    0.3961238
497880.0000000    0.3801511
497920.0000000    0.4096918
497960.0000000    0.3696977
498000.0000000    0.3755984
498040.0000000    0.3682630
498080.0000000    0.3844589
498120.0000000    0.3733932
498160.0000000    0.3777643
498200.0000000    0.3735708
498240.0000000    0.3594043
498280.0000000    0.3515592
498320.0000000    0.3633210
498360.0000000    0.3631715
498400.0000000    0.3608107
498440.0000000    0.3555809
498480.0000000    0.3552788
498520.0000000    0.3756488
498560.0000000    0.3773160
498600.0000000    0.3666880
498640.0000000    0.3833669
498680.0000000    0.3811595
498720.0000000    0.3778181
498760.0000000    0.3901706
498800.0000000    0.3773353
498840.0000000    0.3723155
498880.0000000    0.3772691
498920.0000000    0.3696371
498960.0000000    0.3914012
499000.0000000    0.3464154
499040.0000000    0.3885369
499080.0000000    0.3954729
499120.0000000    0.3868669
499160.0000000    0.3485414
499200.0000000    0.3503798
499240.0000000    0.3463109
499280.0000000    0.3711978
499320.0000000    0.3758743
499360.0000000    0.3728845
499400.0000000    0.3637075
499440.0000000    0.3753048
499480.0000000    0.3757114
499520.0000000    0.3662463
499560.0000000    0.3654010
499600.0000000    0.3721320
499640.0000000    0.3774800
499680.0000000    0.3802814
499720.0000000    0.3657932
499760.0000000    0.3738008
499800.0000000    0.4039240
499840.0000000    0.3837994
499880.0000000    0.3889790
499920.0000000    0.3711199
499960.0000000    0.3561659
500000.0000000    0.3803651
500040.0000000    0.3756741
500080.0000000    0.3876331
500120.0000000    0.3736554
500160.0000000    0.3726917
500200.0000000    0.3669885
500240.0000000    0.3744609
500280.0000000    0.3761986
500320.0000000    0.3647137
500360.0000000    0.3787725
500400.0000000    0.3562164
500440.0000000    0.3607439
500480.0000000    0.3363700
500520.0000000    0.3619389
500560.0000000    0.3641318
500600.0000000    0.3620787
500640.0000000    0.3592396
500680.0000000    0.3608382
500720.0000000    0.3909678
500760.0000000    0.3800768
500800.0000000    0.3577069
500840.0000000    0.3419430
500880.0000000    0.3846586
500920.0000000    0.3746257
500960.0000000    0.4078462
501000.0000000    0.3889440
501040.0000000    0.3826757
501080.0000000    0.4078331
501120.0000000    0.3993972
501160.0000000    0.4066018
501200.0000000    0.3969238
501240.0000000    0.3696124
501280.0000000    0.3645549
501320.0000000    0.3890655
501360.0000000    0.3625774
501400.0000000    0.3683122
501440.0000000    0.3831379
501480.0000000    0.3620203
501520.0000000    0.3748974
501560.0000000    0.3719526
501600.0000000    0.3877336
501640.0000000    0.3812652
501680.0000000    0.3887045
501720.0000000    0.3708814
501760.0000000    0.4008307
501800.0000000    0.4058438
501840.0000000    0.3862438
501880.0000000    0.4140323
501920.0000000    0.4040878
501960.0000000    0.4093994
502000.0000000    0.3961475
502040.0000000    0.3602949
502080.0000000    0.3892033
502120.0000000    0.3990565
502160.0000000    0.3944549
502200.0000000    0.3950195
502240.0000000    0.4086863
502280.0000000    0.3936067
502320.0000000    0.3926632
502360.0000000    0.3865564
502400.0000000    0.3489384
502440.0000000    0.3870229
502480.0000000    0.3767323
502520.0000000    0.3479883
502560.0000000    0.3600525
502600.0000000    0.3647670
502640.0000000    0.3907471
502680.0000000    0.3592168
502720.0000000    0.3719607
502760.0000000    0.3803033
502800.0000000    0.3872788
502840.0000000    0.4037471
502880.0000000    0.3934971
502920.0000000    0.3857276
502960.0000000    0.3641946
503000.0000000    0.3300406
503040.0000000    0.3367984
503080.0000000    0.3327102
503120.0000000    0.3309330
503160.0000000    0.3484970
503200.0000000    0.3606234
503240.0000000    0.3618498
503280.0000000    0.3779701
503320.0000000    0.3414851
503360.0000000    0.3679503
503400.0000000    0.3292066
503440.0000000    0.3858174
503480.0000000    0.3996960
503520.0000000    0.3818393
503560.0000000    0.3396512
503600.0000000    0.3507818
503640.0000000    0.3239116
503680.0000000    0.3146957
503720.0000000    0.3439752
503760.0000000    0.3226516
503800.0000000    0.3434508
503840.0000000    0.3119283
503880.0000000    0.3540007
503920.0000000    0.3503773
503960.0000000    0.3388211
504000.0000000    0.3472339
504040.0000000    0.3564658
504080.0000000    0.3511350
504120.0000000    0.3678574
504160.0000000    0.3658339
504200.0000000    0.3712472
504240.0000000    0.3592408
504280.0000000    0.3525408
504320.0000000    0.3719885
504360.0000000    0.3525859
504400.0000000    0.3319822
504440.0000000    0.3712352
504480.0000000    0.4012298
504520.0000000    0.3952232
504560.0000000    0.3569580
504600.0000000    0.3698532
504640.0000000    0.3652059
504680.0000000    0.3758715
504720.0000000    0.3856160
504760.0000000    0.4084166
504800.0000000    0.3579193
504840.0000000    0.4018041
504880.0000000    0.3773584
504920.0000000    0.3860002
504960.0000000    0.3948587
505000.0000000    0.4056039
505040.0000000    0.4183647
505080.0000000    0.3942713
505120.0000000    0.4200149
505160.0000000    0.3907993
505200.0000000    0.3829066
505240.0000000    0.4261345
505280.0000000    0.4160244
505320.0000000    0.4387777
505360.0000000    0.4342569
505400.0000000    0.4293053
505440.0000000    0.4120659
505480.0000000    0.4211588
505520.0000000    0.4249367
505560.0000000    0.4108406
505600.0000000    0.4143482
505640.0000000    0.4350891
505680.0000000    0.4093432
505720.0000000    0.3896800
505760.0000000    0.4120015
505800.0000000    0.3870023
505840.0000000    0.3832356
505880.0000000    0.4064521
505920.0000000    0.3953290
505960.0000000    0.4204620
506000.0000000    0.3853366
506040.0000000    0.3883303
506080.0000000    0.3792330
506120.0000000    0.3767521
506160.0000000    0.3947056
506200.0000000    0.3800986
506240.0000000    0.3818248
506280.0000000    0.3796581
506320.0000000    0.3655750
506360.0000000    0.3477373
506400.0000000    0.3709386
506440.0000000    0.3801292
506480.0000000    0.3638591
506520.0000000    0.3675758
506560.0000000    0.3724548
506600.0000000    0.3695373
506640.0000000    0.3458977
506680.0000000    0.3399943
506720.0000000    0.3697864
506760.0000000    0.3510798
506800.0000000    0.3479446
506840.0000000    0.3711401
506880.0000000    0.3708846
506920.0000000    0.3620867
506960.0000000    0.3774825
507000.0000000    0.4136052
507040.0000000    0.3754217
507080.0000000    0.3793262
507120.0000000    0.4260586
507160.0000000    0.4118197
507200.0000000    0.3888858
507240.0000000    0.4232690
507280.0000000    0.4257171
507320.0000000    0.3962263
507360.0000000    0.4010738
507400.0000000    0.4082173
507440.0000000    0.4237323
507480.0000000    0.3978189
507520.0000000    0.4205472
507560.0000000    0.4257009
507600.0000000    0.4231448
507640.0000000    0.4178736
507680.0000000    0.4171284
507720.0000000    0.4182521
507760.0000000    0.3918798
507800.0000000    0.3901306
507840.0000000    0.4120598
507880.0000000    0.3908812
507920.0000000    0.3880971
507960.0000000    0.3681790
508000.0000000    0.3802558
508040.0000000    0.3832884
508080.0000000    0.3857732
508120.0000000    0.3836890
508160.0000000    0.4112950
508200.0000000    0.3922158
508240.0000000    0.3914841
508280.0000000    0.3853596
508320.0000000    0.3485404
508360.0000000    0.3538884
508400.0000000    0.3673117
508440.0000000    0.3652087
508480.0000000    0.3699112
508520.0000000    0.3903512
508560.0000000    0.3802470
508600.0000000    0.3827525
508640.0000000    0.3698026
508680.0000000    0.3858799
508720.0000000    0.3986219
508760.0000000    0.4068389
508800.0000000    0.4076795
508840.0000000    0.3778561
508880.0000000    0.3890153
508920.0000000    0.4050982
508960.0000000    0.3977117
509000.0000000    0.3920990
509040.0000000    0.4022563
509080.0000000    0.3953661
509120.0000000    0.3806354
509160.0000000    0.3696517
509200.0000000    0.4156939
509240.0000000    0.3861648
509280.0000000    0.3575038
509320.0000000    0.3783664
509360.0000000    0.3641858
509400.0000000    0.3758181
509440.0000000    0.3781413
509480.0000000    0.3617172
509520.0000000    0.3760701
509560.0000000    0.3776034
509600.0000000    0.3825492
509640.0000000    0.3649258
509680.0000000    0.3962615
509720.0000000    0.4049634
509760.0000000    0.3845574
509800.0000000    0.3709632
509840.0000000    0.3723804
509880.0000000    0.3488790
509920.0000000    0.3690150
509960.0000000    0.3392429
510000.0000000    0.3500595
510040.0000000    0.3655668
510080.0000000    0.3710478
510120.0000000    0.3635884
510160.0000000    0.3719043
510200.0000000    0.3537133
510240.0000000    0.3582206
510280.0000000    0.3634222
510320.0000000    0.3375433
510360.0000000    0.3655452
510400.0000000    0.3615241
510440.0000000    0.3990284
510480.0000000    0.4052114
510520.0000000    0.3922964
510560.0000000    0.4071414
510600.0000000    0.4158443
510640.0000000    0.4032386
510680.0000000    0.3901501
510720.0000000    0.3880311
510760.0000000    0.4212095
510800.0000000    0.3903571
510840.0000000    0.4030076
510880.0000000    0.3988000
510920.0000000    0.3972921
510960.0000000    0.3822461
511000.0000000    0.3982755
511040.0000000    0.4064552
511080.0000000    0.3887284
511120.0000000    0.4080314
511160.0000000    0.4035996
511200.0000000    0.3876130
511240.0000000    0.3961583
511280.0000000    0.4047014
511320.0000000    0.4098364
511360.0000000    0.3926625
511400.0000000    0.4141639
511440.0000000    0.4302854
511480.0000000    0.4301352
511520.0000000    0.4291705
511560.0000000    0.4223503
511600.0000000    0.4198416
511640.0000000    0.4605411
511680.0000000    0.4215758
511720.0000000    0.4277622
511760.0000000    0.4587945
511800.0000000    0.4432644
511840.0000000    0.4388827
511880.0000000    0.4382797
511920.0000000    0.4623442
511960.0000000    0.4502228
512000.0000000    0.4848879
512040.0000000    0.4763111
512080.0000000    0.4967234
512120.0000000    0.4938817
512160.0000000    0.5008084
512200.0000000    0.5075719
512240.0000000    0.4803647
512280.0000000    0.4674313
512320.0000000    0.4576384
512360.0000000    0.4583606
512400.0000000    0.4435252
512440.0000000    0.4506021
512480.0000000    0.4513295
512520.0000000    0.4385544
512560.0000000    0.4635093
512600.0000000    0.4447837
512640.0000000    0.4485268
512680.0000000    0.4341421
512720.0000000    0.4306167
512760.0000000    0.4279461
512800.0000000    0.4672739
512840.0000000    0.4527608
512880.0000000    0.4850695
512920.0000000    0.5088676
512960.0000000    0.4761276
513000.0000000    0.4841016
513040.0000000    0.4611094
513080.0000000    0.4595060
513120.0000000    0.4498215
513160.0000000    0.4623217
513200.0000000    0.4761293
513240.0000000    0.4478366
513280.0000000    0.4626258
513320.0000000    0.4552782
513360.0000000    0.4632010
513400.0000000    0.4635716
513440.0000000    0.4706236
513480.0000000    0.4483196
513520.0000000    0.4457301
513560.0000000    0.4599558
513600.0000000    0.4814527
513640.0000000    0.4949495
513680.0000000    0.4472120
513720.0000000    0.4551692
513760.0000000    0.4577842
513800.0000000    0.4500669
513840.0000000    0.4514260
513880.0000000    0.4402451
513920.0000000    0.4472159
513960.0000000    0.4573264
514000.0000000    0.4541863
514040.0000000    0.4862430
514080.0000000    0.4949659
514120.0000000    0.4570022
514160.0000000    0.4771393
514200.0000000    0.4947341
514240.0000000    0.4780046
514280.0000000    0.4866328
514320.0000000    0.4576172
514360.0000000    0.4718971
514400.0000000    0.4794386
514440.0000000    0.4875043
514480.0000000    0.4600190
514520.0000000    0.4771098
514560.0000000    0.4344130
514600.0000000    0.4520880
514640.0000000    0.4578204
514680.0000000    0.4957080
514720.0000000    0.4942213
514760.0000000    0.4640334
514800.0000000    0.4371528
514840.0000000    0.4245391
514880.0000000    0.4452127
514920.0000000    0.4401223
514960.0000000    0.4386258
515000.0000000    0.4513534
515040.0000000    0.4576750
515080.0000000    0.4521877
515120.0000000    0.4084507
515160.0000000    0.4255678
515200.0000000    0.3791140
515240.0000000    0.3894725
515280.0000000    0.3932432
515320.0000000    0.3988918
515360.0000000    0.3973421
515400.0000000    0.4352385
515440.0000000    0.4254737
515480.0000000    0.4644322
515520.0000000    0.4328944
515560.0000000    0.4206991
515600.0000000    0.4553731
515640.0000000    0.4529889
515680.0000000    0.4775811
515720.0000000    0.4796828
515760.0000000    0.4953648
515800.0000000    0.4847401
515840.0000000    0.4864072
515880.0000000    0.4840962
515920.0000000    0.4743650
515960.0000000    0.4680905
516000.0000000    0.4525090
516040.0000000    0.4649546
516080.0000000    0.4739895
516120.0000000    0.4510227
516160.0000000    0.4507239
516200.0000000    0.4772916
516240.0000000    0.4898473
516280.0000000    0.4805388
516320.0000000    0.4694467
516360.0000000    0.4719498
516400.0000000    0.4188477
516440.0000000    0.4331272
516480.0000000    0.4246227
516520.0000000    0.4200617
516560.0000000    0.4173088
516600.0000000    0.4417634
516640.0000000    0.4536271
516680.0000000    0.4639059
516720.0000000    0.3998691
516760.0000000    0.4632562
516800.0000000    0.4479323
516840.0000000    0.4061099
516880.0000000    0.4435931
516920.0000000    0.4682757
516960.0000000    0.4901596
517000.0000000    0.4897769
517040.0000000    0.4827804
517080.0000000    0.4879087
517120.0000000    0.4768045
517160.0000000    0.4415272
517200.0000000    0.4696469
517240.0000000    0.4851969
517280.0000000    0.4608525
517320.0000000    0.4909674
517360.0000000    0.4832143
517400.0000000    0.4467151
517440.0000000    0.4255029
517480.0000000    0.4425915
517520.0000000    0.4591833
517560.0000000    0.4504443
517600.0000000    0.4767551
517640.0000000    0.4440889
517680.0000000    0.4809282
517720.0000000    0.4941433
517760.0000000    0.4765689
517800.0000000    0.5049928
517840.0000000    0.4747031
517880.0000000    0.4854828
517920.0000000    0.4977461
517960.0000000    0.4522068
518000.0000000    0.4931326
518040.0000000    0.4970522
518080.0000000    0.4707967
518120.0000000    0.4959508
518160.0000000    0.4780446
518200.0000000    0.4792179
518240.0000000    0.4966538
518280.0000000    0.4801849
518320.0000000    0.4697338
518360.0000000    0.4882763
518400.0000000    0.4797899
518440.0000000    0.4650445
518480.0000000    0.4556824
518520.0000000    0.4662547
518560.0000000    0.4825763
518600.0000000    0.4679881
518640.0000000    0.4152316
518680.0000000    0.4536209
518720.0000000    0.5020521
518760.0000000    0.4784502
518800.0000000    0.4725634
518840.0000000    0.4566560
518880.0000000    0.4581472
518920.0000000    0.4392155
518960.0000000    0.4605914
519000.0000000    0.4544446
519040.0000000    0.4671054
519080.0000000    0.4463561
519120.0000000    0.4548711
519160.0000000    0.4641388
519200.0000000    0.4924383
519240.0000000    0.4823100
519280.0000000    0.4640737
519320.0000000    0.4438148
519360.0000000    0.4106074
519400.0000000    0.3590219
519440.0000000    0.3923747
519480.0000000    0.3865119
519520.0000000    0.3850600
519560.0000000    0.4168003
519600.0000000    0.4329066
519640.0000000    0.4215784
519680.0000000    0.4347238
519720.0000000    0.3907252
519760.0000000    0.3945539
519800.0000000    0.3704101
519840.0000000    0.3725363
519880.0000000    0.4195440
519920.0000000    0.4506881
519960.0000000    0.4310367
520000.0000000    0.4190531
520040.0000000    0.4281879
520080.0000000    0.4107618
520120.0000000    0.4185669
520160.0000000    0.4382963
520200.0000000    0.4297162
520240.0000000    0.4197947
520280.0000000    0.4352165
520320.0000000    0.4182098
520360.0000000    0.3848260
520400.0000000    0.4419757
520440.0000000    0.4142247
520480.0000000    0.4159248
520520.0000000    0.4369375
520560.0000000    0.4579919
520600.0000000    0.4187770
520640.0000000    0.4228969
520680.0000000    0.4283779
520720.0000000    0.4338939
520760.0000000    0.4219124
520800.0000000    0.3780949
520840.0000000    0.4091038
520880.0000000    0.4056052
520920.0000000    0.4129057
520960.0000000    0.4188308
521000.0000000    0.4443731
521040.0000000    0.4578924
521080.0000000    0.4580180
521120.0000000    0.4513428
521160.0000000    0.4408810
521200.0000000    0.4560020
521240.0000000    0.4469834
521280.0000000    0.4072153
521320.0000000    0.4033433
521360.0000000    0.3919525
521400.0000000    0.4037994
521440.0000000    0.3926257
521480.0000000    0.4071484
521520.0000000    0.4042051
521560.0000000    0.3819370
521600.0000000    0.3830492
521640.0000000    0.3927605
521680.0000000    0.3989387
521720.0000000    0.3732309
521760.0000000    0.3848080
521800.0000000    0.3935169
521840.0000000    0.3764463
521880.0000000    0.3490493
521920.0000000    0.3601165
521960.0000000    0.3349346
522000.0000000    0.3944692
522040.0000000    0.4074818
522080.0000000    0.4069399
522120.0000000    0.4032866
522160.0000000    0.4454839
522200.0000000    0.4414403
522240.0000000    0.4022176
522280.0000000    0.4307460
522320.0000000    0.4269738
522360.0000000    0.4186041
522400.0000000    0.4386402
522440.0000000    0.4629982
522480.0000000    0.4074569
522520.0000000    0.4163469
522560.0000000    0.4036064
522600.0000000    0.4100811
522640.0000000    0.3947909
522680.0000000    0.3391049
522720.0000000    0.4050643
522760.0000000    0.4403255
522800.0000000    0.4050534
522840.0000000    0.3443871
522880.0000000    0.3545631
522920.0000000    0.4262043
522960.0000000    0.4095146
523000.0000000    0.4034789
523040.0000000    0.4232270
523080.0000000    0.4429231
523120.0000000    0.4197751
523160.0000000    0.3966321
523200.0000000    0.3912672
523240.0000000    0.3929219
523280.0000000    0.3829684
523320.0000000    0.4034653
523360.0000000    0.4411354
523400.0000000    0.4313612
523440.0000000    0.4474981
523480.0000000    0.4386017
523520.0000000    0.4442340
523560.0000000    0.4239706
523600.0000000    0.4256024
523640.0000000    0.3993361
523680.0000000    0.3929379
523720.0000000    0.3959584
523760.0000000    0.3986748
523800.0000000    0.3843553
523840.0000000    0.4091177
523880.0000000    0.4128466
523920.0000000    0.3772393
523960.0000000    0.3896960
524000.0000000    0.3881631
524040.0000000    0.4222719
524080.0000000    0.4182405
524120.0000000    0.4211522
524160.0000000    0.4291073
524200.0000000    0.4001328
524240.0000000    0.3639251
524280.0000000    0.3406098
524320.0000000    0.3493725
524360.0000000    0.3381982
524400.0000000    0.3173071
524440.0000000    0.3244877
524480.0000000    0.3627307
524520.0000000    0.3574233
524560.0000000    0.3425958
524600.0000000    0.3721507
524640.0000000    0.3367885
524680.0000000    0.3831579
524720.0000000    0.3452331
524760.0000000    0.3230388
524800.0000000    0.3357667
524840.0000000    0.3373615
524880.0000000    0.3794281
524920.0000000    0.3563505
524960.0000000    0.3568580
525000.0000000    0.3699458
525040.0000000    0.3793024
525080.0000000    0.3929047
525120.0000000    0.3775194
525160.0000000    0.3903420
525200.0000000    0.3594529
525240.0000000    0.3810040
525280.0000000    0.4094377
525320.0000000    0.3918961
525360.0000000    0.3913338
525400.0000000    0.3927612
525440.0000000    0.3930436
525480.0000000    0.3916450
525520.0000000    0.4178678
525560.0000000    0.4327724
525600.0000000    0.4164903
525640.0000000    0.4111382
525680.0000000    0.4042574
525720.0000000    0.4219100
525760.0000000    0.3958872
525800.0000000    0.3689941
525840.0000000    0.3943036
525880.0000000    0.4074022
525920.0000000    0.3770993
525960.0000000    0.4146788
526000.0000000    0.3896288
526040.0000000    0.3845746
526080.0000000    0.3823315
526120.0000000    0.3679062
526160.0000000    0.3562311
526200.0000000    0.3654964
526240.0000000    0.3906048
526280.0000000    0.3569535
526320.0000000    0.3397029
526360.0000000    0.3783512
526400.0000000    0.3632872
526440.0000000    0.3783205
526480.0000000    0.3438293
526520.0000000    0.3531969
526560.0000000    0.3515234
526600.0000000    0.3500964
526640.0000000    0.3337007
526680.0000000    0.3534161
526720.0000000    0.3586396
526760.0000000    0.3268275
526800.0000000    0.3557005
526840.0000000    0.3395286
526880.0000000    0.3665307
526920.0000000    0.3538986
526960.0000000    0.3716395
527000.0000000    0.3657320
527040.0000000    0.3514237
527080.0000000    0.3422629
527120.0000000    0.3370247
527160.0000000    0.3341329
527200.0000000    0.3457989
527240.0000000    0.3510601
527280.0000000    0.3410628
527320.0000000    0.3377501
527360.0000000    0.3619977
527400.0000000    0.3626786
527440.0000000    0.3493343
527480.0000000    0.3629945
527520.0000000    0.3544069
527560.0000000    0.3583787
527600.0000000    0.3544312
527640.0000000    0.3687653
527680.0000000    0.3495111
527720.0000000    0.3534927
527760.0000000    0.3470365
527800.0000000    0.3465396
527840.0000000    0.3619198
527880.0000000    0.3497053
527920.0000000    0.3667666
527960.0000000    0.3381488
528000.0000000    0.3598642
528040.0000000    0.3460594
528080.0000000    0.3467841
528120.0000000    0.3464695
528160.0000000    0.3597983
528200.0000000    0.3406005
528240.0000000    0.3560327
528280.0000000    0.3539425
528320.0000000    0.3411242
528360.0000000    0.3496581
528400.0000000    0.3321176
528440.0000000    0.3552853
528480.0000000    0.3399542
528520.0000000    0.3352791
528560.0000000    0.3393643
528600.0000000    0.3277358
528640.0000000    0.3371146
528680.0000000    0.3241799
528720.0000000    0.3590380
528760.0000000    0.3272119
528800.0000000    0.3347251
528840.0000000    0.3087793
528880.0000000    0.3092378
528920.0000000    0.3155051
528960.0000000    0.3183590
529000.0000000    0.3121577
529040.0000000    0.3156927
529080.0000000    0.3341192
529120.0000000    0.3231840
529160.0000000    0.3247262
529200.0000000    0.3159923
529240.0000000    0.3042099
529280.0000000    0.3054892
529320.0000000    0.3084843
529360.0000000    0.3321377
529400.0000000    0.3252532
529440.0000000    0.3212712
529480.0000000    0.3336279
529520.0000000    0.3275895
529560.0000000    0.3289132
529600.0000000    0.3209873
529640.0000000    0.3255495
529680.0000000    0.3435092
529720.0000000    0.3528489
529760.0000000    0.3426096
529800.0000000    0.3554145
529840.0000000    0.3290129
529880.0000000    0.3422314
529920.0000000    0.3520814
529960.0000000    0.3629995
530000.0000000    0.3650227
530040.0000000    0.3483771
530080.0000000    0.3511862
530120.0000000    0.3628150
530160.0000000    0.3616707
530200.0000000    0.3702094
530240.0000000    0.3630087
530280.0000000    0.3598355
530320.0000000    0.3670702
530360.0000000    0.3712775
530400.0000000    0.3577049
530440.0000000    0.3603480
530480.0000000    0.3604376
530520.0000000    0.3576555
530560.0000000    0.3699082
530600.0000000    0.3682138
530640.0000000    0.3923064
530680.0000000    0.3955708
530720.0000000    0.3778788
530760.0000000    0.3660151
530800.0000000    0.3744631
530840.0000000    0.3809081
530880.0000000    0.3835630
530920.0000000    0.3654831
530960.0000000    0.3908920
531000.0000000    0.3780845
531040.0000000    0.3830509
531080.0000000    0.3804152
531120.0000000    0.3848140
531160.0000000    0.3811600
531200.0000000    0.3828397
531240.0000000    0.3999445
531280.0000000    0.4287425
531320.0000000    0.3975240
531360.0000000    0.4206632
531400.0000000    0.4078538
531440.0000000    0.3947499
531480.0000000    0.3944935
531520.0000000    0.3863417
531560.0000000    0.3954738
531600.0000000    0.3628195
531640.0000000    0.3668493
531680.0000000    0.3740866
531720.0000000    0.3757061
531760.0000000    0.3703901
531800.0000000    0.3660249
531840.0000000    0.3897112
531880.0000000    0.3882752
531920.0000000    0.3625605
531960.0000000    0.3244137
532000.0000000    0.3627915
532040.0000000    0.3672379
532080.0000000    0.3738092
532120.0000000    0.3365262
532160.0000000    0.3544933
532200.0000000    0.3840409
532240.0000000    0.3763042
532280.0000000    0.3580223
532320.0000000    0.3411273
532360.0000000    0.3566588
532400.0000000    0.3652813
532440.0000000    0.3744783
532480.0000000    0.3521557
532520.0000000    0.3564256
532560.0000000    0.3616476
532600.0000000    0.3748956
532640.0000000    0.3676698
532680.0000000    0.3708720
532720.0000000    0.3786729
532760.0000000    0.3767458
532800.0000000    0.3320474
532840.0000000    0.3682252
532880.0000000    0.3426148
532920.0000000    0.3406948
532960.0000000    0.3404501
533000.0000000    0.3499092
533040.0000000    0.3642370
533080.0000000    0.3615549
533120.0000000    0.3840404
533160.0000000    0.3763005
533200.0000000    0.4008367
533240.0000000    0.3812150
533280.0000000    0.4008482
533320.0000000    0.3568976
533360.0000000    0.3546677
533400.0000000    0.3652956
533440.0000000    0.3784107
533480.0000000    0.3815674
533520.0000000    0.3831672
533560.0000000    0.3741583
533600.0000000    0.3897270
533640.0000000    0.3808222
533680.0000000    0.3732906
533720.0000000    0.3650821
533760.0000000    0.3891263
533800.0000000    0.3690800
533840.0000000    0.3805991
533880.0000000    0.3812109
533920.0000000    0.3802231
533960.0000000    0.3628906
534000.0000000    0.4008706
534040.0000000    0.4099570
534080.0000000    0.3887553
534120.0000000    0.3838449
534160.0000000    0.4013721
534200.0000000    0.3924041
534240.0000000    0.3720836
534280.0000000    0.3831958
534320.0000000    0.3663868
534360.0000000    0.3726133
534400.0000000    0.4046266
534440.0000000    0.3786727
534480.0000000    0.3945749
534520.0000000    0.3775935
534560.0000000    0.3894131
534600.0000000    0.3979630
534640.0000000    0.3858310
534680.0000000    0.3953097
534720.0000000    0.3891787
534760.0000000    0.3793589
534800.0000000    0.3862127
534840.0000000    0.3918422
534880.0000000    0.3528117
534920.0000000    0.3474870
534960.0000000    0.3716830
535000.0000000    0.3727691
535040.0000000    0.3867773
535080.0000000    0.3666915
535120.0000000    0.3628817
535160.0000000    0.3770738
535200.0000000    0.3950995
535240.0000000    0.4060392
535280.0000000    0.3815711
535320.0000000    0.3670309
535360.0000000    0.3858488
535400.0000000    0.3944947
535440.0000000    0.4149055
535480.0000000    0.3806616
535520.0000000    0.4005915
535560.0000000    0.4036510
535600.0000000    0.4204696
535640.0000000    0.3898154
535680.0000000    0.3975138
535720.0000000    0.3945412
535760.0000000    0.4049316
535800.0000000    0.3979552
535840.0000000    0.3875617
535880.0000000    0.4145098
535920.0000000    0.4086044
535960.0000000    0.4001416
536000.0000000    0.4065514
536040.0000000    0.4162485
536080.0000000    0.4107274
536120.0000000    0.4190269
536160.0000000    0.4283757
536200.0000000    0.4104909
536240.0000000    0.4392221
536280.0000000    0.4184588
536320.0000000    0.4279135
536360.0000000    0.4256973
536400.0000000    0.4401390
536440.0000000    0.4044423
536480.0000000    0.4374099
536520.0000000    0.4380497
536560.0000000    0.4319675
536600.0000000    0.4019467
536640.0000000    0.4019771
536680.0000000    0.3932470
536720.0000000    0.3747247
536760.0000000    0.3707360
536800.0000000    0.3798408
536840.0000000    0.3774226
536880.0000000    0.3935143
536920.0000000    0.4046745
536960.0000000    0.3623574
537000.0000000    0.3830666
537040.0000000    0.4027497
537080.0000000    0.3912692
537120.0000000    0.3933740
537160.0000000    0.3977084
537200.0000000    0.3900448
537240.0000000    0.3921051
537280.0000000    0.3815878
537320.0000000    0.3732069
537360.0000000    0.4053791
537400.0000000    0.4059663
537440.0000000    0.4121184
537480.0000000    0.3999807
537520.0000000    0.4159986
537560.0000000    0.4043204
537600.0000000    0.3872987
537640.0000000    0.3683012
537680.0000000    0.3950746
537720.0000000    0.3988430
537760.0000000    0.3672409
537800.0000000    0.3835519
537840.0000000    0.4037064
537880.0000000    0.3973528
537920.0000000    0.3615700
537960.0000000    0.3603325
538000.0000000    0.3487075
538040.0000000    0.3839060
538080.0000000    0.3834037
538120.0000000    0.3879487
538160.0000000    0.3871146
538200.0000000    0.3478140
538240.0000000    0.3576433
538280.0000000    0.3535426
538320.0000000    0.3472516
538360.0000000    0.3273320
538400.0000000    0.3342896
538440.0000000    0.3618231
538480.0000000    0.3778625
538520.0000000    0.3755026
538560.0000000    0.3806629
538600.0000000    0.4008940
538640.0000000    0.3667678
538680.0000000    0.3850750
538720.0000000    0.3682116
538760.0000000    0.3727209
538800.0000000    0.3978930
538840.0000000    0.3884101
538880.0000000    0.3837470
538920.0000000    0.3934268
538960.0000000    0.4045332
539000.0000000    0.4117063
539040.0000000    0.3779203
539080.0000000    0.3732945
539120.0000000    0.3971760
539160.0000000    0.3955668
539200.0000000    0.3915490
539240.0000000    0.3776444
539280.0000000    0.3742589
539320.0000000    0.3659170
539360.0000000    0.3483083
539400.0000000    0.3343003
539440.0000000    0.3371947
539480.0000000    0.3708867
539520.0000000    0.3371058
539560.0000000    0.3765469
539600.0000000    0.3374138
539640.0000000    0.3573789
539680.0000000    0.3364352
539720.0000000    0.3544606
539760.0000000    0.3426031
539800.0000000    0.3610308
539840.0000000    0.3698001
539880.0000000    0.3558087
539920.0000000    0.3602372
539960.0000000    0.3753132
540000.0000000    0.3640010
540040.0000000    0.3646598
540080.0000000    0.3640575
540120.0000000    0.3553326
540160.0000000    0.3547325
540200.0000000    0.3546944
540240.0000000    0.3662497
540280.0000000    0.3862378
540320.0000000    0.3453322
540360.0000000    0.3402916
540400.0000000    0.3540469
540440.0000000    0.3722000
540480.0000000    0.3506083
540520.0000000    0.3701720
540560.0000000    0.3508812
540600.0000000    0.3563903
540640.0000000    0.3943796
540680.0000000    0.3739875
540720.0000000    0.3988835
540760.0000000    0.4073742
540800.0000000    0.4021500
540840.0000000    0.4100620
540880.0000000    0.4042294
540920.0000000    0.4108495
540960.0000000    0.4161498
541000.0000000    0.3980267
541040.0000000    0.4198780
541080.0000000    0.3990889
541120.0000000    0.4154151
541160.0000000    0.3952402
541200.0000000    0.4023945
541240.0000000    0.4095665
541280.0000000    0.4185981
541320.0000000    0.4202172
541360.0000000    0.4221990
541400.0000000    0.4220035
541440.0000000    0.4010557
541480.0000000    0.4268070
541520.0000000    0.4051498
541560.0000000    0.4014721
541600.0000000    0.4117167
541640.0000000    0.4104179
541680.0000000    0.3934107
541720.0000000    0.3983981
541760.0000000    0.4061269
541800.0000000    0.4045646
541840.0000000    0.4194777
541880.0000000    0.4078293
541920.0000000    0.4177468
541960.0000000    0.4240370
542000.0000000    0.4262645
542040.0000000    0.4118202
542080.0000000    0.3992034
542120.0000000    0.3582618
542160.0000000    0.3839419
542200.0000000    0.4128850
542240.0000000    0.4197195
542280.0000000    0.4134451
542320.0000000    0.4305147
542360.0000000    0.4325511
542400.0000000    0.4084294
542440.0000000    0.4315318
542480.0000000    0.4246483
542520.0000000    0.3938865
542560.0000000    0.4035755
542600.0000000    0.4089776
542640.0000000    0.4389558
542680.0000000    0.4350845
542720.0000000    0.4346945
542760.0000000    0.4464656
542800.0000000    0.4840148
542840.0000000    0.4775251
542880.0000000    0.4172549
542920.0000000    0.4320061
542960.0000000    0.4252988
543000.0000000    0.4359617
543040.0000000    0.4408138
543080.0000000    0.4450397
543120.0000000    0.4080313
543160.0000000    0.4094073
543200.0000000    0.3864492
543240.0000000    0.4075782
543280.0000000    0.3977695
543320.0000000    0.3769467
543360.0000000    0.3764936
543400.0000000    0.3899101
543440.0000000    0.3692708
543480.0000000    0.3805365
543520.0000000    0.3788518
543560.0000000    0.3700741
543600.0000000    0.3571849
543640.0000000    0.3828057
543680.0000000    0.4194806
543720.0000000    0.4096003
543760.0000000    0.4036628
543800.0000000    0.4121428
543840.0000000    0.3887603
543880.0000000    0.3989718
543920.0000000    0.3673713
543960.0000000    0.3748326
544000.0000000    0.3790312
544040.0000000    0.3638539
544080.0000000    0.3955568
544120.0000000    0.3554114
544160.0000000    0.3543960
544200.0000000    0.3628637
544240.0000000    0.3808155
544280.0000000    0.3660771
544320.0000000    0.3508467
544360.0000000    0.3716336
544400.0000000    0.3588408
544440.0000000    0.3788062
544480.0000000    0.3977595
544520.0000000    0.4021792
544560.0000000    0.3955421
544600.0000000    0.3722602
544640.0000000    0.3663372
544680.0000000    0.3957381
544720.0000000    0.3676602
544760.0000000    0.3991914
544800.0000000    0.3820000
544840.0000000    0.3865540
544880.0000000    0.3626070
544920.0000000    0.3846636
544960.0000000    0.3777994
545000.0000000    0.3664221
545040.0000000    0.3638494
545080.0000000    0.3767849
545120.0000000    0.3947608
545160.0000000    0.3726733
545200.0000000    0.3693673
545240.0000000    0.4011089
545280.0000000    0.3874053
545320.0000000    0.3948432
545360.0000000    0.3689334
545400.0000000    0.3605847
545440.0000000    0.3479133
545480.0000000    0.3744508
545520.0000000    0.3794094
545560.0000000    0.3724565
545600.0000000    0.3907878
545640.0000000    0.3803265
545680.0000000    0.3833718
545720.0000000    0.3517082
545760.0000000    0.3840875
545800.0000000    0.3684705
545840.0000000    0.3892681
545880.0000000    0.3834513
545920.0000000    0.3742066
545960.0000000    0.3907556
546000.0000000    0.3634939
546040.0000000    0.3614856
546080.0000000    0.3545695
546120.0000000    0.3521558
546160.0000000    0.3512992
546200.0000000    0.3600554
546240.0000000    0.3571967
546280.0000000    0.3628504
546320.0000000    0.3538069
546360.0000000    0.3503140
546400.0000000    0.3401407
546440.0000000    0.3632896
546480.0000000    0.3540806
546520.0000000    0.3524394
546560.0000000    0.3739763
546600.0000000    0.3789813
546640.0000000    0.3738007
546680.0000000    0.3585815
546720.0000000    0.3763467
546760.0000000    0.3528616
546800.0000000    0.3465338
546840.0000000    0.3549049
546880.0000000    0.3474269
546920.0000000    0.3504509
546960.0000000    0.3802690
547000.0000000    0.3803528
547040.0000000    0.3780170
547080.0000000    0.3704375
547120.0000000    0.3711070
547160.0000000    0.3868727
547200.0000000    0.3933997
547240.0000000    0.3732705
547280.0000000    0.3996805
547320.0000000    0.3767048
547360.0000000    0.3716622
547400.0000000    0.3877123
547440.0000000    0.3956527
547480.0000000    0.3923379
547520.0000000    0.3779365
547560.0000000    0.4027748
547600.0000000    0.3890141
547640.0000000    0.3720672
547680.0000000    0.3772591
547720.0000000    0.3682334
547760.0000000    0.3722753
547800.0000000    0.3602895
547840.0000000    0.3637623
547880.0000000    0.3760090
547920.0000000    0.3659147
547960.0000000    0.3556342
548000.0000000    0.3785393
548040.0000000    0.3664133
548080.0000000    0.3507648
548120.0000000    0.3671508
548160.0000000    0.3811047
548200.0000000    0.3611368
548240.0000000    0.3735692
548280.0000000    0.3747446
548320.0000000    0.3765756
548360.0000000    0.3650056
548400.0000000    0.3553278
548440.0000000    0.3457922
548480.0000000    0.3628292
548520.0000000    0.3600663
548560.0000000    0.3475314
548600.0000000    0.3442923
548640.0000000    0.3805842
548680.0000000    0.3941149
548720.0000000    0.3761900
548760.0000000    0.3730775
548800.0000000    0.3627696
548840.0000000    0.3721909
548880.0000000    0.3879147
548920.0000000    0.3801028
548960.0000000    0.3569681
549000.0000000    0.3598718
549040.0000000    0.3741639
549080.0000000    0.3621485
549120.0000000    0.3592899
549160.0000000    0.3670691
549200.0000000    0.3534918
549240.0000000    0.3594778
549280.0000000    0.3778881
549320.0000000    0.3576333
549360.0000000    0.3837506
549400.0000000    0.3878733
549440.0000000    0.3891177
549480.0000000    0.3683104
549520.0000000    0.3831153
549560.0000000    0.3558888
549600.0000000    0.3903407
549640.0000000    0.3716886
549680.0000000    0.3653788
549720.0000000    0.3597740
549760.0000000    0.3847773
549800.0000000    0.3767352
549840.0000000    0.3705206
549880.0000000    0.3849021
549920.0000000    0.3754333
549960.0000000    0.3840711
550000.0000000    0.3708576
550040.0000000    0.3698212
550080.0000000    0.3637096
550120.0000000    0.3741938
550160.0000000    0.3666387
550200.0000000    0.3790002
550240.0000000    0.3831143
550280.0000000    0.3757869
550320.0000000    0.3689670
550360.0000000    0.3784976
550400.0000000    0.3612648
550440.0000000    0.3775098
550480.0000000    0.3723911
550520.0000000    0.3517326
550560.0000000    0.3627977
550600.0000000    0.3627985
550640.0000000    0.3598803
550680.0000000    0.3647901
550720.0000000    0.3791266
550760.0000000    0.3826226
550800.0000000    0.3836816
550840.0000000    0.3765717
550880.0000000    0.4023834
550920.0000000    0.3949551
550960.0000000    0.3768595
551000.0000000    0.3827094
551040.0000000    0.3705011
551080.0000000    0.3711250
551120.0000000    0.3723153
551160.0000000    0.4053349
551200.0000000    0.3798807
551240.0000000    0.4119549
551280.0000000    0.3998787
551320.0000000    0.3950973
551360.0000000    0.3791156
551400.0000000    0.3900251
551440.0000000    0.3873103
551480.0000000    0.3761414
551520.0000000    0.3699332
551560.0000000    0.3598652
551600.0000000    0.3780670
551640.0000000    0.3851040
551680.0000000    0.4155767
551720.0000000    0.4092768
551760.0000000    0.3880988
551800.0000000    0.3846414
551840.0000000    0.3823824
551880.0000000    0.3795465
551920.0000000    0.3891208
551960.0000000    0.4057105
552000.0000000    0.3672459
552040.0000000    0.3783478
552080.0000000    0.3561305
552120.0000000    0.3788134
552160.0000000    0.3955149
552200.0000000    0.3557945
552240.0000000    0.3850478
552280.0000000    0.3731298
552320.0000000    0.3772309
552360.0000000    0.3648354
552400.0000000    0.3881809
552440.0000000    0.3930273
552480.0000000    0.3876241
552520.0000000    0.3705526
552560.0000000    0.3975880
552600.0000000    0.3850487
552640.0000000    0.3879786
552680.0000000    0.3871711
552720.0000000    0.3885396
552760.0000000    0.3770940
552800.0000000    0.3819911
552840.0000000    0.3964569
552880.0000000    0.3889136
552920.0000000    0.3881704
552960.0000000    0.3843986
553000.0000000    0.3897480
553040.0000000    0.3900019
553080.0000000    0.3781353
553120.0000000    0.3773354
553160.0000000    0.3849610
553200.0000000    0.3779868
553240.0000000    0.3721265
553280.0000000    0.3945534
553320.0000000    0.3706467
553360.0000000    0.3697597
553400.0000000    0.3884403
553440.0000000    0.3809090
553480.0000000    0.3782935
553520.0000000    0.4092453
553560.0000000    0.4212724
553600.0000000    0.4080485
553640.0000000    0.3865185
553680.0000000    0.4059965
553720.0000000    0.4110835
553760.0000000    0.3881278
553800.0000000    0.3827329
553840.0000000    0.3842046
553880.0000000    0.3775204
553920.0000000    0.3895809
553960.0000000    0.4025564
554000.0000000    0.4041404
554040.0000000    0.4057845
554080.0000000    0.3869632
554120.0000000    0.3897853
554160.0000000    0.3733858
554200.0000000    0.3624656
554240.0000000    0.3809301
554280.0000000    0.3603672
554320.0000000    0.3732496
554360.0000000    0.3632251
554400.0000000    0.3612687
554440.0000000    0.3963276
554480.0000000    0.4118885
554520.0000000    0.3867874
554560.0000000    0.3759928
554600.0000000    0.3909513
554640.0000000    0.3678577
554680.0000000    0.3808526
554720.0000000    0.3964346
554760.0000000    0.3830457
554800.0000000    0.3715072
554840.0000000    0.3856412
554880.0000000    0.3799320
554920.0000000    0.3513974
554960.0000000    0.3522753
555000.0000000    0.3917845
555040.0000000    0.3769906
555080.0000000    0.3860930
555120.0000000    0.3995737
555160.0000000    0.3903566
555200.0000000    0.3959154
555240.0000000    0.3838319
555280.0000000    0.3725175
555320.0000000    0.3708993
555360.0000000    0.4001894
555400.0000000    0.3831485
555440.0000000    0.3718058
555480.0000000    0.3796714
555520.0000000    0.4110361
555560.0000000    0.3644767
555600.0000000    0.3982759
555640.0000000    0.3967166
555680.0000000    0.3899064
555720.0000000    0.3935376
555760.0000000    0.3807969
555800.0000000    0.3896286
555840.0000000    0.3888871
555880.0000000    0.4013112
555920.0000000    0.4016848
555960.0000000    0.3880448
556000.0000000    0.3892344
556040.0000000    0.3891617
556080.0000000    0.3885824
556120.0000000    0.3928971
556160.0000000    0.3836816
556200.0000000    0.4003376
556240.0000000    0.3703123
556280.0000000    0.3721128
556320.0000000    0.3814835
556360.0000000    0.3917564
556400.0000000    0.3766932
556440.0000000    0.3967046
556480.0000000    0.3860506
556520.0000000    0.3798468
556560.0000000    0.3562553
556600.0000000    0.3695848
556640.0000000    0.3872070
556680.0000000    0.4023709
556720.0000000    0.3839914
556760.0000000    0.3762700
556800.0000000    0.3713096
556840.0000000    0.3776166
556880.0000000    0.3881924
556920.0000000    0.3851863
556960.0000000    0.3675135
557000.0000000    0.4035375
557040.0000000    0.4047978
557080.0000000    0.4008041
557120.0000000    0.3680113
557160.0000000    0.3936265
557200.0000000    0.3640909
557240.0000000    0.3815413
557280.0000000    0.3839654
557320.0000000    0.3960078
557360.0000000    0.3833950
557400.0000000    0.3944041
557440.0000000    0.3707598
557480.0000000    0.3768666
557520.0000000    0.4083222
557560.0000000    0.3862413
557600.0000000    0.3668973
557640.0000000    0.3987408
557680.0000000    0.3628255
557720.0000000    0.3814745
557760.0000000    0.3770582
557800.0000000    0.3831519
557840.0000000    0.3708971
557880.0000000    0.3729201
557920.0000000    0.3918422
557960.0000000    0.3798476
558000.0000000    0.3938274
558040.0000000    0.3877152
558080.0000000    0.3852241
558120.0000000    0.3880183
558160.0000000    0.3743121
558200.0000000    0.3590799
558240.0000000    0.3753040
558280.0000000    0.3346381
558320.0000000    0.3518559
558360.0000000    0.3529571
558400.0000000    0.3829207
558440.0000000    0.3886888
558480.0000000    0.3734132
558520.0000000    0.3902408
558560.0000000    0.3827413
558600.0000000    0.3889028
558640.0000000    0.3721015
558680.0000000    0.3628176
558720.0000000    0.3984385
558760.0000000    0.3972704
558800.0000000    0.4020557
558840.0000000    0.3953036
558880.0000000    0.3959014
558920.0000000    0.3901376
558960.0000000    0.3820530
559000.0000000    0.4030949
559040.0000000    0.4118609
559080.0000000    0.4049158
559120.0000000    0.3863605
559160.0000000    0.3877733
559200.0000000    0.3850417
559240.0000000    0.3671016
559280.0000000    0.3683889
559320.0000000    0.3773977
559360.0000000    0.3830729
559400.0000000    0.3763265
559440.0000000    0.3886692
559480.0000000    0.4014659
559520.0000000    0.4050209
559560.0000000    0.3697328
559600.0000000    0.3886373
559640.0000000    0.3715402
559680.0000000    0.3759093
559720.0000000    0.3857015
559760.0000000    0.3964525
559800.0000000    0.3627501
559840.0000000    0.3618667
559880.0000000    0.3888397
559920.0000000    0.3777080
559960.0000000    0.3779701
560000.0000000    0.3666371
560040.0000000    0.3697818
560080.0000000    0.3952348
560120.0000000    0.3808212
560160.0000000    0.3830479
560200.0000000    0.3867391
560240.0000000    0.4093286
560280.0000000    0.3957937
560320.0000000    0.4076664
560360.0000000    0.3971371
560400.0000000    0.3875470
560440.0000000    0.3819327
560480.0000000    0.4065904
560520.0000000    0.3938434
560560.0000000    0.3868786
560600.0000000    0.3956035
560640.0000000    0.3862628
560680.0000000    0.3775004
560720.0000000    0.3900275
560760.0000000    0.3703219
560800.0000000    0.3402491
560840.0000000    0.3527084
560880.0000000    0.3758845
560920.0000000    0.3621884
560960.0000000    0.3842001
561000.0000000    0.3860034
561040.0000000    0.3864112
561080.0000000    0.3638919
561120.0000000    0.3648152
561160.0000000    0.3835139
561200.0000000    0.3708730
561240.0000000    0.3932440
561280.0000000    0.4146635
561320.0000000    0.3993886
561360.0000000    0.3747312
561400.0000000    0.3582062
561440.0000000    0.3740997
561480.0000000    0.4048133
561520.0000000    0.3752988
561560.0000000    0.3964163
561600.0000000    0.3883217
561640.0000000    0.3931862
561680.0000000    0.3842582
561720.0000000    0.3956489
561760.0000000    0.3806756
561800.0000000    0.3907058
561840.0000000    0.3619516
561880.0000000    0.3678490
561920.0000000    0.3628256
561960.0000000    0.3835488
562000.0000000    0.3833591
562040.0000000    0.3845828
562080.0000000    0.3814719
562120.0000000    0.3734915
562160.0000000    0.3651974
562200.0000000    0.3676526
562240.0000000    0.3855649
562280.0000000    0.3809259
562320.0000000    0.3772886
562360.0000000    0.4053063
562400.0000000    0.3935971
562440.0000000    0.3830242
562480.0000000    0.3953656
562520.0000000    0.3875554
562560.0000000    0.3801320
562600.0000000    0.3764997
562640.0000000    0.3713958
562680.0000000    0.3674271
562720.0000000    0.3784403
562760.0000000    0.3623014
562800.0000000    0.3560645
562840.0000000    0.3703125
562880.0000000    0.3657190
562920.0000000    0.3518411
562960.0000000    0.3568316
563000.0000000    0.3592903
563040.0000000    0.3562570
563080.0000000    0.3630980
563120.0000000    0.3623995
563160.0000000    0.3834810
563200.0000000    0.3938827
563240.0000000    0.3578842
563280.0000000    0.3627858
563320.0000000    0.3653343
563360.0000000    0.3493338
563400.0000000    0.3583921
563440.0000000    0.3581733
563480.0000000    0.3826494
563520.0000000    0.3668605
563560.0000000    0.3677698
563600.0000000    0.3756010
563640.0000000    0.3738959
563680.0000000    0.3956822
563720.0000000    0.3750086
563760.0000000    0.3677008
563800.0000000    0.3649093
563840.0000000    0.3815066
563880.0000000    0.3742916
563920.0000000    0.3620892
563960.0000000    0.3921811
564000.0000000    0.3689327
564040.0000000    0.3945048
564080.0000000    0.3819182
564120.0000000    0.3722777
564160.0000000    0.3659202
564200.0000000    0.3733650
564240.0000000    0.3532222
564280.0000000    0.3553246
564320.0000000    0.3690190
564360.0000000    0.3579365
564400.0000000    0.3598391
564440.0000000    0.3587491
564480.0000000    0.3575972
564520.0000000    0.3631393
564560.0000000    0.3575013
564600.0000000    0.3561830
564640.0000000    0.3853512
564680.0000000    0.3661079
564720.0000000    0.3695782
564760.0000000    0.3623511
564800.0000000    0.3737814
564840.0000000    0.3624222
564880.0000000    0.3754586
564920.0000000    0.3752630
564960.0000000    0.3526850
565000.0000000    0.3732390
565040.0000000    0.3852584
565080.0000000    0.3633486
565120.0000000    0.3770525
565160.0000000    0.3708512
565200.0000000    0.3970764
565240.0000000    0.3908128
565280.0000000    0.3900977
565320.0000000    0.3683761
565360.0000000    0.3875065
565400.0000000    0.3845853
565440.0000000    0.3741036
565480.0000000    0.3747523
565520.0000000    0.3733920
565560.0000000    0.3791922
565600.0000000    0.3588448
565640.0000000    0.3752393
565680.0000000    0.3572422
565720.0000000    0.3710614
565760.0000000    0.3606560
565800.0000000    0.3825450
565840.0000000    0.3687598
565880.0000000    0.3852350
565920.0000000    0.3495593
565960.0000000    0.3812583
566000.0000000    0.3863421
566040.0000000    0.3916019
566080.0000000    0.3775885
566120.0000000    0.3713618
566160.0000000    0.3676977
566200.0000000    0.3718112
566240.0000000    0.3736459
566280.0000000    0.3642716
566320.0000000    0.3793941
566360.0000000    0.3547594
566400.0000000    0.3723853
566440.0000000    0.3718602
566480.0000000    0.3803954
566520.0000000    0.3750773
566560.0000000    0.3485800
566600.0000000    0.3886194
566640.0000000    0.3784215
566680.0000000    0.3561673
566720.0000000    0.3480889
566760.0000000    0.3593467
566800.0000000    0.3688348
566840.0000000    0.3897190
566880.0000000    0.3940565
566920.0000000    0.3700191
566960.0000000    0.3446213
567000.0000000    0.3923456
567040.0000000    0.3650683
567080.0000000    0.3733151
567120.0000000    0.3822415
567160.0000000    0.3789593
567200.0000000    0.3808524
567240.0000000    0.4028858
567280.0000000    0.4019358
567320.0000000    0.3898781
567360.0000000    0.4093834
567400.0000000    0.3966253
567440.0000000    0.3912918
567480.0000000    0.3893555
567520.0000000    0.3877192
567560.0000000    0.3980141
567600.0000000    0.3900812
567640.0000000    0.3887032
567680.0000000    0.4175653
567720.0000000    0.4202647
567760.0000000    0.4071280
567800.0000000    0.4107447
567840.0000000    0.3815515
567880.0000000    0.3698522
567920.0000000    0.3700282
567960.0000000    0.3754714
568000.0000000    0.3776483
568040.0000000    0.3764979
568080.0000000    0.3710349
568120.0000000    0.3788011
568160.0000000    0.3900611
568200.0000000    0.3919695
568240.0000000    0.3828216
568280.0000000    0.3805652
568320.0000000    0.3855534
568360.0000000    0.4082062
568400.0000000    0.3824137
568440.0000000    0.3647502
568480.0000000    0.3881647
568520.0000000    0.3687599
568560.0000000    0.3839782
568600.0000000    0.3820939
568640.0000000    0.3805564
568680.0000000    0.3887317
568720.0000000    0.3674594
568760.0000000    0.3838377
568800.0000000    0.3576976
568840.0000000    0.3953384
568880.0000000    0.3846586
568920.0000000    0.3860461
568960.0000000    0.3901457
569000.0000000    0.3896119
569040.0000000    0.3770668
569080.0000000    0.3979793
569120.0000000    0.4006582
569160.0000000    0.4063220
569200.0000000    0.4183711
569240.0000000    0.3937603
569280.0000000    0.3980843
569320.0000000    0.4300181
569360.0000000    0.4286334
569400.0000000    0.4240186
569440.0000000    0.4033685
569480.0000000    0.4159658
569520.0000000    0.4061900
569560.0000000    0.4041611
569600.0000000    0.3709127
569640.0000000    0.3832503
569680.0000000    0.3983430
569720.0000000    0.3958224
569760.0000000    0.3901629
569800.0000000    0.3860358
569840.0000000    0.3680691
569880.0000000    0.3739128
569920.0000000    0.3889949
569960.0000000    0.3895672
570000.0000000    0.3873765
570040.0000000    0.3874668
570080.0000000    0.3595841
570120.0000000    0.3973726
570160.0000000    0.3585440
570200.0000000    0.3607734
570240.0000000    0.3747852
570280.0000000    0.3520990
570320.0000000    0.3764378
570360.0000000    0.3871045
570400.0000000    0.3833114
570440.0000000    0.3661062
570480.0000000    0.3612062
570520.0000000    0.3390779
570560.0000000    0.3726872
570600.0000000    0.3680209
570640.0000000    0.3584520
570680.0000000    0.3518840
570720.0000000    0.3719399
570760.0000000    0.3512593
570800.0000000    0.3691997
570840.0000000    0.3802069
570880.0000000    0.3877143
570920.0000000    0.3932485
570960.0000000    0.4055921
571000.0000000    0.3913369
571040.0000000    0.3709685
571080.0000000    0.3670059
571120.0000000    0.3604243
571160.0000000    0.3455158
571200.0000000    0.3427908
571240.0000000    0.3591703
571280.0000000    0.3692524
571320.0000000    0.3813995
571360.0000000    0.3611943
571400.0000000    0.3608987
571440.0000000    0.3503484
571480.0000000    0.3764004
571520.0000000    0.3682415
571560.0000000    0.3720246
571600.0000000    0.3742958
571640.0000000    0.3598855
571680.0000000    0.3584330
571720.0000000    0.3637280
571760.0000000    0.3510721
571800.0000000    0.3518931
571840.0000000    0.3892248
571880.0000000    0.3690205
571920.0000000    0.3648018
571960.0000000    0.3649949
572000.0000000    0.3547767
572040.0000000    0.3486265
572080.0000000    0.3568873
572120.0000000    0.3508692
572160.0000000    0.3517309
572200.0000000    0.3770037
572240.0000000    0.3747990
572280.0000000    0.3724466
572320.0000000    0.3717105
572360.0000000    0.3587024
572400.0000000    0.3665409
572440.0000000    0.3673950
572480.0000000    0.3697414
572520.0000000    0.3604554
572560.0000000    0.3622966
572600.0000000    0.3666002
572640.0000000    0.3494074
572680.0000000    0.3648554
572720.0000000    0.3589582
572760.0000000    0.3715718
572800.0000000    0.3771005
572840.0000000    0.3613783
572880.0000000    0.3751299
572920.0000000    0.3843104
572960.0000000    0.3712961
573000.0000000    0.3960985
573040.0000000    0.3774156
573080.0000000    0.3584347
573120.0000000    0.3560582
573160.0000000    0.3611299
573200.0000000    0.3616931
573240.0000000    0.3879024
573280.0000000    0.3716522
573320.0000000    0.3496482
573360.0000000    0.3566957
573400.0000000    0.3605924
573440.0000000    0.3619329
573480.0000000    0.3656052
573520.0000000    0.3763344
573560.0000000    0.3559215
573600.0000000    0.3744178
573640.0000000    0.3648190
573680.0000000    0.4049872
573720.0000000    0.3916420
573760.0000000    0.3645038
573800.0000000    0.3477746
573840.0000000    0.3581386
573880.0000000    0.3679583
573920.0000000    0.3542270
573960.0000000    0.3640737
574000.0000000    0.3674736
574040.0000000    0.3788389
574080.0000000    0.3738656
574120.0000000    0.3669380
574160.0000000    0.3612811
574200.0000000    0.3668448
574240.0000000    0.3557395
574280.0000000    0.3657266
574320.0000000    0.3673008
574360.0000000    0.3875445
[truncated: 297,950 more chars]
