# Supplementary material for: Comment on 'Valid molecular dynamics simulations of human hemoglobin require a surprisingly large box size'
Source: eLife. 2019 Jun 20;8:e44718. doi: 10.7554/eLife.44718 (PMC6586461; doi:10.7554/eLife.44718)
Supplement: Figure 1—source data 1. — The zip archive contains a README file describing which source files correspond to the different panels. [file elife-44718-fig1-data1.zip › figure1/panels_AB/90A/0/rmsd_2dn3.xvg]

# This file was created Wed Nov 14 12:39:27 2018
# Created by:
#             :-) GROMACS - gmx rms, 2018.3-dev-20180823-5d5eb38 (-:
# 
# Executable:   /usr/local/gromacs/2018/2018.3-impi2017-fftw337-gcc640-cuda91/bin/gmx
# Data prefix:  /usr/local/gromacs/2018/2018.3-impi2017-fftw337-gcc640-cuda91
# Working dir:  /home/degroot/hb/2dn2/Meuwly/90a-elife/0
# Command line:
#   gmx rms -s ../../../2dn3/conf.pdb -f xx.xtc -o rmsd_2dn3.xvg -nice 0
# gmx rms is part of G R O M A C S:
#
# Glycine aRginine prOline Methionine Alanine Cystine Serine
#
@    title "RMSD"
@    xaxis  label "Time (ps)"
@    yaxis  label "RMSD (nm)"
@TYPE xy
@ subtitle "Backbone after lsq fit to Backbone"
   0.0000000    0.2453844
  40.0000000    0.2820276
  80.0000000    0.2502626
 120.0000000    0.2621262
 160.0000000    0.2535823
 200.0000000    0.2667372
 240.0000000    0.2731954
 280.0000000    0.2780545
 320.0000000    0.2525465
 360.0000000    0.2655941
 400.0000000    0.2662205
 440.0000000    0.2456022
 480.0000000    0.2735056
 520.0000000    0.2610323
 560.0000000    0.2824002
 600.0000000    0.2741642
 640.0000000    0.2610970
 680.0000000    0.2695792
 720.0000000    0.2873010
 760.0000000    0.2752947
 800.0000000    0.2704391
 840.0000000    0.2628678
 880.0000000    0.2780188
 920.0000000    0.2633451
 960.0000000    0.2664421
1000.0000000    0.2644382
1040.0000000    0.2630751
1080.0000000    0.2678046
1120.0000000    0.2701110
1160.0000000    0.2778032
1200.0000000    0.2678389
1240.0000000    0.2833010
1280.0000000    0.2706359
1320.0000000    0.2824401
1360.0000000    0.2832802
1400.0000000    0.2662107
1440.0000000    0.2811534
1480.0000000    0.2757581
1520.0000000    0.2651733
1560.0000000    0.2810970
1600.0000000    0.2861744
1640.0000000    0.2636849
1680.0000000    0.2503447
1720.0000000    0.2894406
1760.0000000    0.2619655
1800.0000000    0.2688501
1840.0000000    0.2723325
1880.0000000    0.2478617
1920.0000000    0.2804131
1960.0000000    0.2549993
2000.0000000    0.2728024
2040.0000000    0.2819717
2080.0000000    0.2955619
2120.0000000    0.2660363
2160.0000000    0.2801984
2200.0000000    0.2768119
2240.0000000    0.2798654
2280.0000000    0.2976414
2320.0000000    0.2760288
2360.0000000    0.2879995
2400.0000000    0.2886915
2440.0000000    0.2875317
2480.0000000    0.2808139
2520.0000000    0.2867427
2560.0000000    0.2790186
2600.0000000    0.2910789
2640.0000000    0.2883237
2680.0000000    0.3058724
2720.0000000    0.2770779
2760.0000000    0.2976813
2800.0000000    0.3005764
2840.0000000    0.2968566
2880.0000000    0.3107544
2920.0000000    0.3122697
2960.0000000    0.2894409
3000.0000000    0.3105285
3040.0000000    0.2873901
3080.0000000    0.2704859
3120.0000000    0.2937312
3160.0000000    0.2926367
3200.0000000    0.2846539
3240.0000000    0.3069246
3280.0000000    0.2899559
3320.0000000    0.3115011
3360.0000000    0.3000336
3400.0000000    0.2830808
3440.0000000    0.2848534
3480.0000000    0.2896665
3520.0000000    0.2842172
3560.0000000    0.2755652
3600.0000000    0.2873801
3640.0000000    0.3147838
3680.0000000    0.2857544
3720.0000000    0.2832761
3760.0000000    0.2894417
3800.0000000    0.2934825
3840.0000000    0.2908500
3880.0000000    0.2967482
3920.0000000    0.3012349
3960.0000000    0.2866437
4000.0000000    0.2865583
4040.0000000    0.2870515
4080.0000000    0.2880540
4120.0000000    0.2928442
4160.0000000    0.2854350
4200.0000000    0.2658821
4240.0000000    0.2587284
4280.0000000    0.2819686
4320.0000000    0.2670398
4360.0000000    0.2782945
4400.0000000    0.2466834
4440.0000000    0.2700527
4480.0000000    0.3024094
4520.0000000    0.3065563
4560.0000000    0.2741895
4600.0000000    0.2921134
4640.0000000    0.2704998
4680.0000000    0.2761198
4720.0000000    0.2990822
4760.0000000    0.3021760
4800.0000000    0.2826780
4840.0000000    0.2926852
4880.0000000    0.2863213
4920.0000000    0.2789437
4960.0000000    0.2901133
5000.0000000    0.2825378
5040.0000000    0.2530283
5080.0000000    0.2702688
5120.0000000    0.2780260
5160.0000000    0.2762260
5200.0000000    0.2726830
5240.0000000    0.2792590
5280.0000000    0.2710679
5320.0000000    0.2822196
5360.0000000    0.2861867
5400.0000000    0.2783937
5440.0000000    0.2801477
5480.0000000    0.2713506
5520.0000000    0.2735858
5560.0000000    0.2690384
5600.0000000    0.2795845
5640.0000000    0.2647531
5680.0000000    0.2632422
5720.0000000    0.2716675
5760.0000000    0.2612886
5800.0000000    0.2738501
5840.0000000    0.2548833
5880.0000000    0.2690191
5920.0000000    0.3028023
5960.0000000    0.2695849
6000.0000000    0.2839533
6040.0000000    0.2773356
6080.0000000    0.2919840
6120.0000000    0.2717653
6160.0000000    0.2899174
6200.0000000    0.2772297
6240.0000000    0.2878571
6280.0000000    0.2735659
6320.0000000    0.2694818
6360.0000000    0.2793320
6400.0000000    0.2799470
6440.0000000    0.2706061
6480.0000000    0.2812114
6520.0000000    0.2749622
6560.0000000    0.2684454
6600.0000000    0.2529882
6640.0000000    0.2485968
6680.0000000    0.2740340
6720.0000000    0.2823145
6760.0000000    0.2794157
6800.0000000    0.2646651
6840.0000000    0.2920648
6880.0000000    0.2769586
6920.0000000    0.2675028
6960.0000000    0.2955479
7000.0000000    0.2766815
7040.0000000    0.2736503
7080.0000000    0.2904568
7120.0000000    0.2822652
7160.0000000    0.2891248
7200.0000000    0.2999936
7240.0000000    0.3018153
7280.0000000    0.2875185
7320.0000000    0.2826304
7360.0000000    0.2846002
7400.0000000    0.2871508
7440.0000000    0.2857260
7480.0000000    0.2907161
7520.0000000    0.2929137
7560.0000000    0.2929560
7600.0000000    0.2755619
7640.0000000    0.2834979
7680.0000000    0.2720718
7720.0000000    0.2829422
7760.0000000    0.2536911
7800.0000000    0.2903459
7840.0000000    0.2775559
7880.0000000    0.3170439
7920.0000000    0.2886569
7960.0000000    0.2911581
8000.0000000    0.2962710
8040.0000000    0.3021667
8080.0000000    0.2678330
8120.0000000    0.2616321
8160.0000000    0.2905034
8200.0000000    0.2855321
8240.0000000    0.2845703
8280.0000000    0.3019933
8320.0000000    0.3034016
8360.0000000    0.2738209
8400.0000000    0.2978240
8440.0000000    0.2767998
8480.0000000    0.2861667
8520.0000000    0.2956938
8560.0000000    0.2898995
8600.0000000    0.2724283
8640.0000000    0.2754088
8680.0000000    0.2849098
8720.0000000    0.2975405
8760.0000000    0.2866552
8800.0000000    0.3147566
8840.0000000    0.2819842
8880.0000000    0.2962536
8920.0000000    0.3000129
8960.0000000    0.2856649
9000.0000000    0.2851101
9040.0000000    0.2778611
9080.0000000    0.2771632
9120.0000000    0.2835460
9160.0000000    0.2823933
9200.0000000    0.2648518
9240.0000000    0.2733606
9280.0000000    0.2829928
9320.0000000    0.2921856
9360.0000000    0.2892848
9400.0000000    0.2716331
9440.0000000    0.2630280
9480.0000000    0.2794245
9520.0000000    0.2804800
9560.0000000    0.3093567
9600.0000000    0.2700354
9640.0000000    0.2949420
9680.0000000    0.2833189
9720.0000000    0.2677653
9760.0000000    0.3064428
9800.0000000    0.2905349
9840.0000000    0.3008658
9880.0000000    0.3131239
9920.0000000    0.2976721
9960.0000000    0.2820407
10000.0000000    0.2873415
10040.0000000    0.2858437
10080.0000000    0.2715527
10120.0000000    0.2810201
10160.0000000    0.2892309
10200.0000000    0.3040725
10240.0000000    0.3037080
10280.0000000    0.2952960
10320.0000000    0.2801850
10360.0000000    0.2621727
10400.0000000    0.2873113
10440.0000000    0.2846081
10480.0000000    0.2879326
10520.0000000    0.2757403
10560.0000000    0.2799989
10600.0000000    0.3127798
10640.0000000    0.2901395
10680.0000000    0.2985635
10720.0000000    0.2836167
10760.0000000    0.2926985
10800.0000000    0.2873192
10840.0000000    0.2969534
10880.0000000    0.2887120
10920.0000000    0.3002029
10960.0000000    0.2842434
11000.0000000    0.2988847
11040.0000000    0.2817937
11080.0000000    0.2747376
11120.0000000    0.3080498
11160.0000000    0.2971022
11200.0000000    0.2886246
11240.0000000    0.2921097
11280.0000000    0.2802601
11320.0000000    0.2654932
11360.0000000    0.2700629
11400.0000000    0.2594554
11440.0000000    0.2635054
11480.0000000    0.2827821
11520.0000000    0.2518800
11560.0000000    0.2674961
11600.0000000    0.2810576
11640.0000000    0.2738879
11680.0000000    0.2614237
11720.0000000    0.2722695
11760.0000000    0.2775338
11800.0000000    0.2492100
11840.0000000    0.2810299
11880.0000000    0.2642808
11920.0000000    0.2706438
11960.0000000    0.2670067
12000.0000000    0.2741500
12040.0000000    0.2627519
12080.0000000    0.2868547
12120.0000000    0.2727027
12160.0000000    0.2783267
12200.0000000    0.2876723
12240.0000000    0.2820970
12280.0000000    0.2802642
12320.0000000    0.3040032
12360.0000000    0.3092185
12400.0000000    0.3015429
12440.0000000    0.3160087
12480.0000000    0.3089579
12520.0000000    0.2823181
12560.0000000    0.2923164
12600.0000000    0.2846622
12640.0000000    0.2827895
12680.0000000    0.2834367
12720.0000000    0.2667601
12760.0000000    0.2729635
12800.0000000    0.2889525
12840.0000000    0.2750899
12880.0000000    0.2759030
12920.0000000    0.2838921
12960.0000000    0.2728510
13000.0000000    0.2635677
13040.0000000    0.2505257
13080.0000000    0.2687127
13120.0000000    0.2524348
13160.0000000    0.2496497
13200.0000000    0.2440083
13240.0000000    0.2616527
13280.0000000    0.2531845
13320.0000000    0.2596141
13360.0000000    0.2805155
13400.0000000    0.2896182
13440.0000000    0.2922712
13480.0000000    0.2716144
13520.0000000    0.2833515
13560.0000000    0.2605773
13600.0000000    0.2922639
13640.0000000    0.2800984
13680.0000000    0.2568900
13720.0000000    0.2622409
13760.0000000    0.2668708
13800.0000000    0.2884632
13840.0000000    0.2689370
13880.0000000    0.2831016
13920.0000000    0.3093188
13960.0000000    0.2843547
14000.0000000    0.2684331
14040.0000000    0.2884456
14080.0000000    0.2706466
14120.0000000    0.2779744
14160.0000000    0.2788555
14200.0000000    0.2726175
14240.0000000    0.2756710
14280.0000000    0.2879075
14320.0000000    0.3034209
14360.0000000    0.2839957
14400.0000000    0.2846248
14440.0000000    0.2739878
14480.0000000    0.2686509
14520.0000000    0.2890899
14560.0000000    0.2642034
14600.0000000    0.2620041
14640.0000000    0.2621873
14680.0000000    0.2724907
14720.0000000    0.2704395
14760.0000000    0.2513970
14800.0000000    0.2676090
14840.0000000    0.2798356
14880.0000000    0.2387753
14920.0000000    0.2648461
14960.0000000    0.2479619
15000.0000000    0.2607384
15040.0000000    0.2697022
15080.0000000    0.2712201
15120.0000000    0.2471283
15160.0000000    0.2607341
15200.0000000    0.2719789
15240.0000000    0.2860261
15280.0000000    0.2536991
15320.0000000    0.2573944
15360.0000000    0.2615165
15400.0000000    0.2380532
15440.0000000    0.2553978
15480.0000000    0.2739512
15520.0000000    0.2642985
15560.0000000    0.2703683
15600.0000000    0.2619645
15640.0000000    0.2803701
15680.0000000    0.2637271
15720.0000000    0.2680391
15760.0000000    0.2667940
15800.0000000    0.2626525
15840.0000000    0.2230720
15880.0000000    0.2850756
15920.0000000    0.2728242
15960.0000000    0.2329266
16000.0000000    0.2272126
16040.0000000    0.2574184
16080.0000000    0.2557800
16120.0000000    0.2559356
16160.0000000    0.2397184
16200.0000000    0.2446170
16240.0000000    0.2568353
16280.0000000    0.2844983
16320.0000000    0.2681521
16360.0000000    0.2521513
16400.0000000    0.2388313
16440.0000000    0.2452856
16480.0000000    0.2476513
16520.0000000    0.2576216
16560.0000000    0.2297861
16600.0000000    0.2337309
16640.0000000    0.2542841
16680.0000000    0.2461653
16720.0000000    0.2654614
16760.0000000    0.2738644
16800.0000000    0.2536783
16840.0000000    0.2489603
16880.0000000    0.2504418
16920.0000000    0.2669098
16960.0000000    0.2475505
17000.0000000    0.2694112
17040.0000000    0.2613497
17080.0000000    0.2528064
17120.0000000    0.2596367
17160.0000000    0.2520304
17200.0000000    0.2535531
17240.0000000    0.2361886
17280.0000000    0.2358388
17320.0000000    0.2292556
17360.0000000    0.2416103
17400.0000000    0.2491873
17440.0000000    0.2429897
17480.0000000    0.2502905
17520.0000000    0.2398386
17560.0000000    0.2531262
17600.0000000    0.2394229
17640.0000000    0.2379818
17680.0000000    0.2608749
17720.0000000    0.2598179
17760.0000000    0.2511224
17800.0000000    0.2555778
17840.0000000    0.2706663
17880.0000000    0.2708521
17920.0000000    0.2713281
17960.0000000    0.2716692
18000.0000000    0.2701342
18040.0000000    0.2672731
18080.0000000    0.2697356
18120.0000000    0.2620399
18160.0000000    0.2613758
18200.0000000    0.2490765
18240.0000000    0.2714410
18280.0000000    0.2687675
18320.0000000    0.2705048
18360.0000000    0.2497280
18400.0000000    0.2601486
18440.0000000    0.2566031
18480.0000000    0.2493123
18520.0000000    0.2479730
18560.0000000    0.2495545
18600.0000000    0.2345115
18640.0000000    0.2418305
18680.0000000    0.2562775
18720.0000000    0.2525325
18760.0000000    0.2504964
18800.0000000    0.2517670
18840.0000000    0.2441674
18880.0000000    0.2422811
18920.0000000    0.2573883
18960.0000000    0.2709975
19000.0000000    0.2600785
19040.0000000    0.2708652
19080.0000000    0.2729760
19120.0000000    0.2477263
19160.0000000    0.2702534
19200.0000000    0.2572582
19240.0000000    0.2719567
19280.0000000    0.2511724
19320.0000000    0.2544367
19360.0000000    0.2817623
19400.0000000    0.2706187
19440.0000000    0.2591110
19480.0000000    0.2622327
19520.0000000    0.2727298
19560.0000000    0.2361722
19600.0000000    0.2585670
19640.0000000    0.2431413
19680.0000000    0.2558570
19720.0000000    0.2552497
19760.0000000    0.2599701
19800.0000000    0.2636724
19840.0000000    0.2549442
19880.0000000    0.2565175
19920.0000000    0.2600372
19960.0000000    0.2378214
20000.0000000    0.2410483
20040.0000000    0.2515802
20080.0000000    0.2665174
20120.0000000    0.2591137
20160.0000000    0.2615604
20200.0000000    0.2519383
20240.0000000    0.2522783
20280.0000000    0.2454285
20320.0000000    0.2721410
20360.0000000    0.2500820
20400.0000000    0.2562699
20440.0000000    0.2425069
20480.0000000    0.2495884
20520.0000000    0.2634960
20560.0000000    0.2457612
20600.0000000    0.2718811
20640.0000000    0.2634698
20680.0000000    0.2518641
20720.0000000    0.2808957
20760.0000000    0.2716329
20800.0000000    0.2635320
20840.0000000    0.2558559
20880.0000000    0.2657624
20920.0000000    0.2688707
20960.0000000    0.2734422
21000.0000000    0.2787188
21040.0000000    0.2665864
21080.0000000    0.2691348
21120.0000000    0.2866626
21160.0000000    0.2566415
21200.0000000    0.2616779
21240.0000000    0.2665249
21280.0000000    0.2847962
21320.0000000    0.2859437
21360.0000000    0.2873478
21400.0000000    0.2811901
21440.0000000    0.2667690
21480.0000000    0.2665724
21520.0000000    0.2735143
21560.0000000    0.2651815
21600.0000000    0.2651082
21640.0000000    0.2634034
21680.0000000    0.2584442
21720.0000000    0.2679418
21760.0000000    0.2730999
21800.0000000    0.2631713
21840.0000000    0.2541074
21880.0000000    0.2476930
21920.0000000    0.2389823
21960.0000000    0.2525634
22000.0000000    0.2660074
22040.0000000    0.2612086
22080.0000000    0.2585087
22120.0000000    0.2791898
22160.0000000    0.2654314
22200.0000000    0.2452973
22240.0000000    0.2419792
22280.0000000    0.2565639
22320.0000000    0.2650096
22360.0000000    0.2605968
22400.0000000    0.2725595
22440.0000000    0.2570854
22480.0000000    0.2572901
22520.0000000    0.2691927
22560.0000000    0.2641776
22600.0000000    0.2629935
22640.0000000    0.2667826
22680.0000000    0.2616241
22720.0000000    0.2765277
22760.0000000    0.2688043
22800.0000000    0.2807035
22840.0000000    0.2556950
22880.0000000    0.2614869
22920.0000000    0.2801083
22960.0000000    0.2715069
23000.0000000    0.2695455
23040.0000000    0.2588085
23080.0000000    0.2719674
23120.0000000    0.2533883
23160.0000000    0.2578065
23200.0000000    0.2780006
23240.0000000    0.2745680
23280.0000000    0.2485686
23320.0000000    0.2519509
23360.0000000    0.2846438
23400.0000000    0.2603805
23440.0000000    0.2600550
23480.0000000    0.2564982
23520.0000000    0.2487765
23560.0000000    0.2490889
23600.0000000    0.2590322
23640.0000000    0.2544005
23680.0000000    0.2370387
23720.0000000    0.2426732
23760.0000000    0.2768655
23800.0000000    0.2644225
23840.0000000    0.2675221
23880.0000000    0.2727839
23920.0000000    0.2468226
23960.0000000    0.2284314
24000.0000000    0.2321796
24040.0000000    0.2585464
24080.0000000    0.2575088
24120.0000000    0.2494499
24160.0000000    0.2725540
24200.0000000    0.2648419
24240.0000000    0.2510626
24280.0000000    0.2704441
24320.0000000    0.2625095
24360.0000000    0.2485941
24400.0000000    0.2523355
24440.0000000    0.2697316
24480.0000000    0.2629565
24520.0000000    0.2675121
24560.0000000    0.2717665
24600.0000000    0.2779970
24640.0000000    0.2765945
24680.0000000    0.2809156
24720.0000000    0.2524612
24760.0000000    0.2663781
24800.0000000    0.2552154
24840.0000000    0.2555090
24880.0000000    0.2469979
24920.0000000    0.2553936
24960.0000000    0.2647559
25000.0000000    0.2532496
25040.0000000    0.2487497
25080.0000000    0.2418953
25120.0000000    0.2610604
25160.0000000    0.2460980
25200.0000000    0.2478622
25240.0000000    0.2661255
25280.0000000    0.2534916
25320.0000000    0.2407778
25360.0000000    0.2588043
25400.0000000    0.2555853
25440.0000000    0.2581245
25480.0000000    0.2504268
25520.0000000    0.2649308
25560.0000000    0.2523551
25600.0000000    0.2413682
25640.0000000    0.2432801
25680.0000000    0.2440176
25720.0000000    0.2380450
25760.0000000    0.2539179
25800.0000000    0.2629249
25840.0000000    0.2530975
25880.0000000    0.2550097
25920.0000000    0.2549531
25960.0000000    0.2509831
26000.0000000    0.2524430
26040.0000000    0.2587021
26080.0000000    0.2649410
26120.0000000    0.2661145
26160.0000000    0.2774377
26200.0000000    0.2527089
26240.0000000    0.2695647
26280.0000000    0.2439085
26320.0000000    0.2325676
26360.0000000    0.2409693
26400.0000000    0.2259757
26440.0000000    0.2297889
26480.0000000    0.2279272
26520.0000000    0.2406017
26560.0000000    0.2473979
26600.0000000    0.2264125
26640.0000000    0.2630385
26680.0000000    0.2563787
26720.0000000    0.2554092
26760.0000000    0.2707471
26800.0000000    0.2561122
26840.0000000    0.2456573
26880.0000000    0.2682000
26920.0000000    0.2638251
26960.0000000    0.2515258
27000.0000000    0.2684706
27040.0000000    0.2572485
27080.0000000    0.2644750
27120.0000000    0.2583900
27160.0000000    0.2737123
27200.0000000    0.2613918
27240.0000000    0.2819705
27280.0000000    0.2822873
27320.0000000    0.2801747
27360.0000000    0.2441154
27400.0000000    0.2800369
27440.0000000    0.2531371
27480.0000000    0.2589151
27520.0000000    0.2566524
27560.0000000    0.2555999
27600.0000000    0.2463751
27640.0000000    0.2749037
27680.0000000    0.2643835
27720.0000000    0.2538007
27760.0000000    0.2624991
27800.0000000    0.2959431
27840.0000000    0.2922191
27880.0000000    0.2657010
27920.0000000    0.2587867
27960.0000000    0.2679344
28000.0000000    0.2928851
28040.0000000    0.3024772
28080.0000000    0.2880957
28120.0000000    0.2552987
28160.0000000    0.2710443
28200.0000000    0.2637743
28240.0000000    0.2735335
28280.0000000    0.2634031
28320.0000000    0.2624790
28360.0000000    0.2817077
28400.0000000    0.2677310
28440.0000000    0.2837636
28480.0000000    0.2571747
28520.0000000    0.2571397
28560.0000000    0.2698815
28600.0000000    0.2590777
28640.0000000    0.2684858
28680.0000000    0.2508127
28720.0000000    0.2658327
28760.0000000    0.2682712
28800.0000000    0.2461115
28840.0000000    0.2707572
28880.0000000    0.2415840
28920.0000000    0.2567748
28960.0000000    0.2523005
29000.0000000    0.2723265
29040.0000000    0.2441764
29080.0000000    0.2439119
29120.0000000    0.2752560
29160.0000000    0.2724071
29200.0000000    0.2714634
29240.0000000    0.2632549
29280.0000000    0.2553019
29320.0000000    0.2660647
29360.0000000    0.2388819
29400.0000000    0.2615694
29440.0000000    0.2710414
29480.0000000    0.2589886
29520.0000000    0.2470799
29560.0000000    0.2284564
29600.0000000    0.2574773
29640.0000000    0.2652943
29680.0000000    0.2476285
29720.0000000    0.2720041
29760.0000000    0.2603025
29800.0000000    0.2597318
29840.0000000    0.2570201
29880.0000000    0.2518347
29920.0000000    0.2340645
29960.0000000    0.2342201
30000.0000000    0.2404536
30040.0000000    0.2549489
30080.0000000    0.2668762
30120.0000000    0.2437611
30160.0000000    0.2692681
30200.0000000    0.2760225
30240.0000000    0.2678306
30280.0000000    0.2711018
30320.0000000    0.2704418
30360.0000000    0.2551705
30400.0000000    0.2762962
30440.0000000    0.2745835
30480.0000000    0.2838073
30520.0000000    0.2732301
30560.0000000    0.2812008
30600.0000000    0.2742182
30640.0000000    0.2776853
30680.0000000    0.2783868
30720.0000000    0.2669581
30760.0000000    0.2519698
30800.0000000    0.2585861
30840.0000000    0.2623948
30880.0000000    0.2538907
30920.0000000    0.2532915
30960.0000000    0.2770907
31000.0000000    0.2755007
31040.0000000    0.2678668
31080.0000000    0.2549741
31120.0000000    0.2592238
31160.0000000    0.2570750
31200.0000000    0.2471265
31240.0000000    0.2573200
31280.0000000    0.2849781
31320.0000000    0.2687734
31360.0000000    0.2513301
31400.0000000    0.2798954
31440.0000000    0.2628283
31480.0000000    0.2688602
31520.0000000    0.2655398
31560.0000000    0.2668918
31600.0000000    0.2764426
31640.0000000    0.2587600
31680.0000000    0.2648957
31720.0000000    0.2694547
31760.0000000    0.2524325
31800.0000000    0.2497100
31840.0000000    0.2466559
31880.0000000    0.2577360
31920.0000000    0.2607797
31960.0000000    0.2651756
32000.0000000    0.2787328
32040.0000000    0.2557015
32080.0000000    0.2451962
32120.0000000    0.2628118
32160.0000000    0.2621872
32200.0000000    0.2803002
32240.0000000    0.2474994
32280.0000000    0.2787533
32320.0000000    0.2620488
32360.0000000    0.2744436
32400.0000000    0.2741098
32440.0000000    0.2601802
32480.0000000    0.2442674
32520.0000000    0.2621815
32560.0000000    0.2637145
32600.0000000    0.2758871
32640.0000000    0.2609685
32680.0000000    0.2456082
32720.0000000    0.2413247
32760.0000000    0.2386772
32800.0000000    0.2422823
32840.0000000    0.2614674
32880.0000000    0.2578259
32920.0000000    0.2546709
32960.0000000    0.2782750
33000.0000000    0.2715742
33040.0000000    0.2629781
33080.0000000    0.2442350
33120.0000000    0.2652348
33160.0000000    0.2624679
33200.0000000    0.2438214
33240.0000000    0.2678508
33280.0000000    0.2444427
33320.0000000    0.2501155
33360.0000000    0.2510890
33400.0000000    0.2415356
33440.0000000    0.2587788
33480.0000000    0.2415106
33520.0000000    0.2574618
33560.0000000    0.2601687
33600.0000000    0.2365905
33640.0000000    0.2465614
33680.0000000    0.2417697
33720.0000000    0.2542867
33760.0000000    0.2683828
33800.0000000    0.2536993
33840.0000000    0.2403658
33880.0000000    0.2556447
33920.0000000    0.2291657
33960.0000000    0.2463842
34000.0000000    0.2673125
34040.0000000    0.2737117
34080.0000000    0.2794683
34120.0000000    0.2645446
34160.0000000    0.2332424
34200.0000000    0.2464448
34240.0000000    0.2437434
34280.0000000    0.2514780
34320.0000000    0.2529843
34360.0000000    0.2360909
34400.0000000    0.2440190
34440.0000000    0.2599027
34480.0000000    0.2842005
34520.0000000    0.2490385
34560.0000000    0.2645629
34600.0000000    0.2869479
34640.0000000    0.2725862
34680.0000000    0.2495546
34720.0000000    0.2424805
34760.0000000    0.2431226
34800.0000000    0.2387430
34840.0000000    0.2431270
34880.0000000    0.2588643
34920.0000000    0.2334335
34960.0000000    0.2498235
35000.0000000    0.2375869
35040.0000000    0.2293635
35080.0000000    0.2437700
35120.0000000    0.2269650
35160.0000000    0.2578834
35200.0000000    0.2413668
35240.0000000    0.2521005
35280.0000000    0.2576793
35320.0000000    0.2667466
35360.0000000    0.2541955
35400.0000000    0.2550997
35440.0000000    0.2720238
35480.0000000    0.2651911
35520.0000000    0.2660120
35560.0000000    0.2723555
35600.0000000    0.2518881
35640.0000000    0.2622345
35680.0000000    0.2590942
35720.0000000    0.2541408
35760.0000000    0.2429104
35800.0000000    0.2511519
35840.0000000    0.2495442
35880.0000000    0.2429457
35920.0000000    0.2464571
35960.0000000    0.2493155
36000.0000000    0.2386416
36040.0000000    0.2394787
36080.0000000    0.2516372
36120.0000000    0.2579275
36160.0000000    0.2535249
36200.0000000    0.2409142
36240.0000000    0.2504567
36280.0000000    0.2556333
36320.0000000    0.2486899
36360.0000000    0.2331089
36400.0000000    0.2473810
36440.0000000    0.2563303
36480.0000000    0.2337833
36520.0000000    0.2336931
36560.0000000    0.2434401
36600.0000000    0.2475533
36640.0000000    0.2461447
36680.0000000    0.2457105
36720.0000000    0.2459776
36760.0000000    0.2310253
36800.0000000    0.2327688
36840.0000000    0.2331673
36880.0000000    0.2341732
36920.0000000    0.2576798
36960.0000000    0.2611396
37000.0000000    0.2489311
37040.0000000    0.2483317
37080.0000000    0.2494930
37120.0000000    0.2540748
37160.0000000    0.2529183
37200.0000000    0.2479440
37240.0000000    0.2714879
37280.0000000    0.2555925
37320.0000000    0.2571252
37360.0000000    0.2411581
37400.0000000    0.2359326
37440.0000000    0.2461577
37480.0000000    0.2361725
37520.0000000    0.2505900
37560.0000000    0.2567139
37600.0000000    0.2521845
37640.0000000    0.2586712
37680.0000000    0.2455365
37720.0000000    0.2560326
37760.0000000    0.2778600
37800.0000000    0.2683922
37840.0000000    0.2568550
37880.0000000    0.2426884
37920.0000000    0.2567440
37960.0000000    0.2854011
38000.0000000    0.2574273
38040.0000000    0.2552573
38080.0000000    0.2597154
38120.0000000    0.2493182
38160.0000000    0.2579285
38200.0000000    0.2748124
38240.0000000    0.2461708
38280.0000000    0.2722575
38320.0000000    0.2705585
38360.0000000    0.2609452
38400.0000000    0.2762335
38440.0000000    0.2638077
38480.0000000    0.2618909
38520.0000000    0.2591549
38560.0000000    0.2827100
38600.0000000    0.2819465
38640.0000000    0.2986731
38680.0000000    0.2927988
38720.0000000    0.2943217
38760.0000000    0.2984055
38800.0000000    0.2746089
38840.0000000    0.2958041
38880.0000000    0.2573130
38920.0000000    0.2870361
38960.0000000    0.2657268
39000.0000000    0.2630486
39040.0000000    0.2992553
39080.0000000    0.2842123
39120.0000000    0.2610299
39160.0000000    0.2606629
39200.0000000    0.2736700
39240.0000000    0.2764859
39280.0000000    0.2808561
39320.0000000    0.2905135
39360.0000000    0.2814941
39400.0000000    0.2438532
39440.0000000    0.2505830
39480.0000000    0.2631760
39520.0000000    0.2658598
39560.0000000    0.2767470
39600.0000000    0.2621666
39640.0000000    0.2551983
39680.0000000    0.2648558
39720.0000000    0.2768621
39760.0000000    0.2741186
39800.0000000    0.2731795
39840.0000000    0.2799681
39880.0000000    0.2797104
39920.0000000    0.2842749
39960.0000000    0.2768965
40000.0000000    0.2929249
40040.0000000    0.2813054
40080.0000000    0.2700107
40120.0000000    0.2792613
40160.0000000    0.2878558
40200.0000000    0.2609082
40240.0000000    0.2723895
40280.0000000    0.2907501
40320.0000000    0.2638300
40360.0000000    0.2527421
40400.0000000    0.2590488
40440.0000000    0.2709491
40480.0000000    0.2727218
40520.0000000    0.2686710
40560.0000000    0.2789545
40600.0000000    0.2616925
40640.0000000    0.2585464
40680.0000000    0.2515394
40720.0000000    0.2515856
40760.0000000    0.2601064
40800.0000000    0.2729985
40840.0000000    0.2578657
40880.0000000    0.2838393
40920.0000000    0.2628778
40960.0000000    0.2688084
41000.0000000    0.2726831
41040.0000000    0.2478822
41080.0000000    0.2525584
41120.0000000    0.2459313
41160.0000000    0.2420984
41200.0000000    0.2601127
41240.0000000    0.2465354
41280.0000000    0.2431453
41320.0000000    0.2709447
41360.0000000    0.2764340
41400.0000000    0.2719668
41440.0000000    0.2471432
41480.0000000    0.2457478
41520.0000000    0.2743404
41560.0000000    0.2589932
41600.0000000    0.2676275
41640.0000000    0.2694933
41680.0000000    0.2684213
41720.0000000    0.2695307
41760.0000000    0.2756858
41800.0000000    0.2591746
41840.0000000    0.2724559
41880.0000000    0.2560192
41920.0000000    0.2667349
41960.0000000    0.2599338
42000.0000000    0.2765656
42040.0000000    0.2524488
42080.0000000    0.2639918
42120.0000000    0.2769303
42160.0000000    0.2640620
42200.0000000    0.2470775
42240.0000000    0.2634074
42280.0000000    0.2713391
42320.0000000    0.2717681
42360.0000000    0.2682126
42400.0000000    0.2759829
42440.0000000    0.2814153
42480.0000000    0.2533194
42520.0000000    0.2896761
42560.0000000    0.2712854
42600.0000000    0.2826050
42640.0000000    0.2896367
42680.0000000    0.2924176
42720.0000000    0.2798257
42760.0000000    0.2747954
42800.0000000    0.2941687
42840.0000000    0.2825478
42880.0000000    0.2778495
42920.0000000    0.2818169
42960.0000000    0.2818326
43000.0000000    0.2673316
43040.0000000    0.2985415
43080.0000000    0.2912177
43120.0000000    0.2859404
43160.0000000    0.2688174
43200.0000000    0.2621891
43240.0000000    0.2624975
43280.0000000    0.2798155
43320.0000000    0.2697788
43360.0000000    0.2885706
43400.0000000    0.2808915
43440.0000000    0.2671952
43480.0000000    0.2700644
43520.0000000    0.2761072
43560.0000000    0.2767472
43600.0000000    0.2778955
43640.0000000    0.2831505
43680.0000000    0.2649093
43720.0000000    0.2822995
43760.0000000    0.2832487
43800.0000000    0.2731320
43840.0000000    0.2717581
43880.0000000    0.2785068
43920.0000000    0.2780615
43960.0000000    0.2669134
44000.0000000    0.2771415
44040.0000000    0.2807630
44080.0000000    0.2832075
44120.0000000    0.2753320
44160.0000000    0.2531998
44200.0000000    0.2603868
44240.0000000    0.2522980
44280.0000000    0.2693728
44320.0000000    0.2417486
44360.0000000    0.2592801
44400.0000000    0.2666247
44440.0000000    0.2665247
44480.0000000    0.2692203
44520.0000000    0.2829337
44560.0000000    0.2687226
44600.0000000    0.2693077
44640.0000000    0.2668218
44680.0000000    0.2650082
44720.0000000    0.2605388
44760.0000000    0.2859314
44800.0000000    0.2666230
44840.0000000    0.2684714
44880.0000000    0.2597978
44920.0000000    0.2672327
44960.0000000    0.2536813
45000.0000000    0.2851796
45040.0000000    0.2531787
45080.0000000    0.2810017
45120.0000000    0.2744531
45160.0000000    0.2751660
45200.0000000    0.2405754
45240.0000000    0.2707970
45280.0000000    0.2651482
45320.0000000    0.2977280
45360.0000000    0.2627501
45400.0000000    0.2912168
45440.0000000    0.2879708
45480.0000000    0.2617644
45520.0000000    0.2630441
45560.0000000    0.2684430
45600.0000000    0.2506762
45640.0000000    0.2776021
45680.0000000    0.2687514
45720.0000000    0.2912735
45760.0000000    0.2581707
45800.0000000    0.2542753
45840.0000000    0.2642035
45880.0000000    0.2630306
45920.0000000    0.2375647
45960.0000000    0.2532740
46000.0000000    0.2583546
46040.0000000    0.2500868
46080.0000000    0.2736129
46120.0000000    0.2541559
46160.0000000    0.2919727
46200.0000000    0.2743345
46240.0000000    0.2746565
46280.0000000    0.2756952
46320.0000000    0.2508449
46360.0000000    0.2652371
46400.0000000    0.2523331
46440.0000000    0.2804214
46480.0000000    0.2569265
46520.0000000    0.2684618
46560.0000000    0.2547385
46600.0000000    0.2460578
46640.0000000    0.2586817
46680.0000000    0.2651283
46720.0000000    0.2634259
46760.0000000    0.2631540
46800.0000000    0.2820936
46840.0000000    0.2610942
46880.0000000    0.2617733
46920.0000000    0.2544257
46960.0000000    0.2662632
47000.0000000    0.2690363
47040.0000000    0.2532840
47080.0000000    0.2670529
47120.0000000    0.2552522
47160.0000000    0.2525099
47200.0000000    0.2427207
47240.0000000    0.2645309
47280.0000000    0.2680869
47320.0000000    0.2656167
47360.0000000    0.2630093
47400.0000000    0.2673368
47440.0000000    0.2751507
47480.0000000    0.2558438
47520.0000000    0.2374022
47560.0000000    0.2502697
47600.0000000    0.2386126
47640.0000000    0.2517758
47680.0000000    0.2420596
47720.0000000    0.2408200
47760.0000000    0.2453084
47800.0000000    0.2557071
47840.0000000    0.2704637
47880.0000000    0.2478184
47920.0000000    0.2728202
47960.0000000    0.2767306
48000.0000000    0.2783134
48040.0000000    0.2821038
48080.0000000    0.2493700
48120.0000000    0.2625119
48160.0000000    0.2578167
48200.0000000    0.2589892
48240.0000000    0.2653332
48280.0000000    0.2460793
48320.0000000    0.2700722
48360.0000000    0.2566733
48400.0000000    0.2628636
48440.0000000    0.2533734
48480.0000000    0.2550033
48520.0000000    0.2696121
48560.0000000    0.2460783
48600.0000000    0.2435807
48640.0000000    0.2542824
48680.0000000    0.2605445
48720.0000000    0.2525981
48760.0000000    0.2702178
48800.0000000    0.2633564
48840.0000000    0.2754738
48880.0000000    0.2570490
48920.0000000    0.2651769
48960.0000000    0.2645818
49000.0000000    0.2688062
49040.0000000    0.2548952
49080.0000000    0.2467697
49120.0000000    0.2739034
49160.0000000    0.2612861
49200.0000000    0.2681991
49240.0000000    0.2600274
49280.0000000    0.2700508
49320.0000000    0.2599820
49360.0000000    0.2707161
49400.0000000    0.2518718
49440.0000000    0.2651840
49480.0000000    0.2790129
49520.0000000    0.2702835
49560.0000000    0.2701060
49600.0000000    0.2707129
49640.0000000    0.2522178
49680.0000000    0.2502763
49720.0000000    0.2559557
49760.0000000    0.2571951
49800.0000000    0.2699493
49840.0000000    0.2580048
49880.0000000    0.2573130
49920.0000000    0.2686510
49960.0000000    0.2748551
50000.0000000    0.2789032
50040.0000000    0.2890610
50080.0000000    0.2563873
50120.0000000    0.2780418
50160.0000000    0.2620228
50200.0000000    0.2785339
50240.0000000    0.2786941
50280.0000000    0.2849103
50320.0000000    0.2748160
50360.0000000    0.2663324
50400.0000000    0.2841484
50440.0000000    0.2688617
50480.0000000    0.2684682
50520.0000000    0.2853990
50560.0000000    0.2714137
50600.0000000    0.2696853
50640.0000000    0.2671785
50680.0000000    0.2747591
50720.0000000    0.2872543
50760.0000000    0.2781790
50800.0000000    0.2630838
50840.0000000    0.2630451
50880.0000000    0.2488492
50920.0000000    0.2638188
50960.0000000    0.2699386
51000.0000000    0.2719313
51040.0000000    0.2713901
51080.0000000    0.2702107
51120.0000000    0.2749489
51160.0000000    0.2887376
51200.0000000    0.2663863
51240.0000000    0.2693372
51280.0000000    0.2466909
51320.0000000    0.2449130
51360.0000000    0.2440987
51400.0000000    0.2546188
51440.0000000    0.2449604
51480.0000000    0.2440290
51520.0000000    0.2520767
51560.0000000    0.2480108
51600.0000000    0.2726443
51640.0000000    0.2673435
51680.0000000    0.2710167
51720.0000000    0.2584074
51760.0000000    0.2519616
51800.0000000    0.2350544
51840.0000000    0.2601112
51880.0000000    0.2607863
51920.0000000    0.2789296
51960.0000000    0.2747379
52000.0000000    0.2760988
52040.0000000    0.2791841
52080.0000000    0.2866715
52120.0000000    0.2608627
52160.0000000    0.2938489
52200.0000000    0.2629502
52240.0000000    0.2636873
52280.0000000    0.2503707
52320.0000000    0.2778419
52360.0000000    0.2674979
52400.0000000    0.2742080
52440.0000000    0.2949004
52480.0000000    0.2751533
52520.0000000    0.2870851
52560.0000000    0.2798714
52600.0000000    0.2814721
52640.0000000    0.2810425
52680.0000000    0.2817551
52720.0000000    0.2740946
52760.0000000    0.2826312
52800.0000000    0.2850411
52840.0000000    0.2532387
52880.0000000    0.2641101
52920.0000000    0.2739256
52960.0000000    0.2965189
53000.0000000    0.2803418
53040.0000000    0.2859996
53080.0000000    0.2646325
53120.0000000    0.2920728
53160.0000000    0.2636824
53200.0000000    0.2666341
53240.0000000    0.2753670
53280.0000000    0.2705668
53320.0000000    0.2628936
53360.0000000    0.2711765
53400.0000000    0.2868314
53440.0000000    0.2868177
53480.0000000    0.2647480
53520.0000000    0.2714545
53560.0000000    0.2774677
53600.0000000    0.2624758
53640.0000000    0.2635739
53680.0000000    0.2678713
53720.0000000    0.2497988
53760.0000000    0.2616116
53800.0000000    0.2726815
53840.0000000    0.2727894
53880.0000000    0.2580168
53920.0000000    0.2657224
53960.0000000    0.2627565
54000.0000000    0.2645634
54040.0000000    0.2740552
54080.0000000    0.2790234
54120.0000000    0.2769763
54160.0000000    0.2557825
54200.0000000    0.2784108
54240.0000000    0.2621147
54280.0000000    0.2792079
54320.0000000    0.2671745
54360.0000000    0.2628767
54400.0000000    0.2566408
54440.0000000    0.2634171
54480.0000000    0.2831409
54520.0000000    0.2883748
54560.0000000    0.2646393
54600.0000000    0.2948003
54640.0000000    0.2827741
54680.0000000    0.2854557
54720.0000000    0.2799286
54760.0000000    0.2781215
54800.0000000    0.2636953
54840.0000000    0.2645797
54880.0000000    0.2691284
54920.0000000    0.2736250
54960.0000000    0.2599590
55000.0000000    0.2732367
55040.0000000    0.2630368
55080.0000000    0.2621064
55120.0000000    0.2885711
55160.0000000    0.2477550
55200.0000000    0.2726440
55240.0000000    0.2732917
55280.0000000    0.2614366
55320.0000000    0.2642567
55360.0000000    0.2667575
55400.0000000    0.2656583
55440.0000000    0.2683821
55480.0000000    0.2823286
55520.0000000    0.2648671
55560.0000000    0.2738993
55600.0000000    0.2702939
55640.0000000    0.2755083
55680.0000000    0.2950182
55720.0000000    0.2678578
55760.0000000    0.2709273
55800.0000000    0.2656366
55840.0000000    0.2715082
55880.0000000    0.2822994
55920.0000000    0.2714182
55960.0000000    0.2750117
56000.0000000    0.2579942
56040.0000000    0.2567995
56080.0000000    0.2747264
56120.0000000    0.2710777
56160.0000000    0.2987261
56200.0000000    0.2594742
56240.0000000    0.2537821
56280.0000000    0.2570919
56320.0000000    0.2807643
56360.0000000    0.2582969
56400.0000000    0.2776311
56440.0000000    0.2735846
56480.0000000    0.2918191
56520.0000000    0.2842697
56560.0000000    0.2707953
56600.0000000    0.2646334
56640.0000000    0.2687491
56680.0000000    0.2984381
56720.0000000    0.2981378
56760.0000000    0.2802409
56800.0000000    0.2781540
56840.0000000    0.2849013
56880.0000000    0.2542478
56920.0000000    0.2912295
56960.0000000    0.2552819
57000.0000000    0.2592781
57040.0000000    0.2700995
57080.0000000    0.2827648
57120.0000000    0.2813319
57160.0000000    0.2794546
57200.0000000    0.2586263
57240.0000000    0.2801454
57280.0000000    0.2795637
57320.0000000    0.2658004
57360.0000000    0.2817602
57400.0000000    0.2784576
57440.0000000    0.2809763
57480.0000000    0.2786314
57520.0000000    0.2750476
57560.0000000    0.2965075
57600.0000000    0.2708645
57640.0000000    0.2670052
57680.0000000    0.2821791
57720.0000000    0.2569548
57760.0000000    0.2609839
57800.0000000    0.2642538
57840.0000000    0.2686301
57880.0000000    0.2665194
57920.0000000    0.2689041
57960.0000000    0.2644258
58000.0000000    0.2679625
58040.0000000    0.2766794
58080.0000000    0.2631575
58120.0000000    0.2530575
58160.0000000    0.2736392
58200.0000000    0.2770041
58240.0000000    0.2672649
58280.0000000    0.2943730
58320.0000000    0.2864155
58360.0000000    0.2780139
58400.0000000    0.2754650
58440.0000000    0.2695686
58480.0000000    0.2663601
58520.0000000    0.2705129
58560.0000000    0.2661262
58600.0000000    0.2796324
58640.0000000    0.2667987
58680.0000000    0.2780968
58720.0000000    0.2689325
58760.0000000    0.2831526
58800.0000000    0.2752174
58840.0000000    0.2683080
58880.0000000    0.2696610
58920.0000000    0.2781543
58960.0000000    0.2723314
59000.0000000    0.2783501
59040.0000000    0.2843045
59080.0000000    0.2703597
59120.0000000    0.2816275
59160.0000000    0.2908395
59200.0000000    0.2921211
59240.0000000    0.2699454
59280.0000000    0.2762400
59320.0000000    0.2821311
59360.0000000    0.2970577
59400.0000000    0.2958924
59440.0000000    0.2857594
59480.0000000    0.2744808
59520.0000000    0.2742859
59560.0000000    0.2728582
59600.0000000    0.2751238
59640.0000000    0.2863768
59680.0000000    0.2779584
59720.0000000    0.2901041
59760.0000000    0.2826087
59800.0000000    0.2952603
59840.0000000    0.2795625
59880.0000000    0.2774580
59920.0000000    0.2835080
59960.0000000    0.2864442
60000.0000000    0.3022751
60040.0000000    0.2808777
60080.0000000    0.2673245
60120.0000000    0.2671403
60160.0000000    0.2610106
60200.0000000    0.2525276
60240.0000000    0.2654455
60280.0000000    0.2680022
60320.0000000    0.2970385
60360.0000000    0.2811855
60400.0000000    0.2772635
60440.0000000    0.2730857
60480.0000000    0.2900732
60520.0000000    0.2828624
60560.0000000    0.2912988
60600.0000000    0.2824274
60640.0000000    0.2773992
60680.0000000    0.2610354
60720.0000000    0.2853976
60760.0000000    0.2921256
60800.0000000    0.3007964
60840.0000000    0.2960318
60880.0000000    0.2905090
60920.0000000    0.2869311
60960.0000000    0.2914596
61000.0000000    0.2838161
61040.0000000    0.2743411
61080.0000000    0.2930778
61120.0000000    0.2727690
61160.0000000    0.2861540
61200.0000000    0.2799973
61240.0000000    0.2695067
61280.0000000    0.2849087
61320.0000000    0.2983570
61360.0000000    0.2913821
61400.0000000    0.2826544
61440.0000000    0.2724111
61480.0000000    0.2851928
61520.0000000    0.2620740
61560.0000000    0.2681784
61600.0000000    0.2887186
61640.0000000    0.2666235
61680.0000000    0.2467395
61720.0000000    0.2562563
61760.0000000    0.2724287
61800.0000000    0.2695569
61840.0000000    0.2717876
61880.0000000    0.2799162
61920.0000000    0.2893097
61960.0000000    0.2877858
62000.0000000    0.2623764
62040.0000000    0.2826366
62080.0000000    0.2882726
62120.0000000    0.2833258
62160.0000000    0.2768219
62200.0000000    0.3207731
62240.0000000    0.2852554
62280.0000000    0.2858479
62320.0000000    0.2820088
62360.0000000    0.2879423
62400.0000000    0.2748778
62440.0000000    0.2947760
62480.0000000    0.3101271
62520.0000000    0.3070113
62560.0000000    0.3198279
62600.0000000    0.2991255
62640.0000000    0.2766908
62680.0000000    0.2785386
62720.0000000    0.2873601
62760.0000000    0.2764218
62800.0000000    0.2841077
62840.0000000    0.2962584
62880.0000000    0.2972724
62920.0000000    0.2714332
62960.0000000    0.2731577
63000.0000000    0.2896086
63040.0000000    0.2727343
63080.0000000    0.2819083
63120.0000000    0.2892069
63160.0000000    0.2920574
63200.0000000    0.2907638
63240.0000000    0.2628735
63280.0000000    0.2686156
63320.0000000    0.2774891
63360.0000000    0.2910399
63400.0000000    0.2609892
63440.0000000    0.2680740
63480.0000000    0.2990803
63520.0000000    0.2901419
63560.0000000    0.2930465
63600.0000000    0.2808254
63640.0000000    0.3086807
63680.0000000    0.2775523
63720.0000000    0.2881429
63760.0000000    0.2921614
63800.0000000    0.2682234
63840.0000000    0.2759842
63880.0000000    0.2749133
63920.0000000    0.2586252
63960.0000000    0.2470587
64000.0000000    0.2608598
64040.0000000    0.2616629
64080.0000000    0.2595476
64120.0000000    0.2438375
64160.0000000    0.2630869
64200.0000000    0.2685627
64240.0000000    0.2766304
64280.0000000    0.2832541
64320.0000000    0.2801864
64360.0000000    0.2687704
64400.0000000    0.2678896
64440.0000000    0.2820788
64480.0000000    0.2745572
64520.0000000    0.2578136
64560.0000000    0.2698548
64600.0000000    0.2626129
64640.0000000    0.2528246
64680.0000000    0.2463273
64720.0000000    0.2507142
64760.0000000    0.2655344
64800.0000000    0.2643381
64840.0000000    0.2716244
64880.0000000    0.2691890
64920.0000000    0.2417953
64960.0000000    0.2686516
65000.0000000    0.2704556
65040.0000000    0.2776286
65080.0000000    0.2618105
65120.0000000    0.2903278
65160.0000000    0.2634555
65200.0000000    0.2608473
65240.0000000    0.2454515
65280.0000000    0.2488069
65320.0000000    0.2590411
65360.0000000    0.2542461
65400.0000000    0.2581222
65440.0000000    0.2504746
65480.0000000    0.2621791
65520.0000000    0.2626020
65560.0000000    0.2591456
65600.0000000    0.2644767
65640.0000000    0.2654615
65680.0000000    0.2607146
65720.0000000    0.2764216
65760.0000000    0.2693043
65800.0000000    0.2628528
65840.0000000    0.2757198
65880.0000000    0.2556556
65920.0000000    0.2678595
65960.0000000    0.2562596
66000.0000000    0.2662406
66040.0000000    0.2696124
66080.0000000    0.2444747
66120.0000000    0.2605731
66160.0000000    0.2670567
66200.0000000    0.2503158
66240.0000000    0.2664278
66280.0000000    0.2462775
66320.0000000    0.2420578
66360.0000000    0.2282692
66400.0000000    0.2486961
66440.0000000    0.2750364
66480.0000000    0.2784660
66520.0000000    0.2796673
66560.0000000    0.2800672
66600.0000000    0.2593867
66640.0000000    0.2695223
66680.0000000    0.2629912
66720.0000000    0.2867335
66760.0000000    0.3048383
66800.0000000    0.2762624
66840.0000000    0.2857105
66880.0000000    0.2619218
66920.0000000    0.2681813
66960.0000000    0.2722161
67000.0000000    0.2697698
67040.0000000    0.2963656
67080.0000000    0.2935353
67120.0000000    0.2845615
67160.0000000    0.3045094
67200.0000000    0.2873836
67240.0000000    0.2817013
67280.0000000    0.2812271
67320.0000000    0.2758002
67360.0000000    0.2747071
67400.0000000    0.2646771
67440.0000000    0.2810723
67480.0000000    0.2658674
67520.0000000    0.2747033
67560.0000000    0.2922966
67600.0000000    0.2555077
67640.0000000    0.2540312
67680.0000000    0.2766801
67720.0000000    0.2975617
67760.0000000    0.2679259
67800.0000000    0.2772555
67840.0000000    0.2618903
67880.0000000    0.2541135
67920.0000000    0.2430763
67960.0000000    0.2796363
68000.0000000    0.2832287
68040.0000000    0.2794766
68080.0000000    0.2901228
68120.0000000    0.2940824
68160.0000000    0.2891462
68200.0000000    0.2902283
68240.0000000    0.2637863
68280.0000000    0.2903351
68320.0000000    0.2865480
68360.0000000    0.2780600
68400.0000000    0.3034926
68440.0000000    0.2746874
68480.0000000    0.2630301
68520.0000000    0.2700926
68560.0000000    0.2733228
68600.0000000    0.2753727
68640.0000000    0.2853257
68680.0000000    0.2867299
68720.0000000    0.2590826
68760.0000000    0.2730140
68800.0000000    0.2561951
68840.0000000    0.2810556
68880.0000000    0.2805376
68920.0000000    0.2651207
68960.0000000    0.2588717
69000.0000000    0.2780780
69040.0000000    0.2788952
69080.0000000    0.2879930
69120.0000000    0.2793289
69160.0000000    0.2822394
69200.0000000    0.2499755
69240.0000000    0.2756225
69280.0000000    0.3068717
69320.0000000    0.2680474
69360.0000000    0.2738958
69400.0000000    0.2682672
69440.0000000    0.2626917
69480.0000000    0.2613487
69520.0000000    0.2709772
69560.0000000    0.2778301
69600.0000000    0.3022220
69640.0000000    0.2783517
69680.0000000    0.2898362
69720.0000000    0.2812943
69760.0000000    0.2944359
69800.0000000    0.2991012
69840.0000000    0.2628400
69880.0000000    0.2808515
69920.0000000    0.2899883
69960.0000000    0.2847995
70000.0000000    0.2874376
70040.0000000    0.2824546
70080.0000000    0.2765022
70120.0000000    0.2795928
70160.0000000    0.2971510
70200.0000000    0.2838556
70240.0000000    0.2750304
70280.0000000    0.2815230
70320.0000000    0.2756761
70360.0000000    0.2885217
70400.0000000    0.2853771
70440.0000000    0.2733480
70480.0000000    0.2722220
70520.0000000    0.2954982
70560.0000000    0.2870597
70600.0000000    0.2888055
70640.0000000    0.2835523
70680.0000000    0.2787201
70720.0000000    0.2903571
70760.0000000    0.2766941
70800.0000000    0.2842825
70840.0000000    0.3038698
70880.0000000    0.2997277
70920.0000000    0.3007795
70960.0000000    0.2861033
71000.0000000    0.2899290
71040.0000000    0.3133536
71080.0000000    0.2946118
71120.0000000    0.2890514
71160.0000000    0.2743368
71200.0000000    0.2969333
71240.0000000    0.2897717
71280.0000000    0.2751232
71320.0000000    0.2691425
71360.0000000    0.2926655
71400.0000000    0.2680612
71440.0000000    0.2825342
71480.0000000    0.2871581
71520.0000000    0.2994819
71560.0000000    0.2775782
71600.0000000    0.2787409
71640.0000000    0.2776166
71680.0000000    0.2717901
71720.0000000    0.2729101
71760.0000000    0.2842600
71800.0000000    0.2727838
71840.0000000    0.2813070
71880.0000000    0.2757884
71920.0000000    0.2515379
71960.0000000    0.2757890
72000.0000000    0.2678024
72040.0000000    0.2890607
72080.0000000    0.3032875
72120.0000000    0.2884414
72160.0000000    0.2982522
72200.0000000    0.2714853
72240.0000000    0.2676928
72280.0000000    0.2583837
72320.0000000    0.2795990
72360.0000000    0.2963119
72400.0000000    0.2858228
72440.0000000    0.2593021
72480.0000000    0.3004707
72520.0000000    0.2934668
72560.0000000    0.2900284
72600.0000000    0.2628127
72640.0000000    0.2643843
72680.0000000    0.2791409
72720.0000000    0.2903799
72760.0000000    0.2827671
72800.0000000    0.2824709
72840.0000000    0.2895544
72880.0000000    0.2783185
72920.0000000    0.2761494
72960.0000000    0.2976583
73000.0000000    0.2932671
73040.0000000    0.2958336
73080.0000000    0.2864718
73120.0000000    0.2785583
73160.0000000    0.2826922
73200.0000000    0.2943544
73240.0000000    0.2752475
73280.0000000    0.2751455
73320.0000000    0.2757427
73360.0000000    0.2875260
73400.0000000    0.2903473
73440.0000000    0.2740778
73480.0000000    0.2829221
73520.0000000    0.2936296
73560.0000000    0.2951322
73600.0000000    0.2912380
73640.0000000    0.2745306
73680.0000000    0.2719845
73720.0000000    0.2755637
73760.0000000    0.2763292
73800.0000000    0.2845580
73840.0000000    0.2725984
73880.0000000    0.2656750
73920.0000000    0.2718197
73960.0000000    0.2804582
74000.0000000    0.2867861
74040.0000000    0.2775073
74080.0000000    0.2818867
74120.0000000    0.2828375
74160.0000000    0.2918438
74200.0000000    0.2934001
74240.0000000    0.2838956
74280.0000000    0.3126011
74320.0000000    0.2906569
74360.0000000    0.2984326
74400.0000000    0.2992704
74440.0000000    0.3106896
74480.0000000    0.2865326
74520.0000000    0.3075719
74560.0000000    0.2685464
74600.0000000    0.2740461
74640.0000000    0.2961814
74680.0000000    0.2730467
74720.0000000    0.2840788
74760.0000000    0.2930263
74800.0000000    0.2923099
74840.0000000    0.2904922
74880.0000000    0.2737092
74920.0000000    0.2781286
74960.0000000    0.2981527
75000.0000000    0.2808633
75040.0000000    0.2745367
75080.0000000    0.3031840
75120.0000000    0.2678748
75160.0000000    0.2759448
75200.0000000    0.2902329
75240.0000000    0.2869632
75280.0000000    0.2764851
75320.0000000    0.2889059
75360.0000000    0.2978661
75400.0000000    0.2843089
75440.0000000    0.2835116
75480.0000000    0.2759387
75520.0000000    0.2807069
75560.0000000    0.2515010
75600.0000000    0.2845319
75640.0000000    0.2859528
75680.0000000    0.2784049
75720.0000000    0.2837298
75760.0000000    0.2903765
75800.0000000    0.2792585
75840.0000000    0.3036573
75880.0000000    0.2945280
75920.0000000    0.2788691
75960.0000000    0.3035495
76000.0000000    0.3020301
76040.0000000    0.2872254
76080.0000000    0.2758402
76120.0000000    0.2723537
76160.0000000    0.2658214
76200.0000000    0.2711905
76240.0000000    0.2753884
76280.0000000    0.2728990
76320.0000000    0.2612248
76360.0000000    0.2844132
76400.0000000    0.2833774
76440.0000000    0.2880298
76480.0000000    0.2921834
76520.0000000    0.2917798
76560.0000000    0.2830502
76600.0000000    0.3162186
76640.0000000    0.2936143
76680.0000000    0.2826569
76720.0000000    0.2646629
76760.0000000    0.2790673
76800.0000000    0.2851759
76840.0000000    0.2924302
76880.0000000    0.2919547
76920.0000000    0.2827335
76960.0000000    0.3231587
77000.0000000    0.2847440
77040.0000000    0.3002854
77080.0000000    0.2682181
77120.0000000    0.2846792
77160.0000000    0.2803023
77200.0000000    0.2790275
77240.0000000    0.2857718
77280.0000000    0.2615970
77320.0000000    0.2881402
77360.0000000    0.2603219
77400.0000000    0.2532732
77440.0000000    0.2828623
77480.0000000    0.2800842
77520.0000000    0.2691041
77560.0000000    0.2755885
77600.0000000    0.3061694
77640.0000000    0.3139907
77680.0000000    0.2778146
77720.0000000    0.2881495
77760.0000000    0.3121139
77800.0000000    0.2962151
77840.0000000    0.2828967
77880.0000000    0.2718558
77920.0000000    0.2874111
77960.0000000    0.2672241
78000.0000000    0.2639949
78040.0000000    0.2557224
78080.0000000    0.2573911
78120.0000000    0.2937138
78160.0000000    0.2685889
78200.0000000    0.2847443
78240.0000000    0.2974410
78280.0000000    0.2661034
78320.0000000    0.2935563
78360.0000000    0.2823372
78400.0000000    0.2681520
78440.0000000    0.2737334
78480.0000000    0.2686431
78520.0000000    0.2673613
78560.0000000    0.2782474
78600.0000000    0.2797361
78640.0000000    0.2809801
78680.0000000    0.2875587
78720.0000000    0.2633702
78760.0000000    0.3009404
78800.0000000    0.2825094
78840.0000000    0.3104881
78880.0000000    0.2844715
78920.0000000    0.3015739
78960.0000000    0.2904134
79000.0000000    0.2981382
79040.0000000    0.2721022
79080.0000000    0.2906994
79120.0000000    0.2893792
79160.0000000    0.3319367
79200.0000000    0.2879400
79240.0000000    0.2960910
79280.0000000    0.2850008
79320.0000000    0.2946348
79360.0000000    0.2823151
79400.0000000    0.3021722
79440.0000000    0.2910810
79480.0000000    0.3095999
79520.0000000    0.3187355
79560.0000000    0.2991012
79600.0000000    0.3205134
79640.0000000    0.3174308
79680.0000000    0.3082089
79720.0000000    0.3244855
79760.0000000    0.3143827
79800.0000000    0.3207936
79840.0000000    0.3163961
79880.0000000    0.2955758
79920.0000000    0.3203236
79960.0000000    0.3048161
80000.0000000    0.2922825
80040.0000000    0.2838867
80080.0000000    0.2765104
80120.0000000    0.2808294
80160.0000000    0.2759184
80200.0000000    0.2954754
80240.0000000    0.3085243
80280.0000000    0.3040294
80320.0000000    0.2984436
80360.0000000    0.2865225
80400.0000000    0.2698805
80440.0000000    0.2944064
80480.0000000    0.2904977
80520.0000000    0.3031572
80560.0000000    0.3063404
80600.0000000    0.3006194
80640.0000000    0.3083113
80680.0000000    0.2919942
80720.0000000    0.2697161
80760.0000000    0.2914118
80800.0000000    0.2599873
80840.0000000    0.2772506
80880.0000000    0.2892878
80920.0000000    0.2942848
80960.0000000    0.2891214
81000.0000000    0.3101892
81040.0000000    0.2782886
81080.0000000    0.2908019
81120.0000000    0.2756345
81160.0000000    0.2725828
81200.0000000    0.2706614
81240.0000000    0.2851432
81280.0000000    0.2816110
81320.0000000    0.2726733
81360.0000000    0.2804125
81400.0000000    0.2407266
81440.0000000    0.2724706
81480.0000000    0.2820334
81520.0000000    0.2976229
81560.0000000    0.2629244
81600.0000000    0.2575637
81640.0000000    0.2709375
81680.0000000    0.2748813
81720.0000000    0.2842168
81760.0000000    0.2881603
81800.0000000    0.2951843
81840.0000000    0.2741150
81880.0000000    0.2885276
81920.0000000    0.2816291
81960.0000000    0.2907088
82000.0000000    0.2908477
82040.0000000    0.2679230
82080.0000000    0.2726411
82120.0000000    0.2710800
82160.0000000    0.2890683
82200.0000000    0.2732020
82240.0000000    0.2873438
82280.0000000    0.2716008
82320.0000000    0.2560250
82360.0000000    0.2973362
82400.0000000    0.2785850
82440.0000000    0.2653113
82480.0000000    0.2677678
82520.0000000    0.2556304
82560.0000000    0.2805958
82600.0000000    0.2817836
82640.0000000    0.2736573
82680.0000000    0.2761859
82720.0000000    0.2780873
82760.0000000    0.2749560
82800.0000000    0.2547587
82840.0000000    0.2685985
82880.0000000    0.2598356
82920.0000000    0.2984107
82960.0000000    0.2727072
83000.0000000    0.2640094
83040.0000000    0.2690356
83080.0000000    0.2694628
83120.0000000    0.2632815
83160.0000000    0.2582126
83200.0000000    0.2651085
83240.0000000    0.2695478
83280.0000000    0.2689134
83320.0000000    0.2548482
83360.0000000    0.2370600
83400.0000000    0.2434921
83440.0000000    0.2490499
83480.0000000    0.2496929
83520.0000000    0.2776995
83560.0000000    0.2540837
83600.0000000    0.2674293
83640.0000000    0.2573467
83680.0000000    0.2818955
83720.0000000    0.2559070
83760.0000000    0.2587602
83800.0000000    0.2745211
83840.0000000    0.2777770
83880.0000000    0.2763450
83920.0000000    0.2593644
83960.0000000    0.2530106
84000.0000000    0.2761422
84040.0000000    0.2816912
84080.0000000    0.2870570
84120.0000000    0.2744321
84160.0000000    0.2645372
84200.0000000    0.2544803
84240.0000000    0.2693907
84280.0000000    0.2490949
84320.0000000    0.2801844
84360.0000000    0.2746109
84400.0000000    0.2693132
84440.0000000    0.2973067
84480.0000000    0.2675308
84520.0000000    0.2702529
84560.0000000    0.2425282
84600.0000000    0.2871164
84640.0000000    0.2675777
84680.0000000    0.2864921
84720.0000000    0.2746654
84760.0000000    0.2618127
84800.0000000    0.2759719
84840.0000000    0.2782477
84880.0000000    0.2797179
84920.0000000    0.2757810
84960.0000000    0.2641576
85000.0000000    0.2622153
85040.0000000    0.2617167
85080.0000000    0.2587040
85120.0000000    0.2705676
85160.0000000    0.2663027
85200.0000000    0.2536522
85240.0000000    0.2584844
85280.0000000    0.2784448
85320.0000000    0.2756296
85360.0000000    0.2542906
85400.0000000    0.2658006
85440.0000000    0.2691191
85480.0000000    0.2568585
85520.0000000    0.2513802
85560.0000000    0.2748943
85600.0000000    0.2597117
85640.0000000    0.2653100
85680.0000000    0.2523066
85720.0000000    0.2620422
85760.0000000    0.2536611
85800.0000000    0.2573212
85840.0000000    0.2594614
85880.0000000    0.2723760
85920.0000000    0.2634383
85960.0000000    0.2584676
86000.0000000    0.2576020
86040.0000000    0.2520000
86080.0000000    0.2353448
86120.0000000    0.2671095
86160.0000000    0.2666782
86200.0000000    0.2717490
86240.0000000    0.2879909
86280.0000000    0.2676319
86320.0000000    0.2552743
86360.0000000    0.2670186
86400.0000000    0.2593312
86440.0000000    0.2659203
86480.0000000    0.2612837
86520.0000000    0.2726410
86560.0000000    0.2621247
86600.0000000    0.2650666
86640.0000000    0.2739993
86680.0000000    0.2551873
86720.0000000    0.2604140
86760.0000000    0.2728868
86800.0000000    0.2451202
86840.0000000    0.2389194
86880.0000000    0.2467754
86920.0000000    0.2440940
86960.0000000    0.2506016
87000.0000000    0.2528222
87040.0000000    0.2437141
87080.0000000    0.2653669
87120.0000000    0.2484598
87160.0000000    0.2472660
87200.0000000    0.2627000
87240.0000000    0.2477437
87280.0000000    0.2648098
87320.0000000    0.2574802
87360.0000000    0.2783339
87400.0000000    0.2442563
87440.0000000    0.2747654
87480.0000000    0.2551610
87520.0000000    0.2623774
87560.0000000    0.2796216
87600.0000000    0.2576402
87640.0000000    0.2751270
87680.0000000    0.2774224
87720.0000000    0.2796578
87760.0000000    0.2837124
87800.0000000    0.2789617
87840.0000000    0.2878595
87880.0000000    0.2650194
87920.0000000    0.2674934
87960.0000000    0.2834776
88000.0000000    0.2698022
88040.0000000    0.2833143
88080.0000000    0.2763234
88120.0000000    0.2800982
88160.0000000    0.2621616
88200.0000000    0.2822670
88240.0000000    0.2793707
88280.0000000    0.3021102
88320.0000000    0.2838391
88360.0000000    0.2813941
88400.0000000    0.2865757
88440.0000000    0.2798660
88480.0000000    0.2809902
88520.0000000    0.2776353
88560.0000000    0.2775002
88600.0000000    0.2965568
88640.0000000    0.2764023
88680.0000000    0.2710311
88720.0000000    0.2925680
88760.0000000    0.2720407
88800.0000000    0.2654807
88840.0000000    0.2702235
88880.0000000    0.2839812
88920.0000000    0.2779412
88960.0000000    0.2714951
89000.0000000    0.2690576
89040.0000000    0.3039903
89080.0000000    0.2734910
89120.0000000    0.2772452
89160.0000000    0.2836739
89200.0000000    0.2745352
89240.0000000    0.2759638
89280.0000000    0.2493242
89320.0000000    0.2539721
89360.0000000    0.2765994
89400.0000000    0.2769610
89440.0000000    0.2800418
89480.0000000    0.2783214
89520.0000000    0.2735205
89560.0000000    0.2641022
89600.0000000    0.2696606
89640.0000000    0.2484187
89680.0000000    0.2770030
89720.0000000    0.2699191
89760.0000000    0.2920057
89800.0000000    0.2608534
89840.0000000    0.2947970
89880.0000000    0.2833498
89920.0000000    0.2802357
89960.0000000    0.2964974
90000.0000000    0.2767001
90040.0000000    0.2760075
90080.0000000    0.2736830
90120.0000000    0.2787532
90160.0000000    0.2940001
90200.0000000    0.2683417
90240.0000000    0.2840350
90280.0000000    0.2839413
90320.0000000    0.2769683
90360.0000000    0.2718810
90400.0000000    0.2733090
90440.0000000    0.2777797
90480.0000000    0.2650766
90520.0000000    0.2714659
90560.0000000    0.2739128
90600.0000000    0.2624949
90640.0000000    0.2788545
90680.0000000    0.2553906
90720.0000000    0.2822723
90760.0000000    0.2676099
90800.0000000    0.2491804
90840.0000000    0.2557410
90880.0000000    0.2675760
90920.0000000    0.2649539
90960.0000000    0.2600561
91000.0000000    0.2751493
91040.0000000    0.2815528
91080.0000000    0.2730271
91120.0000000    0.2814314
91160.0000000    0.2550548
91200.0000000    0.2560752
91240.0000000    0.2979925
91280.0000000    0.2795301
91320.0000000    0.2565202
91360.0000000    0.2751195
91400.0000000    0.2836607
91440.0000000    0.2738595
91480.0000000    0.2788927
91520.0000000    0.2658787
91560.0000000    0.2725088
91600.0000000    0.2499315
91640.0000000    0.2616389
91680.0000000    0.2536272
91720.0000000    0.2588083
91760.0000000    0.2733692
91800.0000000    0.2889013
91840.0000000    0.2827971
91880.0000000    0.2908356
91920.0000000    0.2658094
91960.0000000    0.2735982
92000.0000000    0.2788699
92040.0000000    0.2743068
92080.0000000    0.2664421
92120.0000000    0.2584835
92160.0000000    0.2630306
92200.0000000    0.2662782
92240.0000000    0.2591355
92280.0000000    0.2400117
92320.0000000    0.2648132
92360.0000000    0.2731370
92400.0000000    0.2761816
92440.0000000    0.2795245
92480.0000000    0.2708243
92520.0000000    0.2905251
92560.0000000    0.2853843
92600.0000000    0.2694280
92640.0000000    0.2882703
92680.0000000    0.2691239
92720.0000000    0.2744450
92760.0000000    0.2651292
92800.0000000    0.2669312
92840.0000000    0.2589493
92880.0000000    0.2811993
92920.0000000    0.2998955
92960.0000000    0.2562633
93000.0000000    0.2606845
93040.0000000    0.2530604
93080.0000000    0.2490448
93120.0000000    0.2684768
93160.0000000    0.2670976
93200.0000000    0.2616934
93240.0000000    0.2757009
93280.0000000    0.2631811
93320.0000000    0.2946495
93360.0000000    0.2579051
93400.0000000    0.2591695
93440.0000000    0.2745778
93480.0000000    0.2614923
93520.0000000    0.2571476
93560.0000000    0.2576331
93600.0000000    0.2565235
93640.0000000    0.2402710
93680.0000000    0.2612239
93720.0000000    0.2514220
93760.0000000    0.2780940
93800.0000000    0.2430231
93840.0000000    0.2589569
93880.0000000    0.2452594
93920.0000000    0.2697093
93960.0000000    0.2879904
94000.0000000    0.2498494
94040.0000000    0.2798989
94080.0000000    0.2687181
94120.0000000    0.2644318
94160.0000000    0.2919965
94200.0000000    0.2725295
94240.0000000    0.2822499
94280.0000000    0.2655528
94320.0000000    0.2707648
94360.0000000    0.2667865
94400.0000000    0.2627371
94440.0000000    0.2567887
94480.0000000    0.2525097
94520.0000000    0.2383778
94560.0000000    0.2611843
94600.0000000    0.2499104
94640.0000000    0.2464676
94680.0000000    0.2479612
94720.0000000    0.2416721
94760.0000000    0.2512590
94800.0000000    0.2439353
94840.0000000    0.2542098
94880.0000000    0.2538173
94920.0000000    0.2532881
94960.0000000    0.2705019
95000.0000000    0.2719777
95040.0000000    0.2818066
95080.0000000    0.2669762
95120.0000000    0.2740313
95160.0000000    0.2716042
95200.0000000    0.2703540
95240.0000000    0.2477074
95280.0000000    0.2590570
95320.0000000    0.2674507
95360.0000000    0.2955626
95400.0000000    0.2868431
95440.0000000    0.2758580
95480.0000000    0.2879125
95520.0000000    0.2986323
95560.0000000    0.2979554
95600.0000000    0.2851728
95640.0000000    0.2700086
95680.0000000    0.2754233
95720.0000000    0.2952358
95760.0000000    0.2753632
95800.0000000    0.2816055
95840.0000000    0.2875542
95880.0000000    0.2702355
95920.0000000    0.2839748
95960.0000000    0.2760836
96000.0000000    0.2791894
96040.0000000    0.2958186
96080.0000000    0.2724724
96120.0000000    0.2812865
96160.0000000    0.2572008
96200.0000000    0.2849901
96240.0000000    0.2658575
96280.0000000    0.2516178
96320.0000000    0.2486554
96360.0000000    0.2546128
96400.0000000    0.2735034
96440.0000000    0.2908581
96480.0000000    0.2787532
96520.0000000    0.2576532
96560.0000000    0.2754089
96600.0000000    0.2646618
96640.0000000    0.2567002
96680.0000000    0.2359471
96720.0000000    0.2522789
96760.0000000    0.2634920
96800.0000000    0.2434327
96840.0000000    0.2509803
96880.0000000    0.2415925
96920.0000000    0.2650022
96960.0000000    0.2656895
97000.0000000    0.2583043
97040.0000000    0.2534675
97080.0000000    0.2602542
97120.0000000    0.2424602
97160.0000000    0.2469845
97200.0000000    0.2428518
97240.0000000    0.2550800
97280.0000000    0.2511892
97320.0000000    0.2337157
97360.0000000    0.2403212
97400.0000000    0.2483811
97440.0000000    0.2369945
97480.0000000    0.2406045
97520.0000000    0.2275974
97560.0000000    0.2494580
97600.0000000    0.2244410
97640.0000000    0.2243536
97680.0000000    0.2258255
97720.0000000    0.2279234
97760.0000000    0.2306109
97800.0000000    0.2211664
97840.0000000    0.2205965
97880.0000000    0.2216948
97920.0000000    0.2156992
97960.0000000    0.2230771
98000.0000000    0.2274539
98040.0000000    0.2305238
98080.0000000    0.2159457
98120.0000000    0.2448150
98160.0000000    0.2322406
98200.0000000    0.1948622
98240.0000000    0.1993271
98280.0000000    0.1969227
98320.0000000    0.2059737
98360.0000000    0.2050056
98400.0000000    0.2140262
98440.0000000    0.1950563
98480.0000000    0.2008418
98520.0000000    0.2091885
98560.0000000    0.2232446
98600.0000000    0.2052827
98640.0000000    0.1904889
98680.0000000    0.2229182
98720.0000000    0.2007698
98760.0000000    0.1930775
98800.0000000    0.1902156
98840.0000000    0.1730004
98880.0000000    0.2122477
98920.0000000    0.2139880
98960.0000000    0.2108768
99000.0000000    0.1971634
99040.0000000    0.1827258
99080.0000000    0.1919326
99120.0000000    0.1940815
99160.0000000    0.2055338
99200.0000000    0.1989339
99240.0000000    0.2140594
99280.0000000    0.2031779
99320.0000000    0.2223863
99360.0000000    0.2164653
99400.0000000    0.2218197
99440.0000000    0.2161180
99480.0000000    0.2072903
99520.0000000    0.2086357
99560.0000000    0.2010644
99600.0000000    0.2225650
99640.0000000    0.2285154
99680.0000000    0.2320945
99720.0000000    0.2296870
99760.0000000    0.2137134
99800.0000000    0.2065378
99840.0000000    0.2014112
99880.0000000    0.2081012
99920.0000000    0.1939708
99960.0000000    0.2020180
100000.0000000    0.2069961
100040.0000000    0.2107114
100080.0000000    0.2118267
100120.0000000    0.1907597
100160.0000000    0.1997341
100200.0000000    0.2062512
100240.0000000    0.2065211
100280.0000000    0.1911805
100320.0000000    0.2157768
100360.0000000    0.1997280
100400.0000000    0.2027104
100440.0000000    0.1983719
100480.0000000    0.2125745
100520.0000000    0.2477408
100560.0000000    0.2183135
100600.0000000    0.2211027
100640.0000000    0.2304474
100680.0000000    0.2304984
100720.0000000    0.2058244
100760.0000000    0.2104935
100800.0000000    0.2179990
100840.0000000    0.1996751
100880.0000000    0.1921657
100920.0000000    0.1767509
100960.0000000    0.1840849
101000.0000000    0.2027983
101040.0000000    0.1994997
101080.0000000    0.2151504
101120.0000000    0.2050756
101160.0000000    0.2120157
101200.0000000    0.1812244
101240.0000000    0.2000919
101280.0000000    0.2103265
101320.0000000    0.1943733
101360.0000000    0.1924669
101400.0000000    0.2073906
101440.0000000    0.2012830
101480.0000000    0.1993414
101520.0000000    0.2296385
101560.0000000    0.2210974
101600.0000000    0.2044728
101640.0000000    0.2132556
101680.0000000    0.2020894
101720.0000000    0.2209369
101760.0000000    0.2034203
101800.0000000    0.2148849
101840.0000000    0.1777387
101880.0000000    0.1833586
101920.0000000    0.1853795
101960.0000000    0.1930582
102000.0000000    0.1936889
102040.0000000    0.2012097
102080.0000000    0.1938234
102120.0000000    0.1962527
102160.0000000    0.1886819
102200.0000000    0.1931462
102240.0000000    0.1813549
102280.0000000    0.1947405
102320.0000000    0.1712893
102360.0000000    0.1864263
102400.0000000    0.1845462
102440.0000000    0.1804429
102480.0000000    0.1761368
102520.0000000    0.1824066
102560.0000000    0.1751015
102600.0000000    0.2003361
102640.0000000    0.1988554
102680.0000000    0.1763750
102720.0000000    0.1852675
102760.0000000    0.2025551
102800.0000000    0.1941727
102840.0000000    0.1953554
102880.0000000    0.1966050
102920.0000000    0.2118060
102960.0000000    0.2111694
103000.0000000    0.1860041
103040.0000000    0.1933336
103080.0000000    0.1993046
103120.0000000    0.1877129
103160.0000000    0.1750852
103200.0000000    0.1948669
103240.0000000    0.1845066
103280.0000000    0.1847910
103320.0000000    0.2047805
103360.0000000    0.1994384
103400.0000000    0.2049967
103440.0000000    0.2155467
103480.0000000    0.2086453
103520.0000000    0.1994486
103560.0000000    0.2099835
103600.0000000    0.1899700
103640.0000000    0.1952343
103680.0000000    0.2021694
103720.0000000    0.1994930
103760.0000000    0.2075345
103800.0000000    0.2070297
103840.0000000    0.2010768
103880.0000000    0.1997451
103920.0000000    0.1916669
103960.0000000    0.1953782
104000.0000000    0.1943487
104040.0000000    0.1958449
104080.0000000    0.1940230
104120.0000000    0.1949608
104160.0000000    0.1925692
104200.0000000    0.1836524
104240.0000000    0.2050827
104280.0000000    0.2049342
104320.0000000    0.1941113
104360.0000000    0.1993532
104400.0000000    0.1970234
104440.0000000    0.1927273
104480.0000000    0.1791442
104520.0000000    0.1853540
104560.0000000    0.2024485
104600.0000000    0.1789264
104640.0000000    0.1903607
104680.0000000    0.2028739
104720.0000000    0.1906616
104760.0000000    0.1914704
104800.0000000    0.2095130
104840.0000000    0.2045728
104880.0000000    0.1964417
104920.0000000    0.1902174
104960.0000000    0.1995102
105000.0000000    0.1880529
105040.0000000    0.1877213
105080.0000000    0.1820743
105120.0000000    0.1949574
105160.0000000    0.1895634
105200.0000000    0.2049006
105240.0000000    0.2158946
105280.0000000    0.2095462
105320.0000000    0.1993228
105360.0000000    0.2116373
105400.0000000    0.2096934
105440.0000000    0.2209069
105480.0000000    0.1985050
105520.0000000    0.1966942
105560.0000000    0.1941033
105600.0000000    0.2030479
105640.0000000    0.1990146
105680.0000000    0.1945662
105720.0000000    0.1926230
105760.0000000    0.1943889
105800.0000000    0.2111123
105840.0000000    0.1969565
105880.0000000    0.1953072
105920.0000000    0.1968165
105960.0000000    0.2046499
106000.0000000    0.1941092
106040.0000000    0.1784278
106080.0000000    0.1902622
106120.0000000    0.1981316
106160.0000000    0.2074648
106200.0000000    0.1995662
106240.0000000    0.1987787
106280.0000000    0.1848168
106320.0000000    0.1930897
106360.0000000    0.1967240
106400.0000000    0.2043564
106440.0000000    0.2041624
106480.0000000    0.1977631
106520.0000000    0.1983209
106560.0000000    0.1977687
106600.0000000    0.2013074
106640.0000000    0.2005179
106680.0000000    0.1978985
106720.0000000    0.2125218
106760.0000000    0.1985004
106800.0000000    0.2121266
106840.0000000    0.1916243
106880.0000000    0.2046936
106920.0000000    0.2004009
106960.0000000    0.2006295
107000.0000000    0.2049288
107040.0000000    0.1880642
107080.0000000    0.1782430
107120.0000000    0.1637191
107160.0000000    0.1831876
107200.0000000    0.1701838
107240.0000000    0.1796949
107280.0000000    0.1692084
107320.0000000    0.1837159
107360.0000000    0.1724781
107400.0000000    0.1889071
107440.0000000    0.1815945
107480.0000000    0.1688900
107520.0000000    0.1925204
107560.0000000    0.1873222
107600.0000000    0.1823986
107640.0000000    0.1868030
107680.0000000    0.1907568
107720.0000000    0.1788668
107760.0000000    0.1940010
107800.0000000    0.2048674
107840.0000000    0.1911108
107880.0000000    0.1882801
107920.0000000    0.1939238
107960.0000000    0.1661473
108000.0000000    0.1675650
108040.0000000    0.1722073
108080.0000000    0.1905212
108120.0000000    0.1921415
108160.0000000    0.2033124
108200.0000000    0.1782128
108240.0000000    0.1896832
108280.0000000    0.1781886
108320.0000000    0.1749972
108360.0000000    0.1802738
108400.0000000    0.1846412
108440.0000000    0.1885248
108480.0000000    0.1802285
108520.0000000    0.1687635
108560.0000000    0.1658336
108600.0000000    0.1746312
108640.0000000    0.1937922
108680.0000000    0.1728495
108720.0000000    0.1719076
108760.0000000    0.1676821
108800.0000000    0.1647826
108840.0000000    0.1421832
108880.0000000    0.1582987
108920.0000000    0.1677214
108960.0000000    0.1638381
109000.0000000    0.1479907
109040.0000000    0.1620661
109080.0000000    0.1627132
109120.0000000    0.1552413
109160.0000000    0.1495480
109200.0000000    0.1539099
109240.0000000    0.1604482
109280.0000000    0.1579489
109320.0000000    0.1774875
109360.0000000    0.1566903
109400.0000000    0.1472702
109440.0000000    0.1444817
109480.0000000    0.1524691
109520.0000000    0.1480842
109560.0000000    0.1545130
109600.0000000    0.1621036
109640.0000000    0.1510726
109680.0000000    0.1630596
109720.0000000    0.1559335
109760.0000000    0.1649509
109800.0000000    0.1712278
109840.0000000    0.1605292
109880.0000000    0.1486231
109920.0000000    0.1537629
109960.0000000    0.1552289
110000.0000000    0.1432792
110040.0000000    0.1506785
110080.0000000    0.1649578
110120.0000000    0.1718197
110160.0000000    0.1450945
110200.0000000    0.1567719
110240.0000000    0.1686471
110280.0000000    0.1517747
110320.0000000    0.1603126
110360.0000000    0.1545965
110400.0000000    0.1736881
110440.0000000    0.1813249
110480.0000000    0.1634650
110520.0000000    0.1651302
110560.0000000    0.1503250
110600.0000000    0.1516969
110640.0000000    0.1535332
110680.0000000    0.1499234
110720.0000000    0.1518513
110760.0000000    0.1585128
110800.0000000    0.1627239
110840.0000000    0.1564357
110880.0000000    0.1619347
110920.0000000    0.1490344
110960.0000000    0.1606365
111000.0000000    0.1558024
111040.0000000    0.1546863
111080.0000000    0.1539358
111120.0000000    0.1665789
111160.0000000    0.1479577
111200.0000000    0.1601420
111240.0000000    0.1668622
111280.0000000    0.1653182
111320.0000000    0.1491504
111360.0000000    0.1510392
111400.0000000    0.1503751
111440.0000000    0.1418502
111480.0000000    0.1630394
111520.0000000    0.1632492
111560.0000000    0.1432672
111600.0000000    0.1710186
111640.0000000    0.1742882
111680.0000000    0.1663393
111720.0000000    0.1482776
111760.0000000    0.1451398
111800.0000000    0.1365236
111840.0000000    0.1541331
111880.0000000    0.1472798
111920.0000000    0.1502518
111960.0000000    0.1583295
112000.0000000    0.1666222
112040.0000000    0.1703617
112080.0000000    0.1671639
112120.0000000    0.1719907
112160.0000000    0.1786826
112200.0000000    0.1598917
112240.0000000    0.1686520
112280.0000000    0.1513788
112320.0000000    0.1632095
112360.0000000    0.1512786
112400.0000000    0.1538680
112440.0000000    0.1572189
112480.0000000    0.1542899
112520.0000000    0.1342816
112560.0000000    0.1569978
112600.0000000    0.1731626
112640.0000000    0.1710630
112680.0000000    0.1645852
112720.0000000    0.1395543
112760.0000000    0.1568044
112800.0000000    0.1619138
112840.0000000    0.1604779
112880.0000000    0.1500524
112920.0000000    0.1663966
112960.0000000    0.1556329
113000.0000000    0.1534294
113040.0000000    0.1492208
113080.0000000    0.1525402
113120.0000000    0.1599053
113160.0000000    0.1540661
113200.0000000    0.1620068
113240.0000000    0.1643998
113280.0000000    0.1575543
113320.0000000    0.1530757
113360.0000000    0.1610804
113400.0000000    0.1538134
113440.0000000    0.1520822
113480.0000000    0.1614366
113520.0000000    0.1525383
113560.0000000    0.1404960
113600.0000000    0.1556965
113640.0000000    0.1627315
113680.0000000    0.1463348
113720.0000000    0.1457267
113760.0000000    0.1435144
113800.0000000    0.1341328
113840.0000000    0.1407320
113880.0000000    0.1376736
113920.0000000    0.1329524
113960.0000000    0.1303854
114000.0000000    0.1404475
114040.0000000    0.1490772
114080.0000000    0.1404876
114120.0000000    0.1619774
114160.0000000    0.1626547
114200.0000000    0.1544815
114240.0000000    0.1480774
114280.0000000    0.1533868
114320.0000000    0.1366694
114360.0000000    0.1498304
114400.0000000    0.1359709
114440.0000000    0.1376794
114480.0000000    0.1555682
114520.0000000    0.1551314
114560.0000000    0.1515890
114600.0000000    0.1624870
114640.0000000    0.1646107
114680.0000000    0.1455277
114720.0000000    0.1593878
114760.0000000    0.1432124
114800.0000000    0.1517546
114840.0000000    0.1769381
114880.0000000    0.1525450
114920.0000000    0.1530022
114960.0000000    0.1633646
115000.0000000    0.1749178
115040.0000000    0.1703867
115080.0000000    0.1714778
115120.0000000    0.1614497
115160.0000000    0.1739878
115200.0000000    0.1605600
115240.0000000    0.1665753
115280.0000000    0.1692906
115320.0000000    0.1861444
115360.0000000    0.1681060
115400.0000000    0.1824292
115440.0000000    0.1733165
115480.0000000    0.1787626
115520.0000000    0.1722003
115560.0000000    0.1694808
115600.0000000    0.1790631
115640.0000000    0.1720053
115680.0000000    0.1548024
115720.0000000    0.1439422
115760.0000000    0.1496422
115800.0000000    0.1638112
115840.0000000    0.1372245
115880.0000000    0.1501035
115920.0000000    0.1476759
115960.0000000    0.1483865
116000.0000000    0.1572150
116040.0000000    0.1509620
116080.0000000    0.1687353
116120.0000000    0.1838754
116160.0000000    0.1749519
116200.0000000    0.1775102
116240.0000000    0.1561928
116280.0000000    0.1618191
116320.0000000    0.1693104
116360.0000000    0.1573346
116400.0000000    0.1460653
116440.0000000    0.1654225
116480.0000000    0.1391303
116520.0000000    0.1587893
116560.0000000    0.1482023
116600.0000000    0.1678004
116640.0000000    0.1767848
116680.0000000    0.1597995
116720.0000000    0.1811609
116760.0000000    0.1694033
116800.0000000    0.1744663
116840.0000000    0.1734293
116880.0000000    0.1539543
116920.0000000    0.1509864
116960.0000000    0.1636664
117000.0000000    0.1659360
117040.0000000    0.1516389
117080.0000000    0.1591094
117120.0000000    0.1735545
117160.0000000    0.1686832
117200.0000000    0.1622679
117240.0000000    0.1498166
117280.0000000    0.1827367
117320.0000000    0.1633488
117360.0000000    0.1678135
117400.0000000    0.1509657
117440.0000000    0.1569734
117480.0000000    0.1546191
117520.0000000    0.1510279
117560.0000000    0.1527654
117600.0000000    0.1412972
117640.0000000    0.1382566
117680.0000000    0.1618572
117720.0000000    0.1534184
117760.0000000    0.1461610
117800.0000000    0.1532914
117840.0000000    0.1426310
117880.0000000    0.1594491
117920.0000000    0.1541242
117960.0000000    0.1500864
118000.0000000    0.1387516
118040.0000000    0.1335778
118080.0000000    0.1528041
118120.0000000    0.1606973
118160.0000000    0.1463248
118200.0000000    0.1540951
118240.0000000    0.1529622
118280.0000000    0.1708000
118320.0000000    0.1605917
118360.0000000    0.1484809
118400.0000000    0.1546269
118440.0000000    0.1714375
118480.0000000    0.1642460
118520.0000000    0.1539461
118560.0000000    0.1543808
118600.0000000    0.1516891
118640.0000000    0.1463644
118680.0000000    0.1508304
118720.0000000    0.1516785
118760.0000000    0.1558608
118800.0000000    0.1504182
118840.0000000    0.1626294
118880.0000000    0.1452957
118920.0000000    0.1556216
118960.0000000    0.1510921
119000.0000000    0.1601336
119040.0000000    0.1639163
119080.0000000    0.1612579
119120.0000000    0.1550005
119160.0000000    0.1570459
119200.0000000    0.1490841
119240.0000000    0.1530499
119280.0000000    0.1418437
119320.0000000    0.1553350
119360.0000000    0.1510651
119400.0000000    0.1463623
119440.0000000    0.1648288
119480.0000000    0.1703774
119520.0000000    0.1811666
119560.0000000    0.1706653
119600.0000000    0.1652805
119640.0000000    0.1617360
119680.0000000    0.1485012
119720.0000000    0.1602091
119760.0000000    0.1772396
119800.0000000    0.1697016
119840.0000000    0.1600772
119880.0000000    0.1511651
119920.0000000    0.1514606
119960.0000000    0.1469799
120000.0000000    0.1600559
120040.0000000    0.1494617
120080.0000000    0.1558431
120120.0000000    0.1465057
120160.0000000    0.1478622
120200.0000000    0.1554696
120240.0000000    0.1612929
120280.0000000    0.1595742
120320.0000000    0.1486125
120360.0000000    0.1527334
120400.0000000    0.1483440
120440.0000000    0.1500049
120480.0000000    0.1483885
120520.0000000    0.1664860
120560.0000000    0.1651270
120600.0000000    0.1773565
120640.0000000    0.1665020
120680.0000000    0.1648104
120720.0000000    0.1563817
120760.0000000    0.1783928
120800.0000000    0.1743955
120840.0000000    0.1490641
120880.0000000    0.1507441
120920.0000000    0.1396047
120960.0000000    0.1554284
121000.0000000    0.1602239
121040.0000000    0.1353025
121080.0000000    0.1598942
121120.0000000    0.1496307
121160.0000000    0.1593843
121200.0000000    0.1707549
121240.0000000    0.1646426
121280.0000000    0.1632930
121320.0000000    0.1576229
121360.0000000    0.1722408
121400.0000000    0.1626842
121440.0000000    0.1567144
121480.0000000    0.1710071
121520.0000000    0.1653807
121560.0000000    0.1704661
121600.0000000    0.1737522
121640.0000000    0.1667303
121680.0000000    0.1573978
121720.0000000    0.1693452
121760.0000000    0.1625425
121800.0000000    0.1595887
121840.0000000    0.1757063
121880.0000000    0.1767863
121920.0000000    0.1821910
121960.0000000    0.1760691
122000.0000000    0.1480456
122040.0000000    0.1612690
122080.0000000    0.1548661
122120.0000000    0.1550759
122160.0000000    0.1626638
122200.0000000    0.1563364
122240.0000000    0.1502928
122280.0000000    0.1516226
122320.0000000    0.1454449
122360.0000000    0.1409407
122400.0000000    0.1538250
122440.0000000    0.1618360
122480.0000000    0.1600793
122520.0000000    0.1629171
122560.0000000    0.1515083
122600.0000000    0.1598059
122640.0000000    0.1534699
122680.0000000    0.1604608
122720.0000000    0.1534655
122760.0000000    0.1651127
122800.0000000    0.1647303
122840.0000000    0.1604799
122880.0000000    0.1534749
122920.0000000    0.1610842
122960.0000000    0.1688098
123000.0000000    0.1841347
123040.0000000    0.1643384
123080.0000000    0.1646556
123120.0000000    0.1549842
123160.0000000    0.1564088
123200.0000000    0.1498869
123240.0000000    0.1643542
123280.0000000    0.1392603
123320.0000000    0.1464220
123360.0000000    0.1474419
123400.0000000    0.1491389
123440.0000000    0.1582256
123480.0000000    0.1664854
123520.0000000    0.1714896
123560.0000000    0.1796305
123600.0000000    0.1448680
123640.0000000    0.1655143
123680.0000000    0.1426400
123720.0000000    0.1555621
123760.0000000    0.1596121
123800.0000000    0.1560693
123840.0000000    0.1805620
123880.0000000    0.1646634
123920.0000000    0.1723226
123960.0000000    0.1718398
124000.0000000    0.1690132
124040.0000000    0.1412099
124080.0000000    0.1710483
124120.0000000    0.1624610
124160.0000000    0.1628255
124200.0000000    0.1673265
124240.0000000    0.1525710
124280.0000000    0.1689266
124320.0000000    0.1654327
124360.0000000    0.1666199
124400.0000000    0.1501708
124440.0000000    0.1651120
124480.0000000    0.1503904
124520.0000000    0.1702601
124560.0000000    0.1581593
124600.0000000    0.1789807
124640.0000000    0.1748152
124680.0000000    0.1640550
124720.0000000    0.1772052
124760.0000000    0.1730970
124800.0000000    0.1538560
124840.0000000    0.1764186
124880.0000000    0.1710359
124920.0000000    0.1802282
124960.0000000    0.1838040
125000.0000000    0.1871708
125040.0000000    0.1628365
125080.0000000    0.1693768
125120.0000000    0.1594791
125160.0000000    0.1695481
125200.0000000    0.1613338
125240.0000000    0.1598578
125280.0000000    0.1723854
125320.0000000    0.1684350
125360.0000000    0.1711441
125400.0000000    0.1678744
125440.0000000    0.1638651
125480.0000000    0.1682507
125520.0000000    0.1622311
125560.0000000    0.1715034
125600.0000000    0.1554006
125640.0000000    0.1707659
125680.0000000    0.1626372
125720.0000000    0.1567391
125760.0000000    0.1436523
125800.0000000    0.1576181
125840.0000000    0.1534983
125880.0000000    0.1404652
125920.0000000    0.1548383
125960.0000000    0.1470589
126000.0000000    0.1334265
126040.0000000    0.1669950
126080.0000000    0.1575844
126120.0000000    0.1598408
126160.0000000    0.1691047
126200.0000000    0.1801759
126240.0000000    0.1727720
126280.0000000    0.1657235
126320.0000000    0.1641741
126360.0000000    0.1663437
126400.0000000    0.1613908
126440.0000000    0.1639466
126480.0000000    0.1684390
126520.0000000    0.1616227
126560.0000000    0.1652720
126600.0000000    0.1744400
126640.0000000    0.1657748
126680.0000000    0.1672179
126720.0000000    0.1631983
126760.0000000    0.1548065
126800.0000000    0.1717974
126840.0000000    0.1589794
126880.0000000    0.1603459
126920.0000000    0.1524960
126960.0000000    0.1783094
127000.0000000    0.1700365
127040.0000000    0.1679185
127080.0000000    0.1736133
127120.0000000    0.1840024
127160.0000000    0.1840516
127200.0000000    0.1759384
127240.0000000    0.1774272
127280.0000000    0.1847317
127320.0000000    0.1922171
127360.0000000    0.1891969
127400.0000000    0.1697500
127440.0000000    0.1672465
127480.0000000    0.1666197
127520.0000000    0.1509998
127560.0000000    0.1569100
127600.0000000    0.1627512
127640.0000000    0.1737590
127680.0000000    0.1732749
127720.0000000    0.1642297
127760.0000000    0.1565103
127800.0000000    0.1686393
127840.0000000    0.1762628
127880.0000000    0.1482652
127920.0000000    0.1757848
127960.0000000    0.1843597
128000.0000000    0.1759223
128040.0000000    0.1698826
128080.0000000    0.1758427
128120.0000000    0.1682490
128160.0000000    0.1580280
128200.0000000    0.1826780
128240.0000000    0.1551444
128280.0000000    0.1477985
128320.0000000    0.1838924
128360.0000000    0.1861450
128400.0000000    0.1839725
128440.0000000    0.1574961
128480.0000000    0.1813587
128520.0000000    0.1699138
128560.0000000    0.1777717
128600.0000000    0.1610851
128640.0000000    0.1587007
128680.0000000    0.1862763
128720.0000000    0.1798806
128760.0000000    0.1906327
128800.0000000    0.1886657
128840.0000000    0.1821869
128880.0000000    0.1737380
128920.0000000    0.1671886
128960.0000000    0.1638090
129000.0000000    0.1795248
129040.0000000    0.1727575
129080.0000000    0.1719908
129120.0000000    0.1798179
129160.0000000    0.1835479
129200.0000000    0.1830154
129240.0000000    0.1728873
129280.0000000    0.1748963
129320.0000000    0.1590483
129360.0000000    0.1775970
129400.0000000    0.1781364
129440.0000000    0.1553738
129480.0000000    0.1602136
129520.0000000    0.1615501
129560.0000000    0.1534870
129600.0000000    0.1697394
129640.0000000    0.1574044
129680.0000000    0.1808647
129720.0000000    0.1638194
129760.0000000    0.1699342
129800.0000000    0.1592126
129840.0000000    0.1580207
129880.0000000    0.1715026
129920.0000000    0.1621113
129960.0000000    0.1697894
130000.0000000    0.1667165
130040.0000000    0.1584210
130080.0000000    0.1688883
130120.0000000    0.1705704
130160.0000000    0.1782389
130200.0000000    0.1711496
130240.0000000    0.1723428
130280.0000000    0.1680707
130320.0000000    0.1609707
130360.0000000    0.1817213
130400.0000000    0.1893217
130440.0000000    0.1742741
130480.0000000    0.1867913
130520.0000000    0.1786980
130560.0000000    0.1530214
130600.0000000    0.1645673
130640.0000000    0.1579864
130680.0000000    0.1826137
130720.0000000    0.1757988
130760.0000000    0.1784905
130800.0000000    0.1814668
130840.0000000    0.1746737
130880.0000000    0.1825698
130920.0000000    0.1746779
130960.0000000    0.1633455
131000.0000000    0.1581062
131040.0000000    0.1640997
131080.0000000    0.1629441
131120.0000000    0.1811467
131160.0000000    0.1716523
131200.0000000    0.1532476
131240.0000000    0.1683196
131280.0000000    0.1638186
131320.0000000    0.1650927
131360.0000000    0.1496122
131400.0000000    0.1609999
131440.0000000    0.1687081
131480.0000000    0.1699715
131520.0000000    0.1682907
131560.0000000    0.1537995
131600.0000000    0.1507491
131640.0000000    0.1610126
131680.0000000    0.1745068
131720.0000000    0.1598085
131760.0000000    0.1521728
131800.0000000    0.1736064
131840.0000000    0.1746364
131880.0000000    0.1618744
131920.0000000    0.1614802
131960.0000000    0.1485702
132000.0000000    0.1603991
132040.0000000    0.1560041
132080.0000000    0.1676878
132120.0000000    0.1538525
132160.0000000    0.1604093
132200.0000000    0.1614918
132240.0000000    0.1710580
132280.0000000    0.1657593
132320.0000000    0.1669248
132360.0000000    0.1660835
132400.0000000    0.1610050
132440.0000000    0.1601559
132480.0000000    0.1457424
132520.0000000    0.1666372
132560.0000000    0.1684386
132600.0000000    0.1705810
132640.0000000    0.1568723
132680.0000000    0.1689568
132720.0000000    0.1589347
132760.0000000    0.1599639
132800.0000000    0.1605437
132840.0000000    0.1717794
132880.0000000    0.1587815
132920.0000000    0.1669736
132960.0000000    0.1714557
133000.0000000    0.1744857
133040.0000000    0.1611500
133080.0000000    0.1612828
133120.0000000    0.1525382
133160.0000000    0.1555456
133200.0000000    0.1603228
133240.0000000    0.1549090
133280.0000000    0.1559334
133320.0000000    0.1764070
133360.0000000    0.1668094
133400.0000000    0.1585047
133440.0000000    0.1668085
133480.0000000    0.1626473
133520.0000000    0.1505927
133560.0000000    0.1665183
133600.0000000    0.1589035
133640.0000000    0.1589238
133680.0000000    0.1605529
133720.0000000    0.1594913
133760.0000000    0.1592776
133800.0000000    0.1627039
133840.0000000    0.1526142
133880.0000000    0.1719747
133920.0000000    0.1553957
133960.0000000    0.1780186
134000.0000000    0.1569788
134040.0000000    0.1461738
134080.0000000    0.1561686
134120.0000000    0.1620557
134160.0000000    0.1763183
134200.0000000    0.1652048
134240.0000000    0.1702004
134280.0000000    0.1753518
134320.0000000    0.1442084
134360.0000000    0.1792747
134400.0000000    0.1535931
134440.0000000    0.1619520
134480.0000000    0.1756529
134520.0000000    0.1403828
134560.0000000    0.1419013
134600.0000000    0.1447269
134640.0000000    0.1587381
134680.0000000    0.1586297
134720.0000000    0.1723948
134760.0000000    0.1790384
134800.0000000    0.1650833
134840.0000000    0.1563525
134880.0000000    0.1669835
134920.0000000    0.1600612
134960.0000000    0.1703833
135000.0000000    0.1875940
135040.0000000    0.1710384
135080.0000000    0.1575632
135120.0000000    0.1536815
135160.0000000    0.1583906
135200.0000000    0.1795835
135240.0000000    0.1668616
135280.0000000    0.1653122
135320.0000000    0.1622011
135360.0000000    0.1629664
135400.0000000    0.1825791
135440.0000000    0.1725649
135480.0000000    0.1774062
135520.0000000    0.1790845
135560.0000000    0.1691221
135600.0000000    0.1614102
135640.0000000    0.1835874
135680.0000000    0.1770619
135720.0000000    0.1916826
135760.0000000    0.1569145
135800.0000000    0.1730758
135840.0000000    0.1720928
135880.0000000    0.1654690
135920.0000000    0.1687592
135960.0000000    0.1695509
136000.0000000    0.1665010
136040.0000000    0.1649000
136080.0000000    0.1645362
136120.0000000    0.1573006
136160.0000000    0.1804753
136200.0000000    0.1582596
136240.0000000    0.1638601
136280.0000000    0.1740396
136320.0000000    0.1473907
136360.0000000    0.1561551
136400.0000000    0.1593729
136440.0000000    0.1593746
136480.0000000    0.1531580
136520.0000000    0.1591521
136560.0000000    0.1503686
136600.0000000    0.1416366
136640.0000000    0.1466188
136680.0000000    0.1312222
136720.0000000    0.1443778
136760.0000000    0.1496490
136800.0000000    0.1546217
136840.0000000    0.1494111
136880.0000000    0.1592188
136920.0000000    0.1508244
136960.0000000    0.1464682
137000.0000000    0.1627363
137040.0000000    0.1534485
137080.0000000    0.1633211
137120.0000000    0.1614204
137160.0000000    0.1602816
137200.0000000    0.1697990
137240.0000000    0.1649756
137280.0000000    0.1588093
137320.0000000    0.1679751
137360.0000000    0.1477759
137400.0000000    0.1506779
137440.0000000    0.1581871
137480.0000000    0.1652618
137520.0000000    0.1514999
137560.0000000    0.1588265
137600.0000000    0.1561904
137640.0000000    0.1602609
137680.0000000    0.1380770
137720.0000000    0.1486457
137760.0000000    0.1621661
137800.0000000    0.1661768
137840.0000000    0.1674078
137880.0000000    0.1674025
137920.0000000    0.1676222
137960.0000000    0.1718403
138000.0000000    0.1598575
138040.0000000    0.1629926
138080.0000000    0.1600820
138120.0000000    0.1610396
138160.0000000    0.1497908
138200.0000000    0.1528026
138240.0000000    0.1735061
138280.0000000    0.1814519
138320.0000000    0.1652464
138360.0000000    0.1758688
138400.0000000    0.1663728
138440.0000000    0.1776704
138480.0000000    0.1771455
138520.0000000    0.1775747
138560.0000000    0.1763667
138600.0000000    0.1866849
138640.0000000    0.1802775
138680.0000000    0.1851375
138720.0000000    0.1764403
138760.0000000    0.1775896
138800.0000000    0.1614934
138840.0000000    0.1640962
138880.0000000    0.1689702
138920.0000000    0.1591893
138960.0000000    0.1670286
139000.0000000    0.1448011
139040.0000000    0.1830763
139080.0000000    0.1760058
139120.0000000    0.1683289
139160.0000000    0.1751000
139200.0000000    0.1815579
139240.0000000    0.1716674
139280.0000000    0.1689451
139320.0000000    0.1721060
139360.0000000    0.1834074
139400.0000000    0.1717029
139440.0000000    0.1676492
139480.0000000    0.1490331
139520.0000000    0.1601243
139560.0000000    0.1684048
139600.0000000    0.1768796
139640.0000000    0.1629535
139680.0000000    0.1764445
139720.0000000    0.1631061
139760.0000000    0.1582258
139800.0000000    0.1513140
139840.0000000    0.1707493
139880.0000000    0.1582908
139920.0000000    0.1731320
139960.0000000    0.1701804
140000.0000000    0.1610401
140040.0000000    0.1607472
140080.0000000    0.1531323
140120.0000000    0.1573435
140160.0000000    0.1567555
140200.0000000    0.1741612
140240.0000000    0.1595215
140280.0000000    0.1669307
140320.0000000    0.1551558
140360.0000000    0.1789339
140400.0000000    0.1757731
140440.0000000    0.1745805
140480.0000000    0.1755010
140520.0000000    0.1561472
140560.0000000    0.1623879
140600.0000000    0.1597967
140640.0000000    0.1505079
140680.0000000    0.1500795
140720.0000000    0.1527313
140760.0000000    0.1491878
140800.0000000    0.1593429
140840.0000000    0.1568815
140880.0000000    0.1702385
140920.0000000    0.1756248
140960.0000000    0.1724202
141000.0000000    0.1662281
141040.0000000    0.1677797
141080.0000000    0.1724165
141120.0000000    0.1679761
141160.0000000    0.1677361
141200.0000000    0.1715773
141240.0000000    0.1809626
141280.0000000    0.1897924
141320.0000000    0.1893877
141360.0000000    0.1669145
141400.0000000    0.1860794
141440.0000000    0.1856797
141480.0000000    0.1829806
141520.0000000    0.1855237
141560.0000000    0.1706444
141600.0000000    0.1734117
141640.0000000    0.1828068
141680.0000000    0.1648066
141720.0000000    0.1676318
141760.0000000    0.1652541
141800.0000000    0.1679309
141840.0000000    0.1574256
141880.0000000    0.1610263
141920.0000000    0.1714628
141960.0000000    0.1711157
142000.0000000    0.1782189
142040.0000000    0.1817345
142080.0000000    0.1702587
142120.0000000    0.1755556
142160.0000000    0.1736629
142200.0000000    0.1711450
142240.0000000    0.1709528
142280.0000000    0.1758755
142320.0000000    0.1747783
142360.0000000    0.1621097
142400.0000000    0.1765270
142440.0000000    0.1732328
142480.0000000    0.1586146
142520.0000000    0.1749845
142560.0000000    0.1761138
142600.0000000    0.1709032
142640.0000000    0.1661966
142680.0000000    0.1876224
142720.0000000    0.1632049
142760.0000000    0.1618806
142800.0000000    0.1894483
142840.0000000    0.1912975
142880.0000000    0.1711418
142920.0000000    0.1572128
142960.0000000    0.1663905
143000.0000000    0.1791385
143040.0000000    0.1792677
143080.0000000    0.1629616
143120.0000000    0.1689754
143160.0000000    0.1681920
143200.0000000    0.1551758
143240.0000000    0.1560813
143280.0000000    0.1514945
143320.0000000    0.1666395
143360.0000000    0.1779104
143400.0000000    0.1641277
143440.0000000    0.1696982
143480.0000000    0.1805927
143520.0000000    0.1647545
143560.0000000    0.1788904
143600.0000000    0.1781280
143640.0000000    0.1748385
143680.0000000    0.2042698
143720.0000000    0.1888779
143760.0000000    0.1749491
143800.0000000    0.1866050
143840.0000000    0.1860212
143880.0000000    0.1875427
143920.0000000    0.1823012
143960.0000000    0.1750209
144000.0000000    0.1598473
144040.0000000    0.1673816
144080.0000000    0.1749923
144120.0000000    0.1670029
144160.0000000    0.1619326
144200.0000000    0.1778616
144240.0000000    0.1673958
144280.0000000    0.1537286
144320.0000000    0.1727814
144360.0000000    0.1779146
144400.0000000    0.1837235
144440.0000000    0.1761853
144480.0000000    0.1857497
144520.0000000    0.1828142
144560.0000000    0.1804666
144600.0000000    0.1724220
144640.0000000    0.1719741
144680.0000000    0.1805058
144720.0000000    0.1808419
144760.0000000    0.1636065
144800.0000000    0.1702238
144840.0000000    0.1797806
144880.0000000    0.1804188
144920.0000000    0.1703861
144960.0000000    0.1638513
145000.0000000    0.1571298
145040.0000000    0.1731154
145080.0000000    0.1720997
145120.0000000    0.1866021
145160.0000000    0.1851546
145200.0000000    0.1914312
145240.0000000    0.1675195
145280.0000000    0.1785509
145320.0000000    0.1615563
145360.0000000    0.1525591
145400.0000000    0.1536686
145440.0000000    0.1532049
145480.0000000    0.1677180
145520.0000000    0.1598395
145560.0000000    0.1705089
145600.0000000    0.1538462
145640.0000000    0.1390120
145680.0000000    0.1723042
145720.0000000    0.1760585
145760.0000000    0.1558140
145800.0000000    0.1630328
145840.0000000    0.1549282
145880.0000000    0.1724046
145920.0000000    0.1736871
145960.0000000    0.1764413
146000.0000000    0.1721435
146040.0000000    0.1798560
146080.0000000    0.1519435
146120.0000000    0.1678572
146160.0000000    0.1706859
146200.0000000    0.1797878
146240.0000000    0.1677852
146280.0000000    0.1617385
146320.0000000    0.1484676
146360.0000000    0.1683695
146400.0000000    0.1602493
146440.0000000    0.1651694
146480.0000000    0.1603188
146520.0000000    0.1338732
146560.0000000    0.1552416
146600.0000000    0.1612670
146640.0000000    0.1583217
146680.0000000    0.1524749
146720.0000000    0.1523121
146760.0000000    0.1707213
146800.0000000    0.1678630
146840.0000000    0.1752334
146880.0000000    0.1552551
146920.0000000    0.1700915
146960.0000000    0.1626946
147000.0000000    0.1757015
147040.0000000    0.1870793
147080.0000000    0.1719999
147120.0000000    0.1789414
147160.0000000    0.1750935
147200.0000000    0.1764552
147240.0000000    0.1711931
147280.0000000    0.1758562
147320.0000000    0.1750636
147360.0000000    0.1732604
147400.0000000    0.1771262
147440.0000000    0.1753123
147480.0000000    0.1557274
147520.0000000    0.1629720
147560.0000000    0.1538676
147600.0000000    0.1488653
147640.0000000    0.1534767
147680.0000000    0.1674960
147720.0000000    0.1545488
147760.0000000    0.1778825
147800.0000000    0.1726122
147840.0000000    0.1629248
147880.0000000    0.1568873
147920.0000000    0.1629013
147960.0000000    0.1861149
148000.0000000    0.1684715
148040.0000000    0.1532634
148080.0000000    0.1548314
148120.0000000    0.1525100
148160.0000000    0.1468518
148200.0000000    0.1760537
148240.0000000    0.1655741
148280.0000000    0.1489579
148320.0000000    0.1497397
148360.0000000    0.1629224
148400.0000000    0.1734447
148440.0000000    0.1732171
148480.0000000    0.1647922
148520.0000000    0.1466826
148560.0000000    0.1609664
148600.0000000    0.1408057
148640.0000000    0.1459789
148680.0000000    0.1456039
148720.0000000    0.1517690
148760.0000000    0.1461036
148800.0000000    0.1621835
148840.0000000    0.1616589
148880.0000000    0.1620996
148920.0000000    0.1634731
148960.0000000    0.1554059
149000.0000000    0.1531376
149040.0000000    0.1916167
149080.0000000    0.1729405
149120.0000000    0.1668571
149160.0000000    0.1611421
149200.0000000    0.1732591
149240.0000000    0.1631860
149280.0000000    0.1594324
149320.0000000    0.1496721
149360.0000000    0.1604396
149400.0000000    0.1695820
149440.0000000    0.1627836
149480.0000000    0.1894068
149520.0000000    0.1725379
149560.0000000    0.1623182
149600.0000000    0.1627860
149640.0000000    0.1875147
149680.0000000    0.1876875
149720.0000000    0.1680897
149760.0000000    0.1705581
149800.0000000    0.1962959
149840.0000000    0.1813482
149880.0000000    0.1733144
149920.0000000    0.1896919
149960.0000000    0.1802779
150000.0000000    0.1602236
150040.0000000    0.1689503
150080.0000000    0.1703386
150120.0000000    0.1557257
150160.0000000    0.1641713
150200.0000000    0.1672394
150240.0000000    0.1543467
150280.0000000    0.1533825
150320.0000000    0.1704545
150360.0000000    0.1780375
150400.0000000    0.1898187
150440.0000000    0.1647058
150480.0000000    0.1781506
150520.0000000    0.1658372
150560.0000000    0.1719135
150600.0000000    0.1734561
150640.0000000    0.1680083
150680.0000000    0.1628753
150720.0000000    0.1613285
150760.0000000    0.1668176
150800.0000000    0.1579076
150840.0000000    0.1598646
150880.0000000    0.1668441
150920.0000000    0.1476349
150960.0000000    0.1377477
151000.0000000    0.1646087
151040.0000000    0.1721575
151080.0000000    0.1701600
151120.0000000    0.1750932
151160.0000000    0.1582659
151200.0000000    0.1542716
151240.0000000    0.1528631
151280.0000000    0.1515631
151320.0000000    0.1730209
151360.0000000    0.1623241
151400.0000000    0.1549547
151440.0000000    0.1466834
151480.0000000    0.1664013
151520.0000000    0.1539779
151560.0000000    0.1546135
151600.0000000    0.1518285
151640.0000000    0.1372905
151680.0000000    0.1540247
151720.0000000    0.1590788
151760.0000000    0.1365495
151800.0000000    0.1518680
151840.0000000    0.1507993
151880.0000000    0.1374023
151920.0000000    0.1528203
151960.0000000    0.1639054
152000.0000000    0.1556671
152040.0000000    0.1470924
152080.0000000    0.1631408
152120.0000000    0.1616172
152160.0000000    0.1538525
152200.0000000    0.1401760
152240.0000000    0.1542209
152280.0000000    0.1341045
152320.0000000    0.1364823
152360.0000000    0.1365124
152400.0000000    0.1595668
152440.0000000    0.1400812
152480.0000000    0.1482424
152520.0000000    0.1368234
152560.0000000    0.1409966
152600.0000000    0.1338815
152640.0000000    0.1368749
152680.0000000    0.1388574
152720.0000000    0.1369620
152760.0000000    0.1431489
152800.0000000    0.1541972
152840.0000000    0.1417190
152880.0000000    0.1373367
152920.0000000    0.1454325
152960.0000000    0.1451572
153000.0000000    0.1367175
153040.0000000    0.1438304
153080.0000000    0.1305030
153120.0000000    0.1472544
153160.0000000    0.1483265
153200.0000000    0.1471812
153240.0000000    0.1552104
153280.0000000    0.1560353
153320.0000000    0.1476102
153360.0000000    0.1440810
153400.0000000    0.1449817
153440.0000000    0.1352316
153480.0000000    0.1387860
153520.0000000    0.1449134
153560.0000000    0.1388378
153600.0000000    0.1490895
153640.0000000    0.1524239
153680.0000000    0.1632163
153720.0000000    0.1524080
153760.0000000    0.1457568
153800.0000000    0.1564630
153840.0000000    0.1496531
153880.0000000    0.1477128
153920.0000000    0.1382505
153960.0000000    0.1492096
154000.0000000    0.1279562
154040.0000000    0.1327637
154080.0000000    0.1192359
154120.0000000    0.1415968
154160.0000000    0.1466535
154200.0000000    0.1394637
154240.0000000    0.1246120
154280.0000000    0.1548399
154320.0000000    0.1618546
154360.0000000    0.1628398
154400.0000000    0.1462616
154440.0000000    0.1284310
154480.0000000    0.1540722
154520.0000000    0.1532043
154560.0000000    0.1591067
154600.0000000    0.1767704
154640.0000000    0.1485278
154680.0000000    0.1440685
154720.0000000    0.1471220
154760.0000000    0.1473253
154800.0000000    0.1360663
154840.0000000    0.1404448
154880.0000000    0.1567806
154920.0000000    0.1478250
154960.0000000    0.1528667
155000.0000000    0.1594399
155040.0000000    0.1631801
155080.0000000    0.1607913
155120.0000000    0.1627420
155160.0000000    0.1449136
155200.0000000    0.1441846
155240.0000000    0.1518530
155280.0000000    0.1394048
155320.0000000    0.1640284
155360.0000000    0.1508971
155400.0000000    0.1444313
155440.0000000    0.1461774
155480.0000000    0.1606389
155520.0000000    0.1667319
155560.0000000    0.1577701
155600.0000000    0.1657467
155640.0000000    0.1582367
155680.0000000    0.1510732
155720.0000000    0.1493251
155760.0000000    0.1658340
155800.0000000    0.1559342
155840.0000000    0.1723609
155880.0000000    0.1563089
155920.0000000    0.1637583
155960.0000000    0.1562079
156000.0000000    0.1722706
156040.0000000    0.1702429
156080.0000000    0.1703664
156120.0000000    0.1800008
156160.0000000    0.1650877
156200.0000000    0.1557983
156240.0000000    0.1676283
156280.0000000    0.1568132
156320.0000000    0.1566847
156360.0000000    0.1683174
156400.0000000    0.1585092
156440.0000000    0.1513866
156480.0000000    0.1494920
156520.0000000    0.1624254
156560.0000000    0.1508908
156600.0000000    0.1620290
156640.0000000    0.1462489
156680.0000000    0.1533992
156720.0000000    0.1525256
156760.0000000    0.1725527
156800.0000000    0.1645686
156840.0000000    0.1540261
156880.0000000    0.1610824
156920.0000000    0.1435126
156960.0000000    0.1532224
157000.0000000    0.1602252
157040.0000000    0.1575160
157080.0000000    0.1555649
157120.0000000    0.1681549
157160.0000000    0.1600876
157200.0000000    0.1694942
157240.0000000    0.1655077
157280.0000000    0.1397488
157320.0000000    0.1570411
157360.0000000    0.1617348
157400.0000000    0.1786807
157440.0000000    0.1601039
157480.0000000    0.1558370
157520.0000000    0.1556986
157560.0000000    0.1664271
157600.0000000    0.1567223
157640.0000000    0.1485463
157680.0000000    0.1476191
157720.0000000    0.1531143
157760.0000000    0.1443533
157800.0000000    0.1585995
157840.0000000    0.1571372
157880.0000000    0.1588399
157920.0000000    0.1470027
157960.0000000    0.1435124
158000.0000000    0.1585239
158040.0000000    0.1486266
158080.0000000    0.1421819
158120.0000000    0.1588264
158160.0000000    0.1670057
158200.0000000    0.1477063
158240.0000000    0.1370770
158280.0000000    0.1510578
158320.0000000    0.1539304
158360.0000000    0.1439580
158400.0000000    0.1736938
158440.0000000    0.1521715
158480.0000000    0.1491168
158520.0000000    0.1377729
158560.0000000    0.1389583
158600.0000000    0.1552615
158640.0000000    0.1528414
158680.0000000    0.1484502
158720.0000000    0.1609387
158760.0000000    0.1614717
158800.0000000    0.1613770
158840.0000000    0.1473467
158880.0000000    0.1550446
158920.0000000    0.1664157
158960.0000000    0.1545777
159000.0000000    0.1694555
159040.0000000    0.1461520
159080.0000000    0.1584746
159120.0000000    0.1739708
159160.0000000    0.1610419
159200.0000000    0.1623188
159240.0000000    0.1536642
159280.0000000    0.1551672
159320.0000000    0.1475271
159360.0000000    0.1557678
159400.0000000    0.1591711
159440.0000000    0.1445271
159480.0000000    0.1476397
159520.0000000    0.1552727
159560.0000000    0.1464792
159600.0000000    0.1432779
159640.0000000    0.1674133
159680.0000000    0.1502509
159720.0000000    0.1569752
159760.0000000    0.1529593
159800.0000000    0.1572466
159840.0000000    0.1541305
159880.0000000    0.1585685
159920.0000000    0.1506488
159960.0000000    0.1489853
160000.0000000    0.1464533
160040.0000000    0.1467647
160080.0000000    0.1471314
160120.0000000    0.1428147
160160.0000000    0.1549027
160200.0000000    0.1431172
160240.0000000    0.1521836
160280.0000000    0.1633545
160320.0000000    0.1619787
160360.0000000    0.1630103
160400.0000000    0.1636223
160440.0000000    0.1633087
160480.0000000    0.1713339
160520.0000000    0.1657480
160560.0000000    0.1636514
160600.0000000    0.1614915
160640.0000000    0.1707375
160680.0000000    0.1514791
160720.0000000    0.1674457
160760.0000000    0.1579202
160800.0000000    0.1719751
160840.0000000    0.1617395
160880.0000000    0.1665519
160920.0000000    0.1663622
160960.0000000    0.1709925
161000.0000000    0.1733403
161040.0000000    0.1776025
161080.0000000    0.1818905
161120.0000000    0.1739117
161160.0000000    0.1696858
161200.0000000    0.1567553
161240.0000000    0.1768051
161280.0000000    0.1714316
161320.0000000    0.1722011
161360.0000000    0.1702424
161400.0000000    0.1671603
161440.0000000    0.1746945
161480.0000000    0.1652719
161520.0000000    0.1724228
161560.0000000    0.1637935
161600.0000000    0.1617794
161640.0000000    0.1648022
161680.0000000    0.1728744
161720.0000000    0.1708605
161760.0000000    0.1676134
161800.0000000    0.1679459
161840.0000000    0.1570322
161880.0000000    0.1677510
161920.0000000    0.1753112
161960.0000000    0.1832281
162000.0000000    0.1608343
162040.0000000    0.1717053
162080.0000000    0.2168944
162120.0000000    0.1935497
162160.0000000    0.1836049
162200.0000000    0.1755874
162240.0000000    0.1900321
162280.0000000    0.2027406
162320.0000000    0.1898350
162360.0000000    0.1814830
162400.0000000    0.1743054
162440.0000000    0.1641032
162480.0000000    0.1683854
162520.0000000    0.1710991
162560.0000000    0.1754096
162600.0000000    0.1702139
162640.0000000    0.1614962
162680.0000000    0.1768865
162720.0000000    0.1662792
162760.0000000    0.1701130
162800.0000000    0.1758536
162840.0000000    0.1734028
162880.0000000    0.1780690
162920.0000000    0.1801344
162960.0000000    0.1629671
163000.0000000    0.1763349
163040.0000000    0.1731123
163080.0000000    0.1669476
163120.0000000    0.1700195
163160.0000000    0.1642598
163200.0000000    0.1552127
163240.0000000    0.1661234
163280.0000000    0.1661261
163320.0000000    0.1604139
163360.0000000    0.1628548
163400.0000000    0.1637454
163440.0000000    0.1503791
163480.0000000    0.1609865
163520.0000000    0.1651913
163560.0000000    0.1545469
163600.0000000    0.1562130
163640.0000000    0.1594016
163680.0000000    0.1628274
163720.0000000    0.1547162
163760.0000000    0.1548028
163800.0000000    0.1712947
163840.0000000    0.1693387
163880.0000000    0.1586063
163920.0000000    0.1770238
163960.0000000    0.1657367
164000.0000000    0.1567079
164040.0000000    0.1575374
164080.0000000    0.1772854
164120.0000000    0.1877427
164160.0000000    0.1723489
164200.0000000    0.1685194
164240.0000000    0.1712489
164280.0000000    0.1595195
164320.0000000    0.1701165
164360.0000000    0.1775724
164400.0000000    0.1597105
164440.0000000    0.1700439
164480.0000000    0.1593599
164520.0000000    0.1668808
164560.0000000    0.1731891
164600.0000000    0.1543214
164640.0000000    0.1449689
164680.0000000    0.1664530
164720.0000000    0.1674581
164760.0000000    0.1750061
164800.0000000    0.1563237
164840.0000000    0.1617841
164880.0000000    0.1587168
164920.0000000    0.1580585
164960.0000000    0.1569455
165000.0000000    0.1593620
165040.0000000    0.1640780
165080.0000000    0.1608608
165120.0000000    0.1548290
165160.0000000    0.1661569
165200.0000000    0.1629258
165240.0000000    0.1727680
165280.0000000    0.1689216
165320.0000000    0.1735532
165360.0000000    0.1701179
165400.0000000    0.1679918
165440.0000000    0.1656885
165480.0000000    0.1727067
165520.0000000    0.1804006
165560.0000000    0.1752568
165600.0000000    0.1495212
165640.0000000    0.1549090
165680.0000000    0.1579535
165720.0000000    0.1536345
165760.0000000    0.1526217
165800.0000000    0.1556052
165840.0000000    0.1574368
165880.0000000    0.1492443
165920.0000000    0.1666130
165960.0000000    0.1635612
166000.0000000    0.1584184
166040.0000000    0.1798881
166080.0000000    0.1799697
166120.0000000    0.1835155
166160.0000000    0.1564464
166200.0000000    0.1729269
166240.0000000    0.1727883
166280.0000000    0.1667508
166320.0000000    0.1544217
166360.0000000    0.1556862
166400.0000000    0.1543978
166440.0000000    0.1518266
166480.0000000    0.1489352
166520.0000000    0.1643540
166560.0000000    0.1568576
166600.0000000    0.1604492
166640.0000000    0.1691351
166680.0000000    0.1567687
166720.0000000    0.1671521
166760.0000000    0.1712977
166800.0000000    0.1624582
166840.0000000    0.1565025
166880.0000000    0.1615985
166920.0000000    0.1496747
166960.0000000    0.1651125
167000.0000000    0.1504253
167040.0000000    0.1708146
167080.0000000    0.1665587
167120.0000000    0.1920143
167160.0000000    0.1603783
167200.0000000    0.1591850
167240.0000000    0.1649162
167280.0000000    0.1608348
167320.0000000    0.1420565
167360.0000000    0.1477487
167400.0000000    0.1621002
167440.0000000    0.1532637
167480.0000000    0.1769555
167520.0000000    0.1636056
167560.0000000    0.1673610
167600.0000000    0.1540247
167640.0000000    0.1644535
167680.0000000    0.1708956
167720.0000000    0.1678640
167760.0000000    0.1527694
167800.0000000    0.1513788
167840.0000000    0.1435863
167880.0000000    0.1521494
167920.0000000    0.1449404
167960.0000000    0.1402485
168000.0000000    0.1529029
168040.0000000    0.1381859
168080.0000000    0.1447770
168120.0000000    0.1368370
168160.0000000    0.1543103
168200.0000000    0.1607634
168240.0000000    0.1455188
168280.0000000    0.1501347
168320.0000000    0.1512388
168360.0000000    0.1529483
168400.0000000    0.1442608
168440.0000000    0.1525123
168480.0000000    0.1669180
168520.0000000    0.1509717
168560.0000000    0.1534722
168600.0000000    0.1224889
168640.0000000    0.1542597
168680.0000000    0.1426084
168720.0000000    0.1531729
168760.0000000    0.1491010
168800.0000000    0.1644297
168840.0000000    0.1711110
168880.0000000    0.1587576
168920.0000000    0.1595490
168960.0000000    0.1623001
169000.0000000    0.1739749
169040.0000000    0.1537555
169080.0000000    0.1567806
169120.0000000    0.1419876
169160.0000000    0.1501884
169200.0000000    0.1575525
169240.0000000    0.1560302
169280.0000000    0.1631876
169320.0000000    0.1562032
169360.0000000    0.1700094
169400.0000000    0.1785904
169440.0000000    0.1547215
169480.0000000    0.1528790
169520.0000000    0.1739118
169560.0000000    0.1587185
169600.0000000    0.1613611
169640.0000000    0.1652370
169680.0000000    0.1510795
169720.0000000    0.1615433
169760.0000000    0.1591394
169800.0000000    0.1567082
169840.0000000    0.1653682
169880.0000000    0.1655318
169920.0000000    0.1655421
169960.0000000    0.1634541
170000.0000000    0.1591229
170040.0000000    0.1648102
170080.0000000    0.1512738
170120.0000000    0.1587609
170160.0000000    0.1610454
170200.0000000    0.1619957
170240.0000000    0.1625934
170280.0000000    0.1534051
170320.0000000    0.1419250
170360.0000000    0.1772878
170400.0000000    0.1690139
170440.0000000    0.1452947
170480.0000000    0.1608169
170520.0000000    0.1651448
170560.0000000    0.1643156
170600.0000000    0.1684693
170640.0000000    0.1925775
170680.0000000    0.1751996
170720.0000000    0.1870632
170760.0000000    0.1903514
170800.0000000    0.1713725
170840.0000000    0.1705151
170880.0000000    0.1649737
170920.0000000    0.1651146
170960.0000000    0.1717274
171000.0000000    0.1818205
171040.0000000    0.1850746
171080.0000000    0.1791669
171120.0000000    0.1588163
171160.0000000    0.1730043
171200.0000000    0.1735799
171240.0000000    0.1657033
171280.0000000    0.1653993
171320.0000000    0.1516102
171360.0000000    0.1626244
171400.0000000    0.1561832
171440.0000000    0.1682083
171480.0000000    0.1596918
171520.0000000    0.1585178
171560.0000000    0.1551297
171600.0000000    0.1555752
171640.0000000    0.1697249
171680.0000000    0.1721177
171720.0000000    0.1935219
171760.0000000    0.1466878
171800.0000000    0.1620847
171840.0000000    0.1596202
171880.0000000    0.1612132
171920.0000000    0.1638381
171960.0000000    0.1563961
172000.0000000    0.1525080
172040.0000000    0.1648723
172080.0000000    0.1503960
172120.0000000    0.1631982
172160.0000000    0.1615885
172200.0000000    0.1534520
172240.0000000    0.1549227
172280.0000000    0.1486509
172320.0000000    0.1486509
172360.0000000    0.1557708
172400.0000000    0.1505895
172440.0000000    0.1451750
172480.0000000    0.1745808
172520.0000000    0.1484161
172560.0000000    0.1617702
172600.0000000    0.1737768
172640.0000000    0.1443252
172680.0000000    0.1434490
172720.0000000    0.1535019
172760.0000000    0.1824898
172800.0000000    0.1763992
172840.0000000    0.1716077
172880.0000000    0.1600946
172920.0000000    0.1715063
172960.0000000    0.1788530
173000.0000000    0.1578753
173040.0000000    0.1621171
173080.0000000    0.1714237
173120.0000000    0.1577884
173160.0000000    0.1616464
173200.0000000    0.1684530
173240.0000000    0.1703031
173280.0000000    0.1685136
173320.0000000    0.1799778
173360.0000000    0.1790761
173400.0000000    0.1783328
173440.0000000    0.1752905
173480.0000000    0.1659005
173520.0000000    0.1657893
173560.0000000    0.1648425
173600.0000000    0.1649610
173640.0000000    0.1645495
173680.0000000    0.1791440
173720.0000000    0.1587177
173760.0000000    0.1600906
173800.0000000    0.1589881
173840.0000000    0.1628053
173880.0000000    0.1534190
173920.0000000    0.1767923
173960.0000000    0.1827915
174000.0000000    0.1634585
174040.0000000    0.1489429
174080.0000000    0.1625962
174120.0000000    0.1536232
174160.0000000    0.1527725
174200.0000000    0.1538036
174240.0000000    0.1636776
174280.0000000    0.1621876
174320.0000000    0.1663848
174360.0000000    0.1737152
174400.0000000    0.1567433
174440.0000000    0.1637595
174480.0000000    0.1543131
174520.0000000    0.1600551
174560.0000000    0.1577819
174600.0000000    0.1530240
174640.0000000    0.1484740
174680.0000000    0.1706020
174720.0000000    0.1665761
174760.0000000    0.1540646
174800.0000000    0.1727253
174840.0000000    0.1627075
174880.0000000    0.1552558
174920.0000000    0.1565824
174960.0000000    0.1489636
175000.0000000    0.1621468
175040.0000000    0.1756264
175080.0000000    0.1784128
175120.0000000    0.1539462
175160.0000000    0.1760645
175200.0000000    0.1576936
175240.0000000    0.1714568
175280.0000000    0.1623004
175320.0000000    0.1577620
175360.0000000    0.1604200
175400.0000000    0.1616204
175440.0000000    0.1566314
175480.0000000    0.1555146
175520.0000000    0.1491558
175560.0000000    0.1520158
175600.0000000    0.1476482
175640.0000000    0.1609558
175680.0000000    0.1620259
175720.0000000    0.1540514
175760.0000000    0.1467943
175800.0000000    0.1614038
175840.0000000    0.1643981
175880.0000000    0.1827244
175920.0000000    0.1740026
175960.0000000    0.1654515
176000.0000000    0.1667310
176040.0000000    0.1616058
176080.0000000    0.1662192
176120.0000000    0.1742091
176160.0000000    0.1732328
176200.0000000    0.1739298
176240.0000000    0.1827269
176280.0000000    0.1822332
176320.0000000    0.1711598
176360.0000000    0.1815588
176400.0000000    0.1801708
176440.0000000    0.1828379
176480.0000000    0.1731726
176520.0000000    0.1893571
176560.0000000    0.1712165
176600.0000000    0.1683187
176640.0000000    0.1786438
176680.0000000    0.1820373
176720.0000000    0.1776821
176760.0000000    0.1863166
176800.0000000    0.1702619
176840.0000000    0.1892737
176880.0000000    0.1812472
176920.0000000    0.1830907
176960.0000000    0.2015885
177000.0000000    0.1988932
177040.0000000    0.1742484
177080.0000000    0.1890451
177120.0000000    0.1686179
177160.0000000    0.1845285
177200.0000000    0.1899353
177240.0000000    0.1693527
177280.0000000    0.1817823
177320.0000000    0.1725515
177360.0000000    0.1787249
177400.0000000    0.1580968
177440.0000000    0.1732284
177480.0000000    0.1638955
177520.0000000    0.1618326
177560.0000000    0.1671724
177600.0000000    0.1640438
177640.0000000    0.1518543
177680.0000000    0.1663211
177720.0000000    0.1663049
177760.0000000    0.1796757
177800.0000000    0.1633330
177840.0000000    0.1693497
177880.0000000    0.1659042
177920.0000000    0.1586242
177960.0000000    0.1575288
178000.0000000    0.1591189
178040.0000000    0.1599836
178080.0000000    0.1619254
178120.0000000    0.1550863
178160.0000000    0.1846773
178200.0000000    0.1627135
178240.0000000    0.1737323
178280.0000000    0.1645287
178320.0000000    0.1721332
178360.0000000    0.1764639
178400.0000000    0.1855219
178440.0000000    0.1780522
178480.0000000    0.1642290
178520.0000000    0.1697006
178560.0000000    0.1484396
178600.0000000    0.1478673
178640.0000000    0.1544213
178680.0000000    0.1421300
178720.0000000    0.1460482
178760.0000000    0.1480668
178800.0000000    0.1433615
178840.0000000    0.1546936
178880.0000000    0.1561288
178920.0000000    0.1562686
178960.0000000    0.1593245
179000.0000000    0.1537650
179040.0000000    0.1517177
179080.0000000    0.1527407
179120.0000000    0.1566657
179160.0000000    0.1463364
179200.0000000    0.1597213
179240.0000000    0.1623793
179280.0000000    0.1636301
179320.0000000    0.1687662
179360.0000000    0.1648172
179400.0000000    0.1683194
179440.0000000    0.1636328
179480.0000000    0.1756268
179520.0000000    0.1616104
179560.0000000    0.1621894
179600.0000000    0.1747337
179640.0000000    0.1558243
179680.0000000    0.1579556
179720.0000000    0.1453515
179760.0000000    0.1518465
179800.0000000    0.1601715
179840.0000000    0.1626983
179880.0000000    0.1555276
179920.0000000    0.1597054
179960.0000000    0.1710409
180000.0000000    0.1519913
180040.0000000    0.1485748
180080.0000000    0.1472714
180120.0000000    0.1531249
180160.0000000    0.1439993
180200.0000000    0.1259435
180240.0000000    0.1467645
180280.0000000    0.1374516
180320.0000000    0.1392028
180360.0000000    0.1569731
180400.0000000    0.1662941
180440.0000000    0.1647949
180480.0000000    0.1634045
180520.0000000    0.1793561
180560.0000000    0.1595516
180600.0000000    0.1527814
180640.0000000    0.1562081
180680.0000000    0.1543370
180720.0000000    0.1500332
180760.0000000    0.1518265
180800.0000000    0.1475374
180840.0000000    0.1606009
180880.0000000    0.1609873
180920.0000000    0.1553104
180960.0000000    0.1606517
181000.0000000    0.1755687
181040.0000000    0.1447201
181080.0000000    0.1592150
181120.0000000    0.1602553
181160.0000000    0.1484182
181200.0000000    0.1477127
181240.0000000    0.1523415
181280.0000000    0.1546639
181320.0000000    0.1596746
181360.0000000    0.1571810
181400.0000000    0.1406418
181440.0000000    0.1480839
181480.0000000    0.1466836
181520.0000000    0.1441182
181560.0000000    0.1410446
181600.0000000    0.1633279
181640.0000000    0.1501593
181680.0000000    0.1432028
181720.0000000    0.1615906
181760.0000000    0.1685442
181800.0000000    0.1497456
181840.0000000    0.1418309
181880.0000000    0.1578021
181920.0000000    0.1541527
181960.0000000    0.1577742
182000.0000000    0.1474530
182040.0000000    0.1712829
182080.0000000    0.1739002
182120.0000000    0.1676101
182160.0000000    0.1632600
182200.0000000    0.1695690
182240.0000000    0.1628928
182280.0000000    0.1685039
182320.0000000    0.1885559
182360.0000000    0.1801779
182400.0000000    0.1650459
182440.0000000    0.1869251
182480.0000000    0.1840184
182520.0000000    0.1651540
182560.0000000    0.1563305
182600.0000000    0.1490815
182640.0000000    0.1838906
182680.0000000    0.1503247
182720.0000000    0.1531925
182760.0000000    0.1749873
182800.0000000    0.1663802
182840.0000000    0.1783211
182880.0000000    0.1792088
182920.0000000    0.1641869
182960.0000000    0.1685208
183000.0000000    0.1685364
183040.0000000    0.1745315
183080.0000000    0.1504872
183120.0000000    0.1601233
183160.0000000    0.1515142
183200.0000000    0.1581857
183240.0000000    0.1593714
183280.0000000    0.1608040
183320.0000000    0.1634040
183360.0000000    0.1593741
183400.0000000    0.1578075
183440.0000000    0.1695161
183480.0000000    0.1786933
183520.0000000    0.1616559
183560.0000000    0.1572818
183600.0000000    0.1691180
183640.0000000    0.1644477
183680.0000000    0.1524649
183720.0000000    0.1711469
183760.0000000    0.1692201
183800.0000000    0.1623771
183840.0000000    0.1606219
183880.0000000    0.1651607
183920.0000000    0.1606514
183960.0000000    0.1649391
184000.0000000    0.1597850
184040.0000000    0.1467474
184080.0000000    0.1778806
184120.0000000    0.1779865
184160.0000000    0.1732676
184200.0000000    0.1668332
184240.0000000    0.1539243
184280.0000000    0.1548454
184320.0000000    0.1459595
184360.0000000    0.1612594
184400.0000000    0.1508595
184440.0000000    0.1530706
184480.0000000    0.1541050
184520.0000000    0.1646980
184560.0000000    0.1609777
184600.0000000    0.1620572
184640.0000000    0.1714578
184680.0000000    0.1743092
184720.0000000    0.1777719
184760.0000000    0.1650311
184800.0000000    0.1527556
184840.0000000    0.1606700
184880.0000000    0.1691912
184920.0000000    0.1617692
184960.0000000    0.1599902
185000.0000000    0.1565301
185040.0000000    0.1630287
185080.0000000    0.1638598
185120.0000000    0.1612498
185160.0000000    0.1663370
185200.0000000    0.1492707
185240.0000000    0.1600756
185280.0000000    0.1476006
185320.0000000    0.1585717
185360.0000000    0.1601843
185400.0000000    0.1751668
185440.0000000    0.1573225
185480.0000000    0.1615687
185520.0000000    0.1705705
185560.0000000    0.1586816
185600.0000000    0.1517099
185640.0000000    0.1523174
185680.0000000    0.1625426
185720.0000000    0.1522004
185760.0000000    0.1655304
185800.0000000    0.1538524
185840.0000000    0.1483194
185880.0000000    0.1533096
185920.0000000    0.1661756
185960.0000000    0.1602998
186000.0000000    0.1466935
186040.0000000    0.1589676
186080.0000000    0.1449768
186120.0000000    0.1597537
186160.0000000    0.1460286
186200.0000000    0.1602017
186240.0000000    0.1631403
186280.0000000    0.1618130
186320.0000000    0.1413549
186360.0000000    0.1594998
186400.0000000    0.1536503
186440.0000000    0.1378796
186480.0000000    0.1444261
186520.0000000    0.1345725
186560.0000000    0.1501477
186600.0000000    0.1549416
186640.0000000    0.1571625
186680.0000000    0.1570109
186720.0000000    0.1458768
186760.0000000    0.1490745
186800.0000000    0.1391487
186840.0000000    0.1583822
186880.0000000    0.1560893
186920.0000000    0.1553534
186960.0000000    0.1434886
187000.0000000    0.1543587
187040.0000000    0.1529084
187080.0000000    0.1438302
187120.0000000    0.1536460
187160.0000000    0.1408043
187200.0000000    0.1608152
187240.0000000    0.1544369
187280.0000000    0.1469568
187320.0000000    0.1586655
187360.0000000    0.1534859
187400.0000000    0.1792718
187440.0000000    0.1564729
187480.0000000    0.1648520
187520.0000000    0.1485689
187560.0000000    0.1576699
187600.0000000    0.1736145
187640.0000000    0.1507800
187680.0000000    0.1531027
187720.0000000    0.1497395
187760.0000000    0.1376375
187800.0000000    0.1606091
187840.0000000    0.1562673
187880.0000000    0.1673266
187920.0000000    0.1571075
187960.0000000    0.1635702
188000.0000000    0.1628048
188040.0000000    0.1594184
188080.0000000    0.1600842
188120.0000000    0.1506942
188160.0000000    0.1585861
188200.0000000    0.1614099
188240.0000000    0.1670230
188280.0000000    0.1596428
188320.0000000    0.1608916
188360.0000000    0.1682613
188400.0000000    0.1689153
188440.0000000    0.1650301
188480.0000000    0.1489960
188520.0000000    0.1388593
188560.0000000    0.1509367
188600.0000000    0.1618368
188640.0000000    0.1576728
188680.0000000    0.1503202
188720.0000000    0.1692224
188760.0000000    0.1518766
188800.0000000    0.1521819
188840.0000000    0.1708834
188880.0000000    0.1584431
188920.0000000    0.1662261
188960.0000000    0.1653448
189000.0000000    0.1621831
189040.0000000    0.1673313
189080.0000000    0.1784528
189120.0000000    0.1616489
189160.0000000    0.1726205
189200.0000000    0.1831205
189240.0000000    0.1597973
189280.0000000    0.1580249
189320.0000000    0.1630912
189360.0000000    0.1652932
189400.0000000    0.1608109
189440.0000000    0.1705779
189480.0000000    0.1742988
189520.0000000    0.1707139
189560.0000000    0.1875650
189600.0000000    0.1603993
189640.0000000    0.1605306
189680.0000000    0.1635104
189720.0000000    0.1620558
189760.0000000    0.1477873
189800.0000000    0.1597106
189840.0000000    0.1509844
189880.0000000    0.1582694
189920.0000000    0.1672006
189960.0000000    0.1692244
190000.0000000    0.1519434
190040.0000000    0.1576744
190080.0000000    0.1591891
190120.0000000    0.1584077
190160.0000000    0.1517960
190200.0000000    0.1696633
190240.0000000    0.1679926
190280.0000000    0.1633470
190320.0000000    0.1667155
190360.0000000    0.1689964
190400.0000000    0.1617806
190440.0000000    0.1681809
190480.0000000    0.1589406
190520.0000000    0.1604384
190560.0000000    0.1590561
190600.0000000    0.1657917
190640.0000000    0.1597081
190680.0000000    0.1645439
190720.0000000    0.1558125
190760.0000000    0.1486750
190800.0000000    0.1645379
190840.0000000    0.1623639
190880.0000000    0.1726864
190920.0000000    0.1605065
190960.0000000    0.1772140
191000.0000000    0.1654677
191040.0000000    0.1709687
191080.0000000    0.1755184
191120.0000000    0.1634076
191160.0000000    0.1911326
191200.0000000    0.1792115
191240.0000000    0.1771603
191280.0000000    0.1707512
191320.0000000    0.1562707
191360.0000000    0.1560936
191400.0000000    0.1612091
191440.0000000    0.1559414
191480.0000000    0.1581954
191520.0000000    0.1607033
191560.0000000    0.1686352
191600.0000000    0.1478895
191640.0000000    0.1619639
191680.0000000    0.1436330
191720.0000000    0.1521291
191760.0000000    0.1531141
191800.0000000    0.1665564
191840.0000000    0.1631134
191880.0000000    0.1769959
191920.0000000    0.1811932
191960.0000000    0.1695406
192000.0000000    0.1575693
192040.0000000    0.1645333
192080.0000000    0.1481773
192120.0000000    0.1654534
192160.0000000    0.1561093
192200.0000000    0.1548301
192240.0000000    0.1601460
192280.0000000    0.1883763
192320.0000000    0.1782076
192360.0000000    0.1731204
192400.0000000    0.1703018
192440.0000000    0.1845440
192480.0000000    0.1825878
192520.0000000    0.1702959
192560.0000000    0.1734095
192600.0000000    0.1560910
192640.0000000    0.1573871
192680.0000000    0.1618867
192720.0000000    0.1370446
192760.0000000    0.1567856
192800.0000000    0.1775350
192840.0000000    0.1654422
192880.0000000    0.1925637
192920.0000000    0.1687314
192960.0000000    0.1535578
193000.0000000    0.1591000
193040.0000000    0.1516942
193080.0000000    0.1578722
193120.0000000    0.1471863
193160.0000000    0.1558013
193200.0000000    0.1639490
193240.0000000    0.1640111
193280.0000000    0.1606564
193320.0000000    0.1568771
193360.0000000    0.1499365
193400.0000000    0.1497321
193440.0000000    0.1513717
193480.0000000    0.1428518
193520.0000000    0.1605483
193560.0000000    0.1801697
193600.0000000    0.1622061
193640.0000000    0.1678128
193680.0000000    0.1662148
193720.0000000    0.1641426
193760.0000000    0.1717975
193800.0000000    0.1676940
193840.0000000    0.1394516
193880.0000000    0.1480578
193920.0000000    0.1638017
193960.0000000    0.1639554
194000.0000000    0.1603340
194040.0000000    0.1460226
194080.0000000    0.1511952
194120.0000000    0.1527241
194160.0000000    0.1463114
194200.0000000    0.1610842
194240.0000000    0.1553229
194280.0000000    0.1460257
194320.0000000    0.1505877
194360.0000000    0.1539436
194400.0000000    0.1591693
194440.0000000    0.1517893
194480.0000000    0.1431067
194520.0000000    0.1653515
194560.0000000    0.1698248
194600.0000000    0.1618491
194640.0000000    0.1748884
194680.0000000    0.1618716
194720.0000000    0.1581566
194760.0000000    0.1620748
194800.0000000    0.1508712
194840.0000000    0.1459332
194880.0000000    0.1486204
194920.0000000    0.1571362
194960.0000000    0.1537938
195000.0000000    0.1673112
195040.0000000    0.1633664
195080.0000000    0.1595310
195120.0000000    0.1590021
195160.0000000    0.1606453
195200.0000000    0.1749584
195240.0000000    0.1456800
195280.0000000    0.1683502
195320.0000000    0.1639016
195360.0000000    0.1545447
195400.0000000    0.1558010
195440.0000000    0.1633650
195480.0000000    0.1629110
195520.0000000    0.1676252
195560.0000000    0.1559494
195600.0000000    0.1600838
195640.0000000    0.1622367
195680.0000000    0.1738500
195720.0000000    0.1692773
195760.0000000    0.1538549
195800.0000000    0.1588090
195840.0000000    0.1683165
195880.0000000    0.1561916
195920.0000000    0.1694885
195960.0000000    0.1563450
196000.0000000    0.1627050
196040.0000000    0.1692144
196080.0000000    0.1667911
196120.0000000    0.1635159
196160.0000000    0.1689834
196200.0000000    0.1532147
196240.0000000    0.1606720
196280.0000000    0.1668282
196320.0000000    0.1473667
196360.0000000    0.1614650
196400.0000000    0.1606021
196440.0000000    0.1532646
196480.0000000    0.1551687
196520.0000000    0.1546022
196560.0000000    0.1565761
196600.0000000    0.1633953
196640.0000000    0.1552556
196680.0000000    0.1618043
196720.0000000    0.1546666
196760.0000000    0.1599223
196800.0000000    0.1620857
196840.0000000    0.1705451
196880.0000000    0.1590464
196920.0000000    0.1586239
196960.0000000    0.1637634
197000.0000000    0.1569739
197040.0000000    0.1528601
197080.0000000    0.1580627
197120.0000000    0.1399034
197160.0000000    0.1517528
197200.0000000    0.1551333
197240.0000000    0.1401681
197280.0000000    0.1472090
197320.0000000    0.1468332
197360.0000000    0.1379134
197400.0000000    0.1554408
197440.0000000    0.1531720
197480.0000000    0.1515595
197520.0000000    0.1444231
197560.0000000    0.1545676
197600.0000000    0.1407747
197640.0000000    0.1322834
197680.0000000    0.1488519
197720.0000000    0.1527071
197760.0000000    0.1620983
197800.0000000    0.1410350
197840.0000000    0.1584580
197880.0000000    0.1446200
197920.0000000    0.1356212
197960.0000000    0.1517149
198000.0000000    0.1554533
198040.0000000    0.1602387
198080.0000000    0.1670903
198120.0000000    0.1767555
198160.0000000    0.1738263
198200.0000000    0.1766789
198240.0000000    0.1684535
198280.0000000    0.1636278
198320.0000000    0.1632681
198360.0000000    0.1476279
198400.0000000    0.1498347
198440.0000000    0.1544867
198480.0000000    0.1697248
198520.0000000    0.1635083
198560.0000000    0.1838332
198600.0000000    0.1697246
198640.0000000    0.1574257
198680.0000000    0.1788143
198720.0000000    0.1672067
198760.0000000    0.1493024
198800.0000000    0.1591825
198840.0000000    0.1601583
198880.0000000    0.1736266
198920.0000000    0.1541094
198960.0000000    0.1605956
199000.0000000    0.1684082
199040.0000000    0.1697945
199080.0000000    0.1627912
199120.0000000    0.1697336
199160.0000000    0.1639842
199200.0000000    0.1640599
199240.0000000    0.1667359
199280.0000000    0.1587616
199320.0000000    0.1700548
199360.0000000    0.1658718
199400.0000000    0.1651876
199440.0000000    0.1711564
199480.0000000    0.1580982
199520.0000000    0.1469039
199560.0000000    0.1639546
199600.0000000    0.1509331
199640.0000000    0.1632115
199680.0000000    0.1543811
199720.0000000    0.1585884
199760.0000000    0.1661926
199800.0000000    0.1554141
199840.0000000    0.1762242
199880.0000000    0.1704688
199920.0000000    0.1652618
199960.0000000    0.1945500
200000.0000000    0.1968131
200040.0000000    0.1825940
200080.0000000    0.1865206
200120.0000000    0.1858939
200160.0000000    0.1663956
200200.0000000    0.1836792
200240.0000000    0.1617929
200280.0000000    0.1650601
200320.0000000    0.1635700
200360.0000000    0.1737020
200400.0000000    0.1571841
200440.0000000    0.1645740
200480.0000000    0.1729582
200520.0000000    0.1683149
200560.0000000    0.1675005
200600.0000000    0.1621209
200640.0000000    0.1709024
200680.0000000    0.1540400
200720.0000000    0.1686101
200760.0000000    0.1650822
200800.0000000    0.1739825
200840.0000000    0.1957790
200880.0000000    0.1857151
200920.0000000    0.1689964
200960.0000000    0.1673659
201000.0000000    0.1602691
201040.0000000    0.1878965
201080.0000000    0.1680778
201120.0000000    0.1688168
201160.0000000    0.1757468
201200.0000000    0.1805835
201240.0000000    0.1653106
201280.0000000    0.1760372
201320.0000000    0.1701669
201360.0000000    0.1909693
201400.0000000    0.1760169
201440.0000000    0.1841585
201480.0000000    0.1746663
201520.0000000    0.1767082
201560.0000000    0.1880303
201600.0000000    0.1697572
201640.0000000    0.1663507
201680.0000000    0.1831703
201720.0000000    0.1710274
201760.0000000    0.1615165
201800.0000000    0.1713584
201840.0000000    0.1863632
201880.0000000    0.1777805
201920.0000000    0.1869649
201960.0000000    0.1919060
202000.0000000    0.2158346
202040.0000000    0.1840075
202080.0000000    0.1678954
202120.0000000    0.1707244
202160.0000000    0.1774286
202200.0000000    0.1773043
202240.0000000    0.1763415
202280.0000000    0.1804826
202320.0000000    0.1697048
202360.0000000    0.1856181
202400.0000000    0.1836881
202440.0000000    0.1656130
202480.0000000    0.1881175
202520.0000000    0.1787278
202560.0000000    0.1874544
202600.0000000    0.2025836
202640.0000000    0.1804689
202680.0000000    0.1770895
202720.0000000    0.1918722
202760.0000000    0.1876054
202800.0000000    0.1673001
202840.0000000    0.1718071
202880.0000000    0.1734225
202920.0000000    0.1849382
202960.0000000    0.1779675
203000.0000000    0.1767056
203040.0000000    0.1721262
203080.0000000    0.1893168
203120.0000000    0.1745335
203160.0000000    0.1726777
203200.0000000    0.1726702
203240.0000000    0.1698681
203280.0000000    0.1634004
203320.0000000    0.1597548
203360.0000000    0.1772415
203400.0000000    0.1544157
203440.0000000    0.1560748
203480.0000000    0.1710422
203520.0000000    0.1661441
203560.0000000    0.1712664
203600.0000000    0.1727663
203640.0000000    0.1706749
203680.0000000    0.1683548
203720.0000000    0.1660671
203760.0000000    0.1636936
203800.0000000    0.1660551
203840.0000000    0.1520650
203880.0000000    0.1719822
203920.0000000    0.1571502
203960.0000000    0.1743946
204000.0000000    0.1509566
204040.0000000    0.1778858
204080.0000000    0.1614943
204120.0000000    0.1583616
204160.0000000    0.1615524
204200.0000000    0.1560426
204240.0000000    0.1717320
204280.0000000    0.1686865
204320.0000000    0.1541509
204360.0000000    0.1639387
204400.0000000    0.1566436
204440.0000000    0.1469314
204480.0000000    0.1552872
204520.0000000    0.1599200
204560.0000000    0.1595689
204600.0000000    0.1662109
204640.0000000    0.1749323
204680.0000000    0.1423000
204720.0000000    0.1629500
204760.0000000    0.1665226
204800.0000000    0.1525625
204840.0000000    0.1610699
204880.0000000    0.1605928
204920.0000000    0.1480048
204960.0000000    0.1523581
205000.0000000    0.1775104
205040.0000000    0.1582571
205080.0000000    0.1674742
205120.0000000    0.1496484
205160.0000000    0.1676029
205200.0000000    0.1592500
205240.0000000    0.1715721
205280.0000000    0.1609149
205320.0000000    0.1665632
205360.0000000    0.1677367
205400.0000000    0.1721033
205440.0000000    0.1634866
205480.0000000    0.1500186
205520.0000000    0.1594930
205560.0000000    0.1554920
205600.0000000    0.1569518
205640.0000000    0.1479132
205680.0000000    0.1593650
205720.0000000    0.1675814
205760.0000000    0.1512052
205800.0000000    0.1735240
205840.0000000    0.1564491
205880.0000000    0.1718015
205920.0000000    0.1921176
205960.0000000    0.1775442
206000.0000000    0.1855406
206040.0000000    0.1824149
206080.0000000    0.1620369
206120.0000000    0.1629798
206160.0000000    0.1515873
206200.0000000    0.1553880
206240.0000000    0.1555910
206280.0000000    0.1612340
206320.0000000    0.1443664
206360.0000000    0.1503245
206400.0000000    0.1527158
206440.0000000    0.1548754
206480.0000000    0.1467292
206520.0000000    0.1470652
206560.0000000    0.1561071
206600.0000000    0.1656182
206640.0000000    0.1504759
206680.0000000    0.1337526
206720.0000000    0.1430369
206760.0000000    0.1695324
206800.0000000    0.1567009
206840.0000000    0.1616356
206880.0000000    0.1601635
206920.0000000    0.1510983
206960.0000000    0.1569452
207000.0000000    0.1615511
207040.0000000    0.1451525
207080.0000000    0.1722871
207120.0000000    0.1561673
207160.0000000    0.1531948
207200.0000000    0.1510019
207240.0000000    0.1758592
207280.0000000    0.1632878
207320.0000000    0.1639552
207360.0000000    0.1634755
207400.0000000    0.1524535
207440.0000000    0.1638085
207480.0000000    0.1641718
207520.0000000    0.1604112
207560.0000000    0.1619162
207600.0000000    0.1701037
207640.0000000    0.1637725
207680.0000000    0.1648635
207720.0000000    0.1657379
207760.0000000    0.1467947
207800.0000000    0.1564414
207840.0000000    0.1462748
207880.0000000    0.1501872
207920.0000000    0.1587979
207960.0000000    0.1470892
208000.0000000    0.1507768
208040.0000000    0.1458586
208080.0000000    0.1522953
208120.0000000    0.1493948
208160.0000000    0.1543614
208200.0000000    0.1469381
208240.0000000    0.1543448
208280.0000000    0.1573595
208320.0000000    0.1413123
208360.0000000    0.1528455
208400.0000000    0.1712588
208440.0000000    0.1618657
208480.0000000    0.1612385
208520.0000000    0.1599479
208560.0000000    0.1596203
208600.0000000    0.1709760
208640.0000000    0.1737618
208680.0000000    0.1622370
208720.0000000    0.1666647
208760.0000000    0.1615460
208800.0000000    0.1492977
208840.0000000    0.1570920
208880.0000000    0.1452550
208920.0000000    0.1596225
208960.0000000    0.1582746
209000.0000000    0.1666908
209040.0000000    0.1527307
209080.0000000    0.1542418
209120.0000000    0.1554785
209160.0000000    0.1477483
209200.0000000    0.1527364
209240.0000000    0.1491286
209280.0000000    0.1655053
209320.0000000    0.1640862
209360.0000000    0.1600103
209400.0000000    0.1550396
209440.0000000    0.1553093
209480.0000000    0.1607087
209520.0000000    0.1630834
209560.0000000    0.1691807
209600.0000000    0.1537818
209640.0000000    0.1598848
209680.0000000    0.1483223
209720.0000000    0.1627543
209760.0000000    0.1572100
209800.0000000    0.1516101
209840.0000000    0.1595113
209880.0000000    0.1544891
209920.0000000    0.1589449
209960.0000000    0.1718396
210000.0000000    0.1681838
210040.0000000    0.1664481
210080.0000000    0.1739154
210120.0000000    0.1597900
210160.0000000    0.1820060
210200.0000000    0.1740784
210240.0000000    0.1820967
210280.0000000    0.1707549
210320.0000000    0.1648716
210360.0000000    0.1665072
210400.0000000    0.1609674
210440.0000000    0.1540371
210480.0000000    0.1566905
210520.0000000    0.1473272
210560.0000000    0.1585805
210600.0000000    0.1753274
210640.0000000    0.1790562
210680.0000000    0.1709479
210720.0000000    0.1686613
210760.0000000    0.1644250
210800.0000000    0.1792733
210840.0000000    0.1538202
210880.0000000    0.1796286
210920.0000000    0.1644340
210960.0000000    0.1587066
211000.0000000    0.1634412
211040.0000000    0.1684862
211080.0000000    0.1546585
211120.0000000    0.1647308
211160.0000000    0.1520522
211200.0000000    0.1613810
211240.0000000    0.1547792
211280.0000000    0.1665470
211320.0000000    0.1740057
211360.0000000    0.1881451
211400.0000000    0.1743742
211440.0000000    0.1839531
211480.0000000    0.1712274
211520.0000000    0.1608133
211560.0000000    0.1623118
211600.0000000    0.1653408
211640.0000000    0.1647531
211680.0000000    0.1499945
211720.0000000    0.1671490
211760.0000000    0.1545425
211800.0000000    0.1782586
211840.0000000    0.1801266
211880.0000000    0.1671621
211920.0000000    0.1724037
211960.0000000    0.1750299
212000.0000000    0.1664218
212040.0000000    0.1665158
212080.0000000    0.1649608
212120.0000000    0.1664709
212160.0000000    0.1581478
212200.0000000    0.1628609
212240.0000000    0.1543759
212280.0000000    0.1492193
212320.0000000    0.1539325
212360.0000000    0.1661462
212400.0000000    0.1661976
212440.0000000    0.1547478
212480.0000000    0.1691110
212520.0000000    0.1703232
212560.0000000    0.1643589
212600.0000000    0.1688758
212640.0000000    0.1724587
212680.0000000    0.1768715
212720.0000000    0.1626509
212760.0000000    0.1722104
212800.0000000    0.1660106
212840.0000000    0.1802145
212880.0000000    0.1724661
212920.0000000    0.1767143
212960.0000000    0.1736548
213000.0000000    0.1824446
213040.0000000    0.1718796
213080.0000000    0.1618468
213120.0000000    0.1604917
213160.0000000    0.1645944
213200.0000000    0.1679640
213240.0000000    0.1730898
213280.0000000    0.1624004
213320.0000000    0.1731559
213360.0000000    0.1578208
213400.0000000    0.1614100
213440.0000000    0.1499415
213480.0000000    0.1458101
213520.0000000    0.1662822
213560.0000000    0.1431109
213600.0000000    0.1518595
213640.0000000    0.1556863
213680.0000000    0.1608945
213720.0000000    0.1595851
213760.0000000    0.1620041
213800.0000000    0.1595033
213840.0000000    0.1428140
213880.0000000    0.1661476
213920.0000000    0.1702903
213960.0000000    0.1676870
214000.0000000    0.1813536
214040.0000000    0.1582360
214080.0000000    0.1647250
214120.0000000    0.1645675
214160.0000000    0.1544048
214200.0000000    0.1588237
214240.0000000    0.1571663
214280.0000000    0.1507492
214320.0000000    0.1576685
214360.0000000    0.1621338
214400.0000000    0.1554438
214440.0000000    0.1727469
214480.0000000    0.1427941
214520.0000000    0.1578677
214560.0000000    0.1597789
214600.0000000    0.1611867
214640.0000000    0.1482035
214680.0000000    0.1477790
214720.0000000    0.1392025
214760.0000000    0.1394994
214800.0000000    0.1457036
214840.0000000    0.1330802
214880.0000000    0.1427481
214920.0000000    0.1423216
214960.0000000    0.1539117
215000.0000000    0.1485754
215040.0000000    0.1459296
215080.0000000    0.1558254
215120.0000000    0.1470831
215160.0000000    0.1484979
215200.0000000    0.1534487
215240.0000000    0.1655506
215280.0000000    0.1590290
215320.0000000    0.1602840
215360.0000000    0.1775028
215400.0000000    0.1515157
215440.0000000    0.1671044
215480.0000000    0.1582570
215520.0000000    0.1557140
215560.0000000    0.1544978
215600.0000000    0.1492451
215640.0000000    0.1533013
215680.0000000    0.1495967
215720.0000000    0.1450223
215760.0000000    0.1481917
215800.0000000    0.1518793
215840.0000000    0.1557931
215880.0000000    0.1453545
215920.0000000    0.1501843
215960.0000000    0.1608057
216000.0000000    0.1613027
216040.0000000    0.1687561
216080.0000000    0.1607271
216120.0000000    0.1633568
216160.0000000    0.1684612
216200.0000000    0.1669722
216240.0000000    0.1676885
216280.0000000    0.1539078
216320.0000000    0.1645070
216360.0000000    0.1563045
216400.0000000    0.1513258
216440.0000000    0.1543823
216480.0000000    0.1426552
216520.0000000    0.1575346
216560.0000000    0.1740033
216600.0000000    0.1680568
216640.0000000    0.1613399
216680.0000000    0.1790289
216720.0000000    0.1555200
216760.0000000    0.1636643
216800.0000000    0.1750741
216840.0000000    0.1693980
216880.0000000    0.1730275
216920.0000000    0.1756451
216960.0000000    0.1573234
217000.0000000    0.1614141
217040.0000000    0.1568954
217080.0000000    0.1823670
217120.0000000    0.1666959
217160.0000000    0.1840087
217200.0000000    0.1818669
217240.0000000    0.1733495
217280.0000000    0.1839296
217320.0000000    0.1762312
217360.0000000    0.1873754
217400.0000000    0.1779895
217440.0000000    0.1885463
217480.0000000    0.1765711
217520.0000000    0.1668194
217560.0000000    0.1776277
217600.0000000    0.1706247
217640.0000000    0.1641612
217680.0000000    0.1771211
217720.0000000    0.1783943
217760.0000000    0.1895537
217800.0000000    0.1726563
217840.0000000    0.1905641
217880.0000000    0.1845022
217920.0000000    0.1665188
217960.0000000    0.1590642
218000.0000000    0.1755434
218040.0000000    0.1775891
218080.0000000    0.1761308
218120.0000000    0.1678199
218160.0000000    0.1633756
218200.0000000    0.1603498
218240.0000000    0.1567910
218280.0000000    0.1616297
218320.0000000    0.1652969
218360.0000000    0.1688551
218400.0000000    0.1574032
218440.0000000    0.1628772
218480.0000000    0.1628518
218520.0000000    0.1632240
218560.0000000    0.1486600
218600.0000000    0.1613344
218640.0000000    0.1642637
218680.0000000    0.1784038
218720.0000000    0.1627284
218760.0000000    0.1628458
218800.0000000    0.1762781
218840.0000000    0.1711458
218880.0000000    0.1680819
218920.0000000    0.1524955
218960.0000000    0.1759401
219000.0000000    0.1578277
219040.0000000    0.1714923
219080.0000000    0.1759540
219120.0000000    0.1615885
219160.0000000    0.1680448
219200.0000000    0.1765852
219240.0000000    0.1685925
219280.0000000    0.1618021
219320.0000000    0.1543690
219360.0000000    0.1637385
219400.0000000    0.1616952
219440.0000000    0.1625940
219480.0000000    0.1732876
219520.0000000    0.1664177
219560.0000000    0.1560963
219600.0000000    0.1576578
219640.0000000    0.1392049
219680.0000000    0.1534358
219720.0000000    0.1528065
219760.0000000    0.1604763
219800.0000000    0.1447145
219840.0000000    0.1734134
219880.0000000    0.1600633
219920.0000000    0.1636764
219960.0000000    0.1665848
220000.0000000    0.1527826
220040.0000000    0.1496152
220080.0000000    0.1466640
220120.0000000    0.1447477
220160.0000000    0.1578500
220200.0000000    0.1610823
220240.0000000    0.1470951
220280.0000000    0.1702675
220320.0000000    0.1615354
220360.0000000    0.1539065
220400.0000000    0.1474735
220440.0000000    0.1804147
220480.0000000    0.1502840
220520.0000000    0.1479675
220560.0000000    0.1505249
220600.0000000    0.1657348
220640.0000000    0.1578889
220680.0000000    0.1492411
220720.0000000    0.1662625
220760.0000000    0.1617697
220800.0000000    0.1594271
220840.0000000    0.1585820
220880.0000000    0.1464096
220920.0000000    0.1587613
220960.0000000    0.1631297
221000.0000000    0.1795516
221040.0000000    0.1568912
221080.0000000    0.1442098
221120.0000000    0.1548845
221160.0000000    0.1520450
221200.0000000    0.1443368
221240.0000000    0.1533926
221280.0000000    0.1646861
221320.0000000    0.1368289
221360.0000000    0.1449497
221400.0000000    0.1598576
221440.0000000    0.1608547
221480.0000000    0.1497005
221520.0000000    0.1415070
221560.0000000    0.1348827
221600.0000000    0.1509128
221640.0000000    0.1459526
221680.0000000    0.1373820
221720.0000000    0.1465699
221760.0000000    0.1582322
221800.0000000    0.1503282
221840.0000000    0.1411463
221880.0000000    0.1415825
221920.0000000    0.1495014
221960.0000000    0.1623516
222000.0000000    0.1531456
222040.0000000    0.1510148
222080.0000000    0.1435536
222120.0000000    0.1559941
222160.0000000    0.1463546
222200.0000000    0.1491014
222240.0000000    0.1661823
222280.0000000    0.1468203
222320.0000000    0.1516402
222360.0000000    0.1551064
222400.0000000    0.1512939
222440.0000000    0.1499132
222480.0000000    0.1328517
222520.0000000    0.1467845
222560.0000000    0.1341373
222600.0000000    0.1390755
222640.0000000    0.1454744
222680.0000000    0.1510301
222720.0000000    0.1421013
222760.0000000    0.1441717
222800.0000000    0.1520852
222840.0000000    0.1487397
222880.0000000    0.1548561
222920.0000000    0.1464836
222960.0000000    0.1439207
223000.0000000    0.1509293
223040.0000000    0.1613222
223080.0000000    0.1590919
223120.0000000    0.1573114
223160.0000000    0.1312340
223200.0000000    0.1510195
223240.0000000    0.1511718
223280.0000000    0.1486759
223320.0000000    0.1480057
223360.0000000    0.1542341
223400.0000000    0.1495659
223440.0000000    0.1519048
223480.0000000    0.1479180
223520.0000000    0.1663597
223560.0000000    0.1557563
223600.0000000    0.1755160
223640.0000000    0.1504471
223680.0000000    0.1538365
223720.0000000    0.1564541
223760.0000000    0.1451725
223800.0000000    0.1444859
223840.0000000    0.1538101
223880.0000000    0.1510418
223920.0000000    0.1593788
223960.0000000    0.1419660
224000.0000000    0.1561416
224040.0000000    0.1464025
224080.0000000    0.1557517
224120.0000000    0.1588597
224160.0000000    0.1545003
224200.0000000    0.1576684
224240.0000000    0.1541542
224280.0000000    0.1499990
224320.0000000    0.1491606
224360.0000000    0.1556596
224400.0000000    0.1405627
224440.0000000    0.1506240
224480.0000000    0.1580024
224520.0000000    0.1359894
224560.0000000    0.1434575
224600.0000000    0.1288138
224640.0000000    0.1373963
224680.0000000    0.1619482
224720.0000000    0.1651653
224760.0000000    0.1663166
224800.0000000    0.1608174
224840.0000000    0.1589952
224880.0000000    0.1707344
224920.0000000    0.1616151
224960.0000000    0.1474732
225000.0000000    0.1528239
225040.0000000    0.1556807
225080.0000000    0.1402971
225120.0000000    0.1667171
225160.0000000    0.1550760
225200.0000000    0.1565144
225240.0000000    0.1675612
225280.0000000    0.1515261
225320.0000000    0.1602332
225360.0000000    0.1553311
225400.0000000    0.1499249
225440.0000000    0.1590593
225480.0000000    0.1675883
225520.0000000    0.1599424
225560.0000000    0.1559285
225600.0000000    0.1438321
225640.0000000    0.1370089
225680.0000000    0.1466997
225720.0000000    0.1403912
225760.0000000    0.1389348
225800.0000000    0.1277798
225840.0000000    0.1457045
225880.0000000    0.1394640
225920.0000000    0.1292436
225960.0000000    0.1399844
226000.0000000    0.1418686
226040.0000000    0.1391170
226080.0000000    0.1326386
226120.0000000    0.1482729
226160.0000000    0.1470217
226200.0000000    0.1527002
226240.0000000    0.1474665
226280.0000000    0.1582941
226320.0000000    0.1401129
226360.0000000    0.1559610
226400.0000000    0.1471763
226440.0000000    0.1475780
226480.0000000    0.1394661
226520.0000000    0.1394292
226560.0000000    0.1418083
226600.0000000    0.1447901
226640.0000000    0.1521676
226680.0000000    0.1603268
226720.0000000    0.1568888
226760.0000000    0.1544615
226800.0000000    0.1606855
226840.0000000    0.1633638
226880.0000000    0.1599451
226920.0000000    0.1674124
226960.0000000    0.1605438
227000.0000000    0.1554131
227040.0000000    0.1652613
227080.0000000    0.1648973
227120.0000000    0.1733580
227160.0000000    0.1702469
227200.0000000    0.1757191
227240.0000000    0.1522490
227280.0000000    0.1678192
227320.0000000    0.1537748
227360.0000000    0.1605844
227400.0000000    0.1677670
227440.0000000    0.1585823
227480.0000000    0.1550243
227520.0000000    0.1608336
227560.0000000    0.1549275
227600.0000000    0.1631494
227640.0000000    0.1687618
227680.0000000    0.1452515
227720.0000000    0.1508012
227760.0000000    0.1626094
227800.0000000    0.1485224
227840.0000000    0.1608889
227880.0000000    0.1640684
227920.0000000    0.1638610
227960.0000000    0.1664553
228000.0000000    0.1639242
228040.0000000    0.1767400
228080.0000000    0.1756625
228120.0000000    0.1673566
228160.0000000    0.1603592
228200.0000000    0.1514046
228240.0000000    0.1495443
228280.0000000    0.1444091
228320.0000000    0.1636863
228360.0000000    0.1520305
228400.0000000    0.1687973
228440.0000000    0.1589593
228480.0000000    0.1520175
228520.0000000    0.1573650
228560.0000000    0.1568649
228600.0000000    0.1458593
228640.0000000    0.1445363
228680.0000000    0.1455929
228720.0000000    0.1357832
228760.0000000    0.1355129
228800.0000000    0.1498538
228840.0000000    0.1355610
228880.0000000    0.1483276
228920.0000000    0.1317195
228960.0000000    0.1349239
229000.0000000    0.1544291
229040.0000000    0.1426745
229080.0000000    0.1442238
229120.0000000    0.1434769
229160.0000000    0.1513498
229200.0000000    0.1380859
229240.0000000    0.1359026
229280.0000000    0.1512016
229320.0000000    0.1416907
229360.0000000    0.1520708
229400.0000000    0.1468277
229440.0000000    0.1352769
229480.0000000    0.1523217
229520.0000000    0.1416689
229560.0000000    0.1412448
229600.0000000    0.1388278
229640.0000000    0.1377503
229680.0000000    0.1495401
229720.0000000    0.1451899
229760.0000000    0.1350414
229800.0000000    0.1391305
229840.0000000    0.1573113
229880.0000000    0.1480379
229920.0000000    0.1427521
229960.0000000    0.1575138
230000.0000000    0.1438336
230040.0000000    0.1426701
230080.0000000    0.1458389
230120.0000000    0.1435865
230160.0000000    0.1306032
230200.0000000    0.1356698
230240.0000000    0.1574948
230280.0000000    0.1519168
230320.0000000    0.1570269
230360.0000000    0.1460950
230400.0000000    0.1497239
230440.0000000    0.1523079
230480.0000000    0.1486538
230520.0000000    0.1401583
230560.0000000    0.1452309
230600.0000000    0.1583716
230640.0000000    0.1451951
230680.0000000    0.1463340
230720.0000000    0.1530460
230760.0000000    0.1453436
230800.0000000    0.1588174
230840.0000000    0.1703019
230880.0000000    0.1719877
230920.0000000    0.1595564
230960.0000000    0.1291834
231000.0000000    0.1663711
231040.0000000    0.1701320
231080.0000000    0.1526050
231120.0000000    0.1677193
231160.0000000    0.1651922
231200.0000000    0.1591781
231240.0000000    0.1610311
231280.0000000    0.1542895
231320.0000000    0.1532898
231360.0000000    0.1627655
231400.0000000    0.1694112
231440.0000000    0.1689068
231480.0000000    0.1502350
231520.0000000    0.1583632
231560.0000000    0.1679124
231600.0000000    0.1499094
231640.0000000    0.1589806
231680.0000000    0.1522791
231720.0000000    0.1485952
231760.0000000    0.1600818
231800.0000000    0.1483231
231840.0000000    0.1470329
231880.0000000    0.1534701
231920.0000000    0.1523493
231960.0000000    0.1698551
232000.0000000    0.1523499
232040.0000000    0.1479357
232080.0000000    0.1639849
232120.0000000    0.1562910
232160.0000000    0.1392259
232200.0000000    0.1457984
232240.0000000    0.1586855
232280.0000000    0.1329224
232320.0000000    0.1457895
232360.0000000    0.1544753
232400.0000000    0.1533620
232440.0000000    0.1465356
232480.0000000    0.1563917
232520.0000000    0.1571819
232560.0000000    0.1462617
232600.0000000    0.1448349
232640.0000000    0.1440382
232680.0000000    0.1494163
232720.0000000    0.1606079
232760.0000000    0.1532650
232800.0000000    0.1584351
232840.0000000    0.1526088
232880.0000000    0.1613422
232920.0000000    0.1611517
232960.0000000    0.1591049
233000.0000000    0.1741536
233040.0000000    0.1629267
233080.0000000    0.1575359
233120.0000000    0.1622388
233160.0000000    0.1488506
233200.0000000    0.1587480
233240.0000000    0.1642881
233280.0000000    0.1616834
233320.0000000    0.1525231
233360.0000000    0.1639695
233400.0000000    0.1592063
233440.0000000    0.1599463
233480.0000000    0.1680382
233520.0000000    0.1598592
233560.0000000    0.1635371
233600.0000000    0.1580554
233640.0000000    0.1719748
233680.0000000    0.1589242
233720.0000000    0.1581011
233760.0000000    0.1714768
233800.0000000    0.1747573
233840.0000000    0.1672785
233880.0000000    0.1553630
233920.0000000    0.1646220
233960.0000000    0.1642762
234000.0000000    0.1741249
234040.0000000    0.1665719
234080.0000000    0.1692911
234120.0000000    0.1532071
234160.0000000    0.1626239
234200.0000000    0.1801261
234240.0000000    0.1636452
234280.0000000    0.1686429
234320.0000000    0.1612042
234360.0000000    0.1659655
234400.0000000    0.1701727
234440.0000000    0.1789685
234480.0000000    0.1755263
234520.0000000    0.1609597
234560.0000000    0.1679841
234600.0000000    0.1542889
234640.0000000    0.1597452
234680.0000000    0.1551152
234720.0000000    0.1546873
234760.0000000    0.1750895
234800.0000000    0.1676221
234840.0000000    0.1641024
234880.0000000    0.1429032
234920.0000000    0.1523500
234960.0000000    0.1515636
235000.0000000    0.1411865
235040.0000000    0.1473804
235080.0000000    0.1416540
235120.0000000    0.1416273
235160.0000000    0.1469364
235200.0000000    0.1481886
235240.0000000    0.1667043
235280.0000000    0.1445470
235320.0000000    0.1338573
235360.0000000    0.1600376
235400.0000000    0.1622009
235440.0000000    0.1528335
235480.0000000    0.1606576
235520.0000000    0.1617662
235560.0000000    0.1615485
235600.0000000    0.1660510
235640.0000000    0.1603372
235680.0000000    0.1551641
235720.0000000    0.1547002
235760.0000000    0.1568660
235800.0000000    0.1694281
235840.0000000    0.1386247
235880.0000000    0.1439296
235920.0000000    0.1724583
235960.0000000    0.1763744
236000.0000000    0.1665625
236040.0000000    0.1525395
236080.0000000    0.1523451
236120.0000000    0.1399766
236160.0000000    0.1697409
236200.0000000    0.1483952
236240.0000000    0.1818066
236280.0000000    0.1558762
236320.0000000    0.1524743
236360.0000000    0.1617451
236400.0000000    0.1478304
236440.0000000    0.1502665
236480.0000000    0.1580252
236520.0000000    0.1528429
236560.0000000    0.1444572
236600.0000000    0.1691576
236640.0000000    0.1743577
236680.0000000    0.1583311
236720.0000000    0.1685430
236760.0000000    0.1524348
236800.0000000    0.1573990
236840.0000000    0.1461644
236880.0000000    0.1533666
236920.0000000    0.1605767
236960.0000000    0.1486201
237000.0000000    0.1554164
237040.0000000    0.1608327
237080.0000000    0.1493052
237120.0000000    0.1600649
237160.0000000    0.1577167
237200.0000000    0.1641584
237240.0000000    0.1616576
237280.0000000    0.1653174
237320.0000000    0.1517984
237360.0000000    0.1622257
237400.0000000    0.1548110
237440.0000000    0.1428588
237480.0000000    0.1506687
237520.0000000    0.1505311
237560.0000000    0.1710301
237600.0000000    0.1476639
237640.0000000    0.1401103
237680.0000000    0.1606075
237720.0000000    0.1491032
237760.0000000    0.1495724
237800.0000000    0.1391592
237840.0000000    0.1532729
237880.0000000    0.1534838
237920.0000000    0.1461736
237960.0000000    0.1420472
238000.0000000    0.1359489
238040.0000000    0.1522088
238080.0000000    0.1563206
238120.0000000    0.1518259
238160.0000000    0.1427288
238200.0000000    0.1443926
238240.0000000    0.1446191
238280.0000000    0.1500454
238320.0000000    0.1480280
238360.0000000    0.1598926
238400.0000000    0.1500537
238440.0000000    0.1483463
238480.0000000    0.1570380
238520.0000000    0.1529033
238560.0000000    0.1649242
238600.0000000    0.1464170
238640.0000000    0.1562548
238680.0000000    0.1590898
238720.0000000    0.1612864
238760.0000000    0.1537984
238800.0000000    0.1467801
238840.0000000    0.1647981
238880.0000000    0.1575285
238920.0000000    0.1607425
238960.0000000    0.1478047
239000.0000000    0.1583665
239040.0000000    0.1658867
239080.0000000    0.1615438
239120.0000000    0.1713064
239160.0000000    0.1551676
239200.0000000    0.1518551
239240.0000000    0.1479259
239280.0000000    0.1521760
239320.0000000    0.1652572
239360.0000000    0.1740136
239400.0000000    0.1868374
239440.0000000    0.1714807
239480.0000000    0.1836371
239520.0000000    0.1650379
239560.0000000    0.1766070
239600.0000000    0.1502264
239640.0000000    0.1460519
239680.0000000    0.1497195
239720.0000000    0.1479627
239760.0000000    0.1306522
239800.0000000    0.1575418
239840.0000000    0.1539806
239880.0000000    0.1541244
239920.0000000    0.1534158
239960.0000000    0.1344924
240000.0000000    0.1445669
240040.0000000    0.1523825
240080.0000000    0.1610041
240120.0000000    0.1606827
240160.0000000    0.1614170
240200.0000000    0.1494461
240240.0000000    0.1474793
240280.0000000    0.1516841
240320.0000000    0.1535382
240360.0000000    0.1494704
240400.0000000    0.1452804
240440.0000000    0.1533141
240480.0000000    0.1514083
240520.0000000    0.1404510
240560.0000000    0.1558260
240600.0000000    0.1414186
240640.0000000    0.1564846
240680.0000000    0.1330110
240720.0000000    0.1348160
240760.0000000    0.1412973
240800.0000000    0.1303024
240840.0000000    0.1383820
240880.0000000    0.1387769
240920.0000000    0.1419992
240960.0000000    0.1347506
241000.0000000    0.1459203
241040.0000000    0.1490962
241080.0000000    0.1568494
241120.0000000    0.1662713
241160.0000000    0.1496911
241200.0000000    0.1449341
241240.0000000    0.1340483
241280.0000000    0.1416711
241320.0000000    0.1556386
241360.0000000    0.1656033
241400.0000000    0.1475759
241440.0000000    0.1433105
241480.0000000    0.1530148
241520.0000000    0.1490731
241560.0000000    0.1394459
241600.0000000    0.1327326
241640.0000000    0.1392859
241680.0000000    0.1306134
241720.0000000    0.1386494
241760.0000000    0.1502419
241800.0000000    0.1376412
241840.0000000    0.1544564
241880.0000000    0.1487502
241920.0000000    0.1434832
241960.0000000    0.1536891
242000.0000000    0.1428747
242040.0000000    0.1471696
242080.0000000    0.1345484
242120.0000000    0.1610046
242160.0000000    0.1533566
242200.0000000    0.1598207
242240.0000000    0.1610458
242280.0000000    0.1594189
242320.0000000    0.1527264
242360.0000000    0.1519322
242400.0000000    0.1412956
242440.0000000    0.1569891
242480.0000000    0.1299516
242520.0000000    0.1431071
242560.0000000    0.1526422
242600.0000000    0.1406636
242640.0000000    0.1434893
242680.0000000    0.1292161
242720.0000000    0.1478413
242760.0000000    0.1319041
242800.0000000    0.1335581
242840.0000000    0.1554775
242880.0000000    0.1469818
242920.0000000    0.1514131
242960.0000000    0.1396311
243000.0000000    0.1499968
243040.0000000    0.1440889
243080.0000000    0.1422845
243120.0000000    0.1333708
243160.0000000    0.1360008
243200.0000000    0.1363625
243240.0000000    0.1400911
243280.0000000    0.1290971
243320.0000000    0.1367590
243360.0000000    0.1324344
243400.0000000    0.1455080
243440.0000000    0.1422987
243480.0000000    0.1427660
243520.0000000    0.1399970
243560.0000000    0.1239896
243600.0000000    0.1466458
243640.0000000    0.1266154
243680.0000000    0.1286768
243720.0000000    0.1375665
243760.0000000    0.1449723
243800.0000000    0.1406300
243840.0000000    0.1322282
243880.0000000    0.1592846
243920.0000000    0.1390945
243960.0000000    0.1513400
244000.0000000    0.1586516
244040.0000000    0.1414816
244080.0000000    0.1485508
244120.0000000    0.1433260
244160.0000000    0.1643989
244200.0000000    0.1452792
244240.0000000    0.1323657
244280.0000000    0.1484893
244320.0000000    0.1454282
244360.0000000    0.1392114
244400.0000000    0.1386395
244440.0000000    0.1413858
244480.0000000    0.1368407
244520.0000000    0.1584917
244560.0000000    0.1514811
244600.0000000    0.1317317
244640.0000000    0.1554730
244680.0000000    0.1399667
244720.0000000    0.1421607
244760.0000000    0.1363690
244800.0000000    0.1383439
244840.0000000    0.1171827
244880.0000000    0.1272419
244920.0000000    0.1419312
244960.0000000    0.1264094
245000.0000000    0.1592027
245040.0000000    0.1395413
245080.0000000    0.1408644
245120.0000000    0.1280829
245160.0000000    0.1328572
245200.0000000    0.1414069
245240.0000000    0.1356186
245280.0000000    0.1272264
245320.0000000    0.1272303
245360.0000000    0.1417986
245400.0000000    0.1386497
245440.0000000    0.1471221
245480.0000000    0.1524927
245520.0000000    0.1494141
245560.0000000    0.1370100
245600.0000000    0.1261669
245640.0000000    0.1351410
245680.0000000    0.1385210
245720.0000000    0.1369891
245760.0000000    0.1534846
245800.0000000    0.1553573
245840.0000000    0.1515648
245880.0000000    0.1476764
245920.0000000    0.1748505
245960.0000000    0.1798184
246000.0000000    0.1525831
246040.0000000    0.1523083
246080.0000000    0.1552596
246120.0000000    0.1652405
246160.0000000    0.1501013
246200.0000000    0.1408336
246240.0000000    0.1463746
246280.0000000    0.1483281
246320.0000000    0.1551317
246360.0000000    0.1659610
246400.0000000    0.1457668
246440.0000000    0.1509550
246480.0000000    0.1665869
246520.0000000    0.1527404
246560.0000000    0.1596587
246600.0000000    0.1553366
246640.0000000    0.1472363
246680.0000000    0.1567930
246720.0000000    0.1448247
246760.0000000    0.1581226
246800.0000000    0.1458326
246840.0000000    0.1527877
246880.0000000    0.1472180
246920.0000000    0.1472913
246960.0000000    0.1428812
247000.0000000    0.1480025
247040.0000000    0.1410654
247080.0000000    0.1400354
247120.0000000    0.1427799
247160.0000000    0.1500860
247200.0000000    0.1507684
247240.0000000    0.1425991
247280.0000000    0.1447254
247320.0000000    0.1489666
247360.0000000    0.1464487
247400.0000000    0.1649316
247440.0000000    0.1451702
247480.0000000    0.1507446
247520.0000000    0.1504386
247560.0000000    0.1615139
247600.0000000    0.1511699
247640.0000000    0.1475566
247680.0000000    0.1493804
247720.0000000    0.1428088
247760.0000000    0.1576662
247800.0000000    0.1583967
247840.0000000    0.1557709
247880.0000000    0.1542713
247920.0000000    0.1397511
247960.0000000    0.1472366
248000.0000000    0.1567909
248040.0000000    0.1424225
248080.0000000    0.1478917
248120.0000000    0.1517776
248160.0000000    0.1483774
248200.0000000    0.1563433
248240.0000000    0.1439397
248280.0000000    0.1379411
248320.0000000    0.1492634
248360.0000000    0.1433923
248400.0000000    0.1508634
248440.0000000    0.1472439
248480.0000000    0.1405581
248520.0000000    0.1584395
248560.0000000    0.1474048
248600.0000000    0.1567923
248640.0000000    0.1535240
248680.0000000    0.1532748
248720.0000000    0.1475435
248760.0000000    0.1384122
248800.0000000    0.1430337
248840.0000000    0.1573604
248880.0000000    0.1476681
248920.0000000    0.1389032
248960.0000000    0.1388272
249000.0000000    0.1432396
249040.0000000    0.1460917
249080.0000000    0.1430782
249120.0000000    0.1459299
249160.0000000    0.1491779
249200.0000000    0.1491454
249240.0000000    0.1453073
249280.0000000    0.1631103
249320.0000000    0.1583594
249360.0000000    0.1621031
249400.0000000    0.1474691
249440.0000000    0.1626412
249480.0000000    0.1663093
249520.0000000    0.1588535
249560.0000000    0.1461053
249600.0000000    0.1539665
249640.0000000    0.1444222
249680.0000000    0.1584929
249720.0000000    0.1452939
249760.0000000    0.1526214
249800.0000000    0.1479280
249840.0000000    0.1371513
249880.0000000    0.1443852
249920.0000000    0.1410572
249960.0000000    0.1348494
250000.0000000    0.1373059
250040.0000000    0.1375937
250080.0000000    0.1420553
250120.0000000    0.1323167
250160.0000000    0.1567100
250200.0000000    0.1582772
250240.0000000    0.1527948
250280.0000000    0.1508194
250320.0000000    0.1359773
250360.0000000    0.1509679
250400.0000000    0.1587386
250440.0000000    0.1439793
250480.0000000    0.1586281
250520.0000000    0.1466316
250560.0000000    0.1435811
250600.0000000    0.1424906
250640.0000000    0.1566761
250680.0000000    0.1525582
250720.0000000    0.1538323
250760.0000000    0.1629121
250800.0000000    0.1495425
250840.0000000    0.1529454
250880.0000000    0.1429786
250920.0000000    0.1333105
250960.0000000    0.1400018
251000.0000000    0.1425452
251040.0000000    0.1523166
251080.0000000    0.1596349
251120.0000000    0.1499159
251160.0000000    0.1496856
251200.0000000    0.1638483
251240.0000000    0.1558425
251280.0000000    0.1534299
251320.0000000    0.1555199
251360.0000000    0.1485934
251400.0000000    0.1544916
251440.0000000    0.1700777
251480.0000000    0.1527215
251520.0000000    0.1528744
251560.0000000    0.1446672
251600.0000000    0.1519845
251640.0000000    0.1303053
251680.0000000    0.1328384
251720.0000000    0.1425132
251760.0000000    0.1375460
251800.0000000    0.1466594
251840.0000000    0.1408352
251880.0000000    0.1441279
251920.0000000    0.1450250
251960.0000000    0.1308575
252000.0000000    0.1329328
252040.0000000    0.1400620
252080.0000000    0.1472202
252120.0000000    0.1444948
252160.0000000    0.1509532
252200.0000000    0.1417317
252240.0000000    0.1368873
252280.0000000    0.1408148
252320.0000000    0.1365639
252360.0000000    0.1413104
252400.0000000    0.1321325
252440.0000000    0.1423771
252480.0000000    0.1348141
252520.0000000    0.1322641
252560.0000000    0.1355588
252600.0000000    0.1437453
252640.0000000    0.1413454
252680.0000000    0.1449834
252720.0000000    0.1400907
252760.0000000    0.1376360
252800.0000000    0.1449501
252840.0000000    0.1410830
252880.0000000    0.1361122
252920.0000000    0.1413104
252960.0000000    0.1357724
253000.0000000    0.1388972
253040.0000000    0.1474442
253080.0000000    0.1377116
253120.0000000    0.1503812
253160.0000000    0.1543578
253200.0000000    0.1585700
253240.0000000    0.1418171
253280.0000000    0.1369468
253320.0000000    0.1339097
253360.0000000    0.1359630
253400.0000000    0.1428380
253440.0000000    0.1565314
253480.0000000    0.1461738
253520.0000000    0.1604668
253560.0000000    0.1498637
253600.0000000    0.1473050
253640.0000000    0.1601466
253680.0000000    0.1496902
253720.0000000    0.1426460
253760.0000000    0.1406263
253800.0000000    0.1508525
253840.0000000    0.1491351
253880.0000000    0.1472953
253920.0000000    0.1538465
253960.0000000    0.1616963
254000.0000000    0.1660860
254040.0000000    0.1566111
254080.0000000    0.1494993
254120.0000000    0.1427125
254160.0000000    0.1404551
254200.0000000    0.1591134
254240.0000000    0.1504132
254280.0000000    0.1470155
254320.0000000    0.1455080
254360.0000000    0.1581945
254400.0000000    0.1456263
254440.0000000    0.1546148
254480.0000000    0.1489978
254520.0000000    0.1414376
254560.0000000    0.1409816
254600.0000000    0.1519610
254640.0000000    0.1520051
254680.0000000    0.1277245
254720.0000000    0.1440734
254760.0000000    0.1431549
254800.0000000    0.1501774
254840.0000000    0.1429585
254880.0000000    0.1507825
254920.0000000    0.1477039
254960.0000000    0.1412983
255000.0000000    0.1451847
255040.0000000    0.1528863
255080.0000000    0.1554533
255120.0000000    0.1462995
255160.0000000    0.1450595
255200.0000000    0.1570169
255240.0000000    0.1369024
255280.0000000    0.1363377
255320.0000000    0.1425159
255360.0000000    0.1558291
255400.0000000    0.1447016
255440.0000000    0.1449816
255480.0000000    0.1565686
255520.0000000    0.1480273
255560.0000000    0.1524901
255600.0000000    0.1522091
255640.0000000    0.1480689
255680.0000000    0.1424289
255720.0000000    0.1539435
255760.0000000    0.1464358
255800.0000000    0.1481465
255840.0000000    0.1668951
255880.0000000    0.1635494
255920.0000000    0.1566163
255960.0000000    0.1536622
256000.0000000    0.1500523
256040.0000000    0.1523560
256080.0000000    0.1532531
256120.0000000    0.1526621
256160.0000000    0.1549646
256200.0000000    0.1550369
256240.0000000    0.1520424
256280.0000000    0.1613756
256320.0000000    0.1519837
256360.0000000    0.1566560
256400.0000000    0.1658812
256440.0000000    0.1572846
256480.0000000    0.1616861
256520.0000000    0.1428583
256560.0000000    0.1502178
256600.0000000    0.1595875
256640.0000000    0.1636197
256680.0000000    0.1530330
256720.0000000    0.1366876
256760.0000000    0.1420602
256800.0000000    0.1479885
256840.0000000    0.1435874
256880.0000000    0.1468366
256920.0000000    0.1486086
256960.0000000    0.1447578
257000.0000000    0.1537000
257040.0000000    0.1539794
257080.0000000    0.1530604
257120.0000000    0.1474031
257160.0000000    0.1378463
257200.0000000    0.1482390
257240.0000000    0.1468646
257280.0000000    0.1497328
257320.0000000    0.1625137
257360.0000000    0.1600638
257400.0000000    0.1770387
257440.0000000    0.1523448
257480.0000000    0.1602397
257520.0000000    0.1580318
257560.0000000    0.1603905
257600.0000000    0.1711697
257640.0000000    0.1527055
257680.0000000    0.1512269
257720.0000000    0.1518449
257760.0000000    0.1501709
257800.0000000    0.1463914
257840.0000000    0.1359832
257880.0000000    0.1412804
257920.0000000    0.1304031
257960.0000000    0.1310721
258000.0000000    0.1398732
258040.0000000    0.1307088
258080.0000000    0.1328842
258120.0000000    0.1231348
258160.0000000    0.1354940
258200.0000000    0.1423076
258240.0000000    0.1377983
258280.0000000    0.1574129
258320.0000000    0.1519010
258360.0000000    0.1473385
258400.0000000    0.1290672
258440.0000000    0.1350212
258480.0000000    0.1314263
258520.0000000    0.1169174
258560.0000000    0.1295221
258600.0000000    0.1193851
258640.0000000    0.1305928
258680.0000000    0.1174176
258720.0000000    0.1193030
258760.0000000    0.1297492
258800.0000000    0.1231406
258840.0000000    0.1292326
258880.0000000    0.1224099
258920.0000000    0.1256109
258960.0000000    0.1328385
259000.0000000    0.1282834
259040.0000000    0.1277656
259080.0000000    0.1357066
259120.0000000    0.1330343
259160.0000000    0.1341026
259200.0000000    0.1320778
259240.0000000    0.1402596
259280.0000000    0.1384608
259320.0000000    0.1315986
259360.0000000    0.1355319
259400.0000000    0.1340997
259440.0000000    0.1233655
259480.0000000    0.1380934
259520.0000000    0.1308874
259560.0000000    0.1272106
259600.0000000    0.1308304
259640.0000000    0.1299305
259680.0000000    0.1448389
259720.0000000    0.1481241
259760.0000000    0.1482826
259800.0000000    0.1521845
259840.0000000    0.1417214
259880.0000000    0.1359300
259920.0000000    0.1410884
259960.0000000    0.1443101
260000.0000000    0.1367273
260040.0000000    0.1330129
260080.0000000    0.1378476
260120.0000000    0.1544769
260160.0000000    0.1454312
260200.0000000    0.1437583
260240.0000000    0.1499169
260280.0000000    0.1432329
260320.0000000    0.1608589
260360.0000000    0.1612236
260400.0000000    0.1425150
260440.0000000    0.1454221
260480.0000000    0.1475313
260520.0000000    0.1447653
260560.0000000    0.1640093
260600.0000000    0.1518774
260640.0000000    0.1543557
260680.0000000    0.1425080
260720.0000000    0.1472608
260760.0000000    0.1511090
260800.0000000    0.1411998
260840.0000000    0.1671001
260880.0000000    0.1456548
260920.0000000    0.1426062
260960.0000000    0.1526492
261000.0000000    0.1486800
261040.0000000    0.1414287
261080.0000000    0.1490867
261120.0000000    0.1523298
261160.0000000    0.1553950
261200.0000000    0.1540822
261240.0000000    0.1574998
261280.0000000    0.1494919
261320.0000000    0.1413147
261360.0000000    0.1562265
261400.0000000    0.1579701
261440.0000000    0.1439666
261480.0000000    0.1314842
261520.0000000    0.1438833
261560.0000000    0.1263466
261600.0000000    0.1433928
261640.0000000    0.1367655
261680.0000000    0.1482292
261720.0000000    0.1329421
261760.0000000    0.1471051
261800.0000000    0.1434184
261840.0000000    0.1520545
261880.0000000    0.1514267
261920.0000000    0.1477971
261960.0000000    0.1492496
262000.0000000    0.1632716
262040.0000000    0.1444677
262080.0000000    0.1391906
262120.0000000    0.1418652
262160.0000000    0.1399124
262200.0000000    0.1320879
262240.0000000    0.1339904
262280.0000000    0.1302890
262320.0000000    0.1359712
262360.0000000    0.1507627
262400.0000000    0.1379060
262440.0000000    0.1245591
262480.0000000    0.1441904
262520.0000000    0.1466797
262560.0000000    0.1526761
262600.0000000    0.1483616
262640.0000000    0.1594215
262680.0000000    0.1604676
262720.0000000    0.1661704
262760.0000000    0.1663792
262800.0000000    0.1629232
262840.0000000    0.1363077
262880.0000000    0.1475281
262920.0000000    0.1445742
262960.0000000    0.1394019
263000.0000000    0.1291008
263040.0000000    0.1367993
263080.0000000    0.1435413
263120.0000000    0.1448822
263160.0000000    0.1382897
263200.0000000    0.1478871
263240.0000000    0.1371900
263280.0000000    0.1537725
263320.0000000    0.1314987
263360.0000000    0.1341895
263400.0000000    0.1373382
263440.0000000    0.1401343
263480.0000000    0.1407300
263520.0000000    0.1444310
263560.0000000    0.1586854
263600.0000000    0.1502519
263640.0000000    0.1520294
263680.0000000    0.1459284
263720.0000000    0.1419003
263760.0000000    0.1536811
263800.0000000    0.1517180
263840.0000000    0.1532662
263880.0000000    0.1355448
263920.0000000    0.1517883
263960.0000000    0.1523584
264000.0000000    0.1488467
264040.0000000    0.1463682
264080.0000000    0.1465430
264120.0000000    0.1434591
264160.0000000    0.1496288
264200.0000000    0.1567572
264240.0000000    0.1482261
264280.0000000    0.1506086
264320.0000000    0.1368074
264360.0000000    0.1456932
264400.0000000    0.1421829
264440.0000000    0.1451694
264480.0000000    0.1427161
264520.0000000    0.1349765
264560.0000000    0.1237474
264600.0000000    0.1383974
264640.0000000    0.1397899
264680.0000000    0.1504588
264720.0000000    0.1417295
264760.0000000    0.1547210
264800.0000000    0.1285827
264840.0000000    0.1480743
264880.0000000    0.1401220
264920.0000000    0.1444712
264960.0000000    0.1483936
265000.0000000    0.1417458
265040.0000000    0.1364681
265080.0000000    0.1311826
265120.0000000    0.1344059
265160.0000000    0.1356488
265200.0000000    0.1481550
265240.0000000    0.1311095
265280.0000000    0.1380406
265320.0000000    0.1419825
265360.0000000    0.1413974
265400.0000000    0.1486027
265440.0000000    0.1462100
265480.0000000    0.1482864
265520.0000000    0.1579046
265560.0000000    0.1654392
265600.0000000    0.1570428
265640.0000000    0.1509103
265680.0000000    0.1413525
265720.0000000    0.1470234
265760.0000000    0.1407178
265800.0000000    0.1531561
265840.0000000    0.1462567
265880.0000000    0.1704032
265920.0000000    0.1608343
265960.0000000    0.1484173
266000.0000000    0.1506291
266040.0000000    0.1330216
266080.0000000    0.1501339
266120.0000000    0.1512806
266160.0000000    0.1448328
266200.0000000    0.1521946
266240.0000000    0.1559139
266280.0000000    0.1511700
266320.0000000    0.1533174
266360.0000000    0.1501748
266400.0000000    0.1441183
266440.0000000    0.1467901
266480.0000000    0.1539522
266520.0000000    0.1415495
266560.0000000    0.1374431
266600.0000000    0.1475729
266640.0000000    0.1481093
266680.0000000    0.1531531
266720.0000000    0.1545108
266760.0000000    0.1495984
266800.0000000    0.1495343
266840.0000000    0.1602727
266880.0000000    0.1547400
266920.0000000    0.1507389
266960.0000000    0.1458271
267000.0000000    0.1345079
267040.0000000    0.1358842
267080.0000000    0.1540355
267120.0000000    0.1446434
267160.0000000    0.1529420
267200.0000000    0.1493780
267240.0000000    0.1409848
267280.0000000    0.1390177
267320.0000000    0.1382627
267360.0000000    0.1427342
267400.0000000    0.1417009
267440.0000000    0.1399856
267480.0000000    0.1628065
267520.0000000    0.1540210
267560.0000000    0.1513674
267600.0000000    0.1501614
267640.0000000    0.1502594
267680.0000000    0.1455630
267720.0000000    0.1578692
267760.0000000    0.1700086
267800.0000000    0.1460497
267840.0000000    0.1522160
267880.0000000    0.1532214
267920.0000000    0.1606757
267960.0000000    0.1617908
268000.0000000    0.1505872
268040.0000000    0.1574388
268080.0000000    0.1606167
268120.0000000    0.1487055
268160.0000000    0.1542253
268200.0000000    0.1404910
268240.0000000    0.1478398
268280.0000000    0.1599316
268320.0000000    0.1482079
268360.0000000    0.1478454
268400.0000000    0.1377522
268440.0000000    0.1498914
268480.0000000    0.1276748
268520.0000000    0.1411509
268560.0000000    0.1457631
268600.0000000    0.1419492
268640.0000000    0.1409256
268680.0000000    0.1355490
268720.0000000    0.1381351
268760.0000000    0.1310094
268800.0000000    0.1489214
268840.0000000    0.1560717
268880.0000000    0.1426934
268920.0000000    0.1573684
268960.0000000    0.1458208
269000.0000000    0.1393603
269040.0000000    0.1531727
269080.0000000    0.1352271
269120.0000000    0.1450887
269160.0000000    0.1473534
269200.0000000    0.1459653
269240.0000000    0.1467216
269280.0000000    0.1450413
269320.0000000    0.1437861
269360.0000000    0.1626489
269400.0000000    0.1525898
269440.0000000    0.1644080
269480.0000000    0.1581599
269520.0000000    0.1467140
269560.0000000    0.1596659
269600.0000000    0.1575082
269640.0000000    0.1486773
269680.0000000    0.1399408
269720.0000000    0.1321663
269760.0000000    0.1496963
269800.0000000    0.1461365
269840.0000000    0.1350326
269880.0000000    0.1362800
269920.0000000    0.1357380
269960.0000000    0.1415925
270000.0000000    0.1483362
270040.0000000    0.1580110
270080.0000000    0.1455032
270120.0000000    0.1506113
270160.0000000    0.1595472
270200.0000000    0.1554050
270240.0000000    0.1597700
270280.0000000    0.1625127
270320.0000000    0.1720215
270360.0000000    0.1634826
270400.0000000    0.1714127
270440.0000000    0.1826284
270480.0000000    0.1765488
270520.0000000    0.1638080
270560.0000000    0.1640038
270600.0000000    0.1600335
270640.0000000    0.1558782
270680.0000000    0.1599923
270720.0000000    0.1559187
270760.0000000    0.1463310
270800.0000000    0.1580057
270840.0000000    0.1608288
270880.0000000    0.1497585
270920.0000000    0.1486399
270960.0000000    0.1467632
271000.0000000    0.1450629
271040.0000000    0.1540642
271080.0000000    0.1445427
271120.0000000    0.1505017
271160.0000000    0.1461911
271200.0000000    0.1406412
271240.0000000    0.1412583
271280.0000000    0.1447254
271320.0000000    0.1392543
271360.0000000    0.1581167
271400.0000000    0.1466606
271440.0000000    0.1687925
271480.0000000    0.1556329
271520.0000000    0.1760255
271560.0000000    0.1584275
271600.0000000    0.1523105
271640.0000000    0.1528887
271680.0000000    0.1509844
271720.0000000    0.1344830
271760.0000000    0.1519924
271800.0000000    0.1447403
271840.0000000    0.1509054
271880.0000000    0.1460676
271920.0000000    0.1489943
271960.0000000    0.1586307
272000.0000000    0.1654337
272040.0000000    0.1540440
272080.0000000    0.1294997
272120.0000000    0.1533614
272160.0000000    0.1419212
272200.0000000    0.1329319
272240.0000000    0.1374136
272280.0000000    0.1381933
272320.0000000    0.1432647
272360.0000000    0.1573763
272400.0000000    0.1413326
272440.0000000    0.1460577
272480.0000000    0.1565159
272520.0000000    0.1575977
272560.0000000    0.1563262
272600.0000000    0.1510404
272640.0000000    0.1586763
272680.0000000    0.1454813
272720.0000000    0.1486812
272760.0000000    0.1448408
272800.0000000    0.1387371
272840.0000000    0.1554679
272880.0000000    0.1396802
272920.0000000    0.1463920
272960.0000000    0.1509048
273000.0000000    0.1527455
273040.0000000    0.1447137
273080.0000000    0.1430041
273120.0000000    0.1444352
273160.0000000    0.1417777
273200.0000000    0.1369120
273240.0000000    0.1389809
273280.0000000    0.1513307
273320.0000000    0.1488332
273360.0000000    0.1501285
273400.0000000    0.1528000
273440.0000000    0.1465275
273480.0000000    0.1415195
273520.0000000    0.1416807
273560.0000000    0.1372237
273600.0000000    0.1412788
273640.0000000    0.1429856
273680.0000000    0.1477323
273720.0000000    0.1434655
273760.0000000    0.1449918
273800.0000000    0.1382409
273840.0000000    0.1366811
273880.0000000    0.1448590
273920.0000000    0.1370103
273960.0000000    0.1346151
274000.0000000    0.1411485
274040.0000000    0.1372498
274080.0000000    0.1461716
274120.0000000    0.1368010
274160.0000000    0.1329310
274200.0000000    0.1315856
274240.0000000    0.1383374
274280.0000000    0.1457480
274320.0000000    0.1367105
274360.0000000    0.1411817
274400.0000000    0.1334168
274440.0000000    0.1439638
274480.0000000    0.1379676
274520.0000000    0.1403613
274560.0000000    0.1345140
274600.0000000    0.1398826
274640.0000000    0.1323717
274680.0000000    0.1273199
274720.0000000    0.1312680
274760.0000000    0.1408658
274800.0000000    0.1420512
274840.0000000    0.1386030
274880.0000000    0.1350460
274920.0000000    0.1430515
274960.0000000    0.1471803
275000.0000000    0.1473213
275040.0000000    0.1387890
275080.0000000    0.1341597
275120.0000000    0.1375720
275160.0000000    0.1430347
275200.0000000    0.1487013
275240.0000000    0.1442465
275280.0000000    0.1415084
275320.0000000    0.1357319
275360.0000000    0.1497355
275400.0000000    0.1456993
275440.0000000    0.1426259
275480.0000000    0.1334661
275520.0000000    0.1462418
275560.0000000    0.1492438
275600.0000000    0.1337435
275640.0000000    0.1362209
275680.0000000    0.1374236
275720.0000000    0.1340518
275760.0000000    0.1368061
275800.0000000    0.1443166
275840.0000000    0.1439153
275880.0000000    0.1507517
275920.0000000    0.1488009
275960.0000000    0.1398171
276000.0000000    0.1477327
276040.0000000    0.1388759
276080.0000000    0.1528515
276120.0000000    0.1464277
276160.0000000    0.1557877
276200.0000000    0.1430800
276240.0000000    0.1489695
276280.0000000    0.1411202
276320.0000000    0.1370735
276360.0000000    0.1430778
276400.0000000    0.1544984
276440.0000000    0.1528281
276480.0000000    0.1585638
276520.0000000    0.1428096
276560.0000000    0.1582780
276600.0000000    0.1507339
276640.0000000    0.1430317
276680.0000000    0.1382060
276720.0000000    0.1588329
276760.0000000    0.1468695
276800.0000000    0.1557284
276840.0000000    0.1432758
276880.0000000    0.1370603
276920.0000000    0.1407212
276960.0000000    0.1377209
277000.0000000    0.1346393
277040.0000000    0.1453880
277080.0000000    0.1430308
277120.0000000    0.1310282
277160.0000000    0.1342097
277200.0000000    0.1432931
277240.0000000    0.1401974
277280.0000000    0.1401202
277320.0000000    0.1352860
277360.0000000    0.1384298
277400.0000000    0.1387810
277440.0000000    0.1431850
277480.0000000    0.1396602
277520.0000000    0.1431190
277560.0000000    0.1363245
277600.0000000    0.1445445
277640.0000000    0.1492996
277680.0000000    0.1535904
277720.0000000    0.1459995
277760.0000000    0.1384164
277800.0000000    0.1438638
277840.0000000    0.1487887
277880.0000000    0.1437796
277920.0000000    0.1471323
277960.0000000    0.1506539
278000.0000000    0.1470682
278040.0000000    0.1358171
278080.0000000    0.1548093
278120.0000000    0.1412788
278160.0000000    0.1378311
278200.0000000    0.1364236
278240.0000000    0.1516705
278280.0000000    0.1459737
278320.0000000    0.1455253
278360.0000000    0.1463619
278400.0000000    0.1459275
278440.0000000    0.1424526
278480.0000000    0.1410312
278520.0000000    0.1387360
278560.0000000    0.1468991
278600.0000000    0.1504110
278640.0000000    0.1348315
278680.0000000    0.1490973
278720.0000000    0.1420144
278760.0000000    0.1361379
278800.0000000    0.1362499
278840.0000000    0.1374445
278880.0000000    0.1471089
278920.0000000    0.1488437
278960.0000000    0.1372734
279000.0000000    0.1440650
279040.0000000    0.1412681
279080.0000000    0.1471681
279120.0000000    0.1338591
279160.0000000    0.1320923
279200.0000000    0.1429283
279240.0000000    0.1430765
279280.0000000    0.1355366
279320.0000000    0.1374149
279360.0000000    0.1470129
279400.0000000    0.1359706
279440.0000000    0.1431081
279480.0000000    0.1408622
279520.0000000    0.1419554
279560.0000000    0.1330598
279600.0000000    0.1438769
279640.0000000    0.1387584
279680.0000000    0.1440669
279720.0000000    0.1440915
279760.0000000    0.1388464
279800.0000000    0.1436403
279840.0000000    0.1474958
279880.0000000    0.1477773
279920.0000000    0.1405723
279960.0000000    0.1433956
280000.0000000    0.1410558
280040.0000000    0.1422469
280080.0000000    0.1387651
280120.0000000    0.1385342
280160.0000000    0.1392924
280200.0000000    0.1362814
280240.0000000    0.1443728
280280.0000000    0.1460245
280320.0000000    0.1518327
280360.0000000    0.1446356
280400.0000000    0.1375843
280440.0000000    0.1491635
280480.0000000    0.1407059
280520.0000000    0.1388543
280560.0000000    0.1462572
280600.0000000    0.1430126
280640.0000000    0.1423057
280680.0000000    0.1414706
280720.0000000    0.1347164
280760.0000000    0.1380966
280800.0000000    0.1387901
280840.0000000    0.1450142
280880.0000000    0.1503640
280920.0000000    0.1578192
280960.0000000    0.1523580
281000.0000000    0.1413031
281040.0000000    0.1503045
281080.0000000    0.1463805
281120.0000000    0.1515681
281160.0000000    0.1437037
281200.0000000    0.1420517
281240.0000000    0.1460754
281280.0000000    0.1408059
281320.0000000    0.1416408
281360.0000000    0.1450153
281400.0000000    0.1605255
281440.0000000    0.1527939
281480.0000000    0.1482250
281520.0000000    0.1405469
281560.0000000    0.1354854
281600.0000000    0.1493924
281640.0000000    0.1401651
281680.0000000    0.1431210
281720.0000000    0.1403823
281760.0000000    0.1365832
281800.0000000    0.1418597
281840.0000000    0.1453837
281880.0000000    0.1548450
281920.0000000    0.1372475
281960.0000000    0.1449323
282000.0000000    0.1470078
282040.0000000    0.1511632
282080.0000000    0.1536949
282120.0000000    0.1540386
282160.0000000    0.1488081
282200.0000000    0.1517794
282240.0000000    0.1520348
282280.0000000    0.1506482
282320.0000000    0.1527363
282360.0000000    0.1432307
282400.0000000    0.1412271
282440.0000000    0.1280834
282480.0000000    0.1390490
282520.0000000    0.1391015
282560.0000000    0.1443826
282600.0000000    0.1362140
282640.0000000    0.1481144
282680.0000000    0.1456500
282720.0000000    0.1328257
282760.0000000    0.1503489
282800.0000000    0.1469629
282840.0000000    0.1332579
282880.0000000    0.1382286
282920.0000000    0.1421292
282960.0000000    0.1535975
283000.0000000    0.1384597
283040.0000000    0.1403184
283080.0000000    0.1424506
283120.0000000    0.1446419
283160.0000000    0.1483986
283200.0000000    0.1478250
283240.0000000    0.1477609
283280.0000000    0.1409135
283320.0000000    0.1502810
283360.0000000    0.1428228
283400.0000000    0.1464616
283440.0000000    0.1450615
283480.0000000    0.1399965
283520.0000000    0.1439979
283560.0000000    0.1349880
283600.0000000    0.1521157
283640.0000000    0.1464836
283680.0000000    0.1447174
283720.0000000    0.1410718
283760.0000000    0.1393989
283800.0000000    0.1399222
283840.0000000    0.1438867
283880.0000000    0.1534467
283920.0000000    0.1477292
283960.0000000    0.1405038
284000.0000000    0.1378370
284040.0000000    0.1398834
284080.0000000    0.1450032
284120.0000000    0.1427059
284160.0000000    0.1458098
284200.0000000    0.1393183
284240.0000000    0.1568705
284280.0000000    0.1514603
284320.0000000    0.1484307
284360.0000000    0.1466911
284400.0000000    0.1442150
284440.0000000    0.1448288
284480.0000000    0.1548391
284520.0000000    0.1496695
284560.0000000    0.1403475
284600.0000000    0.1409605
284640.0000000    0.1398784
284680.0000000    0.1438932
284720.0000000    0.1371365
284760.0000000    0.1403566
284800.0000000    0.1447251
284840.0000000    0.1510618
284880.0000000    0.1337819
284920.0000000    0.1376090
284960.0000000    0.1467337
285000.0000000    0.1455851
285040.0000000    0.1513651
285080.0000000    0.1484127
285120.0000000    0.1441828
285160.0000000    0.1405928
285200.0000000    0.1298440
285240.0000000    0.1347804
285280.0000000    0.1442832
285320.0000000    0.1489757
285360.0000000    0.1511020
285400.0000000    0.1413513
285440.0000000    0.1437520
285480.0000000    0.1384453
285520.0000000    0.1471322
285560.0000000    0.1462445
285600.0000000    0.1565600
285640.0000000    0.1503316
285680.0000000    0.1455897
285720.0000000    0.1617235
285760.0000000    0.1479401
285800.0000000    0.1456452
285840.0000000    0.1507524
285880.0000000    0.1511168
285920.0000000    0.1472346
285960.0000000    0.1428150
286000.0000000    0.1459139
286040.0000000    0.1471068
286080.0000000    0.1435810
286120.0000000    0.1404815
286160.0000000    0.1369332
286200.0000000    0.1437307
286240.0000000    0.1396658
286280.0000000    0.1429733
286320.0000000    0.1352568
286360.0000000    0.1476571
286400.0000000    0.1369166
286440.0000000    0.1477595
286480.0000000    0.1451162
286520.0000000    0.1500559
286560.0000000    0.1488969
286600.0000000    0.1475732
286640.0000000    0.1442783
286680.0000000    0.1450927
286720.0000000    0.1397509
286760.0000000    0.1383564
286800.0000000    0.1352940
286840.0000000    0.1393396
286880.0000000    0.1351451
286920.0000000    0.1325775
286960.0000000    0.1477723
287000.0000000    0.1346330
287040.0000000    0.1476561
287080.0000000    0.1444889
287120.0000000    0.1391758
287160.0000000    0.1422775
287200.0000000    0.1461882
287240.0000000    0.1389576
287280.0000000    0.1416228
287320.0000000    0.1488021
287360.0000000    0.1590926
287400.0000000    0.1483063
287440.0000000    0.1378693
287480.0000000    0.1420801
287520.0000000    0.1410021
287560.0000000    0.1579037
287600.0000000    0.1561550
287640.0000000    0.1482876
287680.0000000    0.1450153
287720.0000000    0.1435397
287760.0000000    0.1316689
287800.0000000    0.1370871
287840.0000000    0.1457909
287880.0000000    0.1484819
287920.0000000    0.1388814
287960.0000000    0.1493939
288000.0000000    0.1518894
288040.0000000    0.1478413
288080.0000000    0.1524707
288120.0000000    0.1553725
288160.0000000    0.1385598
288200.0000000    0.1451958
288240.0000000    0.1456146
288280.0000000    0.1573071
288320.0000000    0.1478310
288360.0000000    0.1513931
288400.0000000    0.1434944
288440.0000000    0.1528057
288480.0000000    0.1557792
288520.0000000    0.1486624
288560.0000000    0.1553162
288600.0000000    0.1459459
288640.0000000    0.1596124
288680.0000000    0.1572565
288720.0000000    0.1471971
288760.0000000    0.1596786
288800.0000000    0.1474925
288840.0000000    0.1386021
288880.0000000    0.1322727
288920.0000000    0.1419965
288960.0000000    0.1472898
289000.0000000    0.1527675
289040.0000000    0.1508457
289080.0000000    0.1484601
289120.0000000    0.1513250
289160.0000000    0.1467181
289200.0000000    0.1413050
289240.0000000    0.1450276
289280.0000000    0.1511240
289320.0000000    0.1554265
289360.0000000    0.1622788
289400.0000000    0.1401310
289440.0000000    0.1492371
289480.0000000    0.1535981
289520.0000000    0.1501224
289560.0000000    0.1469410
289600.0000000    0.1442053
289640.0000000    0.1619852
289680.0000000    0.1565417
289720.0000000    0.1617970
289760.0000000    0.1624967
289800.0000000    0.1472389
289840.0000000    0.1546908
289880.0000000    0.1552200
289920.0000000    0.1602520
289960.0000000    0.1429870
290000.0000000    0.1587931
290040.0000000    0.1575032
290080.0000000    0.1545649
290120.0000000    0.1455660
290160.0000000    0.1431757
290200.0000000    0.1500694
290240.0000000    0.1356530
290280.0000000    0.1389874
290320.0000000    0.1438286
290360.0000000    0.1470573
290400.0000000    0.1493068
290440.0000000    0.1499360
290480.0000000    0.1576165
290520.0000000    0.1440475
290560.0000000    0.1523188
290600.0000000    0.1347941
290640.0000000    0.1434723
290680.0000000    0.1478838
290720.0000000    0.1479954
290760.0000000    0.1491873
290800.0000000    0.1367673
290840.0000000    0.1388776
290880.0000000    0.1414097
290920.0000000    0.1404059
290960.0000000    0.1409186
291000.0000000    0.1378742
291040.0000000    0.1395450
291080.0000000    0.1426193
291120.0000000    0.1433686
291160.0000000    0.1287667
291200.0000000    0.1292350
291240.0000000    0.1353530
291280.0000000    0.1408558
291320.0000000    0.1458090
291360.0000000    0.1518065
291400.0000000    0.1546716
291440.0000000    0.1480817
291480.0000000    0.1503946
291520.0000000    0.1289481
291560.0000000    0.1400912
291600.0000000    0.1482459
291640.0000000    0.1386701
291680.0000000    0.1468857
291720.0000000    0.1505611
291760.0000000    0.1487415
291800.0000000    0.1433831
291840.0000000    0.1423001
291880.0000000    0.1409885
291920.0000000    0.1366228
291960.0000000    0.1366028
292000.0000000    0.1352202
292040.0000000    0.1463822
292080.0000000    0.1452474
292120.0000000    0.1311991
292160.0000000    0.1345124
292200.0000000    0.1371954
292240.0000000    0.1377802
292280.0000000    0.1295778
292320.0000000    0.1293188
292360.0000000    0.1313182
292400.0000000    0.1315973
292440.0000000    0.1445574
292480.0000000    0.1407414
292520.0000000    0.1367828
292560.0000000    0.1393277
292600.0000000    0.1401706
292640.0000000    0.1289610
292680.0000000    0.1396184
292720.0000000    0.1431447
292760.0000000    0.1284651
292800.0000000    0.1303922
292840.0000000    0.1262196
292880.0000000    0.1458615
292920.0000000    0.1450468
292960.0000000    0.1349185
293000.0000000    0.1423405
293040.0000000    0.1449970
293080.0000000    0.1374527
293120.0000000    0.1483315
293160.0000000    0.1442271
293200.0000000    0.1349663
293240.0000000    0.1399432
293280.0000000    0.1290257
293320.0000000    0.1336433
293360.0000000    0.1323436
293400.0000000    0.1410255
293440.0000000    0.1536321
293480.0000000    0.1541972
293520.0000000    0.1336561
293560.0000000    0.1356965
293600.0000000    0.1367514
293640.0000000    0.1348994
293680.0000000    0.1386767
293720.0000000    0.1381731
293760.0000000    0.1307555
293800.0000000    0.1349617
293840.0000000    0.1403110
293880.0000000    0.1456054
293920.0000000    0.1416305
293960.0000000    0.1444219
294000.0000000    0.1462601
294040.0000000    0.1435812
294080.0000000    0.1365826
294120.0000000    0.1564640
294160.0000000    0.1430213
294200.0000000    0.1461324
294240.0000000    0.1380893
294280.0000000    0.1415779
294320.0000000    0.1371849
294360.0000000    0.1408596
294400.0000000    0.1447838
294440.0000000    0.1385281
294480.0000000    0.1307851
294520.0000000    0.1395238
294560.0000000    0.1513182
294600.0000000    0.1427524
294640.0000000    0.1459527
294680.0000000    0.1425679
294720.0000000    0.1454669
294760.0000000    0.1399622
294800.0000000    0.1366146
294840.0000000    0.1344983
294880.0000000    0.1560935
294920.0000000    0.1376680
294960.0000000    0.1415149
295000.0000000    0.1324270
295040.0000000    0.1323987
295080.0000000    0.1486053
295120.0000000    0.1396568
295160.0000000    0.1367709
295200.0000000    0.1274158
295240.0000000    0.1423460
295280.0000000    0.1361941
295320.0000000    0.1377028
295360.0000000    0.1379214
295400.0000000    0.1328586
295440.0000000    0.1331838
295480.0000000    0.1276169
295520.0000000    0.1307152
295560.0000000    0.1416240
295600.0000000    0.1293050
295640.0000000    0.1258286
295680.0000000    0.1393728
295720.0000000    0.1359672
295760.0000000    0.1350033
295800.0000000    0.1420057
295840.0000000    0.1183116
295880.0000000    0.1338222
295920.0000000    0.1240591
295960.0000000    0.1231378
296000.0000000    0.1364541
296040.0000000    0.1228478
296080.0000000    0.1466586
296120.0000000    0.1460371
296160.0000000    0.1304540
296200.0000000    0.1285001
296240.0000000    0.1338864
296280.0000000    0.1337975
296320.0000000    0.1287281
296360.0000000    0.1369086
296400.0000000    0.1376241
296440.0000000    0.1397814
296480.0000000    0.1276747
296520.0000000    0.1430978
296560.0000000    0.1338970
296600.0000000    0.1403988
296640.0000000    0.1326140
296680.0000000    0.1344248
296720.0000000    0.1437912
296760.0000000    0.1291540
296800.0000000    0.1394409
296840.0000000    0.1471547
296880.0000000    0.1376074
296920.0000000    0.1408196
296960.0000000    0.1447158
297000.0000000    0.1438608
297040.0000000    0.1460223
297080.0000000    0.1628091
297120.0000000    0.1461078
297160.0000000    0.1503559
297200.0000000    0.1458485
297240.0000000    0.1386140
297280.0000000    0.1420953
297320.0000000    0.1485488
297360.0000000    0.1485858
297400.0000000    0.1437624
297440.0000000    0.1470638
297480.0000000    0.1590747
297520.0000000    0.1455228
297560.0000000    0.1504247
297600.0000000    0.1419102
297640.0000000    0.1367253
297680.0000000    0.1496380
297720.0000000    0.1556573
297760.0000000    0.1491305
297800.0000000    0.1418646
297840.0000000    0.1381464
297880.0000000    0.1386309
297920.0000000    0.1329097
297960.0000000    0.1320316
298000.0000000    0.1309812
298040.0000000    0.1371679
298080.0000000    0.1416165
298120.0000000    0.1403682
298160.0000000    0.1416743
298200.0000000    0.1273918
298240.0000000    0.1401686
298280.0000000    0.1449474
298320.0000000    0.1399725
298360.0000000    0.1548406
298400.0000000    0.1315389
298440.0000000    0.1324854
298480.0000000    0.1369338
298520.0000000    0.1378130
298560.0000000    0.1411121
298600.0000000    0.1384250
298640.0000000    0.1349198
298680.0000000    0.1271859
298720.0000000    0.1409778
298760.0000000    0.1372355
298800.0000000    0.1350863
298840.0000000    0.1421528
298880.0000000    0.1360283
298920.0000000    0.1482459
298960.0000000    0.1405760
299000.0000000    0.1415561
299040.0000000    0.1325094
299080.0000000    0.1372123
299120.0000000    0.1456044
299160.0000000    0.1365674
299200.0000000    0.1432644
299240.0000000    0.1348952
299280.0000000    0.1304609
299320.0000000    0.1386008
299360.0000000    0.1335757
299400.0000000    0.1465463
299440.0000000    0.1465166
299480.0000000    0.1402096
299520.0000000    0.1495940
299560.0000000    0.1434360
299600.0000000    0.1371891
299640.0000000    0.1418698
299680.0000000    0.1416121
299720.0000000    0.1337783
299760.0000000    0.1322285
299800.0000000    0.1323590
299840.0000000    0.1496068
299880.0000000    0.1412449
299920.0000000    0.1387331
299960.0000000    0.1443056
300000.0000000    0.1441428
300040.0000000    0.1260588
300080.0000000    0.1312962
300120.0000000    0.1407858
300160.0000000    0.1359968
300200.0000000    0.1326436
300240.0000000    0.1294571
300280.0000000    0.1323333
300320.0000000    0.1429057
300360.0000000    0.1411087
300400.0000000    0.1419650
300440.0000000    0.1340150
300480.0000000    0.1333673
300520.0000000    0.1345449
300560.0000000    0.1321436
300600.0000000    0.1385523
300640.0000000    0.1549429
300680.0000000    0.1541361
300720.0000000    0.1388457
300760.0000000    0.1470476
300800.0000000    0.1535482
300840.0000000    0.1391507
300880.0000000    0.1443204
300920.0000000    0.1374490
300960.0000000    0.1407493
301000.0000000    0.1490592
301040.0000000    0.1449654
301080.0000000    0.1569857
301120.0000000    0.1464577
301160.0000000    0.1411792
301200.0000000    0.1477168
301240.0000000    0.1599706
301280.0000000    0.1671713
301320.0000000    0.1491778
301360.0000000    0.1485122
301400.0000000    0.1651811
301440.0000000    0.1637574
301480.0000000    0.1668758
301520.0000000    0.1677568
301560.0000000    0.1652077
301600.0000000    0.1569524
301640.0000000    0.1607860
301680.0000000    0.1632245
301720.0000000    0.1676949
301760.0000000    0.1697713
301800.0000000    0.1675531
301840.0000000    0.1643449
301880.0000000    0.1544829
301920.0000000    0.1584638
301960.0000000    0.1612838
302000.0000000    0.1547693
302040.0000000    0.1527065
302080.0000000    0.1567668
302120.0000000    0.1417034
302160.0000000    0.1414275
302200.0000000    0.1540521
302240.0000000    0.1607582
302280.0000000    0.1608062
302320.0000000    0.1604637
302360.0000000    0.1576869
302400.0000000    0.1543418
302440.0000000    0.1502347
302480.0000000    0.1412098
302520.0000000    0.1390794
302560.0000000    0.1495563
302600.0000000    0.1407678
302640.0000000    0.1402719
302680.0000000    0.1359491
302720.0000000    0.1365783
302760.0000000    0.1418002
302800.0000000    0.1424108
302840.0000000    0.1445618
302880.0000000    0.1417191
302920.0000000    0.1445913
302960.0000000    0.1419461
303000.0000000    0.1423841
303040.0000000    0.1501790
303080.0000000    0.1406252
303120.0000000    0.1395953
303160.0000000    0.1432115
303200.0000000    0.1440978
303240.0000000    0.1427581
303280.0000000    0.1434609
303320.0000000    0.1392063
303360.0000000    0.1328239
303400.0000000    0.1447596
303440.0000000    0.1426255
303480.0000000    0.1455708
303520.0000000    0.1436610
303560.0000000    0.1495114
303600.0000000    0.1451445
303640.0000000    0.1466843
303680.0000000    0.1364464
303720.0000000    0.1550569
303760.0000000    0.1385771
303800.0000000    0.1416856
303840.0000000    0.1451682
303880.0000000    0.1342967
303920.0000000    0.1330017
303960.0000000    0.1528128
304000.0000000    0.1430393
304040.0000000    0.1445807
304080.0000000    0.1487312
304120.0000000    0.1537287
304160.0000000    0.1440809
304200.0000000    0.1429551
304240.0000000    0.1436337
304280.0000000    0.1561887
304320.0000000    0.1483920
304360.0000000    0.1374570
304400.0000000    0.1442383
304440.0000000    0.1535010
304480.0000000    0.1431447
304520.0000000    0.1486190
304560.0000000    0.1570622
304600.0000000    0.1489366
304640.0000000    0.1435643
304680.0000000    0.1560345
304720.0000000    0.1555522
304760.0000000    0.1565767
304800.0000000    0.1513326
304840.0000000    0.1463198
304880.0000000    0.1594311
304920.0000000    0.1679430
304960.0000000    0.1634783
305000.0000000    0.1595508
305040.0000000    0.1551398
305080.0000000    0.1633334
305120.0000000    0.1666710
305160.0000000    0.1597697
305200.0000000    0.1732506
305240.0000000    0.1565444
305280.0000000    0.1579974
305320.0000000    0.1481636
305360.0000000    0.1625664
305400.0000000    0.1530851
305440.0000000    0.1546293
305480.0000000    0.1487318
305520.0000000    0.1437720
305560.0000000    0.1388223
305600.0000000    0.1566547
305640.0000000    0.1456848
305680.0000000    0.1600375
305720.0000000    0.1590167
305760.0000000    0.1691397
305800.0000000    0.1631567
305840.0000000    0.1539887
305880.0000000    0.1616556
305920.0000000    0.1613228
305960.0000000    0.1556428
306000.0000000    0.1651724
306040.0000000    0.1624067
306080.0000000    0.1689650
306120.0000000    0.1627353
306160.0000000    0.1522007
306200.0000000    0.1461243
306240.0000000    0.1460530
306280.0000000    0.1586632
306320.0000000    0.1549607
306360.0000000    0.1500044
306400.0000000    0.1569211
306440.0000000    0.1575422
306480.0000000    0.1604428
306520.0000000    0.1612651
306560.0000000    0.1618650
306600.0000000    0.1693844
306640.0000000    0.1643652
306680.0000000    0.1655886
306720.0000000    0.1566873
306760.0000000    0.1606947
306800.0000000    0.1715693
306840.0000000    0.1573851
306880.0000000    0.1635449
306920.0000000    0.1666071
306960.0000000    0.1642264
307000.0000000    0.1674332
307040.0000000    0.1653932
307080.0000000    0.1640319
307120.0000000    0.1629005
307160.0000000    0.1686349
307200.0000000    0.1492063
307240.0000000    0.1708810
307280.0000000    0.1693943
307320.0000000    0.1629646
307360.0000000    0.1693113
307400.0000000    0.1650111
307440.0000000    0.1572173
307480.0000000    0.1583797
307520.0000000    0.1709329
307560.0000000    0.1622064
307600.0000000    0.1761688
307640.0000000    0.1671208
307680.0000000    0.1618273
307720.0000000    0.1864695
307760.0000000    0.1605139
307800.0000000    0.1536980
307840.0000000    0.1475750
307880.0000000    0.1680517
307920.0000000    0.1692361
307960.0000000    0.1633168
308000.0000000    0.1790834
308040.0000000    0.1527255
308080.0000000    0.1618053
308120.0000000    0.1505982
308160.0000000    0.1657006
308200.0000000    0.1467511
308240.0000000    0.1646052
308280.0000000    0.1569655
308320.0000000    0.1495542
308360.0000000    0.1592470
308400.0000000    0.1557096
308440.0000000    0.1546855
308480.0000000    0.1433392
308520.0000000    0.1582371
308560.0000000    0.1407904
308600.0000000    0.1622498
308640.0000000    0.1559269
308680.0000000    0.1469322
308720.0000000    0.1529875
308760.0000000    0.1441814
308800.0000000    0.1435674
308840.0000000    0.1389856
308880.0000000    0.1476710
308920.0000000    0.1481591
308960.0000000    0.1472247
309000.0000000    0.1470445
309040.0000000    0.1441372
309080.0000000    0.1411071
309120.0000000    0.1528400
309160.0000000    0.1438920
309200.0000000    0.1436184
309240.0000000    0.1404963
309280.0000000    0.1370582
309320.0000000    0.1416363
309360.0000000    0.1441785
309400.0000000    0.1552469
309440.0000000    0.1305665
309480.0000000    0.1477562
309520.0000000    0.1488158
309560.0000000    0.1451463
309600.0000000    0.1447280
309640.0000000    0.1391747
309680.0000000    0.1418142
309720.0000000    0.1410397
309760.0000000    0.1328575
309800.0000000    0.1464034
309840.0000000    0.1393232
309880.0000000    0.1403753
309920.0000000    0.1464873
309960.0000000    0.1290340
310000.0000000    0.1309699
310040.0000000    0.1413296
310080.0000000    0.1408027
310120.0000000    0.1294498
310160.0000000    0.1419792
310200.0000000    0.1363969
310240.0000000    0.1318013
310280.0000000    0.1470421
310320.0000000    0.1402764
310360.0000000    0.1418682
310400.0000000    0.1340134
310440.0000000    0.1489256
310480.0000000    0.1384569
310520.0000000    0.1472283
310560.0000000    0.1450799
310600.0000000    0.1361007
310640.0000000    0.1513608
310680.0000000    0.1493675
310720.0000000    0.1433760
310760.0000000    0.1330575
310800.0000000    0.1382741
310840.0000000    0.1440042
310880.0000000    0.1416543
310920.0000000    0.1482971
310960.0000000    0.1502903
311000.0000000    0.1521179
311040.0000000    0.1453990
311080.0000000    0.1549120
311120.0000000    0.1464085
311160.0000000    0.1463940
311200.0000000    0.1334857
311240.0000000    0.1409550
311280.0000000    0.1396238
311320.0000000    0.1449386
311360.0000000    0.1435491
311400.0000000    0.1411271
311440.0000000    0.1422014
311480.0000000    0.1348260
311520.0000000    0.1369082
311560.0000000    0.1406288
311600.0000000    0.1529844
311640.0000000    0.1506020
311680.0000000    0.1390554
311720.0000000    0.1498512
311760.0000000    0.1422236
311800.0000000    0.1397754
311840.0000000    0.1420999
311880.0000000    0.1269116
311920.0000000    0.1365771
311960.0000000    0.1335441
312000.0000000    0.1495784
312040.0000000    0.1439875
312080.0000000    0.1436913
312120.0000000    0.1521723
312160.0000000    0.1468725
312200.0000000    0.1434284
312240.0000000    0.1454094
312280.0000000    0.1499224
312320.0000000    0.1505787
312360.0000000    0.1562743
312400.0000000    0.1418554
312440.0000000    0.1421039
312480.0000000    0.1404863
312520.0000000    0.1466919
312560.0000000    0.1452363
312600.0000000    0.1453049
312640.0000000    0.1475394
312680.0000000    0.1476723
312720.0000000    0.1409207
312760.0000000    0.1593360
312800.0000000    0.1465114
312840.0000000    0.1574230
312880.0000000    0.1453673
312920.0000000    0.1501354
312960.0000000    0.1520894
313000.0000000    0.1515983
313040.0000000    0.1547401
313080.0000000    0.1392052
313120.0000000    0.1572585
313160.0000000    0.1406140
313200.0000000    0.1487032
313240.0000000    0.1494580
313280.0000000    0.1484726
313320.0000000    0.1436820
313360.0000000    0.1411591
313400.0000000    0.1496015
313440.0000000    0.1555868
313480.0000000    0.1482100
313520.0000000    0.1479057
313560.0000000    0.1436450
313600.0000000    0.1615999
313640.0000000    0.1530156
313680.0000000    0.1668116
313720.0000000    0.1435920
313760.0000000    0.1584728
313800.0000000    0.1517528
313840.0000000    0.1490177
313880.0000000    0.1531436
313920.0000000    0.1536847
313960.0000000    0.1450591
314000.0000000    0.1466220
314040.0000000    0.1463994
314080.0000000    0.1398216
314120.0000000    0.1406997
314160.0000000    0.1492737
314200.0000000    0.1472152
314240.0000000    0.1563163
314280.0000000    0.1523156
314320.0000000    0.1405492
314360.0000000    0.1335850
314400.0000000    0.1363523
314440.0000000    0.1487366
314480.0000000    0.1572099
314520.0000000    0.1447837
314560.0000000    0.1466731
314600.0000000    0.1452359
314640.0000000    0.1467580
314680.0000000    0.1545698
314720.0000000    0.1594542
314760.0000000    0.1602554
314800.0000000    0.1740106
314840.0000000    0.1600198
314880.0000000    0.1484046
314920.0000000    0.1494930
314960.0000000    0.1577784
315000.0000000    0.1547790
315040.0000000    0.1492214
315080.0000000    0.1582863
315120.0000000    0.1477651
315160.0000000    0.1669458
315200.0000000    0.1579595
315240.0000000    0.1568044
315280.0000000    0.1497391
315320.0000000    0.1433767
315360.0000000    0.1386603
315400.0000000    0.1540551
315440.0000000    0.1531190
315480.0000000    0.1491328
315520.0000000    0.1527978
315560.0000000    0.1482189
315600.0000000    0.1505542
315640.0000000    0.1543927
315680.0000000    0.1456481
315720.0000000    0.1500196
315760.0000000    0.1575402
315800.0000000    0.1500185
315840.0000000    0.1666028
315880.0000000    0.1494789
315920.0000000    0.1637436
315960.0000000    0.1549535
316000.0000000    0.1406591
316040.0000000    0.1480850
316080.0000000    0.1571030
316120.0000000    0.1540835
316160.0000000    0.1491031
316200.0000000    0.1559210
316240.0000000    0.1522399
316280.0000000    0.1536776
316320.0000000    0.1401587
316360.0000000    0.1436736
316400.0000000    0.1457869
316440.0000000    0.1424600
316480.0000000    0.1459708
316520.0000000    0.1589703
316560.0000000    0.1526460
316600.0000000    0.1496591
316640.0000000    0.1507532
316680.0000000    0.1374399
316720.0000000    0.1354130
316760.0000000    0.1313243
316800.0000000    0.1382592
316840.0000000    0.1438895
316880.0000000    0.1386952
316920.0000000    0.1452108
316960.0000000    0.1514534
317000.0000000    0.1465860
317040.0000000    0.1323413
317080.0000000    0.1474350
317120.0000000    0.1382840
317160.0000000    0.1533763
317200.0000000    0.1474199
317240.0000000    0.1488398
317280.0000000    0.1513119
317320.0000000    0.1593900
317360.0000000    0.1436338
317400.0000000    0.1477098
317440.0000000    0.1437694
317480.0000000    0.1513389
317520.0000000    0.1474687
317560.0000000    0.1460235
317600.0000000    0.1474380
317640.0000000    0.1527592
317680.0000000    0.1625129
317720.0000000    0.1560088
317760.0000000    0.1667473
317800.0000000    0.1685713
317840.0000000    0.1611988
317880.0000000    0.1441312
317920.0000000    0.1425056
317960.0000000    0.1485246
318000.0000000    0.1504809
318040.0000000    0.1618755
318080.0000000    0.1437319
318120.0000000    0.1493855
318160.0000000    0.1550303
318200.0000000    0.1573748
318240.0000000    0.1504177
318280.0000000    0.1561140
318320.0000000    0.1568592
318360.0000000    0.1556608
318400.0000000    0.1515042
318440.0000000    0.1675557
318480.0000000    0.1675783
318520.0000000    0.1512039
318560.0000000    0.1557851
318600.0000000    0.1504291
318640.0000000    0.1508061
318680.0000000    0.1451488
318720.0000000    0.1530267
318760.0000000    0.1439924
318800.0000000    0.1436337
318840.0000000    0.1414098
318880.0000000    0.1378521
318920.0000000    0.1469164
318960.0000000    0.1437417
319000.0000000    0.1389494
319040.0000000    0.1398221
319080.0000000    0.1386183
319120.0000000    0.1368740
319160.0000000    0.1415458
319200.0000000    0.1431040
319240.0000000    0.1450998
319280.0000000    0.1317248
319320.0000000    0.1419481
319360.0000000    0.1354952
319400.0000000    0.1428501
319440.0000000    0.1381987
319480.0000000    0.1387914
319520.0000000    0.1379740
319560.0000000    0.1504123
319600.0000000    0.1462757
319640.0000000    0.1472033
319680.0000000    0.1442749
319720.0000000    0.1415504
319760.0000000    0.1408328
319800.0000000    0.1292593
319840.0000000    0.1340608
319880.0000000    0.1443631
319920.0000000    0.1264156
319960.0000000    0.1428601
320000.0000000    0.1367461
320040.0000000    0.1342958
320080.0000000    0.1334618
320120.0000000    0.1391272
320160.0000000    0.1413742
320200.0000000    0.1301756
320240.0000000    0.1328973
320280.0000000    0.1258840
320320.0000000    0.1355156
320360.0000000    0.1383207
320400.0000000    0.1450937
320440.0000000    0.1357745
320480.0000000    0.1341674
320520.0000000    0.1329043
320560.0000000    0.1397351
320600.0000000    0.1327532
320640.0000000    0.1313275
320680.0000000    0.1339065
320720.0000000    0.1500984
320760.0000000    0.1410556
320800.0000000    0.1383965
320840.0000000    0.1610779
320880.0000000    0.1421933
320920.0000000    0.1515914
320960.0000000    0.1407241
321000.0000000    0.1370335
321040.0000000    0.1408958
321080.0000000    0.1306126
321120.0000000    0.1377983
321160.0000000    0.1533235
321200.0000000    0.1426127
321240.0000000    0.1379467
321280.0000000    0.1381707
321320.0000000    0.1465266
321360.0000000    0.1452454
321400.0000000    0.1442335
321440.0000000    0.1483166
321480.0000000    0.1371938
321520.0000000    0.1448420
321560.0000000    0.1379637
321600.0000000    0.1329993
321640.0000000    0.1279297
321680.0000000    0.1374120
321720.0000000    0.1365642
321760.0000000    0.1431640
321800.0000000    0.1387518
321840.0000000    0.1296069
321880.0000000    0.1317969
321920.0000000    0.1386702
321960.0000000    0.1351267
322000.0000000    0.1198706
322040.0000000    0.1436405
322080.0000000    0.1521625
322120.0000000    0.1491794
322160.0000000    0.1410957
322200.0000000    0.1455668
322240.0000000    0.1507803
322280.0000000    0.1507711
322320.0000000    0.1320007
322360.0000000    0.1517489
322400.0000000    0.1401705
322440.0000000    0.1326195
322480.0000000    0.1413241
322520.0000000    0.1358799
322560.0000000    0.1383177
322600.0000000    0.1475997
322640.0000000    0.1332179
322680.0000000    0.1417949
322720.0000000    0.1375085
322760.0000000    0.1384667
322800.0000000    0.1426858
322840.0000000    0.1459151
322880.0000000    0.1404100
322920.0000000    0.1509329
322960.0000000    0.1475345
323000.0000000    0.1469332
323040.0000000    0.1415350
323080.0000000    0.1471989
323120.0000000    0.1437006
323160.0000000    0.1417112
323200.0000000    0.1398414
323240.0000000    0.1353697
323280.0000000    0.1319272
323320.0000000    0.1408238
323360.0000000    0.1411659
323400.0000000    0.1461893
323440.0000000    0.1445086
323480.0000000    0.1410564
323520.0000000    0.1339124
323560.0000000    0.1286117
323600.0000000    0.1449957
323640.0000000    0.1436506
323680.0000000    0.1424518
323720.0000000    0.1382268
323760.0000000    0.1456399
323800.0000000    0.1360746
323840.0000000    0.1389886
323880.0000000    0.1374884
323920.0000000    0.1328568
323960.0000000    0.1408754
324000.0000000    0.1400087
324040.0000000    0.1479971
324080.0000000    0.1436272
324120.0000000    0.1455289
324160.0000000    0.1504696
324200.0000000    0.1442377
324240.0000000    0.1489367
324280.0000000    0.1404743
324320.0000000    0.1443648
324360.0000000    0.1491268
324400.0000000    0.1362377
324440.0000000    0.1336053
324480.0000000    0.1402625
324520.0000000    0.1444134
324560.0000000    0.1402715
324600.0000000    0.1354738
324640.0000000    0.1454769
324680.0000000    0.1455491
324720.0000000    0.1435340
324760.0000000    0.1392495
324800.0000000    0.1452844
324840.0000000    0.1390207
324880.0000000    0.1392183
324920.0000000    0.1448135
324960.0000000    0.1419923
325000.0000000    0.1439171
325040.0000000    0.1420450
325080.0000000    0.1423520
325120.0000000    0.1422218
325160.0000000    0.1335896
325200.0000000    0.1539101
325240.0000000    0.1404738
325280.0000000    0.1429821
325320.0000000    0.1489059
325360.0000000    0.1518226
325400.0000000    0.1529408
325440.0000000    0.1518207
325480.0000000    0.1491655
325520.0000000    0.1494921
325560.0000000    0.1583960
325600.0000000    0.1549362
325640.0000000    0.1554689
325680.0000000    0.1410631
325720.0000000    0.1346957
325760.0000000    0.1401061
325800.0000000    0.1555734
325840.0000000    0.1642405
325880.0000000    0.1388778
325920.0000000    0.1610738
325960.0000000    0.1452222
326000.0000000    0.1495678
326040.0000000    0.1376440
326080.0000000    0.1379316
326120.0000000    0.1455775
326160.0000000    0.1553127
326200.0000000    0.1586158
326240.0000000    0.1507313
326280.0000000    0.1461665
326320.0000000    0.1490221
326360.0000000    0.1574697
326400.0000000    0.1462528
326440.0000000    0.1386860
326480.0000000    0.1450464
326520.0000000    0.1505682
326560.0000000    0.1417059
326600.0000000    0.1465898
326640.0000000    0.1463966
326680.0000000    0.1566175
326720.0000000    0.1598368
326760.0000000    0.1611181
326800.0000000    0.1640956
326840.0000000    0.1458446
326880.0000000    0.1496234
326920.0000000    0.1449865
326960.0000000    0.1419097
327000.0000000    0.1512233
327040.0000000    0.1365497
327080.0000000    0.1495031
327120.0000000    0.1519498
327160.0000000    0.1490597
327200.0000000    0.1457233
327240.0000000    0.1537185
327280.0000000    0.1542830
327320.0000000    0.1475428
327360.0000000    0.1548028
327400.0000000    0.1531319
327440.0000000    0.1606912
327480.0000000    0.1604773
327520.0000000    0.1501098
327560.0000000    0.1434464
327600.0000000    0.1394735
327640.0000000    0.1501833
327680.0000000    0.1472976
327720.0000000    0.1555150
327760.0000000    0.1488412
327800.0000000    0.1502247
327840.0000000    0.1432551
327880.0000000    0.1462792
327920.0000000    0.1319210
327960.0000000    0.1504302
328000.0000000    0.1492727
328040.0000000    0.1567374
328080.0000000    0.1388232
328120.0000000    0.1513584
328160.0000000    0.1534393
328200.0000000    0.1543566
328240.0000000    0.1551723
328280.0000000    0.1459132
328320.0000000    0.1515328
328360.0000000    0.1478286
328400.0000000    0.1438618
328440.0000000    0.1428628
328480.0000000    0.1426446
328520.0000000    0.1523848
328560.0000000    0.1536319
328600.0000000    0.1519593
328640.0000000    0.1560149
328680.0000000    0.1417969
328720.0000000    0.1408554
328760.0000000    0.1375391
328800.0000000    0.1524432
328840.0000000    0.1439249
328880.0000000    0.1452084
328920.0000000    0.1453994
328960.0000000    0.1477219
329000.0000000    0.1430356
329040.0000000    0.1345378
329080.0000000    0.1367941
329120.0000000    0.1355442
329160.0000000    0.1502181
329200.0000000    0.1441775
329240.0000000    0.1413187
329280.0000000    0.1489166
329320.0000000    0.1391462
329360.0000000    0.1488906
329400.0000000    0.1369619
329440.0000000    0.1322299
329480.0000000    0.1350416
329520.0000000    0.1468352
329560.0000000    0.1515869
329600.0000000    0.1423927
329640.0000000    0.1613079
329680.0000000    0.1508224
329720.0000000    0.1578428
329760.0000000    0.1455667
329800.0000000    0.1376907
329840.0000000    0.1463071
329880.0000000    0.1485534
329920.0000000    0.1471610
329960.0000000    0.1474438
330000.0000000    0.1388673
330040.0000000    0.1397931
330080.0000000    0.1488883
330120.0000000    0.1407174
330160.0000000    0.1300712
330200.0000000    0.1489590
330240.0000000    0.1364298
330280.0000000    0.1466571
330320.0000000    0.1521213
330360.0000000    0.1388719
330400.0000000    0.1437385
330440.0000000    0.1511955
330480.0000000    0.1474936
330520.0000000    0.1547095
330560.0000000    0.1480425
330600.0000000    0.1713493
330640.0000000    0.1403882
330680.0000000    0.1552141
330720.0000000    0.1615613
330760.0000000    0.1512578
330800.0000000    0.1569465
330840.0000000    0.1449576
330880.0000000    0.1466159
330920.0000000    0.1490104
330960.0000000    0.1488482
331000.0000000    0.1474395
331040.0000000    0.1398282
331080.0000000    0.1421816
331120.0000000    0.1534890
331160.0000000    0.1465192
331200.0000000    0.1542717
331240.0000000    0.1576166
331280.0000000    0.1419777
331320.0000000    0.1535530
331360.0000000    0.1486919
331400.0000000    0.1482109
331440.0000000    0.1621652
331480.0000000    0.1558544
331520.0000000    0.1448907
331560.0000000    0.1606182
331600.0000000    0.1542462
331640.0000000    0.1482350
331680.0000000    0.1640438
331720.0000000    0.1513129
331760.0000000    0.1504510
331800.0000000    0.1639179
331840.0000000    0.1597453
331880.0000000    0.1619745
331920.0000000    0.1532215
331960.0000000    0.1377191
332000.0000000    0.1485873
332040.0000000    0.1482155
332080.0000000    0.1358365
332120.0000000    0.1414182
332160.0000000    0.1343488
332200.0000000    0.1513435
332240.0000000    0.1505497
332280.0000000    0.1441621
332320.0000000    0.1407357
332360.0000000    0.1363902
332400.0000000    0.1385556
332440.0000000    0.1385841
332480.0000000    0.1421261
332520.0000000    0.1537890
332560.0000000    0.1442005
332600.0000000    0.1522270
332640.0000000    0.1454165
332680.0000000    0.1491726
332720.0000000    0.1441813
332760.0000000    0.1470134
332800.0000000    0.1533697
332840.0000000    0.1482964
332880.0000000    0.1491968
332920.0000000    0.1395121
332960.0000000    0.1399544
333000.0000000    0.1401755
333040.0000000    0.1391840
333080.0000000    0.1360702
333120.0000000    0.1403829
333160.0000000    0.1497292
333200.0000000    0.1412054
333240.0000000    0.1502453
333280.0000000    0.1425770
333320.0000000    0.1485653
333360.0000000    0.1509651
333400.0000000    0.1489867
333440.0000000    0.1439712
333480.0000000    0.1371411
333520.0000000    0.1438419
333560.0000000    0.1420137
333600.0000000    0.1531218
333640.0000000    0.1346853
333680.0000000    0.1437949
333720.0000000    0.1452971
333760.0000000    0.1503049
333800.0000000    0.1490831
333840.0000000    0.1513000
333880.0000000    0.1522745
333920.0000000    0.1387818
333960.0000000    0.1388952
334000.0000000    0.1526782
334040.0000000    0.1439420
334080.0000000    0.1501115
334120.0000000    0.1437168
334160.0000000    0.1376639
334200.0000000    0.1525740
334240.0000000    0.1442937
334280.0000000    0.1574261
334320.0000000    0.1402301
334360.0000000    0.1659929
334400.0000000    0.1614443
334440.0000000    0.1515349
334480.0000000    0.1612576
334520.0000000    0.1362130
334560.0000000    0.1348381
334600.0000000    0.1439358
334640.0000000    0.1490946
334680.0000000    0.1534272
334720.0000000    0.1444172
334760.0000000    0.1540433
334800.0000000    0.1432195
334840.0000000    0.1479262
334880.0000000    0.1345022
334920.0000000    0.1435206
334960.0000000    0.1496487
335000.0000000    0.1484891
335040.0000000    0.1388915
335080.0000000    0.1433054
335120.0000000    0.1433164
335160.0000000    0.1408442
335200.0000000    0.1418883
335240.0000000    0.1396209
335280.0000000    0.1386739
335320.0000000    0.1469176
335360.0000000    0.1499418
335400.0000000    0.1459544
335440.0000000    0.1501497
335480.0000000    0.1468293
335520.0000000    0.1440235
335560.0000000    0.1463854
335600.0000000    0.1449657
335640.0000000    0.1484775
335680.0000000    0.1364711
335720.0000000    0.1467007
335760.0000000    0.1403181
335800.0000000    0.1459784
335840.0000000    0.1395559
335880.0000000    0.1470016
335920.0000000    0.1509122
335960.0000000    0.1418312
336000.0000000    0.1481610
336040.0000000    0.1507008
336080.0000000    0.1518259
336120.0000000    0.1531280
336160.0000000    0.1551506
336200.0000000    0.1471552
336240.0000000    0.1519599
336280.0000000    0.1398808
336320.0000000    0.1456291
336360.0000000    0.1456116
336400.0000000    0.1557774
336440.0000000    0.1565182
336480.0000000    0.1488278
336520.0000000    0.1617121
336560.0000000    0.1575305
336600.0000000    0.1425258
336640.0000000    0.1513497
336680.0000000    0.1439622
336720.0000000    0.1435651
336760.0000000    0.1402424
336800.0000000    0.1498608
336840.0000000    0.1424619
336880.0000000    0.1350647
336920.0000000    0.1436215
336960.0000000    0.1407387
337000.0000000    0.1450468
337040.0000000    0.1402216
337080.0000000    0.1437716
337120.0000000    0.1428848
337160.0000000    0.1358758
337200.0000000    0.1460509
337240.0000000    0.1416552
337280.0000000    0.1432071
337320.0000000    0.1478417
337360.0000000    0.1391644
337400.0000000    0.1465597
337440.0000000    0.1475959
337480.0000000    0.1548331
337520.0000000    0.1409412
337560.0000000    0.1421277
337600.0000000    0.1373750
337640.0000000    0.1441762
337680.0000000    0.1452417
337720.0000000    0.1402012
337760.0000000    0.1334998
337800.0000000    0.1492700
337840.0000000    0.1333188
337880.0000000    0.1515232
337920.0000000    0.1459267
337960.0000000    0.1499474
338000.0000000    0.1472808
338040.0000000    0.1500590
338080.0000000    0.1406711
338120.0000000    0.1433560
338160.0000000    0.1563221
338200.0000000    0.1444597
338240.0000000    0.1352619
338280.0000000    0.1508631
338320.0000000    0.1673769
338360.0000000    0.1512883
338400.0000000    0.1512094
338440.0000000    0.1569578
338480.0000000    0.1444263
338520.0000000    0.1417799
338560.0000000    0.1570838
338600.0000000    0.1498370
338640.0000000    0.1522279
338680.0000000    0.1422074
338720.0000000    0.1538186
338760.0000000    0.1584999
338800.0000000    0.1572496
338840.0000000    0.1484054
338880.0000000    0.1529857
338920.0000000    0.1498996
338960.0000000    0.1453671
339000.0000000    0.1535670
339040.0000000    0.1439003
339080.0000000    0.1494638
339120.0000000    0.1472952
339160.0000000    0.1534750
339200.0000000    0.1484592
339240.0000000    0.1347964
339280.0000000    0.1500389
339320.0000000    0.1491351
339360.0000000    0.1435778
339400.0000000    0.1480871
339440.0000000    0.1547736
339480.0000000    0.1406784
339520.0000000    0.1494437
339560.0000000    0.1490403
339600.0000000    0.1494252
339640.0000000    0.1563881
339680.0000000    0.1458203
339720.0000000    0.1429947
339760.0000000    0.1520345
339800.0000000    0.1556032
339840.0000000    0.1423557
339880.0000000    0.1529175
339920.0000000    0.1487687
339960.0000000    0.1408543
340000.0000000    0.1524425
340040.0000000    0.1540907
340080.0000000    0.1514503
340120.0000000    0.1544397
340160.0000000    0.1560753
340200.0000000    0.1543572
340240.0000000    0.1427164
340280.0000000    0.1497369
340320.0000000    0.1522878
340360.0000000    0.1521727
340400.0000000    0.1528715
340440.0000000    0.1532103
340480.0000000    0.1345348
340520.0000000    0.1499258
340560.0000000    0.1522608
340600.0000000    0.1519735
340640.0000000    0.1520982
340680.0000000    0.1441409
340720.0000000    0.1372498
340760.0000000    0.1476885
340800.0000000    0.1402573
340840.0000000    0.1512274
340880.0000000    0.1591062
340920.0000000    0.1611268
340960.0000000    0.1590735
341000.0000000    0.1656200
341040.0000000    0.1534743
341080.0000000    0.1491726
341120.0000000    0.1438592
341160.0000000    0.1480711
341200.0000000    0.1435958
341240.0000000    0.1424633
341280.0000000    0.1448589
341320.0000000    0.1365601
341360.0000000    0.1368704
341400.0000000    0.1506277
341440.0000000    0.1439125
341480.0000000    0.1546239
341520.0000000    0.1449820
341560.0000000    0.1487839
341600.0000000    0.1431319
341640.0000000    0.1413149
341680.0000000    0.1370969
341720.0000000    0.1502232
341760.0000000    0.1526201
341800.0000000    0.1577906
341840.0000000    0.1590782
341880.0000000    0.1516569
341920.0000000    0.1569250
341960.0000000    0.1418862
342000.0000000    0.1531133
342040.0000000    0.1592611
342080.0000000    0.1502960
342120.0000000    0.1570271
342160.0000000    0.1507894
342200.0000000    0.1455943
342240.0000000    0.1646801
342280.0000000    0.1616663
342320.0000000    0.1403063
342360.0000000    0.1581779
342400.0000000    0.1586375
342440.0000000    0.1571577
342480.0000000    0.1539184
342520.0000000    0.1530219
342560.0000000    0.1495545
342600.0000000    0.1517554
342640.0000000    0.1458414
342680.0000000    0.1479802
342720.0000000    0.1441051
342760.0000000    0.1471637
342800.0000000    0.1471095
342840.0000000    0.1431887
342880.0000000    0.1533752
342920.0000000    0.1507273
342960.0000000    0.1556791
343000.0000000    0.1480232
343040.0000000    0.1450450
343080.0000000    0.1404501
343120.0000000    0.1394892
343160.0000000    0.1397680
343200.0000000    0.1456114
343240.0000000    0.1479893
343280.0000000    0.1574959
343320.0000000    0.1471720
343360.0000000    0.1406073
343400.0000000    0.1541407
343440.0000000    0.1585469
343480.0000000    0.1400617
343520.0000000    0.1477504
343560.0000000    0.1519599
343600.0000000    0.1524232
343640.0000000    0.1561434
343680.0000000    0.1526967
343720.0000000    0.1485538
343760.0000000    0.1470193
343800.0000000    0.1538792
343840.0000000    0.1565788
343880.0000000    0.1428875
343920.0000000    0.1540708
343960.0000000    0.1535378
344000.0000000    0.1480537
344040.0000000    0.1508144
344080.0000000    0.1456071
344120.0000000    0.1478891
344160.0000000    0.1396666
344200.0000000    0.1443872
344240.0000000    0.1510992
344280.0000000    0.1408367
344320.0000000    0.1482203
344360.0000000    0.1504458
344400.0000000    0.1507696
344440.0000000    0.1487658
344480.0000000    0.1489238
344520.0000000    0.1457510
344560.0000000    0.1525427
344600.0000000    0.1516248
344640.0000000    0.1554217
344680.0000000    0.1398324
344720.0000000    0.1535392
344760.0000000    0.1535258
344800.0000000    0.1491192
344840.0000000    0.1523116
344880.0000000    0.1438456
344920.0000000    0.1373268
344960.0000000    0.1448384
345000.0000000    0.1401855
345040.0000000    0.1417185
345080.0000000    0.1510169
345120.0000000    0.1564198
345160.0000000    0.1477572
345200.0000000    0.1433627
345240.0000000    0.1512398
345280.0000000    0.1377662
345320.0000000    0.1427830
345360.0000000    0.1439859
345400.0000000    0.1538461
345440.0000000    0.1474187
345480.0000000    0.1597884
345520.0000000    0.1530074
345560.0000000    0.1512381
345600.0000000    0.1491628
345640.0000000    0.1586055
345680.0000000    0.1558096
345720.0000000    0.1545838
345760.0000000    0.1505340
345800.0000000    0.1454995
345840.0000000    0.1490430
345880.0000000    0.1400855
345920.0000000    0.1507347
345960.0000000    0.1403127
346000.0000000    0.1334958
346040.0000000    0.1426482
346080.0000000    0.1429648
346120.0000000    0.1450203
346160.0000000    0.1531242
346200.0000000    0.1447385
346240.0000000    0.1469501
346280.0000000    0.1480314
346320.0000000    0.1523428
346360.0000000    0.1424090
346400.0000000    0.1398954
346440.0000000    0.1335703
346480.0000000    0.1433894
346520.0000000    0.1523156
346560.0000000    0.1529132
346600.0000000    0.1509824
346640.0000000    0.1463120
346680.0000000    0.1344949
346720.0000000    0.1549782
346760.0000000    0.1438442
346800.0000000    0.1607293
346840.0000000    0.1498966
346880.0000000    0.1528432
346920.0000000    0.1554264
346960.0000000    0.1480641
347000.0000000    0.1438906
347040.0000000    0.1441595
347080.0000000    0.1378448
347120.0000000    0.1510668
347160.0000000    0.1488481
347200.0000000    0.1344732
347240.0000000    0.1465616
347280.0000000    0.1504281
347320.0000000    0.1519351
347360.0000000    0.1398962
347400.0000000    0.1491443
347440.0000000    0.1452261
347480.0000000    0.1513504
347520.0000000    0.1544483
347560.0000000    0.1467214
347600.0000000    0.1388683
347640.0000000    0.1428733
347680.0000000    0.1375506
347720.0000000    0.1426047
347760.0000000    0.1459121
347800.0000000    0.1442599
347840.0000000    0.1454542
347880.0000000    0.1391438
347920.0000000    0.1419925
347960.0000000    0.1435001
348000.0000000    0.1424496
348040.0000000    0.1510715
348080.0000000    0.1586169
348120.0000000    0.1496125
348160.0000000    0.1431204
348200.0000000    0.1434214
348240.0000000    0.1448961
348280.0000000    0.1504176
348320.0000000    0.1577393
348360.0000000    0.1457646
348400.0000000    0.1497343
348440.0000000    0.1484667
348480.0000000    0.1493802
348520.0000000    0.1576935
348560.0000000    0.1534963
348600.0000000    0.1508299
348640.0000000    0.1535887
348680.0000000    0.1509561
348720.0000000    0.1478143
348760.0000000    0.1414683
348800.0000000    0.1402398
348840.0000000    0.1459213
348880.0000000    0.1406012
348920.0000000    0.1563571
348960.0000000    0.1454907
349000.0000000    0.1425840
349040.0000000    0.1408873
349080.0000000    0.1473062
349120.0000000    0.1502447
349160.0000000    0.1465911
349200.0000000    0.1473488
349240.0000000    0.1399255
349280.0000000    0.1465003
349320.0000000    0.1527652
349360.0000000    0.1449933
349400.0000000    0.1476296
349440.0000000    0.1451395
349480.0000000    0.1488160
349520.0000000    0.1410657
349560.0000000    0.1375697
349600.0000000    0.1406676
349640.0000000    0.1437019
349680.0000000    0.1446198
349720.0000000    0.1401650
349760.0000000    0.1477231
349800.0000000    0.1562534
349840.0000000    0.1458425
349880.0000000    0.1457197
349920.0000000    0.1432567
349960.0000000    0.1492132
350000.0000000    0.1549885
350040.0000000    0.1469950
350080.0000000    0.1482230
350120.0000000    0.1473667
350160.0000000    0.1533172
350200.0000000    0.1527575
350240.0000000    0.1375481
350280.0000000    0.1459555
350320.0000000    0.1478336
350360.0000000    0.1388907
350400.0000000    0.1454491
350440.0000000    0.1450211
350480.0000000    0.1579755
350520.0000000    0.1433104
350560.0000000    0.1445917
350600.0000000    0.1454713
350640.0000000    0.1327528
350680.0000000    0.1381539
350720.0000000    0.1484730
350760.0000000    0.1414935
350800.0000000    0.1512277
350840.0000000    0.1354091
350880.0000000    0.1388338
350920.0000000    0.1518758
350960.0000000    0.1491627
351000.0000000    0.1444832
351040.0000000    0.1370130
351080.0000000    0.1415582
351120.0000000    0.1595050
351160.0000000    0.1450017
351200.0000000    0.1501527
351240.0000000    0.1485191
351280.0000000    0.1408461
351320.0000000    0.1469189
351360.0000000    0.1503962
351400.0000000    0.1483437
351440.0000000    0.1655683
351480.0000000    0.1478241
351520.0000000    0.1432809
351560.0000000    0.1459641
351600.0000000    0.1542707
351640.0000000    0.1605393
351680.0000000    0.1473309
351720.0000000    0.1541602
351760.0000000    0.1562523
351800.0000000    0.1498173
351840.0000000    0.1523915
351880.0000000    0.1490735
351920.0000000    0.1515484
351960.0000000    0.1541042
352000.0000000    0.1444609
352040.0000000    0.1612614
352080.0000000    0.1507972
352120.0000000    0.1558704
352160.0000000    0.1532882
352200.0000000    0.1613332
352240.0000000    0.1510557
352280.0000000    0.1356266
352320.0000000    0.1590436
352360.0000000    0.1494575
352400.0000000    0.1555622
352440.0000000    0.1585552
352480.0000000    0.1473621
352520.0000000    0.1422533
352560.0000000    0.1506976
352600.0000000    0.1432140
352640.0000000    0.1601804
352680.0000000    0.1502726
352720.0000000    0.1433673
352760.0000000    0.1617682
352800.0000000    0.1584130
352840.0000000    0.1510379
352880.0000000    0.1463376
352920.0000000    0.1568393
352960.0000000    0.1506706
353000.0000000    0.1557415
353040.0000000    0.1451637
353080.0000000    0.1527345
353120.0000000    0.1496407
353160.0000000    0.1615962
353200.0000000    0.1462839
353240.0000000    0.1461911
353280.0000000    0.1573007
353320.0000000    0.1550967
353360.0000000    0.1550473
353400.0000000    0.1487910
353440.0000000    0.1461219
353480.0000000    0.1511768
353520.0000000    0.1421533
353560.0000000    0.1499381
353600.0000000    0.1469189
353640.0000000    0.1558900
353680.0000000    0.1571387
353720.0000000    0.1603775
353760.0000000    0.1539390
353800.0000000    0.1450639
353840.0000000    0.1491585
353880.0000000    0.1454329
353920.0000000    0.1487793
353960.0000000    0.1464473
354000.0000000    0.1521142
354040.0000000    0.1501690
354080.0000000    0.1663021
354120.0000000    0.1600975
354160.0000000    0.1641390
354200.0000000    0.1494287
354240.0000000    0.1478789
354280.0000000    0.1476252
354320.0000000    0.1449435
354360.0000000    0.1604832
354400.0000000    0.1441246
354440.0000000    0.1647463
354480.0000000    0.1590784
354520.0000000    0.1565256
354560.0000000    0.1551079
354600.0000000    0.1483250
354640.0000000    0.1443011
354680.0000000    0.1531733
354720.0000000    0.1448174
354760.0000000    0.1434558
354800.0000000    0.1420468
354840.0000000    0.1402721
354880.0000000    0.1471889
354920.0000000    0.1506386
354960.0000000    0.1539377
355000.0000000    0.1530831
355040.0000000    0.1462717
355080.0000000    0.1572953
355120.0000000    0.1509112
355160.0000000    0.1542620
355200.0000000    0.1465594
355240.0000000    0.1523836
355280.0000000    0.1461549
355320.0000000    0.1527344
355360.0000000    0.1431964
355400.0000000    0.1447375
355440.0000000    0.1493497
355480.0000000    0.1589077
355520.0000000    0.1554925
355560.0000000    0.1629807
355600.0000000    0.1525685
355640.0000000    0.1630839
355680.0000000    0.1559902
355720.0000000    0.1543421
355760.0000000    0.1578375
355800.0000000    0.1490102
355840.0000000    0.1441027
355880.0000000    0.1480533
355920.0000000    0.1493767
355960.0000000    0.1574032
356000.0000000    0.1505534
356040.0000000    0.1539273
356080.0000000    0.1568526
356120.0000000    0.1530828
356160.0000000    0.1492635
356200.0000000    0.1516876
356240.0000000    0.1454380
356280.0000000    0.1428732
356320.0000000    0.1530911
356360.0000000    0.1387441
356400.0000000    0.1517785
356440.0000000    0.1523455
356480.0000000    0.1473586
356520.0000000    0.1437187
356560.0000000    0.1579930
356600.0000000    0.1511603
356640.0000000    0.1508918
356680.0000000    0.1547912
356720.0000000    0.1474735
356760.0000000    0.1575646
356800.0000000    0.1494034
356840.0000000    0.1544366
356880.0000000    0.1376204
356920.0000000    0.1519184
356960.0000000    0.1538380
357000.0000000    0.1540680
357040.0000000    0.1541760
357080.0000000    0.1496841
357120.0000000    0.1440894
357160.0000000    0.1461993
357200.0000000    0.1494159
357240.0000000    0.1532639
357280.0000000    0.1408201
357320.0000000    0.1419989
357360.0000000    0.1542187
357400.0000000    0.1572748
357440.0000000    0.1506391
357480.0000000    0.1510318
357520.0000000    0.1563029
357560.0000000    0.1428981
357600.0000000    0.1503367
357640.0000000    0.1478819
357680.0000000    0.1531438
357720.0000000    0.1469970
357760.0000000    0.1473756
357800.0000000    0.1397907
357840.0000000    0.1470544
357880.0000000    0.1564330
357920.0000000    0.1548409
357960.0000000    0.1496512
358000.0000000    0.1524391
358040.0000000    0.1422393
358080.0000000    0.1541429
358120.0000000    0.1560527
358160.0000000    0.1602860
358200.0000000    0.1661094
358240.0000000    0.1530496
358280.0000000    0.1591379
358320.0000000    0.1529484
358360.0000000    0.1490393
358400.0000000    0.1623191
358440.0000000    0.1614970
358480.0000000    0.1643591
358520.0000000    0.1556024
358560.0000000    0.1566799
358600.0000000    0.1443140
358640.0000000    0.1576903
358680.0000000    0.1477671
358720.0000000    0.1498573
358760.0000000    0.1401205
358800.0000000    0.1532354
358840.0000000    0.1531566
358880.0000000    0.1586190
358920.0000000    0.1478957
358960.0000000    0.1405887
359000.0000000    0.1534110
359040.0000000    0.1396347
359080.0000000    0.1435136
359120.0000000    0.1356436
359160.0000000    0.1449365
359200.0000000    0.1501523
359240.0000000    0.1640938
359280.0000000    0.1454833
359320.0000000    0.1604379
359360.0000000    0.1481723
359400.0000000    0.1570522
359440.0000000    0.1669027
359480.0000000    0.1526726
359520.0000000    0.1562307
359560.0000000    0.1395860
359600.0000000    0.1561902
359640.0000000    0.1443475
359680.0000000    0.1507702
359720.0000000    0.1434494
359760.0000000    0.1569222
359800.0000000    0.1507340
359840.0000000    0.1453746
359880.0000000    0.1499467
359920.0000000    0.1524175
359960.0000000    0.1573596
360000.0000000    0.1506271
360040.0000000    0.1630086
360080.0000000    0.1604582
360120.0000000    0.1597986
360160.0000000    0.1545035
360200.0000000    0.1528466
360240.0000000    0.1532138
360280.0000000    0.1442787
360320.0000000    0.1496999
360360.0000000    0.1537673
360400.0000000    0.1527442
360440.0000000    0.1487109
360480.0000000    0.1461560
360520.0000000    0.1471290
360560.0000000    0.1497654
360600.0000000    0.1630159
360640.0000000    0.1560939
360680.0000000    0.1661401
360720.0000000    0.1579585
360760.0000000    0.1549902
360800.0000000    0.1498593
360840.0000000    0.1496677
360880.0000000    0.1579376
360920.0000000    0.1569018
360960.0000000    0.1533431
361000.0000000    0.1388457
361040.0000000    0.1317853
361080.0000000    0.1576083
361120.0000000    0.1480598
361160.0000000    0.1466345
361200.0000000    0.1449750
361240.0000000    0.1634867
361280.0000000    0.1497366
361320.0000000    0.1401903
361360.0000000    0.1463647
361400.0000000    0.1458490
361440.0000000    0.1430951
361480.0000000    0.1503300
361520.0000000    0.1400671
361560.0000000    0.1428441
361600.0000000    0.1488733
361640.0000000    0.1435164
361680.0000000    0.1553678
361720.0000000    0.1573085
361760.0000000    0.1598237
361800.0000000    0.1462261
361840.0000000    0.1520196
361880.0000000    0.1489699
361920.0000000    0.1609087
361960.0000000    0.1495587
362000.0000000    0.1461594
362040.0000000    0.1586728
362080.0000000    0.1437917
362120.0000000    0.1531341
362160.0000000    0.1468783
362200.0000000    0.1614990
362240.0000000    0.1478418
362280.0000000    0.1480532
362320.0000000    0.1577269
362360.0000000    0.1357012
362400.0000000    0.1418125
362440.0000000    0.1542092
362480.0000000    0.1637125
362520.0000000    0.1620335
362560.0000000    0.1509387
362600.0000000    0.1507227
362640.0000000    0.1533268
362680.0000000    0.1411568
362720.0000000    0.1446940
362760.0000000    0.1463709
362800.0000000    0.1503418
362840.0000000    0.1553811
362880.0000000    0.1565667
362920.0000000    0.1642653
362960.0000000    0.1610128
363000.0000000    0.1609572
363040.0000000    0.1648941
363080.0000000    0.1428333
363120.0000000    0.1437515
363160.0000000    0.1528202
363200.0000000    0.1536663
363240.0000000    0.1604799
363280.0000000    0.1579602
363320.0000000    0.1552780
363360.0000000    0.1532232
363400.0000000    0.1609201
363440.0000000    0.1522633
363480.0000000    0.1598536
363520.0000000    0.1574074
363560.0000000    0.1676992
363600.0000000    0.1563651
363640.0000000    0.1588515
363680.0000000    0.1696741
363720.0000000    0.1725416
363760.0000000    0.1474022
363800.0000000    0.1596604
363840.0000000    0.1508292
363880.0000000    0.1495364
363920.0000000    0.1634303
363960.0000000    0.1525063
364000.0000000    0.1541597
364040.0000000    0.1495720
364080.0000000    0.1455025
364120.0000000    0.1374963
364160.0000000    0.1536680
364200.0000000    0.1546180
364240.0000000    0.1585383
364280.0000000    0.1535493
364320.0000000    0.1542689
364360.0000000    0.1574633
364400.0000000    0.1548201
364440.0000000    0.1515896
364480.0000000    0.1453578
364520.0000000    0.1507070
364560.0000000    0.1549603
364600.0000000    0.1528599
364640.0000000    0.1577642
364680.0000000    0.1487103
364720.0000000    0.1610782
364760.0000000    0.1514024
364800.0000000    0.1651964
364840.0000000    0.1717021
364880.0000000    0.1669771
364920.0000000    0.1645596
364960.0000000    0.1537751
365000.0000000    0.1509424
365040.0000000    0.1488771
365080.0000000    0.1526624
365120.0000000    0.1492503
365160.0000000    0.1543378
365200.0000000    0.1500995
365240.0000000    0.1479983
365280.0000000    0.1464667
365320.0000000    0.1611617
365360.0000000    0.1493451
365400.0000000    0.1593190
365440.0000000    0.1615474
365480.0000000    0.1656337
365520.0000000    0.1642064
365560.0000000    0.1563649
365600.0000000    0.1569748
365640.0000000    0.1492276
365680.0000000    0.1445450
365720.0000000    0.1471127
365760.0000000    0.1366926
365800.0000000    0.1459697
365840.0000000    0.1517144
365880.0000000    0.1499975
365920.0000000    0.1431805
365960.0000000    0.1560245
366000.0000000    0.1525607
366040.0000000    0.1462329
366080.0000000    0.1567255
366120.0000000    0.1493747
366160.0000000    0.1550068
366200.0000000    0.1417301
366240.0000000    0.1552948
366280.0000000    0.1444488
366320.0000000    0.1587684
366360.0000000    0.1540470
366400.0000000    0.1560911
366440.0000000    0.1453303
366480.0000000    0.1550516
366520.0000000    0.1546618
366560.0000000    0.1593780
366600.0000000    0.1607131
366640.0000000    0.1478929
366680.0000000    0.1571189
366720.0000000    0.1451028
366760.0000000    0.1427361
366800.0000000    0.1481131
366840.0000000    0.1396262
366880.0000000    0.1420547
366920.0000000    0.1340160
366960.0000000    0.1367915
367000.0000000    0.1375911
367040.0000000    0.1323254
367080.0000000    0.1446773
367120.0000000    0.1417833
367160.0000000    0.1463895
367200.0000000    0.1458807
367240.0000000    0.1431260
367280.0000000    0.1555814
367320.0000000    0.1540846
367360.0000000    0.1452535
367400.0000000    0.1384246
367440.0000000    0.1534837
367480.0000000    0.1591371
367520.0000000    0.1441679
367560.0000000    0.1406987
367600.0000000    0.1479926
367640.0000000    0.1374637
367680.0000000    0.1386212
367720.0000000    0.1459763
367760.0000000    0.1404226
367800.0000000    0.1458932
367840.0000000    0.1463818
367880.0000000    0.1510278
367920.0000000    0.1483437
367960.0000000    0.1477223
368000.0000000    0.1514176
368040.0000000    0.1435855
368080.0000000    0.1461920
368120.0000000    0.1559803
368160.0000000    0.1555465
368200.0000000    0.1566384
368240.0000000    0.1499705
368280.0000000    0.1423622
368320.0000000    0.1561606
368360.0000000    0.1496353
368400.0000000    0.1514018
368440.0000000    0.1379630
368480.0000000    0.1515297
368520.0000000    0.1460557
368560.0000000    0.1489924
368600.0000000    0.1514842
368640.0000000    0.1457211
368680.0000000    0.1601027
368720.0000000    0.1509426
368760.0000000    0.1397815
368800.0000000    0.1491427
368840.0000000    0.1410287
368880.0000000    0.1568734
368920.0000000    0.1471847
368960.0000000    0.1429286
369000.0000000    0.1495748
369040.0000000    0.1459908
369080.0000000    0.1401568
369120.0000000    0.1503736
369160.0000000    0.1518605
369200.0000000    0.1508719
369240.0000000    0.1508228
369280.0000000    0.1448153
369320.0000000    0.1556312
369360.0000000    0.1436224
369400.0000000    0.1519928
369440.0000000    0.1427223
369480.0000000    0.1460159
369520.0000000    0.1494991
369560.0000000    0.1384199
369600.0000000    0.1483549
369640.0000000    0.1462057
369680.0000000    0.1460137
369720.0000000    0.1527063
369760.0000000    0.1390269
369800.0000000    0.1542663
369840.0000000    0.1445394
369880.0000000    0.1580306
369920.0000000    0.1437205
369960.0000000    0.1439587
370000.0000000    0.1376908
370040.0000000    0.1477545
370080.0000000    0.1511838
370120.0000000    0.1507351
370160.0000000    0.1506096
370200.0000000    0.1557776
370240.0000000    0.1489749
370280.0000000    0.1509089
370320.0000000    0.1568493
370360.0000000    0.1407723
370400.0000000    0.1437869
370440.0000000    0.1493144
370480.0000000    0.1489236
370520.0000000    0.1440788
370560.0000000    0.1529338
370600.0000000    0.1570143
370640.0000000    0.1519306
370680.0000000    0.1632489
370720.0000000    0.1536110
370760.0000000    0.1490872
370800.0000000    0.1592190
370840.0000000    0.1582217
370880.0000000    0.1536119
370920.0000000    0.1420906
370960.0000000    0.1579501
371000.0000000    0.1521963
371040.0000000    0.1458977
371080.0000000    0.1461195
371120.0000000    0.1569595
371160.0000000    0.1524225
371200.0000000    0.1560525
371240.0000000    0.1514416
371280.0000000    0.1494275
371320.0000000    0.1437686
371360.0000000    0.1505138
371400.0000000    0.1530573
371440.0000000    0.1535677
371480.0000000    0.1673785
371520.0000000    0.1533577
371560.0000000    0.1537371
371600.0000000    0.1550521
371640.0000000    0.1626696
371680.0000000    0.1571441
371720.0000000    0.1586283
371760.0000000    0.1647456
371800.0000000    0.1631581
371840.0000000    0.1373246
371880.0000000    0.1491323
371920.0000000    0.1478638
371960.0000000    0.1562128
372000.0000000    0.1432762
372040.0000000    0.1483323
372080.0000000    0.1435597
372120.0000000    0.1533926
372160.0000000    0.1393115
372200.0000000    0.1436128
372240.0000000    0.1541741
372280.0000000    0.1557475
372320.0000000    0.1523792
372360.0000000    0.1543696
372400.0000000    0.1474951
372440.0000000    0.1421250
372480.0000000    0.1522766
372520.0000000    0.1470568
372560.0000000    0.1499986
372600.0000000    0.1439257
372640.0000000    0.1424647
372680.0000000    0.1418533
372720.0000000    0.1404958
372760.0000000    0.1534891
372800.0000000    0.1429252
372840.0000000    0.1614022
372880.0000000    0.1535401
372920.0000000    0.1521021
372960.0000000    0.1522789
373000.0000000    0.1377481
373040.0000000    0.1508259
373080.0000000    0.1512950
373120.0000000    0.1395687
373160.0000000    0.1418191
373200.0000000    0.1419683
373240.0000000    0.1441006
373280.0000000    0.1359679
373320.0000000    0.1334013
373360.0000000    0.1427162
373400.0000000    0.1365302
373440.0000000    0.1461819
373480.0000000    0.1474715
373520.0000000    0.1452219
373560.0000000    0.1372822
373600.0000000    0.1345372
373640.0000000    0.1346323
373680.0000000    0.1289145
373720.0000000    0.1461082
373760.0000000    0.1503716
373800.0000000    0.1422230
373840.0000000    0.1407527
373880.0000000    0.1356914
373920.0000000    0.1384487
373960.0000000    0.1397128
374000.0000000    0.1437824
374040.0000000    0.1551424
374080.0000000    0.1530440
374120.0000000    0.1569163
374160.0000000    0.1575695
374200.0000000    0.1568222
374240.0000000    0.1558921
374280.0000000    0.1503441
374320.0000000    0.1491287
374360.0000000    0.1560721
374400.0000000    0.1598063
374440.0000000    0.1479871
374480.0000000    0.1391574
374520.0000000    0.1383505
374560.0000000    0.1374688
374600.0000000    0.1355842
374640.0000000    0.1451067
374680.0000000    0.1436264
374720.0000000    0.1455082
374760.0000000    0.1419139
374800.0000000    0.1422184
374840.0000000    0.1423932
374880.0000000    0.1362008
374920.0000000    0.1412495
374960.0000000    0.1429591
375000.0000000    0.1411451
375040.0000000    0.1417297
375080.0000000    0.1514959
375120.0000000    0.1410116
375160.0000000    0.1492213
375200.0000000    0.1420979
375240.0000000    0.1442515
375280.0000000    0.1447708
375320.0000000    0.1414363
375360.0000000    0.1371416
375400.0000000    0.1476948
375440.0000000    0.1492875
375480.0000000    0.1451833
375520.0000000    0.1394671
375560.0000000    0.1382903
375600.0000000    0.1485845
375640.0000000    0.1449786
375680.0000000    0.1475965
375720.0000000    0.1342353
375760.0000000    0.1507499
375800.0000000    0.1431342
375840.0000000    0.1482296
375880.0000000    0.1468180
375920.0000000    0.1363828
375960.0000000    0.1415916
376000.0000000    0.1395733
376040.0000000    0.1377302
376080.0000000    0.1363100
376120.0000000    0.1471493
376160.0000000    0.1462653
376200.0000000    0.1480067
376240.0000000    0.1411378
376280.0000000    0.1398054
376320.0000000    0.1399945
376360.0000000    0.1439575
376400.0000000    0.1428036
376440.0000000    0.1448385
376480.0000000    0.1506242
376520.0000000    0.1515974
376560.0000000    0.1441347
376600.0000000    0.1436709
376640.0000000    0.1430307
376680.0000000    0.1415910
376720.0000000    0.1402810
376760.0000000    0.1444358
376800.0000000    0.1457693
376840.0000000    0.1480593
376880.0000000    0.1294783
376920.0000000    0.1468187
376960.0000000    0.1368555
377000.0000000    0.1486218
377040.0000000    0.1250459
377080.0000000    0.1357852
377120.0000000    0.1407780
377160.0000000    0.1352358
377200.0000000    0.1390408
377240.0000000    0.1433489
377280.0000000    0.1315331
377320.0000000    0.1344331
377360.0000000    0.1335200
377400.0000000    0.1445387
377440.0000000    0.1458775
377480.0000000    0.1422478
377520.0000000    0.1378789
377560.0000000    0.1383426
377600.0000000    0.1343118
377640.0000000    0.1290450
377680.0000000    0.1450778
377720.0000000    0.1502008
377760.0000000    0.1377516
377800.0000000    0.1486593
377840.0000000    0.1412972
377880.0000000    0.1448689
377920.0000000    0.1439283
377960.0000000    0.1367920
378000.0000000    0.1339961
378040.0000000    0.1378360
378080.0000000    0.1411394
378120.0000000    0.1416860
378160.0000000    0.1326750
378200.0000000    0.1441676
378240.0000000    0.1377202
378280.0000000    0.1318153
378320.0000000    0.1345886
378360.0000000    0.1332248
378400.0000000    0.1344817
378440.0000000    0.1366707
378480.0000000    0.1326367
378520.0000000    0.1305715
378560.0000000    0.1377195
378600.0000000    0.1464193
378640.0000000    0.1439111
378680.0000000    0.1427777
378720.0000000    0.1375203
378760.0000000    0.1384544
378800.0000000    0.1459043
378840.0000000    0.1403022
378880.0000000    0.1344901
378920.0000000    0.1347683
378960.0000000    0.1402760
379000.0000000    0.1360271
379040.0000000    0.1384015
379080.0000000    0.1355123
379120.0000000    0.1469764
379160.0000000    0.1304543
379200.0000000    0.1327878
379240.0000000    0.1335447
379280.0000000    0.1362336
379320.0000000    0.1477747
379360.0000000    0.1518530
379400.0000000    0.1484625
379440.0000000    0.1450870
379480.0000000    0.1533221
379520.0000000    0.1373483
379560.0000000    0.1340967
379600.0000000    0.1358556
379640.0000000    0.1437638
379680.0000000    0.1396416
379720.0000000    0.1461979
379760.0000000    0.1497511
379800.0000000    0.1344006
379840.0000000    0.1333237
379880.0000000    0.1325326
379920.0000000    0.1312929
379960.0000000    0.1395264
380000.0000000    0.1309170
380040.0000000    0.1334848
380080.0000000    0.1380075
380120.0000000    0.1412165
380160.0000000    0.1326868
380200.0000000    0.1242103
380240.0000000    0.1330046
380280.0000000    0.1331437
380320.0000000    0.1293190
380360.0000000    0.1357011
380400.0000000    0.1341052
380440.0000000    0.1321842
380480.0000000    0.1380854
380520.0000000    0.1402599
380560.0000000    0.1346850
380600.0000000    0.1390566
380640.0000000    0.1452143
380680.0000000    0.1316815
380720.0000000    0.1278218
380760.0000000    0.1226991
380800.0000000    0.1291515
380840.0000000    0.1353032
380880.0000000    0.1392157
380920.0000000    0.1542386
380960.0000000    0.1379690
381000.0000000    0.1338784
381040.0000000    0.1388749
381080.0000000    0.1347541
381120.0000000    0.1306480
381160.0000000    0.1449717
381200.0000000    0.1340549
381240.0000000    0.1479268
381280.0000000    0.1445461
381320.0000000    0.1371823
381360.0000000    0.1347853
381400.0000000    0.1370080
381440.0000000    0.1322912
381480.0000000    0.1322323
381520.0000000    0.1323567
381560.0000000    0.1363575
381600.0000000    0.1434368
381640.0000000    0.1288402
381680.0000000    0.1203117
381720.0000000    0.1290157
381760.0000000    0.1353855
381800.0000000    0.1387806
381840.0000000    0.1429521
381880.0000000    0.1414640
381920.0000000    0.1311159
381960.0000000    0.1315883
382000.0000000    0.1520194
382040.0000000    0.1363052
382080.0000000    0.1349836
382120.0000000    0.1364498
382160.0000000    0.1400751
382200.0000000    0.1408304
382240.0000000    0.1402864
382280.0000000    0.1394588
382320.0000000    0.1408920
382360.0000000    0.1402233
382400.0000000    0.1461921
382440.0000000    0.1381971
382480.0000000    0.1375665
382520.0000000    0.1318548
382560.0000000    0.1394167
382600.0000000    0.1309553
382640.0000000    0.1299409
382680.0000000    0.1341799
382720.0000000    0.1451700
382760.0000000    0.1384312
382800.0000000    0.1379324
382840.0000000    0.1368809
382880.0000000    0.1390335
382920.0000000    0.1377995
382960.0000000    0.1414605
383000.0000000    0.1346921
383040.0000000    0.1336204
383080.0000000    0.1370254
383120.0000000    0.1295646
383160.0000000    0.1342029
383200.0000000    0.1288717
383240.0000000    0.1345090
383280.0000000    0.1381685
383320.0000000    0.1319235
383360.0000000    0.1264653
383400.0000000    0.1288090
383440.0000000    0.1256657
383480.0000000    0.1312574
383520.0000000    0.1367035
383560.0000000    0.1454340
383600.0000000    0.1423920
383640.0000000    0.1517820
383680.0000000    0.1462913
383720.0000000    0.1358664
383760.0000000    0.1379790
383800.0000000    0.1315004
383840.0000000    0.1421369
383880.0000000    0.1282380
383920.0000000    0.1388540
383960.0000000    0.1390369
384000.0000000    0.1375806
384040.0000000    0.1363216
384080.0000000    0.1386681
384120.0000000    0.1414500
384160.0000000    0.1392388
384200.0000000    0.1333072
384240.0000000    0.1317603
384280.0000000    0.1465588
384320.0000000    0.1401191
384360.0000000    0.1431718
384400.0000000    0.1361942
384440.0000000    0.1394431
384480.0000000    0.1419252
384520.0000000    0.1467286
384560.0000000    0.1352002
384600.0000000    0.1409592
384640.0000000    0.1456285
384680.0000000    0.1469251
384720.0000000    0.1371900
384760.0000000    0.1419118
384800.0000000    0.1349739
384840.0000000    0.1338783
384880.0000000    0.1363754
384920.0000000    0.1362536
384960.0000000    0.1383133
385000.0000000    0.1352807
385040.0000000    0.1365138
385080.0000000    0.1342382
385120.0000000    0.1274336
385160.0000000    0.1349971
385200.0000000    0.1414321
385240.0000000    0.1444266
385280.0000000    0.1466141
385320.0000000    0.1431963
385360.0000000    0.1445803
385400.0000000    0.1426212
385440.0000000    0.1437650
385480.0000000    0.1503877
385520.0000000    0.1416692
385560.0000000    0.1314687
385600.0000000    0.1419365
385640.0000000    0.1499706
385680.0000000    0.1527738
385720.0000000    0.1455578
385760.0000000    0.1480693
385800.0000000    0.1512973
385840.0000000    0.1379493
385880.0000000    0.1507140
385920.0000000    0.1431314
385960.0000000    0.1386959
386000.0000000    0.1389649
386040.0000000    0.1422759
386080.0000000    0.1367674
386120.0000000    0.1550295
386160.0000000    0.1521129
386200.0000000    0.1490883
386240.0000000    0.1508492
386280.0000000    0.1456893
386320.0000000    0.1444422
386360.0000000    0.1427547
386400.0000000    0.1395493
386440.0000000    0.1624196
386480.0000000    0.1419110
386520.0000000    0.1445633
386560.0000000    0.1437544
386600.0000000    0.1382649
386640.0000000    0.1516481
386680.0000000    0.1441789
386720.0000000    0.1390197
386760.0000000    0.1430726
386800.0000000    0.1510765
386840.0000000    0.1548934
386880.0000000    0.1538074
386920.0000000    0.1476553
386960.0000000    0.1596106
387000.0000000    0.1594287
387040.0000000    0.1462963
387080.0000000    0.1614367
387120.0000000    0.1509939
387160.0000000    0.1600502
387200.0000000    0.1599112
387240.0000000    0.1610696
387280.0000000    0.1681847
387320.0000000    0.1577726
387360.0000000    0.1532016
387400.0000000    0.1526316
387440.0000000    0.1559253
387480.0000000    0.1493234
387520.0000000    0.1471630
387560.0000000    0.1447162
387600.0000000    0.1588867
387640.0000000    0.1516008
387680.0000000    0.1573270
387720.0000000    0.1520730
387760.0000000    0.1425082
387800.0000000    0.1558026
387840.0000000    0.1526304
387880.0000000    0.1457472
387920.0000000    0.1544131
387960.0000000    0.1536476
388000.0000000    0.1415829
388040.0000000    0.1541167
388080.0000000    0.1469385
388120.0000000    0.1589682
388160.0000000    0.1514210
388200.0000000    0.1464006
388240.0000000    0.1488025
388280.0000000    0.1389200
388320.0000000    0.1524087
388360.0000000    0.1352860
388400.0000000    0.1434343
388440.0000000    0.1321689
388480.0000000    0.1380168
388520.0000000    0.1451411
388560.0000000    0.1432369
388600.0000000    0.1381308
388640.0000000    0.1497846
388680.0000000    0.1363635
388720.0000000    0.1426636
388760.0000000    0.1499680
388800.0000000    0.1474123
388840.0000000    0.1519718
388880.0000000    0.1625496
388920.0000000    0.1542958
388960.0000000    0.1492907
389000.0000000    0.1506295
389040.0000000    0.1517211
389080.0000000    0.1509436
389120.0000000    0.1432247
389160.0000000    0.1514731
389200.0000000    0.1472374
389240.0000000    0.1456684
389280.0000000    0.1316257
389320.0000000    0.1553354
389360.0000000    0.1557477
389400.0000000    0.1480993
389440.0000000    0.1588256
389480.0000000    0.1584879
389520.0000000    0.1720550
389560.0000000    0.1528108
389600.0000000    0.1576427
389640.0000000    0.1550697
389680.0000000    0.1579505
389720.0000000    0.1592839
389760.0000000    0.1675779
389800.0000000    0.1685332
389840.0000000    0.1632104
389880.0000000    0.1626061
389920.0000000    0.1749874
389960.0000000    0.1723516
390000.0000000    0.1716971
390040.0000000    0.1712054
390080.0000000    0.1602453
390120.0000000    0.1669740
390160.0000000    0.1577745
390200.0000000    0.1646241
390240.0000000    0.1615030
390280.0000000    0.1516868
390320.0000000    0.1459083
390360.0000000    0.1549546
390400.0000000    0.1421829
390440.0000000    0.1495643
390480.0000000    0.1556644
390520.0000000    0.1469269
390560.0000000    0.1522094
390600.0000000    0.1447052
390640.0000000    0.1545235
390680.0000000    0.1584907
390720.0000000    0.1553959
390760.0000000    0.1593988
390800.0000000    0.1583833
390840.0000000    0.1413429
390880.0000000    0.1510276
390920.0000000    0.1520688
390960.0000000    0.1563768
391000.0000000    0.1503180
391040.0000000    0.1500102
391080.0000000    0.1455610
391120.0000000    0.1425955
391160.0000000    0.1482760
391200.0000000    0.1387041
391240.0000000    0.1460715
391280.0000000    0.1342693
391320.0000000    0.1353620
391360.0000000    0.1370409
391400.0000000    0.1394721
391440.0000000    0.1338859
391480.0000000    0.1470180
391520.0000000    0.1397100
391560.0000000    0.1397733
391600.0000000    0.1442971
391640.0000000    0.1440454
391680.0000000    0.1414317
391720.0000000    0.1391496
391760.0000000    0.1323519
391800.0000000    0.1400543
391840.0000000    0.1349571
391880.0000000    0.1448103
391920.0000000    0.1493442
391960.0000000    0.1346318
392000.0000000    0.1497497
392040.0000000    0.1422340
392080.0000000    0.1482276
392120.0000000    0.1645283
392160.0000000    0.1535929
392200.0000000    0.1510221
392240.0000000    0.1531382
392280.0000000    0.1575578
392320.0000000    0.1512121
392360.0000000    0.1536385
392400.0000000    0.1516110
392440.0000000    0.1563744
392480.0000000    0.1521837
392520.0000000    0.1582142
392560.0000000    0.1520200
392600.0000000    0.1550276
392640.0000000    0.1468325
392680.0000000    0.1585736
392720.0000000    0.1550486
392760.0000000    0.1594158
392800.0000000    0.1605930
392840.0000000    0.1503283
392880.0000000    0.1424593
392920.0000000    0.1509301
392960.0000000    0.1519374
393000.0000000    0.1489314
393040.0000000    0.1400289
393080.0000000    0.1503295
393120.0000000    0.1599963
393160.0000000    0.1471967
393200.0000000    0.1513310
393240.0000000    0.1448750
393280.0000000    0.1403705
393320.0000000    0.1531069
393360.0000000    0.1515328
393400.0000000    0.1457145
393440.0000000    0.1493777
393480.0000000    0.1535259
393520.0000000    0.1540485
393560.0000000    0.1415830
393600.0000000    0.1525297
393640.0000000    0.1534687
393680.0000000    0.1438359
393720.0000000    0.1479208
393760.0000000    0.1511500
393800.0000000    0.1469366
393840.0000000    0.1524855
393880.0000000    0.1387536
393920.0000000    0.1394899
393960.0000000    0.1404028
394000.0000000    0.1455608
394040.0000000    0.1451275
394080.0000000    0.1572634
394120.0000000    0.1571863
394160.0000000    0.1533700
394200.0000000    0.1599510
394240.0000000    0.1651540
394280.0000000    0.1626352
394320.0000000    0.1613587
394360.0000000    0.1640176
394400.0000000    0.1547038
394440.0000000    0.1531704
394480.0000000    0.1562626
394520.0000000    0.1535656
394560.0000000    0.1541080
394600.0000000    0.1542115
394640.0000000    0.1534996
394680.0000000    0.1617013
394720.0000000    0.1727320
394760.0000000    0.1590154
394800.0000000    0.1591408
394840.0000000    0.1681086
394880.0000000    0.1682360
394920.0000000    0.1588892
394960.0000000    0.1629328
395000.0000000    0.1652867
395040.0000000    0.1566546
395080.0000000    0.1615205
395120.0000000    0.1638990
395160.0000000    0.1854044
395200.0000000    0.1780283
395240.0000000    0.1828055
395280.0000000    0.1636308
395320.0000000    0.1462490
395360.0000000    0.1517331
395400.0000000    0.1649111
395440.0000000    0.1594116
395480.0000000    0.1548485
395520.0000000    0.1524020
395560.0000000    0.1448682
395600.0000000    0.1648364
395640.0000000    0.1496445
395680.0000000    0.1605617
395720.0000000    0.1533989
395760.0000000    0.1530029
395800.0000000    0.1460792
395840.0000000    0.1444366
395880.0000000    0.1348165
395920.0000000    0.1432046
395960.0000000    0.1467016
396000.0000000    0.1466568
396040.0000000    0.1433451
396080.0000000    0.1390520
396120.0000000    0.1486897
396160.0000000    0.1454414
396200.0000000    0.1394988
396240.0000000    0.1624064
396280.0000000    0.1486222
396320.0000000    0.1547969
396360.0000000    0.1405041
396400.0000000    0.1433590
396440.0000000    0.1403292
396480.0000000    0.1333829
396520.0000000    0.1478282
396560.0000000    0.1471113
396600.0000000    0.1350220
396640.0000000    0.1480525
396680.0000000    0.1460127
396720.0000000    0.1573824
396760.0000000    0.1429974
396800.0000000    0.1476509
396840.0000000    0.1573470
396880.0000000    0.1503527
396920.0000000    0.1582257
396960.0000000    0.1537529
397000.0000000    0.1527423
397040.0000000    0.1510883
397080.0000000    0.1433824
397120.0000000    0.1401181
397160.0000000    0.1469241
397200.0000000    0.1507538
397240.0000000    0.1512948
397280.0000000    0.1462871
397320.0000000    0.1489003
397360.0000000    0.1466675
397400.0000000    0.1546964
397440.0000000    0.1580260
397480.0000000    0.1490107
397520.0000000    0.1420658
397560.0000000    0.1472725
397600.0000000    0.1592361
397640.0000000    0.1561527
397680.0000000    0.1779330
397720.0000000    0.1626772
397760.0000000    0.1612795
397800.0000000    0.1668833
397840.0000000    0.1574840
397880.0000000    0.1498781
397920.0000000    0.1491250
397960.0000000    0.1496018
398000.0000000    0.1621034
398040.0000000    0.1419566
398080.0000000    0.1517000
398120.0000000    0.1623452
398160.0000000    0.1542078
398200.0000000    0.1599544
398240.0000000    0.1652788
398280.0000000    0.1679665
398320.0000000    0.1697142
398360.0000000    0.1635112
398400.0000000    0.1647011
398440.0000000    0.1658268
398480.0000000    0.1632935
398520.0000000    0.1631915
398560.0000000    0.1730728
398600.0000000    0.1669064
398640.0000000    0.1587695
398680.0000000    0.1670296
398720.0000000    0.1660535
398760.0000000    0.1670946
398800.0000000    0.1585320
398840.0000000    0.1578453
398880.0000000    0.1748940
398920.0000000    0.1631539
398960.0000000    0.1760245
399000.0000000    0.1722747
399040.0000000    0.1671537
399080.0000000    0.1601720
399120.0000000    0.1583266
399160.0000000    0.1638657
399200.0000000    0.1705715
399240.0000000    0.1603421
399280.0000000    0.1658726
399320.0000000    0.1833479
399360.0000000    0.1846552
399400.0000000    0.1636065
399440.0000000    0.1569997
399480.0000000    0.1687052
399520.0000000    0.1574515
399560.0000000    0.1511795
399600.0000000    0.1638558
399640.0000000    0.1502053
399680.0000000    0.1465710
399720.0000000    0.1461841
399760.0000000    0.1557565
399800.0000000    0.1560640
399840.0000000    0.1608998
399880.0000000    0.1498820
399920.0000000    0.1620424
399960.0000000    0.1604913
400000.0000000    0.1613640
400040.0000000    0.1629299
400080.0000000    0.1510722
400120.0000000    0.1641262
400160.0000000    0.1596976
400200.0000000    0.1628763
400240.0000000    0.1572089
400280.0000000    0.1482222
400320.0000000    0.1515471
400360.0000000    0.1607504
400400.0000000    0.1668141
400440.0000000    0.1592830
400480.0000000    0.1497637
400520.0000000    0.1622446
400560.0000000    0.1553145
400600.0000000    0.1589292
400640.0000000    0.1531015
400680.0000000    0.1555246
400720.0000000    0.1553380
400760.0000000    0.1572183
400800.0000000    0.1570065
400840.0000000    0.1573929
400880.0000000    0.1432875
400920.0000000    0.1539720
400960.0000000    0.1543031
401000.0000000    0.1456651
401040.0000000    0.1496260
401080.0000000    0.1533498
401120.0000000    0.1543152
401160.0000000    0.1531167
401200.0000000    0.1431351
401240.0000000    0.1433046
401280.0000000    0.1430942
401320.0000000    0.1387650
401360.0000000    0.1423477
401400.0000000    0.1505934
401440.0000000    0.1445436
401480.0000000    0.1468575
401520.0000000    0.1440412
401560.0000000    0.1518228
401600.0000000    0.1428433
401640.0000000    0.1486896
401680.0000000    0.1528509
401720.0000000    0.1540162
401760.0000000    0.1396421
401800.0000000    0.1363488
401840.0000000    0.1494039
401880.0000000    0.1506190
401920.0000000    0.1450827
401960.0000000    0.1410397
402000.0000000    0.1405275
402040.0000000    0.1458427
402080.0000000    0.1444744
402120.0000000    0.1389737
402160.0000000    0.1383298
402200.0000000    0.1465424
402240.0000000    0.1433959
402280.0000000    0.1386636
402320.0000000    0.1449713
402360.0000000    0.1476729
402400.0000000    0.1438602
402440.0000000    0.1422816
402480.0000000    0.1407639
402520.0000000    0.1463259
402560.0000000    0.1433928
402600.0000000    0.1441957
402640.0000000    0.1351031
402680.0000000    0.1385969
402720.0000000    0.1351465
402760.0000000    0.1471008
402800.0000000    0.1508940
402840.0000000    0.1446707
402880.0000000    0.1413315
402920.0000000    0.1400398
402960.0000000    0.1486517
403000.0000000    0.1461354
403040.0000000    0.1546008
403080.0000000    0.1519814
403120.0000000    0.1523981
403160.0000000    0.1535729
403200.0000000    0.1522805
403240.0000000    0.1538335
403280.0000000    0.1471812
403320.0000000    0.1512339
403360.0000000    0.1453476
403400.0000000    0.1406494
403440.0000000    0.1373653
403480.0000000    0.1426038
403520.0000000    0.1407257
403560.0000000    0.1279785
403600.0000000    0.1328092
403640.0000000    0.1434602
403680.0000000    0.1452250
403720.0000000    0.1483112
403760.0000000    0.1410896
403800.0000000    0.1388047
403840.0000000    0.1308266
403880.0000000    0.1445197
403920.0000000    0.1459998
403960.0000000    0.1467920
404000.0000000    0.1478717
404040.0000000    0.1494204
404080.0000000    0.1403667
404120.0000000    0.1493125
404160.0000000    0.1547861
404200.0000000    0.1435143
404240.0000000    0.1349680
404280.0000000    0.1499977
404320.0000000    0.1415181
404360.0000000    0.1452114
404400.0000000    0.1423942
404440.0000000    0.1362044
404480.0000000    0.1460961
404520.0000000    0.1383041
404560.0000000    0.1393180
404600.0000000    0.1405017
404640.0000000    0.1439917
404680.0000000    0.1373555
404720.0000000    0.1548835
404760.0000000    0.1445576
404800.0000000    0.1416841
404840.0000000    0.1399940
404880.0000000    0.1336532
404920.0000000    0.1505361
404960.0000000    0.1483245
405000.0000000    0.1453516
405040.0000000    0.1337191
405080.0000000    0.1293698
405120.0000000    0.1334049
405160.0000000    0.1361777
405200.0000000    0.1455436
405240.0000000    0.1498718
405280.0000000    0.1289467
405320.0000000    0.1346908
405360.0000000    0.1484351
405400.0000000    0.1308315
405440.0000000    0.1438542
405480.0000000    0.1319014
405520.0000000    0.1296949
405560.0000000    0.1352989
405600.0000000    0.1406928
405640.0000000    0.1322883
405680.0000000    0.1381746
405720.0000000    0.1492921
405760.0000000    0.1352356
405800.0000000    0.1286182
405840.0000000    0.1356862
405880.0000000    0.1339632
405920.0000000    0.1347525
405960.0000000    0.1357858
406000.0000000    0.1300594
406040.0000000    0.1372520
406080.0000000    0.1345498
406120.0000000    0.1398978
406160.0000000    0.1372334
406200.0000000    0.1406095
406240.0000000    0.1372949
406280.0000000    0.1370060
406320.0000000    0.1365539
406360.0000000    0.1331844
406400.0000000    0.1431274
406440.0000000    0.1359718
406480.0000000    0.1338951
406520.0000000    0.1397480
406560.0000000    0.1307969
406600.0000000    0.1363617
406640.0000000    0.1432453
406680.0000000    0.1380209
406720.0000000    0.1269499
406760.0000000    0.1322080
406800.0000000    0.1307991
406840.0000000    0.1416818
406880.0000000    0.1439220
406920.0000000    0.1285481
406960.0000000    0.1375371
407000.0000000    0.1397817
407040.0000000    0.1355131
407080.0000000    0.1259371
407120.0000000    0.1504000
407160.0000000    0.1460710
407200.0000000    0.1392704
407240.0000000    0.1490768
407280.0000000    0.1405981
407320.0000000    0.1458077
407360.0000000    0.1434500
407400.0000000    0.1339006
407440.0000000    0.1373972
407480.0000000    0.1500802
407520.0000000    0.1347355
407560.0000000    0.1473961
407600.0000000    0.1437705
407640.0000000    0.1537114
407680.0000000    0.1523195
407720.0000000    0.1588446
407760.0000000    0.1508685
407800.0000000    0.1585225
407840.0000000    0.1535127
407880.0000000    0.1428809
407920.0000000    0.1505708
407960.0000000    0.1561350
408000.0000000    0.1522661
408040.0000000    0.1527982
408080.0000000    0.1424673
408120.0000000    0.1475418
408160.0000000    0.1504639
408200.0000000    0.1526018
408240.0000000    0.1396860
408280.0000000    0.1431707
408320.0000000    0.1506310
408360.0000000    0.1410487
408400.0000000    0.1406225
408440.0000000    0.1429924
408480.0000000    0.1444732
408520.0000000    0.1381353
408560.0000000    0.1417807
408600.0000000    0.1491200
408640.0000000    0.1474791
408680.0000000    0.1435407
408720.0000000    0.1542344
408760.0000000    0.1437705
408800.0000000    0.1366945
408840.0000000    0.1524934
408880.0000000    0.1444317
408920.0000000    0.1548795
408960.0000000    0.1429623
409000.0000000    0.1434226
409040.0000000    0.1573494
409080.0000000    0.1450532
409120.0000000    0.1322462
409160.0000000    0.1472257
409200.0000000    0.1503160
409240.0000000    0.1446488
409280.0000000    0.1408488
409320.0000000    0.1465262
409360.0000000    0.1476007
409400.0000000    0.1468834
409440.0000000    0.1432910
409480.0000000    0.1477292
409520.0000000    0.1448548
409560.0000000    0.1537801
409600.0000000    0.1460184
409640.0000000    0.1402462
409680.0000000    0.1482300
409720.0000000    0.1491908
409760.0000000    0.1363708
409800.0000000    0.1431856
409840.0000000    0.1591406
409880.0000000    0.1524982
409920.0000000    0.1481378
409960.0000000    0.1377463
410000.0000000    0.1528248
410040.0000000    0.1435822
410080.0000000    0.1534218
410120.0000000    0.1532557
410160.0000000    0.1415485
410200.0000000    0.1388318
410240.0000000    0.1461657
410280.0000000    0.1473066
410320.0000000    0.1449468
410360.0000000    0.1442056
410400.0000000    0.1351917
410440.0000000    0.1429193
410480.0000000    0.1482245
410520.0000000    0.1391576
410560.0000000    0.1445656
410600.0000000    0.1398205
410640.0000000    0.1475958
410680.0000000    0.1553800
410720.0000000    0.1472090
410760.0000000    0.1428468
410800.0000000    0.1433433
410840.0000000    0.1459908
410880.0000000    0.1439472
410920.0000000    0.1472302
410960.0000000    0.1573393
411000.0000000    0.1469011
411040.0000000    0.1598667
411080.0000000    0.1441001
411120.0000000    0.1352192
411160.0000000    0.1301170
411200.0000000    0.1422844
411240.0000000    0.1329708
411280.0000000    0.1425360
411320.0000000    0.1400529
411360.0000000    0.1518229
411400.0000000    0.1536411
411440.0000000    0.1408902
411480.0000000    0.1467879
411520.0000000    0.1463820
411560.0000000    0.1501036
411600.0000000    0.1628049
411640.0000000    0.1681952
411680.0000000    0.1637182
411720.0000000    0.1647808
411760.0000000    0.1711950
411800.0000000    0.1648707
411840.0000000    0.1684444
411880.0000000    0.1649793
411920.0000000    0.1788583
411960.0000000    0.1756989
412000.0000000    0.1779633
412040.0000000    0.1817121
412080.0000000    0.1668632
412120.0000000    0.1635014
412160.0000000    0.1784414
412200.0000000    0.1505908
412240.0000000    0.1498686
412280.0000000    0.1603706
412320.0000000    0.1569203
412360.0000000    0.1548647
412400.0000000    0.1535279
412440.0000000    0.1503940
412480.0000000    0.1718298
412520.0000000    0.1794012
412560.0000000    0.1740059
412600.0000000    0.1782257
412640.0000000    0.1638974
412680.0000000    0.1702233
412720.0000000    0.1628032
412760.0000000    0.1868895
412800.0000000    0.1753160
412840.0000000    0.1481135
412880.0000000    0.1759651
412920.0000000    0.1883828
412960.0000000    0.1806546
413000.0000000    0.1676535
413040.0000000    0.1883635
413080.0000000    0.1827399
413120.0000000    0.1724763
413160.0000000    0.1561006
413200.0000000    0.1537284
413240.0000000    0.1530343
413280.0000000    0.1534199
413320.0000000    0.1580706
413360.0000000    0.1516177
413400.0000000    0.1565474
413440.0000000    0.1563907
413480.0000000    0.1449642
413520.0000000    0.1458678
413560.0000000    0.1433731
413600.0000000    0.1468536
413640.0000000    0.1412499
413680.0000000    0.1360514
413720.0000000    0.1410886
413760.0000000    0.1277011
413800.0000000    0.1406107
413840.0000000    0.1368514
413880.0000000    0.1375462
413920.0000000    0.1353384
413960.0000000    0.1316741
414000.0000000    0.1300200
414040.0000000    0.1376299
414080.0000000    0.1354288
414120.0000000    0.1333905
414160.0000000    0.1391649
414200.0000000    0.1315771
414240.0000000    0.1359352
414280.0000000    0.1305387
414320.0000000    0.1466821
414360.0000000    0.1382623
414400.0000000    0.1406068
414440.0000000    0.1394364
414480.0000000    0.1488179
414520.0000000    0.1379772
414560.0000000    0.1410635
414600.0000000    0.1477259
414640.0000000    0.1454730
414680.0000000    0.1408562
414720.0000000    0.1447982
414760.0000000    0.1422095
414800.0000000    0.1458931
414840.0000000    0.1404146
414880.0000000    0.1498634
414920.0000000    0.1497307
414960.0000000    0.1468051
415000.0000000    0.1550777
415040.0000000    0.1655672
415080.0000000    0.1590929
415120.0000000    0.1595469
415160.0000000    0.1613270
415200.0000000    0.1401341
415240.0000000    0.1477015
415280.0000000    0.1471509
415320.0000000    0.1468624
415360.0000000    0.1561148
415400.0000000    0.1500172
415440.0000000    0.1385154
415480.0000000    0.1464048
415520.0000000    0.1386766
415560.0000000    0.1428229
415600.0000000    0.1459003
415640.0000000    0.1626821
415680.0000000    0.1559377
415720.0000000    0.1539703
415760.0000000    0.1518827
415800.0000000    0.1667476
415840.0000000    0.1568597
415880.0000000    0.1552911
415920.0000000    0.1583539
415960.0000000    0.1475722
416000.0000000    0.1405426
416040.0000000    0.1376621
416080.0000000    0.1402917
416120.0000000    0.1463419
416160.0000000    0.1453169
416200.0000000    0.1474080
416240.0000000    0.1486498
416280.0000000    0.1518804
416320.0000000    0.1473248
416360.0000000    0.1638127
416400.0000000    0.1549130
416440.0000000    0.1432060
416480.0000000    0.1500564
416520.0000000    0.1489146
416560.0000000    0.1475042
416600.0000000    0.1540741
416640.0000000    0.1488815
416680.0000000    0.1516399
416720.0000000    0.1595529
416760.0000000    0.1500406
416800.0000000    0.1511297
416840.0000000    0.1625990
416880.0000000    0.1697625
416920.0000000    0.1721649
416960.0000000    0.1583034
417000.0000000    0.1550236
417040.0000000    0.1496678
417080.0000000    0.1729939
417120.0000000    0.1630212
417160.0000000    0.1678940
417200.0000000    0.1870046
417240.0000000    0.1576217
417280.0000000    0.1641469
417320.0000000    0.1574251
417360.0000000    0.1761135
417400.0000000    0.1728620
417440.0000000    0.1760456
417480.0000000    0.1966127
417520.0000000    0.1865354
417560.0000000    0.2019821
417600.0000000    0.1973398
417640.0000000    0.1858463
417680.0000000    0.1953470
417720.0000000    0.1797238
417760.0000000    0.1974807
417800.0000000    0.1955299
417840.0000000    0.2084692
417880.0000000    0.1988074
417920.0000000    0.1835648
417960.0000000    0.1901256
418000.0000000    0.1824831
418040.0000000    0.1869309
418080.0000000    0.1770335
418120.0000000    0.1822719
418160.0000000    0.1968189
418200.0000000    0.1735006
418240.0000000    0.2099930
418280.0000000    0.1939456
418320.0000000    0.2153434
418360.0000000    0.2076640
418400.0000000    0.2012179
418440.0000000    0.1894944
418480.0000000    0.2045767
418520.0000000    0.2077392
418560.0000000    0.2060996
418600.0000000    0.1920577
418640.0000000    0.1887293
418680.0000000    0.1888351
418720.0000000    0.1837539
418760.0000000    0.1729057
418800.0000000    0.1750199
418840.0000000    0.1571040
418880.0000000    0.1655795
418920.0000000    0.1611469
418960.0000000    0.1640562
419000.0000000    0.1682348
419040.0000000    0.1598994
419080.0000000    0.1710097
419120.0000000    0.1668645
419160.0000000    0.1784469
419200.0000000    0.1752784
419240.0000000    0.1658007
419280.0000000    0.1863552
419320.0000000    0.1796787
419360.0000000    0.1895647
419400.0000000    0.1758781
419440.0000000    0.1990682
419480.0000000    0.1854652
419520.0000000    0.1811585
419560.0000000    0.1874274
419600.0000000    0.2108917
419640.0000000    0.2042386
419680.0000000    0.1919913
419720.0000000    0.1721034
419760.0000000    0.1928979
419800.0000000    0.1912413
419840.0000000    0.1595656
419880.0000000    0.1688831
419920.0000000    0.1840841
419960.0000000    0.1879571
420000.0000000    0.1801160
420040.0000000    0.1814931
420080.0000000    0.1697696
420120.0000000    0.1870995
420160.0000000    0.1971778
420200.0000000    0.2026301
420240.0000000    0.2073058
420280.0000000    0.1855815
420320.0000000    0.1839936
420360.0000000    0.1726624
420400.0000000    0.1791630
420440.0000000    0.1672081
420480.0000000    0.1857106
420520.0000000    0.1842356
420560.0000000    0.1886699
420600.0000000    0.1764516
420640.0000000    0.1663907
420680.0000000    0.1818596
420720.0000000    0.1795160
420760.0000000    0.1682504
420800.0000000    0.1805890
420840.0000000    0.1791593
420880.0000000    0.1829579
420920.0000000    0.2034975
420960.0000000    0.1797724
421000.0000000    0.1866488
421040.0000000    0.1945015
421080.0000000    0.2005772
421120.0000000    0.2433367
421160.0000000    0.2289528
421200.0000000    0.2323298
421240.0000000    0.2112796
421280.0000000    0.2209741
421320.0000000    0.2069394
421360.0000000    0.2128791
421400.0000000    0.2114964
421440.0000000    0.1955503
421480.0000000    0.1975882
421520.0000000    0.1872571
421560.0000000    0.2083518
421600.0000000    0.1994569
421640.0000000    0.1973822
421680.0000000    0.2148809
421720.0000000    0.2145344
421760.0000000    0.2081931
421800.0000000    0.2138954
421840.0000000    0.2077002
421880.0000000    0.2112646
421920.0000000    0.2097290
421960.0000000    0.2184872
422000.0000000    0.2184135
422040.0000000    0.2097698
422080.0000000    0.2177838
422120.0000000    0.2144827
422160.0000000    0.2264053
422200.0000000    0.2231095
422240.0000000    0.2196221
422280.0000000    0.2151806
422320.0000000    0.1906533
422360.0000000    0.2070509
422400.0000000    0.2078024
422440.0000000    0.2100266
422480.0000000    0.2285111
422520.0000000    0.2164489
422560.0000000    0.2068980
422600.0000000    0.2052159
422640.0000000    0.2082433
422680.0000000    0.2077693
422720.0000000    0.2290671
422760.0000000    0.2175864
422800.0000000    0.2160406
422840.0000000    0.2147184
422880.0000000    0.2187651
422920.0000000    0.2013041
422960.0000000    0.2144985
423000.0000000    0.2050241
423040.0000000    0.2041430
423080.0000000    0.1970728
423120.0000000    0.2014187
423160.0000000    0.2038258
423200.0000000    0.2053704
423240.0000000    0.2085764
423280.0000000    0.1944076
423320.0000000    0.2170348
423360.0000000    0.1911716
423400.0000000    0.2118870
423440.0000000    0.2054876
423480.0000000    0.2133698
423520.0000000    0.2061660
423560.0000000    0.2152934
423600.0000000    0.2110298
423640.0000000    0.2169612
423680.0000000    0.2194427
423720.0000000    0.2067462
423760.0000000    0.1998041
423800.0000000    0.2087606
423840.0000000    0.2184280
423880.0000000    0.2151060
423920.0000000    0.2220216
423960.0000000    0.2174323
424000.0000000    0.2121949
424040.0000000    0.2041225
424080.0000000    0.2038069
424120.0000000    0.1951959
424160.0000000    0.2023878
424200.0000000    0.2143008
424240.0000000    0.2039118
424280.0000000    0.2132022
424320.0000000    0.2197355
424360.0000000    0.2355386
424400.0000000    0.2262908
424440.0000000    0.2214844
424480.0000000    0.2119346
424520.0000000    0.2100699
424560.0000000    0.2331025
424600.0000000    0.2156701
424640.0000000    0.2212927
424680.0000000    0.2081871
424720.0000000    0.2278223
424760.0000000    0.2252404
424800.0000000    0.2286450
424840.0000000    0.2337332
424880.0000000    0.2199502
424920.0000000    0.1954610
424960.0000000    0.1982146
425000.0000000    0.1993634
425040.0000000    0.1896350
425080.0000000    0.1779427
425120.0000000    0.1973088
425160.0000000    0.1880991
425200.0000000    0.1899839
425240.0000000    0.1913033
425280.0000000    0.1927975
425320.0000000    0.1808752
425360.0000000    0.2031897
425400.0000000    0.2094328
425440.0000000    0.2005466
425480.0000000    0.1956558
425520.0000000    0.2191609
425560.0000000    0.2007538
425600.0000000    0.1964092
425640.0000000    0.1980586
425680.0000000    0.2042116
425720.0000000    0.1907114
425760.0000000    0.1864234
425800.0000000    0.1893947
425840.0000000    0.1961592
425880.0000000    0.1927547
425920.0000000    0.1794091
425960.0000000    0.1864139
426000.0000000    0.1997156
426040.0000000    0.2013709
426080.0000000    0.1911107
426120.0000000    0.1972771
426160.0000000    0.2115213
426200.0000000    0.2227651
426240.0000000    0.2132811
426280.0000000    0.2167567
426320.0000000    0.1954323
426360.0000000    0.2040757
426400.0000000    0.1915850
426440.0000000    0.2031973
426480.0000000    0.1879432
426520.0000000    0.1955116
426560.0000000    0.1944750
426600.0000000    0.2063672
426640.0000000    0.2059087
426680.0000000    0.2086963
426720.0000000    0.2154559
426760.0000000    0.2147937
426800.0000000    0.2005677
426840.0000000    0.2150813
426880.0000000    0.2013867
426920.0000000    0.2093211
426960.0000000    0.2045014
427000.0000000    0.1870237
427040.0000000    0.1967975
427080.0000000    0.1862609
427120.0000000    0.2226995
427160.0000000    0.2063562
427200.0000000    0.2063179
427240.0000000    0.1951105
427280.0000000    0.1953758
427320.0000000    0.1806449
427360.0000000    0.1810331
427400.0000000    0.1890387
427440.0000000    0.1879473
427480.0000000    0.1824405
427520.0000000    0.1875371
427560.0000000    0.1924817
427600.0000000    0.1969546
427640.0000000    0.1725928
427680.0000000    0.1626298
427720.0000000    0.1876004
427760.0000000    0.1738793
427800.0000000    0.1962391
427840.0000000    0.1808451
427880.0000000    0.1855290
427920.0000000    0.1691438
427960.0000000    0.1702823
428000.0000000    0.1780490
428040.0000000    0.1648013
428080.0000000    0.1562705
428120.0000000    0.1699436
428160.0000000    0.1754692
428200.0000000    0.1772320
428240.0000000    0.1811998
428280.0000000    0.1692025
428320.0000000    0.1853053
428360.0000000    0.1720248
428400.0000000    0.1688705
428440.0000000    0.1777296
428480.0000000    0.1882603
428520.0000000    0.1830485
428560.0000000    0.1934139
428600.0000000    0.1672789
428640.0000000    0.1668931
428680.0000000    0.1963103
428720.0000000    0.1840044
428760.0000000    0.1806367
428800.0000000    0.1712872
428840.0000000    0.1768527
428880.0000000    0.1759366
428920.0000000    0.1728336
428960.0000000    0.1733001
429000.0000000    0.1768535
429040.0000000    0.1836579
429080.0000000    0.1819892
429120.0000000    0.1839512
429160.0000000    0.1718073
429200.0000000    0.1784036
429240.0000000    0.1691008
429280.0000000    0.1669856
429320.0000000    0.1711650
429360.0000000    0.1779903
429400.0000000    0.1720177
429440.0000000    0.1777737
429480.0000000    0.1718677
429520.0000000    0.1846064
429560.0000000    0.1708909
429600.0000000    0.1777320
429640.0000000    0.1836192
429680.0000000    0.1828065
429720.0000000    0.1744870
429760.0000000    0.1978115
429800.0000000    0.1763812
429840.0000000    0.2002331
429880.0000000    0.1967117
429920.0000000    0.1959978
429960.0000000    0.1885490
430000.0000000    0.1958151
430040.0000000    0.1911555
430080.0000000    0.1919970
430120.0000000    0.1829921
430160.0000000    0.1949505
430200.0000000    0.2162750
430240.0000000    0.1954501
430280.0000000    0.2115936
430320.0000000    0.1841633
430360.0000000    0.2068625
430400.0000000    0.1830184
430440.0000000    0.1982789
430480.0000000    0.1988489
430520.0000000    0.1777364
430560.0000000    0.1899305
430600.0000000    0.1853582
430640.0000000    0.1970781
430680.0000000    0.1859046
430720.0000000    0.1886081
430760.0000000    0.1944434
430800.0000000    0.1900250
430840.0000000    0.1902934
430880.0000000    0.1802835
430920.0000000    0.1860762
430960.0000000    0.1880645
431000.0000000    0.1952655
431040.0000000    0.1937791
431080.0000000    0.1913020
431120.0000000    0.1952099
431160.0000000    0.1984936
431200.0000000    0.1772897
431240.0000000    0.1904715
431280.0000000    0.1873306
431320.0000000    0.1871607
431360.0000000    0.1816068
431400.0000000    0.1661855
431440.0000000    0.1703438
431480.0000000    0.1897261
431520.0000000    0.1845616
431560.0000000    0.1933836
431600.0000000    0.2026237
431640.0000000    0.1980185
431680.0000000    0.2030045
431720.0000000    0.1904850
431760.0000000    0.1942468
431800.0000000    0.2044702
431840.0000000    0.1984075
431880.0000000    0.2041666
431920.0000000    0.1871588
431960.0000000    0.2019440
432000.0000000    0.2027991
432040.0000000    0.2053926
432080.0000000    0.2079097
432120.0000000    0.1993899
432160.0000000    0.2028207
432200.0000000    0.1930492
432240.0000000    0.1961074
432280.0000000    0.1932508
432320.0000000    0.2152109
432360.0000000    0.2136437
432400.0000000    0.2182466
432440.0000000    0.2101522
432480.0000000    0.2027502
432520.0000000    0.2216224
432560.0000000    0.2324067
432600.0000000    0.2083374
432640.0000000    0.2099077
432680.0000000    0.1933483
432720.0000000    0.1840010
432760.0000000    0.1784471
432800.0000000    0.1769655
432840.0000000    0.1982087
432880.0000000    0.2133571
432920.0000000    0.2166375
432960.0000000    0.1948279
433000.0000000    0.2012733
433040.0000000    0.2020832
433080.0000000    0.2047346
433120.0000000    0.2021463
433160.0000000    0.1756863
433200.0000000    0.1945390
433240.0000000    0.2131698
433280.0000000    0.2045826
433320.0000000    0.1941702
433360.0000000    0.2019745
433400.0000000    0.1964224
433440.0000000    0.2004162
433480.0000000    0.1899563
433520.0000000    0.1794169
433560.0000000    0.2051692
433600.0000000    0.1750975
433640.0000000    0.1874281
433680.0000000    0.1844824
433720.0000000    0.2015042
433760.0000000    0.1941517
433800.0000000    0.1899615
433840.0000000    0.1950958
433880.0000000    0.1882165
433920.0000000    0.1981323
433960.0000000    0.2078188
434000.0000000    0.2146430
434040.0000000    0.1730172
434080.0000000    0.1703665
434120.0000000    0.1969071
434160.0000000    0.1986354
434200.0000000    0.2042225
434240.0000000    0.2055642
434280.0000000    0.2045728
434320.0000000    0.1920951
434360.0000000    0.1719420
434400.0000000    0.1804913
434440.0000000    0.1961750
434480.0000000    0.2318492
434520.0000000    0.2357950
434560.0000000    0.2190524
434600.0000000    0.2168463
434640.0000000    0.1969056
434680.0000000    0.1979169
434720.0000000    0.1874236
434760.0000000    0.2061471
434800.0000000    0.2173227
434840.0000000    0.2199674
434880.0000000    0.2146258
434920.0000000    0.2047283
434960.0000000    0.1990068
435000.0000000    0.1914279
435040.0000000    0.1943648
435080.0000000    0.1894872
435120.0000000    0.1816206
435160.0000000    0.1934559
435200.0000000    0.1931042
435240.0000000    0.1925257
435280.0000000    0.1803844
435320.0000000    0.1800572
435360.0000000    0.1831623
435400.0000000    0.1913138
435440.0000000    0.1818088
435480.0000000    0.1732059
435520.0000000    0.1873985
435560.0000000    0.1760358
435600.0000000    0.1823175
435640.0000000    0.1809200
435680.0000000    0.1614548
435720.0000000    0.1966117
435760.0000000    0.1907569
435800.0000000    0.2024124
435840.0000000    0.1879214
435880.0000000    0.1841516
435920.0000000    0.1978972
435960.0000000    0.1729038
436000.0000000    0.1894147
436040.0000000    0.1867452
436080.0000000    0.1746041
436120.0000000    0.1792794
436160.0000000    0.1622524
436200.0000000    0.1850717
436240.0000000    0.1721523
436280.0000000    0.1865744
436320.0000000    0.1583531
436360.0000000    0.1701070
436400.0000000    0.1754777
436440.0000000    0.1742550
436480.0000000    0.1860729
436520.0000000    0.1758571
436560.0000000    0.1765741
436600.0000000    0.1753571
436640.0000000    0.1916771
436680.0000000    0.1756603
436720.0000000    0.1630829
436760.0000000    0.1762799
436800.0000000    0.1776980
436840.0000000    0.1764460
436880.0000000    0.1725632
436920.0000000    0.1737665
436960.0000000    0.1834976
437000.0000000    0.1846496
437040.0000000    0.1763207
437080.0000000    0.1893723
437120.0000000    0.1881146
437160.0000000    0.1837853
437200.0000000    0.1863092
437240.0000000    0.1898723
437280.0000000    0.1873762
437320.0000000    0.1886306
437360.0000000    0.1805580
437400.0000000    0.1819604
437440.0000000    0.1901993
437480.0000000    0.1879633
437520.0000000    0.1790991
437560.0000000    0.1796782
437600.0000000    0.1808166
437640.0000000    0.1795025
437680.0000000    0.1897718
437720.0000000    0.1830863
437760.0000000    0.1871944
437800.0000000    0.1878293
437840.0000000    0.1996356
437880.0000000    0.1958515
437920.0000000    0.1918998
437960.0000000    0.1876527
438000.0000000    0.2134147
438040.0000000    0.1981611
438080.0000000    0.1999276
438120.0000000    0.1845678
438160.0000000    0.1900837
438200.0000000    0.1791141
438240.0000000    0.1796537
438280.0000000    0.1755557
438320.0000000    0.1940370
438360.0000000    0.1826795
438400.0000000    0.1845171
438440.0000000    0.1898250
438480.0000000    0.1720245
438520.0000000    0.1784200
438560.0000000    0.1825762
438600.0000000    0.1891329
438640.0000000    0.1857661
438680.0000000    0.1845109
438720.0000000    0.1846136
438760.0000000    0.1830405
438800.0000000    0.1633681
438840.0000000    0.1606441
438880.0000000    0.1751609
438920.0000000    0.1817268
438960.0000000    0.1765875
439000.0000000    0.1752167
439040.0000000    0.1698250
439080.0000000    0.1784657
439120.0000000    0.1812121
439160.0000000    0.1793350
439200.0000000    0.1664018
439240.0000000    0.1731150
439280.0000000    0.1758178
439320.0000000    0.1823765
439360.0000000    0.1779886
439400.0000000    0.1792128
439440.0000000    0.1913603
439480.0000000    0.1888082
439520.0000000    0.2027006
439560.0000000    0.1967261
439600.0000000    0.1980358
439640.0000000    0.1867028
439680.0000000    0.1844618
439720.0000000    0.1819850
439760.0000000    0.1713427
439800.0000000    0.1997984
439840.0000000    0.1932080
439880.0000000    0.1813235
439920.0000000    0.1853410
439960.0000000    0.1811223
440000.0000000    0.1922758
440040.0000000    0.1892065
440080.0000000    0.1824434
440120.0000000    0.1921468
440160.0000000    0.1939284
440200.0000000    0.2010308
440240.0000000    0.2152747
440280.0000000    0.2241326
440320.0000000    0.2353565
440360.0000000    0.2254596
440400.0000000    0.2225105
440440.0000000    0.2199918
440480.0000000    0.2175088
440520.0000000    0.2188957
440560.0000000    0.2194919
440600.0000000    0.2191175
440640.0000000    0.1990360
440680.0000000    0.1856487
440720.0000000    0.2087670
440760.0000000    0.2000609
440800.0000000    0.2080501
440840.0000000    0.2000509
440880.0000000    0.2068594
440920.0000000    0.2112332
440960.0000000    0.2053287
441000.0000000    0.2095012
441040.0000000    0.2063617
441080.0000000    0.2163997
441120.0000000    0.1885649
441160.0000000    0.1901612
441200.0000000    0.1995472
441240.0000000    0.1970222
441280.0000000    0.1881483
441320.0000000    0.1883491
441360.0000000    0.1951955
441400.0000000    0.1894562
441440.0000000    0.1883974
441480.0000000    0.1993065
441520.0000000    0.1905073
441560.0000000    0.1954335
441600.0000000    0.1997434
441640.0000000    0.2009663
441680.0000000    0.1938456
441720.0000000    0.2120368
441760.0000000    0.2091771
441800.0000000    0.1975962
441840.0000000    0.1746962
441880.0000000    0.1884942
441920.0000000    0.1846186
441960.0000000    0.1911409
442000.0000000    0.1800274
442040.0000000    0.2077791
442080.0000000    0.1947050
442120.0000000    0.2228640
442160.0000000    0.2246300
442200.0000000    0.1973753
442240.0000000    0.1959341
442280.0000000    0.2027457
442320.0000000    0.2189246
442360.0000000    0.2308116
442400.0000000    0.2106598
442440.0000000    0.2219188
442480.0000000    0.2224674
442520.0000000    0.2269707
442560.0000000    0.2151830
442600.0000000    0.2210879
442640.0000000    0.1976466
442680.0000000    0.2160671
442720.0000000    0.2105910
442760.0000000    0.2038649
442800.0000000    0.1981657
442840.0000000    0.2159294
442880.0000000    0.1955838
442920.0000000    0.2144988
442960.0000000    0.2266283
443000.0000000    0.2334205
443040.0000000    0.2192543
443080.0000000    0.2025797
443120.0000000    0.1980938
443160.0000000    0.2023700
443200.0000000    0.2090883
443240.0000000    0.2350654
443280.0000000    0.2160258
443320.0000000    0.2270686
443360.0000000    0.2302277
443400.0000000    0.1972632
443440.0000000    0.2177045
443480.0000000    0.1997830
443520.0000000    0.2141936
443560.0000000    0.1938344
443600.0000000    0.2192035
443640.0000000    0.2059524
443680.0000000    0.2076592
443720.0000000    0.2112976
443760.0000000    0.2053528
443800.0000000    0.1959837
443840.0000000    0.1898667
443880.0000000    0.1948061
443920.0000000    0.1826611
443960.0000000    0.1966396
444000.0000000    0.2045797
444040.0000000    0.2033057
444080.0000000    0.1936090
444120.0000000    0.1780387
444160.0000000    0.1716416
444200.0000000    0.1718750
444240.0000000    0.1801020
444280.0000000    0.1870412
444320.0000000    0.2086318
444360.0000000    0.2028894
444400.0000000    0.2275000
444440.0000000    0.2295438
444480.0000000    0.2156924
444520.0000000    0.2239573
444560.0000000    0.1946008
444600.0000000    0.2163689
444640.0000000    0.1879692
444680.0000000    0.2155623
444720.0000000    0.2219920
444760.0000000    0.2150075
444800.0000000    0.2291820
444840.0000000    0.2084957
444880.0000000    0.2241463
444920.0000000    0.2273789
444960.0000000    0.2077355
445000.0000000    0.1974039
445040.0000000    0.1900644
445080.0000000    0.2034846
445120.0000000    0.1987837
445160.0000000    0.2056378
445200.0000000    0.1994811
445240.0000000    0.1879390
445280.0000000    0.2046987
445320.0000000    0.2196925
445360.0000000    0.1967971
445400.0000000    0.2125369
445440.0000000    0.2660507
445480.0000000    0.2147015
445520.0000000    0.2219309
445560.0000000    0.1880698
445600.0000000    0.1907900
445640.0000000    0.1884327
445680.0000000    0.1988499
445720.0000000    0.2077594
445760.0000000    0.1971492
445800.0000000    0.2001223
445840.0000000    0.1911712
445880.0000000    0.1925478
445920.0000000    0.2040783
445960.0000000    0.1998901
446000.0000000    0.2025738
446040.0000000    0.1947707
446080.0000000    0.2175053
446120.0000000    0.2147561
446160.0000000    0.2206052
446200.0000000    0.2043278
446240.0000000    0.2059501
446280.0000000    0.2244340
446320.0000000    0.2355637
446360.0000000    0.2387944
446400.0000000    0.2196698
446440.0000000    0.2215706
446480.0000000    0.2132492
446520.0000000    0.1959244
446560.0000000    0.2057223
446600.0000000    0.2136846
446640.0000000    0.2136907
446680.0000000    0.2068770
446720.0000000    0.1740178
446760.0000000    0.2079308
446800.0000000    0.2227574
446840.0000000    0.2149279
446880.0000000    0.2066139
446920.0000000    0.1928570
446960.0000000    0.2106508
447000.0000000    0.2202629
447040.0000000    0.1987263
447080.0000000    0.1877313
447120.0000000    0.2024125
447160.0000000    0.1935569
447200.0000000    0.2120205
447240.0000000    0.2032418
447280.0000000    0.2122076
447320.0000000    0.1902444
447360.0000000    0.2029917
447400.0000000    0.2117378
447440.0000000    0.2102056
447480.0000000    0.1850235
447520.0000000    0.2015779
447560.0000000    0.1880200
447600.0000000    0.1745968
447640.0000000    0.1943171
447680.0000000    0.1962396
447720.0000000    0.1961515
447760.0000000    0.1875529
447800.0000000    0.1987000
447840.0000000    0.2120883
447880.0000000    0.2235126
447920.0000000    0.2224269
447960.0000000    0.1874102
448000.0000000    0.1917017
448040.0000000    0.1926054
448080.0000000    0.1763321
448120.0000000    0.1854842
448160.0000000    0.1842075
448200.0000000    0.1907528
448240.0000000    0.1799476
448280.0000000    0.1980044
448320.0000000    0.2013688
448360.0000000    0.2074937
448400.0000000    0.2116727
448440.0000000    0.2069352
448480.0000000    0.2042684
448520.0000000    0.2098473
448560.0000000    0.2044817
448600.0000000    0.2159678
448640.0000000    0.2016008
448680.0000000    0.2191481
448720.0000000    0.2107542
448760.0000000    0.2122438
448800.0000000    0.2102545
448840.0000000    0.2041240
448880.0000000    0.2180238
448920.0000000    0.2108781
448960.0000000    0.2096879
449000.0000000    0.2401069
449040.0000000    0.2477249
449080.0000000    0.2479660
449120.0000000    0.2614864
449160.0000000    0.2607163
449200.0000000    0.2586407
449240.0000000    0.2631120
449280.0000000    0.2446321
449320.0000000    0.2531882
449360.0000000    0.2410940
449400.0000000    0.2383350
449440.0000000    0.2335732
449480.0000000    0.2352043
449520.0000000    0.2650868
449560.0000000    0.2492844
449600.0000000    0.2289118
449640.0000000    0.2248042
449680.0000000    0.2237054
449720.0000000    0.2231078
449760.0000000    0.2258524
449800.0000000    0.2066810
449840.0000000    0.2173669
449880.0000000    0.2107197
449920.0000000    0.2268613
449960.0000000    0.2260168
450000.0000000    0.2411040
450040.0000000    0.2553012
450080.0000000    0.2507212
450120.0000000    0.2703077
450160.0000000    0.2858105
450200.0000000    0.2606122
450240.0000000    0.2752366
450280.0000000    0.2723541
450320.0000000    0.2648500
450360.0000000    0.2533893
450400.0000000    0.2145579
450440.0000000    0.2577798
450480.0000000    0.2431464
450520.0000000    0.2286206
450560.0000000    0.2583815
450600.0000000    0.2453054
450640.0000000    0.2548395
450680.0000000    0.2448393
450720.0000000    0.2230874
450760.0000000    0.2391114
450800.0000000    0.2324704
450840.0000000    0.2377962
450880.0000000    0.2402161
450920.0000000    0.2569532
450960.0000000    0.2549544
451000.0000000    0.2541029
451040.0000000    0.2347221
451080.0000000    0.2743323
451120.0000000    0.2571973
451160.0000000    0.2418438
451200.0000000    0.2513163
451240.0000000    0.2377910
451280.0000000    0.2446884
451320.0000000    0.2425420
451360.0000000    0.2542630
451400.0000000    0.2442534
451440.0000000    0.2277692
451480.0000000    0.2409805
451520.0000000    0.2348674
451560.0000000    0.2762290
451600.0000000    0.2382410
451640.0000000    0.2479409
451680.0000000    0.2393738
451720.0000000    0.2386712
451760.0000000    0.2460093
451800.0000000    0.2417274
451840.0000000    0.2348808
451880.0000000    0.2301508
451920.0000000    0.2374004
451960.0000000    0.2219000
452000.0000000    0.2182940
452040.0000000    0.2309752
452080.0000000    0.2226248
452120.0000000    0.2325165
452160.0000000    0.2349150
452200.0000000    0.2372105
452240.0000000    0.2506263
452280.0000000    0.2516303
452320.0000000    0.2347373
452360.0000000    0.2403475
452400.0000000    0.2279229
452440.0000000    0.2232684
452480.0000000    0.2120716
452520.0000000    0.2083967
452560.0000000    0.1961853
452600.0000000    0.2186615
452640.0000000    0.2166980
452680.0000000    0.1826112
452720.0000000    0.1789301
452760.0000000    0.2054930
452800.0000000    0.2212983
452840.0000000    0.1983715
452880.0000000    0.2137404
452920.0000000    0.2178497
452960.0000000    0.2179285
453000.0000000    0.1932302
453040.0000000    0.2048882
453080.0000000    0.2204833
453120.0000000    0.2230942
453160.0000000    0.2224046
453200.0000000    0.2181058
453240.0000000    0.2166597
453280.0000000    0.2031065
453320.0000000    0.2151176
453360.0000000    0.2049014
453400.0000000    0.2003782
453440.0000000    0.2217522
453480.0000000    0.2167978
453520.0000000    0.1973168
453560.0000000    0.2190251
453600.0000000    0.2111374
453640.0000000    0.2249515
453680.0000000    0.2102304
453720.0000000    0.2094069
453760.0000000    0.1975522
453800.0000000    0.1940337
453840.0000000    0.2039514
453880.0000000    0.2009334
453920.0000000    0.2115079
453960.0000000    0.2054396
454000.0000000    0.2019267
454040.0000000    0.2050740
454080.0000000    0.2063081
454120.0000000    0.2073085
454160.0000000    0.2087113
454200.0000000    0.2172451
454240.0000000    0.2065028
454280.0000000    0.1864423
454320.0000000    0.1676765
454360.0000000    0.1738519
454400.0000000    0.1754658
454440.0000000    0.1604484
454480.0000000    0.1785467
454520.0000000    0.1813561
454560.0000000    0.1914216
454600.0000000    0.1733199
454640.0000000    0.1885102
454680.0000000    0.1844376
454720.0000000    0.1826092
454760.0000000    0.1870350
454800.0000000    0.1840958
454840.0000000    0.1883076
454880.0000000    0.1987466
454920.0000000    0.1729646
454960.0000000    0.1811723
455000.0000000    0.1762609
455040.0000000    0.1774177
455080.0000000    0.1756388
455120.0000000    0.1818222
455160.0000000    0.1764119
455200.0000000    0.1780127
455240.0000000    0.1768314
455280.0000000    0.1899530
455320.0000000    0.1969550
455360.0000000    0.1871298
455400.0000000    0.1910013
455440.0000000    0.1963345
455480.0000000    0.1933764
455520.0000000    0.2000055
455560.0000000    0.2039647
455600.0000000    0.1978579
455640.0000000    0.2063383
455680.0000000    0.2080976
455720.0000000    0.2048620
455760.0000000    0.2067294
455800.0000000    0.1871880
455840.0000000    0.1987023
455880.0000000    0.1877843
455920.0000000    0.1977335
455960.0000000    0.2185644
456000.0000000    0.1933435
456040.0000000    0.1963904
456080.0000000    0.2091116
456120.0000000    0.2017207
456160.0000000    0.1994922
456200.0000000    0.1996038
456240.0000000    0.2318396
456280.0000000    0.2133794
456320.0000000    0.2259467
456360.0000000    0.2203679
456400.0000000    0.2053365
456440.0000000    0.1920957
456480.0000000    0.1986383
456520.0000000    0.1971054
456560.0000000    0.1973126
456600.0000000    0.1817558
456640.0000000    0.1922390
456680.0000000    0.2048417
456720.0000000    0.1990345
456760.0000000    0.1794171
456800.0000000    0.1933382
456840.0000000    0.1843609
456880.0000000    0.2009494
456920.0000000    0.2005597
456960.0000000    0.1966271
457000.0000000    0.1847420
457040.0000000    0.1931729
457080.0000000    0.1914029
457120.0000000    0.1893003
457160.0000000    0.2010085
457200.0000000    0.2008440
457240.0000000    0.2050359
457280.0000000    0.2099959
457320.0000000    0.1981078
457360.0000000    0.2013991
457400.0000000    0.1867445
457440.0000000    0.2043906
457480.0000000    0.2104909
457520.0000000    0.2021550
457560.0000000    0.1918884
457600.0000000    0.2020779
457640.0000000    0.2020493
457680.0000000    0.1974540
457720.0000000    0.2041239
457760.0000000    0.2120517
457800.0000000    0.2219813
457840.0000000    0.2266134
457880.0000000    0.2069467
457920.0000000    0.2066565
457960.0000000    0.2089555
458000.0000000    0.2119789
458040.0000000    0.1990334
458080.0000000    0.2087103
458120.0000000    0.2059775
458160.0000000    0.2040309
458200.0000000    0.1895602
458240.0000000    0.1980890
458280.0000000    0.1990275
458320.0000000    0.2231897
458360.0000000    0.2147763
458400.0000000    0.1895666
458440.0000000    0.2238765
458480.0000000    0.2195102
458520.0000000    0.2107273
458560.0000000    0.2080588
458600.0000000    0.2127752
458640.0000000    0.2061387
458680.0000000    0.1935100
458720.0000000    0.2071350
458760.0000000    0.1987328
458800.0000000    0.2183541
458840.0000000    0.2277738
458880.0000000    0.2297655
458920.0000000    0.2363536
458960.0000000    0.2241380
459000.0000000    0.2363753
459040.0000000    0.2111258
459080.0000000    0.2216179
459120.0000000    0.2209636
459160.0000000    0.2238825
459200.0000000    0.2475701
459240.0000000    0.2384764
459280.0000000    0.2596355
459320.0000000    0.2638487
459360.0000000    0.2348711
459400.0000000    0.2326614
459440.0000000    0.2519893
459480.0000000    0.2526663
459520.0000000    0.2594184
459560.0000000    0.2520077
459600.0000000    0.2728106
459640.0000000    0.2606489
459680.0000000    0.2307010
459720.0000000    0.2455108
459760.0000000    0.2706299
459800.0000000    0.2680738
459840.0000000    0.2735489
459880.0000000    0.2469955
459920.0000000    0.2407437
459960.0000000    0.2735353
460000.0000000    0.2929959
460040.0000000    0.2905035
460080.0000000    0.2859353
460120.0000000    0.2468703
460160.0000000    0.2592890
460200.0000000    0.2734253
460240.0000000    0.2711804
460280.0000000    0.2796434
460320.0000000    0.3013543
460360.0000000    0.2746879
460400.0000000    0.2379379
460440.0000000    0.2533076
460480.0000000    0.2158763
460520.0000000    0.2579123
460560.0000000    0.2376810
460600.0000000    0.2351630
460640.0000000    0.2367368
460680.0000000    0.2347958
460720.0000000    0.2339669
460760.0000000    0.2279057
460800.0000000    0.2267742
460840.0000000    0.2238482
460880.0000000    0.2148835
460920.0000000    0.2354815
460960.0000000    0.2352257
461000.0000000    0.2357530
461040.0000000    0.2294933
461080.0000000    0.2236803
461120.0000000    0.2594971
461160.0000000    0.2570410
461200.0000000    0.2348766
461240.0000000    0.2256780
461280.0000000    0.2381036
461320.0000000    0.2297918
461360.0000000    0.2259037
461400.0000000    0.2308447
461440.0000000    0.2466719
461480.0000000    0.2230252
461520.0000000    0.2178888
461560.0000000    0.2148000
461600.0000000    0.2051644
461640.0000000    0.2263086
461680.0000000    0.2158329
461720.0000000    0.2291507
461760.0000000    0.2226268
461800.0000000    0.2115189
461840.0000000    0.1988011
461880.0000000    0.1938026
461920.0000000    0.1985097
461960.0000000    0.1901942
462000.0000000    0.1996376
462040.0000000    0.2039635
462080.0000000    0.2036296
462120.0000000    0.2226560
462160.0000000    0.2288053
462200.0000000    0.2126403
462240.0000000    0.2287803
462280.0000000    0.2138781
462320.0000000    0.2069062
462360.0000000    0.1937602
462400.0000000    0.2177842
462440.0000000    0.2193789
462480.0000000    0.1948079
462520.0000000    0.2069351
462560.0000000    0.2070954
462600.0000000    0.1990986
462640.0000000    0.2072555
462680.0000000    0.2391959
462720.0000000    0.2370422
462760.0000000    0.2277240
462800.0000000    0.2215092
462840.0000000    0.2312885
462880.0000000    0.2438791
462920.0000000    0.2296372
462960.0000000    0.2366829
463000.0000000    0.2256681
463040.0000000    0.2249779
463080.0000000    0.2044703
463120.0000000    0.2263444
463160.0000000    0.2297063
463200.0000000    0.2364837
463240.0000000    0.2275174
463280.0000000    0.2307224
463320.0000000    0.2262721
463360.0000000    0.2351943
463400.0000000    0.2307914
463440.0000000    0.2586097
463480.0000000    0.2404898
463520.0000000    0.2449096
463560.0000000    0.2253612
463600.0000000    0.2458609
463640.0000000    0.2251029
463680.0000000    0.2321919
463720.0000000    0.2464083
463760.0000000    0.2427255
463800.0000000    0.2641413
463840.0000000    0.2487610
463880.0000000    0.2495697
463920.0000000    0.2742403
463960.0000000    0.2772698
464000.0000000    0.2513285
464040.0000000    0.2426296
464080.0000000    0.2551972
464120.0000000    0.2474106
464160.0000000    0.2578822
464200.0000000    0.2515119
464240.0000000    0.2472580
464280.0000000    0.2534881
464320.0000000    0.2299336
464360.0000000    0.2313229
464400.0000000    0.2316252
464440.0000000    0.2348305
464480.0000000    0.2306065
464520.0000000    0.2481732
464560.0000000    0.2229755
464600.0000000    0.2326243
464640.0000000    0.2358389
464680.0000000    0.2395246
464720.0000000    0.2335609
464760.0000000    0.2380304
464800.0000000    0.2298890
464840.0000000    0.2223254
464880.0000000    0.2407466
464920.0000000    0.2477339
464960.0000000    0.2520101
465000.0000000    0.2632179
465040.0000000    0.2552513
465080.0000000    0.2485705
465120.0000000    0.2346881
465160.0000000    0.2491436
465200.0000000    0.2255854
465240.0000000    0.2543686
465280.0000000    0.2563930
465320.0000000    0.2691775
465360.0000000    0.2729654
465400.0000000    0.2736911
465440.0000000    0.2749112
465480.0000000    0.2906612
465520.0000000    0.2834268
465560.0000000    0.2802754
465600.0000000    0.2799370
465640.0000000    0.2668101
465680.0000000    0.2558514
465720.0000000    0.2416881
465760.0000000    0.2516879
465800.0000000    0.2609545
465840.0000000    0.2723742
465880.0000000    0.2729502
465920.0000000    0.2651781
465960.0000000    0.2571504
466000.0000000    0.2563652
466040.0000000    0.2614059
466080.0000000    0.2758568
466120.0000000    0.2714989
466160.0000000    0.2584652
466200.0000000    0.2461512
466240.0000000    0.2596023
466280.0000000    0.2499703
466320.0000000    0.2602606
466360.0000000    0.2604212
466400.0000000    0.2814380
466440.0000000    0.2420093
466480.0000000    0.2607594
466520.0000000    0.2683138
466560.0000000    0.2825342
466600.0000000    0.2796322
466640.0000000    0.2886871
466680.0000000    0.2930022
466720.0000000    0.2698631
466760.0000000    0.2872404
466800.0000000    0.2563092
466840.0000000    0.2873128
466880.0000000    0.2806864
466920.0000000    0.2715288
466960.0000000    0.2862822
467000.0000000    0.2603138
467040.0000000    0.2419296
467080.0000000    0.2470780
467120.0000000    0.2651817
467160.0000000    0.2562532
467200.0000000    0.2540669
467240.0000000    0.2487470
467280.0000000    0.2487225
467320.0000000    0.2386769
467360.0000000    0.2379396
467400.0000000    0.2375483
467440.0000000    0.2496604
467480.0000000    0.2541282
467520.0000000    0.2690254
467560.0000000    0.2607585
467600.0000000    0.2514735
467640.0000000    0.2685628
467680.0000000    0.2968692
467720.0000000    0.2793679
467760.0000000    0.2954013
467800.0000000    0.3066910
467840.0000000    0.3217370
467880.0000000    0.3082079
467920.0000000    0.2932879
467960.0000000    0.2942113
468000.0000000    0.3075929
468040.0000000    0.2852564
468080.0000000    0.3516821
468120.0000000    0.2970969
468160.0000000    0.3142146
468200.0000000    0.3412235
468240.0000000    0.3115870
468280.0000000    0.2901095
468320.0000000    0.2674004
468360.0000000    0.2630843
468400.0000000    0.2618481
468440.0000000    0.2479374
468480.0000000    0.2652681
468520.0000000    0.2917987
468560.0000000    0.2694535
468600.0000000    0.2757337
468640.0000000    0.2761396
468680.0000000    0.2434052
468720.0000000    0.2596167
468760.0000000    0.2753608
468800.0000000    0.2806415
468840.0000000    0.2644928
468880.0000000    0.2367258
468920.0000000    0.2726334
468960.0000000    0.2635927
469000.0000000    0.2581290
469040.0000000    0.2603798
469080.0000000    0.2828903
469120.0000000    0.2840926
469160.0000000    0.2846047
469200.0000000    0.2672807
469240.0000000    0.2653686
469280.0000000    0.2688886
469320.0000000    0.2411398
469360.0000000    0.2525010
469400.0000000    0.2651845
469440.0000000    0.2892507
469480.0000000    0.2746556
469520.0000000    0.2547473
469560.0000000    0.2575933
469600.0000000    0.2478613
469640.0000000    0.2508551
469680.0000000    0.2343605
469720.0000000    0.2449289
469760.0000000    0.2437934
469800.0000000    0.2648840
469840.0000000    0.2763442
469880.0000000    0.2721132
469920.0000000    0.2858241
469960.0000000    0.2635573
470000.0000000    0.2907245
470040.0000000    0.2716584
470080.0000000    0.2639721
470120.0000000    0.2540216
470160.0000000    0.2865357
470200.0000000    0.2719858
470240.0000000    0.2820221
470280.0000000    0.2970780
470320.0000000    0.2737432
470360.0000000    0.2762623
470400.0000000    0.2740130
470440.0000000    0.2680851
470480.0000000    0.2850644
470520.0000000    0.2884932
470560.0000000    0.2744739
470600.0000000    0.2857969
470640.0000000    0.2995760
470680.0000000    0.3061444
470720.0000000    0.2922365
470760.0000000    0.2929676
470800.0000000    0.2779798
470840.0000000    0.2948460
470880.0000000    0.3215503
470920.0000000    0.3139465
470960.0000000    0.3288940
471000.0000000    0.2964657
471040.0000000    0.3221830
471080.0000000    0.3144315
471120.0000000    0.3155081
471160.0000000    0.3055204
471200.0000000    0.3225394
471240.0000000    0.3010615
471280.0000000    0.2966576
471320.0000000    0.3003226
471360.0000000    0.3064554
471400.0000000    0.3057704
471440.0000000    0.3133265
471480.0000000    0.3101051
471520.0000000    0.2979878
471560.0000000    0.3297742
471600.0000000    0.3060480
471640.0000000    0.2843630
471680.0000000    0.2792808
471720.0000000    0.2745194
471760.0000000    0.2811135
471800.0000000    0.2742881
471840.0000000    0.2919090
471880.0000000    0.2957748
471920.0000000    0.3004888
471960.0000000    0.2876841
472000.0000000    0.2976836
472040.0000000    0.3130608
472080.0000000    0.2879452
472120.0000000    0.3143219
472160.0000000    0.2944796
472200.0000000    0.3044499
472240.0000000    0.3127805
472280.0000000    0.3081141
472320.0000000    0.2769793
472360.0000000    0.3111921
472400.0000000    0.3064626
472440.0000000    0.3169507
472480.0000000    0.3287709
472520.0000000    0.3273295
472560.0000000    0.3094796
472600.0000000    0.3056087
472640.0000000    0.2865225
472680.0000000    0.2901783
472720.0000000    0.3062054
472760.0000000    0.3332818
472800.0000000    0.3152250
472840.0000000    0.2931196
472880.0000000    0.3048680
472920.0000000    0.3189994
472960.0000000    0.3076464
473000.0000000    0.3139152
473040.0000000    0.3327349
473080.0000000    0.3270966
473120.0000000    0.3289637
473160.0000000    0.3291527
473200.0000000    0.3283118
473240.0000000    0.3274470
473280.0000000    0.3576188
473320.0000000    0.3150152
473360.0000000    0.3346885
473400.0000000    0.3470638
473440.0000000    0.3294931
473480.0000000    0.2986321
473520.0000000    0.3266268
473560.0000000    0.3302405
473600.0000000    0.3224768
473640.0000000    0.3170196
473680.0000000    0.3075822
473720.0000000    0.3054450
473760.0000000    0.3076497
473800.0000000    0.3237929
473840.0000000    0.2930380
473880.0000000    0.3086330
473920.0000000    0.3016841
473960.0000000    0.2969252
474000.0000000    0.2738782
474040.0000000    0.2719281
474080.0000000    0.2831607
474120.0000000    0.2803876
474160.0000000    0.2727879
474200.0000000    0.2780144
474240.0000000    0.2554990
474280.0000000    0.2540734
474320.0000000    0.2413608
474360.0000000    0.2591816
474400.0000000    0.2744986
474440.0000000    0.2519520
474480.0000000    0.2421632
474520.0000000    0.2733548
474560.0000000    0.2713197
474600.0000000    0.2742658
474640.0000000    0.2684742
474680.0000000    0.2811401
474720.0000000    0.2844795
474760.0000000    0.2955319
474800.0000000    0.2787286
474840.0000000    0.2756364
474880.0000000    0.2694483
474920.0000000    0.2778853
474960.0000000    0.2685807
475000.0000000    0.2799634
475040.0000000    0.2736372
475080.0000000    0.2746542
475120.0000000    0.2567744
475160.0000000    0.2412534
475200.0000000    0.2588099
475240.0000000    0.2650174
475280.0000000    0.2725528
475320.0000000    0.2818463
475360.0000000    0.2667888
475400.0000000    0.2858857
475440.0000000    0.2828044
475480.0000000    0.2808028
475520.0000000    0.2827878
475560.0000000    0.2468647
475600.0000000    0.2235736
475640.0000000    0.2581680
475680.0000000    0.2467658
475720.0000000    0.2551083
475760.0000000    0.2511362
475800.0000000    0.2593820
475840.0000000    0.2624569
475880.0000000    0.3026085
475920.0000000    0.2640128
475960.0000000    0.2891893
476000.0000000    0.2783656
476040.0000000    0.2772125
476080.0000000    0.2546113
476120.0000000    0.2647760
476160.0000000    0.2591174
476200.0000000    0.2320575
476240.0000000    0.2371788
476280.0000000    0.2418480
476320.0000000    0.2169134
476360.0000000    0.2088478
476400.0000000    0.2201355
476440.0000000    0.2100043
476480.0000000    0.2216496
476520.0000000    0.2131107
476560.0000000    0.2269144
476600.0000000    0.2387646
476640.0000000    0.2392301
476680.0000000    0.2130981
476720.0000000    0.2392392
476760.0000000    0.2328048
476800.0000000    0.2267914
476840.0000000    0.2417810
476880.0000000    0.2359531
476920.0000000    0.2395220
476960.0000000    0.2262893
477000.0000000    0.2017796
477040.0000000    0.2102927
477080.0000000    0.2462567
477120.0000000    0.2337614
477160.0000000    0.2369900
477200.0000000    0.2554098
477240.0000000    0.2291628
477280.0000000    0.2388222
477320.0000000    0.2377033
477360.0000000    0.2160943
477400.0000000    0.2292212
477440.0000000    0.2164891
477480.0000000    0.2397438
477520.0000000    0.2227899
477560.0000000    0.2368401
477600.0000000    0.2298296
477640.0000000    0.2189386
477680.0000000    0.2158083
477720.0000000    0.2173360
477760.0000000    0.1914240
477800.0000000    0.1824319
477840.0000000    0.1995469
477880.0000000    0.2014547
477920.0000000    0.1952354
477960.0000000    0.1925347
478000.0000000    0.2099357
478040.0000000    0.2372339
478080.0000000    0.2420824
478120.0000000    0.2412880
478160.0000000    0.2269938
478200.0000000    0.2410668
478240.0000000    0.2351749
478280.0000000    0.2425527
478320.0000000    0.2500584
478360.0000000    0.2437689
478400.0000000    0.2290930
478440.0000000    0.2360084
478480.0000000    0.2261500
478520.0000000    0.2402576
478560.0000000    0.2156886
478600.0000000    0.2353122
478640.0000000    0.2290165
478680.0000000    0.2442347
478720.0000000    0.2237913
478760.0000000    0.2304399
478800.0000000    0.2077097
478840.0000000    0.2242857
478880.0000000    0.2088815
478920.0000000    0.2097199
478960.0000000    0.2103802
479000.0000000    0.2300772
479040.0000000    0.2442516
479080.0000000    0.2365488
479120.0000000    0.2460037
479160.0000000    0.2475041
479200.0000000    0.2265070
479240.0000000    0.2179866
479280.0000000    0.2334077
479320.0000000    0.2295264
479360.0000000    0.2323822
479400.0000000    0.2255852
479440.0000000    0.2229466
479480.0000000    0.2284218
479520.0000000    0.2324902
479560.0000000    0.2211424
479600.0000000    0.2401337
479640.0000000    0.2363560
479680.0000000    0.2418843
479720.0000000    0.2390759
479760.0000000    0.2546235
479800.0000000    0.2397633
479840.0000000    0.2422386
479880.0000000    0.2557048
479920.0000000    0.2216213
479960.0000000    0.2422555
480000.0000000    0.2640854
480040.0000000    0.2575984
480080.0000000    0.2608388
480120.0000000    0.2251327
480160.0000000    0.2476188
480200.0000000    0.2355135
480240.0000000    0.2340948
480280.0000000    0.2114293
480320.0000000    0.2358658
480360.0000000    0.2537614
480400.0000000    0.2423472
480440.0000000    0.2565247
480480.0000000    0.2480977
480520.0000000    0.2454032
480560.0000000    0.2421207
480600.0000000    0.2397469
480640.0000000    0.2459026
480680.0000000    0.2403761
480720.0000000    0.2483107
480760.0000000    0.2399793
480800.0000000    0.2476242
480840.0000000    0.2283186
480880.0000000    0.2420029
480920.0000000    0.2325908
480960.0000000    0.2371729
481000.0000000    0.2307168
481040.0000000    0.2277730
481080.0000000    0.2168555
481120.0000000    0.2163032
481160.0000000    0.2121681
481200.0000000    0.2471740
481240.0000000    0.2169596
481280.0000000    0.2116607
481320.0000000    0.2039739
481360.0000000    0.2398016
481400.0000000    0.2385291
481440.0000000    0.2298150
481480.0000000    0.2387804
481520.0000000    0.2169231
481560.0000000    0.2431686
481600.0000000    0.2310784
481640.0000000    0.2394811
481680.0000000    0.2364408
481720.0000000    0.2147139
481760.0000000    0.2147704
481800.0000000    0.2375223
481840.0000000    0.2243397
481880.0000000    0.2171801
481920.0000000    0.2080895
481960.0000000    0.2286060
482000.0000000    0.2130072
482040.0000000    0.2251644
482080.0000000    0.2089498
482120.0000000    0.2242067
482160.0000000    0.2140142
482200.0000000    0.2056060
482240.0000000    0.2014297
482280.0000000    0.2083216
482320.0000000    0.2142661
482360.0000000    0.2061502
482400.0000000    0.2234560
482440.0000000    0.2199661
482480.0000000    0.2223320
482520.0000000    0.2226060
482560.0000000    0.2313074
482600.0000000    0.1992609
482640.0000000    0.2097995
482680.0000000    0.1935676
482720.0000000    0.2042754
482760.0000000    0.2071585
482800.0000000    0.2365637
482840.0000000    0.2151750
482880.0000000    0.2045744
482920.0000000    0.2215223
482960.0000000    0.2443354
483000.0000000    0.2304459
483040.0000000    0.2144763
483080.0000000    0.2201367
483120.0000000    0.2018017
483160.0000000    0.2002776
483200.0000000    0.2055710
483240.0000000    0.2082588
483280.0000000    0.2198364
483320.0000000    0.2077262
483360.0000000    0.1990812
483400.0000000    0.2262347
483440.0000000    0.2096855
483480.0000000    0.2073610
483520.0000000    0.2048981
483560.0000000    0.2033081
483600.0000000    0.1952598
483640.0000000    0.1960380
483680.0000000    0.1902089
483720.0000000    0.1926963
483760.0000000    0.1936055
483800.0000000    0.1925373
483840.0000000    0.1879279
483880.0000000    0.1940155
483920.0000000    0.2140656
483960.0000000    0.2064662
484000.0000000    0.2035976
484040.0000000    0.2177375
484080.0000000    0.2078954
484120.0000000    0.2017389
484160.0000000    0.2038638
484200.0000000    0.2078976
484240.0000000    0.2040981
484280.0000000    0.2000319
484320.0000000    0.2131584
484360.0000000    0.2319977
484400.0000000    0.2290302
484440.0000000    0.2119618
484480.0000000    0.2160075
484520.0000000    0.2038229
484560.0000000    0.1978868
484600.0000000    0.2083044
484640.0000000    0.2000768
484680.0000000    0.2155652
484720.0000000    0.2169864
484760.0000000    0.2114603
484800.0000000    0.2103183
484840.0000000    0.2152613
484880.0000000    0.2291792
484920.0000000    0.2393244
484960.0000000    0.2276796
485000.0000000    0.2280232
485040.0000000    0.2272051
485080.0000000    0.2214022
485120.0000000    0.2098859
485160.0000000    0.2050857
485200.0000000    0.2030380
485240.0000000    0.2143268
485280.0000000    0.2006685
485320.0000000    0.1985742
485360.0000000    0.2034854
485400.0000000    0.2174681
485440.0000000    0.2102932
485480.0000000    0.2123914
485520.0000000    0.2105535
485560.0000000    0.1999403
485600.0000000    0.2259391
485640.0000000    0.2403949
485680.0000000    0.2284888
485720.0000000    0.2190204
485760.0000000    0.2078685
485800.0000000    0.2137870
485840.0000000    0.2328149
485880.0000000    0.2335450
485920.0000000    0.2034398
485960.0000000    0.2123757
486000.0000000    0.1968689
486040.0000000    0.1937798
486080.0000000    0.2226627
486120.0000000    0.2131429
486160.0000000    0.2276271
486200.0000000    0.2337658
486240.0000000    0.2259805
486280.0000000    0.2425013
486320.0000000    0.2232570
486360.0000000    0.2104571
486400.0000000    0.2090089
486440.0000000    0.2317526
486480.0000000    0.2335715
486520.0000000    0.2265912
486560.0000000    0.2199922
486600.0000000    0.2133130
486640.0000000    0.2203694
486680.0000000    0.2066438
486720.0000000    0.1940113
486760.0000000    0.2221912
486800.0000000    0.2162642
486840.0000000    0.2037716
486880.0000000    0.2083786
486920.0000000    0.2178709
486960.0000000    0.2446659
487000.0000000    0.2378898
487040.0000000    0.2187310
487080.0000000    0.2247576
487120.0000000    0.2273708
487160.0000000    0.2186254
487200.0000000    0.2216795
487240.0000000    0.2122616
487280.0000000    0.2190831
487320.0000000    0.2246067
487360.0000000    0.2130620
487400.0000000    0.2011680
487440.0000000    0.2176523
487480.0000000    0.2136569
487520.0000000    0.2137425
487560.0000000    0.2070678
487600.0000000    0.2106743
487640.0000000    0.2331223
487680.0000000    0.1987749
487720.0000000    0.2134703
487760.0000000    0.1941283
487800.0000000    0.1956132
487840.0000000    0.2176144
487880.0000000    0.1999633
487920.0000000    0.1963747
487960.0000000    0.2217261
488000.0000000    0.2183867
488040.0000000    0.2035307
488080.0000000    0.2155441
488120.0000000    0.1973165
488160.0000000    0.2096612
488200.0000000    0.2006222
488240.0000000    0.2172529
488280.0000000    0.2074297
488320.0000000    0.2130361
488360.0000000    0.2138084
488400.0000000    0.2094565
488440.0000000    0.2223862
488480.0000000    0.2128126
488520.0000000    0.2480830
488560.0000000    0.2496022
488600.0000000    0.2523942
488640.0000000    0.2512190
488680.0000000    0.2548035
488720.0000000    0.2662034
488760.0000000    0.2653435
488800.0000000    0.2776382
488840.0000000    0.2593015
488880.0000000    0.2597596
488920.0000000    0.2600462
488960.0000000    0.2461868
489000.0000000    0.2655592
489040.0000000    0.2595442
489080.0000000    0.2588046
489120.0000000    0.2448230
489160.0000000    0.2561467
489200.0000000    0.2478402
489240.0000000    0.2465041
489280.0000000    0.2560387
489320.0000000    0.2519693
489360.0000000    0.2779539
489400.0000000    0.2864323
489440.0000000    0.2713139
489480.0000000    0.2446975
489520.0000000    0.2520924
489560.0000000    0.2503295
489600.0000000    0.2433545
489640.0000000    0.2348667
489680.0000000    0.2533758
489720.0000000    0.2449746
489760.0000000    0.2522519
489800.0000000    0.2458756
489840.0000000    0.2593750
489880.0000000    0.2798494
489920.0000000    0.2698805
489960.0000000    0.2553087
490000.0000000    0.2584320
490040.0000000    0.2289510
490080.0000000    0.2334171
490120.0000000    0.2587177
490160.0000000    0.2580462
490200.0000000    0.2584178
490240.0000000    0.2628346
490280.0000000    0.2427867
490320.0000000    0.2540326
490360.0000000    0.2473346
490400.0000000    0.2600737
490440.0000000    0.2757963
490480.0000000    0.2727593
490520.0000000    0.2704140
490560.0000000    0.2830267
490600.0000000    0.2832694
490640.0000000    0.2892251
490680.0000000    0.2684515
490720.0000000    0.2637511
490760.0000000    0.2774030
490800.0000000    0.2870188
490840.0000000    0.2821237
490880.0000000    0.2894887
490920.0000000    0.2521411
490960.0000000    0.2596160
491000.0000000    0.2661042
491040.0000000    0.2661226
491080.0000000    0.2252305
491120.0000000    0.2390562
491160.0000000    0.2469656
491200.0000000    0.2486718
491240.0000000    0.2275044
491280.0000000    0.2263697
491320.0000000    0.2272014
491360.0000000    0.2392259
491400.0000000    0.2366432
491440.0000000    0.2199734
491480.0000000    0.2368489
491520.0000000    0.2183554
491560.0000000    0.2059723
491600.0000000    0.1902523
491640.0000000    0.2145859
491680.0000000    0.2190641
491720.0000000    0.1993494
491760.0000000    0.2084565
491800.0000000    0.2049514
491840.0000000    0.2147126
491880.0000000    0.2300867
491920.0000000    0.2139173
491960.0000000    0.2104125
492000.0000000    0.2063614
492040.0000000    0.2100316
492080.0000000    0.2177686
492120.0000000    0.2244677
492160.0000000    0.2277976
492200.0000000    0.2341378
492240.0000000    0.2177606
492280.0000000    0.2212657
492320.0000000    0.2451494
492360.0000000    0.2383008
492400.0000000    0.2519561
492440.0000000    0.2442959
492480.0000000    0.2589507
492520.0000000    0.2651380
492560.0000000    0.2762668
492600.0000000    0.2789552
492640.0000000    0.2592686
492680.0000000    0.2727507
492720.0000000    0.2739570
492760.0000000    0.2845742
492800.0000000    0.2725106
492840.0000000    0.2839459
492880.0000000    0.2912076
492920.0000000    0.2623385
492960.0000000    0.2668779
493000.0000000    0.2439047
493040.0000000    0.2765180
493080.0000000    0.2568834
493120.0000000    0.2838446
493160.0000000    0.2563357
493200.0000000    0.2637984
493240.0000000    0.2620258
493280.0000000    0.2558263
493320.0000000    0.2494941
493360.0000000    0.2496196
493400.0000000    0.2424163
493440.0000000    0.2502524
493480.0000000    0.2500845
493520.0000000    0.2316436
493560.0000000    0.2508311
493600.0000000    0.2426335
493640.0000000    0.2255419
493680.0000000    0.2440800
493720.0000000    0.2337153
493760.0000000    0.2215932
493800.0000000    0.2207587
493840.0000000    0.2346293
493880.0000000    0.2711537
493920.0000000    0.2589093
493960.0000000    0.2495341
494000.0000000    0.2585222
494040.0000000    0.2410657
494080.0000000    0.2575536
494120.0000000    0.2650418
494160.0000000    0.2774884
494200.0000000    0.2686849
494240.0000000    0.2548477
494280.0000000    0.2927040
494320.0000000    0.2463570
494360.0000000    0.2478624
494400.0000000    0.2717378
494440.0000000    0.2650298
494480.0000000    0.2636158
494520.0000000    0.2537938
494560.0000000    0.2441050
494600.0000000    0.2474082
494640.0000000    0.2161071
494680.0000000    0.2460857
494720.0000000    0.2238478
494760.0000000    0.2590679
494800.0000000    0.2521739
494840.0000000    0.2663748
494880.0000000    0.2855256
494920.0000000    0.2583722
494960.0000000    0.2720739
495000.0000000    0.2812409
495040.0000000    0.2839288
495080.0000000    0.2625430
495120.0000000    0.2656778
495160.0000000    0.2515973
495200.0000000    0.2674311
495240.0000000    0.2715427
495280.0000000    0.2763385
495320.0000000    0.2651593
495360.0000000    0.2884017
495400.0000000    0.2836054
495440.0000000    0.2732814
495480.0000000    0.2755450
495520.0000000    0.2606703
495560.0000000    0.2571350
495600.0000000    0.2675610
495640.0000000    0.2510380
495680.0000000    0.2601306
495720.0000000    0.2395633
495760.0000000    0.2604198
495800.0000000    0.2549728
495840.0000000    0.2371754
495880.0000000    0.2508716
495920.0000000    0.2635416
495960.0000000    0.2632383
496000.0000000    0.2714546
496040.0000000    0.2756087
496080.0000000    0.2776393
496120.0000000    0.2859666
496160.0000000    0.2746706
496200.0000000    0.2614742
496240.0000000    0.2568561
496280.0000000    0.2624716
496320.0000000    0.2858221
496360.0000000    0.2798161
496400.0000000    0.2842931
496440.0000000    0.2480792
496480.0000000    0.2355163
496520.0000000    0.2385371
496560.0000000    0.2500030
496600.0000000    0.2434681
496640.0000000    0.2668386
496680.0000000    0.2471439
496720.0000000    0.2719714
496760.0000000    0.2264102
496800.0000000    0.2419132
496840.0000000    0.2205236
496880.0000000    0.2229786
496920.0000000    0.2191032
496960.0000000    0.2404237
497000.0000000    0.2322577
497040.0000000    0.2432862
497080.0000000    0.2586285
497120.0000000    0.2491505
497160.0000000    0.2604115
497200.0000000    0.2620533
497240.0000000    0.2527998
497280.0000000    0.2464344
497320.0000000    0.2455055
497360.0000000    0.2406262
497400.0000000    0.2537149
497440.0000000    0.2546355
497480.0000000    0.2649522
497520.0000000    0.2446278
497560.0000000    0.2748162
497600.0000000    0.2824271
497640.0000000    0.2628365
497680.0000000    0.2460199
497720.0000000    0.2471274
497760.0000000    0.2297851
497800.0000000    0.2200241
497840.0000000    0.2165522
497880.0000000    0.2043083
497920.0000000    0.2285800
497960.0000000    0.1983587
498000.0000000    0.2025661
498040.0000000    0.2030148
498080.0000000    0.2048979
498120.0000000    0.1954779
498160.0000000    0.1986785
498200.0000000    0.1973225
498240.0000000    0.1837142
498280.0000000    0.1836436
498320.0000000    0.1944527
498360.0000000    0.1920093
498400.0000000    0.1949583
498440.0000000    0.1911971
498480.0000000    0.1957680
498520.0000000    0.2045606
498560.0000000    0.2113420
498600.0000000    0.1998569
498640.0000000    0.2119976
498680.0000000    0.2141918
498720.0000000    0.2017985
498760.0000000    0.2172577
498800.0000000    0.2033595
498840.0000000    0.1939429
498880.0000000    0.2015827
498920.0000000    0.1979838
498960.0000000    0.2125348
499000.0000000    0.1889648
499040.0000000    0.2169617
499080.0000000    0.2223030
499120.0000000    0.2100285
499160.0000000    0.1886612
499200.0000000    0.1930393
499240.0000000    0.1835040
499280.0000000    0.2014447
499320.0000000    0.2081067
499360.0000000    0.2011266
499400.0000000    0.1932221
499440.0000000    0.1991433
499480.0000000    0.2047009
499520.0000000    0.1998283
499560.0000000    0.1991522
499600.0000000    0.2038645
499640.0000000    0.2074193
499680.0000000    0.2077178
499720.0000000    0.1946322
499760.0000000    0.2064935
499800.0000000    0.2237085
499840.0000000    0.2140891
499880.0000000    0.2153139
499920.0000000    0.1939863
499960.0000000    0.1854560
500000.0000000    0.2027469
500040.0000000    0.1984575
500080.0000000    0.2100575
500120.0000000    0.2005339
500160.0000000    0.2001321
500200.0000000    0.1980088
500240.0000000    0.2036937
500280.0000000    0.2041314
500320.0000000    0.1852793
500360.0000000    0.2041293
500400.0000000    0.1915646
500440.0000000    0.1882576
500480.0000000    0.1695561
500520.0000000    0.1908579
500560.0000000    0.1912469
500600.0000000    0.1918948
500640.0000000    0.1871870
500680.0000000    0.1942701
500720.0000000    0.2143941
500760.0000000    0.2045285
500800.0000000    0.1942431
500840.0000000    0.1879526
500880.0000000    0.2130226
500920.0000000    0.2027249
500960.0000000    0.2325577
501000.0000000    0.2221846
501040.0000000    0.2184121
501080.0000000    0.2396737
501120.0000000    0.2288272
501160.0000000    0.2315833
501200.0000000    0.2200407
501240.0000000    0.2071788
501280.0000000    0.1980762
501320.0000000    0.2189022
501360.0000000    0.1910120
501400.0000000    0.1993587
501440.0000000    0.2118227
501480.0000000    0.2007195
501520.0000000    0.2152379
501560.0000000    0.2092582
501600.0000000    0.2309056
501640.0000000    0.2187260
501680.0000000    0.2292451
501720.0000000    0.2281583
501760.0000000    0.2528487
501800.0000000    0.2629389
501840.0000000    0.2280185
501880.0000000    0.2448050
501920.0000000    0.2395259
501960.0000000    0.2364392
502000.0000000    0.2292139
502040.0000000    0.2034346
502080.0000000    0.2201862
502120.0000000    0.2229898
502160.0000000    0.2205726
502200.0000000    0.2276116
502240.0000000    0.2350078
502280.0000000    0.2170200
502320.0000000    0.2232705
502360.0000000    0.2190830
502400.0000000    0.1868423
502440.0000000    0.2151355
502480.0000000    0.2072935
502520.0000000    0.1948324
502560.0000000    0.1921554
502600.0000000    0.1992519
502640.0000000    0.2150671
502680.0000000    0.1835176
502720.0000000    0.2007886
502760.0000000    0.2024457
502800.0000000    0.2217180
502840.0000000    0.2275422
502880.0000000    0.2269475
502920.0000000    0.2211847
502960.0000000    0.1982128
503000.0000000    0.1756616
503040.0000000    0.1909857
503080.0000000    0.1915126
503120.0000000    0.1839261
503160.0000000    0.1870907
503200.0000000    0.2012744
503240.0000000    0.2032926
503280.0000000    0.2054662
503320.0000000    0.1853355
503360.0000000    0.2092088
503400.0000000    0.1865950
503440.0000000    0.2248148
503480.0000000    0.2284662
503520.0000000    0.2166560
503560.0000000    0.1846711
503600.0000000    0.2027906
503640.0000000    0.1800106
503680.0000000    0.1677075
503720.0000000    0.1999344
503760.0000000    0.1885010
503800.0000000    0.1916578
503840.0000000    0.1623319
503880.0000000    0.1970204
503920.0000000    0.1915611
503960.0000000    0.1881715
504000.0000000    0.1865311
504040.0000000    0.2013618
504080.0000000    0.2046287
504120.0000000    0.2035322
504160.0000000    0.2104527
504200.0000000    0.2165318
504240.0000000    0.1927284
504280.0000000    0.1897234
504320.0000000    0.1939421
504360.0000000    0.1931468
504400.0000000    0.1801257
504440.0000000    0.2029380
504480.0000000    0.2272696
504520.0000000    0.2212913
504560.0000000    0.2020907
504600.0000000    0.2187889
504640.0000000    0.2070027
504680.0000000    0.2112366
504720.0000000    0.2413761
504760.0000000    0.2448889
504800.0000000    0.2261089
504840.0000000    0.2576255
504880.0000000    0.2369902
504920.0000000    0.2671571
504960.0000000    0.2457076
505000.0000000    0.2515026
505040.0000000    0.2547641
505080.0000000    0.2492774
505120.0000000    0.2657415
505160.0000000    0.2348232
505200.0000000    0.2241931
505240.0000000    0.2467431
505280.0000000    0.2465906
505320.0000000    0.2741621
505360.0000000    0.2651795
505400.0000000    0.2624691
505440.0000000    0.2385042
505480.0000000    0.2399082
505520.0000000    0.2484481
505560.0000000    0.2370105
505600.0000000    0.2346560
505640.0000000    0.2548016
505680.0000000    0.2352097
505720.0000000    0.2186766
505760.0000000    0.2288969
505800.0000000    0.2152821
505840.0000000    0.2076096
505880.0000000    0.2314337
505920.0000000    0.2233398
505960.0000000    0.2400141
506000.0000000    0.2078889
506040.0000000    0.2085774
506080.0000000    0.2104979
506120.0000000    0.2122372
506160.0000000    0.2183494
506200.0000000    0.2128375
506240.0000000    0.2150399
506280.0000000    0.2050382
506320.0000000    0.2012655
506360.0000000    0.1934988
506400.0000000    0.2074341
506440.0000000    0.2054956
506480.0000000    0.1870370
506520.0000000    0.2012182
506560.0000000    0.2075143
506600.0000000    0.1968793
506640.0000000    0.1844059
506680.0000000    0.1744590
506720.0000000    0.1968493
506760.0000000    0.1839972
506800.0000000    0.1805771
506840.0000000    0.1919043
506880.0000000    0.1971511
506920.0000000    0.1969007
506960.0000000    0.2028637
507000.0000000    0.2306314
507040.0000000    0.1997534
507080.0000000    0.2076066
507120.0000000    0.2501906
507160.0000000    0.2388478
507200.0000000    0.2313330
507240.0000000    0.2518180
507280.0000000    0.2527090
507320.0000000    0.2333355
507360.0000000    0.2338747
507400.0000000    0.2378026
507440.0000000    0.2520043
507480.0000000    0.2303903
507520.0000000    0.2505549
507560.0000000    0.2548928
507600.0000000    0.2519842
507640.0000000    0.2443581
507680.0000000    0.2353230
507720.0000000    0.2337183
507760.0000000    0.2182221
507800.0000000    0.2154726
507840.0000000    0.2282653
507880.0000000    0.2186948
507920.0000000    0.2095372
507960.0000000    0.2039495
508000.0000000    0.2152912
508040.0000000    0.2174971
508080.0000000    0.2088227
508120.0000000    0.2106048
508160.0000000    0.2409368
508200.0000000    0.2232316
508240.0000000    0.2180427
508280.0000000    0.2137764
508320.0000000    0.1905849
508360.0000000    0.1949231
508400.0000000    0.1890303
508440.0000000    0.1981132
508480.0000000    0.1990547
508520.0000000    0.2081778
508560.0000000    0.2042878
508600.0000000    0.2149907
508640.0000000    0.2015444
508680.0000000    0.2064910
508720.0000000    0.2208105
508760.0000000    0.2285655
508800.0000000    0.2259778
508840.0000000    0.2048098
508880.0000000    0.2182485
508920.0000000    0.2174415
508960.0000000    0.2141329
509000.0000000    0.2149205
509040.0000000    0.2199917
509080.0000000    0.2193222
509120.0000000    0.2061785
509160.0000000    0.2001409
509200.0000000    0.2314385
509240.0000000    0.2038689
509280.0000000    0.1832220
509320.0000000    0.2045283
509360.0000000    0.1868595
509400.0000000    0.1965472
509440.0000000    0.2054590
509480.0000000    0.1935290
509520.0000000    0.1969915
509560.0000000    0.2029499
509600.0000000    0.2041223
509640.0000000    0.1979714
509680.0000000    0.2184194
509720.0000000    0.2225557
509760.0000000    0.2066894
509800.0000000    0.1988072
509840.0000000    0.2026327
509880.0000000    0.1783589
509920.0000000    0.1946459
509960.0000000    0.1772354
510000.0000000    0.1771619
510040.0000000    0.1935211
510080.0000000    0.1991383
510120.0000000    0.1927728
510160.0000000    0.2092727
510200.0000000    0.1995960
510240.0000000    0.1965892
510280.0000000    0.1947195
510320.0000000    0.1839969
510360.0000000    0.2021559
510400.0000000    0.1966822
510440.0000000    0.2213229
510480.0000000    0.2320542
510520.0000000    0.2281019
510560.0000000    0.2295124
510600.0000000    0.2411115
510640.0000000    0.2412159
510680.0000000    0.2276364
510720.0000000    0.2285906
510760.0000000    0.2471274
510800.0000000    0.2237095
510840.0000000    0.2321111
510880.0000000    0.2270581
510920.0000000    0.2345546
510960.0000000    0.2135282
511000.0000000    0.2292477
511040.0000000    0.2271655
511080.0000000    0.2198612
511120.0000000    0.2361182
511160.0000000    0.2269242
511200.0000000    0.2197122
511240.0000000    0.2257567
511280.0000000    0.2375126
511320.0000000    0.2352250
511360.0000000    0.2305131
511400.0000000    0.2415742
511440.0000000    0.2500013
511480.0000000    0.2531804
511520.0000000    0.2501656
511560.0000000    0.2482610
511600.0000000    0.2363407
511640.0000000    0.2846780
511680.0000000    0.2557594
511720.0000000    0.2523607
511760.0000000    0.2791421
511800.0000000    0.2686623
511840.0000000    0.2576081
511880.0000000    0.2664402
511920.0000000    0.2836457
511960.0000000    0.2706073
512000.0000000    0.3000089
512040.0000000    0.2914794
512080.0000000    0.3036613
512120.0000000    0.3064057
512160.0000000    0.3081279
512200.0000000    0.3146264
512240.0000000    0.2920088
512280.0000000    0.2879057
512320.0000000    0.2791737
512360.0000000    0.2760639
512400.0000000    0.2641275
512440.0000000    0.2653257
512480.0000000    0.2697644
512520.0000000    0.2538615
512560.0000000    0.2748943
512600.0000000    0.2618914
512640.0000000    0.2645413
512680.0000000    0.2481088
512720.0000000    0.2519300
512760.0000000    0.2568086
512800.0000000    0.2883457
512840.0000000    0.2751977
512880.0000000    0.3044952
512920.0000000    0.3273894
512960.0000000    0.2927501
513000.0000000    0.3005138
513040.0000000    0.2686743
513080.0000000    0.2675276
513120.0000000    0.2659830
513160.0000000    0.2801786
513200.0000000    0.2869593
513240.0000000    0.2575134
513280.0000000    0.2758325
513320.0000000    0.2691769
513360.0000000    0.2757317
513400.0000000    0.2775986
513440.0000000    0.2829693
513480.0000000    0.2644440
513520.0000000    0.2586624
513560.0000000    0.2801360
513600.0000000    0.2919563
513640.0000000    0.3059694
513680.0000000    0.2741534
513720.0000000    0.2704463
513760.0000000    0.2732126
513800.0000000    0.2639532
513840.0000000    0.2678860
513880.0000000    0.2596575
513920.0000000    0.2694604
513960.0000000    0.2737006
514000.0000000    0.2678711
514040.0000000    0.2894229
514080.0000000    0.2982909
514120.0000000    0.2692685
514160.0000000    0.2843674
514200.0000000    0.2978966
514240.0000000    0.2864849
514280.0000000    0.2953306
514320.0000000    0.2704892
514360.0000000    0.2824487
514400.0000000    0.2849912
514440.0000000    0.2998138
514480.0000000    0.2754802
514520.0000000    0.2927366
514560.0000000    0.2495629
514600.0000000    0.2658238
514640.0000000    0.2694600
514680.0000000    0.3044851
514720.0000000    0.3083987
514760.0000000    0.2833231
514800.0000000    0.2513386
514840.0000000    0.2476009
514880.0000000    0.2546883
514920.0000000    0.2527216
514960.0000000    0.2542921
515000.0000000    0.2651726
515040.0000000    0.2707038
515080.0000000    0.2645730
515120.0000000    0.2335614
515160.0000000    0.2501157
515200.0000000    0.2134904
515240.0000000    0.2181861
515280.0000000    0.2246058
515320.0000000    0.2333012
515360.0000000    0.2287718
515400.0000000    0.2507000
515440.0000000    0.2491774
515480.0000000    0.2776438
515520.0000000    0.2564341
515560.0000000    0.2385227
515600.0000000    0.2668110
515640.0000000    0.2649737
515680.0000000    0.2867632
515720.0000000    0.2858338
515760.0000000    0.3022209
515800.0000000    0.2909251
515840.0000000    0.2931941
515880.0000000    0.2995388
515920.0000000    0.2828313
515960.0000000    0.2811810
516000.0000000    0.2737167
516040.0000000    0.2864257
516080.0000000    0.2907378
516120.0000000    0.2814267
516160.0000000    0.2804343
516200.0000000    0.3082897
516240.0000000    0.3061730
516280.0000000    0.2932267
516320.0000000    0.2874287
516360.0000000    0.2804279
516400.0000000    0.2472090
516440.0000000    0.2499774
516480.0000000    0.2486225
516520.0000000    0.2412967
516560.0000000    0.2359575
516600.0000000    0.2592104
516640.0000000    0.2698314
516680.0000000    0.2773016
516720.0000000    0.2394327
516760.0000000    0.2781265
516800.0000000    0.2693818
516840.0000000    0.2330966
516880.0000000    0.2625957
516920.0000000    0.2825722
516960.0000000    0.2999729
517000.0000000    0.3012512
517040.0000000    0.3028493
517080.0000000    0.2976314
517120.0000000    0.2908909
517160.0000000    0.2649284
517200.0000000    0.2771915
517240.0000000    0.2964439
517280.0000000    0.2801240
517320.0000000    0.3010712
517360.0000000    0.2995679
517400.0000000    0.2663013
517440.0000000    0.2454461
517480.0000000    0.2613806
517520.0000000    0.2675596
517560.0000000    0.2636641
517600.0000000    0.2876384
517640.0000000    0.2574359
517680.0000000    0.2971883
517720.0000000    0.3002544
517760.0000000    0.2865573
517800.0000000    0.3140135
517840.0000000    0.2898833
517880.0000000    0.2981594
517920.0000000    0.3101141
517960.0000000    0.2677659
518000.0000000    0.3014411
518040.0000000    0.3091808
518080.0000000    0.2808540
518120.0000000    0.3087701
518160.0000000    0.3024811
518200.0000000    0.2961373
518240.0000000    0.3043737
518280.0000000    0.2912924
518320.0000000    0.2828152
518360.0000000    0.2990326
518400.0000000    0.2885900
518440.0000000    0.2771000
518480.0000000    0.2692969
518520.0000000    0.2669891
518560.0000000    0.2857852
518600.0000000    0.2763134
518640.0000000    0.2348434
518680.0000000    0.2724717
518720.0000000    0.3171205
518760.0000000    0.2863972
518800.0000000    0.2872668
518840.0000000    0.2693079
518880.0000000    0.2720096
518920.0000000    0.2573616
518960.0000000    0.2733934
519000.0000000    0.2746967
519040.0000000    0.2826293
519080.0000000    0.2572303
519120.0000000    0.2733075
519160.0000000    0.2893243
519200.0000000    0.3014850
519240.0000000    0.3020053
519280.0000000    0.2900142
519320.0000000    0.2635824
519360.0000000    0.2497325
519400.0000000    0.1974966
519440.0000000    0.2381858
519480.0000000    0.2271085
519520.0000000    0.2180914
519560.0000000    0.2441604
519600.0000000    0.2658922
519640.0000000    0.2557383
519680.0000000    0.2711371
519720.0000000    0.2433429
519760.0000000    0.2418984
519800.0000000    0.2247872
519840.0000000    0.2218716
519880.0000000    0.2639998
519920.0000000    0.2864852
519960.0000000    0.2781220
520000.0000000    0.2638418
520040.0000000    0.2731629
520080.0000000    0.2525044
520120.0000000    0.2575845
520160.0000000    0.2771061
520200.0000000    0.2712438
520240.0000000    0.2525481
520280.0000000    0.2838182
520320.0000000    0.2628165
520360.0000000    0.2304561
520400.0000000    0.2771100
520440.0000000    0.2479340
520480.0000000    0.2450069
520520.0000000    0.2607543
520560.0000000    0.2834567
520600.0000000    0.2435913
520640.0000000    0.2586132
520680.0000000    0.2530689
520720.0000000    0.2580963
520760.0000000    0.2516907
520800.0000000    0.2121734
520840.0000000    0.2342377
520880.0000000    0.2306987
520920.0000000    0.2392297
520960.0000000    0.2456758
521000.0000000    0.2558906
521040.0000000    0.2711128
521080.0000000    0.2697269
521120.0000000    0.2705205
521160.0000000    0.2523189
521200.0000000    0.2670035
521240.0000000    0.2595434
521280.0000000    0.2320701
521320.0000000    0.2259755
521360.0000000    0.2187316
521400.0000000    0.2267041
521440.0000000    0.2150679
521480.0000000    0.2269820
521520.0000000    0.2218414
521560.0000000    0.2025402
521600.0000000    0.2051077
521640.0000000    0.2162674
521680.0000000    0.2157296
521720.0000000    0.1905394
521760.0000000    0.2089762
521800.0000000    0.2257122
521840.0000000    0.2048281
521880.0000000    0.1913589
521920.0000000    0.2063533
521960.0000000    0.1911917
522000.0000000    0.2396621
522040.0000000    0.2474501
522080.0000000    0.2517629
522120.0000000    0.2610067
522160.0000000    0.2750541
522200.0000000    0.2809140
522240.0000000    0.2498632
522280.0000000    0.2693664
522320.0000000    0.2762121
522360.0000000    0.2612931
522400.0000000    0.2752763
522440.0000000    0.3037234
522480.0000000    0.2603382
522520.0000000    0.2514631
522560.0000000    0.2471654
522600.0000000    0.2494667
522640.0000000    0.2423314
522680.0000000    0.2102274
522720.0000000    0.2451391
522760.0000000    0.2701653
522800.0000000    0.2461311
522840.0000000    0.2077456
522880.0000000    0.2062258
522920.0000000    0.2473575
522960.0000000    0.2308719
523000.0000000    0.2231189
523040.0000000    0.2434360
523080.0000000    0.2602960
523120.0000000    0.2423762
523160.0000000    0.2218601
523200.0000000    0.2304209
523240.0000000    0.2341452
523280.0000000    0.2265476
523320.0000000    0.2467746
523360.0000000    0.2729826
523400.0000000    0.2572556
523440.0000000    0.2677540
523480.0000000    0.2613618
523520.0000000    0.2687610
523560.0000000    0.2417005
523600.0000000    0.2407629
523640.0000000    0.2225412
523680.0000000    0.2226035
523720.0000000    0.2308650
523760.0000000    0.2288345
523800.0000000    0.2197160
523840.0000000    0.2506731
523880.0000000    0.2479896
523920.0000000    0.2320093
523960.0000000    0.2346139
524000.0000000    0.2385591
524040.0000000    0.2531372
524080.0000000    0.2512363
524120.0000000    0.2513550
524160.0000000    0.2636807
524200.0000000    0.2413746
524240.0000000    0.2197420
524280.0000000    0.1922505
524320.0000000    0.2102745
524360.0000000    0.2169216
524400.0000000    0.1793759
524440.0000000    0.1811033
524480.0000000    0.2212304
524520.0000000    0.2090336
524560.0000000    0.2090553
524600.0000000    0.2081800
524640.0000000    0.1861661
524680.0000000    0.2147220
524720.0000000    0.1854761
524760.0000000    0.1809735
524800.0000000    0.1840259
524840.0000000    0.1835157
524880.0000000    0.2169331
524920.0000000    0.1984424
524960.0000000    0.2011303
525000.0000000    0.2104472
525040.0000000    0.2247234
525080.0000000    0.2224314
525120.0000000    0.2120697
525160.0000000    0.2075636
525200.0000000    0.1864611
525240.0000000    0.2016736
525280.0000000    0.2253239
525320.0000000    0.2168968
525360.0000000    0.2145308
525400.0000000    0.2235171
525440.0000000    0.2200004
525480.0000000    0.2236824
525520.0000000    0.2448942
525560.0000000    0.2511397
525600.0000000    0.2348057
525640.0000000    0.2342542
525680.0000000    0.2205928
525720.0000000    0.2405424
525760.0000000    0.2319603
525800.0000000    0.2101678
525840.0000000    0.2198696
525880.0000000    0.2243736
525920.0000000    0.2036125
525960.0000000    0.2272539
526000.0000000    0.2099360
526040.0000000    0.2116702
526080.0000000    0.2093685
526120.0000000    0.1963431
526160.0000000    0.1845044
526200.0000000    0.2001609
526240.0000000    0.2139416
526280.0000000    0.1903759
526320.0000000    0.1699838
526360.0000000    0.2055833
526400.0000000    0.1829847
526440.0000000    0.1954313
526480.0000000    0.1756125
526520.0000000    0.1757705
526560.0000000    0.1674159
526600.0000000    0.1692459
526640.0000000    0.1648557
526680.0000000    0.1756603
526720.0000000    0.1826255
526760.0000000    0.1711138
526800.0000000    0.1800521
526840.0000000    0.1731601
526880.0000000    0.1931677
526920.0000000    0.1815509
526960.0000000    0.1848000
527000.0000000    0.1847302
527040.0000000    0.1822963
527080.0000000    0.1733539
527120.0000000    0.1670220
527160.0000000    0.1609570
527200.0000000    0.1682735
527240.0000000    0.1755641
527280.0000000    0.1685904
527320.0000000    0.1675880
527360.0000000    0.1860669
527400.0000000    0.1860799
527440.0000000    0.1733164
527480.0000000    0.1841896
527520.0000000    0.1850537
527560.0000000    0.1854183
527600.0000000    0.1824756
527640.0000000    0.1907118
527680.0000000    0.1796244
527720.0000000    0.1789611
527760.0000000    0.1779481
527800.0000000    0.1752924
527840.0000000    0.1860795
527880.0000000    0.1741158
527920.0000000    0.1954617
527960.0000000    0.1724302
528000.0000000    0.1868622
528040.0000000    0.1836981
528080.0000000    0.1762664
528120.0000000    0.1746177
528160.0000000    0.1870974
528200.0000000    0.1671313
528240.0000000    0.1852070
528280.0000000    0.1859795
528320.0000000    0.1785149
528360.0000000    0.1732209
528400.0000000    0.1689665
528440.0000000    0.1855444
528480.0000000    0.1775550
528520.0000000    0.1669527
528560.0000000    0.1686749
528600.0000000    0.1646314
528640.0000000    0.1612508
528680.0000000    0.1599408
528720.0000000    0.1859213
528760.0000000    0.1595833
528800.0000000    0.1615793
528840.0000000    0.1440231
528880.0000000    0.1542020
528920.0000000    0.1600409
528960.0000000    0.1552829
529000.0000000    0.1590644
529040.0000000    0.1569624
529080.0000000    0.1670321
529120.0000000    0.1671947
529160.0000000    0.1602487
529200.0000000    0.1589682
529240.0000000    0.1608965
529280.0000000    0.1556609
529320.0000000    0.1506076
529360.0000000    0.1689062
529400.0000000    0.1638971
529440.0000000    0.1632827
529480.0000000    0.1588386
529520.0000000    0.1668622
529560.0000000    0.1641112
529600.0000000    0.1556339
529640.0000000    0.1615988
529680.0000000    0.1684094
529720.0000000    0.1749908
529760.0000000    0.1667889
529800.0000000    0.1738488
529840.0000000    0.1627242
529880.0000000    0.1716496
529920.0000000    0.1736319
529960.0000000    0.1795191
530000.0000000    0.1855144
530040.0000000    0.1643600
530080.0000000    0.1774236
530120.0000000    0.1866132
530160.0000000    0.1868012
530200.0000000    0.1928084
530240.0000000    0.1927284
530280.0000000    0.1847834
530320.0000000    0.1880380
530360.0000000    0.1911429
530400.0000000    0.1853510
530440.0000000    0.1838514
530480.0000000    0.1802704
530520.0000000    0.1751633
530560.0000000    0.1815021
530600.0000000    0.1819326
530640.0000000    0.1981665
530680.0000000    0.2002903
530720.0000000    0.1917377
530760.0000000    0.1866279
530800.0000000    0.1927501
530840.0000000    0.1916781
530880.0000000    0.2001710
530920.0000000    0.1852831
530960.0000000    0.2048636
531000.0000000    0.1926692
531040.0000000    0.1999473
531080.0000000    0.1911193
531120.0000000    0.2007916
531160.0000000    0.1955338
531200.0000000    0.1940788
531240.0000000    0.2086105
531280.0000000    0.2371644
531320.0000000    0.2188844
531360.0000000    0.2369022
531400.0000000    0.2276523
531440.0000000    0.2213488
531480.0000000    0.2187699
531520.0000000    0.2146834
531560.0000000    0.2219052
531600.0000000    0.1962488
531640.0000000    0.1970423
531680.0000000    0.1972555
531720.0000000    0.2074691
531760.0000000    0.2022938
531800.0000000    0.2012046
531840.0000000    0.2073611
531880.0000000    0.2052915
531920.0000000    0.1900285
531960.0000000    0.1644122
532000.0000000    0.1829513
532040.0000000    0.1832044
532080.0000000    0.1904718
532120.0000000    0.1746070
532160.0000000    0.1743579
532200.0000000    0.2000027
532240.0000000    0.1877279
532280.0000000    0.1837755
532320.0000000    0.1756616
532360.0000000    0.1817359
532400.0000000    0.1900832
532440.0000000    0.1910412
532480.0000000    0.1751061
532520.0000000    0.1864682
532560.0000000    0.1898511
532600.0000000    0.2019997
532640.0000000    0.1948292
532680.0000000    0.2012997
532720.0000000    0.2114502
532760.0000000    0.2086866
532800.0000000    0.1737807
532840.0000000    0.2097244
532880.0000000    0.1778282
532920.0000000    0.1803967
532960.0000000    0.1801926
533000.0000000    0.1828304
533040.0000000    0.1924993
533080.0000000    0.1917527
533120.0000000    0.2049564
533160.0000000    0.2082468
533200.0000000    0.2239041
533240.0000000    0.2049288
533280.0000000    0.2158730
533320.0000000    0.1816594
533360.0000000    0.1897449
533400.0000000    0.1870165
533440.0000000    0.2052524
533480.0000000    0.2002369
533520.0000000    0.2085495
533560.0000000    0.1992117
533600.0000000    0.2070181
533640.0000000    0.1987362
533680.0000000    0.1941500
533720.0000000    0.1940508
533760.0000000    0.1998228
533800.0000000    0.1844595
533840.0000000    0.1954488
533880.0000000    0.1988363
533920.0000000    0.1952190
533960.0000000    0.1846551
534000.0000000    0.2094336
534040.0000000    0.2228804
534080.0000000    0.1982529
534120.0000000    0.1970484
534160.0000000    0.2232622
534200.0000000    0.2244818
534240.0000000    0.1981777
534280.0000000    0.2069862
534320.0000000    0.1867041
534360.0000000    0.1935138
534400.0000000    0.2234750
534440.0000000    0.2041888
534480.0000000    0.2111614
534520.0000000    0.2054515
534560.0000000    0.2075609
534600.0000000    0.2110606
534640.0000000    0.2047811
534680.0000000    0.2150843
534720.0000000    0.2054776
534760.0000000    0.2003715
534800.0000000    0.2051546
534840.0000000    0.2099967
534880.0000000    0.1925728
534920.0000000    0.1920554
534960.0000000    0.1988789
535000.0000000    0.2034640
535040.0000000    0.2067097
535080.0000000    0.2034684
535120.0000000    0.2059253
535160.0000000    0.2003421
535200.0000000    0.2215542
535240.0000000    0.2292093
535280.0000000    0.2030045
535320.0000000    0.1976677
535360.0000000    0.2107955
535400.0000000    0.2133470
535440.0000000    0.2349949
535480.0000000    0.2147974
535520.0000000    0.2254092
535560.0000000    0.2245186
535600.0000000    0.2359357
535640.0000000    0.2164257
535680.0000000    0.2260200
535720.0000000    0.2188931
535760.0000000    0.2184734
535800.0000000    0.2272127
535840.0000000    0.2170335
535880.0000000    0.2393993
535920.0000000    0.2385928
535960.0000000    0.2178884
536000.0000000    0.2283764
536040.0000000    0.2345724
536080.0000000    0.2324115
536120.0000000    0.2451548
536160.0000000    0.2535943
536200.0000000    0.2355771
536240.0000000    0.2625300
536280.0000000    0.2469340
536320.0000000    0.2534513
536360.0000000    0.2397956
536400.0000000    0.2581840
536440.0000000    0.2296218
536480.0000000    0.2548074
536520.0000000    0.2569635
536560.0000000    0.2421629
536600.0000000    0.2253412
536640.0000000    0.2245243
536680.0000000    0.2123559
536720.0000000    0.2025450
536760.0000000    0.2054787
536800.0000000    0.2144455
536840.0000000    0.2120053
536880.0000000    0.2099588
536920.0000000    0.2276201
536960.0000000    0.2033651
537000.0000000    0.2202009
537040.0000000    0.2232063
537080.0000000    0.2167540
537120.0000000    0.2212266
537160.0000000    0.2159622
537200.0000000    0.2155447
537240.0000000    0.2195294
537280.0000000    0.2173806
537320.0000000    0.2048575
537360.0000000    0.2377783
537400.0000000    0.2263439
537440.0000000    0.2395655
537480.0000000    0.2145611
537520.0000000    0.2292318
537560.0000000    0.2209949
537600.0000000    0.2102299
537640.0000000    0.1953593
537680.0000000    0.2199689
537720.0000000    0.2244056
537760.0000000    0.2021789
537800.0000000    0.2102700
537840.0000000    0.2237656
537880.0000000    0.2237217
537920.0000000    0.2064329
537960.0000000    0.1981262
538000.0000000    0.1990166
538040.0000000    0.2256620
538080.0000000    0.2269062
538120.0000000    0.2285020
538160.0000000    0.2321155
538200.0000000    0.2104552
538240.0000000    0.2017562
538280.0000000    0.2036777
538320.0000000    0.2031277
538360.0000000    0.1823340
538400.0000000    0.1989208
538440.0000000    0.1960649
538480.0000000    0.2061649
538520.0000000    0.1958115
538560.0000000    0.2099726
538600.0000000    0.2233745
538640.0000000    0.1944728
538680.0000000    0.2106557
538720.0000000    0.1922486
538760.0000000    0.2014059
538800.0000000    0.2190473
538840.0000000    0.2127632
538880.0000000    0.2117112
538920.0000000    0.2125843
538960.0000000    0.2215522
539000.0000000    0.2288823
539040.0000000    0.2013917
539080.0000000    0.1992954
539120.0000000    0.2251484
539160.0000000    0.2085265
539200.0000000    0.2120037
539240.0000000    0.2100514
539280.0000000    0.1974207
539320.0000000    0.1938788
539360.0000000    0.1723208
539400.0000000    0.1751693
539440.0000000    0.1723402
539480.0000000    0.1939433
539520.0000000    0.1725687
539560.0000000    0.1998048
539600.0000000    0.1741707
539640.0000000    0.1842455
539680.0000000    0.1661928
539720.0000000    0.1847724
539760.0000000    0.1732727
539800.0000000    0.1923045
539840.0000000    0.1939397
539880.0000000    0.1800127
539920.0000000    0.1826658
539960.0000000    0.1972607
540000.0000000    0.1797638
540040.0000000    0.1933116
540080.0000000    0.1906231
540120.0000000    0.1974493
540160.0000000    0.1907742
540200.0000000    0.1988098
540240.0000000    0.1937135
540280.0000000    0.1951813
540320.0000000    0.1705928
540360.0000000    0.1645154
540400.0000000    0.1756900
540440.0000000    0.1846040
540480.0000000    0.1731515
540520.0000000    0.1881378
540560.0000000    0.1719711
540600.0000000    0.1801501
540640.0000000    0.2067867
540680.0000000    0.1913729
540720.0000000    0.2066618
540760.0000000    0.2168550
540800.0000000    0.2200412
540840.0000000    0.2253917
540880.0000000    0.2159162
540920.0000000    0.2281276
540960.0000000    0.2228547
541000.0000000    0.2141229
541040.0000000    0.2269861
541080.0000000    0.2168488
541120.0000000    0.2226677
541160.0000000    0.2117742
541200.0000000    0.2135396
541240.0000000    0.2203988
541280.0000000    0.2240247
541320.0000000    0.2259152
541360.0000000    0.2327224
541400.0000000    0.2348935
541440.0000000    0.2240770
541480.0000000    0.2390386
541520.0000000    0.2236641
541560.0000000    0.2238337
541600.0000000    0.2284494
541640.0000000    0.2274284
541680.0000000    0.2094892
541720.0000000    0.2139810
541760.0000000    0.2204336
541800.0000000    0.2158313
541840.0000000    0.2264021
541880.0000000    0.2202251
541920.0000000    0.2364527
541960.0000000    0.2397884
542000.0000000    0.2469681
542040.0000000    0.2281203
542080.0000000    0.2150525
542120.0000000    0.1863067
542160.0000000    0.2013018
542200.0000000    0.2256951
542240.0000000    0.2310194
542280.0000000    0.2329352
542320.0000000    0.2397032
542360.0000000    0.2459000
542400.0000000    0.2277919
542440.0000000    0.2434229
542480.0000000    0.2362413
542520.0000000    0.2224162
542560.0000000    0.2220273
542600.0000000    0.2245009
542640.0000000    0.2512967
542680.0000000    0.2488603
542720.0000000    0.2510927
542760.0000000    0.2591732
542800.0000000    0.2966148
542840.0000000    0.2864611
542880.0000000    0.2355830
542920.0000000    0.2476670
542960.0000000    0.2500572
543000.0000000    0.2498374
543040.0000000    0.2583258
543080.0000000    0.2630768
543120.0000000    0.2235212
543160.0000000    0.2215329
543200.0000000    0.2063689
543240.0000000    0.2189213
543280.0000000    0.2135133
543320.0000000    0.2018444
543360.0000000    0.1995530
543400.0000000    0.2072972
543440.0000000    0.1914535
543480.0000000    0.1972075
543520.0000000    0.2017015
543560.0000000    0.1909276
543600.0000000    0.1840716
543640.0000000    0.2030659
543680.0000000    0.2288629
543720.0000000    0.2210031
543760.0000000    0.2216216
543800.0000000    0.2295485
543840.0000000    0.2097807
543880.0000000    0.2173635
543920.0000000    0.1952231
543960.0000000    0.1996871
544000.0000000    0.2043227
544040.0000000    0.1948576
544080.0000000    0.2075697
544120.0000000    0.1856826
544160.0000000    0.1791823
544200.0000000    0.1862136
544240.0000000    0.2062887
544280.0000000    0.1901019
544320.0000000    0.1843402
544360.0000000    0.2038651
544400.0000000    0.1977581
544440.0000000    0.2064396
544480.0000000    0.2081617
544520.0000000    0.2220434
544560.0000000    0.2208324
544600.0000000    0.1930547
544640.0000000    0.1941130
544680.0000000    0.2123599
544720.0000000    0.1952397
544760.0000000    0.2180600
544800.0000000    0.2111239
544840.0000000    0.2030293
544880.0000000    0.1887527
544920.0000000    0.2013814
544960.0000000    0.2023802
545000.0000000    0.1883397
545040.0000000    0.1920194
545080.0000000    0.2006989
545120.0000000    0.2021596
545160.0000000    0.1902773
545200.0000000    0.1851099
545240.0000000    0.2088007
545280.0000000    0.2020461
545320.0000000    0.2026377
545360.0000000    0.1842563
545400.0000000    0.1785332
545440.0000000    0.1692533
545480.0000000    0.1852591
545520.0000000    0.1929965
545560.0000000    0.1883444
545600.0000000    0.2060778
545640.0000000    0.1974389
545680.0000000    0.2040596
545720.0000000    0.1703925
545760.0000000    0.1994426
545800.0000000    0.1916821
545840.0000000    0.2042818
545880.0000000    0.1935910
545920.0000000    0.1891524
545960.0000000    0.2100159
546000.0000000    0.1835105
546040.0000000    0.1802148
546080.0000000    0.1792658
546120.0000000    0.1760546
546160.0000000    0.1757431
546200.0000000    0.1758264
546240.0000000    0.1844548
546280.0000000    0.1864640
546320.0000000    0.1813099
546360.0000000    0.1706211
546400.0000000    0.1631905
546440.0000000    0.1847543
546480.0000000    0.1738017
546520.0000000    0.1787920
546560.0000000    0.1959933
546600.0000000    0.1997367
546640.0000000    0.1928870
546680.0000000    0.1874449
546720.0000000    0.1974453
546760.0000000    0.1840734
546800.0000000    0.1748414
546840.0000000    0.1789689
546880.0000000    0.1834746
546920.0000000    0.1779038
546960.0000000    0.1951283
547000.0000000    0.2043749
547040.0000000    0.1976097
547080.0000000    0.1932136
547120.0000000    0.1918112
547160.0000000    0.2053992
547200.0000000    0.2142583
547240.0000000    0.1960992
547280.0000000    0.2191567
547320.0000000    0.2046510
547360.0000000    0.2011021
547400.0000000    0.2072137
547440.0000000    0.2131070
547480.0000000    0.2112421
547520.0000000    0.2058305
547560.0000000    0.2132369
547600.0000000    0.2093219
547640.0000000    0.1946811
547680.0000000    0.1962710
547720.0000000    0.1917227
547760.0000000    0.1940038
547800.0000000    0.1847111
547840.0000000    0.1822564
547880.0000000    0.1944243
547920.0000000    0.1893433
547960.0000000    0.1763523
548000.0000000    0.1952004
548040.0000000    0.1840453
548080.0000000    0.1678548
548120.0000000    0.1779449
548160.0000000    0.1931402
548200.0000000    0.1818003
548240.0000000    0.1896290
548280.0000000    0.1916055
548320.0000000    0.1971072
548360.0000000    0.1875356
548400.0000000    0.1754863
548440.0000000    0.1794736
548480.0000000    0.1894191
548520.0000000    0.1852165
548560.0000000    0.1757665
548600.0000000    0.1760011
548640.0000000    0.1960516
548680.0000000    0.2045328
548720.0000000    0.1964949
548760.0000000    0.1904362
548800.0000000    0.1845300
548840.0000000    0.1894028
548880.0000000    0.2035445
548920.0000000    0.1911363
548960.0000000    0.1710654
549000.0000000    0.1731798
549040.0000000    0.1885245
549080.0000000    0.1775453
549120.0000000    0.1810436
549160.0000000    0.1827957
549200.0000000    0.1747821
549240.0000000    0.1778633
549280.0000000    0.1938659
549320.0000000    0.1776243
549360.0000000    0.1945516
549400.0000000    0.1982632
549440.0000000    0.1945068
549480.0000000    0.1811690
549520.0000000    0.1981300
549560.0000000    0.1731397
549600.0000000    0.2021954
549640.0000000    0.1870252
549680.0000000    0.1825910
549720.0000000    0.1779330
549760.0000000    0.1955838
549800.0000000    0.1899977
549840.0000000    0.1848125
549880.0000000    0.1998693
549920.0000000    0.1915962
549960.0000000    0.1958858
550000.0000000    0.1859036
550040.0000000    0.1853241
550080.0000000    0.1779949
550120.0000000    0.1846658
550160.0000000    0.1826965
550200.0000000    0.1966830
550240.0000000    0.2007974
550280.0000000    0.1936065
550320.0000000    0.1827725
550360.0000000    0.1909831
550400.0000000    0.1819180
550440.0000000    0.1943563
550480.0000000    0.1834490
550520.0000000    0.1766047
550560.0000000    0.1879049
550600.0000000    0.1816406
550640.0000000    0.1844010
550680.0000000    0.1814246
550720.0000000    0.1925413
550760.0000000    0.1957840
550800.0000000    0.1994885
550840.0000000    0.1933892
550880.0000000    0.2118330
550920.0000000    0.2063340
550960.0000000    0.1944172
551000.0000000    0.1914678
551040.0000000    0.1928778
551080.0000000    0.1931828
551120.0000000    0.1872008
551160.0000000    0.2132387
551200.0000000    0.1964675
551240.0000000    0.2197489
551280.0000000    0.2103042
551320.0000000    0.2085615
551360.0000000    0.2054839
551400.0000000    0.2089255
551440.0000000    0.2062046
551480.0000000    0.1945230
551520.0000000    0.1924171
551560.0000000    0.1937913
551600.0000000    0.2031496
551640.0000000    0.2053866
551680.0000000    0.2266710
551720.0000000    0.2258112
551760.0000000    0.2070628
551800.0000000    0.2022789
551840.0000000    0.2055411
551880.0000000    0.2015421
551920.0000000    0.2100667
551960.0000000    0.2163867
552000.0000000    0.1876415
552040.0000000    0.1901056
552080.0000000    0.1784120
552120.0000000    0.1921458
552160.0000000    0.2119468
552200.0000000    0.1748076
552240.0000000    0.2015129
552280.0000000    0.1951971
552320.0000000    0.1985268
552360.0000000    0.1872296
552400.0000000    0.2019888
552440.0000000    0.2116476
552480.0000000    0.2042264
552520.0000000    0.2021313
552560.0000000    0.2140075
552600.0000000    0.2013202
552640.0000000    0.2057355
552680.0000000    0.2053032
552720.0000000    0.1960365
552760.0000000    0.1919387
552800.0000000    0.1972964
552840.0000000    0.2043504
552880.0000000    0.2015895
552920.0000000    0.1971911
552960.0000000    0.1931044
553000.0000000    0.1999111
553040.0000000    0.1986513
553080.0000000    0.1903280
553120.0000000    0.1985910
553160.0000000    0.2021905
553200.0000000    0.1972998
553240.0000000    0.1903669
553280.0000000    0.2053137
553320.0000000    0.1876184
553360.0000000    0.1909175
553400.0000000    0.2107002
553440.0000000    0.2044145
553480.0000000    0.1980451
553520.0000000    0.2147592
553560.0000000    0.2226879
553600.0000000    0.2168351
553640.0000000    0.2002333
553680.0000000    0.2131982
553720.0000000    0.2247989
553760.0000000    0.2029364
553800.0000000    0.2010128
553840.0000000    0.1976175
553880.0000000    0.1922585
553920.0000000    0.2045379
553960.0000000    0.2133962
554000.0000000    0.2117007
554040.0000000    0.2149361
554080.0000000    0.2089996
554120.0000000    0.2022123
554160.0000000    0.1908582
554200.0000000    0.1836560
554240.0000000    0.1969014
554280.0000000    0.1823751
554320.0000000    0.1905096
554360.0000000    0.1872116
554400.0000000    0.1815414
554440.0000000    0.2120286
554480.0000000    0.2216867
554520.0000000    0.2017378
554560.0000000    0.1914343
554600.0000000    0.2015036
554640.0000000    0.1803519
554680.0000000    0.1910342
554720.0000000    0.2084399
554760.0000000    0.1984813
554800.0000000    0.1917897
554840.0000000    0.2011810
554880.0000000    0.1914168
554920.0000000    0.1808726
554960.0000000    0.1793817
555000.0000000    0.2042655
555040.0000000    0.1923119
555080.0000000    0.1997015
555120.0000000    0.2051982
555160.0000000    0.2098691
555200.0000000    0.2122083
555240.0000000    0.2052878
555280.0000000    0.1971357
555320.0000000    0.1954698
555360.0000000    0.2182210
555400.0000000    0.2031997
555440.0000000    0.2049759
555480.0000000    0.2029221
555520.0000000    0.2240024
555560.0000000    0.1881009
555600.0000000    0.2209533
555640.0000000    0.2133670
555680.0000000    0.2090906
555720.0000000    0.2087301
555760.0000000    0.2037576
555800.0000000    0.2106635
555840.0000000    0.2058726
555880.0000000    0.2178140
555920.0000000    0.2186756
555960.0000000    0.2052205
556000.0000000    0.2028868
556040.0000000    0.2129989
556080.0000000    0.2081544
556120.0000000    0.2022024
556160.0000000    0.2025474
556200.0000000    0.2081648
556240.0000000    0.1890049
556280.0000000    0.1911679
556320.0000000    0.2008218
556360.0000000    0.2065342
556400.0000000    0.1904023
556440.0000000    0.2089923
556480.0000000    0.1998041
556520.0000000    0.1917475
556560.0000000    0.1746753
556600.0000000    0.1894673
556640.0000000    0.2065495
556680.0000000    0.2173517
556720.0000000    0.2014990
556760.0000000    0.1906431
556800.0000000    0.1910710
556840.0000000    0.1968077
556880.0000000    0.1980643
556920.0000000    0.1958403
556960.0000000    0.1794667
557000.0000000    0.2087212
557040.0000000    0.2179707
557080.0000000    0.2105139
557120.0000000    0.1911119
557160.0000000    0.2095496
557200.0000000    0.1902470
557240.0000000    0.2035173
557280.0000000    0.2028175
557320.0000000    0.2238195
557360.0000000    0.2137830
557400.0000000    0.2199598
557440.0000000    0.1923135
557480.0000000    0.1928795
557520.0000000    0.2248216
557560.0000000    0.2045517
557600.0000000    0.1895524
557640.0000000    0.2161426
557680.0000000    0.1854135
557720.0000000    0.2012075
557760.0000000    0.1996396
557800.0000000    0.2074618
557840.0000000    0.2021989
557880.0000000    0.1906636
557920.0000000    0.2073550
557960.0000000    0.1962133
558000.0000000    0.2101028
558040.0000000    0.2085306
558080.0000000    0.1975876
558120.0000000    0.2028619
558160.0000000    0.1928746
558200.0000000    0.1898122
558240.0000000    0.2034171
558280.0000000    0.1767366
558320.0000000    0.1834418
558360.0000000    0.1745806
558400.0000000    0.2020534
558440.0000000    0.2116271
558480.0000000    0.2005998
558520.0000000    0.2104750
558560.0000000    0.2092585
558600.0000000    0.2087009
558640.0000000    0.1964659
558680.0000000    0.1885507
558720.0000000    0.2130110
558760.0000000    0.2156612
558800.0000000    0.2143751
558840.0000000    0.2005361
558880.0000000    0.2135568
558920.0000000    0.2063292
558960.0000000    0.2037764
559000.0000000    0.2167209
559040.0000000    0.2268541
559080.0000000    0.2302970
559120.0000000    0.2088395
559160.0000000    0.2144254
559200.0000000    0.2142043
559240.0000000    0.1946856
559280.0000000    0.1947394
559320.0000000    0.1979326
559360.0000000    0.2079406
559400.0000000    0.2051714
559440.0000000    0.2125776
559480.0000000    0.2214660
559520.0000000    0.2210162
559560.0000000    0.1918344
559600.0000000    0.2034093
559640.0000000    0.2046237
559680.0000000    0.1905502
559720.0000000    0.2027735
559760.0000000    0.2110561
559800.0000000    0.1913320
559840.0000000    0.1883959
559880.0000000    0.2104107
559920.0000000    0.2071889
559960.0000000    0.2054946
560000.0000000    0.1979439
560040.0000000    0.1924911
560080.0000000    0.2097916
560120.0000000    0.2049427
560160.0000000    0.2012939
560200.0000000    0.2060360
560240.0000000    0.2262861
560280.0000000    0.2110506
560320.0000000    0.2245819
560360.0000000    0.2068626
560400.0000000    0.2072656
560440.0000000    0.1990253
560480.0000000    0.2235176
560520.0000000    0.2091122
560560.0000000    0.2158738
560600.0000000    0.2138091
560640.0000000    0.2001287
560680.0000000    0.1949064
560720.0000000    0.2074260
560760.0000000    0.1951873
560800.0000000    0.1712714
560840.0000000    0.1695680
560880.0000000    0.1878378
560920.0000000    0.1793176
560960.0000000    0.1992075
561000.0000000    0.2016659
561040.0000000    0.1980358
561080.0000000    0.1863581
561120.0000000    0.1870484
561160.0000000    0.2010019
561200.0000000    0.1893943
561240.0000000    0.2063502
561280.0000000    0.2269655
561320.0000000    0.2156533
561360.0000000    0.2015491
561400.0000000    0.1862096
561440.0000000    0.1997997
561480.0000000    0.2219649
561520.0000000    0.2050199
561560.0000000    0.2080882
561600.0000000    0.2001044
561640.0000000    0.2090268
561680.0000000    0.2022442
561720.0000000    0.2126379
561760.0000000    0.1949419
561800.0000000    0.2013284
561840.0000000    0.1772971
561880.0000000    0.1835792
561920.0000000    0.1850930
561960.0000000    0.1949755
562000.0000000    0.1977389
562040.0000000    0.2022862
562080.0000000    0.1987339
562120.0000000    0.1875019
562160.0000000    0.1870651
562200.0000000    0.1863035
562240.0000000    0.1978930
562280.0000000    0.1913485
562320.0000000    0.1868563
562360.0000000    0.2158346
562400.0000000    0.2031671
562440.0000000    0.1878556
562480.0000000    0.2073125
562520.0000000    0.2007989
562560.0000000    0.1929727
562600.0000000    0.1921335
562640.0000000    0.1984729
562680.0000000    0.1932430
562720.0000000    0.2020110
562760.0000000    0.1956698
562800.0000000    0.1899942
562840.0000000    0.1975685
562880.0000000    0.1968122
562920.0000000    0.1908419
562960.0000000    0.1827644
563000.0000000    0.1810594
563040.0000000    0.1818248
563080.0000000    0.1917583
563120.0000000    0.1934346
563160.0000000    0.2070986
563200.0000000    0.2219587
563240.0000000    0.1940159
563280.0000000    0.1968707
563320.0000000    0.1899135
563360.0000000    0.1827034
563400.0000000    0.1873155
563440.0000000    0.1895451
563480.0000000    0.2014194
563520.0000000    0.1932939
563560.0000000    0.1977582
563600.0000000    0.1970342
563640.0000000    0.1960559
563680.0000000    0.2097512
563720.0000000    0.2027942
563760.0000000    0.1874651
563800.0000000    0.1933815
563840.0000000    0.2030431
563880.0000000    0.1981552
563920.0000000    0.1950207
563960.0000000    0.2105696
564000.0000000    0.1913336
564040.0000000    0.2086135
564080.0000000    0.1991797
564120.0000000    0.1869437
564160.0000000    0.1776273
564200.0000000    0.1943556
564240.0000000    0.1800687
564280.0000000    0.1811764
564320.0000000    0.1872931
564360.0000000    0.1811822
564400.0000000    0.1833207
564440.0000000    0.1809216
564480.0000000    0.1829791
564520.0000000    0.1884108
564560.0000000    0.1884201
564600.0000000    0.1753606
564640.0000000    0.2056770
564680.0000000    0.1857165
564720.0000000    0.1866421
564760.0000000    0.1856626
564800.0000000    0.1900961
564840.0000000    0.1797272
564880.0000000    0.2003831
564920.0000000    0.1928729
564960.0000000    0.1837238
565000.0000000    0.1924134
565040.0000000    0.2043325
565080.0000000    0.1861458
565120.0000000    0.1925465
565160.0000000    0.1919957
565200.0000000    0.2105068
565240.0000000    0.2060345
565280.0000000    0.2067717
565320.0000000    0.1899979
565360.0000000    0.2053750
565400.0000000    0.1943553
565440.0000000    0.1910182
565480.0000000    0.1935001
565520.0000000    0.1846015
565560.0000000    0.1934740
565600.0000000    0.1788336
565640.0000000    0.1852359
565680.0000000    0.1739605
565720.0000000    0.1886158
565760.0000000    0.1829443
565800.0000000    0.2001277
565840.0000000    0.1889390
565880.0000000    0.1983228
565920.0000000    0.1834638
565960.0000000    0.1985135
566000.0000000    0.2023654
566040.0000000    0.1995757
566080.0000000    0.1963465
566120.0000000    0.1985941
566160.0000000    0.1853078
566200.0000000    0.1907361
566240.0000000    0.1965175
566280.0000000    0.1882499
566320.0000000    0.2014125
566360.0000000    0.1811682
566400.0000000    0.1940656
566440.0000000    0.1945516
566480.0000000    0.1993736
566520.0000000    0.2025916
566560.0000000    0.1775870
566600.0000000    0.2068210
566640.0000000    0.1977679
566680.0000000    0.1831335
566720.0000000    0.1805957
566760.0000000    0.1833635
566800.0000000    0.1924419
566840.0000000    0.2005926
566880.0000000    0.2134765
566920.0000000    0.1844850
566960.0000000    0.1723997
567000.0000000    0.2082167
567040.0000000    0.1863239
567080.0000000    0.1958189
567120.0000000    0.2037662
567160.0000000    0.2003359
567200.0000000    0.2032575
567240.0000000    0.2214249
567280.0000000    0.2159589
567320.0000000    0.2099205
567360.0000000    0.2231811
567400.0000000    0.2084280
567440.0000000    0.2116695
567480.0000000    0.2070126
567520.0000000    0.2085583
567560.0000000    0.2147902
567600.0000000    0.2072964
567640.0000000    0.2095767
567680.0000000    0.2379019
567720.0000000    0.2332229
567760.0000000    0.2302238
567800.0000000    0.2267225
567840.0000000    0.2029086
567880.0000000    0.2109793
567920.0000000    0.2048617
567960.0000000    0.2089584
568000.0000000    0.2075071
568040.0000000    0.2011219
568080.0000000    0.1931983
568120.0000000    0.1927227
568160.0000000    0.2104546
568200.0000000    0.2066251
568240.0000000    0.2067080
568280.0000000    0.2036697
568320.0000000    0.2089325
568360.0000000    0.2247704
568400.0000000    0.2074134
568440.0000000    0.1941171
568480.0000000    0.2108004
568520.0000000    0.1908899
568560.0000000    0.2085593
568600.0000000    0.2037735
568640.0000000    0.2044865
568680.0000000    0.2048773
568720.0000000    0.1914223
568760.0000000    0.2073651
568800.0000000    0.1941461
568840.0000000    0.2213334
568880.0000000    0.2109432
568920.0000000    0.2160573
568960.0000000    0.2206104
569000.0000000    0.2223788
569040.0000000    0.2099107
569080.0000000    0.2324057
569120.0000000    0.2285294
569160.0000000    0.2299171
569200.0000000    0.2417292
569240.0000000    0.2312338
569280.0000000    0.2356369
569320.0000000    0.2567104
569360.0000000    0.2494546
569400.0000000    0.2511130
569440.0000000    0.2425469
569480.0000000    0.2486372
569520.0000000    0.2427152
569560.0000000    0.2492235
569600.0000000    0.2145816
569640.0000000    0.2228704
569680.0000000    0.2288663
569720.0000000    0.2308724
569760.0000000    0.2267869
569800.0000000    0.2191247
569840.0000000    0.2003178
569880.0000000    0.2096874
569920.0000000    0.2108892
569960.0000000    0.2112639
570000.0000000    0.2137977
570040.0000000    0.2069006
570080.0000000    0.1878759
570120.0000000    0.2186640
570160.0000000    0.1843347
570200.0000000    0.1946692
570240.0000000    0.1992949
570280.0000000    0.1826580
570320.0000000    0.2018503
570360.0000000    0.2043526
570400.0000000    0.2025852
570440.0000000    0.1920143
570480.0000000    0.1935065
570520.0000000    0.1799491
570560.0000000    0.2024811
570600.0000000    0.1993287
570640.0000000    0.1876225
570680.0000000    0.1916461
570720.0000000    0.1998216
570760.0000000    0.1851190
570800.0000000    0.1962696
570840.0000000    0.2038416
570880.0000000    0.2070297
570920.0000000    0.2165671
570960.0000000    0.2181793
571000.0000000    0.2133084
571040.0000000    0.1999978
571080.0000000    0.1942441
571120.0000000    0.1929877
571160.0000000    0.1751712
571200.0000000    0.1746258
571240.0000000    0.1826751
571280.0000000    0.1858019
571320.0000000    0.1962436
571360.0000000    0.1850255
571400.0000000    0.1858727
571440.0000000    0.1825515
571480.0000000    0.1996243
571520.0000000    0.1917394
571560.0000000    0.1891097
571600.0000000    0.1999027
571640.0000000    0.1816757
571680.0000000    0.1815785
571720.0000000    0.1911902
571760.0000000    0.1797017
571800.0000000    0.1736445
571840.0000000    0.1993087
571880.0000000    0.1933879
571920.0000000    0.1921591
571960.0000000    0.1864642
572000.0000000    0.1819778
572040.0000000    0.1799309
572080.0000000    0.1885730
572120.0000000    0.1734937
572160.0000000    0.1813622
572200.0000000    0.1962561
572240.0000000    0.1901550
572280.0000000    0.1983082
572320.0000000    0.1919603
572360.0000000    0.1857723
572400.0000000    0.1862254
572440.0000000    0.1881595
572480.0000000    0.1905912
572520.0000000    0.1880148
572560.0000000    0.1852611
572600.0000000    0.1902330
572640.0000000    0.1781621
572680.0000000    0.1881462
572720.0000000    0.1886011
572760.0000000    0.1925898
572800.0000000    0.1967991
572840.0000000    0.1842204
572880.0000000    0.1909625
572920.0000000    0.1973284
572960.0000000    0.2026218
573000.0000000    0.2166024
573040.0000000    0.1921357
573080.0000000    0.1833123
573120.0000000    0.1719388
573160.0000000    0.1895579
573200.0000000    0.1820641
573240.0000000    0.2037207
573280.0000000    0.1907494
573320.0000000    0.1735630
573360.0000000    0.1870170
573400.0000000    0.1878390
573440.0000000    0.1967437
573480.0000000    0.1937722
573520.0000000    0.1951768
573560.0000000    0.1800194
573600.0000000    0.2002918
573640.0000000    0.1834280
573680.0000000    0.2151350
573720.0000000    0.2088694
573760.0000000    0.1880223
573800.0000000    0.1848459
573840.0000000    0.1818465
573880.0000000    0.1960009
573920.0000000    0.1815171
573960.0000000    0.1838378
574000.0000000    0.1886969
574040.0000000    0.2013691
574080.0000000    0.1993746
574120.0000000    0.1874162
574160.0000000    0.1847611
574200.0000000    0.1889166
574240.0000000    0.1841942
574280.0000000    0.1915938
574320.0000000    0.2013555
[truncated: 297,978 more chars]
