# Supplementary material for: Comment on 'Valid molecular dynamics simulations of human hemoglobin require a surprisingly large box size'
Source: eLife. 2019 Jun 20;8:e44718. doi: 10.7554/eLife.44718 (PMC6586461; doi:10.7554/eLife.44718)
Supplement: Figure 1—source data 1. — The zip archive contains a README file describing which source files correspond to the different panels. [file elife-44718-fig1-data1.zip › figure1/panels_AB/90A/d/rmsd_2dn2.xvg]

# This file was created Fri Nov 16 09:10:44 2018
# Created by:
#             :-) GROMACS - gmx rms, 2018.3-dev-20180823-5d5eb38 (-:
# 
# Executable:   /usr/local/gromacs/2018/2018.3-impi2017-fftw337-gcc640-cuda91/bin/gmx
# Data prefix:  /usr/local/gromacs/2018/2018.3-impi2017-fftw337-gcc640-cuda91
# Working dir:  /home/degroot/hb/2dn2/Meuwly/90a-elife/d
# Command line:
#   gmx rms -s ../topol.tpr -f x.xtc -nice 0 -o rmsd_2dn2.xvg
# gmx rms is part of G R O M A C S:
#
# GROningen Mixture of Alchemy and Childrens' Stories
#
@    title "RMSD"
@    xaxis  label "Time (ps)"
@    yaxis  label "RMSD (nm)"
@TYPE xy
@ subtitle "Backbone after lsq fit to Backbone"
   0.0000000    0.0000005
  40.0000000    0.0774702
  80.0000000    0.0780654
 120.0000000    0.0743085
 160.0000000    0.0795659
 200.0000000    0.0727223
 240.0000000    0.0816653
 280.0000000    0.0930681
 320.0000000    0.0850651
 360.0000000    0.0859686
 400.0000000    0.0851510
 440.0000000    0.1011418
 480.0000000    0.1012966
 520.0000000    0.0912111
 560.0000000    0.0923085
 600.0000000    0.1092448
 640.0000000    0.0913453
 680.0000000    0.0888030
 720.0000000    0.0891296
 760.0000000    0.0890002
 800.0000000    0.0930818
 840.0000000    0.0987063
 880.0000000    0.0921879
 920.0000000    0.1102885
 960.0000000    0.1164121
1000.0000000    0.1075424
1040.0000000    0.1149186
1080.0000000    0.1029940
1120.0000000    0.0973588
1160.0000000    0.0935998
1200.0000000    0.0970061
1240.0000000    0.0923685
1280.0000000    0.0912133
1320.0000000    0.0967638
1360.0000000    0.0937225
1400.0000000    0.0889840
1440.0000000    0.1065462
1480.0000000    0.0924767
1520.0000000    0.0902336
1560.0000000    0.1013734
1600.0000000    0.0959758
1640.0000000    0.0911671
1680.0000000    0.0806765
1720.0000000    0.0889769
1760.0000000    0.0894912
1800.0000000    0.0917305
1840.0000000    0.0916145
1880.0000000    0.0958924
1920.0000000    0.0906325
1960.0000000    0.0879129
2000.0000000    0.0961013
2040.0000000    0.0932939
2080.0000000    0.0916570
2120.0000000    0.0921239
2160.0000000    0.0915545
2200.0000000    0.0922245
2240.0000000    0.0867493
2280.0000000    0.0919757
2320.0000000    0.0971160
2360.0000000    0.0992089
2400.0000000    0.1015083
2440.0000000    0.1065974
2480.0000000    0.0940260
2520.0000000    0.0918232
2560.0000000    0.0916957
2600.0000000    0.0986035
2640.0000000    0.0925515
2680.0000000    0.0888923
2720.0000000    0.0962931
2760.0000000    0.0865022
2800.0000000    0.0884496
2840.0000000    0.0877018
2880.0000000    0.0980325
2920.0000000    0.1064254
2960.0000000    0.1106569
3000.0000000    0.0943184
3040.0000000    0.1003446
3080.0000000    0.0933930
3120.0000000    0.0952255
3160.0000000    0.0956232
3200.0000000    0.1124489
3240.0000000    0.0997022
3280.0000000    0.0963633
3320.0000000    0.1016653
3360.0000000    0.0914635
3400.0000000    0.1087348
3440.0000000    0.0999673
3480.0000000    0.1002575
3520.0000000    0.1023326
3560.0000000    0.0899022
3600.0000000    0.0835862
3640.0000000    0.0830906
3680.0000000    0.0981849
3720.0000000    0.0819057
3760.0000000    0.0975608
3800.0000000    0.0821653
3840.0000000    0.0930326
3880.0000000    0.0889349
3920.0000000    0.0945101
3960.0000000    0.0870162
4000.0000000    0.0947549
4040.0000000    0.0995065
4080.0000000    0.0831388
4120.0000000    0.0896620
4160.0000000    0.0903453
4200.0000000    0.0967013
4240.0000000    0.0991999
4280.0000000    0.0901019
4320.0000000    0.0865742
4360.0000000    0.0863356
4400.0000000    0.0915592
4440.0000000    0.0865413
4480.0000000    0.0816113
4520.0000000    0.0870452
4560.0000000    0.0977928
4600.0000000    0.1005934
4640.0000000    0.0964612
4680.0000000    0.0900049
4720.0000000    0.0945847
4760.0000000    0.0914645
4800.0000000    0.0916575
4840.0000000    0.0935199
4880.0000000    0.0937268
4920.0000000    0.0829249
4960.0000000    0.0819374
5000.0000000    0.0827430
5040.0000000    0.0885556
5080.0000000    0.0754396
5120.0000000    0.0892385
5160.0000000    0.0913651
5200.0000000    0.0871566
5240.0000000    0.1040323
5280.0000000    0.0894786
5320.0000000    0.1001621
5360.0000000    0.1053306
5400.0000000    0.0911320
5440.0000000    0.0924595
5480.0000000    0.0927134
5520.0000000    0.0833113
5560.0000000    0.0995679
5600.0000000    0.0906360
5640.0000000    0.0966543
5680.0000000    0.1033109
5720.0000000    0.0987531
5760.0000000    0.0944314
5800.0000000    0.0971106
5840.0000000    0.0886401
5880.0000000    0.0819728
5920.0000000    0.0943654
5960.0000000    0.0938015
6000.0000000    0.0907906
6040.0000000    0.1034191
6080.0000000    0.0910535
6120.0000000    0.0941233
6160.0000000    0.0966652
6200.0000000    0.0944875
6240.0000000    0.0967900
6280.0000000    0.1083808
6320.0000000    0.1032821
6360.0000000    0.0965689
6400.0000000    0.1055806
6440.0000000    0.1078927
6480.0000000    0.1024069
6520.0000000    0.1016431
6560.0000000    0.0887491
6600.0000000    0.1016685
6640.0000000    0.0888220
6680.0000000    0.0933351
6720.0000000    0.0937217
6760.0000000    0.0918804
6800.0000000    0.0862160
6840.0000000    0.0906327
6880.0000000    0.1002825
6920.0000000    0.0964354
6960.0000000    0.0919052
7000.0000000    0.0982269
7040.0000000    0.0929934
7080.0000000    0.0959323
7120.0000000    0.0998260
7160.0000000    0.0985322
7200.0000000    0.1018433
7240.0000000    0.0934990
7280.0000000    0.0975684
7320.0000000    0.0994960
7360.0000000    0.1014076
7400.0000000    0.1010628
7440.0000000    0.0923756
7480.0000000    0.0944726
7520.0000000    0.1008846
7560.0000000    0.0991850
7600.0000000    0.1050415
7640.0000000    0.1099068
7680.0000000    0.1015740
7720.0000000    0.1004361
7760.0000000    0.1027988
7800.0000000    0.0915850
7840.0000000    0.0928811
7880.0000000    0.1040284
7920.0000000    0.0972893
7960.0000000    0.1072251
8000.0000000    0.0978586
8040.0000000    0.1009376
8080.0000000    0.0995195
8120.0000000    0.0998187
8160.0000000    0.0963465
8200.0000000    0.0998224
8240.0000000    0.1014275
8280.0000000    0.0988663
8320.0000000    0.0993690
8360.0000000    0.0897134
8400.0000000    0.0928822
8440.0000000    0.1005356
8480.0000000    0.0874706
8520.0000000    0.0978830
8560.0000000    0.1033424
8600.0000000    0.1005630
8640.0000000    0.1048306
8680.0000000    0.1014158
8720.0000000    0.0966976
8760.0000000    0.0964545
8800.0000000    0.0970124
8840.0000000    0.0953540
8880.0000000    0.0882849
8920.0000000    0.0870959
8960.0000000    0.1023776
9000.0000000    0.0924628
9040.0000000    0.1002023
9080.0000000    0.0918841
9120.0000000    0.1028341
9160.0000000    0.0994001
9200.0000000    0.0974330
9240.0000000    0.1036437
9280.0000000    0.1010327
9320.0000000    0.1024284
9360.0000000    0.0922579
9400.0000000    0.0904613
9440.0000000    0.0921439
9480.0000000    0.0925194
9520.0000000    0.0841568
9560.0000000    0.0942797
9600.0000000    0.1011529
9640.0000000    0.0925891
9680.0000000    0.0942948
9720.0000000    0.0906476
9760.0000000    0.0916499
9800.0000000    0.0953867
9840.0000000    0.0873501
9880.0000000    0.0897760
9920.0000000    0.0925068
9960.0000000    0.0904173
10000.0000000    0.0915865
10040.0000000    0.0921945
10080.0000000    0.0897906
10120.0000000    0.0934779
10160.0000000    0.1005320
10200.0000000    0.1018218
10240.0000000    0.0969496
10280.0000000    0.1156006
10320.0000000    0.0863577
10360.0000000    0.0955898
10400.0000000    0.0976868
10440.0000000    0.0983146
10480.0000000    0.1001139
10520.0000000    0.0913851
10560.0000000    0.1032058
10600.0000000    0.1028600
10640.0000000    0.1028971
10680.0000000    0.1198307
10720.0000000    0.1064445
10760.0000000    0.1038071
10800.0000000    0.1036368
10840.0000000    0.0988801
10880.0000000    0.1017061
10920.0000000    0.1047231
10960.0000000    0.1078760
11000.0000000    0.1017039
11040.0000000    0.1027543
11080.0000000    0.1147885
11120.0000000    0.1088309
11160.0000000    0.1124121
11200.0000000    0.1024646
11240.0000000    0.1017264
11280.0000000    0.0943329
11320.0000000    0.1113023
11360.0000000    0.1016083
11400.0000000    0.1054621
11440.0000000    0.0962232
11480.0000000    0.0886925
11520.0000000    0.0906429
11560.0000000    0.1011344
11600.0000000    0.0939443
11640.0000000    0.0920081
11680.0000000    0.0904164
11720.0000000    0.1038857
11760.0000000    0.1003111
11800.0000000    0.1078348
11840.0000000    0.1095916
11880.0000000    0.0945796
11920.0000000    0.1067585
11960.0000000    0.0951521
12000.0000000    0.1062024
12040.0000000    0.1148394
12080.0000000    0.0993219
12120.0000000    0.0955082
12160.0000000    0.0937060
12200.0000000    0.1098434
12240.0000000    0.0945662
12280.0000000    0.0959124
12320.0000000    0.1011348
12360.0000000    0.0999864
12400.0000000    0.0998325
12440.0000000    0.1027632
12480.0000000    0.1048125
12520.0000000    0.1125908
12560.0000000    0.1052046
12600.0000000    0.1129460
12640.0000000    0.1086089
12680.0000000    0.1103941
12720.0000000    0.1050744
12760.0000000    0.1120359
12800.0000000    0.1082142
12840.0000000    0.1069177
12880.0000000    0.1027546
12920.0000000    0.0977502
12960.0000000    0.1043272
13000.0000000    0.1062259
13040.0000000    0.1037315
13080.0000000    0.1129280
13120.0000000    0.1060944
13160.0000000    0.0998619
13200.0000000    0.0989973
13240.0000000    0.1082081
13280.0000000    0.0988890
13320.0000000    0.1042170
13360.0000000    0.1005266
13400.0000000    0.1096165
13440.0000000    0.1066036
13480.0000000    0.1152288
13520.0000000    0.1094304
13560.0000000    0.1065237
13600.0000000    0.1042573
13640.0000000    0.1011531
13680.0000000    0.1086134
13720.0000000    0.1037668
13760.0000000    0.1027929
13800.0000000    0.1162255
13840.0000000    0.1172983
13880.0000000    0.1067240
13920.0000000    0.1140274
13960.0000000    0.1137889
14000.0000000    0.1094754
14040.0000000    0.1012418
14080.0000000    0.1010033
14120.0000000    0.1015284
14160.0000000    0.1101773
14200.0000000    0.1117970
14240.0000000    0.1009709
14280.0000000    0.1035313
14320.0000000    0.0981052
14360.0000000    0.1074992
14400.0000000    0.1015355
14440.0000000    0.0998747
14480.0000000    0.0994417
14520.0000000    0.1054232
14560.0000000    0.1114895
14600.0000000    0.1068800
14640.0000000    0.1241823
14680.0000000    0.1224021
14720.0000000    0.0998520
14760.0000000    0.0984987
14800.0000000    0.0986537
14840.0000000    0.1161119
14880.0000000    0.0983406
14920.0000000    0.0994831
14960.0000000    0.0967624
15000.0000000    0.1078670
15040.0000000    0.1001325
15080.0000000    0.1005063
15120.0000000    0.1133095
15160.0000000    0.1177525
15200.0000000    0.1162691
15240.0000000    0.1142728
15280.0000000    0.0986717
15320.0000000    0.1093300
15360.0000000    0.0945597
15400.0000000    0.1056688
15440.0000000    0.1050780
15480.0000000    0.1163119
15520.0000000    0.1068200
15560.0000000    0.0969880
15600.0000000    0.0954883
15640.0000000    0.1074965
15680.0000000    0.0887735
15720.0000000    0.1003526
15760.0000000    0.0928855
15800.0000000    0.1203866
15840.0000000    0.1006166
15880.0000000    0.1049905
15920.0000000    0.1009878
15960.0000000    0.0953184
16000.0000000    0.1001293
16040.0000000    0.1092128
16080.0000000    0.0991720
16120.0000000    0.0964827
16160.0000000    0.1157773
16200.0000000    0.1067627
16240.0000000    0.0995822
16280.0000000    0.1108286
16320.0000000    0.0896715
16360.0000000    0.1080238
16400.0000000    0.0960153
16440.0000000    0.1013367
16480.0000000    0.0897510
16520.0000000    0.0953473
16560.0000000    0.1046495
16600.0000000    0.0999407
16640.0000000    0.0982751
16680.0000000    0.1065199
16720.0000000    0.1036540
16760.0000000    0.1022832
16800.0000000    0.1051899
16840.0000000    0.0955919
16880.0000000    0.1003858
16920.0000000    0.1040199
16960.0000000    0.0994023
17000.0000000    0.0991724
17040.0000000    0.1033999
17080.0000000    0.0943290
17120.0000000    0.0909604
17160.0000000    0.1036905
17200.0000000    0.1194232
17240.0000000    0.0955379
17280.0000000    0.0974649
17320.0000000    0.1025102
17360.0000000    0.1006029
17400.0000000    0.1009438
17440.0000000    0.0949682
17480.0000000    0.0960890
17520.0000000    0.0961605
17560.0000000    0.1108349
17600.0000000    0.1069978
17640.0000000    0.0965361
17680.0000000    0.0985685
17720.0000000    0.0982266
17760.0000000    0.0968146
17800.0000000    0.0930020
17840.0000000    0.0986947
17880.0000000    0.0924877
17920.0000000    0.0919118
17960.0000000    0.0996835
18000.0000000    0.0879639
18040.0000000    0.1012356
18080.0000000    0.0943853
18120.0000000    0.0939466
18160.0000000    0.1076599
18200.0000000    0.0997930
18240.0000000    0.0995023
18280.0000000    0.1014339
18320.0000000    0.0895217
18360.0000000    0.1157444
18400.0000000    0.1049581
18440.0000000    0.0990187
18480.0000000    0.0956532
18520.0000000    0.0970153
18560.0000000    0.1011703
18600.0000000    0.0850797
18640.0000000    0.0959997
18680.0000000    0.1088608
18720.0000000    0.1038879
18760.0000000    0.0963699
18800.0000000    0.0921858
18840.0000000    0.0952644
18880.0000000    0.0964531
18920.0000000    0.0895643
18960.0000000    0.0943076
19000.0000000    0.0888368
19040.0000000    0.1032698
19080.0000000    0.0888163
19120.0000000    0.0950182
19160.0000000    0.0902854
19200.0000000    0.0895478
19240.0000000    0.0853989
19280.0000000    0.0908300
19320.0000000    0.0946655
19360.0000000    0.1009028
19400.0000000    0.0937603
19440.0000000    0.0858026
19480.0000000    0.0942541
19520.0000000    0.1018825
19560.0000000    0.1013314
19600.0000000    0.1034470
19640.0000000    0.0923662
19680.0000000    0.0945430
19720.0000000    0.1044081
19760.0000000    0.1045032
19800.0000000    0.0974679
19840.0000000    0.0988675
19880.0000000    0.1018746
19920.0000000    0.1065728
19960.0000000    0.0974654
20000.0000000    0.0989816
20040.0000000    0.1036907
20080.0000000    0.1027083
20120.0000000    0.0933802
20160.0000000    0.0916591
20200.0000000    0.0848902
20240.0000000    0.0971024
20280.0000000    0.0774572
20320.0000000    0.0777984
20360.0000000    0.0876508
20400.0000000    0.0847975
20440.0000000    0.0946883
20480.0000000    0.0830459
20520.0000000    0.0914751
20560.0000000    0.0840334
20600.0000000    0.0858192
20640.0000000    0.0904189
20680.0000000    0.0960072
20720.0000000    0.0997691
20760.0000000    0.0883912
20800.0000000    0.0880471
20840.0000000    0.0861509
20880.0000000    0.0917591
20920.0000000    0.1006568
20960.0000000    0.0827632
21000.0000000    0.0994892
21040.0000000    0.0908616
21080.0000000    0.1017843
21120.0000000    0.0870956
21160.0000000    0.0930654
21200.0000000    0.0902189
21240.0000000    0.0907649
21280.0000000    0.0959458
21320.0000000    0.1006346
21360.0000000    0.0913342
21400.0000000    0.0730214
21440.0000000    0.0943680
21480.0000000    0.0984236
21520.0000000    0.0999662
21560.0000000    0.1087517
21600.0000000    0.0948289
21640.0000000    0.0941937
21680.0000000    0.1066405
21720.0000000    0.1090124
21760.0000000    0.1093897
21800.0000000    0.0881270
21840.0000000    0.1012579
21880.0000000    0.1030102
21920.0000000    0.0884024
21960.0000000    0.1057479
22000.0000000    0.0955747
22040.0000000    0.0935085
22080.0000000    0.0968814
22120.0000000    0.0958077
22160.0000000    0.1060440
22200.0000000    0.0954188
22240.0000000    0.0894486
22280.0000000    0.0925410
22320.0000000    0.0905861
22360.0000000    0.0927095
22400.0000000    0.0952512
22440.0000000    0.1209783
22480.0000000    0.1020598
22520.0000000    0.1043587
22560.0000000    0.0898630
22600.0000000    0.1003158
22640.0000000    0.0989121
22680.0000000    0.1098928
22720.0000000    0.1017395
22760.0000000    0.0997874
22800.0000000    0.1092902
22840.0000000    0.1115124
22880.0000000    0.1009941
22920.0000000    0.1010461
22960.0000000    0.1084829
23000.0000000    0.1028199
23040.0000000    0.1006245
23080.0000000    0.0943013
23120.0000000    0.0940267
23160.0000000    0.0944844
23200.0000000    0.0931397
23240.0000000    0.0898809
23280.0000000    0.0907061
23320.0000000    0.0937252
23360.0000000    0.0967964
23400.0000000    0.0932124
23440.0000000    0.1026861
23480.0000000    0.0971932
23520.0000000    0.1080479
23560.0000000    0.1039478
23600.0000000    0.0960335
23640.0000000    0.0914859
23680.0000000    0.1039308
23720.0000000    0.0873624
23760.0000000    0.1039247
23800.0000000    0.1038845
23840.0000000    0.1094773
23880.0000000    0.1034951
23920.0000000    0.1059912
23960.0000000    0.1148893
24000.0000000    0.0980487
24040.0000000    0.0990025
24080.0000000    0.0967085
24120.0000000    0.0966729
24160.0000000    0.0887339
24200.0000000    0.0988799
24240.0000000    0.1028359
24280.0000000    0.1023412
24320.0000000    0.0977041
24360.0000000    0.1030696
24400.0000000    0.0949089
24440.0000000    0.1103546
24480.0000000    0.1028879
24520.0000000    0.0967084
24560.0000000    0.0994328
24600.0000000    0.0873872
24640.0000000    0.0921318
24680.0000000    0.0971512
24720.0000000    0.1059080
24760.0000000    0.0980785
24800.0000000    0.1064140
24840.0000000    0.1096721
24880.0000000    0.0937276
24920.0000000    0.0918073
24960.0000000    0.0856642
25000.0000000    0.0924186
25040.0000000    0.0772381
25080.0000000    0.0905647
25120.0000000    0.0806288
25160.0000000    0.0857928
25200.0000000    0.0946050
25240.0000000    0.0908658
25280.0000000    0.0789746
25320.0000000    0.0869884
25360.0000000    0.1014753
25400.0000000    0.0893924
25440.0000000    0.0880072
25480.0000000    0.1048511
25520.0000000    0.0904790
25560.0000000    0.1000628
25600.0000000    0.0868175
25640.0000000    0.0892919
25680.0000000    0.0907647
25720.0000000    0.0862545
25760.0000000    0.0946424
25800.0000000    0.0940595
25840.0000000    0.0973221
25880.0000000    0.0985685
25920.0000000    0.0997408
25960.0000000    0.0915142
26000.0000000    0.0863689
26040.0000000    0.0902381
26080.0000000    0.0999653
26120.0000000    0.0883895
26160.0000000    0.1037995
26200.0000000    0.1114194
26240.0000000    0.0982400
26280.0000000    0.0984094
26320.0000000    0.0995943
26360.0000000    0.0901676
26400.0000000    0.1015471
26440.0000000    0.0935402
26480.0000000    0.1013292
26520.0000000    0.0825016
26560.0000000    0.0804839
26600.0000000    0.0974899
26640.0000000    0.0930954
26680.0000000    0.0914800
26720.0000000    0.0959165
26760.0000000    0.0848316
26800.0000000    0.0833514
26840.0000000    0.0834721
26880.0000000    0.0934632
26920.0000000    0.0951191
26960.0000000    0.0952571
27000.0000000    0.0987348
27040.0000000    0.0965620
27080.0000000    0.0962670
27120.0000000    0.0903085
27160.0000000    0.0911621
27200.0000000    0.0859766
27240.0000000    0.1044139
27280.0000000    0.0951728
27320.0000000    0.0991830
27360.0000000    0.1028233
27400.0000000    0.0859938
27440.0000000    0.0812702
27480.0000000    0.0874129
27520.0000000    0.0883927
27560.0000000    0.0919730
27600.0000000    0.0926791
27640.0000000    0.0944938
27680.0000000    0.1118342
27720.0000000    0.1002228
27760.0000000    0.0942816
27800.0000000    0.0953802
27840.0000000    0.1013550
27880.0000000    0.1051412
27920.0000000    0.1023167
27960.0000000    0.0924909
28000.0000000    0.0955114
28040.0000000    0.1162584
28080.0000000    0.1087963
28120.0000000    0.0934614
28160.0000000    0.0928146
28200.0000000    0.0951873
28240.0000000    0.1014907
28280.0000000    0.1001150
28320.0000000    0.0932932
28360.0000000    0.0945706
28400.0000000    0.0842439
28440.0000000    0.0929488
28480.0000000    0.0969176
28520.0000000    0.0892512
28560.0000000    0.1099485
28600.0000000    0.0913910
28640.0000000    0.1053690
28680.0000000    0.1068335
28720.0000000    0.1145707
28760.0000000    0.1048209
28800.0000000    0.1036395
28840.0000000    0.0999024
28880.0000000    0.0926340
28920.0000000    0.0986969
28960.0000000    0.0903852
29000.0000000    0.0973556
29040.0000000    0.0986072
29080.0000000    0.0991797
29120.0000000    0.1085741
29160.0000000    0.0938823
29200.0000000    0.0927737
29240.0000000    0.1018961
29280.0000000    0.1005675
29320.0000000    0.0922805
29360.0000000    0.1116759
29400.0000000    0.1051607
29440.0000000    0.0992764
29480.0000000    0.0998444
29520.0000000    0.1007670
29560.0000000    0.1051889
29600.0000000    0.1105293
29640.0000000    0.0888817
29680.0000000    0.0968839
29720.0000000    0.0857909
29760.0000000    0.0908026
29800.0000000    0.0905651
29840.0000000    0.0882312
29880.0000000    0.0853933
29920.0000000    0.0876129
29960.0000000    0.0892215
30000.0000000    0.0887621
30040.0000000    0.0932147
30080.0000000    0.1087236
30120.0000000    0.1042436
30160.0000000    0.1050121
30200.0000000    0.0873252
30240.0000000    0.0920902
30280.0000000    0.0949652
30320.0000000    0.1040986
30360.0000000    0.0945201
30400.0000000    0.0995808
30440.0000000    0.1029501
30480.0000000    0.1023653
30520.0000000    0.1038711
30560.0000000    0.1040865
30600.0000000    0.1028194
30640.0000000    0.0975386
30680.0000000    0.0948041
30720.0000000    0.0993364
30760.0000000    0.0923227
30800.0000000    0.0999051
30840.0000000    0.1043485
30880.0000000    0.0963640
30920.0000000    0.0937089
30960.0000000    0.0970869
31000.0000000    0.0898709
31040.0000000    0.0924435
31080.0000000    0.0913605
31120.0000000    0.1021688
31160.0000000    0.1016123
31200.0000000    0.1014856
31240.0000000    0.0951541
31280.0000000    0.0996228
31320.0000000    0.0983388
31360.0000000    0.0965383
31400.0000000    0.0998341
31440.0000000    0.1011344
31480.0000000    0.0917771
31520.0000000    0.1039599
31560.0000000    0.0981113
31600.0000000    0.1043520
31640.0000000    0.0935539
31680.0000000    0.0958145
31720.0000000    0.0972466
31760.0000000    0.0956950
31800.0000000    0.0992987
31840.0000000    0.0960319
31880.0000000    0.0971444
31920.0000000    0.1052944
31960.0000000    0.0916096
32000.0000000    0.0920649
32040.0000000    0.1002152
32080.0000000    0.0896882
32120.0000000    0.1005879
32160.0000000    0.1067428
32200.0000000    0.1046263
32240.0000000    0.1056953
32280.0000000    0.1089688
32320.0000000    0.1049474
32360.0000000    0.0984897
32400.0000000    0.0948971
32440.0000000    0.1080600
32480.0000000    0.1112240
32520.0000000    0.1074542
32560.0000000    0.0951637
32600.0000000    0.1088010
32640.0000000    0.1124710
32680.0000000    0.1116308
32720.0000000    0.1175449
32760.0000000    0.0998756
32800.0000000    0.0965337
32840.0000000    0.1093119
32880.0000000    0.1114911
32920.0000000    0.1053198
32960.0000000    0.1168048
33000.0000000    0.0999663
33040.0000000    0.1061020
33080.0000000    0.1019138
33120.0000000    0.1002092
33160.0000000    0.1090898
33200.0000000    0.1057069
33240.0000000    0.1151615
33280.0000000    0.1072841
33320.0000000    0.1007171
33360.0000000    0.1072252
33400.0000000    0.1044141
33440.0000000    0.1104566
33480.0000000    0.1128846
33520.0000000    0.1108802
33560.0000000    0.1054222
33600.0000000    0.1046009
33640.0000000    0.1132042
33680.0000000    0.1141210
33720.0000000    0.1146481
33760.0000000    0.1060109
33800.0000000    0.1174527
33840.0000000    0.1160574
33880.0000000    0.1169711
33920.0000000    0.1158099
33960.0000000    0.1229611
34000.0000000    0.1148687
34040.0000000    0.1219481
34080.0000000    0.1226120
34120.0000000    0.1211993
34160.0000000    0.1088083
34200.0000000    0.1097873
34240.0000000    0.1047504
34280.0000000    0.1088188
34320.0000000    0.1112744
34360.0000000    0.1095882
34400.0000000    0.1103981
34440.0000000    0.1077126
34480.0000000    0.1071978
34520.0000000    0.1052062
34560.0000000    0.1117952
34600.0000000    0.0992485
34640.0000000    0.1065352
34680.0000000    0.1054030
34720.0000000    0.1067062
34760.0000000    0.1016241
34800.0000000    0.1063979
34840.0000000    0.1057025
34880.0000000    0.1055206
34920.0000000    0.1080291
34960.0000000    0.1094013
35000.0000000    0.1075738
35040.0000000    0.1082045
35080.0000000    0.1051106
35120.0000000    0.1110271
35160.0000000    0.1220370
35200.0000000    0.1154009
35240.0000000    0.1118712
35280.0000000    0.1024882
35320.0000000    0.1066291
35360.0000000    0.1173355
35400.0000000    0.1130582
35440.0000000    0.1294167
35480.0000000    0.1293850
35520.0000000    0.1122669
35560.0000000    0.1148193
35600.0000000    0.1187752
35640.0000000    0.1165166
35680.0000000    0.1040725
35720.0000000    0.1113826
35760.0000000    0.0979789
35800.0000000    0.1049602
35840.0000000    0.1039144
35880.0000000    0.1040130
35920.0000000    0.1139122
35960.0000000    0.1161614
36000.0000000    0.1118324
36040.0000000    0.1104586
36080.0000000    0.1223234
36120.0000000    0.1114276
36160.0000000    0.1123795
36200.0000000    0.1077498
36240.0000000    0.0924969
36280.0000000    0.1053127
36320.0000000    0.1082637
36360.0000000    0.1016634
36400.0000000    0.0970545
36440.0000000    0.0925926
36480.0000000    0.0950396
36520.0000000    0.0923699
36560.0000000    0.0972122
36600.0000000    0.1004333
36640.0000000    0.1005176
36680.0000000    0.0996936
36720.0000000    0.1047182
36760.0000000    0.0893623
36800.0000000    0.0915078
36840.0000000    0.0964791
36880.0000000    0.0925109
36920.0000000    0.0892096
36960.0000000    0.0977623
37000.0000000    0.0982089
37040.0000000    0.0871081
37080.0000000    0.1111540
37120.0000000    0.0785936
37160.0000000    0.0819331
37200.0000000    0.0769748
37240.0000000    0.0973314
37280.0000000    0.0871232
37320.0000000    0.0996000
37360.0000000    0.0923638
37400.0000000    0.0978409
37440.0000000    0.0960724
37480.0000000    0.0932643
37520.0000000    0.0918052
37560.0000000    0.0910747
37600.0000000    0.0899958
37640.0000000    0.0884563
37680.0000000    0.0976765
37720.0000000    0.1061689
37760.0000000    0.0862542
37800.0000000    0.0919433
37840.0000000    0.0864597
37880.0000000    0.0923536
37920.0000000    0.0895268
37960.0000000    0.0886578
38000.0000000    0.0869191
38040.0000000    0.0892887
38080.0000000    0.0850631
38120.0000000    0.0850493
38160.0000000    0.0921473
38200.0000000    0.0927741
38240.0000000    0.0992105
38280.0000000    0.0971812
38320.0000000    0.1006346
38360.0000000    0.0960781
38400.0000000    0.0947670
38440.0000000    0.0935891
38480.0000000    0.0956477
38520.0000000    0.1002895
38560.0000000    0.0947361
38600.0000000    0.0995403
38640.0000000    0.0912315
38680.0000000    0.0921953
38720.0000000    0.0860424
38760.0000000    0.0910835
38800.0000000    0.1003762
38840.0000000    0.0965877
38880.0000000    0.0912985
38920.0000000    0.1080270
38960.0000000    0.0924120
39000.0000000    0.1051303
39040.0000000    0.0892411
39080.0000000    0.0925684
39120.0000000    0.1048594
39160.0000000    0.1038799
39200.0000000    0.1007371
39240.0000000    0.0970663
39280.0000000    0.0954323
39320.0000000    0.0936836
39360.0000000    0.0992599
39400.0000000    0.1214449
39440.0000000    0.1086505
39480.0000000    0.0945574
39520.0000000    0.1220183
39560.0000000    0.1109601
39600.0000000    0.1224074
39640.0000000    0.1108200
39680.0000000    0.1002560
39720.0000000    0.1008919
39760.0000000    0.1011046
39800.0000000    0.0892768
39840.0000000    0.1025020
39880.0000000    0.0941581
39920.0000000    0.1054502
39960.0000000    0.0954518
40000.0000000    0.0901451
40040.0000000    0.0968919
40080.0000000    0.0848708
40120.0000000    0.0950461
40160.0000000    0.1059121
40200.0000000    0.0908513
40240.0000000    0.1000341
40280.0000000    0.0969452
40320.0000000    0.0915517
40360.0000000    0.0972696
40400.0000000    0.0909246
40440.0000000    0.1004044
40480.0000000    0.0942464
40520.0000000    0.0889022
40560.0000000    0.0978808
40600.0000000    0.0985586
40640.0000000    0.0976492
40680.0000000    0.0968812
40720.0000000    0.1096463
40760.0000000    0.1061671
40800.0000000    0.0972364
40840.0000000    0.0934249
40880.0000000    0.0900324
40920.0000000    0.0913067
40960.0000000    0.0991267
41000.0000000    0.1105379
41040.0000000    0.1082282
41080.0000000    0.1027311
41120.0000000    0.1036099
41160.0000000    0.1036792
41200.0000000    0.1100543
41240.0000000    0.1018886
41280.0000000    0.1076858
41320.0000000    0.1127833
41360.0000000    0.1008895
41400.0000000    0.1026245
41440.0000000    0.1055512
41480.0000000    0.1046773
41520.0000000    0.0987852
41560.0000000    0.1059266
41600.0000000    0.0988381
41640.0000000    0.0947181
41680.0000000    0.1087829
41720.0000000    0.0919447
41760.0000000    0.0884457
41800.0000000    0.0982062
41840.0000000    0.0928619
41880.0000000    0.0935877
41920.0000000    0.0959217
41960.0000000    0.0943769
42000.0000000    0.0980268
42040.0000000    0.0898890
42080.0000000    0.1078234
42120.0000000    0.0985870
42160.0000000    0.1100134
42200.0000000    0.1143752
42240.0000000    0.1031649
42280.0000000    0.1078536
42320.0000000    0.1054919
42360.0000000    0.0999500
42400.0000000    0.0972234
42440.0000000    0.1032848
42480.0000000    0.0997510
42520.0000000    0.0981414
42560.0000000    0.1100671
42600.0000000    0.1121185
42640.0000000    0.0978782
42680.0000000    0.0946765
42720.0000000    0.0986441
42760.0000000    0.0991135
42800.0000000    0.1009333
42840.0000000    0.1020415
42880.0000000    0.0968406
42920.0000000    0.1072113
42960.0000000    0.1035548
43000.0000000    0.1105390
43040.0000000    0.1012786
43080.0000000    0.1020087
43120.0000000    0.1053556
43160.0000000    0.1145427
43200.0000000    0.1194861
43240.0000000    0.1108358
43280.0000000    0.1140350
43320.0000000    0.1039377
43360.0000000    0.1078546
43400.0000000    0.1014481
43440.0000000    0.1114396
43480.0000000    0.1003726
43520.0000000    0.1006674
43560.0000000    0.0894884
43600.0000000    0.1052904
43640.0000000    0.0912281
43680.0000000    0.0951319
43720.0000000    0.0974574
43760.0000000    0.1002192
43800.0000000    0.0969553
43840.0000000    0.1152860
43880.0000000    0.1135621
43920.0000000    0.1010180
43960.0000000    0.0988046
44000.0000000    0.0977454
44040.0000000    0.0981023
44080.0000000    0.0896800
44120.0000000    0.0939367
44160.0000000    0.0930244
44200.0000000    0.1006186
44240.0000000    0.0962467
44280.0000000    0.0917187
44320.0000000    0.1029188
44360.0000000    0.0982255
44400.0000000    0.1006073
44440.0000000    0.1097602
44480.0000000    0.1087595
44520.0000000    0.1052361
44560.0000000    0.0970364
44600.0000000    0.1010361
44640.0000000    0.1045154
44680.0000000    0.0982586
44720.0000000    0.0907206
44760.0000000    0.0892189
44800.0000000    0.0882602
44840.0000000    0.1020716
44880.0000000    0.0918809
44920.0000000    0.0985335
44960.0000000    0.0889246
45000.0000000    0.0915924
45040.0000000    0.0936546
45080.0000000    0.0921765
45120.0000000    0.0888197
45160.0000000    0.0860569
45200.0000000    0.0882136
45240.0000000    0.1107974
45280.0000000    0.1063102
45320.0000000    0.1032526
45360.0000000    0.1072076
45400.0000000    0.1048528
45440.0000000    0.1093762
45480.0000000    0.1117403
45520.0000000    0.1097562
45560.0000000    0.0980980
45600.0000000    0.1014242
45640.0000000    0.1106401
45680.0000000    0.1013405
45720.0000000    0.1130128
45760.0000000    0.1063584
45800.0000000    0.1239508
45840.0000000    0.1024463
45880.0000000    0.1083970
45920.0000000    0.1149832
45960.0000000    0.1091272
46000.0000000    0.1035090
46040.0000000    0.0987842
46080.0000000    0.0914890
46120.0000000    0.1086049
46160.0000000    0.1051270
46200.0000000    0.1023669
46240.0000000    0.1210674
46280.0000000    0.1096082
46320.0000000    0.0953276
46360.0000000    0.1097543
46400.0000000    0.1129095
46440.0000000    0.0971038
46480.0000000    0.1056115
46520.0000000    0.0972679
46560.0000000    0.1075967
46600.0000000    0.1065067
46640.0000000    0.1004297
46680.0000000    0.1088032
46720.0000000    0.0871572
46760.0000000    0.0985490
46800.0000000    0.0963270
46840.0000000    0.1107085
46880.0000000    0.0996400
46920.0000000    0.1043820
46960.0000000    0.1000572
47000.0000000    0.1018358
47040.0000000    0.1065281
47080.0000000    0.1124333
47120.0000000    0.1040193
47160.0000000    0.1043735
47200.0000000    0.1017327
47240.0000000    0.1082194
47280.0000000    0.1037980
47320.0000000    0.1024092
47360.0000000    0.1011119
47400.0000000    0.0948942
47440.0000000    0.1104754
47480.0000000    0.1044821
47520.0000000    0.1017363
47560.0000000    0.0983347
47600.0000000    0.1101918
47640.0000000    0.1141681
47680.0000000    0.1005376
47720.0000000    0.1066286
47760.0000000    0.1050519
47800.0000000    0.0899583
47840.0000000    0.1018373
47880.0000000    0.1031476
47920.0000000    0.1053176
47960.0000000    0.0931893
48000.0000000    0.1038357
48040.0000000    0.1019073
48080.0000000    0.1038031
48120.0000000    0.1032959
48160.0000000    0.1084953
48200.0000000    0.1041290
48240.0000000    0.1091663
48280.0000000    0.1024886
48320.0000000    0.0924282
48360.0000000    0.1083147
48400.0000000    0.1060512
48440.0000000    0.1007223
48480.0000000    0.1014091
48520.0000000    0.0944574
48560.0000000    0.0946585
48600.0000000    0.0953689
48640.0000000    0.0976543
48680.0000000    0.0913577
48720.0000000    0.0940899
48760.0000000    0.1046907
48800.0000000    0.1121599
48840.0000000    0.1091783
48880.0000000    0.1089996
48920.0000000    0.1056442
48960.0000000    0.1042763
49000.0000000    0.1240222
49040.0000000    0.1134724
49080.0000000    0.1067231
49120.0000000    0.1117659
49160.0000000    0.1172665
49200.0000000    0.1089612
49240.0000000    0.1099778
49280.0000000    0.1198363
49320.0000000    0.1017042
49360.0000000    0.1098388
49400.0000000    0.0983815
49440.0000000    0.1182836
49480.0000000    0.1147734
49520.0000000    0.1089820
49560.0000000    0.1083473
49600.0000000    0.1112809
49640.0000000    0.0990328
49680.0000000    0.1106560
49720.0000000    0.1055859
49760.0000000    0.1070606
49800.0000000    0.1095151
49840.0000000    0.1012161
49880.0000000    0.1019859
49920.0000000    0.1016577
49960.0000000    0.0959513
50000.0000000    0.0964846
50040.0000000    0.0985038
50080.0000000    0.0968534
50120.0000000    0.0986821
50160.0000000    0.1105568
50200.0000000    0.1154737
50240.0000000    0.1072759
50280.0000000    0.1057159
50320.0000000    0.1078281
50360.0000000    0.1107971
50400.0000000    0.1023024
50440.0000000    0.1099181
50480.0000000    0.1012511
50520.0000000    0.1025947
50560.0000000    0.1052096
50600.0000000    0.1079005
50640.0000000    0.1033470
50680.0000000    0.1090566
50720.0000000    0.1067563
50760.0000000    0.1078685
50800.0000000    0.1012222
50840.0000000    0.1007840
50880.0000000    0.1052008
50920.0000000    0.1032939
50960.0000000    0.1114050
51000.0000000    0.1147737
51040.0000000    0.0980577
51080.0000000    0.1063287
51120.0000000    0.1136824
51160.0000000    0.1127786
51200.0000000    0.1092165
51240.0000000    0.0974554
51280.0000000    0.0989476
51320.0000000    0.1040618
51360.0000000    0.1085526
51400.0000000    0.1124709
51440.0000000    0.1204664
51480.0000000    0.1133386
51520.0000000    0.1131107
51560.0000000    0.1131204
51600.0000000    0.1107457
51640.0000000    0.1021631
51680.0000000    0.1121908
51720.0000000    0.1055796
51760.0000000    0.1064754
51800.0000000    0.1114234
51840.0000000    0.0981831
51880.0000000    0.1018728
51920.0000000    0.0953040
51960.0000000    0.0974819
52000.0000000    0.0961249
52040.0000000    0.1055429
52080.0000000    0.1102590
52120.0000000    0.1118035
52160.0000000    0.0983388
52200.0000000    0.1044286
52240.0000000    0.0978525
52280.0000000    0.0994657
52320.0000000    0.1077321
52360.0000000    0.0992681
52400.0000000    0.1040914
52440.0000000    0.1019923
52480.0000000    0.0966753
52520.0000000    0.1095888
52560.0000000    0.1135231
52600.0000000    0.1027275
52640.0000000    0.1032201
52680.0000000    0.1133094
52720.0000000    0.1014715
52760.0000000    0.1104181
52800.0000000    0.0978930
52840.0000000    0.1031532
52880.0000000    0.1063864
52920.0000000    0.1075461
52960.0000000    0.1170996
53000.0000000    0.1194407
53040.0000000    0.0994145
53080.0000000    0.1146690
53120.0000000    0.1133306
53160.0000000    0.1212054
53200.0000000    0.1194649
53240.0000000    0.1192844
53280.0000000    0.1216920
53320.0000000    0.1147727
53360.0000000    0.1123772
53400.0000000    0.1158857
53440.0000000    0.1089535
53480.0000000    0.1144158
53520.0000000    0.1167425
53560.0000000    0.1095222
53600.0000000    0.1082763
53640.0000000    0.1137316
53680.0000000    0.1043529
53720.0000000    0.1181116
53760.0000000    0.1036238
53800.0000000    0.1119295
53840.0000000    0.1089523
53880.0000000    0.1068004
53920.0000000    0.1103506
53960.0000000    0.1005819
54000.0000000    0.1062361
54040.0000000    0.0961931
54080.0000000    0.1074201
54120.0000000    0.1199022
54160.0000000    0.1091583
54200.0000000    0.1117830
54240.0000000    0.1094401
54280.0000000    0.1048239
54320.0000000    0.1130253
54360.0000000    0.1090177
54400.0000000    0.1036657
54440.0000000    0.1051606
54480.0000000    0.1062125
54520.0000000    0.1045674
54560.0000000    0.1045851
54600.0000000    0.1069145
54640.0000000    0.1104311
54680.0000000    0.1066595
54720.0000000    0.1084235
54760.0000000    0.0995902
54800.0000000    0.0985277
54840.0000000    0.1088842
54880.0000000    0.1164010
54920.0000000    0.1079584
54960.0000000    0.1067300
55000.0000000    0.1083234
55040.0000000    0.1239046
55080.0000000    0.1062298
55120.0000000    0.1160898
55160.0000000    0.1136379
55200.0000000    0.1072694
55240.0000000    0.1062203
55280.0000000    0.1047927
55320.0000000    0.1041540
55360.0000000    0.0984163
55400.0000000    0.1068057
55440.0000000    0.1103278
55480.0000000    0.1113037
55520.0000000    0.1160403
55560.0000000    0.1100622
55600.0000000    0.0984585
55640.0000000    0.1071483
55680.0000000    0.1046992
55720.0000000    0.1043631
55760.0000000    0.1098512
55800.0000000    0.0988690
55840.0000000    0.1103963
55880.0000000    0.1025830
55920.0000000    0.1086733
55960.0000000    0.1200759
56000.0000000    0.1170949
56040.0000000    0.1051679
56080.0000000    0.1167124
56120.0000000    0.1192811
56160.0000000    0.1010420
56200.0000000    0.1037445
56240.0000000    0.1043304
56280.0000000    0.0969227
56320.0000000    0.1068742
56360.0000000    0.0985389
56400.0000000    0.1081242
56440.0000000    0.1030280
56480.0000000    0.1072462
56520.0000000    0.1173375
56560.0000000    0.1182192
56600.0000000    0.1068577
56640.0000000    0.1023016
56680.0000000    0.1059432
56720.0000000    0.1001056
56760.0000000    0.1020705
56800.0000000    0.1028715
56840.0000000    0.1069110
56880.0000000    0.1071034
56920.0000000    0.1087941
56960.0000000    0.0998558
57000.0000000    0.1035675
57040.0000000    0.1004249
57080.0000000    0.1079084
57120.0000000    0.0971883
57160.0000000    0.0957289
57200.0000000    0.1115414
57240.0000000    0.0958056
57280.0000000    0.1056506
57320.0000000    0.1008782
57360.0000000    0.1116372
57400.0000000    0.1074771
57440.0000000    0.1100272
57480.0000000    0.0998554
57520.0000000    0.0927169
57560.0000000    0.0930399
57600.0000000    0.0956924
57640.0000000    0.0972183
57680.0000000    0.1037790
57720.0000000    0.0997174
57760.0000000    0.1009462
57800.0000000    0.0962504
57840.0000000    0.0993783
57880.0000000    0.0989332
57920.0000000    0.0957633
57960.0000000    0.0945614
58000.0000000    0.1041572
58040.0000000    0.0929584
58080.0000000    0.0953603
58120.0000000    0.1067056
58160.0000000    0.0989703
58200.0000000    0.0896928
58240.0000000    0.0931478
58280.0000000    0.0937208
58320.0000000    0.1054376
58360.0000000    0.0940774
58400.0000000    0.0915795
58440.0000000    0.1004577
58480.0000000    0.0961454
58520.0000000    0.0983865
58560.0000000    0.1067232
58600.0000000    0.0977325
58640.0000000    0.0942219
58680.0000000    0.0898231
58720.0000000    0.0916728
58760.0000000    0.0887893
58800.0000000    0.0918504
58840.0000000    0.0974642
58880.0000000    0.0880231
58920.0000000    0.0849704
58960.0000000    0.0946557
59000.0000000    0.0935186
59040.0000000    0.0896037
59080.0000000    0.0949014
59120.0000000    0.1019277
59160.0000000    0.1003329
59200.0000000    0.0972705
59240.0000000    0.1055422
59280.0000000    0.0911816
59320.0000000    0.0915620
59360.0000000    0.0992298
59400.0000000    0.1030930
59440.0000000    0.0951261
59480.0000000    0.0867829
59520.0000000    0.0897531
59560.0000000    0.0858710
59600.0000000    0.0876539
59640.0000000    0.0918716
59680.0000000    0.0955267
59720.0000000    0.0876395
59760.0000000    0.0905620
59800.0000000    0.0899425
59840.0000000    0.0844551
59880.0000000    0.0987107
59920.0000000    0.1040248
59960.0000000    0.0930040
60000.0000000    0.0929637
60040.0000000    0.0936301
60080.0000000    0.0912907
60120.0000000    0.0850613
60160.0000000    0.1028386
60200.0000000    0.0909009
60240.0000000    0.0843531
60280.0000000    0.1034177
60320.0000000    0.0986029
60360.0000000    0.0857007
60400.0000000    0.1136695
60440.0000000    0.0982696
60480.0000000    0.1000137
60520.0000000    0.1048260
60560.0000000    0.1006545
60600.0000000    0.0927073
60640.0000000    0.0899106
60680.0000000    0.1012884
60720.0000000    0.0903613
60760.0000000    0.0884914
60800.0000000    0.0978405
60840.0000000    0.1145708
60880.0000000    0.1005272
60920.0000000    0.0987530
60960.0000000    0.0924157
61000.0000000    0.1055265
61040.0000000    0.0964416
61080.0000000    0.0874079
61120.0000000    0.0895626
61160.0000000    0.0920500
61200.0000000    0.0860394
61240.0000000    0.0861729
61280.0000000    0.0907955
61320.0000000    0.0846882
61360.0000000    0.0913486
61400.0000000    0.0932546
61440.0000000    0.0896635
61480.0000000    0.0846002
61520.0000000    0.0935438
61560.0000000    0.0888608
61600.0000000    0.0896615
61640.0000000    0.0890295
61680.0000000    0.0901201
61720.0000000    0.0854481
61760.0000000    0.0796034
61800.0000000    0.0996710
61840.0000000    0.0790104
61880.0000000    0.0901412
61920.0000000    0.0886908
61960.0000000    0.0882573
62000.0000000    0.0878484
62040.0000000    0.0897004
62080.0000000    0.0911495
62120.0000000    0.0870473
62160.0000000    0.0820180
62200.0000000    0.0945835
62240.0000000    0.0876880
62280.0000000    0.0869069
62320.0000000    0.0986440
62360.0000000    0.0838782
62400.0000000    0.0856285
62440.0000000    0.0945433
62480.0000000    0.0979834
62520.0000000    0.0941234
62560.0000000    0.0888888
62600.0000000    0.0957811
62640.0000000    0.0931451
62680.0000000    0.1015020
62720.0000000    0.0971755
62760.0000000    0.0990679
62800.0000000    0.0991635
62840.0000000    0.0915637
62880.0000000    0.0962808
62920.0000000    0.1114840
62960.0000000    0.1005443
63000.0000000    0.1036488
63040.0000000    0.1046402
63080.0000000    0.0943875
63120.0000000    0.1001654
63160.0000000    0.0937277
63200.0000000    0.0942322
63240.0000000    0.1035688
63280.0000000    0.1096349
63320.0000000    0.1017317
63360.0000000    0.1062954
63400.0000000    0.0956105
63440.0000000    0.1083168
63480.0000000    0.1040386
63520.0000000    0.1074165
63560.0000000    0.1170404
63600.0000000    0.1216731
63640.0000000    0.1277630
63680.0000000    0.1188759
63720.0000000    0.1054467
63760.0000000    0.1176709
63800.0000000    0.1007122
63840.0000000    0.1201042
63880.0000000    0.1007412
63920.0000000    0.1070338
63960.0000000    0.0931249
64000.0000000    0.0850638
64040.0000000    0.0976468
64080.0000000    0.0994607
64120.0000000    0.1007027
64160.0000000    0.0839021
64200.0000000    0.0812348
64240.0000000    0.0946218
64280.0000000    0.0909090
64320.0000000    0.0866120
64360.0000000    0.0991404
64400.0000000    0.0894692
64440.0000000    0.0924214
64480.0000000    0.0897780
64520.0000000    0.0957085
64560.0000000    0.1011613
64600.0000000    0.0943854
64640.0000000    0.0908760
64680.0000000    0.0888116
64720.0000000    0.1000600
64760.0000000    0.1043925
64800.0000000    0.0964344
64840.0000000    0.0932386
64880.0000000    0.0956959
64920.0000000    0.0926213
64960.0000000    0.0922231
65000.0000000    0.0999001
65040.0000000    0.1002316
65080.0000000    0.0978092
65120.0000000    0.0912282
65160.0000000    0.0851939
65200.0000000    0.0971889
65240.0000000    0.0903801
65280.0000000    0.0901276
65320.0000000    0.0904277
65360.0000000    0.0921545
65400.0000000    0.0898767
65440.0000000    0.0878198
65480.0000000    0.0914881
65520.0000000    0.0948777
65560.0000000    0.0904831
65600.0000000    0.0844011
65640.0000000    0.1030454
65680.0000000    0.1070321
65720.0000000    0.0980644
65760.0000000    0.1021115
65800.0000000    0.0896515
65840.0000000    0.0945368
65880.0000000    0.0909271
65920.0000000    0.0996242
65960.0000000    0.0949025
66000.0000000    0.0864815
66040.0000000    0.0991569
66080.0000000    0.1045773
66120.0000000    0.1026037
66160.0000000    0.1125016
66200.0000000    0.0953728
66240.0000000    0.1001747
66280.0000000    0.1059635
66320.0000000    0.1043929
66360.0000000    0.0945437
66400.0000000    0.0932966
66440.0000000    0.0924484
66480.0000000    0.0934378
66520.0000000    0.1014198
66560.0000000    0.0928359
66600.0000000    0.1056181
66640.0000000    0.0988609
66680.0000000    0.0904985
66720.0000000    0.0864514
66760.0000000    0.0920268
66800.0000000    0.0871733
66840.0000000    0.0987868
66880.0000000    0.0857734
66920.0000000    0.0961862
66960.0000000    0.0903993
67000.0000000    0.0898870
67040.0000000    0.0872684
67080.0000000    0.0962421
67120.0000000    0.0982400
67160.0000000    0.0906450
67200.0000000    0.1011304
67240.0000000    0.1056718
67280.0000000    0.1001251
67320.0000000    0.1092919
67360.0000000    0.1104917
67400.0000000    0.1042474
67440.0000000    0.0997226
67480.0000000    0.0956739
67520.0000000    0.0980874
67560.0000000    0.1034656
67600.0000000    0.0931922
67640.0000000    0.1128168
67680.0000000    0.0987015
67720.0000000    0.0978274
67760.0000000    0.0898012
67800.0000000    0.1013574
67840.0000000    0.0930030
67880.0000000    0.1008114
67920.0000000    0.1075950
67960.0000000    0.1021997
68000.0000000    0.1026549
68040.0000000    0.0856275
68080.0000000    0.0909875
68120.0000000    0.0929107
68160.0000000    0.0947279
68200.0000000    0.0954581
68240.0000000    0.0956726
68280.0000000    0.0964256
68320.0000000    0.1003863
68360.0000000    0.0943962
68400.0000000    0.0901570
68440.0000000    0.1021983
68480.0000000    0.0959771
68520.0000000    0.0993016
68560.0000000    0.0916006
68600.0000000    0.0874349
68640.0000000    0.0841954
68680.0000000    0.0962387
68720.0000000    0.0923094
68760.0000000    0.0969648
68800.0000000    0.0963314
68840.0000000    0.0855575
68880.0000000    0.0978412
68920.0000000    0.0866544
68960.0000000    0.1056975
69000.0000000    0.1120660
69040.0000000    0.1005744
69080.0000000    0.0919122
69120.0000000    0.0881210
69160.0000000    0.0896934
69200.0000000    0.0873927
69240.0000000    0.0938715
69280.0000000    0.0898302
69320.0000000    0.0907763
69360.0000000    0.0897272
69400.0000000    0.1002950
69440.0000000    0.0967594
69480.0000000    0.0877968
69520.0000000    0.0976610
69560.0000000    0.0927176
69600.0000000    0.1046312
69640.0000000    0.0906813
69680.0000000    0.0925985
69720.0000000    0.0929704
69760.0000000    0.0937816
69800.0000000    0.0908441
69840.0000000    0.0939648
69880.0000000    0.1054560
69920.0000000    0.0902938
69960.0000000    0.1048525
70000.0000000    0.1066559
70040.0000000    0.0943693
70080.0000000    0.1056123
70120.0000000    0.1090415
70160.0000000    0.0965600
70200.0000000    0.1047975
70240.0000000    0.0993875
70280.0000000    0.1090809
70320.0000000    0.1205886
70360.0000000    0.1043602
70400.0000000    0.1119756
70440.0000000    0.1098350
70480.0000000    0.1179192
70520.0000000    0.0941377
70560.0000000    0.1013039
70600.0000000    0.1085568
70640.0000000    0.1040035
70680.0000000    0.1056428
70720.0000000    0.1070164
70760.0000000    0.1026773
70800.0000000    0.1037941
70840.0000000    0.0956218
70880.0000000    0.1062277
70920.0000000    0.1085001
70960.0000000    0.1008918
71000.0000000    0.0976364
71040.0000000    0.1038196
71080.0000000    0.0985930
71120.0000000    0.0982038
71160.0000000    0.1074638
71200.0000000    0.1096538
71240.0000000    0.0982646
71280.0000000    0.1126940
71320.0000000    0.1030113
71360.0000000    0.1027645
71400.0000000    0.1046785
71440.0000000    0.1018253
71480.0000000    0.1105306
71520.0000000    0.1160017
71560.0000000    0.1074195
71600.0000000    0.1057957
71640.0000000    0.1118092
71680.0000000    0.0983015
71720.0000000    0.0941003
71760.0000000    0.0910535
71800.0000000    0.1078677
71840.0000000    0.1045705
71880.0000000    0.1156468
71920.0000000    0.1075215
71960.0000000    0.1086289
72000.0000000    0.1137680
72040.0000000    0.1122042
72080.0000000    0.1067115
72120.0000000    0.1078445
72160.0000000    0.1134295
72200.0000000    0.1048325
72240.0000000    0.1080952
72280.0000000    0.1188585
72320.0000000    0.1071581
72360.0000000    0.1223354
72400.0000000    0.1156755
72440.0000000    0.1161444
72480.0000000    0.1035299
72520.0000000    0.1175212
72560.0000000    0.1169470
72600.0000000    0.1107618
72640.0000000    0.1091523
72680.0000000    0.1091517
72720.0000000    0.0985057
72760.0000000    0.1106429
72800.0000000    0.1083074
72840.0000000    0.1166941
72880.0000000    0.0997577
72920.0000000    0.1034317
72960.0000000    0.1019831
73000.0000000    0.1058549
73040.0000000    0.1100365
73080.0000000    0.1000169
73120.0000000    0.0982062
73160.0000000    0.0996811
73200.0000000    0.1042047
73240.0000000    0.1030777
73280.0000000    0.1067600
73320.0000000    0.1084240
73360.0000000    0.1111793
73400.0000000    0.1061422
73440.0000000    0.0989722
73480.0000000    0.0939422
73520.0000000    0.0973769
73560.0000000    0.1027256
73600.0000000    0.1079979
73640.0000000    0.1137493
73680.0000000    0.1042365
73720.0000000    0.1101409
73760.0000000    0.0993671
73800.0000000    0.1107531
73840.0000000    0.1043570
73880.0000000    0.1094617
73920.0000000    0.0902802
73960.0000000    0.1001398
74000.0000000    0.0992118
74040.0000000    0.1010213
74080.0000000    0.1096563
74120.0000000    0.1053700
74160.0000000    0.1092427
74200.0000000    0.0978873
74240.0000000    0.0982029
74280.0000000    0.1042046
74320.0000000    0.0953832
74360.0000000    0.1007836
74400.0000000    0.1010079
74440.0000000    0.1092599
74480.0000000    0.1001430
74520.0000000    0.1061501
74560.0000000    0.1043787
74600.0000000    0.1084454
74640.0000000    0.1166393
74680.0000000    0.1132500
74720.0000000    0.1048182
74760.0000000    0.1089192
74800.0000000    0.1031200
74840.0000000    0.1004299
74880.0000000    0.1102582
74920.0000000    0.0952189
74960.0000000    0.0973667
75000.0000000    0.1011906
75040.0000000    0.1015578
75080.0000000    0.1000147
75120.0000000    0.0950144
75160.0000000    0.0995981
75200.0000000    0.1040367
75240.0000000    0.1101411
75280.0000000    0.1085678
75320.0000000    0.1146160
75360.0000000    0.0986627
75400.0000000    0.0996424
75440.0000000    0.1095571
75480.0000000    0.1044214
75520.0000000    0.1152027
75560.0000000    0.0977605
75600.0000000    0.0915877
75640.0000000    0.1209400
75680.0000000    0.1022021
75720.0000000    0.1095925
75760.0000000    0.1212941
75800.0000000    0.1032931
75840.0000000    0.1165239
75880.0000000    0.1098819
75920.0000000    0.1163654
75960.0000000    0.1141607
76000.0000000    0.1119015
76040.0000000    0.1228639
76080.0000000    0.1272513
76120.0000000    0.1236251
76160.0000000    0.1220484
76200.0000000    0.1193758
76240.0000000    0.1196414
76280.0000000    0.1099483
76320.0000000    0.0994559
76360.0000000    0.1003052
76400.0000000    0.1021355
76440.0000000    0.1050896
76480.0000000    0.1052107
76520.0000000    0.1117191
76560.0000000    0.0997712
76600.0000000    0.0984552
76640.0000000    0.1109622
76680.0000000    0.1090324
76720.0000000    0.1059232
76760.0000000    0.1050049
76800.0000000    0.1131749
76840.0000000    0.1150742
76880.0000000    0.1073131
76920.0000000    0.1081086
76960.0000000    0.1039320
77000.0000000    0.0995884
77040.0000000    0.1047309
77080.0000000    0.1093804
77120.0000000    0.1011073
77160.0000000    0.1081218
77200.0000000    0.1004375
77240.0000000    0.0969863
77280.0000000    0.0992559
77320.0000000    0.1051840
77360.0000000    0.1037641
77400.0000000    0.1083731
77440.0000000    0.1013727
77480.0000000    0.1036573
77520.0000000    0.1120328
77560.0000000    0.1130615
77600.0000000    0.1001400
77640.0000000    0.0940465
77680.0000000    0.1011608
77720.0000000    0.1028505
77760.0000000    0.0962412
77800.0000000    0.1126707
77840.0000000    0.1052464
77880.0000000    0.1202012
77920.0000000    0.1175246
77960.0000000    0.1126440
78000.0000000    0.0965484
78040.0000000    0.0920635
78080.0000000    0.1104645
78120.0000000    0.1128282
78160.0000000    0.1132014
78200.0000000    0.1051788
78240.0000000    0.1072016
78280.0000000    0.0981703
78320.0000000    0.1081624
78360.0000000    0.1044013
78400.0000000    0.1054568
78440.0000000    0.0995766
78480.0000000    0.0898752
78520.0000000    0.1072263
78560.0000000    0.1103252
78600.0000000    0.1049959
78640.0000000    0.0948135
78680.0000000    0.0955572
78720.0000000    0.1026009
78760.0000000    0.0999549
78800.0000000    0.0935587
78840.0000000    0.1089007
78880.0000000    0.1028841
78920.0000000    0.0976071
78960.0000000    0.0937610
79000.0000000    0.0905053
79040.0000000    0.1054029
79080.0000000    0.1042425
79120.0000000    0.1040388
79160.0000000    0.1077774
79200.0000000    0.1268550
79240.0000000    0.1101420
79280.0000000    0.1163332
79320.0000000    0.1005028
79360.0000000    0.0919678
79400.0000000    0.0976372
79440.0000000    0.0977800
79480.0000000    0.0986230
79520.0000000    0.1023341
79560.0000000    0.1128866
79600.0000000    0.1071648
79640.0000000    0.0987350
79680.0000000    0.0983983
79720.0000000    0.0970844
79760.0000000    0.0944768
79800.0000000    0.0908474
79840.0000000    0.0986505
79880.0000000    0.0896853
79920.0000000    0.1096232
79960.0000000    0.1031349
80000.0000000    0.0945925
80040.0000000    0.1013183
80080.0000000    0.0827181
80120.0000000    0.0993418
80160.0000000    0.0975939
80200.0000000    0.0909516
80240.0000000    0.1017691
80280.0000000    0.1038464
80320.0000000    0.0919930
80360.0000000    0.0945687
80400.0000000    0.0940659
80440.0000000    0.0969857
80480.0000000    0.1002092
80520.0000000    0.1058767
80560.0000000    0.1124254
80600.0000000    0.0951856
80640.0000000    0.1039639
80680.0000000    0.1057111
80720.0000000    0.0947955
80760.0000000    0.1031825
80800.0000000    0.0983166
80840.0000000    0.0988610
80880.0000000    0.0910392
80920.0000000    0.0898539
80960.0000000    0.0879980
81000.0000000    0.1049916
81040.0000000    0.0945576
81080.0000000    0.0898321
81120.0000000    0.0845672
81160.0000000    0.0789172
81200.0000000    0.0917683
81240.0000000    0.0944543
81280.0000000    0.0972123
81320.0000000    0.0966470
81360.0000000    0.0960562
81400.0000000    0.0900682
81440.0000000    0.0978082
81480.0000000    0.0983140
81520.0000000    0.0960979
81560.0000000    0.0994872
81600.0000000    0.0988720
81640.0000000    0.1093159
81680.0000000    0.0938116
81720.0000000    0.0989799
81760.0000000    0.0941746
81800.0000000    0.0995405
81840.0000000    0.1012678
81880.0000000    0.0934105
81920.0000000    0.1063446
81960.0000000    0.1055271
82000.0000000    0.0938287
82040.0000000    0.0947372
82080.0000000    0.0969372
82120.0000000    0.0985880
82160.0000000    0.0953193
82200.0000000    0.1008937
82240.0000000    0.0914304
82280.0000000    0.1010391
82320.0000000    0.0948066
82360.0000000    0.1053529
82400.0000000    0.0972307
82440.0000000    0.0932006
82480.0000000    0.0914529
82520.0000000    0.0947611
82560.0000000    0.0941238
82600.0000000    0.0975275
82640.0000000    0.1040244
82680.0000000    0.1026366
82720.0000000    0.0937978
82760.0000000    0.0918296
82800.0000000    0.1018936
82840.0000000    0.1031696
82880.0000000    0.0992077
82920.0000000    0.0987589
82960.0000000    0.0981569
83000.0000000    0.1022857
83040.0000000    0.0911252
83080.0000000    0.0979022
83120.0000000    0.0951568
83160.0000000    0.0921343
83200.0000000    0.0923026
83240.0000000    0.0893438
83280.0000000    0.0930336
83320.0000000    0.0963373
83360.0000000    0.0934355
83400.0000000    0.0908542
83440.0000000    0.0915100
83480.0000000    0.0952091
83520.0000000    0.0911962
83560.0000000    0.1006749
83600.0000000    0.0874061
83640.0000000    0.1080870
83680.0000000    0.1001142
83720.0000000    0.0956216
83760.0000000    0.0950230
83800.0000000    0.0966060
83840.0000000    0.0915559
83880.0000000    0.0968734
83920.0000000    0.0972764
83960.0000000    0.0905278
84000.0000000    0.0986432
84040.0000000    0.0892831
84080.0000000    0.0876776
84120.0000000    0.0905805
84160.0000000    0.0909631
84200.0000000    0.0936699
84240.0000000    0.0973967
84280.0000000    0.0996355
84320.0000000    0.1102268
84360.0000000    0.0983526
84400.0000000    0.0978891
84440.0000000    0.0971652
84480.0000000    0.0953010
84520.0000000    0.1062754
84560.0000000    0.1084567
84600.0000000    0.1003802
84640.0000000    0.1095463
84680.0000000    0.1004501
84720.0000000    0.1123864
84760.0000000    0.1039776
84800.0000000    0.1000988
84840.0000000    0.1066305
84880.0000000    0.1021205
84920.0000000    0.1078557
84960.0000000    0.1172512
85000.0000000    0.1084821
85040.0000000    0.0997556
85080.0000000    0.1037817
85120.0000000    0.0936721
85160.0000000    0.1002781
85200.0000000    0.0980392
85240.0000000    0.1008368
85280.0000000    0.1072098
85320.0000000    0.1123157
85360.0000000    0.0874808
85400.0000000    0.0961865
85440.0000000    0.0951807
85480.0000000    0.0918682
85520.0000000    0.0918156
85560.0000000    0.0990750
85600.0000000    0.1005216
85640.0000000    0.0958669
85680.0000000    0.0937945
85720.0000000    0.1035976
85760.0000000    0.0943686
85800.0000000    0.1024199
85840.0000000    0.0919640
85880.0000000    0.0981424
85920.0000000    0.1035504
85960.0000000    0.1013817
86000.0000000    0.1071173
86040.0000000    0.1005763
86080.0000000    0.0987399
86120.0000000    0.0904482
86160.0000000    0.0989091
86200.0000000    0.0892049
86240.0000000    0.0927464
86280.0000000    0.0889460
86320.0000000    0.0977950
86360.0000000    0.0932962
86400.0000000    0.0971455
86440.0000000    0.0824180
86480.0000000    0.1077839
86520.0000000    0.0970568
86560.0000000    0.0926170
86600.0000000    0.0975052
86640.0000000    0.0941781
86680.0000000    0.0906056
86720.0000000    0.0906595
86760.0000000    0.0923347
86800.0000000    0.0905038
86840.0000000    0.0928021
86880.0000000    0.1005808
86920.0000000    0.0911145
86960.0000000    0.0942631
87000.0000000    0.0955872
87040.0000000    0.1017437
87080.0000000    0.0903064
87120.0000000    0.0919263
87160.0000000    0.0938527
87200.0000000    0.0997576
87240.0000000    0.1027507
87280.0000000    0.0917763
87320.0000000    0.0974938
87360.0000000    0.0878469
87400.0000000    0.0927833
87440.0000000    0.0934160
87480.0000000    0.0843136
87520.0000000    0.0978361
87560.0000000    0.0894085
87600.0000000    0.0895052
87640.0000000    0.0972486
87680.0000000    0.0982342
87720.0000000    0.0953237
87760.0000000    0.0910897
87800.0000000    0.0952193
87840.0000000    0.0892735
87880.0000000    0.0996028
87920.0000000    0.0934662
87960.0000000    0.0991336
88000.0000000    0.0953282
88040.0000000    0.1010782
88080.0000000    0.0921595
88120.0000000    0.0869459
88160.0000000    0.0955796
88200.0000000    0.1104144
88240.0000000    0.0907660
88280.0000000    0.0970412
88320.0000000    0.0993675
88360.0000000    0.1063983
88400.0000000    0.1028275
88440.0000000    0.1042262
88480.0000000    0.0952457
88520.0000000    0.1068270
88560.0000000    0.0871276
88600.0000000    0.0908817
88640.0000000    0.0885322
88680.0000000    0.0857772
88720.0000000    0.0962270
88760.0000000    0.0941668
88800.0000000    0.0867848
88840.0000000    0.0872149
88880.0000000    0.0943513
88920.0000000    0.0979403
88960.0000000    0.1025538
89000.0000000    0.0993978
89040.0000000    0.0979522
89080.0000000    0.0944409
89120.0000000    0.0910868
89160.0000000    0.0936359
89200.0000000    0.1152601
89240.0000000    0.0997211
89280.0000000    0.0970188
89320.0000000    0.0981303
89360.0000000    0.0972196
89400.0000000    0.0978476
89440.0000000    0.1108097
89480.0000000    0.1051262
89520.0000000    0.0972341
89560.0000000    0.0945173
89600.0000000    0.1079736
89640.0000000    0.0991315
89680.0000000    0.1093237
89720.0000000    0.1149479
89760.0000000    0.1131187
89800.0000000    0.1249430
89840.0000000    0.0944616
89880.0000000    0.1035537
89920.0000000    0.0997395
89960.0000000    0.0874863
90000.0000000    0.0864632
90040.0000000    0.0836930
90080.0000000    0.0951605
90120.0000000    0.1064961
90160.0000000    0.0994811
90200.0000000    0.1036218
90240.0000000    0.0994899
90280.0000000    0.0928297
90320.0000000    0.0942310
90360.0000000    0.1040183
90400.0000000    0.0920442
90440.0000000    0.1046516
90480.0000000    0.1064716
90520.0000000    0.1011781
90560.0000000    0.0945073
90600.0000000    0.0978227
90640.0000000    0.0925913
90680.0000000    0.0906841
90720.0000000    0.0992628
90760.0000000    0.0932779
90800.0000000    0.0991757
90840.0000000    0.0982119
90880.0000000    0.1124077
90920.0000000    0.0977342
90960.0000000    0.1000118
91000.0000000    0.0983817
91040.0000000    0.0996652
91080.0000000    0.0992134
91120.0000000    0.0948322
91160.0000000    0.0960555
91200.0000000    0.0972209
91240.0000000    0.1032304
91280.0000000    0.1162290
91320.0000000    0.0999986
91360.0000000    0.1078363
91400.0000000    0.1010333
91440.0000000    0.1129425
91480.0000000    0.1097304
91520.0000000    0.1092181
91560.0000000    0.1057888
91600.0000000    0.1054529
91640.0000000    0.1014645
91680.0000000    0.1172897
91720.0000000    0.1011135
91760.0000000    0.1074959
91800.0000000    0.1163106
91840.0000000    0.1135860
91880.0000000    0.1243964
91920.0000000    0.1176364
91960.0000000    0.1047164
92000.0000000    0.1136266
92040.0000000    0.1041218
92080.0000000    0.1219099
92120.0000000    0.1036518
92160.0000000    0.0930793
92200.0000000    0.0980102
92240.0000000    0.0958785
92280.0000000    0.1040265
92320.0000000    0.1067839
92360.0000000    0.0879798
92400.0000000    0.1035861
92440.0000000    0.0970127
92480.0000000    0.0985717
92520.0000000    0.0963709
92560.0000000    0.0966574
92600.0000000    0.1020691
92640.0000000    0.1016171
92680.0000000    0.1059540
92720.0000000    0.0938297
92760.0000000    0.1015633
92800.0000000    0.0914532
92840.0000000    0.1000980
92880.0000000    0.0978387
92920.0000000    0.0936478
92960.0000000    0.1098854
93000.0000000    0.0983746
93040.0000000    0.0983410
93080.0000000    0.0992152
93120.0000000    0.1078133
93160.0000000    0.1004064
93200.0000000    0.0943891
93240.0000000    0.0965158
93280.0000000    0.0998825
93320.0000000    0.0882146
93360.0000000    0.0984749
93400.0000000    0.1066733
93440.0000000    0.1017741
93480.0000000    0.1113128
93520.0000000    0.0989375
93560.0000000    0.0992052
93600.0000000    0.1020643
93640.0000000    0.0959109
93680.0000000    0.1009888
93720.0000000    0.1067472
93760.0000000    0.0975180
93800.0000000    0.0937792
93840.0000000    0.1035669
93880.0000000    0.1136912
93920.0000000    0.1111323
93960.0000000    0.1040225
94000.0000000    0.1040355
94040.0000000    0.1002733
94080.0000000    0.1056953
94120.0000000    0.0997010
94160.0000000    0.1146414
94200.0000000    0.1127461
94240.0000000    0.1110450
94280.0000000    0.1039616
94320.0000000    0.1079293
94360.0000000    0.1188886
94400.0000000    0.1200403
94440.0000000    0.1237359
94480.0000000    0.1095690
94520.0000000    0.0986130
94560.0000000    0.1081966
94600.0000000    0.0968486
94640.0000000    0.1074428
94680.0000000    0.0942606
94720.0000000    0.0981653
94760.0000000    0.1025135
94800.0000000    0.1030831
94840.0000000    0.0866813
94880.0000000    0.0964675
94920.0000000    0.1137250
94960.0000000    0.1061387
95000.0000000    0.1097222
95040.0000000    0.1079657
95080.0000000    0.1095389
95120.0000000    0.1127184
95160.0000000    0.1179333
95200.0000000    0.1141371
95240.0000000    0.1208829
95280.0000000    0.1194573
95320.0000000    0.1149338
95360.0000000    0.1090627
95400.0000000    0.1162648
95440.0000000    0.1132787
95480.0000000    0.1151849
95520.0000000    0.1136465
95560.0000000    0.0990252
95600.0000000    0.1143378
95640.0000000    0.1185743
95680.0000000    0.1233540
95720.0000000    0.1253479
95760.0000000    0.1070206
95800.0000000    0.1143448
95840.0000000    0.1113556
95880.0000000    0.1090381
95920.0000000    0.1145563
95960.0000000    0.0986190
96000.0000000    0.1029444
96040.0000000    0.1008388
96080.0000000    0.1028696
96120.0000000    0.1049563
96160.0000000    0.1206283
96200.0000000    0.1072794
96240.0000000    0.1193311
96280.0000000    0.1135131
96320.0000000    0.1110117
96360.0000000    0.1189004
96400.0000000    0.1096221
96440.0000000    0.1167283
96480.0000000    0.0962298
96520.0000000    0.1063571
96560.0000000    0.0972216
96600.0000000    0.1017466
96640.0000000    0.1028086
96680.0000000    0.1143613
96720.0000000    0.1109151
96760.0000000    0.1127906
96800.0000000    0.1215694
96840.0000000    0.1140265
96880.0000000    0.1210696
96920.0000000    0.1149884
96960.0000000    0.1257214
97000.0000000    0.1111979
97040.0000000    0.1106022
97080.0000000    0.1208488
97120.0000000    0.1124735
97160.0000000    0.1157854
97200.0000000    0.1117926
97240.0000000    0.1114991
97280.0000000    0.1117726
97320.0000000    0.1058756
97360.0000000    0.1038806
97400.0000000    0.1046987
97440.0000000    0.1033936
97480.0000000    0.1107449
97520.0000000    0.1140178
97560.0000000    0.1066585
97600.0000000    0.1132381
97640.0000000    0.1022832
97680.0000000    0.1022548
97720.0000000    0.1138503
97760.0000000    0.1094332
97800.0000000    0.1146062
97840.0000000    0.1067875
97880.0000000    0.1056508
97920.0000000    0.1068614
97960.0000000    0.1122381
98000.0000000    0.1116292
98040.0000000    0.0974746
98080.0000000    0.1041022
98120.0000000    0.1109554
98160.0000000    0.1106300
98200.0000000    0.1060453
98240.0000000    0.0973910
98280.0000000    0.1052037
98320.0000000    0.1075159
98360.0000000    0.1200747
98400.0000000    0.1214825
98440.0000000    0.1097783
98480.0000000    0.1146656
98520.0000000    0.1224215
98560.0000000    0.1115464
98600.0000000    0.1105508
98640.0000000    0.1071022
98680.0000000    0.1139561
98720.0000000    0.0999781
98760.0000000    0.1116200
98800.0000000    0.1111435
98840.0000000    0.1138166
98880.0000000    0.1167009
98920.0000000    0.1179042
98960.0000000    0.1065104
99000.0000000    0.1106599
99040.0000000    0.1101198
99080.0000000    0.1006834
99120.0000000    0.1042336
99160.0000000    0.1076665
99200.0000000    0.1102674
99240.0000000    0.1220183
99280.0000000    0.1049468
99320.0000000    0.1118347
99360.0000000    0.1147853
99400.0000000    0.1153964
99440.0000000    0.1165343
99480.0000000    0.1184858
99520.0000000    0.1093413
99560.0000000    0.1107179
99600.0000000    0.1054593
99640.0000000    0.1105245
99680.0000000    0.1076338
99720.0000000    0.1091300
99760.0000000    0.1032952
99800.0000000    0.0993454
99840.0000000    0.1023558
99880.0000000    0.1108106
99920.0000000    0.1023734
99960.0000000    0.1086393
100000.0000000    0.1001425
100040.0000000    0.1053203
100080.0000000    0.1043580
100120.0000000    0.1043996
100160.0000000    0.1052718
100200.0000000    0.1051557
100240.0000000    0.1098331
100280.0000000    0.1037349
100320.0000000    0.1184122
100360.0000000    0.1096407
100400.0000000    0.1040369
100440.0000000    0.1029108
100480.0000000    0.0950845
100520.0000000    0.0940569
100560.0000000    0.0988332
100600.0000000    0.0952234
100640.0000000    0.0958104
100680.0000000    0.1049650
100720.0000000    0.0985829
100760.0000000    0.1014400
100800.0000000    0.0924377
100840.0000000    0.1087878
100880.0000000    0.0930408
100920.0000000    0.1114909
100960.0000000    0.0924302
101000.0000000    0.0961271
101040.0000000    0.1043910
101080.0000000    0.0992468
101120.0000000    0.0925612
101160.0000000    0.1108277
101200.0000000    0.0968096
101240.0000000    0.1007820
101280.0000000    0.0932158
101320.0000000    0.0993168
101360.0000000    0.0982545
101400.0000000    0.1033345
101440.0000000    0.0961962
101480.0000000    0.0972005
101520.0000000    0.0984584
101560.0000000    0.1070437
101600.0000000    0.0955897
101640.0000000    0.1004340
101680.0000000    0.1088124
101720.0000000    0.1110424
101760.0000000    0.1017059
101800.0000000    0.1041646
101840.0000000    0.0929421
101880.0000000    0.0999388
101920.0000000    0.1086815
101960.0000000    0.1053928
102000.0000000    0.1081248
102040.0000000    0.1062614
102080.0000000    0.0986303
102120.0000000    0.1124013
102160.0000000    0.1196169
102200.0000000    0.1102036
102240.0000000    0.1116964
102280.0000000    0.1204127
102320.0000000    0.1023000
102360.0000000    0.1083806
102400.0000000    0.1133602
102440.0000000    0.1075841
102480.0000000    0.1138483
102520.0000000    0.1084726
102560.0000000    0.1118402
102600.0000000    0.1034301
102640.0000000    0.1201128
102680.0000000    0.1083631
102720.0000000    0.1130864
102760.0000000    0.1078307
102800.0000000    0.1020147
102840.0000000    0.1085517
102880.0000000    0.0985277
102920.0000000    0.1143176
102960.0000000    0.0981160
103000.0000000    0.1016770
103040.0000000    0.1135239
103080.0000000    0.1083737
103120.0000000    0.1066587
103160.0000000    0.1136655
103200.0000000    0.1051661
103240.0000000    0.1002459
103280.0000000    0.1036818
103320.0000000    0.1078155
103360.0000000    0.1025089
103400.0000000    0.1035167
103440.0000000    0.1163326
103480.0000000    0.1173885
103520.0000000    0.1038660
103560.0000000    0.1053573
103600.0000000    0.1075176
103640.0000000    0.1020741
103680.0000000    0.1117224
103720.0000000    0.1103103
103760.0000000    0.1054442
103800.0000000    0.1106464
103840.0000000    0.1200183
103880.0000000    0.1020943
103920.0000000    0.1020665
103960.0000000    0.1034812
104000.0000000    0.1188280
104040.0000000    0.1053181
104080.0000000    0.1118687
104120.0000000    0.1130723
104160.0000000    0.1025686
104200.0000000    0.1041198
104240.0000000    0.1211835
104280.0000000    0.1096121
104320.0000000    0.1145836
104360.0000000    0.1081665
104400.0000000    0.1050040
104440.0000000    0.1043604
104480.0000000    0.1009447
104520.0000000    0.1064652
104560.0000000    0.1056195
104600.0000000    0.1013142
104640.0000000    0.0897479
104680.0000000    0.0987268
104720.0000000    0.0970467
104760.0000000    0.1044934
104800.0000000    0.1038304
104840.0000000    0.0994455
104880.0000000    0.1009805
104920.0000000    0.1055721
104960.0000000    0.1001778
105000.0000000    0.0967137
105040.0000000    0.0929073
105080.0000000    0.0947848
105120.0000000    0.1037911
105160.0000000    0.1003875
105200.0000000    0.1095664
105240.0000000    0.1082572
105280.0000000    0.1102147
105320.0000000    0.0977465
105360.0000000    0.0934071
105400.0000000    0.0988986
105440.0000000    0.0987375
105480.0000000    0.0947451
105520.0000000    0.0996021
105560.0000000    0.0996983
105600.0000000    0.1016754
105640.0000000    0.1049398
105680.0000000    0.1133130
105720.0000000    0.1095093
105760.0000000    0.1151688
105800.0000000    0.1137701
105840.0000000    0.0960424
105880.0000000    0.1011028
105920.0000000    0.1000152
105960.0000000    0.1055190
106000.0000000    0.0920582
106040.0000000    0.1015011
106080.0000000    0.0961453
106120.0000000    0.0999296
106160.0000000    0.0966358
106200.0000000    0.1095880
106240.0000000    0.0960870
106280.0000000    0.1004471
106320.0000000    0.0920044
106360.0000000    0.1071243
106400.0000000    0.1062952
106440.0000000    0.1006266
106480.0000000    0.0982666
106520.0000000    0.1042258
106560.0000000    0.0970690
106600.0000000    0.0963177
106640.0000000    0.0940750
106680.0000000    0.1043247
106720.0000000    0.0952459
106760.0000000    0.1024885
106800.0000000    0.1004072
106840.0000000    0.0976097
106880.0000000    0.1064470
106920.0000000    0.0909487
106960.0000000    0.0958295
107000.0000000    0.1123310
107040.0000000    0.1024657
107080.0000000    0.0968796
107120.0000000    0.0987811
107160.0000000    0.1068388
107200.0000000    0.1075320
107240.0000000    0.1021095
107280.0000000    0.1060505
107320.0000000    0.0974723
107360.0000000    0.1017667
107400.0000000    0.1030331
107440.0000000    0.1102649
107480.0000000    0.0954479
107520.0000000    0.1000143
107560.0000000    0.0958269
107600.0000000    0.0952962
107640.0000000    0.1019797
107680.0000000    0.0986178
107720.0000000    0.1063977
107760.0000000    0.0986941
107800.0000000    0.1005148
107840.0000000    0.1036138
107880.0000000    0.1048505
107920.0000000    0.1008607
107960.0000000    0.1010675
108000.0000000    0.1117901
108040.0000000    0.0975097
108080.0000000    0.1093416
108120.0000000    0.1015001
108160.0000000    0.1027985
108200.0000000    0.1004087
108240.0000000    0.0954927
108280.0000000    0.1047400
108320.0000000    0.1101048
108360.0000000    0.0953578
108400.0000000    0.1024872
108440.0000000    0.0984597
108480.0000000    0.0976090
108520.0000000    0.0977110
108560.0000000    0.0877157
108600.0000000    0.0940828
108640.0000000    0.0904638
108680.0000000    0.0912407
108720.0000000    0.1010173
108760.0000000    0.0991896
108800.0000000    0.0988405
108840.0000000    0.0976277
108880.0000000    0.0977964
108920.0000000    0.1033587
108960.0000000    0.1026644
109000.0000000    0.0990616
109040.0000000    0.1076725
109080.0000000    0.0974894
109120.0000000    0.1072574
109160.0000000    0.1022772
109200.0000000    0.1002753
109240.0000000    0.1032105
109280.0000000    0.0983580
109320.0000000    0.0937637
109360.0000000    0.0908929
109400.0000000    0.1008872
109440.0000000    0.1089269
109480.0000000    0.1046978
109520.0000000    0.1085849
109560.0000000    0.1091947
109600.0000000    0.1032833
109640.0000000    0.1043921
109680.0000000    0.0992804
109720.0000000    0.1120123
109760.0000000    0.1014032
109800.0000000    0.0993855
109840.0000000    0.1085991
109880.0000000    0.1061881
109920.0000000    0.1076484
109960.0000000    0.0903374
110000.0000000    0.1065484
110040.0000000    0.0955710
110080.0000000    0.0992199
110120.0000000    0.1012847
110160.0000000    0.1025926
110200.0000000    0.1019826
110240.0000000    0.0913308
110280.0000000    0.0927376
110320.0000000    0.0944642
110360.0000000    0.0971157
110400.0000000    0.0940465
110440.0000000    0.0957129
110480.0000000    0.0940211
110520.0000000    0.0909995
110560.0000000    0.0933162
110600.0000000    0.0976247
110640.0000000    0.0970787
110680.0000000    0.0983418
110720.0000000    0.0911440
110760.0000000    0.0890236
110800.0000000    0.0976154
110840.0000000    0.0953817
110880.0000000    0.0891700
110920.0000000    0.0986650
110960.0000000    0.0866781
111000.0000000    0.0889242
111040.0000000    0.0906242
111080.0000000    0.1030459
111120.0000000    0.0941442
111160.0000000    0.0958206
111200.0000000    0.1016744
111240.0000000    0.0934906
111280.0000000    0.0948831
111320.0000000    0.1024970
111360.0000000    0.0934327
111400.0000000    0.0974956
111440.0000000    0.0970210
111480.0000000    0.0904911
111520.0000000    0.0930566
111560.0000000    0.0925416
111600.0000000    0.0952147
111640.0000000    0.1005260
111680.0000000    0.1086536
111720.0000000    0.1003135
111760.0000000    0.1030039
111800.0000000    0.0964569
111840.0000000    0.0983215
111880.0000000    0.0939010
111920.0000000    0.1064086
111960.0000000    0.1076591
112000.0000000    0.0980927
112040.0000000    0.0958568
112080.0000000    0.1044387
112120.0000000    0.1081494
112160.0000000    0.1105547
112200.0000000    0.1023854
112240.0000000    0.1009407
112280.0000000    0.1180542
112320.0000000    0.1124379
112360.0000000    0.1105221
112400.0000000    0.1086299
112440.0000000    0.1069500
112480.0000000    0.1044957
112520.0000000    0.1167317
112560.0000000    0.1129475
112600.0000000    0.1045866
112640.0000000    0.1015162
112680.0000000    0.1031856
112720.0000000    0.1040292
112760.0000000    0.1007612
112800.0000000    0.1091301
112840.0000000    0.1063273
112880.0000000    0.1003700
112920.0000000    0.1005800
112960.0000000    0.1046461
113000.0000000    0.1069773
113040.0000000    0.1013580
113080.0000000    0.1065313
113120.0000000    0.1050836
113160.0000000    0.1063345
113200.0000000    0.1075569
113240.0000000    0.1016899
113280.0000000    0.1055595
113320.0000000    0.1150287
113360.0000000    0.1026796
113400.0000000    0.1022696
113440.0000000    0.1050060
113480.0000000    0.1065646
113520.0000000    0.1029397
113560.0000000    0.1038396
113600.0000000    0.1051563
113640.0000000    0.1030497
113680.0000000    0.0969043
113720.0000000    0.1140588
113760.0000000    0.1055324
113800.0000000    0.1065328
113840.0000000    0.0944885
113880.0000000    0.0987636
113920.0000000    0.1128980
113960.0000000    0.1201592
114000.0000000    0.1182404
114040.0000000    0.1143074
114080.0000000    0.1183373
114120.0000000    0.1169584
114160.0000000    0.0991383
114200.0000000    0.1080835
114240.0000000    0.1132936
114280.0000000    0.1090662
114320.0000000    0.1096568
114360.0000000    0.1144060
114400.0000000    0.1230608
114440.0000000    0.1049071
114480.0000000    0.1064857
114520.0000000    0.1086923
114560.0000000    0.1192584
114600.0000000    0.1148767
114640.0000000    0.1106057
114680.0000000    0.1059180
114720.0000000    0.1169962
114760.0000000    0.1038486
114800.0000000    0.0964917
114840.0000000    0.0971246
114880.0000000    0.1113816
114920.0000000    0.1068124
114960.0000000    0.1001221
115000.0000000    0.1166971
115040.0000000    0.1048105
115080.0000000    0.0995450
115120.0000000    0.1068931
115160.0000000    0.1061110
115200.0000000    0.1073797
115240.0000000    0.1057577
115280.0000000    0.0973086
115320.0000000    0.0921252
115360.0000000    0.0978312
115400.0000000    0.0979693
115440.0000000    0.1070791
115480.0000000    0.0987777
115520.0000000    0.0986307
115560.0000000    0.0957034
115600.0000000    0.1008766
115640.0000000    0.0946023
115680.0000000    0.1044791
115720.0000000    0.1014031
115760.0000000    0.1053215
115800.0000000    0.1071378
115840.0000000    0.1207132
115880.0000000    0.1083494
115920.0000000    0.1011230
115960.0000000    0.1062204
116000.0000000    0.1060714
116040.0000000    0.1119461
116080.0000000    0.1050239
116120.0000000    0.1127465
116160.0000000    0.1067707
116200.0000000    0.1083228
116240.0000000    0.1020001
116280.0000000    0.1010472
116320.0000000    0.1022020
116360.0000000    0.1003562
116400.0000000    0.1028218
116440.0000000    0.0996390
116480.0000000    0.1095171
116520.0000000    0.1013226
116560.0000000    0.0928464
116600.0000000    0.1008680
116640.0000000    0.0991802
116680.0000000    0.1012113
116720.0000000    0.1168540
116760.0000000    0.1212240
116800.0000000    0.1106510
116840.0000000    0.1080386
116880.0000000    0.1091313
116920.0000000    0.1120052
116960.0000000    0.0972379
117000.0000000    0.1080151
117040.0000000    0.1030805
117080.0000000    0.0967119
117120.0000000    0.1118153
117160.0000000    0.1024730
117200.0000000    0.1162774
117240.0000000    0.1208422
117280.0000000    0.1005117
117320.0000000    0.1000055
117360.0000000    0.0946537
117400.0000000    0.0966045
117440.0000000    0.0960970
117480.0000000    0.1024643
117520.0000000    0.1037736
117560.0000000    0.1037691
117600.0000000    0.1008805
117640.0000000    0.1096277
117680.0000000    0.1191078
117720.0000000    0.1024579
117760.0000000    0.0955062
117800.0000000    0.0930785
117840.0000000    0.0995373
117880.0000000    0.0976624
117920.0000000    0.1027397
117960.0000000    0.0931408
118000.0000000    0.1026369
118040.0000000    0.0894012
118080.0000000    0.0938419
118120.0000000    0.0929686
118160.0000000    0.1003106
118200.0000000    0.0947391
118240.0000000    0.1037603
118280.0000000    0.0952045
118320.0000000    0.0926789
118360.0000000    0.1049060
118400.0000000    0.0923744
118440.0000000    0.0942453
118480.0000000    0.1004907
118520.0000000    0.0893803
118560.0000000    0.0999112
118600.0000000    0.1100494
118640.0000000    0.1040739
118680.0000000    0.0957505
118720.0000000    0.0980071
118760.0000000    0.0891101
118800.0000000    0.1024348
118840.0000000    0.0980574
118880.0000000    0.0998898
118920.0000000    0.0910947
118960.0000000    0.1045612
119000.0000000    0.0977100
119040.0000000    0.1020915
119080.0000000    0.0961546
119120.0000000    0.0937901
119160.0000000    0.0980849
119200.0000000    0.0978479
119240.0000000    0.0971169
119280.0000000    0.0955539
119320.0000000    0.0889478
119360.0000000    0.0922587
119400.0000000    0.0937163
119440.0000000    0.0934970
119480.0000000    0.0946568
119520.0000000    0.0987359
119560.0000000    0.0868600
119600.0000000    0.0989618
119640.0000000    0.0927738
119680.0000000    0.0906797
119720.0000000    0.0838336
119760.0000000    0.0922539
119800.0000000    0.0997795
119840.0000000    0.1027000
119880.0000000    0.0954938
119920.0000000    0.1072192
119960.0000000    0.1108855
120000.0000000    0.1083082
120040.0000000    0.1029000
120080.0000000    0.1004985
120120.0000000    0.1023040
120160.0000000    0.1029760
120200.0000000    0.0974720
120240.0000000    0.0934495
120280.0000000    0.0995042
120320.0000000    0.0920887
120360.0000000    0.1017166
120400.0000000    0.0929929
120440.0000000    0.0943617
120480.0000000    0.0946350
120520.0000000    0.1058314
120560.0000000    0.0960819
120600.0000000    0.0970845
120640.0000000    0.0975401
120680.0000000    0.1096413
120720.0000000    0.0977114
120760.0000000    0.1003992
120800.0000000    0.0958416
120840.0000000    0.1069678
120880.0000000    0.0990028
120920.0000000    0.1037071
120960.0000000    0.1108181
121000.0000000    0.1121724
121040.0000000    0.1077564
121080.0000000    0.1146935
121120.0000000    0.1048685
121160.0000000    0.0925843
121200.0000000    0.1028184
121240.0000000    0.1005268
121280.0000000    0.1051497
121320.0000000    0.1091061
121360.0000000    0.1165862
121400.0000000    0.1055627
121440.0000000    0.0977702
121480.0000000    0.0923516
121520.0000000    0.0956938
121560.0000000    0.1025025
121600.0000000    0.1021537
121640.0000000    0.0998990
121680.0000000    0.1043834
121720.0000000    0.1097613
121760.0000000    0.1065856
121800.0000000    0.1044753
121840.0000000    0.0998740
121880.0000000    0.0986768
121920.0000000    0.1043756
121960.0000000    0.1059942
122000.0000000    0.1025446
122040.0000000    0.1059898
122080.0000000    0.0951634
122120.0000000    0.0946838
122160.0000000    0.1013401
122200.0000000    0.1094901
122240.0000000    0.1012321
122280.0000000    0.0934273
122320.0000000    0.1086634
122360.0000000    0.1005352
122400.0000000    0.1034037
122440.0000000    0.1011175
122480.0000000    0.0942622
122520.0000000    0.0995994
122560.0000000    0.1037474
122600.0000000    0.0991618
122640.0000000    0.1079886
122680.0000000    0.1009183
122720.0000000    0.0992574
122760.0000000    0.1022046
122800.0000000    0.0999917
122840.0000000    0.1052783
122880.0000000    0.1050223
122920.0000000    0.1148443
122960.0000000    0.1118794
123000.0000000    0.1035531
123040.0000000    0.1036562
123080.0000000    0.1162646
123120.0000000    0.1230521
123160.0000000    0.0990044
123200.0000000    0.1074965
123240.0000000    0.1107188
123280.0000000    0.0971055
123320.0000000    0.1145527
123360.0000000    0.1020552
123400.0000000    0.1089664
123440.0000000    0.1051685
123480.0000000    0.1199524
123520.0000000    0.1058674
123560.0000000    0.0998587
123600.0000000    0.1059151
123640.0000000    0.0983672
123680.0000000    0.0972222
123720.0000000    0.0996688
123760.0000000    0.1059111
123800.0000000    0.1108093
123840.0000000    0.1009820
123880.0000000    0.1075095
123920.0000000    0.1069707
123960.0000000    0.1017067
124000.0000000    0.1051816
124040.0000000    0.1024446
124080.0000000    0.0962871
124120.0000000    0.1087420
124160.0000000    0.1042640
124200.0000000    0.1030762
124240.0000000    0.1033900
124280.0000000    0.1062413
124320.0000000    0.1046835
124360.0000000    0.1013096
124400.0000000    0.1103895
124440.0000000    0.1048036
124480.0000000    0.1193570
124520.0000000    0.1088393
124560.0000000    0.1080057
124600.0000000    0.0953753
124640.0000000    0.1111086
124680.0000000    0.1005772
124720.0000000    0.1066541
124760.0000000    0.1069996
124800.0000000    0.1050432
124840.0000000    0.1031966
124880.0000000    0.0993938
124920.0000000    0.0964981
124960.0000000    0.1017671
125000.0000000    0.0988256
125040.0000000    0.1007402
125080.0000000    0.0910254
125120.0000000    0.0910517
125160.0000000    0.0910510
125200.0000000    0.0921256
125240.0000000    0.0878178
125280.0000000    0.0937770
125320.0000000    0.1038511
125360.0000000    0.0963038
125400.0000000    0.0998186
125440.0000000    0.0988698
125480.0000000    0.1109642
125520.0000000    0.1083339
125560.0000000    0.1009630
125600.0000000    0.0927297
125640.0000000    0.0920028
125680.0000000    0.0940135
125720.0000000    0.0933082
125760.0000000    0.0962197
125800.0000000    0.1008242
125840.0000000    0.0919307
125880.0000000    0.0953765
125920.0000000    0.0957028
125960.0000000    0.0856685
126000.0000000    0.1001824
126040.0000000    0.0888367
126080.0000000    0.0894243
126120.0000000    0.1009480
126160.0000000    0.0947606
126200.0000000    0.1003664
126240.0000000    0.0903164
126280.0000000    0.0949588
126320.0000000    0.1046843
126360.0000000    0.0979785
126400.0000000    0.1047453
126440.0000000    0.1016279
126480.0000000    0.0904384
126520.0000000    0.0958365
126560.0000000    0.0849102
126600.0000000    0.0952099
126640.0000000    0.1038803
126680.0000000    0.1125162
126720.0000000    0.1023707
126760.0000000    0.1113046
126800.0000000    0.1056841
126840.0000000    0.1164579
126880.0000000    0.1041589
126920.0000000    0.1066907
126960.0000000    0.1049113
127000.0000000    0.1116321
127040.0000000    0.1180454
127080.0000000    0.1005041
127120.0000000    0.0884796
127160.0000000    0.1059365
127200.0000000    0.1030072
127240.0000000    0.0967960
127280.0000000    0.0964933
127320.0000000    0.0982785
127360.0000000    0.0961307
127400.0000000    0.0969037
127440.0000000    0.0961654
127480.0000000    0.1038776
127520.0000000    0.0994657
127560.0000000    0.0957021
127600.0000000    0.0991930
127640.0000000    0.1065343
127680.0000000    0.1096186
127720.0000000    0.1054352
127760.0000000    0.1065300
127800.0000000    0.1087896
127840.0000000    0.1077795
127880.0000000    0.1139560
127920.0000000    0.1121927
127960.0000000    0.1131956
128000.0000000    0.1057208
128040.0000000    0.1080216
128080.0000000    0.0944597
128120.0000000    0.0943023
128160.0000000    0.0929086
128200.0000000    0.1016747
128240.0000000    0.0971581
128280.0000000    0.0993188
128320.0000000    0.0992519
128360.0000000    0.1040023
128400.0000000    0.0960939
128440.0000000    0.1034375
128480.0000000    0.0984755
128520.0000000    0.1023546
128560.0000000    0.1059356
128600.0000000    0.1069645
128640.0000000    0.1085961
128680.0000000    0.1048011
128720.0000000    0.1062539
128760.0000000    0.1158193
128800.0000000    0.1127310
128840.0000000    0.1086531
128880.0000000    0.0990148
128920.0000000    0.0947669
128960.0000000    0.1037207
129000.0000000    0.0953033
129040.0000000    0.0967778
129080.0000000    0.1056635
129120.0000000    0.1173356
129160.0000000    0.1172358
129200.0000000    0.1065912
129240.0000000    0.1037936
129280.0000000    0.0968704
129320.0000000    0.1147131
129360.0000000    0.1019871
129400.0000000    0.1041447
129440.0000000    0.1104139
129480.0000000    0.0951314
129520.0000000    0.0941470
129560.0000000    0.1091574
129600.0000000    0.0948658
129640.0000000    0.0994227
129680.0000000    0.1011510
129720.0000000    0.1128224
129760.0000000    0.1030347
129800.0000000    0.1043983
129840.0000000    0.1027046
129880.0000000    0.1079939
129920.0000000    0.1086305
129960.0000000    0.1101961
130000.0000000    0.0912858
130040.0000000    0.1028825
130080.0000000    0.1032544
130120.0000000    0.1080278
130160.0000000    0.0999986
130200.0000000    0.1087786
130240.0000000    0.0944160
130280.0000000    0.1085585
130320.0000000    0.0984369
130360.0000000    0.1050930
130400.0000000    0.1041804
130440.0000000    0.1039523
130480.0000000    0.1085917
130520.0000000    0.0998118
130560.0000000    0.1060383
130600.0000000    0.1083513
130640.0000000    0.1181320
130680.0000000    0.1140867
130720.0000000    0.1164812
130760.0000000    0.1075363
130800.0000000    0.1029486
130840.0000000    0.0998136
130880.0000000    0.1156812
130920.0000000    0.0991414
130960.0000000    0.1018293
131000.0000000    0.1267762
131040.0000000    0.1139654
131080.0000000    0.1095766
131120.0000000    0.1165995
131160.0000000    0.1078220
131200.0000000    0.1008235
131240.0000000    0.1045775
131280.0000000    0.1039209
131320.0000000    0.1022295
131360.0000000    0.1035159
131400.0000000    0.1046107
131440.0000000    0.0983641
131480.0000000    0.1109116
131520.0000000    0.1060747
131560.0000000    0.1019103
131600.0000000    0.1031396
131640.0000000    0.1097377
131680.0000000    0.1027883
131720.0000000    0.1029856
131760.0000000    0.0919963
131800.0000000    0.1024686
131840.0000000    0.1066733
131880.0000000    0.1036091
131920.0000000    0.1039224
131960.0000000    0.1014966
132000.0000000    0.1057158
132040.0000000    0.0984731
132080.0000000    0.0996483
132120.0000000    0.0998268
132160.0000000    0.1033427
132200.0000000    0.0951096
132240.0000000    0.0954735
132280.0000000    0.0979110
132320.0000000    0.0984771
132360.0000000    0.0911659
132400.0000000    0.0921661
132440.0000000    0.0946625
132480.0000000    0.1070695
132520.0000000    0.1044689
132560.0000000    0.1011874
132600.0000000    0.1004723
132640.0000000    0.1029103
132680.0000000    0.1040769
132720.0000000    0.0980513
132760.0000000    0.1064706
132800.0000000    0.0970280
132840.0000000    0.1005935
132880.0000000    0.1005668
132920.0000000    0.1041492
132960.0000000    0.1032532
133000.0000000    0.0949177
133040.0000000    0.1031113
133080.0000000    0.1137149
133120.0000000    0.1090112
133160.0000000    0.0979869
133200.0000000    0.1023969
133240.0000000    0.1055301
133280.0000000    0.1021079
133320.0000000    0.0970953
133360.0000000    0.0918079
133400.0000000    0.1026686
133440.0000000    0.1116984
133480.0000000    0.1024917
133520.0000000    0.1074459
133560.0000000    0.1004532
133600.0000000    0.1024981
133640.0000000    0.1058412
133680.0000000    0.1061558
133720.0000000    0.1137661
133760.0000000    0.1176285
133800.0000000    0.1146673
133840.0000000    0.1129340
133880.0000000    0.1062146
133920.0000000    0.1072294
133960.0000000    0.1186913
134000.0000000    0.1214092
134040.0000000    0.1195701
134080.0000000    0.1208136
134120.0000000    0.1189543
134160.0000000    0.1285876
134200.0000000    0.1236687
134240.0000000    0.1409492
134280.0000000    0.1323662
134320.0000000    0.1211656
134360.0000000    0.1192587
134400.0000000    0.1119268
134440.0000000    0.1162956
134480.0000000    0.1196633
134520.0000000    0.1223748
134560.0000000    0.1183965
134600.0000000    0.1201135
134640.0000000    0.1104644
134680.0000000    0.1163036
134720.0000000    0.1207457
134760.0000000    0.1138354
134800.0000000    0.1125078
134840.0000000    0.1049889
134880.0000000    0.1005847
134920.0000000    0.1066115
134960.0000000    0.1037752
135000.0000000    0.1023177
135040.0000000    0.1025871
135080.0000000    0.0958198
135120.0000000    0.0976751
135160.0000000    0.0935997
135200.0000000    0.1030156
135240.0000000    0.0923233
135280.0000000    0.0978145
135320.0000000    0.1007006
135360.0000000    0.0962353
135400.0000000    0.0996413
135440.0000000    0.0940248
135480.0000000    0.1020895
135520.0000000    0.1062332
135560.0000000    0.1020292
135600.0000000    0.1115672
135640.0000000    0.1011085
135680.0000000    0.0994746
135720.0000000    0.0980466
135760.0000000    0.1086902
135800.0000000    0.1015441
135840.0000000    0.1062625
135880.0000000    0.1008681
135920.0000000    0.1055221
135960.0000000    0.1150490
136000.0000000    0.1133193
136040.0000000    0.1009984
136080.0000000    0.1086231
136120.0000000    0.1049956
136160.0000000    0.1195420
136200.0000000    0.1030283
136240.0000000    0.1135161
136280.0000000    0.1077031
136320.0000000    0.1066294
136360.0000000    0.1094810
136400.0000000    0.1157352
136440.0000000    0.1052326
136480.0000000    0.1200626
136520.0000000    0.1124920
136560.0000000    0.1004876
136600.0000000    0.1093959
136640.0000000    0.1083630
136680.0000000    0.1152935
136720.0000000    0.1022946
136760.0000000    0.1080482
136800.0000000    0.0973489
136840.0000000    0.1021382
136880.0000000    0.0918897
136920.0000000    0.0972848
136960.0000000    0.1046725
137000.0000000    0.0984252
137040.0000000    0.1053247
137080.0000000    0.1037500
137120.0000000    0.1057168
137160.0000000    0.1013264
137200.0000000    0.1043548
137240.0000000    0.0956807
137280.0000000    0.1001729
137320.0000000    0.1012485
137360.0000000    0.1017277
137400.0000000    0.0952549
137440.0000000    0.0940737
137480.0000000    0.0944913
137520.0000000    0.1130481
137560.0000000    0.1063692
137600.0000000    0.0988723
137640.0000000    0.1093407
137680.0000000    0.0941857
137720.0000000    0.1001433
137760.0000000    0.1011174
137800.0000000    0.0991425
137840.0000000    0.1093311
137880.0000000    0.1066453
137920.0000000    0.1018631
137960.0000000    0.0943197
138000.0000000    0.1078931
138040.0000000    0.0963989
138080.0000000    0.0984335
138120.0000000    0.1080592
138160.0000000    0.0970370
138200.0000000    0.1113026
138240.0000000    0.1038902
138280.0000000    0.0981854
138320.0000000    0.1043060
138360.0000000    0.1095254
138400.0000000    0.1133296
138440.0000000    0.1096200
138480.0000000    0.1155635
138520.0000000    0.1147453
138560.0000000    0.1106942
138600.0000000    0.1061741
138640.0000000    0.1029738
138680.0000000    0.1130188
138720.0000000    0.1029128
138760.0000000    0.1111094
138800.0000000    0.1049497
138840.0000000    0.1076227
138880.0000000    0.1021655
138920.0000000    0.1044800
138960.0000000    0.1021883
139000.0000000    0.1035683
139040.0000000    0.1075507
139080.0000000    0.1078251
139120.0000000    0.0980223
139160.0000000    0.1068998
139200.0000000    0.1033145
139240.0000000    0.1007971
139280.0000000    0.1004865
139320.0000000    0.0947801
139360.0000000    0.0957505
139400.0000000    0.1028210
139440.0000000    0.0968101
139480.0000000    0.0995105
139520.0000000    0.1038026
139560.0000000    0.1046947
139600.0000000    0.0982844
139640.0000000    0.0968983
139680.0000000    0.0957402
139720.0000000    0.1024927
139760.0000000    0.0946544
139800.0000000    0.0969329
139840.0000000    0.0996658
139880.0000000    0.1003305
139920.0000000    0.0952940
139960.0000000    0.1109522
140000.0000000    0.1145757
140040.0000000    0.1040057
140080.0000000    0.1034674
140120.0000000    0.1089656
140160.0000000    0.1187215
140200.0000000    0.1170380
140240.0000000    0.0997255
140280.0000000    0.1037864
140320.0000000    0.1060323
140360.0000000    0.1026776
140400.0000000    0.1022212
140440.0000000    0.0995656
140480.0000000    0.0965619
140520.0000000    0.0978653
140560.0000000    0.1059549
140600.0000000    0.1040610
140640.0000000    0.1114103
140680.0000000    0.1049562
140720.0000000    0.1173567
140760.0000000    0.1054406
140800.0000000    0.1033163
140840.0000000    0.0972436
140880.0000000    0.1100692
140920.0000000    0.1220025
140960.0000000    0.1164020
141000.0000000    0.1032261
141040.0000000    0.1018174
141080.0000000    0.1065588
141120.0000000    0.1049321
141160.0000000    0.1056764
141200.0000000    0.1048663
141240.0000000    0.0986150
141280.0000000    0.1030840
141320.0000000    0.1091761
141360.0000000    0.1142564
141400.0000000    0.1035529
141440.0000000    0.1171817
141480.0000000    0.1207646
141520.0000000    0.1014995
141560.0000000    0.1085775
141600.0000000    0.1031025
141640.0000000    0.1065695
141680.0000000    0.1086544
141720.0000000    0.1170506
141760.0000000    0.1062737
141800.0000000    0.1084104
141840.0000000    0.1100296
141880.0000000    0.1051582
141920.0000000    0.1075579
141960.0000000    0.1007264
142000.0000000    0.0977811
142040.0000000    0.0992242
142080.0000000    0.1093447
142120.0000000    0.1061213
142160.0000000    0.0985143
142200.0000000    0.1032061
142240.0000000    0.1131393
142280.0000000    0.1167340
142320.0000000    0.1219733
142360.0000000    0.1206330
142400.0000000    0.1262766
142440.0000000    0.1112695
142480.0000000    0.1011484
142520.0000000    0.1123606
142560.0000000    0.1130282
142600.0000000    0.1079311
142640.0000000    0.1161273
142680.0000000    0.1016445
142720.0000000    0.1066634
142760.0000000    0.1074716
142800.0000000    0.0994033
142840.0000000    0.0986065
142880.0000000    0.0985305
142920.0000000    0.1014884
142960.0000000    0.1001898
143000.0000000    0.0958212
143040.0000000    0.0993520
143080.0000000    0.1146287
143120.0000000    0.0969088
143160.0000000    0.0983133
143200.0000000    0.1034007
143240.0000000    0.1017617
143280.0000000    0.1045237
143320.0000000    0.0966192
143360.0000000    0.0929467
143400.0000000    0.1062969
143440.0000000    0.1007193
143480.0000000    0.1018823
143520.0000000    0.1057582
143560.0000000    0.1004562
143600.0000000    0.0938776
143640.0000000    0.1039626
143680.0000000    0.0983410
143720.0000000    0.0992191
143760.0000000    0.0988095
143800.0000000    0.1045467
143840.0000000    0.1004410
143880.0000000    0.1048162
143920.0000000    0.1134953
143960.0000000    0.1056110
144000.0000000    0.1112649
144040.0000000    0.1064664
144080.0000000    0.0982542
144120.0000000    0.0989660
144160.0000000    0.0974640
144200.0000000    0.1007233
144240.0000000    0.0920033
144280.0000000    0.1002359
144320.0000000    0.1076216
144360.0000000    0.0987147
144400.0000000    0.0966640
144440.0000000    0.0983328
144480.0000000    0.1037544
144520.0000000    0.1016240
144560.0000000    0.1044264
144600.0000000    0.1086117
144640.0000000    0.1117250
144680.0000000    0.1091723
144720.0000000    0.1035593
144760.0000000    0.1128529
144800.0000000    0.1162137
144840.0000000    0.1022810
144880.0000000    0.1066835
144920.0000000    0.1068210
144960.0000000    0.1005147
145000.0000000    0.1020792
145040.0000000    0.1030792
145080.0000000    0.1057971
145120.0000000    0.0951532
145160.0000000    0.1024011
145200.0000000    0.0958436
145240.0000000    0.1062254
145280.0000000    0.1069174
145320.0000000    0.0956364
145360.0000000    0.1064908
145400.0000000    0.0989372
145440.0000000    0.1058939
145480.0000000    0.1080110
145520.0000000    0.1030122
145560.0000000    0.1132736
145600.0000000    0.1018949
145640.0000000    0.1002032
145680.0000000    0.0988187
145720.0000000    0.0975945
145760.0000000    0.0981423
145800.0000000    0.0980440
145840.0000000    0.1006614
145880.0000000    0.1110705
145920.0000000    0.1108265
145960.0000000    0.1085786
146000.0000000    0.1052414
146040.0000000    0.1070631
146080.0000000    0.1011742
146120.0000000    0.1078403
146160.0000000    0.1009147
146200.0000000    0.1038683
146240.0000000    0.1108352
146280.0000000    0.0967580
146320.0000000    0.1083864
146360.0000000    0.0997126
146400.0000000    0.0998184
146440.0000000    0.0993784
146480.0000000    0.1108174
146520.0000000    0.0963449
146560.0000000    0.0967843
146600.0000000    0.0974003
146640.0000000    0.0987560
146680.0000000    0.0988420
146720.0000000    0.0946960
146760.0000000    0.0940165
146800.0000000    0.0916747
146840.0000000    0.0972613
146880.0000000    0.1001054
146920.0000000    0.1051904
146960.0000000    0.0970674
147000.0000000    0.0899288
147040.0000000    0.1036877
147080.0000000    0.1025192
147120.0000000    0.0956657
147160.0000000    0.0946907
147200.0000000    0.0947506
147240.0000000    0.1052321
147280.0000000    0.0974941
147320.0000000    0.1032263
147360.0000000    0.1071319
147400.0000000    0.1010878
147440.0000000    0.0957468
147480.0000000    0.0969448
147520.0000000    0.1069424
147560.0000000    0.1009049
147600.0000000    0.0954602
147640.0000000    0.0977507
147680.0000000    0.1009760
147720.0000000    0.0977878
147760.0000000    0.1017930
147800.0000000    0.0978998
147840.0000000    0.1029689
147880.0000000    0.1005858
147920.0000000    0.1017335
147960.0000000    0.1018308
148000.0000000    0.0967740
148040.0000000    0.1021799
148080.0000000    0.0907246
148120.0000000    0.0954308
148160.0000000    0.1047618
148200.0000000    0.1003100
148240.0000000    0.0959116
148280.0000000    0.1000446
148320.0000000    0.1101489
148360.0000000    0.0991616
148400.0000000    0.1003059
148440.0000000    0.1030229
148480.0000000    0.1072365
148520.0000000    0.1067951
148560.0000000    0.1080091
148600.0000000    0.1107060
148640.0000000    0.1073346
148680.0000000    0.0957161
148720.0000000    0.1010926
148760.0000000    0.1034149
148800.0000000    0.1011254
148840.0000000    0.1008865
148880.0000000    0.1052494
148920.0000000    0.0941004
148960.0000000    0.1051641
149000.0000000    0.1003980
149040.0000000    0.0944126
149080.0000000    0.0961083
149120.0000000    0.0908998
149160.0000000    0.1027127
149200.0000000    0.1004599
149240.0000000    0.0885522
149280.0000000    0.0877121
149320.0000000    0.1054898
149360.0000000    0.0997475
149400.0000000    0.0942822
149440.0000000    0.1034701
149480.0000000    0.0995742
149520.0000000    0.0919390
149560.0000000    0.0995045
149600.0000000    0.0971189
149640.0000000    0.0936347
149680.0000000    0.1027695
149720.0000000    0.0964429
149760.0000000    0.0990006
149800.0000000    0.0964827
149840.0000000    0.1026735
149880.0000000    0.0911349
149920.0000000    0.0996379
149960.0000000    0.0906949
150000.0000000    0.0869994
150040.0000000    0.1074367
150080.0000000    0.0935740
150120.0000000    0.0974212
150160.0000000    0.0892348
150200.0000000    0.1117857
150240.0000000    0.0990707
150280.0000000    0.0934534
150320.0000000    0.1022805
150360.0000000    0.1020200
150400.0000000    0.1016820
150440.0000000    0.0944858
150480.0000000    0.1008723
150520.0000000    0.0965220
150560.0000000    0.0983913
150600.0000000    0.1055028
150640.0000000    0.1034234
150680.0000000    0.0992305
150720.0000000    0.1072337
150760.0000000    0.1068989
150800.0000000    0.1009297
150840.0000000    0.1055203
150880.0000000    0.1083361
150920.0000000    0.1006166
150960.0000000    0.1040193
151000.0000000    0.0930430
151040.0000000    0.1029645
151080.0000000    0.1028656
151120.0000000    0.1002707
151160.0000000    0.1116980
151200.0000000    0.1048807
151240.0000000    0.0962070
151280.0000000    0.0945764
151320.0000000    0.1128807
151360.0000000    0.0993882
151400.0000000    0.0972696
151440.0000000    0.0988317
151480.0000000    0.0946074
151520.0000000    0.1086505
151560.0000000    0.1038374
151600.0000000    0.1023910
151640.0000000    0.0954174
151680.0000000    0.0963147
151720.0000000    0.0941094
151760.0000000    0.0966734
151800.0000000    0.0860692
151840.0000000    0.0975368
151880.0000000    0.0922465
151920.0000000    0.0997956
151960.0000000    0.0935245
152000.0000000    0.0968833
152040.0000000    0.0975607
152080.0000000    0.1004026
152120.0000000    0.0932420
152160.0000000    0.1033957
152200.0000000    0.0962017
152240.0000000    0.0945748
152280.0000000    0.1000376
152320.0000000    0.0936762
152360.0000000    0.1043619
152400.0000000    0.0928763
152440.0000000    0.0884864
152480.0000000    0.0910613
152520.0000000    0.1056262
152560.0000000    0.1081103
152600.0000000    0.1060582
152640.0000000    0.1076266
152680.0000000    0.1174355
152720.0000000    0.1183624
152760.0000000    0.1123426
152800.0000000    0.1125889
152840.0000000    0.1097964
152880.0000000    0.1067163
152920.0000000    0.1089306
152960.0000000    0.0999683
153000.0000000    0.0985966
153040.0000000    0.1022400
153080.0000000    0.1062329
153120.0000000    0.1163747
153160.0000000    0.1042009
153200.0000000    0.1022748
153240.0000000    0.0981660
153280.0000000    0.0923888
153320.0000000    0.1003276
153360.0000000    0.1145336
153400.0000000    0.1084019
153440.0000000    0.1111125
153480.0000000    0.1074068
153520.0000000    0.1110127
153560.0000000    0.1031319
153600.0000000    0.1041586
153640.0000000    0.1067415
153680.0000000    0.1042572
153720.0000000    0.1001829
153760.0000000    0.1038949
153800.0000000    0.0991451
153840.0000000    0.1024329
153880.0000000    0.0993699
153920.0000000    0.1011793
153960.0000000    0.1006656
154000.0000000    0.1069680
154040.0000000    0.1032757
154080.0000000    0.1055958
154120.0000000    0.1018971
154160.0000000    0.1010698
154200.0000000    0.1016409
154240.0000000    0.1119377
154280.0000000    0.1005236
154320.0000000    0.1035417
154360.0000000    0.0962716
154400.0000000    0.0981301
154440.0000000    0.0960610
154480.0000000    0.1030685
154520.0000000    0.1037810
154560.0000000    0.1015414
154600.0000000    0.1054791
154640.0000000    0.0928314
154680.0000000    0.0938266
154720.0000000    0.0974837
154760.0000000    0.1049564
154800.0000000    0.1019819
154840.0000000    0.1045519
154880.0000000    0.1001685
154920.0000000    0.1058916
154960.0000000    0.0984154
155000.0000000    0.1141033
155040.0000000    0.0991562
155080.0000000    0.1005255
155120.0000000    0.1058311
155160.0000000    0.1044775
155200.0000000    0.1037684
155240.0000000    0.1002409
155280.0000000    0.0968544
155320.0000000    0.0899192
155360.0000000    0.1013286
155400.0000000    0.0944771
155440.0000000    0.0984117
155480.0000000    0.0993532
155520.0000000    0.1021533
155560.0000000    0.1052796
155600.0000000    0.0933760
155640.0000000    0.0952213
155680.0000000    0.1094311
155720.0000000    0.0950854
155760.0000000    0.0986569
155800.0000000    0.1026284
155840.0000000    0.1042896
155880.0000000    0.1065422
155920.0000000    0.1030410
155960.0000000    0.1050564
156000.0000000    0.1000350
156040.0000000    0.0978339
156080.0000000    0.1082762
156120.0000000    0.1049177
156160.0000000    0.1028662
156200.0000000    0.0988977
156240.0000000    0.0961696
156280.0000000    0.1018920
156320.0000000    0.1025285
156360.0000000    0.1052798
156400.0000000    0.1052688
156440.0000000    0.0969803
156480.0000000    0.0997477
156520.0000000    0.0952677
156560.0000000    0.0978047
156600.0000000    0.0917792
156640.0000000    0.0911955
156680.0000000    0.0936581
156720.0000000    0.1003838
156760.0000000    0.0978691
156800.0000000    0.0932211
156840.0000000    0.0995199
156880.0000000    0.0997976
156920.0000000    0.0930135
156960.0000000    0.0933703
157000.0000000    0.0985122
157040.0000000    0.0977641
157080.0000000    0.1029369
157120.0000000    0.1031098
157160.0000000    0.1032573
157200.0000000    0.1003873
157240.0000000    0.0956125
157280.0000000    0.1026258
157320.0000000    0.1054312
157360.0000000    0.1052386
157400.0000000    0.1004867
157440.0000000    0.0979954
157480.0000000    0.1054544
157520.0000000    0.1047483
157560.0000000    0.1041206
157600.0000000    0.1000352
157640.0000000    0.1051832
157680.0000000    0.1004291
157720.0000000    0.0998708
157760.0000000    0.0998312
157800.0000000    0.1057241
157840.0000000    0.0917972
157880.0000000    0.1023031
157920.0000000    0.1013041
157960.0000000    0.0935984
158000.0000000    0.1025560
158040.0000000    0.1013403
158080.0000000    0.1028348
158120.0000000    0.1016608
158160.0000000    0.1045263
158200.0000000    0.0975537
158240.0000000    0.1032259
158280.0000000    0.0980757
158320.0000000    0.0978987
158360.0000000    0.1019745
158400.0000000    0.0980006
158440.0000000    0.0998670
158480.0000000    0.1034423
158520.0000000    0.0990295
158560.0000000    0.0964665
158600.0000000    0.0960205
158640.0000000    0.0908831
158680.0000000    0.0975898
158720.0000000    0.0965220
158760.0000000    0.0954612
158800.0000000    0.0998524
158840.0000000    0.1060367
158880.0000000    0.1017897
158920.0000000    0.1012578
158960.0000000    0.1022477
159000.0000000    0.1009910
159040.0000000    0.1063657
159080.0000000    0.1078137
159120.0000000    0.1005452
159160.0000000    0.1071101
159200.0000000    0.1013581
159240.0000000    0.1007229
159280.0000000    0.1109665
159320.0000000    0.1029830
159360.0000000    0.1018683
159400.0000000    0.1023490
159440.0000000    0.0982965
159480.0000000    0.0976352
159520.0000000    0.0982787
159560.0000000    0.1000989
159600.0000000    0.0984349
159640.0000000    0.0898083
159680.0000000    0.1051528
159720.0000000    0.0994029
159760.0000000    0.0969798
159800.0000000    0.0905518
159840.0000000    0.0941216
159880.0000000    0.0877085
159920.0000000    0.1007341
159960.0000000    0.0941039
160000.0000000    0.0997334
160040.0000000    0.1067513
160080.0000000    0.0912143
160120.0000000    0.0943197
160160.0000000    0.0903009
160200.0000000    0.1039209
160240.0000000    0.1134785
160280.0000000    0.1079159
160320.0000000    0.1107525
160360.0000000    0.1047030
160400.0000000    0.1063701
160440.0000000    0.1159511
160480.0000000    0.1178175
160520.0000000    0.1047482
160560.0000000    0.1040757
160600.0000000    0.0998671
160640.0000000    0.1040031
160680.0000000    0.1039171
160720.0000000    0.1137740
160760.0000000    0.1084103
160800.0000000    0.1105543
160840.0000000    0.1055779
160880.0000000    0.1129395
160920.0000000    0.1057170
160960.0000000    0.1163763
161000.0000000    0.1171408
161040.0000000    0.1161542
161080.0000000    0.1192123
161120.0000000    0.1191781
161160.0000000    0.1118110
161200.0000000    0.1063893
161240.0000000    0.1081361
161280.0000000    0.1043359
161320.0000000    0.1162731
161360.0000000    0.1152931
161400.0000000    0.1222262
161440.0000000    0.1126123
161480.0000000    0.1104290
161520.0000000    0.1024660
161560.0000000    0.1010298
161600.0000000    0.1009921
161640.0000000    0.1104290
161680.0000000    0.1145001
161720.0000000    0.1098722
161760.0000000    0.1151914
161800.0000000    0.1124296
161840.0000000    0.1003316
161880.0000000    0.1073939
161920.0000000    0.1125375
161960.0000000    0.1123647
162000.0000000    0.1102497
162040.0000000    0.1110235
162080.0000000    0.1048845
162120.0000000    0.1048938
162160.0000000    0.1087270
162200.0000000    0.1059155
162240.0000000    0.1077281
162280.0000000    0.1064489
162320.0000000    0.1140621
162360.0000000    0.1182288
162400.0000000    0.1166100
162440.0000000    0.1168961
162480.0000000    0.1200056
162520.0000000    0.1150970
162560.0000000    0.1053596
162600.0000000    0.1109012
162640.0000000    0.1148572
162680.0000000    0.1075449
162720.0000000    0.0975428
162760.0000000    0.1080121
162800.0000000    0.1085878
162840.0000000    0.1104274
162880.0000000    0.1070263
162920.0000000    0.0982691
162960.0000000    0.0960260
163000.0000000    0.0935417
163040.0000000    0.0993562
163080.0000000    0.0901250
163120.0000000    0.0975051
163160.0000000    0.0919870
163200.0000000    0.1077234
163240.0000000    0.0957911
163280.0000000    0.0982109
163320.0000000    0.0998394
163360.0000000    0.0970060
163400.0000000    0.1112790
163440.0000000    0.0998139
163480.0000000    0.1054644
163520.0000000    0.1064966
163560.0000000    0.0965777
163600.0000000    0.0936754
163640.0000000    0.0965630
163680.0000000    0.0929706
163720.0000000    0.0935849
163760.0000000    0.1010357
163800.0000000    0.1076400
163840.0000000    0.0987026
163880.0000000    0.1025590
163920.0000000    0.0968021
163960.0000000    0.1024097
164000.0000000    0.0881821
164040.0000000    0.0939074
164080.0000000    0.0982612
164120.0000000    0.0913024
164160.0000000    0.0913025
164200.0000000    0.1001336
164240.0000000    0.1020237
164280.0000000    0.0971831
164320.0000000    0.0967312
164360.0000000    0.0958041
164400.0000000    0.0996212
164440.0000000    0.1005246
164480.0000000    0.1068511
164520.0000000    0.0997540
164560.0000000    0.0990518
164600.0000000    0.1070908
164640.0000000    0.1030157
164680.0000000    0.0996006
164720.0000000    0.0990585
164760.0000000    0.0954091
164800.0000000    0.0978745
164840.0000000    0.0949053
164880.0000000    0.0988170
164920.0000000    0.0996251
164960.0000000    0.1058888
165000.0000000    0.1210184
165040.0000000    0.1154638
165080.0000000    0.0956165
165120.0000000    0.1084107
165160.0000000    0.1086462
165200.0000000    0.1025398
165240.0000000    0.1049415
165280.0000000    0.1024176
165320.0000000    0.0966590
165360.0000000    0.1074870
165400.0000000    0.1054681
165440.0000000    0.1117741
165480.0000000    0.1035118
165520.0000000    0.0986153
165560.0000000    0.0931317
165600.0000000    0.0904144
165640.0000000    0.1093573
165680.0000000    0.0919362
165720.0000000    0.0987690
165760.0000000    0.1016463
165800.0000000    0.0935092
165840.0000000    0.0982699
165880.0000000    0.1048030
165920.0000000    0.1079749
165960.0000000    0.1056977
166000.0000000    0.1070712
166040.0000000    0.1012388
166080.0000000    0.1040038
166120.0000000    0.1054949
166160.0000000    0.1080736
166200.0000000    0.0933491
166240.0000000    0.0985601
166280.0000000    0.0966366
166320.0000000    0.0938319
166360.0000000    0.0936681
166400.0000000    0.0946017
166440.0000000    0.0912705
166480.0000000    0.0974482
166520.0000000    0.0968531
166560.0000000    0.0973703
166600.0000000    0.0975034
166640.0000000    0.0992176
166680.0000000    0.0979732
166720.0000000    0.1012968
166760.0000000    0.0943670
166800.0000000    0.0936890
166840.0000000    0.0960827
166880.0000000    0.1026512
166920.0000000    0.0981674
166960.0000000    0.1095549
167000.0000000    0.1055206
167040.0000000    0.1045368
167080.0000000    0.1028945
167120.0000000    0.0977813
167160.0000000    0.0938902
167200.0000000    0.0980281
167240.0000000    0.0962732
167280.0000000    0.0930949
167320.0000000    0.0895423
167360.0000000    0.0968952
167400.0000000    0.0960604
167440.0000000    0.0962449
167480.0000000    0.0946940
167520.0000000    0.0935447
167560.0000000    0.0959848
167600.0000000    0.0913314
167640.0000000    0.1016414
167680.0000000    0.0953921
167720.0000000    0.0918635
167760.0000000    0.0961870
167800.0000000    0.0936678
167840.0000000    0.0942273
167880.0000000    0.0932296
167920.0000000    0.0956637
167960.0000000    0.0948494
168000.0000000    0.0977938
168040.0000000    0.0920935
168080.0000000    0.1023908
168120.0000000    0.1009147
168160.0000000    0.0996637
168200.0000000    0.0954727
168240.0000000    0.0977303
168280.0000000    0.0990488
168320.0000000    0.1068034
168360.0000000    0.0952630
168400.0000000    0.1036035
168440.0000000    0.0957800
168480.0000000    0.1006689
168520.0000000    0.0979583
168560.0000000    0.0931266
168600.0000000    0.0951464
168640.0000000    0.1036742
168680.0000000    0.0991811
168720.0000000    0.0883402
168760.0000000    0.0955290
168800.0000000    0.0970116
168840.0000000    0.0977073
168880.0000000    0.1108161
168920.0000000    0.1099102
168960.0000000    0.1102543
169000.0000000    0.1053767
169040.0000000    0.0943953
169080.0000000    0.1049748
169120.0000000    0.1046080
169160.0000000    0.1000516
169200.0000000    0.0965816
169240.0000000    0.0986070
169280.0000000    0.0927659
169320.0000000    0.1057010
169360.0000000    0.1161261
169400.0000000    0.1082431
169440.0000000    0.0980260
169480.0000000    0.1002757
169520.0000000    0.0992638
169560.0000000    0.0992422
169600.0000000    0.1015869
169640.0000000    0.1106146
169680.0000000    0.1043468
169720.0000000    0.0998258
169760.0000000    0.0982066
169800.0000000    0.1021363
169840.0000000    0.0976356
169880.0000000    0.0894295
169920.0000000    0.0975273
169960.0000000    0.0935445
170000.0000000    0.0891032
170040.0000000    0.1004872
170080.0000000    0.0966900
170120.0000000    0.0952868
170160.0000000    0.0970113
170200.0000000    0.1034377
170240.0000000    0.0979562
170280.0000000    0.1005427
170320.0000000    0.1092806
170360.0000000    0.1056603
170400.0000000    0.1001561
170440.0000000    0.0951470
170480.0000000    0.1062831
170520.0000000    0.1086652
170560.0000000    0.1083152
170600.0000000    0.1055350
170640.0000000    0.1100722
170680.0000000    0.1061795
170720.0000000    0.1094708
170760.0000000    0.1151241
170800.0000000    0.1096888
170840.0000000    0.1136175
170880.0000000    0.1098306
170920.0000000    0.1184599
170960.0000000    0.1172802
171000.0000000    0.1147991
171040.0000000    0.1024324
171080.0000000    0.1018006
171120.0000000    0.1098390
171160.0000000    0.1040345
171200.0000000    0.1175506
171240.0000000    0.1065019
171280.0000000    0.1120842
171320.0000000    0.1067332
171360.0000000    0.1074317
171400.0000000    0.1200923
171440.0000000    0.1160699
171480.0000000    0.1101855
171520.0000000    0.1107282
171560.0000000    0.1106397
171600.0000000    0.1219111
171640.0000000    0.1076991
171680.0000000    0.1006802
171720.0000000    0.1119622
171760.0000000    0.1183326
171800.0000000    0.1277465
171840.0000000    0.1097566
171880.0000000    0.1008040
171920.0000000    0.1049227
171960.0000000    0.1062015
172000.0000000    0.1112734
172040.0000000    0.1114026
172080.0000000    0.1130097
172120.0000000    0.1067044
172160.0000000    0.0981124
172200.0000000    0.0999962
172240.0000000    0.0950718
172280.0000000    0.1021462
172320.0000000    0.0960199
172360.0000000    0.0944430
172400.0000000    0.1012556
172440.0000000    0.0975118
172480.0000000    0.1083522
172520.0000000    0.0953775
172560.0000000    0.0964368
172600.0000000    0.0953392
172640.0000000    0.0885698
172680.0000000    0.0878256
172720.0000000    0.0968581
172760.0000000    0.0984810
172800.0000000    0.1054459
172840.0000000    0.0994023
172880.0000000    0.1001281
172920.0000000    0.0961464
172960.0000000    0.1103160
173000.0000000    0.0985856
173040.0000000    0.0948257
173080.0000000    0.0900784
173120.0000000    0.0957016
173160.0000000    0.0945650
173200.0000000    0.0986595
173240.0000000    0.0932791
173280.0000000    0.0917209
173320.0000000    0.0996488
173360.0000000    0.1044389
173400.0000000    0.1012813
173440.0000000    0.1036519
173480.0000000    0.1023493
173520.0000000    0.1003943
173560.0000000    0.1002674
173600.0000000    0.0918196
173640.0000000    0.0854557
173680.0000000    0.0854569
173720.0000000    0.1035325
173760.0000000    0.0960184
173800.0000000    0.0963269
173840.0000000    0.0969578
173880.0000000    0.0911423
173920.0000000    0.0935309
173960.0000000    0.0950941
174000.0000000    0.0868512
174040.0000000    0.0899065
174080.0000000    0.0807993
174120.0000000    0.0922928
174160.0000000    0.0904496
174200.0000000    0.0918975
174240.0000000    0.0925815
174280.0000000    0.0849146
174320.0000000    0.0965139
174360.0000000    0.0978540
174400.0000000    0.0971762
174440.0000000    0.0989546
174480.0000000    0.0952740
174520.0000000    0.1037671
174560.0000000    0.1104368
174600.0000000    0.0942676
174640.0000000    0.0975451
174680.0000000    0.1001972
174720.0000000    0.1001546
174760.0000000    0.0992327
174800.0000000    0.1072900
174840.0000000    0.1076715
174880.0000000    0.0985154
174920.0000000    0.1082972
174960.0000000    0.1056215
175000.0000000    0.0976293
175040.0000000    0.0948604
175080.0000000    0.0991806
175120.0000000    0.0972018
175160.0000000    0.0970211
175200.0000000    0.1006891
175240.0000000    0.1015103
175280.0000000    0.1008508
175320.0000000    0.1071991
175360.0000000    0.1026344
175400.0000000    0.1075220
175440.0000000    0.1074610
175480.0000000    0.0993903
175520.0000000    0.1010601
175560.0000000    0.1026394
175600.0000000    0.1067469
175640.0000000    0.1020557
175680.0000000    0.0996548
175720.0000000    0.1089560
175760.0000000    0.1071489
175800.0000000    0.1089037
175840.0000000    0.1007303
175880.0000000    0.1039898
175920.0000000    0.0981640
175960.0000000    0.0905671
176000.0000000    0.0993095
176040.0000000    0.1038313
176080.0000000    0.0888903
176120.0000000    0.1024642
176160.0000000    0.0973494
176200.0000000    0.0942361
176240.0000000    0.0975148
176280.0000000    0.1091480
176320.0000000    0.1029942
176360.0000000    0.1003379
176400.0000000    0.0982703
176440.0000000    0.1026576
176480.0000000    0.1057891
176520.0000000    0.1015806
176560.0000000    0.1000142
176600.0000000    0.0972998
176640.0000000    0.1002831
176680.0000000    0.1054576
176720.0000000    0.0990363
176760.0000000    0.1074337
176800.0000000    0.1025296
176840.0000000    0.1145420
176880.0000000    0.1015056
176920.0000000    0.1097362
176960.0000000    0.1038683
177000.0000000    0.1019952
177040.0000000    0.1063384
177080.0000000    0.0999770
177120.0000000    0.1023020
177160.0000000    0.1042864
177200.0000000    0.1062038
177240.0000000    0.1045798
177280.0000000    0.1087203
177320.0000000    0.0985767
177360.0000000    0.1020714
177400.0000000    0.0938505
177440.0000000    0.1055128
177480.0000000    0.1119136
177520.0000000    0.0979651
177560.0000000    0.1002994
177600.0000000    0.1054701
177640.0000000    0.1136967
177680.0000000    0.1072793
177720.0000000    0.1107247
177760.0000000    0.1126126
177800.0000000    0.1139125
177840.0000000    0.1133092
177880.0000000    0.1160851
177920.0000000    0.1106123
177960.0000000    0.1073995
178000.0000000    0.1170812
178040.0000000    0.1125690
178080.0000000    0.1172300
178120.0000000    0.1015652
178160.0000000    0.1026400
178200.0000000    0.1011972
178240.0000000    0.1047039
178280.0000000    0.1044993
178320.0000000    0.1038293
178360.0000000    0.0955549
178400.0000000    0.1087218
178440.0000000    0.1112846
178480.0000000    0.1071669
178520.0000000    0.1100066
178560.0000000    0.1108199
178600.0000000    0.1057464
178640.0000000    0.1090219
178680.0000000    0.1101186
178720.0000000    0.0969688
178760.0000000    0.1196631
178800.0000000    0.0994313
178840.0000000    0.0971552
178880.0000000    0.1030594
178920.0000000    0.1008396
178960.0000000    0.0960781
179000.0000000    0.0973780
179040.0000000    0.0999006
179080.0000000    0.0954504
179120.0000000    0.1064555
179160.0000000    0.1006290
179200.0000000    0.1058185
179240.0000000    0.0940405
179280.0000000    0.0918485
179320.0000000    0.0978644
179360.0000000    0.1006157
179400.0000000    0.0956242
179440.0000000    0.0966531
179480.0000000    0.1038658
179520.0000000    0.0985951
179560.0000000    0.1091879
179600.0000000    0.1043954
179640.0000000    0.1092207
179680.0000000    0.1103111
179720.0000000    0.1079660
179760.0000000    0.0947300
179800.0000000    0.0970972
179840.0000000    0.1111829
179880.0000000    0.1061975
179920.0000000    0.1085787
179960.0000000    0.1071663
180000.0000000    0.1099219
180040.0000000    0.1006470
180080.0000000    0.1227280
180120.0000000    0.1016572
180160.0000000    0.1070488
180200.0000000    0.1157860
180240.0000000    0.1071826
180280.0000000    0.1026371
180320.0000000    0.0973525
180360.0000000    0.1003353
180400.0000000    0.0981007
180440.0000000    0.0936683
180480.0000000    0.1053221
180520.0000000    0.1088986
180560.0000000    0.1038885
180600.0000000    0.1073587
180640.0000000    0.1026892
180680.0000000    0.1020463
180720.0000000    0.0965939
180760.0000000    0.1036749
180800.0000000    0.1057082
180840.0000000    0.1114577
180880.0000000    0.1078830
180920.0000000    0.1142550
180960.0000000    0.1156989
181000.0000000    0.1043076
181040.0000000    0.1091157
181080.0000000    0.1063571
181120.0000000    0.1059244
181160.0000000    0.1003979
181200.0000000    0.1098965
181240.0000000    0.0929438
181280.0000000    0.0972323
181320.0000000    0.0983476
181360.0000000    0.0962006
181400.0000000    0.0969749
181440.0000000    0.0991566
181480.0000000    0.0965177
181520.0000000    0.0967286
181560.0000000    0.0976145
181600.0000000    0.0953351
181640.0000000    0.0975610
181680.0000000    0.1030791
181720.0000000    0.1038313
181760.0000000    0.1056930
181800.0000000    0.1039644
181840.0000000    0.0979930
181880.0000000    0.0960913
181920.0000000    0.1014916
181960.0000000    0.1039553
182000.0000000    0.1005374
182040.0000000    0.1002966
182080.0000000    0.1019600
182120.0000000    0.1037175
182160.0000000    0.0979892
182200.0000000    0.0993388
182240.0000000    0.1014700
182280.0000000    0.1025634
182320.0000000    0.1117751
182360.0000000    0.1035062
182400.0000000    0.0972402
182440.0000000    0.1031629
182480.0000000    0.1045986
182520.0000000    0.0963746
182560.0000000    0.1051938
182600.0000000    0.1016367
182640.0000000    0.0940487
182680.0000000    0.0982837
182720.0000000    0.0934632
182760.0000000    0.0932511
182800.0000000    0.0964606
182840.0000000    0.0995085
182880.0000000    0.1027252
182920.0000000    0.0993332
182960.0000000    0.1041212
183000.0000000    0.0941078
183040.0000000    0.0990810
183080.0000000    0.1013319
183120.0000000    0.0980004
183160.0000000    0.0913607
183200.0000000    0.0957146
183240.0000000    0.0948206
183280.0000000    0.0959923
183320.0000000    0.0996545
183360.0000000    0.0983021
183400.0000000    0.0977647
183440.0000000    0.0939104
183480.0000000    0.1002749
183520.0000000    0.0940889
183560.0000000    0.0966421
183600.0000000    0.0948115
183640.0000000    0.0972724
183680.0000000    0.0936454
183720.0000000    0.0896993
183760.0000000    0.0940215
183800.0000000    0.0923179
183840.0000000    0.0973369
183880.0000000    0.0873777
183920.0000000    0.0911136
183960.0000000    0.0972101
184000.0000000    0.0952870
184040.0000000    0.0907374
184080.0000000    0.0927250
184120.0000000    0.1045277
184160.0000000    0.1138100
184200.0000000    0.1006541
184240.0000000    0.1050166
184280.0000000    0.0952834
184320.0000000    0.1107589
184360.0000000    0.0935879
184400.0000000    0.1090720
184440.0000000    0.1068366
184480.0000000    0.1049429
184520.0000000    0.1034963
184560.0000000    0.1054050
184600.0000000    0.1054260
184640.0000000    0.1012444
184680.0000000    0.1082873
184720.0000000    0.1087844
184760.0000000    0.1062926
184800.0000000    0.1093626
184840.0000000    0.1040077
184880.0000000    0.0988290
184920.0000000    0.1055542
184960.0000000    0.0835429
185000.0000000    0.0936303
185040.0000000    0.0961218
185080.0000000    0.0894422
185120.0000000    0.0933175
185160.0000000    0.0911530
185200.0000000    0.0932920
185240.0000000    0.1057100
185280.0000000    0.0976061
185320.0000000    0.0920763
185360.0000000    0.0977903
185400.0000000    0.0924597
185440.0000000    0.0982698
185480.0000000    0.0902834
185520.0000000    0.0987669
185560.0000000    0.1000302
185600.0000000    0.1028691
185640.0000000    0.0979460
185680.0000000    0.0945538
185720.0000000    0.0941352
185760.0000000    0.0871955
185800.0000000    0.0952259
185840.0000000    0.1153773
185880.0000000    0.1070050
185920.0000000    0.0999940
185960.0000000    0.0884597
186000.0000000    0.1013770
186040.0000000    0.0968726
186080.0000000    0.0887557
186120.0000000    0.0901886
186160.0000000    0.0907191
186200.0000000    0.0964621
186240.0000000    0.0893489
186280.0000000    0.1029336
186320.0000000    0.0968220
186360.0000000    0.0885022
186400.0000000    0.0926595
186440.0000000    0.0970210
186480.0000000    0.0965788
186520.0000000    0.0934816
186560.0000000    0.0957913
186600.0000000    0.0973235
186640.0000000    0.0951699
186680.0000000    0.0901555
186720.0000000    0.1003939
186760.0000000    0.0962923
186800.0000000    0.0924851
186840.0000000    0.0964890
186880.0000000    0.0910159
186920.0000000    0.0918800
186960.0000000    0.0863439
187000.0000000    0.0864222
187040.0000000    0.0916693
187080.0000000    0.0931328
187120.0000000    0.0990506
187160.0000000    0.0999716
187200.0000000    0.1055958
187240.0000000    0.0943862
187280.0000000    0.0898271
187320.0000000    0.1000226
187360.0000000    0.0988183
187400.0000000    0.1014577
187440.0000000    0.1106908
187480.0000000    0.1035574
187520.0000000    0.1073937
187560.0000000    0.1030420
187600.0000000    0.1001884
187640.0000000    0.0994769
187680.0000000    0.1158472
187720.0000000    0.1006135
187760.0000000    0.1010115
187800.0000000    0.1055988
187840.0000000    0.1117378
187880.0000000    0.1003238
187920.0000000    0.0982754
187960.0000000    0.1008344
188000.0000000    0.1031346
188040.0000000    0.0997644
188080.0000000    0.1011726
188120.0000000    0.1126936
188160.0000000    0.1027788
188200.0000000    0.1065343
188240.0000000    0.1009204
188280.0000000    0.1073461
188320.0000000    0.0976125
188360.0000000    0.1003160
188400.0000000    0.1129656
188440.0000000    0.1052703
188480.0000000    0.1041849
188520.0000000    0.1065666
188560.0000000    0.0965154
188600.0000000    0.1027859
188640.0000000    0.1058409
188680.0000000    0.0978138
188720.0000000    0.1025626
188760.0000000    0.1028747
188800.0000000    0.0942215
188840.0000000    0.0948412
188880.0000000    0.1034089
188920.0000000    0.0948549
188960.0000000    0.0960007
189000.0000000    0.1037424
189040.0000000    0.1067404
189080.0000000    0.1142037
189120.0000000    0.0995638
189160.0000000    0.0969782
189200.0000000    0.1025815
189240.0000000    0.1120418
189280.0000000    0.1063532
189320.0000000    0.1079783
189360.0000000    0.1040245
189400.0000000    0.1035497
189440.0000000    0.1047874
189480.0000000    0.1063024
189520.0000000    0.1073833
189560.0000000    0.1138188
189600.0000000    0.1076757
189640.0000000    0.1147653
189680.0000000    0.1093685
189720.0000000    0.1059304
189760.0000000    0.1106092
189800.0000000    0.1085695
189840.0000000    0.1159921
189880.0000000    0.1135260
189920.0000000    0.1194849
189960.0000000    0.1117334
190000.0000000    0.1018882
190040.0000000    0.1095761
190080.0000000    0.1181794
190120.0000000    0.1078638
190160.0000000    0.1130031
190200.0000000    0.1279895
190240.0000000    0.1236548
190280.0000000    0.1148421
190320.0000000    0.1194525
190360.0000000    0.1062862
190400.0000000    0.1174188
190440.0000000    0.1224438
190480.0000000    0.1145280
190520.0000000    0.1076224
190560.0000000    0.1112592
190600.0000000    0.1085262
190640.0000000    0.1207601
190680.0000000    0.1165277
190720.0000000    0.1186412
190760.0000000    0.1150983
190800.0000000    0.1183707
190840.0000000    0.1178445
190880.0000000    0.1061546
190920.0000000    0.1166678
190960.0000000    0.1073187
191000.0000000    0.1032781
191040.0000000    0.1158478
191080.0000000    0.1181567
191120.0000000    0.1165452
191160.0000000    0.1240394
191200.0000000    0.1138191
191240.0000000    0.1177503
191280.0000000    0.1181723
191320.0000000    0.1148562
191360.0000000    0.1169795
191400.0000000    0.1135918
191440.0000000    0.1109955
191480.0000000    0.1207825
191520.0000000    0.1131255
191560.0000000    0.1100402
191600.0000000    0.1116942
191640.0000000    0.1101605
191680.0000000    0.1033596
191720.0000000    0.1057675
191760.0000000    0.1044471
191800.0000000    0.1065914
191840.0000000    0.1132867
191880.0000000    0.1081480
191920.0000000    0.1111392
191960.0000000    0.1120796
192000.0000000    0.1161370
192040.0000000    0.1007446
192080.0000000    0.1118082
192120.0000000    0.1160709
192160.0000000    0.1149941
192200.0000000    0.1240021
192240.0000000    0.1176519
192280.0000000    0.1195642
192320.0000000    0.1147703
192360.0000000    0.1339058
192400.0000000    0.1217003
192440.0000000    0.1202685
192480.0000000    0.1138676
192520.0000000    0.1139497
192560.0000000    0.1216699
192600.0000000    0.1178991
192640.0000000    0.1168579
192680.0000000    0.1140964
192720.0000000    0.1129101
192760.0000000    0.1119341
192800.0000000    0.1200249
192840.0000000    0.1220196
192880.0000000    0.1220282
192920.0000000    0.1197168
192960.0000000    0.1198811
193000.0000000    0.1145170
193040.0000000    0.1215626
193080.0000000    0.1192762
193120.0000000    0.1143756
193160.0000000    0.1068320
193200.0000000    0.1078478
193240.0000000    0.1082721
193280.0000000    0.1113545
193320.0000000    0.1140261
193360.0000000    0.1107137
193400.0000000    0.1095874
193440.0000000    0.1251339
193480.0000000    0.1181556
193520.0000000    0.1080032
193560.0000000    0.1127932
193600.0000000    0.1139198
193640.0000000    0.1103445
193680.0000000    0.1085955
193720.0000000    0.1116076
193760.0000000    0.1110514
193800.0000000    0.1103704
193840.0000000    0.1044894
193880.0000000    0.1094067
193920.0000000    0.1064866
193960.0000000    0.1062192
194000.0000000    0.1123685
194040.0000000    0.1112689
194080.0000000    0.1135875
194120.0000000    0.1116053
194160.0000000    0.1113176
194200.0000000    0.1122318
194240.0000000    0.1136111
194280.0000000    0.1168409
194320.0000000    0.1248992
194360.0000000    0.1154930
194400.0000000    0.1241925
194440.0000000    0.1176925
194480.0000000    0.1169401
194520.0000000    0.1095018
194560.0000000    0.1208968
194600.0000000    0.1127196
194640.0000000    0.1202748
194680.0000000    0.1070936
194720.0000000    0.1168594
194760.0000000    0.1158395
194800.0000000    0.1184450
194840.0000000    0.1154676
194880.0000000    0.1154907
194920.0000000    0.1112961
194960.0000000    0.1132781
195000.0000000    0.1074055
195040.0000000    0.1052560
195080.0000000    0.1038605
195120.0000000    0.0965167
195160.0000000    0.1060887
195200.0000000    0.1012436
195240.0000000    0.1013393
195280.0000000    0.1111848
195320.0000000    0.1069897
195360.0000000    0.1143307
195400.0000000    0.1050266
195440.0000000    0.1135018
195480.0000000    0.1123599
195520.0000000    0.1102252
195560.0000000    0.1041549
195600.0000000    0.1076070
195640.0000000    0.1093601
195680.0000000    0.1163475
195720.0000000    0.1122491
195760.0000000    0.1079016
195800.0000000    0.1062509
195840.0000000    0.1118867
195880.0000000    0.1059452
195920.0000000    0.1056835
195960.0000000    0.1077965
196000.0000000    0.1140150
196040.0000000    0.1145416
196080.0000000    0.1130010
196120.0000000    0.1127379
196160.0000000    0.1086750
196200.0000000    0.1042115
196240.0000000    0.1134392
196280.0000000    0.0975465
196320.0000000    0.0970097
196360.0000000    0.0966920
196400.0000000    0.0999955
196440.0000000    0.0999616
196480.0000000    0.1027874
196520.0000000    0.1029382
196560.0000000    0.1050998
196600.0000000    0.1017458
196640.0000000    0.1087454
196680.0000000    0.1042150
196720.0000000    0.1000485
196760.0000000    0.0968444
196800.0000000    0.0992274
196840.0000000    0.0997546
196880.0000000    0.1006572
196920.0000000    0.0925090
196960.0000000    0.1078898
197000.0000000    0.1028586
197040.0000000    0.1114199
197080.0000000    0.1056325
197120.0000000    0.1022605
197160.0000000    0.1016156
197200.0000000    0.0997880
197240.0000000    0.1012621
197280.0000000    0.1068853
197320.0000000    0.1000148
197360.0000000    0.1019112
197400.0000000    0.1027474
197440.0000000    0.1125005
197480.0000000    0.1083835
197520.0000000    0.0968724
197560.0000000    0.0984958
197600.0000000    0.0986907
197640.0000000    0.0970439
197680.0000000    0.1107451
197720.0000000    0.1049743
197760.0000000    0.1047574
197800.0000000    0.0928964
197840.0000000    0.0964850
197880.0000000    0.0979599
197920.0000000    0.1040730
197960.0000000    0.0993221
198000.0000000    0.0956336
198040.0000000    0.0945564
198080.0000000    0.0965600
198120.0000000    0.0988030
198160.0000000    0.1076827
198200.0000000    0.0945360
198240.0000000    0.0987516
198280.0000000    0.1000512
198320.0000000    0.0993437
198360.0000000    0.0907497
198400.0000000    0.0988190
198440.0000000    0.0953639
198480.0000000    0.0997225
198520.0000000    0.0919882
198560.0000000    0.0944622
198600.0000000    0.0991111
198640.0000000    0.1137409
198680.0000000    0.1150046
198720.0000000    0.1113271
198760.0000000    0.1039740
198800.0000000    0.1021608
198840.0000000    0.1160363
198880.0000000    0.1129769
198920.0000000    0.1089545
198960.0000000    0.1084282
199000.0000000    0.1096094
199040.0000000    0.1228048
199080.0000000    0.1120227
199120.0000000    0.1081531
199160.0000000    0.1017323
199200.0000000    0.1107824
199240.0000000    0.1258159
199280.0000000    0.1178339
199320.0000000    0.1064250
199360.0000000    0.1036465
199400.0000000    0.1129685
199440.0000000    0.1198785
199480.0000000    0.1063322
199520.0000000    0.1101995
199560.0000000    0.1129489
199600.0000000    0.1105158
199640.0000000    0.1063027
199680.0000000    0.1083491
199720.0000000    0.1160971
199760.0000000    0.1045706
199800.0000000    0.1241292
199840.0000000    0.1141830
199880.0000000    0.1219843
199920.0000000    0.1103308
199960.0000000    0.1223765
200000.0000000    0.1099836
200040.0000000    0.1092462
200080.0000000    0.1004216
200120.0000000    0.1066807
200160.0000000    0.0975103
200200.0000000    0.1115639
200240.0000000    0.1124388
200280.0000000    0.1073324
200320.0000000    0.1036682
200360.0000000    0.1107634
200400.0000000    0.1156549
200440.0000000    0.1056532
200480.0000000    0.1139037
200520.0000000    0.1065163
200560.0000000    0.0970031
200600.0000000    0.1031475
200640.0000000    0.1063647
200680.0000000    0.0988517
200720.0000000    0.1138212
200760.0000000    0.1036376
200800.0000000    0.1032575
200840.0000000    0.1161326
200880.0000000    0.1036995
200920.0000000    0.1044495
200960.0000000    0.0991852
201000.0000000    0.1123480
201040.0000000    0.1055536
201080.0000000    0.1060199
201120.0000000    0.1100638
201160.0000000    0.1213743
201200.0000000    0.1010119
201240.0000000    0.1112249
201280.0000000    0.1129634
201320.0000000    0.1135089
201360.0000000    0.1132965
201400.0000000    0.1109919
201440.0000000    0.1021769
201480.0000000    0.1115610
201520.0000000    0.1058360
201560.0000000    0.1034839
201600.0000000    0.1036389
201640.0000000    0.1155222
201680.0000000    0.1085701
201720.0000000    0.1040471
201760.0000000    0.0964908
201800.0000000    0.1007534
201840.0000000    0.1034283
201880.0000000    0.1000341
201920.0000000    0.1043247
201960.0000000    0.0987501
202000.0000000    0.1140570
202040.0000000    0.1034731
202080.0000000    0.1070110
202120.0000000    0.1052801
202160.0000000    0.0990043
202200.0000000    0.1056358
202240.0000000    0.0954297
202280.0000000    0.1025150
202320.0000000    0.1024367
202360.0000000    0.1029523
202400.0000000    0.1012742
202440.0000000    0.1046176
202480.0000000    0.0988672
202520.0000000    0.0953185
202560.0000000    0.1062350
202600.0000000    0.0963091
202640.0000000    0.1003139
202680.0000000    0.0972239
202720.0000000    0.0952992
202760.0000000    0.0967672
202800.0000000    0.1063180
202840.0000000    0.0979054
202880.0000000    0.0974296
202920.0000000    0.0944989
202960.0000000    0.0913959
203000.0000000    0.1045751
203040.0000000    0.0992206
203080.0000000    0.1031124
203120.0000000    0.1047972
203160.0000000    0.1029279
203200.0000000    0.0992685
203240.0000000    0.1038242
203280.0000000    0.1002023
203320.0000000    0.1063529
203360.0000000    0.1043773
203400.0000000    0.0989798
203440.0000000    0.1008320
203480.0000000    0.0956698
203520.0000000    0.1002302
203560.0000000    0.0953083
203600.0000000    0.1014262
203640.0000000    0.1016966
203680.0000000    0.1003859
203720.0000000    0.1032709
203760.0000000    0.0997812
203800.0000000    0.1076680
203840.0000000    0.1007788
203880.0000000    0.1072618
203920.0000000    0.1125027
203960.0000000    0.1134386
204000.0000000    0.1095154
204040.0000000    0.1090511
204080.0000000    0.1047919
204120.0000000    0.0926164
204160.0000000    0.1072441
204200.0000000    0.1061616
204240.0000000    0.1095094
204280.0000000    0.0949197
204320.0000000    0.0985850
204360.0000000    0.0961268
204400.0000000    0.1045238
204440.0000000    0.1054967
204480.0000000    0.1092309
204520.0000000    0.1061595
204560.0000000    0.1201257
204600.0000000    0.1082575
204640.0000000    0.1018882
204680.0000000    0.0959933
204720.0000000    0.1043500
204760.0000000    0.1011685
204800.0000000    0.1048445
204840.0000000    0.0972828
204880.0000000    0.1012366
204920.0000000    0.1034391
204960.0000000    0.0976262
205000.0000000    0.0879324
205040.0000000    0.0932583
205080.0000000    0.1034594
205120.0000000    0.0986470
205160.0000000    0.1097615
205200.0000000    0.1106159
205240.0000000    0.0993240
205280.0000000    0.0981480
205320.0000000    0.0981038
205360.0000000    0.0985733
205400.0000000    0.0952652
205440.0000000    0.0928314
205480.0000000    0.1040952
205520.0000000    0.1101114
205560.0000000    0.0939481
205600.0000000    0.0968554
205640.0000000    0.1056756
205680.0000000    0.1057386
205720.0000000    0.1072101
205760.0000000    0.1103374
205800.0000000    0.1034383
205840.0000000    0.1059382
205880.0000000    0.1040943
205920.0000000    0.1054571
205960.0000000    0.1058362
206000.0000000    0.1147089
206040.0000000    0.1090720
206080.0000000    0.1163472
206120.0000000    0.0993092
206160.0000000    0.0989333
206200.0000000    0.1137425
206240.0000000    0.0959137
206280.0000000    0.0989317
206320.0000000    0.0949198
206360.0000000    0.0984379
206400.0000000    0.1054099
206440.0000000    0.1032108
206480.0000000    0.0988594
206520.0000000    0.0920514
206560.0000000    0.0961037
206600.0000000    0.1011031
206640.0000000    0.1014132
206680.0000000    0.1023811
206720.0000000    0.0929302
206760.0000000    0.0992344
206800.0000000    0.1016032
206840.0000000    0.1045357
206880.0000000    0.1025807
206920.0000000    0.1059404
206960.0000000    0.1001057
207000.0000000    0.1058943
207040.0000000    0.1062209
207080.0000000    0.1017178
207120.0000000    0.1020864
207160.0000000    0.1025404
207200.0000000    0.0958128
207240.0000000    0.1002028
207280.0000000    0.1019471
207320.0000000    0.1143129
207360.0000000    0.1074821
207400.0000000    0.1089073
207440.0000000    0.1080769
207480.0000000    0.1158832
207520.0000000    0.1187371
207560.0000000    0.1118097
207600.0000000    0.1005849
207640.0000000    0.1072126
207680.0000000    0.0961837
207720.0000000    0.1021406
207760.0000000    0.0960044
207800.0000000    0.1013954
207840.0000000    0.1015408
207880.0000000    0.1038120
207920.0000000    0.0995805
207960.0000000    0.1009384
208000.0000000    0.1017412
208040.0000000    0.0995969
208080.0000000    0.1082646
208120.0000000    0.0995107
208160.0000000    0.1023885
208200.0000000    0.1022858
208240.0000000    0.1119695
208280.0000000    0.1110840
208320.0000000    0.1070140
208360.0000000    0.1109233
208400.0000000    0.1068085
208440.0000000    0.1056169
208480.0000000    0.1089186
208520.0000000    0.1029367
208560.0000000    0.1014772
208600.0000000    0.1018086
208640.0000000    0.1049531
208680.0000000    0.0967122
208720.0000000    0.1013170
208760.0000000    0.1026319
208800.0000000    0.0973321
208840.0000000    0.0974760
208880.0000000    0.0985607
208920.0000000    0.0962760
208960.0000000    0.0940383
209000.0000000    0.0950731
209040.0000000    0.0857989
209080.0000000    0.1024606
209120.0000000    0.1025640
209160.0000000    0.0997865
209200.0000000    0.1006964
209240.0000000    0.0976006
209280.0000000    0.0958731
209320.0000000    0.1039464
209360.0000000    0.0969483
209400.0000000    0.1072293
209440.0000000    0.0950070
209480.0000000    0.0985514
209520.0000000    0.1027682
209560.0000000    0.0929766
209600.0000000    0.0979238
209640.0000000    0.0961474
209680.0000000    0.1086762
209720.0000000    0.1101641
209760.0000000    0.1098447
209800.0000000    0.1099660
209840.0000000    0.1041143
209880.0000000    0.1034365
209920.0000000    0.0998778
209960.0000000    0.1023222
210000.0000000    0.0902243
210040.0000000    0.1030968
210080.0000000    0.1053280
210120.0000000    0.1033065
210160.0000000    0.1033338
210200.0000000    0.0922998
210240.0000000    0.0967693
210280.0000000    0.0985563
210320.0000000    0.0986657
210360.0000000    0.0977929
210400.0000000    0.0879781
210440.0000000    0.0921534
210480.0000000    0.0928148
210520.0000000    0.1000841
210560.0000000    0.1022592
210600.0000000    0.0951429
210640.0000000    0.1033407
210680.0000000    0.0972917
210720.0000000    0.1053052
210760.0000000    0.0991053
210800.0000000    0.0993591
210840.0000000    0.0954306
210880.0000000    0.0975117
210920.0000000    0.1057630
210960.0000000    0.0948796
211000.0000000    0.0976314
211040.0000000    0.0952451
211080.0000000    0.0990345
211120.0000000    0.0957172
211160.0000000    0.1009414
211200.0000000    0.0968511
211240.0000000    0.0962744
211280.0000000    0.0947138
211320.0000000    0.1018882
211360.0000000    0.1008777
211400.0000000    0.0933672
211440.0000000    0.0941774
211480.0000000    0.1076659
211520.0000000    0.1144751
211560.0000000    0.1057978
211600.0000000    0.1186940
211640.0000000    0.1115952
211680.0000000    0.1174789
211720.0000000    0.1213098
211760.0000000    0.1201827
211800.0000000    0.1076592
211840.0000000    0.1014667
211880.0000000    0.1027152
211920.0000000    0.1028093
211960.0000000    0.1132557
212000.0000000    0.1053834
212040.0000000    0.1077444
212080.0000000    0.1097165
212120.0000000    0.1013408
212160.0000000    0.0942531
212200.0000000    0.1053674
212240.0000000    0.0982359
212280.0000000    0.0971595
212320.0000000    0.0910841
212360.0000000    0.0934412
212400.0000000    0.0951515
212440.0000000    0.0933218
212480.0000000    0.1053243
212520.0000000    0.1055943
212560.0000000    0.1032736
212600.0000000    0.1100316
212640.0000000    0.1087526
212680.0000000    0.1066020
212720.0000000    0.1041739
212760.0000000    0.0988122
212800.0000000    0.0979078
212840.0000000    0.0961523
212880.0000000    0.1029732
212920.0000000    0.1004069
212960.0000000    0.0975500
213000.0000000    0.0963287
213040.0000000    0.0981635
213080.0000000    0.1041193
213120.0000000    0.1010605
213160.0000000    0.0940859
213200.0000000    0.0994469
213240.0000000    0.0944956
213280.0000000    0.1113199
213320.0000000    0.0949584
213360.0000000    0.1005634
213400.0000000    0.1064288
213440.0000000    0.1052589
213480.0000000    0.0999212
213520.0000000    0.1003976
213560.0000000    0.1020943
213600.0000000    0.0999762
213640.0000000    0.0980278
213680.0000000    0.0993828
213720.0000000    0.1035486
213760.0000000    0.1017557
213800.0000000    0.1007915
213840.0000000    0.0950357
213880.0000000    0.1127530
213920.0000000    0.1028652
213960.0000000    0.1010812
214000.0000000    0.0995976
214040.0000000    0.0926517
214080.0000000    0.1048883
214120.0000000    0.1108376
214160.0000000    0.1086358
214200.0000000    0.1201163
214240.0000000    0.1110374
214280.0000000    0.1061729
214320.0000000    0.1048866
214360.0000000    0.1067176
214400.0000000    0.1060790
214440.0000000    0.1134945
214480.0000000    0.1075922
214520.0000000    0.1051595
214560.0000000    0.1071361
214600.0000000    0.1077569
214640.0000000    0.1015013
214680.0000000    0.1024609
214720.0000000    0.1085097
214760.0000000    0.0953470
214800.0000000    0.1094887
214840.0000000    0.1084999
214880.0000000    0.1053077
214920.0000000    0.1067548
214960.0000000    0.1034957
215000.0000000    0.1130319
215040.0000000    0.1033251
215080.0000000    0.1020442
215120.0000000    0.0908740
215160.0000000    0.0986782
215200.0000000    0.1016022
215240.0000000    0.0975347
215280.0000000    0.0957459
215320.0000000    0.0956513
215360.0000000    0.1010388
215400.0000000    0.1126364
215440.0000000    0.1043518
215480.0000000    0.1007350
215520.0000000    0.0963401
215560.0000000    0.1111161
215600.0000000    0.1121725
215640.0000000    0.1069704
215680.0000000    0.1045905
215720.0000000    0.1008261
215760.0000000    0.1117158
215800.0000000    0.1125429
215840.0000000    0.1157622
215880.0000000    0.1000377
215920.0000000    0.1121727
215960.0000000    0.0973918
216000.0000000    0.0937478
216040.0000000    0.1052431
216080.0000000    0.0985790
216120.0000000    0.0968446
216160.0000000    0.0990974
216200.0000000    0.1033267
216240.0000000    0.1053334
216280.0000000    0.1107220
216320.0000000    0.1044586
216360.0000000    0.1072325
216400.0000000    0.1026872
216440.0000000    0.1023910
216480.0000000    0.1001732
216520.0000000    0.0994075
216560.0000000    0.0987340
216600.0000000    0.1007056
216640.0000000    0.1049693
216680.0000000    0.0984260
216720.0000000    0.1031319
216760.0000000    0.1038963
216800.0000000    0.0984548
216840.0000000    0.0988572
216880.0000000    0.1005082
216920.0000000    0.1057824
216960.0000000    0.1065733
217000.0000000    0.1156871
217040.0000000    0.1128133
217080.0000000    0.1049578
217120.0000000    0.0974748
217160.0000000    0.1043524
217200.0000000    0.1096267
217240.0000000    0.0970294
217280.0000000    0.0959546
217320.0000000    0.1017268
217360.0000000    0.1031784
217400.0000000    0.1070315
217440.0000000    0.1062432
217480.0000000    0.1045112
217520.0000000    0.1035144
217560.0000000    0.1053046
217600.0000000    0.1052617
217640.0000000    0.1004626
217680.0000000    0.1109182
217720.0000000    0.1039126
217760.0000000    0.1041837
217800.0000000    0.1072405
217840.0000000    0.1011194
217880.0000000    0.0979421
217920.0000000    0.1024608
217960.0000000    0.0934268
218000.0000000    0.0899978
218040.0000000    0.1029239
218080.0000000    0.1024206
218120.0000000    0.0991251
218160.0000000    0.0967082
218200.0000000    0.1121121
218240.0000000    0.0971286
218280.0000000    0.1076469
218320.0000000    0.1037932
218360.0000000    0.0953149
218400.0000000    0.1037947
218440.0000000    0.1022217
218480.0000000    0.0960364
218520.0000000    0.1043204
218560.0000000    0.1023616
218600.0000000    0.1094598
218640.0000000    0.1079877
218680.0000000    0.1088315
218720.0000000    0.1051770
218760.0000000    0.1127999
218800.0000000    0.1001899
218840.0000000    0.1069368
218880.0000000    0.1018324
218920.0000000    0.1057066
218960.0000000    0.1061420
219000.0000000    0.1071949
219040.0000000    0.1095224
219080.0000000    0.1097680
219120.0000000    0.1041142
219160.0000000    0.1077985
219200.0000000    0.1028069
219240.0000000    0.1086689
219280.0000000    0.1089638
219320.0000000    0.1066948
219360.0000000    0.0969886
219400.0000000    0.0989615
219440.0000000    0.1078072
219480.0000000    0.1045935
219520.0000000    0.1074561
219560.0000000    0.1103096
219600.0000000    0.1079126
219640.0000000    0.1131282
219680.0000000    0.1109529
219720.0000000    0.1126498
219760.0000000    0.1217358
219800.0000000    0.1277593
219840.0000000    0.1157788
219880.0000000    0.1143123
219920.0000000    0.1224433
219960.0000000    0.1167043
220000.0000000    0.1164460
220040.0000000    0.1189026
220080.0000000    0.1164085
220120.0000000    0.1160126
220160.0000000    0.1159647
220200.0000000    0.1055138
220240.0000000    0.1176703
220280.0000000    0.1069905
220320.0000000    0.1040328
220360.0000000    0.1025794
220400.0000000    0.1045041
220440.0000000    0.1060455
220480.0000000    0.1007527
220520.0000000    0.1023032
220560.0000000    0.1085949
220600.0000000    0.1127198
220640.0000000    0.1042071
220680.0000000    0.1034758
220720.0000000    0.1113893
220760.0000000    0.1098028
220800.0000000    0.1096639
220840.0000000    0.1113757
220880.0000000    0.1231673
220920.0000000    0.1336125
220960.0000000    0.1208078
221000.0000000    0.1158865
221040.0000000    0.1170466
221080.0000000    0.1142115
221120.0000000    0.1171803
221160.0000000    0.1150419
221200.0000000    0.1091043
221240.0000000    0.1045246
221280.0000000    0.1164861
221320.0000000    0.0999707
221360.0000000    0.1140781
221400.0000000    0.1070088
221440.0000000    0.1092522
221480.0000000    0.1088113
221520.0000000    0.1087306
221560.0000000    0.1137560
221600.0000000    0.1105878
221640.0000000    0.1181597
221680.0000000    0.1138524
221720.0000000    0.1196272
221760.0000000    0.1163496
221800.0000000    0.1152334
221840.0000000    0.1132847
221880.0000000    0.1133453
221920.0000000    0.1074674
221960.0000000    0.1027074
222000.0000000    0.1094365
222040.0000000    0.1067082
222080.0000000    0.1205597
222120.0000000    0.1216601
222160.0000000    0.1168590
222200.0000000    0.1095399
222240.0000000    0.1120571
222280.0000000    0.1171303
222320.0000000    0.1135295
222360.0000000    0.1136791
222400.0000000    0.1126658
222440.0000000    0.1025079
222480.0000000    0.1057879
222520.0000000    0.1053880
222560.0000000    0.1025500
222600.0000000    0.1043454
222640.0000000    0.1113117
222680.0000000    0.1055923
222720.0000000    0.1034136
222760.0000000    0.1125005
222800.0000000    0.1127019
222840.0000000    0.1156455
222880.0000000    0.1093762
222920.0000000    0.1072633
222960.0000000    0.1123011
223000.0000000    0.1037454
223040.0000000    0.0998308
223080.0000000    0.1178456
223120.0000000    0.1105823
223160.0000000    0.1047759
223200.0000000    0.1033429
223240.0000000    0.1014739
223280.0000000    0.1067090
223320.0000000    0.0991457
223360.0000000    0.1012464
223400.0000000    0.0998847
223440.0000000    0.1010993
223480.0000000    0.1074096
223520.0000000    0.0910608
223560.0000000    0.0926651
223600.0000000    0.0850097
223640.0000000    0.0974544
223680.0000000    0.0964366
223720.0000000    0.0974969
223760.0000000    0.1029944
223800.0000000    0.0944516
223840.0000000    0.0942804
223880.0000000    0.0999426
223920.0000000    0.0942768
223960.0000000    0.0940934
224000.0000000    0.0909390
224040.0000000    0.0985595
224080.0000000    0.0980491
224120.0000000    0.1030858
224160.0000000    0.0948561
224200.0000000    0.1024790
224240.0000000    0.0955134
224280.0000000    0.0940074
224320.0000000    0.1022248
224360.0000000    0.1037111
224400.0000000    0.1050438
224440.0000000    0.0966586
224480.0000000    0.1016685
224520.0000000    0.0952099
224560.0000000    0.0981603
224600.0000000    0.0927635
224640.0000000    0.0990979
224680.0000000    0.0966567
224720.0000000    0.1045460
224760.0000000    0.1048034
224800.0000000    0.0972630
224840.0000000    0.1061705
224880.0000000    0.1016617
224920.0000000    0.0981506
224960.0000000    0.1112948
225000.0000000    0.0957624
225040.0000000    0.1006196
225080.0000000    0.1054373
225120.0000000    0.1013339
225160.0000000    0.1101109
225200.0000000    0.0993700
225240.0000000    0.0968913
225280.0000000    0.1027260
225320.0000000    0.0970354
225360.0000000    0.0998657
225400.0000000    0.1142314
225440.0000000    0.1060943
225480.0000000    0.1028290
225520.0000000    0.1064282
225560.0000000    0.1046718
225600.0000000    0.1077736
225640.0000000    0.1060722
225680.0000000    0.1015583
225720.0000000    0.1049341
225760.0000000    0.1061102
225800.0000000    0.1032667
225840.0000000    0.1075857
225880.0000000    0.1124794
225920.0000000    0.1014817
225960.0000000    0.1126456
226000.0000000    0.1104506
226040.0000000    0.1073146
226080.0000000    0.1106602
226120.0000000    0.1111447
226160.0000000    0.1097194
226200.0000000    0.1067607
226240.0000000    0.1037547
226280.0000000    0.1021724
226320.0000000    0.1051803
226360.0000000    0.1101558
226400.0000000    0.1182439
226440.0000000    0.1182522
226480.0000000    0.1241317
226520.0000000    0.1129432
226560.0000000    0.1127400
226600.0000000    0.1097765
226640.0000000    0.1064048
226680.0000000    0.1063506
226720.0000000    0.1019346
226760.0000000    0.1025215
226800.0000000    0.1088143
226840.0000000    0.1073275
226880.0000000    0.1134168
226920.0000000    0.1176454
226960.0000000    0.1184504
227000.0000000    0.1179352
227040.0000000    0.1178871
227080.0000000    0.1140426
227120.0000000    0.1260380
227160.0000000    0.1215579
227200.0000000    0.1265001
227240.0000000    0.1111804
227280.0000000    0.1123265
227320.0000000    0.1193167
227360.0000000    0.1018520
227400.0000000    0.1129793
227440.0000000    0.1104446
227480.0000000    0.1068106
227520.0000000    0.1051029
227560.0000000    0.1078914
227600.0000000    0.1060849
227640.0000000    0.1125377
227680.0000000    0.1053854
227720.0000000    0.1052239
227760.0000000    0.1057542
227800.0000000    0.1128992
227840.0000000    0.1104832
227880.0000000    0.1148243
227920.0000000    0.1089689
227960.0000000    0.1028351
228000.0000000    0.1132324
228040.0000000    0.1041642
228080.0000000    0.1097117
228120.0000000    0.1067127
228160.0000000    0.1126648
228200.0000000    0.1106093
228240.0000000    0.1033719
228280.0000000    0.1152151
228320.0000000    0.1186714
228360.0000000    0.1081719
228400.0000000    0.1114948
228440.0000000    0.1066888
228480.0000000    0.1009187
228520.0000000    0.1062777
228560.0000000    0.1029940
228600.0000000    0.1128135
228640.0000000    0.1066198
228680.0000000    0.1019718
228720.0000000    0.1022435
228760.0000000    0.1032421
228800.0000000    0.1107610
228840.0000000    0.1156847
228880.0000000    0.1117606
228920.0000000    0.1156783
228960.0000000    0.1071418
229000.0000000    0.1025979
229040.0000000    0.1116939
229080.0000000    0.1099012
229120.0000000    0.1148875
229160.0000000    0.1013778
229200.0000000    0.1060380
229240.0000000    0.1114468
229280.0000000    0.1054341
229320.0000000    0.1009740
229360.0000000    0.1116677
229400.0000000    0.1118637
229440.0000000    0.1182141
229480.0000000    0.1103727
229520.0000000    0.0988505
229560.0000000    0.1070739
229600.0000000    0.1013092
229640.0000000    0.1000277
229680.0000000    0.0978421
229720.0000000    0.0945673
229760.0000000    0.1029964
229800.0000000    0.0924114
229840.0000000    0.1043625
229880.0000000    0.1145877
229920.0000000    0.1138953
229960.0000000    0.1160152
230000.0000000    0.1183508
230040.0000000    0.1142957
230080.0000000    0.1137311
230120.0000000    0.1150659
230160.0000000    0.1056504
230200.0000000    0.1070005
230240.0000000    0.1090717
230280.0000000    0.1125171
230320.0000000    0.1163093
230360.0000000    0.1025038
230400.0000000    0.1155380
230440.0000000    0.1006800
230480.0000000    0.0972334
230520.0000000    0.1112517
230560.0000000    0.1013893
230600.0000000    0.1053471
230640.0000000    0.1122774
230680.0000000    0.1173188
230720.0000000    0.1143549
230760.0000000    0.1077403
230800.0000000    0.1152573
230840.0000000    0.1119859
230880.0000000    0.1126024
230920.0000000    0.1070367
230960.0000000    0.1083068
231000.0000000    0.1099771
231040.0000000    0.1022032
231080.0000000    0.1059546
231120.0000000    0.1030171
231160.0000000    0.1136859
231200.0000000    0.1079426
231240.0000000    0.1101389
231280.0000000    0.1112396
231320.0000000    0.1162696
231360.0000000    0.1182209
231400.0000000    0.1137083
231440.0000000    0.1145734
231480.0000000    0.1098907
231520.0000000    0.1071143
231560.0000000    0.1128608
231600.0000000    0.1121782
231640.0000000    0.1141801
231680.0000000    0.1134475
231720.0000000    0.0981040
231760.0000000    0.1061219
231800.0000000    0.1012303
231840.0000000    0.1139381
231880.0000000    0.1040839
231920.0000000    0.1063852
231960.0000000    0.1064161
232000.0000000    0.1149953
232040.0000000    0.1158720
232080.0000000    0.1169070
232120.0000000    0.1143178
232160.0000000    0.1154303
232200.0000000    0.1186167
232240.0000000    0.1146253
232280.0000000    0.1114468
232320.0000000    0.1071229
232360.0000000    0.1100489
232400.0000000    0.1027649
232440.0000000    0.1027107
232480.0000000    0.1141103
232520.0000000    0.1178910
232560.0000000    0.1229745
232600.0000000    0.1080676
232640.0000000    0.1157865
232680.0000000    0.1114938
232720.0000000    0.1151194
232760.0000000    0.1130427
232800.0000000    0.1033314
232840.0000000    0.1145593
232880.0000000    0.1139176
232920.0000000    0.1045474
232960.0000000    0.1097483
233000.0000000    0.1058366
233040.0000000    0.1106165
233080.0000000    0.1141174
233120.0000000    0.1096856
233160.0000000    0.1065044
233200.0000000    0.1037455
233240.0000000    0.1033207
233280.0000000    0.1078142
233320.0000000    0.1088228
233360.0000000    0.1106134
233400.0000000    0.1063571
233440.0000000    0.1057842
233480.0000000    0.1031139
233520.0000000    0.1088078
233560.0000000    0.1062486
233600.0000000    0.1109156
233640.0000000    0.1082577
233680.0000000    0.1073305
233720.0000000    0.1081758
233760.0000000    0.0973480
233800.0000000    0.1139895
233840.0000000    0.1099265
233880.0000000    0.0980753
233920.0000000    0.1079943
233960.0000000    0.1093853
234000.0000000    0.1043675
234040.0000000    0.1090578
234080.0000000    0.0959126
234120.0000000    0.1009948
234160.0000000    0.1055908
234200.0000000    0.0985676
234240.0000000    0.0958173
234280.0000000    0.0986855
234320.0000000    0.1093371
234360.0000000    0.1096339
234400.0000000    0.1121445
234440.0000000    0.1016006
234480.0000000    0.1140314
234520.0000000    0.1121270
234560.0000000    0.1124916
234600.0000000    0.1189737
234640.0000000    0.1128230
234680.0000000    0.1050499
234720.0000000    0.0991178
234760.0000000    0.1018183
234800.0000000    0.1027688
234840.0000000    0.0945256
234880.0000000    0.0966948
234920.0000000    0.1023941
234960.0000000    0.1029297
235000.0000000    0.1086703
235040.0000000    0.1134156
235080.0000000    0.1065418
235120.0000000    0.1074369
235160.0000000    0.1037283
235200.0000000    0.0979777
235240.0000000    0.1065367
235280.0000000    0.1010760
235320.0000000    0.1035009
235360.0000000    0.1013983
235400.0000000    0.0968983
235440.0000000    0.1022027
235480.0000000    0.0958690
235520.0000000    0.1045801
235560.0000000    0.1066181
235600.0000000    0.1002592
235640.0000000    0.1058905
235680.0000000    0.0989611
235720.0000000    0.1035414
235760.0000000    0.1142896
235800.0000000    0.1120699
235840.0000000    0.1104879
235880.0000000    0.1040082
235920.0000000    0.1101383
235960.0000000    0.1136407
236000.0000000    0.1052455
236040.0000000    0.1079744
236080.0000000    0.1084009
236120.0000000    0.1102455
236160.0000000    0.1050980
236200.0000000    0.1183224
236240.0000000    0.1087683
236280.0000000    0.1259368
236320.0000000    0.1150343
236360.0000000    0.1065022
236400.0000000    0.1091498
236440.0000000    0.1082680
236480.0000000    0.1145053
236520.0000000    0.1126025
236560.0000000    0.1057288
236600.0000000    0.0995398
236640.0000000    0.1020315
236680.0000000    0.1099204
236720.0000000    0.1159163
236760.0000000    0.1088280
236800.0000000    0.1021811
236840.0000000    0.1067257
236880.0000000    0.1055600
236920.0000000    0.1143244
236960.0000000    0.1146752
237000.0000000    0.1079315
237040.0000000    0.1136166
237080.0000000    0.1169105
237120.0000000    0.1087068
237160.0000000    0.1055657
237200.0000000    0.1167257
237240.0000000    0.1152490
237280.0000000    0.1083564
237320.0000000    0.1116658
237360.0000000    0.1111375
237400.0000000    0.1033486
237440.0000000    0.1031531
237480.0000000    0.1030448
237520.0000000    0.1123687
237560.0000000    0.1069677
237600.0000000    0.1052116
237640.0000000    0.1071886
237680.0000000    0.1137110
237720.0000000    0.1145353
237760.0000000    0.1034048
237800.0000000    0.1059290
237840.0000000    0.1070674
237880.0000000    0.0972409
237920.0000000    0.1082003
237960.0000000    0.1063315
238000.0000000    0.1054443
238040.0000000    0.1028990
238080.0000000    0.1117880
238120.0000000    0.1151061
238160.0000000    0.1139850
238200.0000000    0.1028426
238240.0000000    0.1075452
238280.0000000    0.1163123
238320.0000000    0.1201689
238360.0000000    0.1094795
238400.0000000    0.1168708
238440.0000000    0.1134005
238480.0000000    0.1126289
238520.0000000    0.1169857
238560.0000000    0.1151408
238600.0000000    0.1104094
238640.0000000    0.1103011
238680.0000000    0.1070157
238720.0000000    0.1141505
238760.0000000    0.1133465
238800.0000000    0.1122539
238840.0000000    0.1090960
238880.0000000    0.1029456
238920.0000000    0.1054637
238960.0000000    0.1037978
239000.0000000    0.1125005
239040.0000000    0.1095400
239080.0000000    0.1062029
239120.0000000    0.1040212
239160.0000000    0.1049155
239200.0000000    0.1041854
239240.0000000    0.1064441
239280.0000000    0.1177161
239320.0000000    0.1121793
239360.0000000    0.1074310
239400.0000000    0.1002510
239440.0000000    0.1178248
239480.0000000    0.0983843
239520.0000000    0.0987054
239560.0000000    0.1014853
239600.0000000    0.0955622
239640.0000000    0.0948558
239680.0000000    0.1003878
239720.0000000    0.1001570
239760.0000000    0.0923436
239800.0000000    0.0971374
239840.0000000    0.1012627
239880.0000000    0.0950288
239920.0000000    0.1007017
239960.0000000    0.1100455
240000.0000000    0.1090372
240040.0000000    0.1081578
240080.0000000    0.1054395
240120.0000000    0.1045300
240160.0000000    0.1127559
240200.0000000    0.1062731
240240.0000000    0.1136480
240280.0000000    0.1112394
240320.0000000    0.1105119
240360.0000000    0.1033154
240400.0000000    0.1038591
240440.0000000    0.1162886
240480.0000000    0.1143531
240520.0000000    0.1066751
240560.0000000    0.1112284
240600.0000000    0.1072263
240640.0000000    0.1094146
240680.0000000    0.1063090
240720.0000000    0.1083141
240760.0000000    0.1025956
240800.0000000    0.1057509
240840.0000000    0.1066911
240880.0000000    0.1151875
240920.0000000    0.0988517
240960.0000000    0.0997772
241000.0000000    0.0979133
241040.0000000    0.0980575
241080.0000000    0.1004529
241120.0000000    0.1124890
241160.0000000    0.1017701
241200.0000000    0.0878533
241240.0000000    0.1049712
241280.0000000    0.1051373
241320.0000000    0.1049028
241360.0000000    0.0890794
241400.0000000    0.0969667
241440.0000000    0.0935426
241480.0000000    0.0906316
241520.0000000    0.0990801
241560.0000000    0.1039217
241600.0000000    0.0994456
241640.0000000    0.0954434
241680.0000000    0.1008815
241720.0000000    0.0977202
241760.0000000    0.0897038
241800.0000000    0.0928261
241840.0000000    0.1051654
241880.0000000    0.1067602
241920.0000000    0.1026340
241960.0000000    0.0982821
242000.0000000    0.1050696
242040.0000000    0.1056826
242080.0000000    0.1019367
242120.0000000    0.1033266
242160.0000000    0.1020068
242200.0000000    0.1094564
242240.0000000    0.1006328
242280.0000000    0.1069879
242320.0000000    0.0960084
242360.0000000    0.0936420
242400.0000000    0.0932429
242440.0000000    0.0865974
242480.0000000    0.0953364
242520.0000000    0.0967063
242560.0000000    0.1070507
242600.0000000    0.1101581
242640.0000000    0.0990660
242680.0000000    0.1049953
242720.0000000    0.0980007
242760.0000000    0.1029101
242800.0000000    0.1004094
242840.0000000    0.0953669
242880.0000000    0.0949996
242920.0000000    0.0925000
242960.0000000    0.0882504
243000.0000000    0.0913238
243040.0000000    0.1006452
243080.0000000    0.1021851
243120.0000000    0.0946311
243160.0000000    0.1068511
243200.0000000    0.0908852
243240.0000000    0.0976811
243280.0000000    0.0863261
243320.0000000    0.0989860
243360.0000000    0.0944170
243400.0000000    0.0992117
243440.0000000    0.0942918
243480.0000000    0.1016944
243520.0000000    0.0959416
243560.0000000    0.1144730
243600.0000000    0.0977476
243640.0000000    0.1010281
243680.0000000    0.0916848
243720.0000000    0.1044956
243760.0000000    0.0936762
243800.0000000    0.0945931
243840.0000000    0.1132376
243880.0000000    0.1113556
243920.0000000    0.1097968
243960.0000000    0.1102496
244000.0000000    0.1192680
244040.0000000    0.1066917
244080.0000000    0.1081221
244120.0000000    0.1088618
244160.0000000    0.1249981
244200.0000000    0.1172612
244240.0000000    0.1034611
244280.0000000    0.1014998
244320.0000000    0.0969323
244360.0000000    0.1084074
244400.0000000    0.1142523
244440.0000000    0.1189828
244480.0000000    0.1132005
244520.0000000    0.1020352
244560.0000000    0.1181331
244600.0000000    0.0986705
244640.0000000    0.1055916
244680.0000000    0.1007676
244720.0000000    0.1119808
244760.0000000    0.1073365
244800.0000000    0.0990809
244840.0000000    0.1006384
244880.0000000    0.0950140
244920.0000000    0.0934003
244960.0000000    0.0956041
245000.0000000    0.0945131
245040.0000000    0.0989169
245080.0000000    0.0925266
245120.0000000    0.0898225
245160.0000000    0.0976965
245200.0000000    0.0905178
245240.0000000    0.0961656
245280.0000000    0.0889270
245320.0000000    0.0914134
245360.0000000    0.0918555
245400.0000000    0.0923649
245440.0000000    0.0944703
245480.0000000    0.0981420
245520.0000000    0.1040070
245560.0000000    0.0980402
245600.0000000    0.1016833
245640.0000000    0.1040892
245680.0000000    0.0962025
245720.0000000    0.0944015
245760.0000000    0.0899882
245800.0000000    0.0940389
245840.0000000    0.1100235
245880.0000000    0.1073134
245920.0000000    0.1096423
245960.0000000    0.1095753
246000.0000000    0.1071490
246040.0000000    0.1168818
246080.0000000    0.1050654
246120.0000000    0.0984146
246160.0000000    0.1098430
246200.0000000    0.1034869
246240.0000000    0.1009190
246280.0000000    0.1021610
246320.0000000    0.0990111
246360.0000000    0.0913149
246400.0000000    0.1013920
246440.0000000    0.0928050
246480.0000000    0.1004191
246520.0000000    0.1097902
246560.0000000    0.1052698
246600.0000000    0.1093820
246640.0000000    0.0991028
246680.0000000    0.1012574
246720.0000000    0.0980685
246760.0000000    0.0964983
246800.0000000    0.0944693
246840.0000000    0.0990865
246880.0000000    0.0973412
246920.0000000    0.0971879
246960.0000000    0.1041426
247000.0000000    0.1034516
247040.0000000    0.0979047
247080.0000000    0.0972913
247120.0000000    0.0890215
247160.0000000    0.0944520
247200.0000000    0.1010741
247240.0000000    0.0973307
247280.0000000    0.1009309
247320.0000000    0.0999526
247360.0000000    0.0932631
247400.0000000    0.0950154
247440.0000000    0.0987089
247480.0000000    0.0928155
247520.0000000    0.1091900
247560.0000000    0.1077716
247600.0000000    0.1086849
247640.0000000    0.1065576
247680.0000000    0.1016364
247720.0000000    0.1057259
247760.0000000    0.1022321
247800.0000000    0.0931678
247840.0000000    0.0886901
247880.0000000    0.1042228
247920.0000000    0.0949698
247960.0000000    0.0958535
248000.0000000    0.0952602
248040.0000000    0.0927613
248080.0000000    0.0928847
248120.0000000    0.0981998
248160.0000000    0.1029346
248200.0000000    0.1101798
248240.0000000    0.0998957
248280.0000000    0.1057314
248320.0000000    0.1075492
248360.0000000    0.1037624
248400.0000000    0.0934726
248440.0000000    0.1130446
248480.0000000    0.1023442
248520.0000000    0.1083320
248560.0000000    0.1022722
248600.0000000    0.1064278
248640.0000000    0.0978050
248680.0000000    0.1009615
248720.0000000    0.0981264
248760.0000000    0.0982857
248800.0000000    0.0978435
248840.0000000    0.1006366
248880.0000000    0.1058043
248920.0000000    0.0935157
248960.0000000    0.0916503
249000.0000000    0.1122323
249040.0000000    0.0988361
249080.0000000    0.1079132
249120.0000000    0.0978429
249160.0000000    0.0986899
249200.0000000    0.1046637
249240.0000000    0.0998975
249280.0000000    0.1021982
249320.0000000    0.1027406
249360.0000000    0.1000786
249400.0000000    0.1070511
249440.0000000    0.1072974
249480.0000000    0.0982133
249520.0000000    0.1049297
249560.0000000    0.1066977
249600.0000000    0.0967430
249640.0000000    0.1055301
249680.0000000    0.1099363
249720.0000000    0.1069900
249760.0000000    0.1139880
249800.0000000    0.0972525
249840.0000000    0.1048603
249880.0000000    0.1045332
249920.0000000    0.1003413
249960.0000000    0.0997503
250000.0000000    0.1019080
250040.0000000    0.1128049
250080.0000000    0.1098540
250120.0000000    0.1108522
250160.0000000    0.1193449
250200.0000000    0.1074394
250240.0000000    0.1135715
250280.0000000    0.1144945
250320.0000000    0.1154996
250360.0000000    0.1076893
250400.0000000    0.1029387
250440.0000000    0.1102050
250480.0000000    0.1122388
250520.0000000    0.1082437
250560.0000000    0.1169038
250600.0000000    0.1062774
250640.0000000    0.1036798
250680.0000000    0.1080921
250720.0000000    0.1050890
250760.0000000    0.1087256
250800.0000000    0.0971285
250840.0000000    0.0965038
250880.0000000    0.0982523
250920.0000000    0.0986492
250960.0000000    0.0981325
251000.0000000    0.0994387
251040.0000000    0.1011727
251080.0000000    0.0956709
251120.0000000    0.0947157
251160.0000000    0.0991427
251200.0000000    0.0912121
251240.0000000    0.0899228
251280.0000000    0.0961364
251320.0000000    0.0987942
251360.0000000    0.0931317
251400.0000000    0.0988937
251440.0000000    0.0907986
251480.0000000    0.0939381
251520.0000000    0.0910002
251560.0000000    0.0948334
251600.0000000    0.0918063
251640.0000000    0.0850699
251680.0000000    0.0905969
251720.0000000    0.0963106
251760.0000000    0.0938312
251800.0000000    0.0984098
251840.0000000    0.1026357
251880.0000000    0.0998901
251920.0000000    0.1022981
251960.0000000    0.0937052
252000.0000000    0.0952470
252040.0000000    0.0964577
252080.0000000    0.1020327
252120.0000000    0.0991521
252160.0000000    0.1011831
252200.0000000    0.0964929
252240.0000000    0.0873103
252280.0000000    0.0934860
252320.0000000    0.0917622
252360.0000000    0.0868250
252400.0000000    0.0906533
252440.0000000    0.1061220
252480.0000000    0.0993291
252520.0000000    0.0924391
252560.0000000    0.0971710
252600.0000000    0.1071647
252640.0000000    0.1006283
252680.0000000    0.0965835
252720.0000000    0.0958852
252760.0000000    0.0959774
252800.0000000    0.1064240
252840.0000000    0.0992548
252880.0000000    0.0927016
252920.0000000    0.0908957
252960.0000000    0.1060187
253000.0000000    0.1021446
253040.0000000    0.1072741
253080.0000000    0.1058561
253120.0000000    0.1105337
253160.0000000    0.0917943
253200.0000000    0.0935053
253240.0000000    0.1001239
253280.0000000    0.1087612
253320.0000000    0.1027472
253360.0000000    0.1024471
253400.0000000    0.0913401
253440.0000000    0.1021392
253480.0000000    0.1098180
253520.0000000    0.1011669
253560.0000000    0.1063839
253600.0000000    0.1086496
253640.0000000    0.1061856
253680.0000000    0.1049181
253720.0000000    0.1074158
253760.0000000    0.1049583
253800.0000000    0.1040154
253840.0000000    0.1054375
253880.0000000    0.1105878
253920.0000000    0.1088800
253960.0000000    0.1064075
254000.0000000    0.1010953
254040.0000000    0.1032124
254080.0000000    0.1068943
254120.0000000    0.1059648
254160.0000000    0.1025112
254200.0000000    0.1004659
254240.0000000    0.0999480
254280.0000000    0.1063649
254320.0000000    0.1095162
254360.0000000    0.1049534
254400.0000000    0.1118735
254440.0000000    0.1187210
254480.0000000    0.1086698
254520.0000000    0.1201181
254560.0000000    0.1146438
254600.0000000    0.1143657
254640.0000000    0.1062902
254680.0000000    0.1017487
254720.0000000    0.0925348
254760.0000000    0.1011527
254800.0000000    0.0983094
254840.0000000    0.1006946
254880.0000000    0.0952984
254920.0000000    0.1058394
254960.0000000    0.0981523
255000.0000000    0.0869836
255040.0000000    0.1051279
255080.0000000    0.0980230
255120.0000000    0.0990040
255160.0000000    0.1011845
255200.0000000    0.1157444
255240.0000000    0.1014756
255280.0000000    0.0941210
255320.0000000    0.1014115
255360.0000000    0.0954813
255400.0000000    0.0944378
255440.0000000    0.0992254
255480.0000000    0.0986507
255520.0000000    0.0931088
255560.0000000    0.1023840
255600.0000000    0.0976429
255640.0000000    0.1043242
255680.0000000    0.0987722
255720.0000000    0.1064529
255760.0000000    0.1053100
255800.0000000    0.1145823
255840.0000000    0.1019784
255880.0000000    0.1051379
255920.0000000    0.1017193
255960.0000000    0.0947765
256000.0000000    0.0957729
256040.0000000    0.1007441
256080.0000000    0.0998466
256120.0000000    0.1054285
256160.0000000    0.1056650
256200.0000000    0.0958715
256240.0000000    0.1059995
256280.0000000    0.1053016
256320.0000000    0.1050801
256360.0000000    0.1121935
256400.0000000    0.1067289
256440.0000000    0.1076835
256480.0000000    0.0956967
256520.0000000    0.1037702
256560.0000000    0.0994855
256600.0000000    0.1021672
256640.0000000    0.1244306
256680.0000000    0.1133660
256720.0000000    0.1051929
256760.0000000    0.0979001
256800.0000000    0.1057995
256840.0000000    0.1112556
256880.0000000    0.1175612
256920.0000000    0.1215371
256960.0000000    0.1068675
257000.0000000    0.1192806
257040.0000000    0.1055276
257080.0000000    0.1067412
257120.0000000    0.1015248
257160.0000000    0.1090095
257200.0000000    0.1085721
257240.0000000    0.1186541
257280.0000000    0.1179515
257320.0000000    0.1137881
257360.0000000    0.1202814
257400.0000000    0.1160868
257440.0000000    0.1061855
257480.0000000    0.1054454
257520.0000000    0.1048698
257560.0000000    0.1005495
257600.0000000    0.1131066
257640.0000000    0.1179063
257680.0000000    0.1191684
257720.0000000    0.1159681
257760.0000000    0.1118072
257800.0000000    0.1120205
257840.0000000    0.1023316
257880.0000000    0.1058645
257920.0000000    0.1122813
257960.0000000    0.1124194
258000.0000000    0.1075703
258040.0000000    0.1137669
258080.0000000    0.1104665
258120.0000000    0.1070111
258160.0000000    0.1126899
258200.0000000    0.1036620
258240.0000000    0.1046724
258280.0000000    0.1106712
258320.0000000    0.1061338
258360.0000000    0.1106986
258400.0000000    0.1029485
258440.0000000    0.1151542
258480.0000000    0.0996032
258520.0000000    0.1106446
258560.0000000    0.1082531
258600.0000000    0.1067567
258640.0000000    0.1069579
258680.0000000    0.1101308
258720.0000000    0.1055526
258760.0000000    0.1031946
258800.0000000    0.1019258
258840.0000000    0.1052640
258880.0000000    0.1061478
258920.0000000    0.1050994
258960.0000000    0.1090413
259000.0000000    0.1077055
259040.0000000    0.1077096
259080.0000000    0.1084315
259120.0000000    0.1037954
259160.0000000    0.1098704
259200.0000000    0.1135574
259240.0000000    0.1070866
259280.0000000    0.1016308
259320.0000000    0.0986080
259360.0000000    0.1038456
259400.0000000    0.1066608
259440.0000000    0.1063592
259480.0000000    0.1148533
259520.0000000    0.1213474
259560.0000000    0.1062458
259600.0000000    0.1082246
259640.0000000    0.1033385
259680.0000000    0.0971707
259720.0000000    0.1042165
259760.0000000    0.0979354
259800.0000000    0.1020171
259840.0000000    0.0978437
259880.0000000    0.0930502
259920.0000000    0.1047634
259960.0000000    0.1009921
260000.0000000    0.1026805
260040.0000000    0.1019908
260080.0000000    0.1130273
260120.0000000    0.1101831
260160.0000000    0.1175905
260200.0000000    0.1024743
260240.0000000    0.1055319
260280.0000000    0.1106069
260320.0000000    0.1120442
260360.0000000    0.1021564
260400.0000000    0.1033624
260440.0000000    0.1020485
260480.0000000    0.0975827
260520.0000000    0.1152117
260560.0000000    0.1100843
260600.0000000    0.1119778
260640.0000000    0.1222921
260680.0000000    0.1096556
260720.0000000    0.1011496
260760.0000000    0.1083296
260800.0000000    0.1131880
260840.0000000    0.1151327
260880.0000000    0.1172629
260920.0000000    0.1106655
260960.0000000    0.1115821
261000.0000000    0.1204966
261040.0000000    0.1177334
261080.0000000    0.1134819
261120.0000000    0.1166977
261160.0000000    0.1197946
261200.0000000    0.1100815
261240.0000000    0.1060562
261280.0000000    0.1055535
261320.0000000    0.1037978
261360.0000000    0.1051456
261400.0000000    0.1067227
261440.0000000    0.1060745
261480.0000000    0.1072874
261520.0000000    0.1196501
261560.0000000    0.1074034
261600.0000000    0.1162777
261640.0000000    0.1112648
261680.0000000    0.1117525
261720.0000000    0.1113736
261760.0000000    0.1044554
261800.0000000    0.1076703
261840.0000000    0.1025679
261880.0000000    0.1008000
261920.0000000    0.1005619
261960.0000000    0.0953676
262000.0000000    0.0934549
262040.0000000    0.1009898
262080.0000000    0.1035350
262120.0000000    0.1025163
262160.0000000    0.1094019
262200.0000000    0.1092167
262240.0000000    0.1101541
262280.0000000    0.1075384
262320.0000000    0.1105503
262360.0000000    0.1075781
262400.0000000    0.1104972
262440.0000000    0.1168770
262480.0000000    0.1092169
262520.0000000    0.1043204
262560.0000000    0.1084941
262600.0000000    0.1159325
262640.0000000    0.1028936
262680.0000000    0.1095452
262720.0000000    0.1156226
262760.0000000    0.1048567
262800.0000000    0.1118959
262840.0000000    0.1155896
262880.0000000    0.1050050
262920.0000000    0.1044074
262960.0000000    0.1067331
263000.0000000    0.1079848
263040.0000000    0.1098472
263080.0000000    0.1090207
263120.0000000    0.1129759
263160.0000000    0.1171838
263200.0000000    0.1078032
263240.0000000    0.1034234
263280.0000000    0.1055901
263320.0000000    0.1109646
263360.0000000    0.1114370
263400.0000000    0.1065214
263440.0000000    0.1097709
263480.0000000    0.1154667
263520.0000000    0.1168615
263560.0000000    0.1173579
263600.0000000    0.1120128
263640.0000000    0.1199756
263680.0000000    0.1200374
263720.0000000    0.1243417
263760.0000000    0.1145240
263800.0000000    0.1134652
263840.0000000    0.1175664
263880.0000000    0.1187292
263920.0000000    0.1181622
263960.0000000    0.1204780
264000.0000000    0.1201709
264040.0000000    0.1092879
264080.0000000    0.1108189
264120.0000000    0.1124307
264160.0000000    0.1133043
264200.0000000    0.1157998
264240.0000000    0.1115061
264280.0000000    0.1051996
264320.0000000    0.1110613
264360.0000000    0.1078719
264400.0000000    0.1238602
264440.0000000    0.1117241
264480.0000000    0.1100619
264520.0000000    0.1172886
264560.0000000    0.1162237
264600.0000000    0.1147443
264640.0000000    0.1077118
264680.0000000    0.1134072
264720.0000000    0.1127375
264760.0000000    0.1038601
264800.0000000    0.1050988
264840.0000000    0.1116075
264880.0000000    0.1092107
264920.0000000    0.1109418
264960.0000000    0.1124720
265000.0000000    0.1081407
265040.0000000    0.1159564
265080.0000000    0.1007179
265120.0000000    0.1087067
265160.0000000    0.1070222
265200.0000000    0.1049574
265240.0000000    0.1030215
265280.0000000    0.1040742
265320.0000000    0.1065355
265360.0000000    0.1004884
265400.0000000    0.1094926
265440.0000000    0.1034734
265480.0000000    0.1035748
265520.0000000    0.0947171
265560.0000000    0.1110578
265600.0000000    0.0942358
265640.0000000    0.0989284
265680.0000000    0.0951372
265720.0000000    0.0941895
265760.0000000    0.1026301
265800.0000000    0.0930653
265840.0000000    0.0952113
265880.0000000    0.1024467
265920.0000000    0.0922264
265960.0000000    0.1049877
266000.0000000    0.1196727
266040.0000000    0.1125643
266080.0000000    0.1161975
266120.0000000    0.1095984
266160.0000000    0.1190053
266200.0000000    0.1146112
266240.0000000    0.1159957
266280.0000000    0.1159275
266320.0000000    0.1213108
266360.0000000    0.1087898
266400.0000000    0.1051070
266440.0000000    0.1072505
266480.0000000    0.0983229
266520.0000000    0.0975640
266560.0000000    0.0934651
266600.0000000    0.1024154
266640.0000000    0.0941244
266680.0000000    0.1011270
266720.0000000    0.1001284
266760.0000000    0.0985047
266800.0000000    0.0977695
266840.0000000    0.0980121
266880.0000000    0.1000582
266920.0000000    0.0968940
266960.0000000    0.0963258
267000.0000000    0.0929336
267040.0000000    0.0972797
267080.0000000    0.1051580
267120.0000000    0.0975238
267160.0000000    0.0990475
267200.0000000    0.1052076
267240.0000000    0.1078178
267280.0000000    0.0994264
267320.0000000    0.1077795
267360.0000000    0.0968446
267400.0000000    0.0968719
267440.0000000    0.0892263
267480.0000000    0.1020156
267520.0000000    0.0974162
267560.0000000    0.0941969
267600.0000000    0.0966114
267640.0000000    0.1044168
267680.0000000    0.0983096
267720.0000000    0.1044704
267760.0000000    0.1074455
267800.0000000    0.1030193
267840.0000000    0.1099478
267880.0000000    0.1013458
267920.0000000    0.0955249
267960.0000000    0.1076782
268000.0000000    0.1052861
268040.0000000    0.1066754
268080.0000000    0.1031238
268120.0000000    0.1018574
268160.0000000    0.1054421
268200.0000000    0.0904610
268240.0000000    0.0943353
268280.0000000    0.0999376
268320.0000000    0.0960933
268360.0000000    0.0950731
268400.0000000    0.0984263
268440.0000000    0.0949382
268480.0000000    0.0985313
268520.0000000    0.0998425
268560.0000000    0.1039478
268600.0000000    0.1025881
268640.0000000    0.1071201
268680.0000000    0.1149425
268720.0000000    0.1089631
268760.0000000    0.1171321
268800.0000000    0.1029591
268840.0000000    0.1067301
268880.0000000    0.1033577
268920.0000000    0.1018593
268960.0000000    0.1064854
269000.0000000    0.1095195
269040.0000000    0.1141659
269080.0000000    0.1100857
269120.0000000    0.1143495
269160.0000000    0.1034488
269200.0000000    0.1067602
269240.0000000    0.1028680
269280.0000000    0.0968539
269320.0000000    0.1104436
269360.0000000    0.0974262
269400.0000000    0.1054376
269440.0000000    0.1054233
269480.0000000    0.1048183
269520.0000000    0.1017367
269560.0000000    0.1009196
269600.0000000    0.1026146
269640.0000000    0.1139770
269680.0000000    0.1025115
269720.0000000    0.1069765
269760.0000000    0.1135660
269800.0000000    0.1016165
269840.0000000    0.0948195
269880.0000000    0.1024580
269920.0000000    0.1039240
269960.0000000    0.0887349
270000.0000000    0.0963125
270040.0000000    0.1048373
270080.0000000    0.1174035
270120.0000000    0.1100551
270160.0000000    0.1120856
270200.0000000    0.1075931
270240.0000000    0.0918149
270280.0000000    0.0969124
270320.0000000    0.1035559
270360.0000000    0.0996830
270400.0000000    0.0995821
270440.0000000    0.1027678
270480.0000000    0.1014017
270520.0000000    0.0915341
270560.0000000    0.1047077
270600.0000000    0.1089232
270640.0000000    0.1050403
270680.0000000    0.1083347
270720.0000000    0.1102012
270760.0000000    0.1051247
270800.0000000    0.1138478
270840.0000000    0.1031465
270880.0000000    0.1039836
270920.0000000    0.1101967
270960.0000000    0.1031805
271000.0000000    0.1084465
271040.0000000    0.1143005
271080.0000000    0.1048001
271120.0000000    0.1070289
271160.0000000    0.1078854
271200.0000000    0.1072338
271240.0000000    0.1101766
271280.0000000    0.1127669
271320.0000000    0.1018775
271360.0000000    0.1017529
271400.0000000    0.1015350
271440.0000000    0.1064425
271480.0000000    0.1016026
271520.0000000    0.1058510
271560.0000000    0.1029491
271600.0000000    0.1063777
271640.0000000    0.1125834
271680.0000000    0.1075792
271720.0000000    0.1075710
271760.0000000    0.1048930
271800.0000000    0.0988004
271840.0000000    0.0930613
271880.0000000    0.0981586
271920.0000000    0.0998309
271960.0000000    0.1076483
272000.0000000    0.0933919
272040.0000000    0.1022742
272080.0000000    0.1088238
272120.0000000    0.1065459
272160.0000000    0.1169093
272200.0000000    0.1078982
272240.0000000    0.1062255
272280.0000000    0.1095158
272320.0000000    0.0985002
272360.0000000    0.0941284
272400.0000000    0.1051442
272440.0000000    0.1023140
272480.0000000    0.1016142
272520.0000000    0.1037425
272560.0000000    0.1108998
272600.0000000    0.1033040
272640.0000000    0.1074220
272680.0000000    0.0950831
272720.0000000    0.1017552
272760.0000000    0.0982508
272800.0000000    0.1019223
272840.0000000    0.0973649
272880.0000000    0.1025324
272920.0000000    0.1035359
272960.0000000    0.0940114
273000.0000000    0.1047417
273040.0000000    0.0988564
273080.0000000    0.0932855
273120.0000000    0.0973870
273160.0000000    0.1072896
273200.0000000    0.1080194
273240.0000000    0.1029143
273280.0000000    0.1042499
273320.0000000    0.1033029
273360.0000000    0.0977926
273400.0000000    0.1027076
273440.0000000    0.0963161
273480.0000000    0.0994392
273520.0000000    0.1106461
273560.0000000    0.1002504
273600.0000000    0.0953814
273640.0000000    0.1041009
273680.0000000    0.0991144
273720.0000000    0.1094996
273760.0000000    0.0962274
273800.0000000    0.1026888
273840.0000000    0.0994058
273880.0000000    0.0983739
273920.0000000    0.1124301
273960.0000000    0.0995165
274000.0000000    0.1004653
274040.0000000    0.1061909
274080.0000000    0.0961225
274120.0000000    0.0994518
274160.0000000    0.1005295
274200.0000000    0.1033830
274240.0000000    0.0956233
274280.0000000    0.0964339
274320.0000000    0.1050302
274360.0000000    0.0992925
274400.0000000    0.0970919
274440.0000000    0.0984466
274480.0000000    0.1039392
274520.0000000    0.1082652
274560.0000000    0.1105974
274600.0000000    0.1064345
274640.0000000    0.0991363
274680.0000000    0.1082014
274720.0000000    0.1102083
274760.0000000    0.1026320
274800.0000000    0.1095012
274840.0000000    0.1111703
274880.0000000    0.1052419
274920.0000000    0.1096360
274960.0000000    0.1136196
275000.0000000    0.1082055
275040.0000000    0.1100152
275080.0000000    0.1055052
275120.0000000    0.1068031
275160.0000000    0.1097356
275200.0000000    0.1077366
275240.0000000    0.1011059
275280.0000000    0.1064838
275320.0000000    0.1052414
275360.0000000    0.1132804
275400.0000000    0.1035969
275440.0000000    0.1059192
275480.0000000    0.1119981
275520.0000000    0.1031404
275560.0000000    0.1032088
275600.0000000    0.1093251
275640.0000000    0.1013329
275680.0000000    0.1034651
275720.0000000    0.0969632
275760.0000000    0.1029229
275800.0000000    0.1067021
275840.0000000    0.1106065
275880.0000000    0.1055031
275920.0000000    0.1137957
275960.0000000    0.1115125
276000.0000000    0.1155119
276040.0000000    0.1068565
276080.0000000    0.1075550
276120.0000000    0.1099215
276160.0000000    0.0996081
276200.0000000    0.1104993
276240.0000000    0.1168971
276280.0000000    0.1053584
276320.0000000    0.1046286
276360.0000000    0.0990489
276400.0000000    0.1026722
276440.0000000    0.1029090
276480.0000000    0.1101416
276520.0000000    0.0977372
276560.0000000    0.0927808
276600.0000000    0.1076894
276640.0000000    0.1009981
276680.0000000    0.1018501
276720.0000000    0.1044319
276760.0000000    0.1047440
276800.0000000    0.1009905
276840.0000000    0.0955799
276880.0000000    0.1029382
276920.0000000    0.0958536
276960.0000000    0.1008696
277000.0000000    0.0948875
277040.0000000    0.0924389
277080.0000000    0.0983707
277120.0000000    0.0948973
277160.0000000    0.0958573
277200.0000000    0.1014104
277240.0000000    0.1020337
277280.0000000    0.1002369
277320.0000000    0.1033397
277360.0000000    0.1004947
277400.0000000    0.0962559
277440.0000000    0.0949483
277480.0000000    0.1065492
277520.0000000    0.1015334
277560.0000000    0.1011580
277600.0000000    0.0970359
277640.0000000    0.0996720
277680.0000000    0.0999137
277720.0000000    0.1011898
277760.0000000    0.1099980
277800.0000000    0.1052352
277840.0000000    0.1064244
277880.0000000    0.1048947
277920.0000000    0.1012698
277960.0000000    0.1000465
278000.0000000    0.1048288
278040.0000000    0.1022414
278080.0000000    0.1079035
278120.0000000    0.1104157
278160.0000000    0.1110218
278200.0000000    0.0962626
278240.0000000    0.1163227
278280.0000000    0.1114486
278320.0000000    0.1068530
278360.0000000    0.1072942
278400.0000000    0.1094646
278440.0000000    0.1058690
278480.0000000    0.1100519
278520.0000000    0.1144597
278560.0000000    0.1080324
278600.0000000    0.1101015
278640.0000000    0.1171777
278680.0000000    0.1090817
278720.0000000    0.1090554
278760.0000000    0.1104108
278800.0000000    0.1069871
278840.0000000    0.1139906
278880.0000000    0.1065362
278920.0000000    0.1157784
278960.0000000    0.1010892
279000.0000000    0.1054306
279040.0000000    0.1020839
279080.0000000    0.1002626
279120.0000000    0.1080233
279160.0000000    0.0943876
279200.0000000    0.1022997
279240.0000000    0.1182258
279280.0000000    0.0971551
279320.0000000    0.0929942
279360.0000000    0.0979818
279400.0000000    0.1058318
279440.0000000    0.1017057
279480.0000000    0.1037467
279520.0000000    0.1029804
279560.0000000    0.1013825
279600.0000000    0.1011147
279640.0000000    0.1018970
279680.0000000    0.1076325
279720.0000000    0.1091325
279760.0000000    0.1001970
279800.0000000    0.1031874
279840.0000000    0.0966114
279880.0000000    0.1040540
279920.0000000    0.0978858
279960.0000000    0.1139644
280000.0000000    0.0982109
280040.0000000    0.1182275
280080.0000000    0.1050105
280120.0000000    0.1040987
280160.0000000    0.1046164
280200.0000000    0.1100467
280240.0000000    0.1058159
280280.0000000    0.1033155
280320.0000000    0.1066131
280360.0000000    0.1119928
280400.0000000    0.1000777
280440.0000000    0.1097303
280480.0000000    0.1153820
280520.0000000    0.1167660
280560.0000000    0.1101847
280600.0000000    0.1113005
280640.0000000    0.1048493
280680.0000000    0.1073159
280720.0000000    0.1126389
280760.0000000    0.1116379
280800.0000000    0.1093254
280840.0000000    0.1095210
280880.0000000    0.1055282
280920.0000000    0.1063017
280960.0000000    0.1114977
281000.0000000    0.1099006
281040.0000000    0.1044735
281080.0000000    0.1090371
281120.0000000    0.1037170
281160.0000000    0.0978033
281200.0000000    0.0964292
281240.0000000    0.1024462
281280.0000000    0.1056759
281320.0000000    0.1027208
281360.0000000    0.1066726
281400.0000000    0.1004851
281440.0000000    0.1068188
281480.0000000    0.1038826
281520.0000000    0.0986424
281560.0000000    0.1053026
281600.0000000    0.1019217
281640.0000000    0.1134447
281680.0000000    0.1016220
281720.0000000    0.1226104
281760.0000000    0.1004106
281800.0000000    0.1106211
281840.0000000    0.1023255
281880.0000000    0.0990817
281920.0000000    0.0986345
281960.0000000    0.1082481
282000.0000000    0.1060410
282040.0000000    0.1062704
282080.0000000    0.1053388
282120.0000000    0.1019564
282160.0000000    0.1069374
282200.0000000    0.1045491
282240.0000000    0.1061068
282280.0000000    0.1065391
282320.0000000    0.1048528
282360.0000000    0.1059061
282400.0000000    0.1039671
282440.0000000    0.1078439
282480.0000000    0.0950017
282520.0000000    0.1046521
282560.0000000    0.1026989
282600.0000000    0.1016065
282640.0000000    0.1006648
282680.0000000    0.1004637
282720.0000000    0.0981518
282760.0000000    0.1178537
282800.0000000    0.1110822
282840.0000000    0.1056542
282880.0000000    0.1011113
282920.0000000    0.1095036
282960.0000000    0.1087359
283000.0000000    0.1030417
283040.0000000    0.1053570
283080.0000000    0.1093582
283120.0000000    0.1175776
283160.0000000    0.1189513
283200.0000000    0.1070799
283240.0000000    0.1153781
283280.0000000    0.1048276
283320.0000000    0.1063245
283360.0000000    0.1020621
283400.0000000    0.1073254
283440.0000000    0.1106529
283480.0000000    0.1016493
283520.0000000    0.1002070
283560.0000000    0.1002126
283600.0000000    0.1001476
283640.0000000    0.1000722
283680.0000000    0.1150232
283720.0000000    0.0998780
283760.0000000    0.0963531
283800.0000000    0.0983756
283840.0000000    0.1112743
283880.0000000    0.1025086
283920.0000000    0.1000068
283960.0000000    0.1036925
284000.0000000    0.0971917
284040.0000000    0.1014936
284080.0000000    0.0980532
284120.0000000    0.0939791
284160.0000000    0.0959573
284200.0000000    0.1029276
284240.0000000    0.1086744
284280.0000000    0.0987190
284320.0000000    0.0934762
284360.0000000    0.0946733
284400.0000000    0.1049968
284440.0000000    0.0984222
284480.0000000    0.0938982
284520.0000000    0.0934537
284560.0000000    0.1001861
284600.0000000    0.1020479
284640.0000000    0.1008838
284680.0000000    0.0989669
284720.0000000    0.1033452
284760.0000000    0.1045541
284800.0000000    0.1012581
284840.0000000    0.1016468
284880.0000000    0.0993683
284920.0000000    0.1100256
284960.0000000    0.0967661
285000.0000000    0.0947948
285040.0000000    0.1016145
285080.0000000    0.0969916
285120.0000000    0.0988846
285160.0000000    0.1074112
285200.0000000    0.1028455
285240.0000000    0.1084658
285280.0000000    0.1040770
285320.0000000    0.1004243
285360.0000000    0.0986522
285400.0000000    0.1027264
285440.0000000    0.1031080
285480.0000000    0.1055052
285520.0000000    0.1089787
285560.0000000    0.1033317
285600.0000000    0.1096746
285640.0000000    0.0966035
285680.0000000    0.1058833
285720.0000000    0.1064144
285760.0000000    0.1047166
285800.0000000    0.1037860
285840.0000000    0.1010590
285880.0000000    0.1067668
285920.0000000    0.1030915
285960.0000000    0.1037861
286000.0000000    0.1026375
286040.0000000    0.0997171
286080.0000000    0.1102804
286120.0000000    0.1069097
286160.0000000    0.1008640
286200.0000000    0.1120226
286240.0000000    0.1030716
286280.0000000    0.1127149
286320.0000000    0.0979055
286360.0000000    0.1028942
286400.0000000    0.0997374
286440.0000000    0.1021535
286480.0000000    0.0993169
286520.0000000    0.1009143
286560.0000000    0.0948601
286600.0000000    0.1004849
286640.0000000    0.0999289
286680.0000000    0.1068778
286720.0000000    0.1011859
286760.0000000    0.1019276
286800.0000000    0.0992433
286840.0000000    0.1030929
286880.0000000    0.1109029
286920.0000000    0.1039495
286960.0000000    0.0995874
287000.0000000    0.0954895
287040.0000000    0.1038726
287080.0000000    0.1041520
287120.0000000    0.0999187
287160.0000000    0.0997903
287200.0000000    0.1159706
287240.0000000    0.0983707
287280.0000000    0.1024787
287320.0000000    0.0999595
287360.0000000    0.1064979
287400.0000000    0.0936863
287440.0000000    0.0977523
287480.0000000    0.0969919
287520.0000000    0.0998804
287560.0000000    0.0926388
287600.0000000    0.0983042
287640.0000000    0.1054707
287680.0000000    0.1035819
287720.0000000    0.1068096
287760.0000000    0.1035904
287800.0000000    0.0915702
287840.0000000    0.0956321
287880.0000000    0.1012146
287920.0000000    0.1006073
287960.0000000    0.1014175
288000.0000000    0.0979079
288040.0000000    0.1038274
288080.0000000    0.1055076
288120.0000000    0.1017761
288160.0000000    0.1005322
288200.0000000    0.1143049
288240.0000000    0.0973523
288280.0000000    0.1047348
288320.0000000    0.1017574
288360.0000000    0.1044892
288400.0000000    0.1112488
288440.0000000    0.1060238
288480.0000000    0.0981315
288520.0000000    0.1075278
288560.0000000    0.1053788
288600.0000000    0.1089238
288640.0000000    0.1028660
288680.0000000    0.0997667
288720.0000000    0.1024318
288760.0000000    0.1029429
288800.0000000    0.1029026
288840.0000000    0.0936975
288880.0000000    0.0986820
288920.0000000    0.1018708
288960.0000000    0.1139812
289000.0000000    0.1097682
289040.0000000    0.1134627
289080.0000000    0.1079670
289120.0000000    0.1042806
289160.0000000    0.1003504
289200.0000000    0.1034399
289240.0000000    0.1037288
289280.0000000    0.1115111
289320.0000000    0.1112215
289360.0000000    0.1256680
289400.0000000    0.1115876
289440.0000000    0.0934925
289480.0000000    0.1036922
289520.0000000    0.1262065
289560.0000000    0.1252844
289600.0000000    0.1121917
289640.0000000    0.1120289
289680.0000000    0.1148253
289720.0000000    0.1102758
289760.0000000    0.1136625
289800.0000000    0.1131965
289840.0000000    0.1057720
289880.0000000    0.1119139
289920.0000000    0.1067709
289960.0000000    0.1146443
290000.0000000    0.1088993
290040.0000000    0.1182074
290080.0000000    0.1102759
290120.0000000    0.1089434
290160.0000000    0.1150139
290200.0000000    0.1099801
290240.0000000    0.1073675
290280.0000000    0.1119201
290320.0000000    0.1064110
290360.0000000    0.1001633
290400.0000000    0.1042976
290440.0000000    0.1059796
290480.0000000    0.1104546
290520.0000000    0.1064649
290560.0000000    0.1210314
290600.0000000    0.1149175
290640.0000000    0.1067853
290680.0000000    0.1151337
290720.0000000    0.1070039
290760.0000000    0.1028260
290800.0000000    0.1108078
290840.0000000    0.1127258
290880.0000000    0.1127535
290920.0000000    0.1165413
290960.0000000    0.1168847
291000.0000000    0.1194876
291040.0000000    0.1174138
291080.0000000    0.0974769
291120.0000000    0.1008103
291160.0000000    0.1056812
291200.0000000    0.1005358
291240.0000000    0.1091616
291280.0000000    0.1102192
291320.0000000    0.1167201
291360.0000000    0.1117923
291400.0000000    0.1093972
291440.0000000    0.1063952
291480.0000000    0.1041662
291520.0000000    0.1061276
291560.0000000    0.1070381
291600.0000000    0.0976036
291640.0000000    0.1048903
291680.0000000    0.1082819
291720.0000000    0.1085675
291760.0000000    0.1125319
291800.0000000    0.1077143
291840.0000000    0.1131405
291880.0000000    0.1037626
291920.0000000    0.0990196
291960.0000000    0.1056973
292000.0000000    0.1101792
292040.0000000    0.0965013
292080.0000000    0.1014906
292120.0000000    0.1005188
292160.0000000    0.1053880
292200.0000000    0.1044849
292240.0000000    0.1016603
292280.0000000    0.1020610
292320.0000000    0.1068757
292360.0000000    0.1040148
292400.0000000    0.1065298
292440.0000000    0.1020433
292480.0000000    0.1025700
292520.0000000    0.1017603
292560.0000000    0.1046615
292600.0000000    0.1066872
292640.0000000    0.1058463
292680.0000000    0.1142259
292720.0000000    0.1100168
292760.0000000    0.1195457
292800.0000000    0.1034643
292840.0000000    0.1078485
292880.0000000    0.1046471
292920.0000000    0.1098718
292960.0000000    0.1105457
293000.0000000    0.1134901
293040.0000000    0.1114173
293080.0000000    0.1183610
293120.0000000    0.1232624
293160.0000000    0.1207948
293200.0000000    0.1080224
293240.0000000    0.1036700
293280.0000000    0.1129334
293320.0000000    0.1182277
293360.0000000    0.1183335
293400.0000000    0.1028614
293440.0000000    0.0979472
293480.0000000    0.1131606
293520.0000000    0.1118803
293560.0000000    0.1090401
293600.0000000    0.1174958
293640.0000000    0.1264219
293680.0000000    0.1199071
293720.0000000    0.1234392
293760.0000000    0.1115152
293800.0000000    0.1142468
293840.0000000    0.1098243
293880.0000000    0.1137884
293920.0000000    0.1115122
293960.0000000    0.1125222
294000.0000000    0.1185090
294040.0000000    0.1144261
294080.0000000    0.1122876
294120.0000000    0.1063011
294160.0000000    0.1035476
294200.0000000    0.1104249
294240.0000000    0.1154969
294280.0000000    0.1042560
294320.0000000    0.1112577
294360.0000000    0.1120111
294400.0000000    0.1121373
294440.0000000    0.1089458
294480.0000000    0.1071086
294520.0000000    0.1092183
294560.0000000    0.1087885
294600.0000000    0.1125606
294640.0000000    0.1060265
294680.0000000    0.1017424
294720.0000000    0.1016836
294760.0000000    0.1135008
294800.0000000    0.1069866
294840.0000000    0.1091469
294880.0000000    0.1125496
294920.0000000    0.1188569
294960.0000000    0.1108939
295000.0000000    0.1139138
295040.0000000    0.1134976
295080.0000000    0.1125676
295120.0000000    0.1107402
295160.0000000    0.1156886
295200.0000000    0.1073114
295240.0000000    0.1009774
295280.0000000    0.1047016
295320.0000000    0.1101043
295360.0000000    0.1101797
295400.0000000    0.1094842
295440.0000000    0.1080675
295480.0000000    0.1103687
295520.0000000    0.1117286
295560.0000000    0.1130011
295600.0000000    0.1303363
295640.0000000    0.1279325
295680.0000000    0.1126495
295720.0000000    0.1104802
295760.0000000    0.1117511
295800.0000000    0.1189860
295840.0000000    0.1284235
295880.0000000    0.1284434
295920.0000000    0.1224837
295960.0000000    0.1295073
296000.0000000    0.1123455
296040.0000000    0.1278922
296080.0000000    0.1289882
296120.0000000    0.1225045
296160.0000000    0.1186501
296200.0000000    0.1221820
296240.0000000    0.1142836
296280.0000000    0.1206976
296320.0000000    0.1180206
296360.0000000    0.1152584
296400.0000000    0.1146515
296440.0000000    0.1132777
296480.0000000    0.1221810
296520.0000000    0.1158767
296560.0000000    0.1144624
296600.0000000    0.1127383
296640.0000000    0.1242189
296680.0000000    0.1220332
296720.0000000    0.1199043
296760.0000000    0.1205085
296800.0000000    0.1237961
296840.0000000    0.1149149
296880.0000000    0.1240677
296920.0000000    0.1150401
296960.0000000    0.1210291
297000.0000000    0.1158079
297040.0000000    0.1136557
297080.0000000    0.1105773
297120.0000000    0.1027843
297160.0000000    0.1049674
297200.0000000    0.1131020
297240.0000000    0.1134893
297280.0000000    0.1060212
297320.0000000    0.1063325
297360.0000000    0.1046420
297400.0000000    0.1038881
297440.0000000    0.1083047
297480.0000000    0.1125194
297520.0000000    0.1132604
297560.0000000    0.1131853
297600.0000000    0.1185764
297640.0000000    0.1083503
297680.0000000    0.1144238
297720.0000000    0.1205155
297760.0000000    0.1092075
297800.0000000    0.1175057
297840.0000000    0.1231558
297880.0000000    0.1127251
297920.0000000    0.1212465
297960.0000000    0.1137484
298000.0000000    0.1168557
298040.0000000    0.1174644
298080.0000000    0.1195013
298120.0000000    0.1183613
298160.0000000    0.1154320
298200.0000000    0.1193599
298240.0000000    0.1215406
298280.0000000    0.1219323
298320.0000000    0.1213475
298360.0000000    0.1224771
298400.0000000    0.1212909
298440.0000000    0.1156960
298480.0000000    0.1168306
298520.0000000    0.1211673
298560.0000000    0.1246166
298600.0000000    0.1265838
298640.0000000    0.1190815
298680.0000000    0.1208742
298720.0000000    0.1160361
298760.0000000    0.1195560
298800.0000000    0.1214804
298840.0000000    0.1123309
298880.0000000    0.1231198
298920.0000000    0.1239393
298960.0000000    0.1191529
299000.0000000    0.1182266
299040.0000000    0.1169034
299080.0000000    0.1152924
299120.0000000    0.1129964
299160.0000000    0.1268730
299200.0000000    0.1131177
299240.0000000    0.1143618
299280.0000000    0.1253436
299320.0000000    0.1162059
299360.0000000    0.1198362
299400.0000000    0.1177676
299440.0000000    0.1256871
299480.0000000    0.1154324
299520.0000000    0.1219241
299560.0000000    0.1210170
299600.0000000    0.1320625
299640.0000000    0.1181173
299680.0000000    0.1212829
299720.0000000    0.1205870
299760.0000000    0.1198858
299800.0000000    0.1255611
299840.0000000    0.1244613
299880.0000000    0.1246504
299920.0000000    0.1299094
299960.0000000    0.1277216
300000.0000000    0.1201528
300040.0000000    0.1270095
300080.0000000    0.1241133
300120.0000000    0.1321825
300160.0000000    0.1288701
300200.0000000    0.1216639
300240.0000000    0.1240530
300280.0000000    0.1180687
300320.0000000    0.1346100
300360.0000000    0.1375560
300400.0000000    0.1321246
300440.0000000    0.1305692
300480.0000000    0.1179887
300520.0000000    0.1291693
300560.0000000    0.1337188
300600.0000000    0.1398714
300640.0000000    0.1324178
300680.0000000    0.1291494
300720.0000000    0.1310848
300760.0000000    0.1210380
300800.0000000    0.1317181
300840.0000000    0.1180555
300880.0000000    0.1150482
300920.0000000    0.1155120
300960.0000000    0.1156070
301000.0000000    0.1251358
301040.0000000    0.1316541
301080.0000000    0.1277114
301120.0000000    0.1227775
301160.0000000    0.1103722
301200.0000000    0.1062795
301240.0000000    0.1039484
301280.0000000    0.1104203
301320.0000000    0.1161499
301360.0000000    0.1211672
301400.0000000    0.1151374
301440.0000000    0.1187571
301480.0000000    0.1100198
301520.0000000    0.1010088
301560.0000000    0.1194819
301600.0000000    0.1168525
301640.0000000    0.1149660
301680.0000000    0.1126846
301720.0000000    0.1211283
301760.0000000    0.1254864
301800.0000000    0.1221036
301840.0000000    0.1212869
301880.0000000    0.1074702
301920.0000000    0.1169589
301960.0000000    0.1244157
302000.0000000    0.1177893
302040.0000000    0.1211630
302080.0000000    0.1193474
302120.0000000    0.1217854
302160.0000000    0.1193360
302200.0000000    0.1185517
302240.0000000    0.1161109
302280.0000000    0.1133165
302320.0000000    0.1096515
302360.0000000    0.1155849
302400.0000000    0.1168844
302440.0000000    0.1218972
302480.0000000    0.1183701
302520.0000000    0.1145652
302560.0000000    0.1276370
302600.0000000    0.1319370
302640.0000000    0.1260492
302680.0000000    0.1251523
302720.0000000    0.1251202
302760.0000000    0.1201628
302800.0000000    0.1190016
302840.0000000    0.1145892
302880.0000000    0.1197274
302920.0000000    0.1269319
302960.0000000    0.1150542
303000.0000000    0.1269253
303040.0000000    0.1112999
303080.0000000    0.1242745
303120.0000000    0.1274058
303160.0000000    0.1171068
303200.0000000    0.1176321
303240.0000000    0.1193196
303280.0000000    0.1213958
303320.0000000    0.1250425
303360.0000000    0.1163970
303400.0000000    0.1211221
303440.0000000    0.1236358
303480.0000000    0.1221886
303520.0000000    0.1328676
303560.0000000    0.1191477
303600.0000000    0.1269323
303640.0000000    0.1223031
303680.0000000    0.1275416
303720.0000000    0.1283185
303760.0000000    0.1249691
303800.0000000    0.1196249
303840.0000000    0.1113421
303880.0000000    0.1176677
303920.0000000    0.1144507
303960.0000000    0.1185694
304000.0000000    0.1213210
304040.0000000    0.1162664
304080.0000000    0.1212680
304120.0000000    0.1190798
304160.0000000    0.1132059
304200.0000000    0.1082662
304240.0000000    0.1130654
304280.0000000    0.1173292
304320.0000000    0.1137908
304360.0000000    0.1117685
304400.0000000    0.1076868
304440.0000000    0.1088188
304480.0000000    0.1123831
304520.0000000    0.1112595
304560.0000000    0.1243167
304600.0000000    0.1234588
304640.0000000    0.1149470
304680.0000000    0.1198438
304720.0000000    0.1176273
304760.0000000    0.1118068
304800.0000000    0.1119136
304840.0000000    0.1190449
304880.0000000    0.1086872
304920.0000000    0.1168360
304960.0000000    0.1177131
305000.0000000    0.1226669
305040.0000000    0.1335014
305080.0000000    0.1289278
305120.0000000    0.1223261
305160.0000000    0.1182367
305200.0000000    0.1161514
305240.0000000    0.1123213
305280.0000000    0.1139132
305320.0000000    0.1127713
305360.0000000    0.1190450
305400.0000000    0.1091245
305440.0000000    0.1055048
305480.0000000    0.1162551
305520.0000000    0.1221602
305560.0000000    0.1114384
305600.0000000    0.1082362
305640.0000000    0.1126388
305680.0000000    0.1070387
305720.0000000    0.1047043
305760.0000000    0.1058755
305800.0000000    0.1037384
305840.0000000    0.1060804
305880.0000000    0.1147159
305920.0000000    0.1102875
305960.0000000    0.1065462
306000.0000000    0.1168464
306040.0000000    0.1101927
306080.0000000    0.1136872
306120.0000000    0.1083217
306160.0000000    0.1133524
306200.0000000    0.1127919
306240.0000000    0.1165294
306280.0000000    0.1091568
306320.0000000    0.1134178
306360.0000000    0.1001404
306400.0000000    0.1064814
306440.0000000    0.1084685
306480.0000000    0.1116738
306520.0000000    0.1047629
306560.0000000    0.1039689
306600.0000000    0.1112182
306640.0000000    0.1111279
306680.0000000    0.1030455
306720.0000000    0.1151550
306760.0000000    0.1110767
306800.0000000    0.1108803
306840.0000000    0.1040759
306880.0000000    0.1013224
306920.0000000    0.1032005
306960.0000000    0.1104101
307000.0000000    0.1052222
307040.0000000    0.1056956
307080.0000000    0.1100951
307120.0000000    0.1139193
307160.0000000    0.1042951
307200.0000000    0.1097660
307240.0000000    0.1095266
307280.0000000    0.1135109
307320.0000000    0.1182080
307360.0000000    0.1065103
307400.0000000    0.1089800
307440.0000000    0.1154992
307480.0000000    0.1053670
307520.0000000    0.1080112
307560.0000000    0.1173021
307600.0000000    0.1033666
307640.0000000    0.1126575
307680.0000000    0.1095754
307720.0000000    0.1033940
307760.0000000    0.1098173
307800.0000000    0.1077395
307840.0000000    0.1243221
307880.0000000    0.1205413
307920.0000000    0.1107072
307960.0000000    0.1140047
308000.0000000    0.1168884
308040.0000000    0.1212990
308080.0000000    0.1076323
308120.0000000    0.1100196
308160.0000000    0.1095806
308200.0000000    0.1018157
308240.0000000    0.1064009
308280.0000000    0.1125497
308320.0000000    0.1244290
308360.0000000    0.1139030
308400.0000000    0.1035323
308440.0000000    0.1048827
308480.0000000    0.1040574
308520.0000000    0.1010485
308560.0000000    0.1064138
308600.0000000    0.1147885
308640.0000000    0.1092265
308680.0000000    0.1080792
308720.0000000    0.1172617
308760.0000000    0.1138475
308800.0000000    0.1203446
308840.0000000    0.1109428
308880.0000000    0.1345482
308920.0000000    0.1099962
308960.0000000    0.1059769
309000.0000000    0.1141111
309040.0000000    0.1145200
309080.0000000    0.1123919
309120.0000000    0.1091264
309160.0000000    0.1085559
309200.0000000    0.1032662
309240.0000000    0.1123218
309280.0000000    0.1068840
309320.0000000    0.1056281
309360.0000000    0.1004568
309400.0000000    0.1082319
309440.0000000    0.1153625
309480.0000000    0.1033081
309520.0000000    0.1056959
309560.0000000    0.1038863
309600.0000000    0.1064078
309640.0000000    0.1062016
309680.0000000    0.1116026
309720.0000000    0.1119787
309760.0000000    0.1100634
309800.0000000    0.1087856
309840.0000000    0.1109137
309880.0000000    0.1108878
309920.0000000    0.1059213
309960.0000000    0.1088483
310000.0000000    0.1072698
310040.0000000    0.1197427
310080.0000000    0.1055536
310120.0000000    0.1138915
310160.0000000    0.1106782
310200.0000000    0.1025635
310240.0000000    0.1141830
310280.0000000    0.1068610
310320.0000000    0.1217597
310360.0000000    0.1422695
310400.0000000    0.1065869
310440.0000000    0.1110400
310480.0000000    0.1213211
310520.0000000    0.1157064
310560.0000000    0.1150163
310600.0000000    0.1203136
310640.0000000    0.1118278
310680.0000000    0.1154269
310720.0000000    0.1122044
310760.0000000    0.1241374
310800.0000000    0.1210093
310840.0000000    0.1185783
310880.0000000    0.1175207
310920.0000000    0.1200882
310960.0000000    0.1146346
311000.0000000    0.1041698
311040.0000000    0.1101574
311080.0000000    0.1121835
311120.0000000    0.1031858
311160.0000000    0.1051622
311200.0000000    0.1241934
311240.0000000    0.0975752
311280.0000000    0.1022853
311320.0000000    0.1027263
311360.0000000    0.1055532
311400.0000000    0.1032218
311440.0000000    0.1112670
311480.0000000    0.1040090
311520.0000000    0.1012603
311560.0000000    0.1149403
311600.0000000    0.1181341
311640.0000000    0.1059710
311680.0000000    0.1017620
311720.0000000    0.0945007
311760.0000000    0.0925151
311800.0000000    0.1217242
311840.0000000    0.1076422
311880.0000000    0.1112777
311920.0000000    0.1134551
311960.0000000    0.1107225
312000.0000000    0.1032788
312040.0000000    0.1098018
312080.0000000    0.1118456
312120.0000000    0.1133487
312160.0000000    0.1000886
312200.0000000    0.1007402
312240.0000000    0.0963975
312280.0000000    0.1006614
312320.0000000    0.1011216
312360.0000000    0.0977223
312400.0000000    0.0989793
312440.0000000    0.1041245
312480.0000000    0.1114383
312520.0000000    0.1086443
312560.0000000    0.1069379
312600.0000000    0.1174144
312640.0000000    0.1083521
312680.0000000    0.1044298
312720.0000000    0.1117860
312760.0000000    0.1055741
312800.0000000    0.1258117
312840.0000000    0.1129636
312880.0000000    0.1149533
312920.0000000    0.1256919
312960.0000000    0.1155609
313000.0000000    0.1257966
313040.0000000    0.1316546
313080.0000000    0.1079604
313120.0000000    0.1293519
313160.0000000    0.1156928
313200.0000000    0.1220160
313240.0000000    0.1234101
313280.0000000    0.1066269
313320.0000000    0.1037988
313360.0000000    0.1049136
313400.0000000    0.1093597
313440.0000000    0.1166088
313480.0000000    0.1092396
313520.0000000    0.1270516
313560.0000000    0.1168822
313600.0000000    0.1238000
313640.0000000    0.1202563
313680.0000000    0.1120434
313720.0000000    0.1218426
313760.0000000    0.1295024
313800.0000000    0.1358817
313840.0000000    0.1108848
313880.0000000    0.1255115
313920.0000000    0.1310792
313960.0000000    0.1335441
314000.0000000    0.1235179
314040.0000000    0.1334334
314080.0000000    0.1168153
314120.0000000    0.1175811
314160.0000000    0.1166196
314200.0000000    0.1201128
314240.0000000    0.1280855
314280.0000000    0.1233344
314320.0000000    0.1232440
314360.0000000    0.1269226
314400.0000000    0.1235616
314440.0000000    0.1329951
314480.0000000    0.1437185
314520.0000000    0.1355330
314560.0000000    0.1234355
314600.0000000    0.1157554
314640.0000000    0.1281935
314680.0000000    0.1211406
314720.0000000    0.1175655
314760.0000000    0.1187964
314800.0000000    0.1199778
314840.0000000    0.1160916
314880.0000000    0.1100267
314920.0000000    0.1213791
314960.0000000    0.1255545
315000.0000000    0.1175206
315040.0000000    0.1214754
315080.0000000    0.1105374
315120.0000000    0.1235810
315160.0000000    0.1220246
315200.0000000    0.1126621
315240.0000000    0.1129176
315280.0000000    0.1133005
315320.0000000    0.1128067
315360.0000000    0.1117331
315400.0000000    0.1101763
315440.0000000    0.1097625
315480.0000000    0.1018154
315520.0000000    0.0932855
315560.0000000    0.1045464
315600.0000000    0.1076767
315640.0000000    0.1086447
315680.0000000    0.1063923
315720.0000000    0.1065683
315760.0000000    0.1150232
315800.0000000    0.1022484
315840.0000000    0.1077407
315880.0000000    0.1038861
315920.0000000    0.1141221
315960.0000000    0.1094600
316000.0000000    0.1086111
316040.0000000    0.1132593
316080.0000000    0.1066897
316120.0000000    0.1076391
316160.0000000    0.1117079
316200.0000000    0.1137682
316240.0000000    0.1104417
316280.0000000    0.1019066
316320.0000000    0.1071519
316360.0000000    0.1084961
316400.0000000    0.0995819
316440.0000000    0.1060272
316480.0000000    0.1071427
316520.0000000    0.0896270
316560.0000000    0.0971834
316600.0000000    0.1014636
316640.0000000    0.0970831
316680.0000000    0.0956720
316720.0000000    0.1062707
316760.0000000    0.1024206
316800.0000000    0.1067531
316840.0000000    0.1065585
316880.0000000    0.1026160
316920.0000000    0.1020240
316960.0000000    0.1009958
317000.0000000    0.1055681
317040.0000000    0.1020171
317080.0000000    0.1059947
317120.0000000    0.1045995
317160.0000000    0.1079357
317200.0000000    0.1115257
317240.0000000    0.1089235
317280.0000000    0.1038825
317320.0000000    0.1109279
317360.0000000    0.1225142
317400.0000000    0.1164370
317440.0000000    0.1331305
317480.0000000    0.1172202
317520.0000000    0.1118983
317560.0000000    0.1147423
317600.0000000    0.1198024
317640.0000000    0.1216449
317680.0000000    0.1179055
317720.0000000    0.1105884
317760.0000000    0.1128821
317800.0000000    0.0994716
317840.0000000    0.1169784
317880.0000000    0.1209353
317920.0000000    0.1053618
317960.0000000    0.1008743
318000.0000000    0.0900312
318040.0000000    0.1021689
318080.0000000    0.1116445
318120.0000000    0.1143928
318160.0000000    0.1053956
318200.0000000    0.1152047
318240.0000000    0.1008366
318280.0000000    0.1116972
318320.0000000    0.1008500
318360.0000000    0.0944107
318400.0000000    0.0998010
318440.0000000    0.1057697
318480.0000000    0.1003206
318520.0000000    0.1174660
318560.0000000    0.1051752
318600.0000000    0.1133967
318640.0000000    0.1077022
318680.0000000    0.1026936
318720.0000000    0.1092713
318760.0000000    0.1030724
318800.0000000    0.1127104
318840.0000000    0.1096949
318880.0000000    0.1192851
318920.0000000    0.1190234
318960.0000000    0.1183186
319000.0000000    0.1212843
319040.0000000    0.1120892
319080.0000000    0.1103619
319120.0000000    0.1054045
319160.0000000    0.1167228
319200.0000000    0.1117280
319240.0000000    0.1169901
319280.0000000    0.1140046
319320.0000000    0.1193613
319360.0000000    0.1171425
319400.0000000    0.1217422
319440.0000000    0.0992329
319480.0000000    0.1052283
319520.0000000    0.1051909
319560.0000000    0.1085801
319600.0000000    0.1133685
319640.0000000    0.1165954
319680.0000000    0.1250413
319720.0000000    0.1163963
319760.0000000    0.1140517
319800.0000000    0.1091908
319840.0000000    0.1076512
319880.0000000    0.1099693
319920.0000000    0.1103366
319960.0000000    0.1049366
320000.0000000    0.1129700
320040.0000000    0.1274664
320080.0000000    0.1184083
320120.0000000    0.1180387
320160.0000000    0.1091265
320200.0000000    0.1100824
320240.0000000    0.1134183
320280.0000000    0.1117389
320320.0000000    0.1086390
320360.0000000    0.1013205
320400.0000000    0.1099050
320440.0000000    0.1061100
320480.0000000    0.1056388
320520.0000000    0.1060182
320560.0000000    0.1043771
320600.0000000    0.1056504
320640.0000000    0.0978496
320680.0000000    0.1025951
320720.0000000    0.1032551
320760.0000000    0.0989261
320800.0000000    0.1005323
320840.0000000    0.0991708
320880.0000000    0.1096829
320920.0000000    0.0931216
320960.0000000    0.1104709
321000.0000000    0.1044095
321040.0000000    0.1053144
321080.0000000    0.1038711
321120.0000000    0.1024745
321160.0000000    0.1015580
321200.0000000    0.1097285
321240.0000000    0.1108550
321280.0000000    0.1079474
321320.0000000    0.1114225
321360.0000000    0.1072436
321400.0000000    0.1000724
321440.0000000    0.1159320
321480.0000000    0.1053629
321520.0000000    0.1009128
321560.0000000    0.1065522
321600.0000000    0.1032035
321640.0000000    0.1144881
321680.0000000    0.1053862
321720.0000000    0.0996361
321760.0000000    0.1021506
321800.0000000    0.1019081
321840.0000000    0.1008703
321880.0000000    0.1111907
321920.0000000    0.1016618
321960.0000000    0.1018163
322000.0000000    0.1054680
322040.0000000    0.1064489
322080.0000000    0.1082891
322120.0000000    0.1045152
322160.0000000    0.1170885
322200.0000000    0.1010554
322240.0000000    0.1010563
322280.0000000    0.0922239
322320.0000000    0.1060093
322360.0000000    0.1007701
322400.0000000    0.1101182
322440.0000000    0.1054031
322480.0000000    0.1055673
322520.0000000    0.1041176
322560.0000000    0.1010215
322600.0000000    0.0939222
322640.0000000    0.0953029
322680.0000000    0.1102195
322720.0000000    0.0899033
322760.0000000    0.1023485
322800.0000000    0.0995810
322840.0000000    0.0974930
322880.0000000    0.1042520
322920.0000000    0.0998575
322960.0000000    0.0979543
323000.0000000    0.1068444
323040.0000000    0.1086594
323080.0000000    0.1196354
323120.0000000    0.1190756
323160.0000000    0.1011709
323200.0000000    0.1032899
323240.0000000    0.1000932
323280.0000000    0.1108916
323320.0000000    0.1094406
323360.0000000    0.1095585
323400.0000000    0.1134872
323440.0000000    0.1015475
323480.0000000    0.1020353
323520.0000000    0.1054932
323560.0000000    0.0957709
323600.0000000    0.1043102
323640.0000000    0.0967926
323680.0000000    0.1012083
323720.0000000    0.0997018
323760.0000000    0.1061106
323800.0000000    0.1094567
323840.0000000    0.1070935
323880.0000000    0.1150726
323920.0000000    0.1034459
323960.0000000    0.1073112
324000.0000000    0.1016761
324040.0000000    0.0968704
324080.0000000    0.1081034
324120.0000000    0.1028310
324160.0000000    0.1020138
324200.0000000    0.1023642
324240.0000000    0.1033616
324280.0000000    0.1064866
324320.0000000    0.1045779
324360.0000000    0.1099879
324400.0000000    0.0959385
324440.0000000    0.1044283
324480.0000000    0.0998465
324520.0000000    0.1072731
324560.0000000    0.1012726
324600.0000000    0.1042920
324640.0000000    0.1062079
324680.0000000    0.1114245
324720.0000000    0.1048649
324760.0000000    0.1069545
324800.0000000    0.1030452
324840.0000000    0.1021161
324880.0000000    0.1085426
324920.0000000    0.1107662
324960.0000000    0.1052481
325000.0000000    0.1169700
325040.0000000    0.1119709
325080.0000000    0.1136152
325120.0000000    0.1095379
325160.0000000    0.1167748
325200.0000000    0.1091903
325240.0000000    0.1149723
325280.0000000    0.1146251
325320.0000000    0.1243194
325360.0000000    0.1076679
325400.0000000    0.1190667
325440.0000000    0.1102426
325480.0000000    0.1126163
325520.0000000    0.1061914
325560.0000000    0.1191939
325600.0000000    0.1178460
325640.0000000    0.1105734
325680.0000000    0.1142096
325720.0000000    0.1087085
325760.0000000    0.1122050
325800.0000000    0.1079004
325840.0000000    0.1115285
325880.0000000    0.1061873
325920.0000000    0.0997454
325960.0000000    0.1155100
326000.0000000    0.1006265
326040.0000000    0.1094469
326080.0000000    0.1034914
326120.0000000    0.1042084
326160.0000000    0.1104148
326200.0000000    0.1090991
326240.0000000    0.1012694
326280.0000000    0.1015091
326320.0000000    0.1063423
326360.0000000    0.1100938
326400.0000000    0.1042070
326440.0000000    0.1050628
326480.0000000    0.1049814
326520.0000000    0.1066109
326560.0000000    0.1071294
326600.0000000    0.1056683
326640.0000000    0.1027903
326680.0000000    0.1042511
326720.0000000    0.1154450
326760.0000000    0.1090214
326800.0000000    0.1104566
326840.0000000    0.1100338
326880.0000000    0.1238714
326920.0000000    0.1178832
326960.0000000    0.1126602
327000.0000000    0.1127003
327040.0000000    0.1189211
327080.0000000    0.1132576
327120.0000000    0.1167732
327160.0000000    0.1120888
327200.0000000    0.1109736
327240.0000000    0.1107821
327280.0000000    0.1087330
327320.0000000    0.1089615
327360.0000000    0.1089325
327400.0000000    0.1033792
327440.0000000    0.1024679
327480.0000000    0.1062893
327520.0000000    0.1095178
327560.0000000    0.1141241
327600.0000000    0.1115358
327640.0000000    0.1042549
327680.0000000    0.1065502
327720.0000000    0.1039049
327760.0000000    0.1136601
327800.0000000    0.1127034
327840.0000000    0.1033627
327880.0000000    0.1172069
327920.0000000    0.1093483
327960.0000000    0.1161230
328000.0000000    0.1179466
328040.0000000    0.1272264
328080.0000000    0.1064705
328120.0000000    0.1095707
328160.0000000    0.1045088
328200.0000000    0.1116624
328240.0000000    0.1069465
328280.0000000    0.1106785
328320.0000000    0.1132759
328360.0000000    0.1153159
328400.0000000    0.1153371
328440.0000000    0.1046318
328480.0000000    0.1102657
328520.0000000    0.1139418
328560.0000000    0.1084009
328600.0000000    0.1030713
328640.0000000    0.1057482
328680.0000000    0.1021431
328720.0000000    0.1025328
328760.0000000    0.1143078
328800.0000000    0.1163691
328840.0000000    0.1063005
328880.0000000    0.1060326
328920.0000000    0.1009000
328960.0000000    0.1114208
329000.0000000    0.1071926
329040.0000000    0.1037246
329080.0000000    0.1052035
329120.0000000    0.1040559
329160.0000000    0.1090281
329200.0000000    0.1115618
329240.0000000    0.0975507
329280.0000000    0.1035736
329320.0000000    0.1130088
329360.0000000    0.1083797
329400.0000000    0.1096669
329440.0000000    0.1120443
329480.0000000    0.1063332
329520.0000000    0.1025857
329560.0000000    0.1086085
329600.0000000    0.1008743
329640.0000000    0.1084395
329680.0000000    0.1043536
329720.0000000    0.1095089
329760.0000000    0.1063532
329800.0000000    0.1108041
329840.0000000    0.1038842
329880.0000000    0.1104700
329920.0000000    0.1058761
329960.0000000    0.1073502
330000.0000000    0.1071984
330040.0000000    0.1131154
330080.0000000    0.1103029
330120.0000000    0.1097519
330160.0000000    0.1104152
330200.0000000    0.1079283
330240.0000000    0.1197564
330280.0000000    0.1131856
330320.0000000    0.1116903
330360.0000000    0.1050633
330400.0000000    0.1115491
330440.0000000    0.1120146
330480.0000000    0.1187438
330520.0000000    0.1161610
330560.0000000    0.1202303
330600.0000000    0.1081603
330640.0000000    0.1149824
330680.0000000    0.1066650
330720.0000000    0.1152975
330760.0000000    0.1095969
330800.0000000    0.1142428
330840.0000000    0.1146120
330880.0000000    0.1129901
330920.0000000    0.1205330
330960.0000000    0.1099382
331000.0000000    0.1076482
331040.0000000    0.1133818
331080.0000000    0.1067288
331120.0000000    0.1082143
331160.0000000    0.1139094
331200.0000000    0.1151130
331240.0000000    0.1073249
331280.0000000    0.1110341
331320.0000000    0.1063497
331360.0000000    0.1059887
331400.0000000    0.1122842
331440.0000000    0.1073418
331480.0000000    0.1162204
331520.0000000    0.1073524
331560.0000000    0.1041291
331600.0000000    0.1144106
331640.0000000    0.1063274
331680.0000000    0.1096918
331720.0000000    0.1132522
331760.0000000    0.1104365
331800.0000000    0.1082438
331840.0000000    0.1117295
331880.0000000    0.1077369
331920.0000000    0.1125057
331960.0000000    0.1076064
332000.0000000    0.1068008
332040.0000000    0.1093470
332080.0000000    0.1111484
332120.0000000    0.1283149
332160.0000000    0.1180412
332200.0000000    0.1093656
332240.0000000    0.1046294
332280.0000000    0.1172526
332320.0000000    0.1108524
332360.0000000    0.1185797
332400.0000000    0.1127453
332440.0000000    0.1176064
332480.0000000    0.1121643
332520.0000000    0.1092447
332560.0000000    0.1122662
332600.0000000    0.1129665
332640.0000000    0.1219685
332680.0000000    0.1182276
332720.0000000    0.1232787
332760.0000000    0.1182712
332800.0000000    0.1151899
332840.0000000    0.1151221
332880.0000000    0.1185801
332920.0000000    0.1106116
332960.0000000    0.1082178
333000.0000000    0.1048989
333040.0000000    0.1080012
333080.0000000    0.1114761
333120.0000000    0.1140789
333160.0000000    0.1044212
333200.0000000    0.1062586
333240.0000000    0.1041831
333280.0000000    0.1020502
333320.0000000    0.0968256
333360.0000000    0.1093896
333400.0000000    0.1063119
333440.0000000    0.1053215
333480.0000000    0.1050326
333520.0000000    0.1071070
333560.0000000    0.1037530
333600.0000000    0.1038192
333640.0000000    0.1044165
333680.0000000    0.1076627
333720.0000000    0.1117119
333760.0000000    0.1102618
333800.0000000    0.1054620
333840.0000000    0.1053621
333880.0000000    0.0982559
333920.0000000    0.1048875
333960.0000000    0.1109755
334000.0000000    0.1014515
334040.0000000    0.1076211
334080.0000000    0.0988832
334120.0000000    0.1053482
334160.0000000    0.1063537
334200.0000000    0.1025682
334240.0000000    0.1005503
334280.0000000    0.1033471
334320.0000000    0.1024246
334360.0000000    0.1044228
334400.0000000    0.0985097
334440.0000000    0.1097114
334480.0000000    0.1055124
334520.0000000    0.1042420
334560.0000000    0.0993050
334600.0000000    0.1093684
334640.0000000    0.1067415
334680.0000000    0.1070083
334720.0000000    0.1117288
334760.0000000    0.1100895
334800.0000000    0.1113399
334840.0000000    0.1050631
334880.0000000    0.1025701
334920.0000000    0.1033881
334960.0000000    0.1113377
335000.0000000    0.1076157
335040.0000000    0.0996470
335080.0000000    0.1037842
335120.0000000    0.1072181
335160.0000000    0.1106359
335200.0000000    0.1128262
335240.0000000    0.1027650
335280.0000000    0.1069726
335320.0000000    0.1073831
335360.0000000    0.1166572
335400.0000000    0.1092200
335440.0000000    0.1201071
335480.0000000    0.1140726
335520.0000000    0.1090306
335560.0000000    0.1027734
335600.0000000    0.1028410
335640.0000000    0.1029659
335680.0000000    0.1103924
335720.0000000    0.1103331
335760.0000000    0.1117104
335800.0000000    0.1184814
335840.0000000    0.1125273
335880.0000000    0.1133318
335920.0000000    0.1177860
335960.0000000    0.1075872
336000.0000000    0.1012405
336040.0000000    0.1074816
336080.0000000    0.1070292
336120.0000000    0.0995587
336160.0000000    0.1006977
336200.0000000    0.1130168
336240.0000000    0.1056182
336280.0000000    0.1041546
336320.0000000    0.1045665
336360.0000000    0.1062926
336400.0000000    0.1071653
336440.0000000    0.1046301
336480.0000000    0.1130884
336520.0000000    0.1072218
336560.0000000    0.1004796
336600.0000000    0.1040118
336640.0000000    0.1125924
336680.0000000    0.1159746
336720.0000000    0.1110707
336760.0000000    0.1152254
336800.0000000    0.1136721
336840.0000000    0.1138742
336880.0000000    0.1228145
336920.0000000    0.1200354
336960.0000000    0.1193929
337000.0000000    0.1128596
337040.0000000    0.1103356
337080.0000000    0.1164641
337120.0000000    0.1048869
337160.0000000    0.1112318
337200.0000000    0.1088419
337240.0000000    0.1019811
337280.0000000    0.1140198
337320.0000000    0.1164287
337360.0000000    0.1147285
337400.0000000    0.1120824
337440.0000000    0.1124313
337480.0000000    0.1016085
337520.0000000    0.1032706
337560.0000000    0.1118330
337600.0000000    0.1114955
337640.0000000    0.1014079
337680.0000000    0.1084876
337720.0000000    0.1178117
337760.0000000    0.1156010
337800.0000000    0.1135591
337840.0000000    0.1185724
337880.0000000    0.1046245
337920.0000000    0.1044731
337960.0000000    0.1035868
338000.0000000    0.1072807
338040.0000000    0.1110191
338080.0000000    0.1038398
338120.0000000    0.1042562
338160.0000000    0.1074308
338200.0000000    0.1121377
338240.0000000    0.1222618
338280.0000000    0.1122881
338320.0000000    0.1063481
338360.0000000    0.1110219
338400.0000000    0.1094213
338440.0000000    0.1124731
338480.0000000    0.1083305
338520.0000000    0.1063057
338560.0000000    0.1090449
338600.0000000    0.1113138
338640.0000000    0.1097429
338680.0000000    0.1045436
338720.0000000    0.1087253
338760.0000000    0.1078524
338800.0000000    0.1100148
338840.0000000    0.1098059
338880.0000000    0.1265789
338920.0000000    0.1132903
338960.0000000    0.1056887
339000.0000000    0.1072892
339040.0000000    0.1099358
339080.0000000    0.1056129
339120.0000000    0.1037725
339160.0000000    0.1047903
339200.0000000    0.0983378
339240.0000000    0.1031310
339280.0000000    0.1068776
339320.0000000    0.1116968
339360.0000000    0.1047307
339400.0000000    0.0976121
339440.0000000    0.1123734
339480.0000000    0.1032272
339520.0000000    0.1088276
339560.0000000    0.1078668
339600.0000000    0.1003384
339640.0000000    0.1130951
339680.0000000    0.1063879
339720.0000000    0.1092261
339760.0000000    0.1121914
339800.0000000    0.1039552
339840.0000000    0.1100450
339880.0000000    0.1099025
339920.0000000    0.1050709
339960.0000000    0.1055379
340000.0000000    0.0994131
340040.0000000    0.1021445
340080.0000000    0.1115595
340120.0000000    0.1157182
340160.0000000    0.1031927
340200.0000000    0.1009021
340240.0000000    0.1074180
340280.0000000    0.0980262
340320.0000000    0.1081822
340360.0000000    0.1065378
340400.0000000    0.1034223
340440.0000000    0.1136560
340480.0000000    0.1214682
340520.0000000    0.1154538
340560.0000000    0.1114282
340600.0000000    0.1185455
340640.0000000    0.1165272
340680.0000000    0.1016590
340720.0000000    0.1029452
340760.0000000    0.1040829
340800.0000000    0.1097095
340840.0000000    0.1120345
340880.0000000    0.1065525
340920.0000000    0.1061708
340960.0000000    0.1061085
341000.0000000    0.1033006
341040.0000000    0.1095791
341080.0000000    0.1054995
341120.0000000    0.1090706
341160.0000000    0.1001832
341200.0000000    0.1066017
341240.0000000    0.1049319
341280.0000000    0.1143684
341320.0000000    0.1067946
341360.0000000    0.1159065
341400.0000000    0.1093493
341440.0000000    0.1082825
341480.0000000    0.1110734
341520.0000000    0.1098199
341560.0000000    0.1103769
341600.0000000    0.1087505
341640.0000000    0.1294940
341680.0000000    0.1089322
341720.0000000    0.1098718
341760.0000000    0.1041051
341800.0000000    0.1088195
341840.0000000    0.1093167
341880.0000000    0.1002964
341920.0000000    0.1114713
341960.0000000    0.1064971
342000.0000000    0.1081367
342040.0000000    0.1082383
342080.0000000    0.1082441
342120.0000000    0.1110257
342160.0000000    0.1114945
342200.0000000    0.1100340
342240.0000000    0.1108605
342280.0000000    0.1059072
342320.0000000    0.1085859
342360.0000000    0.1124432
342400.0000000    0.1061979
342440.0000000    0.1094211
342480.0000000    0.1151334
342520.0000000    0.1150156
342560.0000000    0.1203230
342600.0000000    0.1125423
342640.0000000    0.1025586
342680.0000000    0.1087853
342720.0000000    0.1099807
342760.0000000    0.1092297
342800.0000000    0.1087326
342840.0000000    0.1142493
342880.0000000    0.1124696
342920.0000000    0.1064249
342960.0000000    0.1132258
343000.0000000    0.1099520
343040.0000000    0.1098489
343080.0000000    0.1241068
343120.0000000    0.1151872
343160.0000000    0.1088124
343200.0000000    0.1224425
343240.0000000    0.1084355
343280.0000000    0.1042502
343320.0000000    0.1234670
343360.0000000    0.1032837
343400.0000000    0.1004649
343440.0000000    0.1018896
343480.0000000    0.1036247
343520.0000000    0.0931101
343560.0000000    0.1059645
343600.0000000    0.1071544
343640.0000000    0.1028834
343680.0000000    0.1044788
343720.0000000    0.0982969
343760.0000000    0.0981820
343800.0000000    0.1027978
343840.0000000    0.1068561
343880.0000000    0.1113645
343920.0000000    0.1186151
343960.0000000    0.1345061
344000.0000000    0.1164367
344040.0000000    0.1125520
344080.0000000    0.1011987
344120.0000000    0.1108200
344160.0000000    0.1037573
344200.0000000    0.1135903
344240.0000000    0.1079156
344280.0000000    0.1065434
344320.0000000    0.1157579
344360.0000000    0.1207484
344400.0000000    0.1099561
344440.0000000    0.1125443
344480.0000000    0.1123253
344520.0000000    0.1192337
344560.0000000    0.1084027
344600.0000000    0.1165530
344640.0000000    0.1234385
344680.0000000    0.1359324
344720.0000000    0.1203630
344760.0000000    0.1077243
344800.0000000    0.1049509
344840.0000000    0.1050127
344880.0000000    0.1125155
344920.0000000    0.1055401
344960.0000000    0.1103484
345000.0000000    0.1106712
345040.0000000    0.1125339
345080.0000000    0.1150722
345120.0000000    0.1109437
345160.0000000    0.1196136
345200.0000000    0.1115805
345240.0000000    0.1067688
345280.0000000    0.1106120
345320.0000000    0.1048610
345360.0000000    0.1055267
345400.0000000    0.1062519
345440.0000000    0.1127670
345480.0000000    0.1172681
345520.0000000    0.1068941
345560.0000000    0.1131853
345600.0000000    0.1093192
345640.0000000    0.1128977
345680.0000000    0.1135134
345720.0000000    0.1169047
345760.0000000    0.1117273
345800.0000000    0.1149963
345840.0000000    0.1116298
345880.0000000    0.1144297
345920.0000000    0.1074447
345960.0000000    0.1098133
346000.0000000    0.1091689
346040.0000000    0.1205145
346080.0000000    0.1225463
346120.0000000    0.1185455
346160.0000000    0.1197168
346200.0000000    0.1155465
346240.0000000    0.1130454
346280.0000000    0.1335904
346320.0000000    0.1111669
346360.0000000    0.1225028
346400.0000000    0.1051395
346440.0000000    0.1174174
346480.0000000    0.1205875
346520.0000000    0.1204894
346560.0000000    0.1125925
346600.0000000    0.1320809
346640.0000000    0.1093140
346680.0000000    0.1179811
346720.0000000    0.1257927
346760.0000000    0.1230948
346800.0000000    0.1161040
346840.0000000    0.1167579
346880.0000000    0.1182512
346920.0000000    0.1106054
346960.0000000    0.1166509
347000.0000000    0.1116882
347040.0000000    0.1120273
347080.0000000    0.1204296
347120.0000000    0.1219817
347160.0000000    0.1104143
347200.0000000    0.1178749
347240.0000000    0.1203042
347280.0000000    0.1184850
347320.0000000    0.1048654
347360.0000000    0.1049592
347400.0000000    0.1082183
347440.0000000    0.1011539
347480.0000000    0.1060500
347520.0000000    0.1074764
347560.0000000    0.1140898
347600.0000000    0.1170167
347640.0000000    0.1040394
347680.0000000    0.1121601
347720.0000000    0.1158291
347760.0000000    0.1181016
347800.0000000    0.1000638
347840.0000000    0.1100150
347880.0000000    0.1097741
347920.0000000    0.1109255
347960.0000000    0.1160660
348000.0000000    0.1085069
348040.0000000    0.1142081
348080.0000000    0.1030972
348120.0000000    0.1093513
348160.0000000    0.1224206
348200.0000000    0.1191742
348240.0000000    0.1133304
348280.0000000    0.1081870
348320.0000000    0.1146936
348360.0000000    0.1179496
348400.0000000    0.1111188
348440.0000000    0.1079103
348480.0000000    0.1098030
348520.0000000    0.1073171
348560.0000000    0.1148268
348600.0000000    0.1118563
348640.0000000    0.1102946
348680.0000000    0.1058938
348720.0000000    0.1132997
348760.0000000    0.1107330
348800.0000000    0.1061598
348840.0000000    0.1119945
348880.0000000    0.1088079
348920.0000000    0.1070615
348960.0000000    0.1155629
349000.0000000    0.0990633
349040.0000000    0.1084242
349080.0000000    0.1085292
349120.0000000    0.1088680
349160.0000000    0.1054249
349200.0000000    0.1122151
349240.0000000    0.1001781
349280.0000000    0.1177590
349320.0000000    0.1065790
349360.0000000    0.1201619
349400.0000000    0.1052635
349440.0000000    0.1023093
349480.0000000    0.1143721
349520.0000000    0.1294869
349560.0000000    0.1263344
349600.0000000    0.1114946
349640.0000000    0.0990915
349680.0000000    0.1057600
349720.0000000    0.1039168
349760.0000000    0.1043460
349800.0000000    0.1066780
349840.0000000    0.1052736
349880.0000000    0.1012729
349920.0000000    0.1051602
349960.0000000    0.1082635
350000.0000000    0.1232467
350040.0000000    0.1049455
350080.0000000    0.1072441
350120.0000000    0.1147012
350160.0000000    0.1087929
350200.0000000    0.1122292
350240.0000000    0.1178087
350280.0000000    0.1142572
350320.0000000    0.1082425
350360.0000000    0.1086611
350400.0000000    0.1025660
350440.0000000    0.1050984
350480.0000000    0.1056894
350520.0000000    0.1090642
350560.0000000    0.1057851
350600.0000000    0.1070062
350640.0000000    0.1097841
350680.0000000    0.1140015
350720.0000000    0.1031737
350760.0000000    0.1053773
350800.0000000    0.1154091
350840.0000000    0.1127665
350880.0000000    0.1084469
350920.0000000    0.1130219
350960.0000000    0.1260514
351000.0000000    0.1115782
351040.0000000    0.1213777
351080.0000000    0.1051690
351120.0000000    0.1122658
351160.0000000    0.1157401
351200.0000000    0.1057873
351240.0000000    0.1050154
351280.0000000    0.1044214
351320.0000000    0.1083504
351360.0000000    0.1043706
351400.0000000    0.1045428
351440.0000000    0.0984196
351480.0000000    0.1077300
351520.0000000    0.1079917
351560.0000000    0.1135558
351600.0000000    0.1157437
351640.0000000    0.1177441
351680.0000000    0.1093640
351720.0000000    0.1091957
351760.0000000    0.1136358
351800.0000000    0.1155591
351840.0000000    0.1175405
351880.0000000    0.1141106
351920.0000000    0.1076539
351960.0000000    0.1084507
352000.0000000    0.1177577
352040.0000000    0.1138796
352080.0000000    0.1063062
352120.0000000    0.1126270
352160.0000000    0.1084504
352200.0000000    0.1123509
352240.0000000    0.1208408
352280.0000000    0.1167357
352320.0000000    0.1246631
352360.0000000    0.1145625
352400.0000000    0.1099663
352440.0000000    0.1257592
352480.0000000    0.1206024
352520.0000000    0.1100097
352560.0000000    0.1116371
352600.0000000    0.1134982
352640.0000000    0.1177129
352680.0000000    0.1112459
352720.0000000    0.1084659
352760.0000000    0.1056885
352800.0000000    0.1128290
352840.0000000    0.1056004
352880.0000000    0.1090053
352920.0000000    0.1073022
352960.0000000    0.1123848
353000.0000000    0.1044637
353040.0000000    0.1126134
353080.0000000    0.1074276
353120.0000000    0.1089609
353160.0000000    0.1135661
353200.0000000    0.1015311
353240.0000000    0.1107203
353280.0000000    0.1101655
353320.0000000    0.1150533
353360.0000000    0.1149978
353400.0000000    0.1105219
353440.0000000    0.1055978
353480.0000000    0.1075271
353520.0000000    0.1054804
353560.0000000    0.1086131
353600.0000000    0.1131751
353640.0000000    0.1025955
353680.0000000    0.1054899
353720.0000000    0.1040280
353760.0000000    0.1051316
353800.0000000    0.1017665
353840.0000000    0.1035331
353880.0000000    0.1119044
353920.0000000    0.1071840
353960.0000000    0.1208283
354000.0000000    0.1127782
354040.0000000    0.1097655
354080.0000000    0.1114741
354120.0000000    0.1155953
354160.0000000    0.1230798
354200.0000000    0.1122244
354240.0000000    0.1125246
354280.0000000    0.1081113
354320.0000000    0.1151991
354360.0000000    0.1108922
354400.0000000    0.1137705
354440.0000000    0.1161193
354480.0000000    0.1116771
354520.0000000    0.1274121
354560.0000000    0.1098078
354600.0000000    0.1091069
354640.0000000    0.1093246
354680.0000000    0.1173294
354720.0000000    0.1109236
354760.0000000    0.1151624
354800.0000000    0.1170974
354840.0000000    0.1070605
354880.0000000    0.1082135
354920.0000000    0.1047689
354960.0000000    0.1146890
355000.0000000    0.1035107
355040.0000000    0.1040951
355080.0000000    0.1060102
355120.0000000    0.1015922
355160.0000000    0.0971811
355200.0000000    0.1083840
355240.0000000    0.1064651
355280.0000000    0.1098281
355320.0000000    0.1064487
355360.0000000    0.1024042
355400.0000000    0.1133033
355440.0000000    0.1069003
355480.0000000    0.0976658
355520.0000000    0.1046640
355560.0000000    0.1086968
355600.0000000    0.1058322
355640.0000000    0.1026563
355680.0000000    0.1054804
355720.0000000    0.1081001
355760.0000000    0.0988458
355800.0000000    0.1234645
355840.0000000    0.1018987
355880.0000000    0.1022685
355920.0000000    0.1103620
355960.0000000    0.1073495
356000.0000000    0.1050040
356040.0000000    0.1074879
356080.0000000    0.1076839
356120.0000000    0.1159647
356160.0000000    0.1060971
356200.0000000    0.1051798
356240.0000000    0.1060916
356280.0000000    0.1020804
356320.0000000    0.0979130
356360.0000000    0.0973997
356400.0000000    0.0998043
356440.0000000    0.0943021
356480.0000000    0.1087539
356520.0000000    0.1040769
356560.0000000    0.1116278
356600.0000000    0.1095999
356640.0000000    0.1085264
356680.0000000    0.1062895
356720.0000000    0.1046500
356760.0000000    0.1074668
356800.0000000    0.1002850
356840.0000000    0.1005144
356880.0000000    0.1033356
356920.0000000    0.1011732
356960.0000000    0.1196399
357000.0000000    0.1099169
357040.0000000    0.1083172
357080.0000000    0.1074414
357120.0000000    0.1077567
357160.0000000    0.0973534
357200.0000000    0.1078578
357240.0000000    0.1077385
357280.0000000    0.1068435
357320.0000000    0.1005228
357360.0000000    0.1051360
357400.0000000    0.1084189
357440.0000000    0.1138275
357480.0000000    0.1077376
357520.0000000    0.1052374
357560.0000000    0.1075576
357600.0000000    0.1000838
357640.0000000    0.1016106
357680.0000000    0.1029809
357720.0000000    0.1028598
357760.0000000    0.1049704
357800.0000000    0.1029932
357840.0000000    0.1043254
357880.0000000    0.1121012
357920.0000000    0.1084372
357960.0000000    0.1003741
358000.0000000    0.1098961
358040.0000000    0.1020878
358080.0000000    0.1011739
358120.0000000    0.0992538
358160.0000000    0.1007677
358200.0000000    0.1034494
358240.0000000    0.0927104
358280.0000000    0.0938268
358320.0000000    0.0989675
358360.0000000    0.1141031
358400.0000000    0.1190765
358440.0000000    0.1061999
358480.0000000    0.1095019
358520.0000000    0.1020134
358560.0000000    0.1063177
358600.0000000    0.0980865
358640.0000000    0.1052209
358680.0000000    0.0961811
358720.0000000    0.1038270
358760.0000000    0.1027139
358800.0000000    0.1113352
358840.0000000    0.1040857
358880.0000000    0.1042887
358920.0000000    0.0952525
358960.0000000    0.1028344
359000.0000000    0.1038109
359040.0000000    0.1073605
359080.0000000    0.1046566
359120.0000000    0.0951626
359160.0000000    0.0976127
359200.0000000    0.1008415
359240.0000000    0.1005655
359280.0000000    0.1072843
359320.0000000    0.1046711
359360.0000000    0.1061113
359400.0000000    0.1034478
359440.0000000    0.1117223
359480.0000000    0.0984568
359520.0000000    0.1060556
359560.0000000    0.1085932
359600.0000000    0.1086094
359640.0000000    0.1148143
359680.0000000    0.1081528
359720.0000000    0.1064643
359760.0000000    0.1015144
359800.0000000    0.1103314
359840.0000000    0.1127580
359880.0000000    0.1141148
359920.0000000    0.1100795
359960.0000000    0.1092451
360000.0000000    0.1006236
360040.0000000    0.0997833
360080.0000000    0.1058799
360120.0000000    0.1088368
360160.0000000    0.1060576
360200.0000000    0.0993260
360240.0000000    0.1051348
360280.0000000    0.1071450
360320.0000000    0.1035325
360360.0000000    0.1035507
360400.0000000    0.1124933
360440.0000000    0.1092963
360480.0000000    0.1117762
360520.0000000    0.1124390
360560.0000000    0.1055700
360600.0000000    0.1085780
360640.0000000    0.1116674
360680.0000000    0.1092450
360720.0000000    0.1026882
360760.0000000    0.1069779
360800.0000000    0.1086274
360840.0000000    0.1095234
360880.0000000    0.1092553
360920.0000000    0.1067011
360960.0000000    0.1044511
361000.0000000    0.1135310
361040.0000000    0.1140330
361080.0000000    0.1055142
361120.0000000    0.1085174
361160.0000000    0.1072107
361200.0000000    0.1058363
361240.0000000    0.1020623
361280.0000000    0.1129947
361320.0000000    0.1051995
361360.0000000    0.1070683
361400.0000000    0.1079713
361440.0000000    0.1023398
361480.0000000    0.1033122
361520.0000000    0.1192911
361560.0000000    0.0971296
361600.0000000    0.0980088
361640.0000000    0.0991362
361680.0000000    0.0992289
361720.0000000    0.1066253
361760.0000000    0.1079121
361800.0000000    0.1042285
361840.0000000    0.1091664
361880.0000000    0.1026228
361920.0000000    0.1148652
361960.0000000    0.1144692
362000.0000000    0.1021526
362040.0000000    0.0998425
362080.0000000    0.1059397
362120.0000000    0.1099699
362160.0000000    0.1018658
362200.0000000    0.1053838
362240.0000000    0.1025901
362280.0000000    0.1098708
362320.0000000    0.1116800
362360.0000000    0.1111009
362400.0000000    0.1119547
362440.0000000    0.1083364
362480.0000000    0.1071366
362520.0000000    0.1117456
362560.0000000    0.1031191
362600.0000000    0.1051003
362640.0000000    0.1062878
362680.0000000    0.1099663
362720.0000000    0.1092511
362760.0000000    0.1025151
362800.0000000    0.1064133
362840.0000000    0.1062381
362880.0000000    0.1084921
362920.0000000    0.1090825
362960.0000000    0.1066472
363000.0000000    0.1059613
363040.0000000    0.1092308
363080.0000000    0.1102652
363120.0000000    0.1060806
363160.0000000    0.1074040
363200.0000000    0.1120081
363240.0000000    0.1110689
363280.0000000    0.1093329
363320.0000000    0.1090613
363360.0000000    0.1078337
363400.0000000    0.1059323
363440.0000000    0.1044509
363480.0000000    0.1119715
363520.0000000    0.1134467
363560.0000000    0.1143483
363600.0000000    0.1091864
363640.0000000    0.1172997
363680.0000000    0.1126725
363720.0000000    0.1196501
363760.0000000    0.1271181
363800.0000000    0.1223988
363840.0000000    0.1203303
363880.0000000    0.1248989
363920.0000000    0.1117908
363960.0000000    0.1283688
364000.0000000    0.1111866
364040.0000000    0.1059223
364080.0000000    0.1095679
364120.0000000    0.1117787
364160.0000000    0.1096743
364200.0000000    0.1064771
364240.0000000    0.1073634
364280.0000000    0.0983750
364320.0000000    0.1150823
364360.0000000    0.1102090
364400.0000000    0.1189906
364440.0000000    0.1066898
364480.0000000    0.1098062
364520.0000000    0.1192645
364560.0000000    0.1079923
364600.0000000    0.1224172
364640.0000000    0.1165285
364680.0000000    0.1161593
364720.0000000    0.1139057
364760.0000000    0.1273200
364800.0000000    0.1162480
364840.0000000    0.1157327
364880.0000000    0.1305985
364920.0000000    0.1235160
364960.0000000    0.1168154
365000.0000000    0.1157136
365040.0000000    0.1175614
365080.0000000    0.0977654
365120.0000000    0.1062683
365160.0000000    0.1111182
365200.0000000    0.1149645
365240.0000000    0.1139417
365280.0000000    0.1136059
365320.0000000    0.1168883
365360.0000000    0.1059630
365400.0000000    0.1017806
365440.0000000    0.1026478
365480.0000000    0.1005832
365520.0000000    0.1100460
365560.0000000    0.1103228
365600.0000000    0.1137370
365640.0000000    0.1168160
365680.0000000    0.1208059
365720.0000000    0.1173688
365760.0000000    0.1129683
365800.0000000    0.1161446
365840.0000000    0.1040870
365880.0000000    0.1106548
365920.0000000    0.1052338
365960.0000000    0.1128975
366000.0000000    0.1091707
366040.0000000    0.1095054
366080.0000000    0.1035464
366120.0000000    0.1138998
366160.0000000    0.1127509
366200.0000000    0.1186091
366240.0000000    0.1119017
366280.0000000    0.1116136
366320.0000000    0.1162978
366360.0000000    0.1096436
366400.0000000    0.1159655
366440.0000000    0.1183355
366480.0000000    0.1102010
366520.0000000    0.1299961
366560.0000000    0.1121135
366600.0000000    0.1205466
366640.0000000    0.1059320
366680.0000000    0.1163998
366720.0000000    0.1184866
366760.0000000    0.1141546
366800.0000000    0.1191824
366840.0000000    0.1155765
366880.0000000    0.1091012
366920.0000000    0.1060416
366960.0000000    0.1153921
367000.0000000    0.1090176
367040.0000000    0.1187433
367080.0000000    0.1209628
367120.0000000    0.1116798
367160.0000000    0.1109918
367200.0000000    0.1186232
367240.0000000    0.1217494
367280.0000000    0.1139290
367320.0000000    0.1222342
367360.0000000    0.1202867
367400.0000000    0.1168158
367440.0000000    0.1210529
367480.0000000    0.1239492
367520.0000000    0.1152798
367560.0000000    0.1209219
367600.0000000    0.1149198
367640.0000000    0.1215111
367680.0000000    0.1059057
367720.0000000    0.1125063
367760.0000000    0.1106307
367800.0000000    0.1154168
367840.0000000    0.1144288
367880.0000000    0.0996076
367920.0000000    0.1079022
367960.0000000    0.1072329
368000.0000000    0.1155394
368040.0000000    0.1221940
368080.0000000    0.1137156
368120.0000000    0.1136246
368160.0000000    0.1116406
368200.0000000    0.1109956
368240.0000000    0.1097891
368280.0000000    0.1093661
368320.0000000    0.1068928
368360.0000000    0.1082086
368400.0000000    0.1040365
368440.0000000    0.1172998
368480.0000000    0.1153704
368520.0000000    0.1182265
368560.0000000    0.1151141
368600.0000000    0.1212882
368640.0000000    0.1245773
368680.0000000    0.1097179
368720.0000000    0.1091067
368760.0000000    0.1105977
368800.0000000    0.0998453
368840.0000000    0.1028312
368880.0000000    0.1023186
368920.0000000    0.1032727
368960.0000000    0.1094573
369000.0000000    0.1117876
369040.0000000    0.1050505
369080.0000000    0.1132489
369120.0000000    0.1101925
369160.0000000    0.0960968
369200.0000000    0.1003362
369240.0000000    0.1075029
369280.0000000    0.1088289
369320.0000000    0.1138920
369360.0000000    0.1091240
369400.0000000    0.1221256
369440.0000000    0.1100300
369480.0000000    0.0992169
369520.0000000    0.1078076
369560.0000000    0.0954825
369600.0000000    0.1035684
369640.0000000    0.1039928
369680.0000000    0.1083120
369720.0000000    0.1052065
369760.0000000    0.1042598
369800.0000000    0.1026054
369840.0000000    0.1093478
369880.0000000    0.1105823
369920.0000000    0.0994467
369960.0000000    0.1103436
370000.0000000    0.0923907
370040.0000000    0.1020203
370080.0000000    0.1143228
370120.0000000    0.1204072
370160.0000000    0.1177852
370200.0000000    0.1084367
370240.0000000    0.1127848
370280.0000000    0.1193539
370320.0000000    0.1114384
370360.0000000    0.1154138
370400.0000000    0.1142886
370440.0000000    0.1186720
370480.0000000    0.1106439
370520.0000000    0.1191968
370560.0000000    0.1123784
370600.0000000    0.1243923
370640.0000000    0.1390051
370680.0000000    0.1119786
370720.0000000    0.1256226
370760.0000000    0.1353453
370800.0000000    0.1222963
370840.0000000    0.1218529
370880.0000000    0.1211136
370920.0000000    0.1277913
370960.0000000    0.1179487
371000.0000000    0.1131685
371040.0000000    0.1136628
371080.0000000    0.1107919
371120.0000000    0.1200008
371160.0000000    0.1227343
371200.0000000    0.1100051
371240.0000000    0.1243211
371280.0000000    0.1097505
371320.0000000    0.1109690
371360.0000000    0.1145551
371400.0000000    0.1162694
371440.0000000    0.1129494
371480.0000000    0.1070618
371520.0000000    0.1069484
371560.0000000    0.1265268
371600.0000000    0.1118253
371640.0000000    0.1244851
371680.0000000    0.1207304
371720.0000000    0.1156062
371760.0000000    0.1087862
371800.0000000    0.1082975
371840.0000000    0.1114293
371880.0000000    0.1194258
371920.0000000    0.1231453
371960.0000000    0.1020103
372000.0000000    0.1131013
372040.0000000    0.1136289
372080.0000000    0.1116846
372120.0000000    0.1090420
372160.0000000    0.1059271
372200.0000000    0.1132440
372240.0000000    0.1015477
372280.0000000    0.1177060
372320.0000000    0.1049735
372360.0000000    0.1017102
372400.0000000    0.1092615
372440.0000000    0.1009342
372480.0000000    0.1125124
372520.0000000    0.1020545
372560.0000000    0.0896816
372600.0000000    0.1010492
372640.0000000    0.0976862
372680.0000000    0.1058662
372720.0000000    0.1056523
372760.0000000    0.0998228
372800.0000000    0.1088842
372840.0000000    0.1020292
372880.0000000    0.1033495
372920.0000000    0.1116528
372960.0000000    0.1113401
373000.0000000    0.1132683
373040.0000000    0.1153025
373080.0000000    0.1113209
373120.0000000    0.1078600
373160.0000000    0.1138780
373200.0000000    0.1103781
373240.0000000    0.1104992
373280.0000000    0.1128339
373320.0000000    0.1096142
373360.0000000    0.1056826
373400.0000000    0.1039640
373440.0000000    0.1164721
373480.0000000    0.1117541
373520.0000000    0.1084382
373560.0000000    0.1066238
373600.0000000    0.1031814
373640.0000000    0.1094465
373680.0000000    0.1144026
373720.0000000    0.1148811
373760.0000000    0.1147898
373800.0000000    0.1086194
373840.0000000    0.1208766
373880.0000000    0.1154605
373920.0000000    0.1213267
373960.0000000    0.1209070
374000.0000000    0.1248878
374040.0000000    0.1097645
374080.0000000    0.1067239
374120.0000000    0.1067162
374160.0000000    0.1093663
374200.0000000    0.1127021
374240.0000000    0.1063281
374280.0000000    0.0980754
374320.0000000    0.1025385
374360.0000000    0.1060361
374400.0000000    0.1071926
374440.0000000    0.1114558
374480.0000000    0.1157981
374520.0000000    0.1033625
374560.0000000    0.1083247
374600.0000000    0.1209564
374640.0000000    0.1073781
374680.0000000    0.1002137
374720.0000000    0.1114988
374760.0000000    0.1096294
374800.0000000    0.1176908
374840.0000000    0.1107552
374880.0000000    0.1003752
374920.0000000    0.1040857
374960.0000000    0.1042792
375000.0000000    0.1093266
375040.0000000    0.1093034
375080.0000000    0.1149873
375120.0000000    0.1167345
375160.0000000    0.1113954
375200.0000000    0.1096709
375240.0000000    0.1073326
375280.0000000    0.1018512
375320.0000000    0.1027906
375360.0000000    0.1055957
375400.0000000    0.0977116
375440.0000000    0.1177499
375480.0000000    0.1129837
375520.0000000    0.1149090
375560.0000000    0.1234201
375600.0000000    0.1138801
375640.0000000    0.1199326
375680.0000000    0.1005781
375720.0000000    0.1087858
375760.0000000    0.0962598
375800.0000000    0.1042533
375840.0000000    0.1077401
375880.0000000    0.1052969
375920.0000000    0.1065661
375960.0000000    0.0972953
376000.0000000    0.1055802
376040.0000000    0.1075669
376080.0000000    0.1065241
376120.0000000    0.1099749
376160.0000000    0.1080948
376200.0000000    0.1040279
376240.0000000    0.1024220
376280.0000000    0.1060955
376320.0000000    0.1110394
376360.0000000    0.1178491
376400.0000000    0.1141901
376440.0000000    0.1116204
376480.0000000    0.1155780
376520.0000000    0.1160117
376560.0000000    0.1233709
376600.0000000    0.1244779
376640.0000000    0.1119234
376680.0000000    0.1077453
376720.0000000    0.1025490
376760.0000000    0.1085280
376800.0000000    0.1028998
376840.0000000    0.1040552
376880.0000000    0.1170091
376920.0000000    0.1086908
376960.0000000    0.1200729
377000.0000000    0.1263513
377040.0000000    0.1138140
377080.0000000    0.1092113
377120.0000000    0.1214167
377160.0000000    0.1203993
377200.0000000    0.1067752
377240.0000000    0.1093787
377280.0000000    0.1147859
377320.0000000    0.1098169
377360.0000000    0.1040539
377400.0000000    0.1250326
377440.0000000    0.1114744
377480.0000000    0.1137052
377520.0000000    0.1112704
377560.0000000    0.1138032
377600.0000000    0.1143736
377640.0000000    0.1147286
377680.0000000    0.0999577
377720.0000000    0.1188164
377760.0000000    0.1059273
377800.0000000    0.1132316
377840.0000000    0.1186562
377880.0000000    0.1072616
377920.0000000    0.1138817
377960.0000000    0.1235162
378000.0000000    0.1217348
378040.0000000    0.1094210
378080.0000000    0.1063767
378120.0000000    0.1133110
378160.0000000    0.1101547
378200.0000000    0.1083898
378240.0000000    0.1137456
378280.0000000    0.1261157
378320.0000000    0.1236443
378360.0000000    0.1207488
378400.0000000    0.1280327
378440.0000000    0.1128784
378480.0000000    0.1195631
378520.0000000    0.1046209
378560.0000000    0.1131915
378600.0000000    0.1068918
378640.0000000    0.1125060
378680.0000000    0.1116562
378720.0000000    0.0958611
378760.0000000    0.1067825
378800.0000000    0.1087475
378840.0000000    0.1006682
378880.0000000    0.1019453
378920.0000000    0.0997313
378960.0000000    0.1060323
379000.0000000    0.1161585
379040.0000000    0.1125545
379080.0000000    0.1162047
379120.0000000    0.1210883
379160.0000000    0.1096036
379200.0000000    0.1160623
379240.0000000    0.1156358
379280.0000000    0.1272784
379320.0000000    0.1220419
379360.0000000    0.1046962
379400.0000000    0.1064574
379440.0000000    0.1193229
379480.0000000    0.1207450
379520.0000000    0.1086113
379560.0000000    0.1282855
379600.0000000    0.1076692
379640.0000000    0.1192801
379680.0000000    0.1228566
379720.0000000    0.1102705
379760.0000000    0.1133093
379800.0000000    0.1108900
379840.0000000    0.1025522
379880.0000000    0.1214685
379920.0000000    0.1099678
379960.0000000    0.1056118
380000.0000000    0.1099247
380040.0000000    0.1123076
380080.0000000    0.1292125
380120.0000000    0.1215177
380160.0000000    0.1112796
380200.0000000    0.1074761
380240.0000000    0.1111589
380280.0000000    0.1044024
380320.0000000    0.1033894
380360.0000000    0.1222121
380400.0000000    0.1077567
380440.0000000    0.1067829
380480.0000000    0.1108461
380520.0000000    0.1040622
380560.0000000    0.1061305
380600.0000000    0.1012762
380640.0000000    0.0977482
380680.0000000    0.1027504
380720.0000000    0.1002096
380760.0000000    0.0954198
380800.0000000    0.1043372
380840.0000000    0.1010548
380880.0000000    0.1015001
380920.0000000    0.1015756
380960.0000000    0.1088649
381000.0000000    0.1047631
381040.0000000    0.1135651
381080.0000000    0.1084952
381120.0000000    0.1092640
381160.0000000    0.1146591
381200.0000000    0.1022439
381240.0000000    0.1001764
381280.0000000    0.1117143
381320.0000000    0.1186560
381360.0000000    0.1127295
381400.0000000    0.1032418
381440.0000000    0.1093846
381480.0000000    0.1134272
381520.0000000    0.1102882
381560.0000000    0.1190236
381600.0000000    0.1186113
381640.0000000    0.1166688
381680.0000000    0.1231841
381720.0000000    0.1104292
381760.0000000    0.1214238
381800.0000000    0.1114275
381840.0000000    0.1072951
381880.0000000    0.1156357
381920.0000000    0.1032055
381960.0000000    0.1118478
382000.0000000    0.1109791
382040.0000000    0.1117816
382080.0000000    0.1020294
382120.0000000    0.1087023
382160.0000000    0.1232155
382200.0000000    0.1193487
382240.0000000    0.1143805
382280.0000000    0.1101354
382320.0000000    0.1163976
382360.0000000    0.1141732
382400.0000000    0.1144022
382440.0000000    0.1094250
382480.0000000    0.1175319
382520.0000000    0.1247309
382560.0000000    0.1034334
382600.0000000    0.1088165
382640.0000000    0.1235594
382680.0000000    0.1169386
382720.0000000    0.1075926
382760.0000000    0.1251616
382800.0000000    0.1133346
382840.0000000    0.1150229
382880.0000000    0.1069089
382920.0000000    0.1107920
382960.0000000    0.1193535
383000.0000000    0.1121886
383040.0000000    0.1121911
383080.0000000    0.1061368
383120.0000000    0.1123388
383160.0000000    0.1084552
383200.0000000    0.1220944
383240.0000000    0.1104703
383280.0000000    0.1101766
383320.0000000    0.1149387
383360.0000000    0.1131458
383400.0000000    0.1166846
383440.0000000    0.1173458
383480.0000000    0.1223883
383520.0000000    0.1156185
383560.0000000    0.1211344
383600.0000000    0.1148922
383640.0000000    0.1163690
383680.0000000    0.1108598
383720.0000000    0.1180204
383760.0000000    0.1039908
383800.0000000    0.1092135
383840.0000000    0.0961201
383880.0000000    0.1137988
383920.0000000    0.1196496
383960.0000000    0.1141460
384000.0000000    0.1099352
384040.0000000    0.1151110
384080.0000000    0.1051551
384120.0000000    0.1016014
384160.0000000    0.1055875
384200.0000000    0.1135018
384240.0000000    0.1085223
384280.0000000    0.1112902
384320.0000000    0.1132024
384360.0000000    0.1076458
384400.0000000    0.1069009
384440.0000000    0.1098524
384480.0000000    0.1030419
384520.0000000    0.1107981
384560.0000000    0.1189227
384600.0000000    0.1172858
384640.0000000    0.1016923
384680.0000000    0.1159693
384720.0000000    0.1180257
384760.0000000    0.1166304
384800.0000000    0.1045273
384840.0000000    0.1070736
384880.0000000    0.1118732
384920.0000000    0.1177100
384960.0000000    0.1033594
385000.0000000    0.1064090
385040.0000000    0.1082592
385080.0000000    0.1128565
385120.0000000    0.1049248
385160.0000000    0.1105843
385200.0000000    0.1078836
385240.0000000    0.1125774
385280.0000000    0.1157825
385320.0000000    0.1028489
385360.0000000    0.0962978
385400.0000000    0.1084969
385440.0000000    0.0974632
385480.0000000    0.1042426
385520.0000000    0.1077408
385560.0000000    0.1132746
385600.0000000    0.1117073
385640.0000000    0.1184455
385680.0000000    0.1175706
385720.0000000    0.1291987
385760.0000000    0.1170228
385800.0000000    0.1128616
385840.0000000    0.1233656
385880.0000000    0.1131357
385920.0000000    0.1072640
385960.0000000    0.1204262
386000.0000000    0.1119373
386040.0000000    0.1080773
386080.0000000    0.1109921
386120.0000000    0.1153727
386160.0000000    0.1212963
386200.0000000    0.1089082
386240.0000000    0.1058775
386280.0000000    0.1130419
386320.0000000    0.1278373
386360.0000000    0.1193176
386400.0000000    0.1027820
386440.0000000    0.1056959
386480.0000000    0.1068376
386520.0000000    0.1086429
386560.0000000    0.1130234
386600.0000000    0.1064732
386640.0000000    0.1032831
386680.0000000    0.1026033
386720.0000000    0.1084789
386760.0000000    0.0901070
386800.0000000    0.1023513
386840.0000000    0.1082824
386880.0000000    0.1052786
386920.0000000    0.0996181
386960.0000000    0.0984484
387000.0000000    0.1045063
387040.0000000    0.0996256
387080.0000000    0.1088470
387120.0000000    0.0971923
387160.0000000    0.0996572
387200.0000000    0.1098373
387240.0000000    0.1013352
387280.0000000    0.1053175
387320.0000000    0.1022905
387360.0000000    0.1166367
387400.0000000    0.1082933
387440.0000000    0.0975782
387480.0000000    0.1041221
387520.0000000    0.1084076
387560.0000000    0.1000319
387600.0000000    0.1094909
387640.0000000    0.1048515
387680.0000000    0.1018931
387720.0000000    0.1169064
387760.0000000    0.0970548
387800.0000000    0.1034350
387840.0000000    0.1108930
387880.0000000    0.1076873
387920.0000000    0.1124156
387960.0000000    0.1046990
388000.0000000    0.1050812
388040.0000000    0.1050491
388080.0000000    0.0996820
388120.0000000    0.1033078
388160.0000000    0.0992072
388200.0000000    0.0982229
388240.0000000    0.0920616
388280.0000000    0.1004614
388320.0000000    0.1073174
388360.0000000    0.0967748
388400.0000000    0.1127244
388440.0000000    0.1056695
388480.0000000    0.1006697
388520.0000000    0.0996448
388560.0000000    0.0945142
388600.0000000    0.1116949
388640.0000000    0.1025409
388680.0000000    0.0989887
388720.0000000    0.0954245
388760.0000000    0.1007280
388800.0000000    0.1039682
388840.0000000    0.1072578
388880.0000000    0.1043057
388920.0000000    0.1064947
388960.0000000    0.1009508
389000.0000000    0.1008476
389040.0000000    0.0999287
389080.0000000    0.1073406
389120.0000000    0.1046656
389160.0000000    0.1091293
389200.0000000    0.1055852
389240.0000000    0.1119632
389280.0000000    0.1107937
389320.0000000    0.1164473
389360.0000000    0.1107566
389400.0000000    0.1130490
389440.0000000    0.1105524
389480.0000000    0.0992267
389520.0000000    0.0919673
389560.0000000    0.1015532
389600.0000000    0.1070686
389640.0000000    0.1015211
389680.0000000    0.1045829
389720.0000000    0.1060016
389760.0000000    0.1049325
389800.0000000    0.1023803
389840.0000000    0.1030955
389880.0000000    0.1010392
389920.0000000    0.1030501
389960.0000000    0.1105486
390000.0000000    0.1144074
390040.0000000    0.1105649
390080.0000000    0.1104931
390120.0000000    0.1085111
390160.0000000    0.1035803
390200.0000000    0.0996600
390240.0000000    0.0971253
390280.0000000    0.1153216
390320.0000000    0.1076811
390360.0000000    0.1090417
390400.0000000    0.0982210
390440.0000000    0.0972108
390480.0000000    0.1131614
390520.0000000    0.1057180
390560.0000000    0.0980539
390600.0000000    0.0907946
390640.0000000    0.0935363
390680.0000000    0.0986878
390720.0000000    0.1040037
390760.0000000    0.0910750
390800.0000000    0.0990544
390840.0000000    0.0971032
390880.0000000    0.1022235
390920.0000000    0.0987232
390960.0000000    0.0999392
391000.0000000    0.1067370
391040.0000000    0.1085759
391080.0000000    0.1052840
391120.0000000    0.0995523
391160.0000000    0.0993275
391200.0000000    0.1132362
391240.0000000    0.1167629
391280.0000000    0.1056483
391320.0000000    0.1038341
391360.0000000    0.1103865
391400.0000000    0.1133322
391440.0000000    0.1158699
391480.0000000    0.1202475
391520.0000000    0.1128228
391560.0000000    0.1087454
391600.0000000    0.1085962
391640.0000000    0.1039495
391680.0000000    0.1166770
391720.0000000    0.1114362
391760.0000000    0.1088893
391800.0000000    0.1101187
391840.0000000    0.1104379
391880.0000000    0.1120469
391920.0000000    0.1066082
391960.0000000    0.1129478
392000.0000000    0.1043810
392040.0000000    0.1059590
392080.0000000    0.0980871
392120.0000000    0.1069532
392160.0000000    0.1020470
392200.0000000    0.1118122
392240.0000000    0.1126342
392280.0000000    0.1093152
392320.0000000    0.1051720
392360.0000000    0.1161984
392400.0000000    0.1154753
392440.0000000    0.1086089
392480.0000000    0.1141548
392520.0000000    0.1206350
392560.0000000    0.1169468
392600.0000000    0.1079356
392640.0000000    0.1304331
392680.0000000    0.1168579
392720.0000000    0.1171183
392760.0000000    0.1207614
392800.0000000    0.1003365
392840.0000000    0.1122597
392880.0000000    0.1173531
392920.0000000    0.1203665
392960.0000000    0.1093733
393000.0000000    0.1285893
393040.0000000    0.1132000
393080.0000000    0.1080892
393120.0000000    0.1196317
393160.0000000    0.1078168
393200.0000000    0.1094612
393240.0000000    0.1165777
393280.0000000    0.1130003
393320.0000000    0.1227261
393360.0000000    0.1239101
393400.0000000    0.1133395
393440.0000000    0.1052811
393480.0000000    0.1289828
393520.0000000    0.1197988
393560.0000000    0.1143815
393600.0000000    0.1125091
393640.0000000    0.1173904
393680.0000000    0.1118607
393720.0000000    0.1121799
393760.0000000    0.1076143
393800.0000000    0.1064494
393840.0000000    0.1113617
393880.0000000    0.1071630
393920.0000000    0.1067229
393960.0000000    0.1028497
394000.0000000    0.1071117
394040.0000000    0.1027795
394080.0000000    0.1024895
394120.0000000    0.1134344
394160.0000000    0.1090067
394200.0000000    0.1025351
394240.0000000    0.1040415
394280.0000000    0.1017399
394320.0000000    0.1124673
394360.0000000    0.1084986
394400.0000000    0.1020695
394440.0000000    0.1140873
394480.0000000    0.1034172
394520.0000000    0.1055439
394560.0000000    0.1164488
394600.0000000    0.1048680
394640.0000000    0.0989604
394680.0000000    0.1218695
394720.0000000    0.1078338
394760.0000000    0.1023831
394800.0000000    0.1113746
394840.0000000    0.1106210
394880.0000000    0.1107796
394920.0000000    0.1014365
394960.0000000    0.1071558
395000.0000000    0.1050562
395040.0000000    0.1047698
395080.0000000    0.1129890
395120.0000000    0.1080175
395160.0000000    0.1123821
395200.0000000    0.1145619
395240.0000000    0.1150182
395280.0000000    0.1020454
395320.0000000    0.1069752
395360.0000000    0.1101345
395400.0000000    0.1156518
395440.0000000    0.1131701
395480.0000000    0.1084056
395520.0000000    0.1037246
395560.0000000    0.1103822
395600.0000000    0.1034697
395640.0000000    0.1177810
395680.0000000    0.1109197
395720.0000000    0.1084265
395760.0000000    0.1089134
395800.0000000    0.1011134
395840.0000000    0.1124128
395880.0000000    0.1252021
395920.0000000    0.1163615
395960.0000000    0.1116208
396000.0000000    0.1119544
396040.0000000    0.1141999
396080.0000000    0.1190529
396120.0000000    0.1105199
396160.0000000    0.1050344
396200.0000000    0.1185379
396240.0000000    0.1187673
396280.0000000    0.1076796
396320.0000000    0.1174429
396360.0000000    0.1096777
396400.0000000    0.1216735
396440.0000000    0.1235953
396480.0000000    0.1074586
396520.0000000    0.1124550
396560.0000000    0.1089428
396600.0000000    0.1007181
396640.0000000    0.1224963
396680.0000000    0.1069882
396720.0000000    0.1039686
396760.0000000    0.1027035
396800.0000000    0.1025978
396840.0000000    0.1022001
396880.0000000    0.1084974
396920.0000000    0.1159972
396960.0000000    0.1064049
397000.0000000    0.0951509
397040.0000000    0.1067433
397080.0000000    0.1107920
397120.0000000    0.1129055
397160.0000000    0.1091974
397200.0000000    0.1160639
397240.0000000    0.1107980
397280.0000000    0.1052593
397320.0000000    0.1087304
397360.0000000    0.1040816
397400.0000000    0.1165301
397440.0000000    0.1024309
397480.0000000    0.1056316
397520.0000000    0.1022743
397560.0000000    0.0968832
397600.0000000    0.1016216
397640.0000000    0.1024849
397680.0000000    0.0987030
397720.0000000    0.0983289
397760.0000000    0.1095491
397800.0000000    0.1122955
397840.0000000    0.0987288
397880.0000000    0.1070459
397920.0000000    0.0995598
397960.0000000    0.1005946
398000.0000000    0.1019703
398040.0000000    0.1048653
398080.0000000    0.1093367
398120.0000000    0.1097762
398160.0000000    0.1031540
398200.0000000    0.1034657
398240.0000000    0.1008440
398280.0000000    0.1032484
398320.0000000    0.1023515
398360.0000000    0.1025750
398400.0000000    0.1037460
398440.0000000    0.1028890
398480.0000000    0.1050638
398520.0000000    0.1076685
398560.0000000    0.0959402
398600.0000000    0.0970863
398640.0000000    0.0999199
398680.0000000    0.0974144
398720.0000000    0.0984638
398760.0000000    0.0943376
398800.0000000    0.1063667
398840.0000000    0.0931312
398880.0000000    0.1108261
398920.0000000    0.0996213
398960.0000000    0.1002710
399000.0000000    0.1028380
399040.0000000    0.1021107
399080.0000000    0.1028889
399120.0000000    0.1045829
399160.0000000    0.0987820
399200.0000000    0.1150839
399240.0000000    0.1079372
399280.0000000    0.1085640
399320.0000000    0.1094716
399360.0000000    0.1028939
399400.0000000    0.1016180
399440.0000000    0.1109844
399480.0000000    0.1067510
399520.0000000    0.1074639
399560.0000000    0.1095029
399600.0000000    0.1165835
399640.0000000    0.1057970
399680.0000000    0.1073302
399720.0000000    0.0945223
399760.0000000    0.1054341
399800.0000000    0.1029730
399840.0000000    0.0937058
399880.0000000    0.1056769
399920.0000000    0.0970813
399960.0000000    0.1043195
400000.0000000    0.1103102
400040.0000000    0.1169142
400080.0000000    0.1097418
400120.0000000    0.1044755
400160.0000000    0.1024868
400200.0000000    0.1116709
400240.0000000    0.1068749
400280.0000000    0.1190110
400320.0000000    0.1133323
400360.0000000    0.1079912
400400.0000000    0.1173006
400440.0000000    0.1124825
400480.0000000    0.1130390
400520.0000000    0.1073293
400560.0000000    0.1121655
400600.0000000    0.1128462
400640.0000000    0.1138447
400680.0000000    0.1115700
400720.0000000    0.1139524
400760.0000000    0.1135216
400800.0000000    0.1105681
400840.0000000    0.1073436
400880.0000000    0.1084347
400920.0000000    0.1097345
400960.0000000    0.1202868
401000.0000000    0.1248434
401040.0000000    0.1228282
401080.0000000    0.1178712
401120.0000000    0.1163926
401160.0000000    0.1190970
401200.0000000    0.1131285
401240.0000000    0.1097314
401280.0000000    0.1012248
401320.0000000    0.1020499
401360.0000000    0.1133675
401400.0000000    0.1010003
401440.0000000    0.0984438
401480.0000000    0.0945309
401520.0000000    0.1037190
401560.0000000    0.1165274
401600.0000000    0.1003157
401640.0000000    0.1013852
401680.0000000    0.0980088
401720.0000000    0.1025652
401760.0000000    0.1115928
401800.0000000    0.1079634
401840.0000000    0.1110441
401880.0000000    0.1160250
401920.0000000    0.1095574
401960.0000000    0.1233499
402000.0000000    0.1085734
402040.0000000    0.1109249
402080.0000000    0.1226768
402120.0000000    0.1118154
402160.0000000    0.1075566
402200.0000000    0.1187574
402240.0000000    0.1164467
402280.0000000    0.1160570
402320.0000000    0.1132870
402360.0000000    0.1240324
402400.0000000    0.1214068
402440.0000000    0.1351399
402480.0000000    0.1332384
402520.0000000    0.1381830
402560.0000000    0.1349179
402600.0000000    0.1329443
402640.0000000    0.1336415
402680.0000000    0.1305273
402720.0000000    0.1140527
402760.0000000    0.1227813
402800.0000000    0.1152002
402840.0000000    0.1136959
402880.0000000    0.1057826
402920.0000000    0.1180306
402960.0000000    0.1109053
403000.0000000    0.1333832
403040.0000000    0.1242865
403080.0000000    0.1142871
403120.0000000    0.1067697
403160.0000000    0.1192016
403200.0000000    0.1116530
403240.0000000    0.1113036
403280.0000000    0.1298984
403320.0000000    0.1080817
403360.0000000    0.1080589
403400.0000000    0.1116239
403440.0000000    0.1139436
403480.0000000    0.1197736
403520.0000000    0.1082807
403560.0000000    0.1115109
403600.0000000    0.1150743
403640.0000000    0.1030861
403680.0000000    0.1058176
403720.0000000    0.1121199
403760.0000000    0.1177413
403800.0000000    0.1206240
403840.0000000    0.1150545
403880.0000000    0.1193628
403920.0000000    0.1024992
403960.0000000    0.1075220
404000.0000000    0.1164143
404040.0000000    0.1118629
404080.0000000    0.0994372
404120.0000000    0.1148214
404160.0000000    0.1135726
404200.0000000    0.1129363
404240.0000000    0.1056367
404280.0000000    0.1055692
404320.0000000    0.1069118
404360.0000000    0.1071432
404400.0000000    0.1119148
404440.0000000    0.1057176
404480.0000000    0.1046369
404520.0000000    0.1083940
404560.0000000    0.1088261
404600.0000000    0.1088985
404640.0000000    0.1069092
404680.0000000    0.1089469
404720.0000000    0.1022353
404760.0000000    0.1081887
404800.0000000    0.1070767
404840.0000000    0.1085628
404880.0000000    0.1144325
404920.0000000    0.1171261
404960.0000000    0.1070403
405000.0000000    0.1041696
405040.0000000    0.1099030
405080.0000000    0.1172766
405120.0000000    0.1159942
405160.0000000    0.1057029
405200.0000000    0.1006636
405240.0000000    0.1130155
405280.0000000    0.1209987
405320.0000000    0.1000509
405360.0000000    0.1073898
405400.0000000    0.1111532
405440.0000000    0.1169026
405480.0000000    0.1155272
405520.0000000    0.1163042
405560.0000000    0.1023881
405600.0000000    0.1155977
405640.0000000    0.1108281
405680.0000000    0.1119216
405720.0000000    0.1031220
405760.0000000    0.1117556
405800.0000000    0.1105120
405840.0000000    0.1073015
405880.0000000    0.0998621
405920.0000000    0.1083718
405960.0000000    0.0972259
406000.0000000    0.0901151
406040.0000000    0.0996297
406080.0000000    0.1029523
406120.0000000    0.1013378
406160.0000000    0.0974572
406200.0000000    0.1049966
406240.0000000    0.1037932
406280.0000000    0.1077407
406320.0000000    0.1082221
406360.0000000    0.1026987
406400.0000000    0.0994644
406440.0000000    0.1066376
406480.0000000    0.0998880
406520.0000000    0.1031665
406560.0000000    0.0947605
406600.0000000    0.1020626
406640.0000000    0.1089451
406680.0000000    0.0955369
406720.0000000    0.0887987
406760.0000000    0.0992352
406800.0000000    0.1086475
406840.0000000    0.1066262
406880.0000000    0.1004387
406920.0000000    0.0967573
406960.0000000    0.0940342
407000.0000000    0.0987334
407040.0000000    0.0913285
407080.0000000    0.1004925
407120.0000000    0.1042407
407160.0000000    0.0932456
407200.0000000    0.0987890
407240.0000000    0.0933035
407280.0000000    0.0969601
407320.0000000    0.0934026
407360.0000000    0.0875275
407400.0000000    0.0929829
407440.0000000    0.1003662
407480.0000000    0.1008477
407520.0000000    0.1041473
407560.0000000    0.1059232
407600.0000000    0.1100271
407640.0000000    0.1136843
407680.0000000    0.1171819
407720.0000000    0.1121908
407760.0000000    0.1092004
407800.0000000    0.1052044
407840.0000000    0.1047240
407880.0000000    0.1092864
407920.0000000    0.1147197
407960.0000000    0.1147021
408000.0000000    0.1041514
408040.0000000    0.1122444
408080.0000000    0.1086408
408120.0000000    0.1147744
408160.0000000    0.1195927
408200.0000000    0.1223493
408240.0000000    0.1255036
408280.0000000    0.1165831
408320.0000000    0.1129662
408360.0000000    0.1190530
408400.0000000    0.1125304
408440.0000000    0.1172767
408480.0000000    0.1114870
408520.0000000    0.1171326
408560.0000000    0.1173956
408600.0000000    0.1093941
408640.0000000    0.1075399
408680.0000000    0.0921419
408720.0000000    0.0994770
408760.0000000    0.1055390
408800.0000000    0.0967135
408840.0000000    0.0935092
408880.0000000    0.1060680
408920.0000000    0.1083593
408960.0000000    0.1017454
409000.0000000    0.1015311
409040.0000000    0.0929789
409080.0000000    0.0932176
409120.0000000    0.0973027
409160.0000000    0.1060647
409200.0000000    0.1002142
409240.0000000    0.1039649
409280.0000000    0.1034880
409320.0000000    0.0911410
409360.0000000    0.0886893
409400.0000000    0.1042304
409440.0000000    0.0928773
409480.0000000    0.1023818
409520.0000000    0.0952948
409560.0000000    0.0930605
409600.0000000    0.1034141
409640.0000000    0.1081544
409680.0000000    0.0982822
409720.0000000    0.0992647
409760.0000000    0.0965666
409800.0000000    0.1042192
409840.0000000    0.0980472
409880.0000000    0.0948072
409920.0000000    0.0955582
409960.0000000    0.1031551
410000.0000000    0.0999542
410040.0000000    0.1058130
410080.0000000    0.1020871
410120.0000000    0.1057909
410160.0000000    0.1070534
410200.0000000    0.0989192
410240.0000000    0.1021380
410280.0000000    0.1043235
410320.0000000    0.1103336
410360.0000000    0.1060374
410400.0000000    0.1101699
410440.0000000    0.1054723
410480.0000000    0.1069013
410520.0000000    0.1026152
410560.0000000    0.1018617
410600.0000000    0.1105127
410640.0000000    0.0973498
410680.0000000    0.0956293
410720.0000000    0.1010083
410760.0000000    0.1096999
410800.0000000    0.1063836
410840.0000000    0.0959907
410880.0000000    0.1012343
410920.0000000    0.0899531
410960.0000000    0.1027799
411000.0000000    0.1054104
411040.0000000    0.1030786
411080.0000000    0.1015814
411120.0000000    0.1083192
411160.0000000    0.0910467
411200.0000000    0.1077071
411240.0000000    0.1066437
411280.0000000    0.1026368
411320.0000000    0.1022850
411360.0000000    0.0953727
411400.0000000    0.1022462
411440.0000000    0.1131232
411480.0000000    0.1063915
411520.0000000    0.0979103
411560.0000000    0.1041057
411600.0000000    0.0987369
411640.0000000    0.1017612
411680.0000000    0.0981786
411720.0000000    0.0949347
411760.0000000    0.0983020
411800.0000000    0.1076952
411840.0000000    0.1226785
411880.0000000    0.1013624
411920.0000000    0.1067801
411960.0000000    0.1091946
412000.0000000    0.1009608
412040.0000000    0.0999851
412080.0000000    0.0958477
412120.0000000    0.1119393
412160.0000000    0.1064513
412200.0000000    0.1049822
412240.0000000    0.1079816
412280.0000000    0.1158453
412320.0000000    0.1170981
412360.0000000    0.1070585
412400.0000000    0.0928538
412440.0000000    0.1035010
412480.0000000    0.1034527
412520.0000000    0.1091660
412560.0000000    0.1012774
412600.0000000    0.1163263
412640.0000000    0.0990654
412680.0000000    0.1012837
412720.0000000    0.0983049
412760.0000000    0.1070345
412800.0000000    0.1013084
412840.0000000    0.1009805
412880.0000000    0.1014786
412920.0000000    0.1078805
412960.0000000    0.1106231
413000.0000000    0.1157267
413040.0000000    0.1027579
413080.0000000    0.0992607
413120.0000000    0.1053784
413160.0000000    0.1063562
413200.0000000    0.1054911
413240.0000000    0.1176219
413280.0000000    0.1077178
413320.0000000    0.0996720
413360.0000000    0.1002544
413400.0000000    0.1096402
413440.0000000    0.1020970
413480.0000000    0.1107756
413520.0000000    0.1012347
413560.0000000    0.1020847
413600.0000000    0.1010381
413640.0000000    0.1079975
413680.0000000    0.1165564
413720.0000000    0.1142082
413760.0000000    0.1180591
413800.0000000    0.1036820
413840.0000000    0.1116781
413880.0000000    0.1125023
413920.0000000    0.1194540
413960.0000000    0.1100673
414000.0000000    0.1144023
414040.0000000    0.1171183
414080.0000000    0.1110402
414120.0000000    0.1083847
414160.0000000    0.1145229
414200.0000000    0.1136526
414240.0000000    0.1086140
414280.0000000    0.1069932
414320.0000000    0.1130968
414360.0000000    0.1098093
414400.0000000    0.1079186
414440.0000000    0.0997935
414480.0000000    0.1011840
414520.0000000    0.1097092
414560.0000000    0.1096704
414600.0000000    0.1083861
414640.0000000    0.1115267
414680.0000000    0.1187710
414720.0000000    0.1072235
414760.0000000    0.1121444
414800.0000000    0.1164629
414840.0000000    0.1037094
414880.0000000    0.1096096
414920.0000000    0.1166690
414960.0000000    0.1049387
415000.0000000    0.1056443
415040.0000000    0.1049825
415080.0000000    0.1061546
415120.0000000    0.1021638
415160.0000000    0.1177813
415200.0000000    0.1072065
415240.0000000    0.1032945
415280.0000000    0.1081309
415320.0000000    0.1072056
415360.0000000    0.1002281
415400.0000000    0.1117345
415440.0000000    0.1089026
415480.0000000    0.1077902
415520.0000000    0.1023569
415560.0000000    0.1100226
415600.0000000    0.1079970
415640.0000000    0.1098046
415680.0000000    0.1067090
415720.0000000    0.0991796
415760.0000000    0.1141453
415800.0000000    0.1083595
415840.0000000    0.1137796
415880.0000000    0.1146799
415920.0000000    0.1129747
415960.0000000    0.1207499
416000.0000000    0.1137840
416040.0000000    0.1121144
416080.0000000    0.1081742
416120.0000000    0.1225937
416160.0000000    0.1096133
416200.0000000    0.1163909
416240.0000000    0.1162429
416280.0000000    0.1124366
416320.0000000    0.1107013
416360.0000000    0.1076405
416400.0000000    0.1017684
416440.0000000    0.1055097
416480.0000000    0.1098007
416520.0000000    0.1098998
416560.0000000    0.1131977
416600.0000000    0.1225787
416640.0000000    0.1118442
416680.0000000    0.1125872
416720.0000000    0.1019746
416760.0000000    0.1116777
416800.0000000    0.1065234
416840.0000000    0.1123096
416880.0000000    0.1053996
416920.0000000    0.1127998
416960.0000000    0.1117390
417000.0000000    0.1111776
417040.0000000    0.1046822
417080.0000000    0.1101728
417120.0000000    0.1132802
417160.0000000    0.1157078
417200.0000000    0.1073589
417240.0000000    0.1106726
417280.0000000    0.1238793
417320.0000000    0.1076054
417360.0000000    0.1157032
417400.0000000    0.1125473
417440.0000000    0.1115247
417480.0000000    0.1089678
417520.0000000    0.1080517
417560.0000000    0.1052365
417600.0000000    0.0995803
417640.0000000    0.1076203
417680.0000000    0.1098200
417720.0000000    0.1063034
417760.0000000    0.1007151
417800.0000000    0.1097878
417840.0000000    0.1114451
417880.0000000    0.1146730
417920.0000000    0.1104315
417960.0000000    0.1072048
418000.0000000    0.1055968
418040.0000000    0.1103153
418080.0000000    0.1059111
418120.0000000    0.1094899
418160.0000000    0.1091233
418200.0000000    0.1116044
418240.0000000    0.1120669
418280.0000000    0.1062791
418320.0000000    0.1074091
418360.0000000    0.1091569
418400.0000000    0.1099772
418440.0000000    0.1093243
418480.0000000    0.1021987
418520.0000000    0.1093868
418560.0000000    0.1032318
418600.0000000    0.1043431
418640.0000000    0.1102437
418680.0000000    0.1049209
418720.0000000    0.1087428
418760.0000000    0.1086372
418800.0000000    0.1113416
418840.0000000    0.1051697
418880.0000000    0.1122122
418920.0000000    0.1042234
418960.0000000    0.1061509
419000.0000000    0.1133985
419040.0000000    0.1032505
419080.0000000    0.1154474
419120.0000000    0.1136188
419160.0000000    0.1154488
419200.0000000    0.1132339
419240.0000000    0.1126199
419280.0000000    0.1182494
419320.0000000    0.1134689
419360.0000000    0.1113003
419400.0000000    0.1071219
419440.0000000    0.1104553
419480.0000000    0.1063332
419520.0000000    0.1079757
419560.0000000    0.1019716
419600.0000000    0.1019938
419640.0000000    0.1041045
419680.0000000    0.1108176
419720.0000000    0.1034831
419760.0000000    0.0968324
419800.0000000    0.0996776
419840.0000000    0.1072983
419880.0000000    0.0962087
419920.0000000    0.0964270
419960.0000000    0.1021911
420000.0000000    0.0999229
420040.0000000    0.0982454
420080.0000000    0.1041695
420120.0000000    0.1008008
420160.0000000    0.1025023
420200.0000000    0.1013499
420240.0000000    0.0910370
420280.0000000    0.0976041
420320.0000000    0.0951325
420360.0000000    0.1063584
420400.0000000    0.0943880
420440.0000000    0.0935111
420480.0000000    0.0986184
420520.0000000    0.1017859
420560.0000000    0.1029216
420600.0000000    0.0968684
420640.0000000    0.1081579
420680.0000000    0.0927307
420720.0000000    0.1038650
420760.0000000    0.1030139
420800.0000000    0.1016546
420840.0000000    0.0959379
420880.0000000    0.0931184
420920.0000000    0.0977782
420960.0000000    0.0937786
421000.0000000    0.1005151
421040.0000000    0.1061867
421080.0000000    0.1012899
421120.0000000    0.1027280
421160.0000000    0.1023999
421200.0000000    0.1088076
421240.0000000    0.0971929
421280.0000000    0.1065347
421320.0000000    0.1069680
421360.0000000    0.1061197
421400.0000000    0.1015818
421440.0000000    0.1015180
421480.0000000    0.1070098
421520.0000000    0.0938732
421560.0000000    0.0960566
421600.0000000    0.0927024
421640.0000000    0.1026163
421680.0000000    0.1013374
421720.0000000    0.0903329
421760.0000000    0.0996574
421800.0000000    0.1026599
421840.0000000    0.1028365
421880.0000000    0.0952936
421920.0000000    0.0920257
421960.0000000    0.0975547
422000.0000000    0.0974199
422040.0000000    0.0979542
422080.0000000    0.1011256
422120.0000000    0.0998084
422160.0000000    0.0970502
422200.0000000    0.0993261
422240.0000000    0.1025181
422280.0000000    0.1010326
422320.0000000    0.1017101
422360.0000000    0.1133926
422400.0000000    0.1134787
422440.0000000    0.1003638
422480.0000000    0.0966060
422520.0000000    0.0920627
422560.0000000    0.1031455
422600.0000000    0.0937012
422640.0000000    0.1012121
422680.0000000    0.1009557
422720.0000000    0.1101569
422760.0000000    0.0948870
422800.0000000    0.1002330
422840.0000000    0.1007607
422880.0000000    0.1033942
422920.0000000    0.1119015
422960.0000000    0.1013678
423000.0000000    0.1046637
423040.0000000    0.1040667
423080.0000000    0.1114131
423120.0000000    0.1064103
423160.0000000    0.1025052
423200.0000000    0.0966715
423240.0000000    0.1085439
423280.0000000    0.1058744
423320.0000000    0.0961378
423360.0000000    0.0956807
423400.0000000    0.1059738
423440.0000000    0.0959493
423480.0000000    0.0990622
423520.0000000    0.0945066
423560.0000000    0.1005300
423600.0000000    0.1116781
423640.0000000    0.1031054
423680.0000000    0.1018360
423720.0000000    0.1003563
423760.0000000    0.0944777
423800.0000000    0.1046445
423840.0000000    0.1027771
423880.0000000    0.1060246
423920.0000000    0.1049016
423960.0000000    0.1060297
424000.0000000    0.1152297
424040.0000000    0.1274153
424080.0000000    0.1153104
424120.0000000    0.1128784
424160.0000000    0.1165057
424200.0000000    0.1021221
424240.0000000    0.1090676
424280.0000000    0.0990658
424320.0000000    0.1030390
424360.0000000    0.1033075
424400.0000000    0.1040749
424440.0000000    0.1099094
424480.0000000    0.1021833
424520.0000000    0.0929886
424560.0000000    0.1089286
424600.0000000    0.0946831
424640.0000000    0.1041431
424680.0000000    0.1002841
424720.0000000    0.1018424
424760.0000000    0.0989744
424800.0000000    0.0930188
424840.0000000    0.0928943
424880.0000000    0.0932886
424920.0000000    0.1016771
424960.0000000    0.0929629
425000.0000000    0.0923838
425040.0000000    0.0999284
425080.0000000    0.0885418
425120.0000000    0.0963157
425160.0000000    0.0933786
425200.0000000    0.0991636
425240.0000000    0.1024057
425280.0000000    0.1068088
425320.0000000    0.1058703
425360.0000000    0.1042976
425400.0000000    0.1080283
425440.0000000    0.1034794
425480.0000000    0.0991915
425520.0000000    0.0966612
425560.0000000    0.1066962
425600.0000000    0.1095273
425640.0000000    0.1094617
425680.0000000    0.0912441
425720.0000000    0.0994542
425760.0000000    0.1138072
425800.0000000    0.1075898
425840.0000000    0.1004816
425880.0000000    0.1019869
425920.0000000    0.1050340
425960.0000000    0.1063132
426000.0000000    0.0966089
426040.0000000    0.1161429
426080.0000000    0.1038058
426120.0000000    0.1121890
426160.0000000    0.1053945
426200.0000000    0.1062713
426240.0000000    0.1015735
426280.0000000    0.1091606
426320.0000000    0.1063148
426360.0000000    0.0962719
426400.0000000    0.1017273
426440.0000000    0.1059909
426480.0000000    0.1119395
426520.0000000    0.0996685
426560.0000000    0.1005488
426600.0000000    0.1044726
426640.0000000    0.1080668
426680.0000000    0.1046319
426720.0000000    0.0934815
426760.0000000    0.1017707
426800.0000000    0.0970863
426840.0000000    0.0947418
426880.0000000    0.0954733
426920.0000000    0.1016085
426960.0000000    0.0955868
427000.0000000    0.1120942
427040.0000000    0.1022678
427080.0000000    0.1156026
427120.0000000    0.1165737
427160.0000000    0.1021883
427200.0000000    0.1047794
427240.0000000    0.1033517
427280.0000000    0.1020552
427320.0000000    0.1149127
427360.0000000    0.1026482
427400.0000000    0.1053897
427440.0000000    0.1022077
427480.0000000    0.1138105
427520.0000000    0.1100388
427560.0000000    0.1030456
427600.0000000    0.1063468
427640.0000000    0.1113966
427680.0000000    0.1066646
427720.0000000    0.1169448
427760.0000000    0.1206092
427800.0000000    0.1054039
427840.0000000    0.1180126
427880.0000000    0.0999857
427920.0000000    0.1037808
427960.0000000    0.1052147
428000.0000000    0.1038008
428040.0000000    0.1075485
428080.0000000    0.1146444
428120.0000000    0.1132977
428160.0000000    0.1164201
428200.0000000    0.1178411
428240.0000000    0.1138579
428280.0000000    0.1012994
428320.0000000    0.1213616
428360.0000000    0.1184390
428400.0000000    0.1207993
428440.0000000    0.1234424
428480.0000000    0.1189783
428520.0000000    0.1166997
428560.0000000    0.1162014
428600.0000000    0.1221538
428640.0000000    0.1103388
428680.0000000    0.1200931
428720.0000000    0.1204274
428760.0000000    0.1163926
428800.0000000    0.1209833
428840.0000000    0.1270319
428880.0000000    0.1134421
428920.0000000    0.1115988
428960.0000000    0.1166351
429000.0000000    0.1156977
429040.0000000    0.1091305
429080.0000000    0.1175247
429120.0000000    0.1195812
429160.0000000    0.1179110
429200.0000000    0.1157456
429240.0000000    0.1151404
429280.0000000    0.1269726
429320.0000000    0.1149699
429360.0000000    0.1167304
429400.0000000    0.1120898
429440.0000000    0.1197923
429480.0000000    0.1109965
429520.0000000    0.1118345
429560.0000000    0.1138972
429600.0000000    0.1233147
429640.0000000    0.1135379
429680.0000000    0.1118819
429720.0000000    0.1204895
429760.0000000    0.1269278
429800.0000000    0.1117847
429840.0000000    0.1126733
429880.0000000    0.1153447
429920.0000000    0.1265016
429960.0000000    0.1075803
430000.0000000    0.1152924
430040.0000000    0.1180173
430080.0000000    0.1098577
430120.0000000    0.1098938
430160.0000000    0.1077723
430200.0000000    0.1119653
430240.0000000    0.1154676
430280.0000000    0.1090326
430320.0000000    0.1145499
430360.0000000    0.1129314
430400.0000000    0.1202395
430440.0000000    0.1169939
430480.0000000    0.1227834
430520.0000000    0.1148195
430560.0000000    0.1195476
430600.0000000    0.1241600
430640.0000000    0.1122110
430680.0000000    0.1104527
430720.0000000    0.1110327
430760.0000000    0.1204704
430800.0000000    0.1135882
430840.0000000    0.1186184
430880.0000000    0.1145736
430920.0000000    0.1187085
430960.0000000    0.1163874
431000.0000000    0.1242761
431040.0000000    0.1249558
431080.0000000    0.1246305
431120.0000000    0.1246642
431160.0000000    0.1196671
431200.0000000    0.1254589
431240.0000000    0.1176686
431280.0000000    0.1239688
431320.0000000    0.1237985
431360.0000000    0.1182145
431400.0000000    0.1250773
431440.0000000    0.1347313
431480.0000000    0.1289882
431520.0000000    0.1283242
431560.0000000    0.1199762
431600.0000000    0.1270485
431640.0000000    0.1242752
431680.0000000    0.1238644
431720.0000000    0.1251747
431760.0000000    0.1221044
431800.0000000    0.1161389
431840.0000000    0.1240138
431880.0000000    0.1175025
431920.0000000    0.1196211
431960.0000000    0.1162476
432000.0000000    0.1228018
432040.0000000    0.1242922
432080.0000000    0.1210909
432120.0000000    0.1245683
432160.0000000    0.1145920
432200.0000000    0.1188822
432240.0000000    0.1177277
432280.0000000    0.1204547
432320.0000000    0.1213615
432360.0000000    0.1089402
432400.0000000    0.1143806
432440.0000000    0.1131958
432480.0000000    0.1192226
432520.0000000    0.1094819
432560.0000000    0.1103021
432600.0000000    0.1022228
432640.0000000    0.1014385
432680.0000000    0.1099392
432720.0000000    0.1120113
432760.0000000    0.1146144
432800.0000000    0.1120362
432840.0000000    0.1102921
432880.0000000    0.1099689
432920.0000000    0.1118307
432960.0000000    0.1111711
433000.0000000    0.1197894
433040.0000000    0.1068614
433080.0000000    0.1106565
433120.0000000    0.1211145
433160.0000000    0.1286092
433200.0000000    0.1161097
433240.0000000    0.1167443
433280.0000000    0.1186555
433320.0000000    0.1211847
433360.0000000    0.1181246
433400.0000000    0.1238265
433440.0000000    0.1166480
433480.0000000    0.1244038
433520.0000000    0.1199842
433560.0000000    0.1211259
433600.0000000    0.1201818
433640.0000000    0.1219448
433680.0000000    0.1267802
433720.0000000    0.1278120
433760.0000000    0.1177065
433800.0000000    0.1143843
433840.0000000    0.1156988
433880.0000000    0.1234213
433920.0000000    0.1220525
433960.0000000    0.1245961
434000.0000000    0.1155494
434040.0000000    0.1200747
434080.0000000    0.1127592
434120.0000000    0.1154505
434160.0000000    0.1103931
434200.0000000    0.1110825
434240.0000000    0.1073027
434280.0000000    0.1097243
434320.0000000    0.1204532
434360.0000000    0.1163368
434400.0000000    0.1212153
434440.0000000    0.1192521
434480.0000000    0.1122623
434520.0000000    0.1112884
434560.0000000    0.1178016
434600.0000000    0.1125577
434640.0000000    0.1228779
434680.0000000    0.1235091
434720.0000000    0.1210498
434760.0000000    0.1264897
434800.0000000    0.1207922
434840.0000000    0.1125106
434880.0000000    0.1211311
434920.0000000    0.1298376
434960.0000000    0.1263973
435000.0000000    0.1236067
435040.0000000    0.1128316
435080.0000000    0.1134856
435120.0000000    0.1127969
435160.0000000    0.1219136
435200.0000000    0.1223683
435240.0000000    0.1281696
435280.0000000    0.1191791
435320.0000000    0.1151392
435360.0000000    0.1220762
435400.0000000    0.1303308
435440.0000000    0.1191184
435480.0000000    0.1091910
435520.0000000    0.1077774
435560.0000000    0.1163305
435600.0000000    0.1160807
435640.0000000    0.1251387
435680.0000000    0.1159417
435720.0000000    0.1110320
435760.0000000    0.1051757
435800.0000000    0.1089121
435840.0000000    0.1110749
435880.0000000    0.1187990
435920.0000000    0.1261676
435960.0000000    0.1123538
436000.0000000    0.1261297
436040.0000000    0.1108092
436080.0000000    0.1089626
436120.0000000    0.1197868
436160.0000000    0.1175204
436200.0000000    0.1085136
436240.0000000    0.1020412
436280.0000000    0.1078981
436320.0000000    0.1181159
436360.0000000    0.1129393
436400.0000000    0.1117104
436440.0000000    0.1130264
436480.0000000    0.1096257
436520.0000000    0.1098818
436560.0000000    0.1208395
436600.0000000    0.1212967
436640.0000000    0.1181816
436680.0000000    0.1143709
436720.0000000    0.1227519
436760.0000000    0.1095498
436800.0000000    0.1153822
436840.0000000    0.1070289
436880.0000000    0.1082899
436920.0000000    0.1050713
436960.0000000    0.1102038
437000.0000000    0.1092864
437040.0000000    0.1097789
437080.0000000    0.1083249
437120.0000000    0.1112902
437160.0000000    0.1135359
437200.0000000    0.1039732
437240.0000000    0.1137550
437280.0000000    0.1093936
437320.0000000    0.1158507
437360.0000000    0.1172050
437400.0000000    0.1049312
437440.0000000    0.1218251
437480.0000000    0.1251049
437520.0000000    0.1218496
437560.0000000    0.1187961
437600.0000000    0.1199973
437640.0000000    0.1161712
437680.0000000    0.1286174
437720.0000000    0.1215696
437760.0000000    0.1205590
437800.0000000    0.1272298
437840.0000000    0.1247042
437880.0000000    0.1251758
437920.0000000    0.1208852
437960.0000000    0.1190648
438000.0000000    0.1191989
438040.0000000    0.1127118
438080.0000000    0.1114219
438120.0000000    0.1153927
438160.0000000    0.1224226
438200.0000000    0.1217334
438240.0000000    0.1225947
438280.0000000    0.1196811
438320.0000000    0.1154746
438360.0000000    0.1185524
438400.0000000    0.1133769
438440.0000000    0.1132245
438480.0000000    0.1147568
438520.0000000    0.1321132
438560.0000000    0.1363515
438600.0000000    0.1123449
438640.0000000    0.1075531
438680.0000000    0.1113684
438720.0000000    0.1162904
438760.0000000    0.1205999
438800.0000000    0.1051482
438840.0000000    0.1190057
438880.0000000    0.1123999
438920.0000000    0.1069990
438960.0000000    0.1167294
439000.0000000    0.1191410
439040.0000000    0.1122011
439080.0000000    0.1136997
439120.0000000    0.1073468
439160.0000000    0.1065994
439200.0000000    0.1127347
439240.0000000    0.1154947
439280.0000000    0.1099336
439320.0000000    0.1113321
439360.0000000    0.1091390
439400.0000000    0.1042159
439440.0000000    0.1053906
439480.0000000    0.1136539
439520.0000000    0.1164445
439560.0000000    0.1104435
439600.0000000    0.1190612
439640.0000000    0.1139702
439680.0000000    0.1076945
439720.0000000    0.1062732
439760.0000000    0.1037523
439800.0000000    0.1158440
439840.0000000    0.1080154
439880.0000000    0.1128228
439920.0000000    0.1105505
439960.0000000    0.1099181
440000.0000000    0.1242917
440040.0000000    0.1213540
440080.0000000    0.1161183
440120.0000000    0.1147876
440160.0000000    0.1251549
440200.0000000    0.1136029
440240.0000000    0.1218129
440280.0000000    0.1193499
440320.0000000    0.1160235
440360.0000000    0.1286307
440400.0000000    0.1168922
440440.0000000    0.1092210
440480.0000000    0.1180408
440520.0000000    0.1127807
440560.0000000    0.1135668
440600.0000000    0.1067060
440640.0000000    0.1118765
440680.0000000    0.1076077
440720.0000000    0.1038517
440760.0000000    0.1150677
440800.0000000    0.1264300
440840.0000000    0.1190672
440880.0000000    0.1128074
440920.0000000    0.1190659
440960.0000000    0.1278445
441000.0000000    0.1225100
441040.0000000    0.1242440
441080.0000000    0.1112873
441120.0000000    0.1139022
441160.0000000    0.1248570
441200.0000000    0.1296183
441240.0000000    0.1244641
441280.0000000    0.1301010
441320.0000000    0.1373709
441360.0000000    0.1156641
441400.0000000    0.1301134
441440.0000000    0.1105627
441480.0000000    0.1073223
441520.0000000    0.1048464
441560.0000000    0.1085522
441600.0000000    0.1116763
441640.0000000    0.1096050
441680.0000000    0.1089790
441720.0000000    0.1066514
441760.0000000    0.1128614
441800.0000000    0.1179832
441840.0000000    0.1207882
441880.0000000    0.1202863
441920.0000000    0.1139395
441960.0000000    0.1135056
442000.0000000    0.1101614
442040.0000000    0.1095714
442080.0000000    0.1036732
442120.0000000    0.1067565
442160.0000000    0.1150057
442200.0000000    0.1179080
442240.0000000    0.1104005
442280.0000000    0.1124284
442320.0000000    0.1237034
442360.0000000    0.1094441
442400.0000000    0.1186427
442440.0000000    0.1169696
442480.0000000    0.1099603
442520.0000000    0.1189620
442560.0000000    0.1226686
442600.0000000    0.1155265
442640.0000000    0.1181789
442680.0000000    0.1245703
442720.0000000    0.1247066
442760.0000000    0.1170692
442800.0000000    0.1198166
442840.0000000    0.1246753
442880.0000000    0.1142035
442920.0000000    0.1272578
442960.0000000    0.1163550
443000.0000000    0.1208905
443040.0000000    0.1239457
443080.0000000    0.1180831
443120.0000000    0.1285526
443160.0000000    0.1232155
443200.0000000    0.1214966
443240.0000000    0.1166668
443280.0000000    0.1178974
443320.0000000    0.1162657
443360.0000000    0.1207590
443400.0000000    0.1259252
443440.0000000    0.1122294
443480.0000000    0.1093728
443520.0000000    0.1092785
443560.0000000    0.1130111
443600.0000000    0.1186853
443640.0000000    0.1092674
443680.0000000    0.1132547
443720.0000000    0.1148915
443760.0000000    0.1100748
443800.0000000    0.1116667
443840.0000000    0.1104879
443880.0000000    0.1101825
443920.0000000    0.1095952
443960.0000000    0.1104393
444000.0000000    0.1141660
444040.0000000    0.1161167
444080.0000000    0.1024108
444120.0000000    0.1146812
444160.0000000    0.1132511
444200.0000000    0.1082370
444240.0000000    0.1136999
444280.0000000    0.1125005
444320.0000000    0.1046675
444360.0000000    0.1058882
444400.0000000    0.1043899
444440.0000000    0.1029465
444480.0000000    0.1083756
444520.0000000    0.1099238
444560.0000000    0.1095485
444600.0000000    0.1008837
444640.0000000    0.1054019
444680.0000000    0.1124656
444720.0000000    0.1065261
444760.0000000    0.1063558
444800.0000000    0.1123702
444840.0000000    0.1016825
444880.0000000    0.1061734
444920.0000000    0.1170162
444960.0000000    0.1175807
445000.0000000    0.1115512
445040.0000000    0.1187932
445080.0000000    0.1190870
445120.0000000    0.1153708
445160.0000000    0.1153545
445200.0000000    0.1091525
445240.0000000    0.1243078
445280.0000000    0.1268679
445320.0000000    0.1195850
445360.0000000    0.1182540
445400.0000000    0.1232820
445440.0000000    0.1110182
445480.0000000    0.1125061
445520.0000000    0.1084048
445560.0000000    0.1050087
445600.0000000    0.1028601
445640.0000000    0.1100475
445680.0000000    0.1084234
445720.0000000    0.1012123
445760.0000000    0.1142202
445800.0000000    0.1148801
445840.0000000    0.1170938
445880.0000000    0.1068330
445920.0000000    0.1133425
445960.0000000    0.1130017
446000.0000000    0.1036738
446040.0000000    0.1114700
446080.0000000    0.1250974
446120.0000000    0.1121146
446160.0000000    0.1131127
446200.0000000    0.1160414
446240.0000000    0.1139186
446280.0000000    0.1147809
446320.0000000    0.1113989
446360.0000000    0.0964465
446400.0000000    0.1043376
446440.0000000    0.1013364
446480.0000000    0.1090535
446520.0000000    0.1030185
446560.0000000    0.1038270
446600.0000000    0.1099291
446640.0000000    0.1087480
446680.0000000    0.1112251
446720.0000000    0.1166115
446760.0000000    0.1099836
446800.0000000    0.1113963
446840.0000000    0.1106897
446880.0000000    0.1119928
446920.0000000    0.1101574
446960.0000000    0.1167428
447000.0000000    0.1126874
447040.0000000    0.1156057
447080.0000000    0.1314523
447120.0000000    0.1177926
447160.0000000    0.1133028
447200.0000000    0.1162674
447240.0000000    0.1124528
447280.0000000    0.1146178
447320.0000000    0.1279210
447360.0000000    0.1133282
447400.0000000    0.1090003
447440.0000000    0.1167250
447480.0000000    0.1223780
447520.0000000    0.1048017
447560.0000000    0.1157893
447600.0000000    0.1127788
447640.0000000    0.1155474
447680.0000000    0.1143050
447720.0000000    0.1121746
447760.0000000    0.1048464
447800.0000000    0.1001043
447840.0000000    0.1175118
447880.0000000    0.1116424
447920.0000000    0.1030486
447960.0000000    0.1029623
448000.0000000    0.1113524
448040.0000000    0.1109759
448080.0000000    0.1130536
448120.0000000    0.1106836
448160.0000000    0.1153864
448200.0000000    0.1095170
448240.0000000    0.1117657
448280.0000000    0.1093748
448320.0000000    0.1151249
448360.0000000    0.1218330
448400.0000000    0.1156619
448440.0000000    0.1318130
448480.0000000    0.1274426
448520.0000000    0.1166916
448560.0000000    0.1185030
448600.0000000    0.1363351
448640.0000000    0.1210746
448680.0000000    0.1275356
448720.0000000    0.1158294
448760.0000000    0.1313193
448800.0000000    0.1182386
448840.0000000    0.1367280
448880.0000000    0.1287894
448920.0000000    0.1367234
448960.0000000    0.1321622
449000.0000000    0.1442779
449040.0000000    0.1356916
449080.0000000    0.1351564
449120.0000000    0.1662393
449160.0000000    0.1141143
449200.0000000    0.1280317
449240.0000000    0.1230453
449280.0000000    0.1142817
449320.0000000    0.1116109
449360.0000000    0.1215282
449400.0000000    0.1244975
449440.0000000    0.1229268
449480.0000000    0.1212919
449520.0000000    0.1172750
449560.0000000    0.1263406
449600.0000000    0.1198795
449640.0000000    0.1124329
449680.0000000    0.1172507
449720.0000000    0.1223151
449760.0000000    0.1124826
449800.0000000    0.1194230
449840.0000000    0.1259961
449880.0000000    0.1187487
449920.0000000    0.1140906
449960.0000000    0.1099325
450000.0000000    0.1118710
450040.0000000    0.1146855
450080.0000000    0.1135147
450120.0000000    0.1107114
450160.0000000    0.1079582
450200.0000000    0.1175727
450240.0000000    0.1180910
450280.0000000    0.1070805
450320.0000000    0.1149305
450360.0000000    0.1080093
450400.0000000    0.1081121
450440.0000000    0.1076525
450480.0000000    0.1060363
450520.0000000    0.1148034
450560.0000000    0.1112003
450600.0000000    0.1134234
450640.0000000    0.1158450
450680.0000000    0.1196647
450720.0000000    0.1193297
450760.0000000    0.1153729
450800.0000000    0.1100710
450840.0000000    0.1174155
450880.0000000    0.1109152
450920.0000000    0.1206555
450960.0000000    0.1161298
451000.0000000    0.1215272
451040.0000000    0.1242065
451080.0000000    0.1153774
451120.0000000    0.1161833
451160.0000000    0.1097977
451200.0000000    0.1067985
451240.0000000    0.1123766
451280.0000000    0.1153843
451320.0000000    0.1115391
451360.0000000    0.1209261
451400.0000000    0.1184643
451440.0000000    0.1260530
451480.0000000    0.1134356
451520.0000000    0.1293741
451560.0000000    0.1130452
451600.0000000    0.1261851
451640.0000000    0.1148595
451680.0000000    0.1120553
451720.0000000    0.1178425
451760.0000000    0.1218876
451800.0000000    0.1240413
451840.0000000    0.1179532
451880.0000000    0.1280145
451920.0000000    0.1173918
451960.0000000    0.1336693
452000.0000000    0.1232911
452040.0000000    0.1311276
452080.0000000    0.1163403
452120.0000000    0.1286302
452160.0000000    0.1210255
452200.0000000    0.1236973
452240.0000000    0.1297416
452280.0000000    0.1202512
452320.0000000    0.1189553
452360.0000000    0.1280065
452400.0000000    0.1220132
452440.0000000    0.1329551
452480.0000000    0.1290967
452520.0000000    0.1230966
452560.0000000    0.1268506
452600.0000000    0.1270052
452640.0000000    0.1149445
452680.0000000    0.1204689
452720.0000000    0.1071855
452760.0000000    0.1207842
452800.0000000    0.1164617
452840.0000000    0.1286344
452880.0000000    0.1184230
452920.0000000    0.1081944
452960.0000000    0.1153995
453000.0000000    0.1144553
453040.0000000    0.1202093
453080.0000000    0.1054469
453120.0000000    0.1046911
453160.0000000    0.1138659
453200.0000000    0.1055278
453240.0000000    0.1132207
453280.0000000    0.1045109
453320.0000000    0.1080313
453360.0000000    0.1025011
453400.0000000    0.1128756
453440.0000000    0.1108662
453480.0000000    0.1148441
453520.0000000    0.1134799
453560.0000000    0.1066720
453600.0000000    0.1131270
453640.0000000    0.1072442
453680.0000000    0.1102428
453720.0000000    0.1062191
453760.0000000    0.1163439
453800.0000000    0.1050155
453840.0000000    0.1053299
453880.0000000    0.1091086
453920.0000000    0.1206057
453960.0000000    0.0966333
454000.0000000    0.1004793
454040.0000000    0.1009910
454080.0000000    0.0969507
454120.0000000    0.1010203
454160.0000000    0.1004196
454200.0000000    0.0971509
454240.0000000    0.1073609
454280.0000000    0.1025895
454320.0000000    0.1110978
454360.0000000    0.1014308
454400.0000000    0.1158628
454440.0000000    0.1118248
454480.0000000    0.1172879
454520.0000000    0.1069768
454560.0000000    0.1025745
454600.0000000    0.1089538
454640.0000000    0.1010818
454680.0000000    0.0976245
454720.0000000    0.1068648
454760.0000000    0.1122229
454800.0000000    0.0960018
454840.0000000    0.1030367
454880.0000000    0.0999620
454920.0000000    0.1018678
454960.0000000    0.1074913
455000.0000000    0.1008372
455040.0000000    0.1027084
455080.0000000    0.1063712
455120.0000000    0.1074823
455160.0000000    0.1053221
455200.0000000    0.1029420
455240.0000000    0.1086788
455280.0000000    0.1082859
455320.0000000    0.1000224
455360.0000000    0.1076046
455400.0000000    0.1023830
455440.0000000    0.0976037
455480.0000000    0.1050198
455520.0000000    0.1066642
455560.0000000    0.1171911
455600.0000000    0.1086366
455640.0000000    0.1118448
455680.0000000    0.1092467
455720.0000000    0.0984168
455760.0000000    0.1108587
455800.0000000    0.1111377
455840.0000000    0.1048271
455880.0000000    0.1050465
455920.0000000    0.1037896
455960.0000000    0.1092531
456000.0000000    0.1012471
456040.0000000    0.1025739
456080.0000000    0.1057599
456120.0000000    0.1061000
456160.0000000    0.1069049
456200.0000000    0.1110444
456240.0000000    0.1088424
456280.0000000    0.1093450
456320.0000000    0.1162070
456360.0000000    0.1024649
456400.0000000    0.1112121
456440.0000000    0.1096857
456480.0000000    0.1140108
456520.0000000    0.1076756
456560.0000000    0.1027308
456600.0000000    0.1051404
456640.0000000    0.1078601
456680.0000000    0.1104452
456720.0000000    0.1020955
456760.0000000    0.1124462
456800.0000000    0.1079821
456840.0000000    0.1085556
456880.0000000    0.1062895
456920.0000000    0.1188410
456960.0000000    0.0954493
457000.0000000    0.1023607
457040.0000000    0.0983941
457080.0000000    0.1052412
457120.0000000    0.1074991
457160.0000000    0.0975669
457200.0000000    0.1045689
457240.0000000    0.1009935
457280.0000000    0.0912244
457320.0000000    0.1063117
457360.0000000    0.0982676
457400.0000000    0.0986674
457440.0000000    0.1017528
457480.0000000    0.1011703
457520.0000000    0.1002689
457560.0000000    0.1020396
457600.0000000    0.1000541
457640.0000000    0.0970400
457680.0000000    0.1039640
457720.0000000    0.1076409
457760.0000000    0.1005293
457800.0000000    0.1015009
457840.0000000    0.1121890
457880.0000000    0.1042159
457920.0000000    0.1094440
457960.0000000    0.1080625
458000.0000000    0.1144807
458040.0000000    0.1056097
458080.0000000    0.1126887
458120.0000000    0.1007008
458160.0000000    0.1032590
458200.0000000    0.1039812
458240.0000000    0.1059720
458280.0000000    0.1117282
458320.0000000    0.1118194
458360.0000000    0.1098977
458400.0000000    0.1037618
458440.0000000    0.1037215
458480.0000000    0.1150798
458520.0000000    0.1030863
458560.0000000    0.1002140
458600.0000000    0.1055283
458640.0000000    0.1039298
458680.0000000    0.0969391
458720.0000000    0.1074755
458760.0000000    0.1051235
458800.0000000    0.0990502
458840.0000000    0.1042864
458880.0000000    0.1013403
458920.0000000    0.1059338
458960.0000000    0.0977890
459000.0000000    0.1024696
459040.0000000    0.1004074
459080.0000000    0.1170525
459120.0000000    0.1019109
459160.0000000    0.1100735
459200.0000000    0.1032916
459240.0000000    0.0966049
459280.0000000    0.1080636
459320.0000000    0.1074587
459360.0000000    0.1085718
459400.0000000    0.1087423
459440.0000000    0.0919057
459480.0000000    0.1068377
459520.0000000    0.0892070
459560.0000000    0.1049285
459600.0000000    0.1121260
459640.0000000    0.1028850
459680.0000000    0.1016437
459720.0000000    0.0985303
459760.0000000    0.1009433
459800.0000000    0.1160944
459840.0000000    0.1019860
459880.0000000    0.1011252
459920.0000000    0.1019264
459960.0000000    0.1004974
460000.0000000    0.1002061
460040.0000000    0.0959270
460080.0000000    0.1049170
460120.0000000    0.1096523
460160.0000000    0.1154947
460200.0000000    0.1057356
460240.0000000    0.1090937
460280.0000000    0.0963989
460320.0000000    0.1007663
460360.0000000    0.0968779
460400.0000000    0.1106498
460440.0000000    0.1079939
460480.0000000    0.1095454
460520.0000000    0.0982549
460560.0000000    0.1051713
460600.0000000    0.1040148
460640.0000000    0.0965245
460680.0000000    0.1065835
460720.0000000    0.0942549
460760.0000000    0.0943430
460800.0000000    0.0981415
460840.0000000    0.1093203
460880.0000000    0.1042679
460920.0000000    0.1130878
460960.0000000    0.0966275
461000.0000000    0.0964486
461040.0000000    0.0921520
461080.0000000    0.1159446
461120.0000000    0.1052806
461160.0000000    0.0992433
461200.0000000    0.1016228
461240.0000000    0.0940446
461280.0000000    0.0941586
461320.0000000    0.0946414
461360.0000000    0.0983182
461400.0000000    0.1012103
461440.0000000    0.0999391
461480.0000000    0.1048497
461520.0000000    0.1061583
461560.0000000    0.1076044
461600.0000000    0.1062029
461640.0000000    0.1005530
461680.0000000    0.1055028
461720.0000000    0.1040505
461760.0000000    0.0962581
461800.0000000    0.0998818
461840.0000000    0.0995068
461880.0000000    0.0976993
461920.0000000    0.1040806
461960.0000000    0.1067642
462000.0000000    0.1013619
462040.0000000    0.1007335
462080.0000000    0.1008641
462120.0000000    0.1071927
462160.0000000    0.1015381
462200.0000000    0.1117040
462240.0000000    0.1020712
462280.0000000    0.1165063
462320.0000000    0.1035113
462360.0000000    0.1085771
462400.0000000    0.0966850
462440.0000000    0.0964261
462480.0000000    0.0920868
462520.0000000    0.0972138
462560.0000000    0.0998019
462600.0000000    0.1125776
462640.0000000    0.1137650
462680.0000000    0.1166384
462720.0000000    0.1095515
462760.0000000    0.1098617
462800.0000000    0.1085261
462840.0000000    0.1122634
462880.0000000    0.1039253
462920.0000000    0.1067350
462960.0000000    0.1012031
463000.0000000    0.1039647
463040.0000000    0.1033063
463080.0000000    0.1068023
463120.0000000    0.1051279
463160.0000000    0.1124310
463200.0000000    0.1042532
463240.0000000    0.1119166
463280.0000000    0.1099474
463320.0000000    0.1051250
463360.0000000    0.1072496
463400.0000000    0.1024409
463440.0000000    0.1042459
463480.0000000    0.1013218
463520.0000000    0.1038005
463560.0000000    0.1042845
463600.0000000    0.1097328
463640.0000000    0.1061148
463680.0000000    0.1093178
463720.0000000    0.1136973
463760.0000000    0.1109884
463800.0000000    0.0984214
463840.0000000    0.1110476
463880.0000000    0.1087277
463920.0000000    0.0960780
463960.0000000    0.1047664
464000.0000000    0.1040658
464040.0000000    0.1210060
464080.0000000    0.1136321
464120.0000000    0.1043984
464160.0000000    0.1049235
464200.0000000    0.1014805
464240.0000000    0.1099375
464280.0000000    0.1080880
464320.0000000    0.0969900
464360.0000000    0.0979441
464400.0000000    0.1106708
464440.0000000    0.1043438
464480.0000000    0.1003438
464520.0000000    0.0965580
464560.0000000    0.1031507
464600.0000000    0.1061776
464640.0000000    0.1030569
464680.0000000    0.1011826
464720.0000000    0.1070203
464760.0000000    0.1057738
464800.0000000    0.1014500
464840.0000000    0.1065587
464880.0000000    0.0956984
464920.0000000    0.1078938
464960.0000000    0.1010076
465000.0000000    0.1018154
465040.0000000    0.1098517
465080.0000000    0.1059115
465120.0000000    0.1012682
465160.0000000    0.1018149
465200.0000000    0.1049353
465240.0000000    0.1091458
465280.0000000    0.1032650
465320.0000000    0.1033383
465360.0000000    0.0979767
465400.0000000    0.1015806
465440.0000000    0.1122301
465480.0000000    0.1104644
465520.0000000    0.1006941
465560.0000000    0.1036881
465600.0000000    0.1035521
465640.0000000    0.1082903
465680.0000000    0.1014912
465720.0000000    0.1056013
465760.0000000    0.0957374
465800.0000000    0.1153444
465840.0000000    0.1046052
465880.0000000    0.1036290
465920.0000000    0.1011073
465960.0000000    0.0986711
466000.0000000    0.1120210
466040.0000000    0.1054076
466080.0000000    0.1081440
466120.0000000    0.1085819
466160.0000000    0.1032713
466200.0000000    0.1029815
466240.0000000    0.1002000
466280.0000000    0.0984574
466320.0000000    0.0931052
466360.0000000    0.0949243
466400.0000000    0.0951480
466440.0000000    0.1046288
466480.0000000    0.0948566
466520.0000000    0.1017895
466560.0000000    0.1005438
466600.0000000    0.0994435
466640.0000000    0.0958538
466680.0000000    0.0947202
466720.0000000    0.0935841
466760.0000000    0.0942940
466800.0000000    0.0885628
466840.0000000    0.0902186
466880.0000000    0.0960460
466920.0000000    0.0936050
466960.0000000    0.0942885
467000.0000000    0.0905258
467040.0000000    0.0906425
467080.0000000    0.0952506
467120.0000000    0.1010862
467160.0000000    0.1094745
467200.0000000    0.1030022
467240.0000000    0.0968701
467280.0000000    0.0971220
467320.0000000    0.0958433
467360.0000000    0.1035265
467400.0000000    0.0991893
467440.0000000    0.0915506
467480.0000000    0.0954530
467520.0000000    0.0998470
467560.0000000    0.0940191
467600.0000000    0.0973487
467640.0000000    0.0972393
467680.0000000    0.0986978
467720.0000000    0.0992015
467760.0000000    0.1013430
467800.0000000    0.0994714
467840.0000000    0.0973157
467880.0000000    0.0982215
467920.0000000    0.1002106
467960.0000000    0.0971316
468000.0000000    0.1029584
468040.0000000    0.1076950
468080.0000000    0.0979014
468120.0000000    0.1036704
468160.0000000    0.1045038
468200.0000000    0.1049045
468240.0000000    0.0989197
468280.0000000    0.0989129
468320.0000000    0.0975935
468360.0000000    0.0993607
468400.0000000    0.0994775
468440.0000000    0.0963996
468480.0000000    0.1013912
468520.0000000    0.0903201
468560.0000000    0.0960498
468600.0000000    0.0959873
468640.0000000    0.0931722
468680.0000000    0.0933913
468720.0000000    0.1006508
468760.0000000    0.0910049
468800.0000000    0.0896937
468840.0000000    0.0978099
468880.0000000    0.0993802
468920.0000000    0.0984577
468960.0000000    0.0910814
469000.0000000    0.0989752
469040.0000000    0.0928527
469080.0000000    0.0955961
469120.0000000    0.1015988
469160.0000000    0.1053027
469200.0000000    0.0968964
469240.0000000    0.0889591
469280.0000000    0.0914422
469320.0000000    0.0990838
469360.0000000    0.1031172
469400.0000000    0.1026695
469440.0000000    0.1000240
469480.0000000    0.1067418
469520.0000000    0.0972525
469560.0000000    0.0961202
469600.0000000    0.0934117
469640.0000000    0.1144679
469680.0000000    0.1082400
469720.0000000    0.1001510
469760.0000000    0.1015574
469800.0000000    0.1087405
469840.0000000    0.0980960
469880.0000000    0.0971651
469920.0000000    0.1026955
469960.0000000    0.1010072
470000.0000000    0.0932487
470040.0000000    0.1024645
470080.0000000    0.1010309
470120.0000000    0.1120692
470160.0000000    0.1101020
470200.0000000    0.1158608
470240.0000000    0.1137384
470280.0000000    0.1134122
470320.0000000    0.1042259
470360.0000000    0.1208758
470400.0000000    0.1131252
470440.0000000    0.1094413
470480.0000000    0.1114701
470520.0000000    0.1016985
470560.0000000    0.1148271
470600.0000000    0.1051108
470640.0000000    0.1057291
470680.0000000    0.1080400
470720.0000000    0.1119077
470760.0000000    0.1101035
470800.0000000    0.1106846
470840.0000000    0.1182181
470880.0000000    0.1224958
470920.0000000    0.1022388
470960.0000000    0.1012734
471000.0000000    0.0953107
471040.0000000    0.1117575
471080.0000000    0.1024110
471120.0000000    0.1119961
471160.0000000    0.1089308
471200.0000000    0.1038976
471240.0000000    0.1052475
471280.0000000    0.1041283
471320.0000000    0.0985991
471360.0000000    0.1022492
471400.0000000    0.1000070
471440.0000000    0.0998833
471480.0000000    0.0968385
471520.0000000    0.0976231
471560.0000000    0.0922649
471600.0000000    0.0953045
471640.0000000    0.0974363
471680.0000000    0.0999839
471720.0000000    0.0946666
471760.0000000    0.1191365
471800.0000000    0.1039304
471840.0000000    0.1050491
471880.0000000    0.1035266
471920.0000000    0.1003997
471960.0000000    0.1045676
472000.0000000    0.0912922
472040.0000000    0.0943534
472080.0000000    0.0915677
472120.0000000    0.0989210
472160.0000000    0.0956168
472200.0000000    0.0978720
472240.0000000    0.1030378
472280.0000000    0.1059045
472320.0000000    0.1105829
472360.0000000    0.1169888
472400.0000000    0.0985181
472440.0000000    0.0892339
472480.0000000    0.0946541
472520.0000000    0.0915628
472560.0000000    0.0875231
472600.0000000    0.0879590
472640.0000000    0.0953166
472680.0000000    0.0906506
472720.0000000    0.0891877
472760.0000000    0.0980778
472800.0000000    0.0879639
472840.0000000    0.0900616
472880.0000000    0.0952432
472920.0000000    0.0885898
472960.0000000    0.0966887
473000.0000000    0.0867191
473040.0000000    0.0945345
473080.0000000    0.0819996
473120.0000000    0.1115499
473160.0000000    0.0871146
473200.0000000    0.0834731
473240.0000000    0.1035787
473280.0000000    0.1010251
473320.0000000    0.0997117
473360.0000000    0.0934865
473400.0000000    0.1014313
473440.0000000    0.0940302
473480.0000000    0.0991407
473520.0000000    0.0952083
473560.0000000    0.0956302
473600.0000000    0.0934102
473640.0000000    0.0901687
473680.0000000    0.0989802
473720.0000000    0.1053168
473760.0000000    0.1048679
473800.0000000    0.0948749
473840.0000000    0.1027058
473880.0000000    0.1000851
473920.0000000    0.1057272
473960.0000000    0.0881110
474000.0000000    0.1154952
474040.0000000    0.1083626
474080.0000000    0.1133829
474120.0000000    0.0938266
474160.0000000    0.1032267
474200.0000000    0.1097066
474240.0000000    0.1043929
474280.0000000    0.0987675
474320.0000000    0.1013630
474360.0000000    0.1035182
474400.0000000    0.1077577
474440.0000000    0.1064904
474480.0000000    0.1025754
474520.0000000    0.0978689
474560.0000000    0.0960983
474600.0000000    0.1078685
474640.0000000    0.0938801
474680.0000000    0.0992964
474720.0000000    0.0981144
474760.0000000    0.0984211
474800.0000000    0.0989681
474840.0000000    0.1054610
474880.0000000    0.1071645
474920.0000000    0.1072226
474960.0000000    0.0906498
475000.0000000    0.0965326
475040.0000000    0.0977354
475080.0000000    0.1061851
475120.0000000    0.1032647
475160.0000000    0.1050629
475200.0000000    0.1079893
475240.0000000    0.0954090
475280.0000000    0.0985021
475320.0000000    0.1028207
475360.0000000    0.1044725
475400.0000000    0.0865879
475440.0000000    0.1045966
475480.0000000    0.0970825
475520.0000000    0.1041899
475560.0000000    0.1025655
475600.0000000    0.0994242
475640.0000000    0.1009221
475680.0000000    0.1066341
475720.0000000    0.1079717
475760.0000000    0.1072658
475800.0000000    0.1054523
475840.0000000    0.0914509
475880.0000000    0.0925645
475920.0000000    0.1017733
475960.0000000    0.1195798
476000.0000000    0.1155565
476040.0000000    0.1067716
476080.0000000    0.1107240
476120.0000000    0.1076395
476160.0000000    0.1062421
476200.0000000    0.1102845
476240.0000000    0.1096901
476280.0000000    0.0997382
476320.0000000    0.1026177
476360.0000000    0.1067234
476400.0000000    0.1034261
476440.0000000    0.1052140
476480.0000000    0.1065473
476520.0000000    0.0991833
476560.0000000    0.1123836
476600.0000000    0.1030630
476640.0000000    0.1069090
476680.0000000    0.0960578
476720.0000000    0.1036045
476760.0000000    0.1003848
476800.0000000    0.0983118
476840.0000000    0.0931694
476880.0000000    0.1113682
476920.0000000    0.1070877
476960.0000000    0.0941605
477000.0000000    0.1100990
477040.0000000    0.1019970
477080.0000000    0.1100990
477120.0000000    0.1058254
477160.0000000    0.1041719
477200.0000000    0.1042019
477240.0000000    0.0988504
477280.0000000    0.1147242
477320.0000000    0.1178567
477360.0000000    0.1019985
477400.0000000    0.1040650
477440.0000000    0.1056493
477480.0000000    0.1032359
477520.0000000    0.0974461
477560.0000000    0.1044227
477600.0000000    0.1039749
477640.0000000    0.1024111
477680.0000000    0.1008857
477720.0000000    0.1007019
477760.0000000    0.0956896
477800.0000000    0.1025869
477840.0000000    0.1019463
477880.0000000    0.1015437
477920.0000000    0.0882751
477960.0000000    0.0889890
478000.0000000    0.0964288
478040.0000000    0.0973019
478080.0000000    0.0942441
478120.0000000    0.0922162
478160.0000000    0.0963365
478200.0000000    0.0946217
478240.0000000    0.0982233
478280.0000000    0.0993039
478320.0000000    0.0928669
478360.0000000    0.0966589
478400.0000000    0.0992980
478440.0000000    0.0888262
478480.0000000    0.0906016
478520.0000000    0.1065374
478560.0000000    0.1056841
478600.0000000    0.0937518
478640.0000000    0.0976842
478680.0000000    0.1030930
478720.0000000    0.0973884
478760.0000000    0.0947079
478800.0000000    0.1012657
478840.0000000    0.1030150
478880.0000000    0.0992178
478920.0000000    0.1072408
478960.0000000    0.0977595
479000.0000000    0.0959981
479040.0000000    0.0980884
479080.0000000    0.1035885
479120.0000000    0.0909276
479160.0000000    0.0900181
479200.0000000    0.0921336
479240.0000000    0.0878365
479280.0000000    0.1032009
479320.0000000    0.0989118
479360.0000000    0.0992079
479400.0000000    0.1041359
479440.0000000    0.1003333
479480.0000000    0.1027651
479520.0000000    0.0989429
479560.0000000    0.1002937
479600.0000000    0.0877641
479640.0000000    0.0963584
479680.0000000    0.0899866
479720.0000000    0.0993987
479760.0000000    0.1096140
479800.0000000    0.1030426
479840.0000000    0.0988801
479880.0000000    0.0989680
479920.0000000    0.1030423
479960.0000000    0.0908490
480000.0000000    0.0992527
480040.0000000    0.0941843
480080.0000000    0.0938391
480120.0000000    0.0910748
480160.0000000    0.1121763
480200.0000000    0.1003186
480240.0000000    0.1016334
480280.0000000    0.0963416
480320.0000000    0.0964504
480360.0000000    0.0999330
480400.0000000    0.0991027
480440.0000000    0.1143044
480480.0000000    0.0992752
480520.0000000    0.0963164
480560.0000000    0.1057873
480600.0000000    0.0965716
480640.0000000    0.0893244
480680.0000000    0.1069512
480720.0000000    0.1140372
480760.0000000    0.1015203
480800.0000000    0.0965094
480840.0000000    0.1062921
480880.0000000    0.0986409
480920.0000000    0.0944974
480960.0000000    0.0928475
481000.0000000    0.0917959
481040.0000000    0.0973421
481080.0000000    0.0981290
481120.0000000    0.0978048
481160.0000000    0.1032116
481200.0000000    0.1082814
481240.0000000    0.1059791
481280.0000000    0.1158773
481320.0000000    0.1115656
481360.0000000    0.1098219
481400.0000000    0.1046136
481440.0000000    0.1021960
481480.0000000    0.1019802
481520.0000000    0.1079502
481560.0000000    0.1015810
481600.0000000    0.1076908
481640.0000000    0.1125384
481680.0000000    0.1061562
481720.0000000    0.1114488
481760.0000000    0.1078666
481800.0000000    0.1048640
481840.0000000    0.1010929
481880.0000000    0.1059827
481920.0000000    0.1004124
481960.0000000    0.1063248
482000.0000000    0.1036501
482040.0000000    0.1009029
482080.0000000    0.1065921
482120.0000000    0.1000481
482160.0000000    0.1000326
482200.0000000    0.1083844
482240.0000000    0.1083253
482280.0000000    0.1003994
482320.0000000    0.1047454
482360.0000000    0.0964594
482400.0000000    0.1044449
482440.0000000    0.1016112
482480.0000000    0.1015242
482520.0000000    0.0946141
482560.0000000    0.1022571
482600.0000000    0.1273716
482640.0000000    0.1108736
482680.0000000    0.1122457
482720.0000000    0.1064055
482760.0000000    0.1168301
482800.0000000    0.1046197
482840.0000000    0.1027159
482880.0000000    0.1095522
482920.0000000    0.1055766
482960.0000000    0.1122517
483000.0000000    0.0974175
483040.0000000    0.0966128
483080.0000000    0.0931675
483120.0000000    0.1073338
483160.0000000    0.1070579
483200.0000000    0.1056712
483240.0000000    0.1007149
483280.0000000    0.1006868
483320.0000000    0.1139272
483360.0000000    0.0954043
483400.0000000    0.0955443
483440.0000000    0.1052456
483480.0000000    0.1068545
483520.0000000    0.1113178
483560.0000000    0.0960998
483600.0000000    0.0954317
483640.0000000    0.0950802
483680.0000000    0.1025747
483720.0000000    0.0953772
483760.0000000    0.0976102
483800.0000000    0.1047718
483840.0000000    0.0956227
483880.0000000    0.1099388
483920.0000000    0.1019082
483960.0000000    0.1053888
484000.0000000    0.1045759
484040.0000000    0.1047804
484080.0000000    0.1059449
484120.0000000    0.1063312
484160.0000000    0.1008372
484200.0000000    0.1042010
484240.0000000    0.1034592
484280.0000000    0.1019062
484320.0000000    0.1093512
484360.0000000    0.0959370
484400.0000000    0.0996276
484440.0000000    0.1044055
484480.0000000    0.1027282
484520.0000000    0.1034798
484560.0000000    0.0941232
484600.0000000    0.1015043
484640.0000000    0.0962069
484680.0000000    0.1020187
484720.0000000    0.0912481
484760.0000000    0.0888327
484800.0000000    0.0965692
484840.0000000    0.0945117
484880.0000000    0.0933947
484920.0000000    0.1031041
484960.0000000    0.1055195
485000.0000000    0.1113320
485040.0000000    0.1078300
485080.0000000    0.1049651
485120.0000000    0.1056738
485160.0000000    0.1085864
485200.0000000    0.1102487
485240.0000000    0.1109672
485280.0000000    0.1274048
485320.0000000    0.1195239
485360.0000000    0.1124544
485400.0000000    0.1230284
485440.0000000    0.1130399
485480.0000000    0.1208772
485520.0000000    0.1155036
485560.0000000    0.1151607
485600.0000000    0.1127026
485640.0000000    0.1106798
485680.0000000    0.1128923
485720.0000000    0.1152116
485760.0000000    0.1112772
485800.0000000    0.1146245
485840.0000000    0.1050973
485880.0000000    0.1004690
485920.0000000    0.1050293
485960.0000000    0.1053381
486000.0000000    0.1081891
486040.0000000    0.0988958
486080.0000000    0.0975623
486120.0000000    0.1011076
486160.0000000    0.1009748
486200.0000000    0.1071978
486240.0000000    0.0994789
486280.0000000    0.1060725
486320.0000000    0.1093598
486360.0000000    0.1005257
486400.0000000    0.1009373
486440.0000000    0.0989270
486480.0000000    0.1031432
486520.0000000    0.1003144
486560.0000000    0.0958699
486600.0000000    0.1016490
486640.0000000    0.1010435
486680.0000000    0.0951855
486720.0000000    0.1042516
486760.0000000    0.1042421
486800.0000000    0.0970286
486840.0000000    0.0980200
486880.0000000    0.1052332
486920.0000000    0.0923740
486960.0000000    0.1036118
487000.0000000    0.0977887
487040.0000000    0.1061022
487080.0000000    0.1042568
487120.0000000    0.1049426
487160.0000000    0.1000562
487200.0000000    0.1025607
487240.0000000    0.0966116
487280.0000000    0.0941087
487320.0000000    0.1016803
487360.0000000    0.0976676
487400.0000000    0.1120295
487440.0000000    0.1078489
487480.0000000    0.1128467
487520.0000000    0.1022656
487560.0000000    0.1013798
487600.0000000    0.1000157
487640.0000000    0.1007797
487680.0000000    0.1048823
487720.0000000    0.1089738
487760.0000000    0.1035111
487800.0000000    0.1165220
487840.0000000    0.1097313
487880.0000000    0.1133644
487920.0000000    0.1035895
487960.0000000    0.1051897
488000.0000000    0.1063290
488040.0000000    0.1094605
488080.0000000    0.1041104
488120.0000000    0.1031621
488160.0000000    0.1037316
488200.0000000    0.1123437
488240.0000000    0.0992018
488280.0000000    0.1054030
488320.0000000    0.1051115
488360.0000000    0.1066429
488400.0000000    0.1056600
488440.0000000    0.1032037
488480.0000000    0.1095809
488520.0000000    0.1021741
488560.0000000    0.1014767
488600.0000000    0.1040778
488640.0000000    0.1045033
488680.0000000    0.0993970
488720.0000000    0.1098085
488760.0000000    0.1135793
488800.0000000    0.1068061
488840.0000000    0.1008140
488880.0000000    0.1064031
488920.0000000    0.1070895
488960.0000000    0.1022998
489000.0000000    0.1084585
489040.0000000    0.1157792
489080.0000000    0.1112355
489120.0000000    0.1080293
489160.0000000    0.1032504
489200.0000000    0.1086487
489240.0000000    0.1057845
489280.0000000    0.1105865
489320.0000000    0.1040629
489360.0000000    0.1067807
489400.0000000    0.1093660
489440.0000000    0.1099151
489480.0000000    0.1152117
489520.0000000    0.1178422
489560.0000000    0.1142837
489600.0000000    0.1077818
489640.0000000    0.1078272
489680.0000000    0.1104561
489720.0000000    0.1017119
489760.0000000    0.1154625
489800.0000000    0.1055435
489840.0000000    0.1108922
489880.0000000    0.1121543
489920.0000000    0.1143098
489960.0000000    0.1183606
490000.0000000    0.1060281
490040.0000000    0.1084176
490080.0000000    0.1073029
490120.0000000    0.1009740
490160.0000000    0.1101113
490200.0000000    0.0994357
490240.0000000    0.1169262
490280.0000000    0.1147833
490320.0000000    0.1096278
490360.0000000    0.1259501
490400.0000000    0.1055829
490440.0000000    0.1109798
490480.0000000    0.1026575
490520.0000000    0.1025855
490560.0000000    0.1148195
490600.0000000    0.1153893
490640.0000000    0.1150916
490680.0000000    0.1019263
490720.0000000    0.1101403
490760.0000000    0.1074487
490800.0000000    0.0979911
490840.0000000    0.1000638
490880.0000000    0.1048373
490920.0000000    0.1130571
490960.0000000    0.1064310
491000.0000000    0.1073563
491040.0000000    0.1084069
491080.0000000    0.1043679
491120.0000000    0.1030907
491160.0000000    0.1113350
491200.0000000    0.1050897
491240.0000000    0.1057131
491280.0000000    0.1105963
491320.0000000    0.1010997
491360.0000000    0.1105975
491400.0000000    0.1186036
491440.0000000    0.1212293
491480.0000000    0.1192956
491520.0000000    0.1142004
491560.0000000    0.1070228
491600.0000000    0.1176863
491640.0000000    0.1153156
491680.0000000    0.1231735
491720.0000000    0.1285300
491760.0000000    0.1294799
491800.0000000    0.1259714
491840.0000000    0.1247355
491880.0000000    0.1327292
491920.0000000    0.1229016
491960.0000000    0.1269335
492000.0000000    0.1180402
492040.0000000    0.1107288
492080.0000000    0.1153750
492120.0000000    0.1068069
492160.0000000    0.1170396
492200.0000000    0.1203988
492240.0000000    0.1199565
492280.0000000    0.1188352
492320.0000000    0.1351916
492360.0000000    0.1246646
492400.0000000    0.1302030
492440.0000000    0.1219290
492480.0000000    0.1318400
492520.0000000    0.1212794
492560.0000000    0.1140897
492600.0000000    0.1231493
492640.0000000    0.1289257
492680.0000000    0.1322924
492720.0000000    0.1327903
492760.0000000    0.1301044
492800.0000000    0.1335746
492840.0000000    0.1214127
492880.0000000    0.1142857
492920.0000000    0.1250004
492960.0000000    0.1292153
493000.0000000    0.1297195
493040.0000000    0.1286324
493080.0000000    0.1266106
493120.0000000    0.1289788
493160.0000000    0.1302890
493200.0000000    0.1224063
493240.0000000    0.1095052
493280.0000000    0.1110999
493320.0000000    0.1189880
493360.0000000    0.1143968
493400.0000000    0.1140065
493440.0000000    0.1295480
493480.0000000    0.1216905
493520.0000000    0.1163756
493560.0000000    0.1104330
493600.0000000    0.1147471
493640.0000000    0.1205542
493680.0000000    0.1078647
493720.0000000    0.1185714
493760.0000000    0.1113932
493800.0000000    0.1136031
493840.0000000    0.1150796
493880.0000000    0.1127170
493920.0000000    0.1255964
493960.0000000    0.1182420
494000.0000000    0.1155360
494040.0000000    0.1191836
494080.0000000    0.1199009
494120.0000000    0.1199014
494160.0000000    0.1198890
494200.0000000    0.1181959
494240.0000000    0.1114665
494280.0000000    0.1131618
494320.0000000    0.1118819
494360.0000000    0.1146783
494400.0000000    0.1124309
494440.0000000    0.1082058
494480.0000000    0.1054397
494520.0000000    0.1026320
494560.0000000    0.1045990
494600.0000000    0.0935248
494640.0000000    0.1037020
494680.0000000    0.1009864
494720.0000000    0.1045307
494760.0000000    0.1061551
494800.0000000    0.1098234
494840.0000000    0.1022497
494880.0000000    0.1012372
494920.0000000    0.0974771
494960.0000000    0.1092198
495000.0000000    0.0985733
495040.0000000    0.0984986
495080.0000000    0.1025973
495120.0000000    0.0982176
495160.0000000    0.0949283
495200.0000000    0.1050066
495240.0000000    0.1044554
495280.0000000    0.1067524
495320.0000000    0.1050053
495360.0000000    0.0954829
495400.0000000    0.1069594
495440.0000000    0.1076218
495480.0000000    0.1076839
495520.0000000    0.1022392
495560.0000000    0.1139357
495600.0000000    0.1143134
495640.0000000    0.1025159
495680.0000000    0.1059491
495720.0000000    0.0979590
495760.0000000    0.0968128
495800.0000000    0.0928146
495840.0000000    0.1059260
495880.0000000    0.1032198
495920.0000000    0.0970613
495960.0000000    0.0971874
496000.0000000    0.1018925
496040.0000000    0.1227899
496080.0000000    0.1027379
496120.0000000    0.1010736
496160.0000000    0.1084300
496200.0000000    0.1053947
496240.0000000    0.1098191
496280.0000000    0.1020472
496320.0000000    0.0947669
496360.0000000    0.1033102
496400.0000000    0.1002853
496440.0000000    0.1173663
496480.0000000    0.1082483
496520.0000000    0.1013586
496560.0000000    0.1007564
496600.0000000    0.1080677
496640.0000000    0.0980827
496680.0000000    0.0995094
496720.0000000    0.0972086
496760.0000000    0.1018626
496800.0000000    0.1073197
496840.0000000    0.1006138
496880.0000000    0.1042223
496920.0000000    0.1029071
496960.0000000    0.1114163
497000.0000000    0.1044070
497040.0000000    0.1016804
497080.0000000    0.1109975
497120.0000000    0.1007463
497160.0000000    0.0991730
497200.0000000    0.1073330
497240.0000000    0.1000442
497280.0000000    0.0947752
497320.0000000    0.0941712
497360.0000000    0.0993973
497400.0000000    0.0960588
497440.0000000    0.1009400
497480.0000000    0.0928375
497520.0000000    0.0993636
497560.0000000    0.1073298
497600.0000000    0.1055811
497640.0000000    0.1033733
497680.0000000    0.0946763
497720.0000000    0.0995196
497760.0000000    0.1138870
497800.0000000    0.1076132
497840.0000000    0.1015961
497880.0000000    0.0964770
497920.0000000    0.1042901
497960.0000000    0.0992651
498000.0000000    0.1011758
498040.0000000    0.1043764
498080.0000000    0.1005559
498120.0000000    0.1035964
498160.0000000    0.1178655
498200.0000000    0.1004086
498240.0000000    0.1118588
498280.0000000    0.1102007
498320.0000000    0.1050578
498360.0000000    0.1049501
498400.0000000    0.1060176
498440.0000000    0.1056188
498480.0000000    0.0999549
498520.0000000    0.0916266
498560.0000000    0.1019059
498600.0000000    0.0982607
498640.0000000    0.0974330
498680.0000000    0.1191499
498720.0000000    0.1112946
498760.0000000    0.0978171
498800.0000000    0.1023700
498840.0000000    0.1072639
498880.0000000    0.1051180
498920.0000000    0.0979547
498960.0000000    0.1005222
499000.0000000    0.0977860
499040.0000000    0.0881797
499080.0000000    0.0956969
499120.0000000    0.0995727
499160.0000000    0.1059633
499200.0000000    0.0964523
499240.0000000    0.1013380
499280.0000000    0.0914060
499320.0000000    0.1010728
499360.0000000    0.0930487
499400.0000000    0.1048773
499440.0000000    0.0938975
499480.0000000    0.0978383
499520.0000000    0.1087202
499560.0000000    0.1054373
499600.0000000    0.1067573
499640.0000000    0.1029936
499680.0000000    0.1018081
499720.0000000    0.0924293
499760.0000000    0.1040056
499800.0000000    0.0959732
499840.0000000    0.1016056
499880.0000000    0.0973133
499920.0000000    0.1062190
499960.0000000    0.1053493
500000.0000000    0.1003582
500040.0000000    0.1090759
500080.0000000    0.0966600
500120.0000000    0.1006646
500160.0000000    0.1072292
500200.0000000    0.1015265
500240.0000000    0.0970590
500280.0000000    0.1098244
500320.0000000    0.1195299
500360.0000000    0.0975259
500400.0000000    0.1098204
500440.0000000    0.0942107
500480.0000000    0.1205250
500520.0000000    0.1149904
500560.0000000    0.1021375
500600.0000000    0.0993210
500640.0000000    0.1027150
500680.0000000    0.0957151
500720.0000000    0.1056668
500760.0000000    0.0940857
500800.0000000    0.0932310
500840.0000000    0.0955152
500880.0000000    0.0995497
500920.0000000    0.0980245
500960.0000000    0.0977029
501000.0000000    0.0869844
501040.0000000    0.0960301
501080.0000000    0.0966461
501120.0000000    0.1048417
501160.0000000    0.1033695
501200.0000000    0.0935952
501240.0000000    0.1248319
501280.0000000    0.1187651
501320.0000000    0.1028952
501360.0000000    0.0952972
501400.0000000    0.1017213
501440.0000000    0.1007555
501480.0000000    0.1064509
501520.0000000    0.1003847
501560.0000000    0.1076352
501600.0000000    0.1060134
501640.0000000    0.0977246
501680.0000000    0.1151281
501720.0000000    0.0991821
501760.0000000    0.1069654
501800.0000000    0.0901462
501840.0000000    0.1002506
501880.0000000    0.1034070
501920.0000000    0.1118705
501960.0000000    0.1068800
502000.0000000    0.0992591
502040.0000000    0.0971387
502080.0000000    0.1003467
502120.0000000    0.0920341
502160.0000000    0.0994590
502200.0000000    0.0947915
502240.0000000    0.0958331
502280.0000000    0.0973244
502320.0000000    0.1001333
502360.0000000    0.0975879
502400.0000000    0.1070012
502440.0000000    0.1029339
502480.0000000    0.1006689
502520.0000000    0.1031926
502560.0000000    0.0996086
502600.0000000    0.1009575
502640.0000000    0.1008516
502680.0000000    0.1048555
502720.0000000    0.1062366
502760.0000000    0.1012012
502800.0000000    0.1069066
502840.0000000    0.1019938
502880.0000000    0.1094721
502920.0000000    0.1060900
502960.0000000    0.1133332
503000.0000000    0.1165896
503040.0000000    0.1019592
503080.0000000    0.1066268
503120.0000000    0.1037175
503160.0000000    0.1145390
503200.0000000    0.1068856
503240.0000000    0.1133315
503280.0000000    0.1246208
503320.0000000    0.1253077
503360.0000000    0.1166780
503400.0000000    0.1107545
503440.0000000    0.1146771
503480.0000000    0.1116687
503520.0000000    0.1085663
503560.0000000    0.1072688
503600.0000000    0.1002827
503640.0000000    0.1205314
503680.0000000    0.1057732
503720.0000000    0.1077307
503760.0000000    0.1118805
503800.0000000    0.1111260
503840.0000000    0.1080036
503880.0000000    0.1130408
503920.0000000    0.1106758
503960.0000000    0.1167557
504000.0000000    0.1172916
504040.0000000    0.1195948
504080.0000000    0.1194028
504120.0000000    0.1156502
504160.0000000    0.1303509
504200.0000000    0.1067084
504240.0000000    0.1082940
504280.0000000    0.1108385
504320.0000000    0.1247196
504360.0000000    0.1120166
504400.0000000    0.1076977
504440.0000000    0.1093148
504480.0000000    0.1193806
504520.0000000    0.1169189
504560.0000000    0.1149308
504600.0000000    0.1057322
504640.0000000    0.1083684
504680.0000000    0.1084790
504720.0000000    0.1220200
504760.0000000    0.1179158
504800.0000000    0.1132161
504840.0000000    0.1139015
504880.0000000    0.1216170
504920.0000000    0.1142850
504960.0000000    0.1098315
505000.0000000    0.1087799
505040.0000000    0.1175944
505080.0000000    0.1076815
505120.0000000    0.1156029
505160.0000000    0.1162755
505200.0000000    0.1118988
505240.0000000    0.1203075
505280.0000000    0.1219120
505320.0000000    0.1031504
505360.0000000    0.1017845
505400.0000000    0.1101918
505440.0000000    0.1082768
505480.0000000    0.1076784
505520.0000000    0.1003078
505560.0000000    0.1078125
505600.0000000    0.1109786
505640.0000000    0.1221122
505680.0000000    0.1069888
505720.0000000    0.1208464
505760.0000000    0.1118674
505800.0000000    0.1231050
505840.0000000    0.1252982
505880.0000000    0.1230353
505920.0000000    0.1236735
505960.0000000    0.1183936
506000.0000000    0.1184251
506040.0000000    0.1177454
506080.0000000    0.1235613
506120.0000000    0.1250425
506160.0000000    0.1267365
506200.0000000    0.1237345
506240.0000000    0.1291962
506280.0000000    0.1186236
506320.0000000    0.1152470
506360.0000000    0.1099789
506400.0000000    0.1110656
506440.0000000    0.1083725
506480.0000000    0.1166142
506520.0000000    0.1197456
506560.0000000    0.1156313
506600.0000000    0.1079708
506640.0000000    0.1142767
506680.0000000    0.1041141
506720.0000000    0.1071200
506760.0000000    0.1099058
506800.0000000    0.1066628
506840.0000000    0.1132324
506880.0000000    0.1011721
506920.0000000    0.1074955
506960.0000000    0.1070213
507000.0000000    0.1063938
507040.0000000    0.1082771
507080.0000000    0.1045578
507120.0000000    0.1002370
507160.0000000    0.0977299
507200.0000000    0.1103992
507240.0000000    0.1004431
507280.0000000    0.1116641
507320.0000000    0.1022829
507360.0000000    0.1024032
507400.0000000    0.1041793
507440.0000000    0.0985697
507480.0000000    0.0951626
507520.0000000    0.1020125
507560.0000000    0.1050963
507600.0000000    0.1035988
507640.0000000    0.1061825
507680.0000000    0.1163935
507720.0000000    0.1108279
507760.0000000    0.1115926
507800.0000000    0.1058055
507840.0000000    0.0934988
507880.0000000    0.0991392
507920.0000000    0.0981872
507960.0000000    0.0980963
508000.0000000    0.1051615
508040.0000000    0.1080615
508080.0000000    0.1175556
508120.0000000    0.1069580
508160.0000000    0.1150557
508200.0000000    0.1260889
508240.0000000    0.1225442
508280.0000000    0.1143446
508320.0000000    0.1230284
508360.0000000    0.1142989
508400.0000000    0.1222901
508440.0000000    0.1171518
508480.0000000    0.1172245
508520.0000000    0.1100784
508560.0000000    0.1163724
508600.0000000    0.1072901
508640.0000000    0.1131633
508680.0000000    0.1285517
508720.0000000    0.1239276
508760.0000000    0.1375041
508800.0000000    0.1235454
508840.0000000    0.1196901
508880.0000000    0.1173487
508920.0000000    0.1029256
508960.0000000    0.1128686
509000.0000000    0.1071318
509040.0000000    0.1244959
509080.0000000    0.1198081
509120.0000000    0.1226107
509160.0000000    0.1246707
509200.0000000    0.1320650
509240.0000000    0.1233541
509280.0000000    0.1094837
509320.0000000    0.1157326
509360.0000000    0.1202481
509400.0000000    0.1082797
509440.0000000    0.1240894
509480.0000000    0.1154141
509520.0000000    0.1078474
509560.0000000    0.1109146
509600.0000000    0.1164656
509640.0000000    0.1165247
509680.0000000    0.1171900
509720.0000000    0.1113522
509760.0000000    0.1135531
509800.0000000    0.1041591
509840.0000000    0.1139705
509880.0000000    0.1053602
509920.0000000    0.1114996
509960.0000000    0.1075827
510000.0000000    0.1045801
510040.0000000    0.1108938
510080.0000000    0.1077942
510120.0000000    0.1150144
510160.0000000    0.1030350
510200.0000000    0.0984096
510240.0000000    0.1012109
510280.0000000    0.1069977
510320.0000000    0.1025048
510360.0000000    0.1073079
510400.0000000    0.1065674
510440.0000000    0.0974660
510480.0000000    0.1076504
510520.0000000    0.0993342
510560.0000000    0.1071852
510600.0000000    0.1015662
510640.0000000    0.1065532
510680.0000000    0.1030171
510720.0000000    0.1113414
510760.0000000    0.1185671
510800.0000000    0.1147912
510840.0000000    0.1010445
510880.0000000    0.1144915
510920.0000000    0.1027044
510960.0000000    0.1202830
511000.0000000    0.1017501
511040.0000000    0.1203448
511080.0000000    0.1221798
511120.0000000    0.1118639
511160.0000000    0.1052447
511200.0000000    0.1181190
511240.0000000    0.1045856
511280.0000000    0.1156273
511320.0000000    0.1089539
511360.0000000    0.1094336
511400.0000000    0.1178276
511440.0000000    0.1179132
511480.0000000    0.1167093
511520.0000000    0.1062836
511560.0000000    0.1150004
511600.0000000    0.1157692
511640.0000000    0.1043017
511680.0000000    0.1076617
511720.0000000    0.1054743
511760.0000000    0.0979066
511800.0000000    0.0975328
511840.0000000    0.1066295
511880.0000000    0.1065101
511920.0000000    0.1022260
511960.0000000    0.1074052
512000.0000000    0.1024583
512040.0000000    0.1101511
512080.0000000    0.1020150
512120.0000000    0.1076421
512160.0000000    0.1123797
512200.0000000    0.1107538
512240.0000000    0.1033875
512280.0000000    0.1133244
512320.0000000    0.0993792
512360.0000000    0.1041453
512400.0000000    0.1041402
512440.0000000    0.1243910
512480.0000000    0.1044746
512520.0000000    0.1104047
512560.0000000    0.1067983
512600.0000000    0.1046056
512640.0000000    0.1061951
512680.0000000    0.1107940
512720.0000000    0.1069723
512760.0000000    0.0989097
512800.0000000    0.0966368
512840.0000000    0.1023077
512880.0000000    0.1099751
512920.0000000    0.1109381
512960.0000000    0.1130832
513000.0000000    0.1029681
513040.0000000    0.1110852
513080.0000000    0.1044544
513120.0000000    0.1073182
513160.0000000    0.1146666
513200.0000000    0.1164372
513240.0000000    0.1164216
513280.0000000    0.1123091
513320.0000000    0.1174535
513360.0000000    0.1103382
513400.0000000    0.1105523
513440.0000000    0.1083684
513480.0000000    0.1249148
513520.0000000    0.1169034
513560.0000000    0.1097364
513600.0000000    0.1160414
513640.0000000    0.1108074
513680.0000000    0.1094469
513720.0000000    0.1219357
513760.0000000    0.1297081
513800.0000000    0.1222537
513840.0000000    0.1144239
513880.0000000    0.1146302
513920.0000000    0.1180574
513960.0000000    0.1215874
514000.0000000    0.1136639
514040.0000000    0.1088063
514080.0000000    0.1124196
514120.0000000    0.1106249
514160.0000000    0.1270454
514200.0000000    0.1183408
514240.0000000    0.1069108
514280.0000000    0.1036235
514320.0000000    0.1080313
514360.0000000    0.1084159
514400.0000000    0.1060040
514440.0000000    0.1202208
514480.0000000    0.1067734
514520.0000000    0.1023886
514560.0000000    0.1104239
514600.0000000    0.1199950
514640.0000000    0.1044052
514680.0000000    0.1117454
514720.0000000    0.1169326
514760.0000000    0.1126375
514800.0000000    0.1073279
514840.0000000    0.1167427
514880.0000000    0.1067913
514920.0000000    0.1071964
514960.0000000    0.1085031
515000.0000000    0.1026611
515040.0000000    0.1081778
515080.0000000    0.1115566
515120.0000000    0.1148161
515160.0000000    0.1059222
515200.0000000    0.1065660
515240.0000000    0.1035189
515280.0000000    0.1092579
515320.0000000    0.1108407
515360.0000000    0.1123279
515400.0000000    0.1148023
515440.0000000    0.1155889
515480.0000000    0.1114302
515520.0000000    0.1085380
515560.0000000    0.1082916
515600.0000000    0.1036270
515640.0000000    0.1059942
515680.0000000    0.1092658
515720.0000000    0.1097836
515760.0000000    0.1094631
515800.0000000    0.1138978
515840.0000000    0.1097109
515880.0000000    0.1060944
515920.0000000    0.1058701
515960.0000000    0.1053285
516000.0000000    0.1091659
516040.0000000    0.0952107
516080.0000000    0.0928017
516120.0000000    0.1031660
516160.0000000    0.1067461
516200.0000000    0.1123020
516240.0000000    0.1021055
516280.0000000    0.1059922
516320.0000000    0.1132544
516360.0000000    0.1105258
516400.0000000    0.1118659
516440.0000000    0.1048620
516480.0000000    0.1055631
516520.0000000    0.1099506
516560.0000000    0.1067615
516600.0000000    0.1053175
516640.0000000    0.1069261
516680.0000000    0.1074311
516720.0000000    0.1112693
516760.0000000    0.1115991
516800.0000000    0.1063115
516840.0000000    0.1144182
516880.0000000    0.1088497
516920.0000000    0.1194556
516960.0000000    0.1140384
517000.0000000    0.1073960
517040.0000000    0.1094143
517080.0000000    0.1137661
517120.0000000    0.1123216
517160.0000000    0.1128761
517200.0000000    0.1087732
517240.0000000    0.1116493
517280.0000000    0.1074686
517320.0000000    0.1023541
517360.0000000    0.1061838
517400.0000000    0.1001980
517440.0000000    0.1054947
517480.0000000    0.1090910
517520.0000000    0.1109561
517560.0000000    0.1032235
517600.0000000    0.1013483
517640.0000000    0.1082088
517680.0000000    0.0983397
517720.0000000    0.0952199
517760.0000000    0.0955156
517800.0000000    0.0930806
517840.0000000    0.0974381
517880.0000000    0.1007716
517920.0000000    0.1074900
517960.0000000    0.1001106
518000.0000000    0.1009823
518040.0000000    0.1007105
518080.0000000    0.1015562
518120.0000000    0.0967828
518160.0000000    0.1019228
518200.0000000    0.0915238
518240.0000000    0.1030603
518280.0000000    0.0993621
518320.0000000    0.0926299
518360.0000000    0.1057104
518400.0000000    0.1110432
518440.0000000    0.1042637
518480.0000000    0.1035197
518520.0000000    0.1134540
518560.0000000    0.1048604
518600.0000000    0.1072320
518640.0000000    0.1145750
518680.0000000    0.1038277
518720.0000000    0.1048242
518760.0000000    0.1062995
518800.0000000    0.1112000
518840.0000000    0.1053544
518880.0000000    0.1055893
518920.0000000    0.0986845
518960.0000000    0.0986031
519000.0000000    0.0998236
519040.0000000    0.1035270
519080.0000000    0.1144343
519120.0000000    0.1068136
519160.0000000    0.1174612
519200.0000000    0.1061518
519240.0000000    0.0956976
519280.0000000    0.0968903
519320.0000000    0.1042166
519360.0000000    0.1054942
519400.0000000    0.1115015
519440.0000000    0.1205499
519480.0000000    0.1082733
519520.0000000    0.0990660
519560.0000000    0.0979101
519600.0000000    0.1056028
519640.0000000    0.1052686
519680.0000000    0.1124970
519720.0000000    0.1136263
519760.0000000    0.1096079
519800.0000000    0.1112597
519840.0000000    0.1133773
519880.0000000    0.1108813
519920.0000000    0.1192888
519960.0000000    0.1153020
520000.0000000    0.1134219
520040.0000000    0.1131534
520080.0000000    0.1113823
520120.0000000    0.1154281
520160.0000000    0.1095047
520200.0000000    0.1106718
520240.0000000    0.1073410
520280.0000000    0.1091539
520320.0000000    0.1162416
520360.0000000    0.1200373
520400.0000000    0.1079403
520440.0000000    0.1052466
520480.0000000    0.1137041
520520.0000000    0.1006524
520560.0000000    0.1051869
520600.0000000    0.0982194
520640.0000000    0.1040502
520680.0000000    0.1063010
520720.0000000    0.1029286
520760.0000000    0.1024053
520800.0000000    0.1027865
520840.0000000    0.1060700
520880.0000000    0.1013219
520920.0000000    0.1115689
520960.0000000    0.1161348
521000.0000000    0.1132377
521040.0000000    0.1100857
521080.0000000    0.1065910
521120.0000000    0.1142684
521160.0000000    0.1180287
521200.0000000    0.1052903
521240.0000000    0.1094500
521280.0000000    0.1011996
521320.0000000    0.1088979
521360.0000000    0.1132823
521400.0000000    0.1045991
521440.0000000    0.1031423
521480.0000000    0.1040388
521520.0000000    0.1106772
521560.0000000    0.1187659
521600.0000000    0.1134407
521640.0000000    0.1100439
521680.0000000    0.1105053
521720.0000000    0.1075400
521760.0000000    0.1171198
521800.0000000    0.1161279
521840.0000000    0.1163072
521880.0000000    0.1187945
521920.0000000    0.1194407
521960.0000000    0.1226117
522000.0000000    0.1200406
522040.0000000    0.1108226
522080.0000000    0.1069714
522120.0000000    0.1115019
522160.0000000    0.1193391
522200.0000000    0.1126698
522240.0000000    0.1152809
522280.0000000    0.1063422
522320.0000000    0.1031257
522360.0000000    0.1093278
522400.0000000    0.1122409
522440.0000000    0.1229708
522480.0000000    0.1148295
522520.0000000    0.1209418
522560.0000000    0.1087829
522600.0000000    0.1164566
522640.0000000    0.1196520
522680.0000000    0.1071551
522720.0000000    0.1134911
522760.0000000    0.1059654
522800.0000000    0.1190034
522840.0000000    0.1190342
522880.0000000    0.1211419
522920.0000000    0.1131525
522960.0000000    0.1226203
523000.0000000    0.1173763
523040.0000000    0.1278926
523080.0000000    0.1278962
523120.0000000    0.1179609
523160.0000000    0.1201627
523200.0000000    0.1140170
523240.0000000    0.1109914
523280.0000000    0.1078872
523320.0000000    0.1191896
523360.0000000    0.1238835
523400.0000000    0.1290835
523440.0000000    0.1305857
523480.0000000    0.1237371
523520.0000000    0.1231257
523560.0000000    0.1288426
523600.0000000    0.1293066
523640.0000000    0.1125101
523680.0000000    0.1200325
523720.0000000    0.1182388
523760.0000000    0.1334599
523800.0000000    0.1271250
523840.0000000    0.1218470
523880.0000000    0.1102418
523920.0000000    0.1229283
523960.0000000    0.1174872
524000.0000000    0.1134423
524040.0000000    0.1302664
524080.0000000    0.1356870
524120.0000000    0.1196001
524160.0000000    0.1146066
524200.0000000    0.1125131
524240.0000000    0.1191759
524280.0000000    0.1182267
524320.0000000    0.1218403
524360.0000000    0.1251607
524400.0000000    0.1232784
524440.0000000    0.1219620
524480.0000000    0.1165503
524520.0000000    0.1227139
524560.0000000    0.1280957
524600.0000000    0.1248596
524640.0000000    0.1386351
524680.0000000    0.1349421
524720.0000000    0.1390658
524760.0000000    0.1355287
524800.0000000    0.1440450
524840.0000000    0.1474003
524880.0000000    0.1460871
524920.0000000    0.1405233
524960.0000000    0.1305345
525000.0000000    0.1311916
525040.0000000    0.1178888
525080.0000000    0.1155002
525120.0000000    0.1145465
525160.0000000    0.1219150
525200.0000000    0.1174166
525240.0000000    0.1201056
525280.0000000    0.1171738
525320.0000000    0.1176243
525360.0000000    0.1160507
525400.0000000    0.1136882
525440.0000000    0.1244219
525480.0000000    0.1125307
525520.0000000    0.1154015
525560.0000000    0.1148774
525600.0000000    0.1106350
525640.0000000    0.1247996
525680.0000000    0.1206018
525720.0000000    0.1126626
525760.0000000    0.1208765
525800.0000000    0.1155887
525840.0000000    0.1212342
525880.0000000    0.1161840
525920.0000000    0.1256788
525960.0000000    0.1155091
526000.0000000    0.1256201
526040.0000000    0.1336899
526080.0000000    0.1257562
526120.0000000    0.1221737
526160.0000000    0.1281292
526200.0000000    0.1227120
526240.0000000    0.1257402
526280.0000000    0.1267874
526320.0000000    0.1258006
526360.0000000    0.1320790
526400.0000000    0.1271042
526440.0000000    0.1290242
526480.0000000    0.1374711
526520.0000000    0.1342991
526560.0000000    0.1307823
526600.0000000    0.1200193
526640.0000000    0.1280121
526680.0000000    0.1358089
526720.0000000    0.1363051
526760.0000000    0.1176584
526800.0000000    0.1150125
526840.0000000    0.1277083
526880.0000000    0.1238075
526920.0000000    0.1330722
526960.0000000    0.1275951
527000.0000000    0.1334384
527040.0000000    0.1321639
527080.0000000    0.1363646
527120.0000000    0.1255291
527160.0000000    0.1240521
527200.0000000    0.1365098
527240.0000000    0.1369817
527280.0000000    0.1326727
527320.0000000    0.1235341
527360.0000000    0.1372685
527400.0000000    0.1240078
527440.0000000    0.1304132
527480.0000000    0.1242979
527520.0000000    0.1241611
527560.0000000    0.1236687
527600.0000000    0.1296578
527640.0000000    0.1198556
527680.0000000    0.1286418
527720.0000000    0.1212503
527760.0000000    0.1284360
527800.0000000    0.1379974
527840.0000000    0.1251196
527880.0000000    0.1295774
527920.0000000    0.1283308
527960.0000000    0.1282984
528000.0000000    0.1304836
528040.0000000    0.1353022
528080.0000000    0.1197962
528120.0000000    0.1252175
528160.0000000    0.1328623
528200.0000000    0.1360946
528240.0000000    0.1285075
528280.0000000    0.1409284
528320.0000000    0.1311999
528360.0000000    0.1178415
528400.0000000    0.1074990
528440.0000000    0.1218546
528480.0000000    0.1228262
528520.0000000    0.1211392
528560.0000000    0.1285289
528600.0000000    0.1156242
528640.0000000    0.1223035
528680.0000000    0.1183394
528720.0000000    0.1261019
528760.0000000    0.1294157
528800.0000000    0.1276684
528840.0000000    0.1407278
528880.0000000    0.1324474
528920.0000000    0.1538489
528960.0000000    0.1389732
529000.0000000    0.1394976
529040.0000000    0.1316076
529080.0000000    0.1302393
529120.0000000    0.1164522
529160.0000000    0.1127349
529200.0000000    0.1039351
529240.0000000    0.1243977
529280.0000000    0.1177205
529320.0000000    0.1182825
529360.0000000    0.1067791
529400.0000000    0.1081377
529440.0000000    0.1274769
529480.0000000    0.1293501
529520.0000000    0.1168687
529560.0000000    0.1276240
529600.0000000    0.1345562
529640.0000000    0.1350501
529680.0000000    0.1295264
529720.0000000    0.1169443
529760.0000000    0.1269375
529800.0000000    0.1361558
529840.0000000    0.1190981
529880.0000000    0.1274693
529920.0000000    0.1304215
529960.0000000    0.1345906
530000.0000000    0.1231275
530040.0000000    0.1315157
530080.0000000    0.1390237
530120.0000000    0.1355572
530160.0000000    0.1350784
530200.0000000    0.1205719
530240.0000000    0.1179017
530280.0000000    0.1169365
530320.0000000    0.1215910
530360.0000000    0.1303221
530400.0000000    0.1357274
530440.0000000    0.1396996
530480.0000000    0.1312691
530520.0000000    0.1264689
530560.0000000    0.1325856
530600.0000000    0.1279483
530640.0000000    0.1356183
530680.0000000    0.1417132
530720.0000000    0.1353030
530760.0000000    0.1253538
530800.0000000    0.1303277
530840.0000000    0.1374993
530880.0000000    0.1398338
530920.0000000    0.1323107
530960.0000000    0.1291415
531000.0000000    0.1285074
531040.0000000    0.1290982
531080.0000000    0.1201909
531120.0000000    0.1280544
531160.0000000    0.1348079
531200.0000000    0.1272525
531240.0000000    0.1405779
531280.0000000    0.1316563
531320.0000000    0.1275095
531360.0000000    0.1183499
531400.0000000    0.1239107
531440.0000000    0.1363146
531480.0000000    0.1357230
531520.0000000    0.1317957
531560.0000000    0.1231162
531600.0000000    0.1266799
531640.0000000    0.1310975
531680.0000000    0.1217723
531720.0000000    0.1274428
531760.0000000    0.1181802
531800.0000000    0.1253836
531840.0000000    0.1189309
531880.0000000    0.1151551
531920.0000000    0.1271365
531960.0000000    0.1091599
532000.0000000    0.1191282
532040.0000000    0.1151336
532080.0000000    0.1126738
532120.0000000    0.1270558
532160.0000000    0.1270628
532200.0000000    0.1222769
532240.0000000    0.1174016
532280.0000000    0.1190396
532320.0000000    0.1191123
532360.0000000    0.1360292
532400.0000000    0.1328149
532440.0000000    0.1262028
532480.0000000    0.1423212
532520.0000000    0.1433251
532560.0000000    0.1274869
532600.0000000    0.1345803
532640.0000000    0.1279368
532680.0000000    0.1213142
532720.0000000    0.1301643
532760.0000000    0.1427148
532800.0000000    0.1263657
532840.0000000    0.1318682
532880.0000000    0.1345534
532920.0000000    0.1440566
532960.0000000    0.1383117
533000.0000000    0.1241419
533040.0000000    0.1298198
533080.0000000    0.1392794
533120.0000000    0.1358852
533160.0000000    0.1434707
533200.0000000    0.1512153
533240.0000000    0.1496192
533280.0000000    0.1350585
533320.0000000    0.1555419
533360.0000000    0.1371269
533400.0000000    0.1339230
533440.0000000    0.1298679
533480.0000000    0.1399671
533520.0000000    0.1341522
533560.0000000    0.1348994
533600.0000000    0.1380721
533640.0000000    0.1345456
533680.0000000    0.1301578
533720.0000000    0.1287437
533760.0000000    0.1270650
533800.0000000    0.1211719
533840.0000000    0.1260277
533880.0000000    0.1358427
533920.0000000    0.1205905
533960.0000000    0.1328800
534000.0000000    0.1273413
534040.0000000    0.1289021
534080.0000000    0.1284447
534120.0000000    0.1273399
534160.0000000    0.1266374
534200.0000000    0.1313867
534240.0000000    0.1379259
534280.0000000    0.1256388
534320.0000000    0.1327584
534360.0000000    0.1214696
534400.0000000    0.1225136
534440.0000000    0.1176748
534480.0000000    0.1053969
534520.0000000    0.1220906
534560.0000000    0.1212850
534600.0000000    0.1284394
534640.0000000    0.1172188
534680.0000000    0.1161072
534720.0000000    0.1271699
534760.0000000    0.1204943
534800.0000000    0.1263449
534840.0000000    0.1257783
534880.0000000    0.1242068
534920.0000000    0.1092458
534960.0000000    0.1241211
535000.0000000    0.1235484
535040.0000000    0.1256601
535080.0000000    0.1191110
535120.0000000    0.1135012
535160.0000000    0.1084271
535200.0000000    0.1054253
535240.0000000    0.1157136
535280.0000000    0.1271232
535320.0000000    0.1100855
535360.0000000    0.1164168
535400.0000000    0.1292973
535440.0000000    0.1399845
535480.0000000    0.1230289
535520.0000000    0.1440239
535560.0000000    0.1270200
535600.0000000    0.1297435
535640.0000000    0.1277417
535680.0000000    0.1358341
535720.0000000    0.1371335
535760.0000000    0.1307050
535800.0000000    0.1324953
535840.0000000    0.1328651
535880.0000000    0.1339075
535920.0000000    0.1256060
535960.0000000    0.1262240
536000.0000000    0.1167625
536040.0000000    0.1219039
536080.0000000    0.1317211
536120.0000000    0.1165144
536160.0000000    0.1253766
536200.0000000    0.1239766
536240.0000000    0.1365120
536280.0000000    0.1224214
536320.0000000    0.1250069
536360.0000000    0.1212807
536400.0000000    0.1275881
536440.0000000    0.1314340
536480.0000000    0.1200276
536520.0000000    0.1319216
536560.0000000    0.1253298
536600.0000000    0.1285399
536640.0000000    0.1217933
536680.0000000    0.1265884
536720.0000000    0.1266406
536760.0000000    0.1193217
536800.0000000    0.1275960
536840.0000000    0.1258182
536880.0000000    0.1317127
536920.0000000    0.1221889
536960.0000000    0.1216056
537000.0000000    0.1270445
537040.0000000    0.1318488
537080.0000000    0.1280156
537120.0000000    0.1379685
537160.0000000    0.1215013
537200.0000000    0.1309988
537240.0000000    0.1355731
537280.0000000    0.1134811
537320.0000000    0.1180581
537360.0000000    0.1154385
537400.0000000    0.1260218
537440.0000000    0.1146940
537480.0000000    0.1163295
537520.0000000    0.1246457
537560.0000000    0.1192367
537600.0000000    0.1329282
537640.0000000    0.1265594
537680.0000000    0.1149452
537720.0000000    0.1328907
537760.0000000    0.1240544
537800.0000000    0.1219738
537840.0000000    0.1289474
537880.0000000    0.1274620
537920.0000000    0.1328948
537960.0000000    0.1288736
538000.0000000    0.1291565
538040.0000000    0.1279804
538080.0000000    0.1195708
538120.0000000    0.1305423
538160.0000000    0.1098728
538200.0000000    0.1196545
538240.0000000    0.1148115
538280.0000000    0.1122357
538320.0000000    0.1265856
538360.0000000    0.1242847
538400.0000000    0.1356748
538440.0000000    0.1228838
538480.0000000    0.1246016
538520.0000000    0.1218272
538560.0000000    0.1216093
538600.0000000    0.1255834
538640.0000000    0.1270607
538680.0000000    0.1333106
538720.0000000    0.1284845
538760.0000000    0.1270122
538800.0000000    0.1349305
538840.0000000    0.1312493
538880.0000000    0.1377059
538920.0000000    0.1293262
538960.0000000    0.1312512
539000.0000000    0.1301464
539040.0000000    0.1178660
539080.0000000    0.1146739
539120.0000000    0.1182890
539160.0000000    0.1206363
539200.0000000    0.1323364
539240.0000000    0.1325311
539280.0000000    0.1120531
539320.0000000    0.1274794
539360.0000000    0.1272465
539400.0000000    0.1121043
539440.0000000    0.1137518
539480.0000000    0.1251003
539520.0000000    0.1162361
539560.0000000    0.1218063
539600.0000000    0.1148997
539640.0000000    0.1165935
539680.0000000    0.1159598
539720.0000000    0.1204175
539760.0000000    0.1239721
539800.0000000    0.1258290
539840.0000000    0.1282271
539880.0000000    0.1235885
539920.0000000    0.1286888
539960.0000000    0.1244391
540000.0000000    0.1310332
540040.0000000    0.1440363
540080.0000000    0.1347792
540120.0000000    0.1280021
540160.0000000    0.1236727
540200.0000000    0.1363560
540240.0000000    0.1310224
540280.0000000    0.1352009
540320.0000000    0.1420280
540360.0000000    0.1323594
540400.0000000    0.1269670
540440.0000000    0.1371067
540480.0000000    0.1314503
540520.0000000    0.1348483
540560.0000000    0.1315152
540600.0000000    0.1340747
540640.0000000    0.1204103
540680.0000000    0.1187902
540720.0000000    0.1328465
540760.0000000    0.1250145
540800.0000000    0.1232265
540840.0000000    0.1209341
540880.0000000    0.1118029
540920.0000000    0.1148798
540960.0000000    0.1221060
541000.0000000    0.1293558
541040.0000000    0.1190588
541080.0000000    0.1238984
541120.0000000    0.1293871
541160.0000000    0.1212268
541200.0000000    0.1218481
541240.0000000    0.1257857
541280.0000000    0.1168045
541320.0000000    0.1273406
541360.0000000    0.1106320
541400.0000000    0.1194362
541440.0000000    0.1180912
541480.0000000    0.1168130
541520.0000000    0.1176925
541560.0000000    0.1253972
541600.0000000    0.1240910
541640.0000000    0.1174448
541680.0000000    0.1170403
541720.0000000    0.1184516
541760.0000000    0.1095420
541800.0000000    0.1162465
541840.0000000    0.1142575
541880.0000000    0.1110898
541920.0000000    0.1135953
541960.0000000    0.1156541
542000.0000000    0.1168955
542040.0000000    0.1267023
542080.0000000    0.1192025
542120.0000000    0.1229194
542160.0000000    0.1195066
542200.0000000    0.1173229
542240.0000000    0.1191629
542280.0000000    0.1159907
542320.0000000    0.1159444
542360.0000000    0.1115160
542400.0000000    0.1106901
542440.0000000    0.1068904
542480.0000000    0.1154953
542520.0000000    0.1155337
542560.0000000    0.1119624
542600.0000000    0.1172786
542640.0000000    0.1158084
542680.0000000    0.1204073
542720.0000000    0.1124497
542760.0000000    0.1154189
542800.0000000    0.1177963
542840.0000000    0.1101891
542880.0000000    0.1130835
542920.0000000    0.1303250
542960.0000000    0.1218771
543000.0000000    0.1232215
543040.0000000    0.1195006
543080.0000000    0.1210809
543120.0000000    0.1276605
543160.0000000    0.1186193
543200.0000000    0.1270901
543240.0000000    0.1208044
543280.0000000    0.1162226
543320.0000000    0.1132094
543360.0000000    0.1158775
543400.0000000    0.1190126
543440.0000000    0.1253356
543480.0000000    0.1263243
543520.0000000    0.1175716
543560.0000000    0.1221248
543600.0000000    0.1147158
543640.0000000    0.1172999
543680.0000000    0.1236142
543720.0000000    0.1251452
543760.0000000    0.1237627
543800.0000000    0.1244457
543840.0000000    0.1195922
543880.0000000    0.1247997
543920.0000000    0.1274507
543960.0000000    0.1317108
544000.0000000    0.1269223
544040.0000000    0.1147532
544080.0000000    0.1210071
544120.0000000    0.1210200
544160.0000000    0.1179507
544200.0000000    0.1250734
544240.0000000    0.1291229
544280.0000000    0.1206540
544320.0000000    0.1269013
544360.0000000    0.1228756
544400.0000000    0.1173253
544440.0000000    0.1221996
544480.0000000    0.1304991
544520.0000000    0.1341141
544560.0000000    0.1332561
544600.0000000    0.1233108
544640.0000000    0.1272116
544680.0000000    0.1235712
544720.0000000    0.1259372
544760.0000000    0.1191194
544800.0000000    0.1214249
544840.0000000    0.1213355
544880.0000000    0.1221462
544920.0000000    0.1233550
544960.0000000    0.1147014
545000.0000000    0.1242796
545040.0000000    0.1239769
545080.0000000    0.1214385
545120.0000000    0.1201409
545160.0000000    0.1241394
545200.0000000    0.1289934
545240.0000000    0.1187086
545280.0000000    0.1228696
545320.0000000    0.1195367
545360.0000000    0.1227437
545400.0000000    0.1223871
545440.0000000    0.1378758
545480.0000000    0.1326343
545520.0000000    0.1222115
545560.0000000    0.1248034
545600.0000000    0.1309249
545640.0000000    0.1303352
545680.0000000    0.1179590
545720.0000000    0.1272939
545760.0000000    0.1249830
545800.0000000    0.1256675
545840.0000000    0.1191517
545880.0000000    0.1130287
545920.0000000    0.1125621
545960.0000000    0.1199630
546000.0000000    0.1187662
546040.0000000    0.1146724
546080.0000000    0.1208951
546120.0000000    0.1190649
546160.0000000    0.1269016
546200.0000000    0.1217612
546240.0000000    0.1276172
546280.0000000    0.1414288
546320.0000000    0.1242165
546360.0000000    0.1222743
546400.0000000    0.1241044
546440.0000000    0.1138630
546480.0000000    0.1263875
546520.0000000    0.1334174
546560.0000000    0.1319454
546600.0000000    0.1294928
546640.0000000    0.1283584
546680.0000000    0.1207064
546720.0000000    0.1385570
546760.0000000    0.1313024
546800.0000000    0.1244810
546840.0000000    0.1321575
546880.0000000    0.1308506
546920.0000000    0.1207586
546960.0000000    0.1221385
547000.0000000    0.1171577
547040.0000000    0.1162493
547080.0000000    0.1206115
547120.0000000    0.1228749
547160.0000000    0.1126919
547200.0000000    0.1237011
547240.0000000    0.1228526
547280.0000000    0.1204202
547320.0000000    0.1229773
547360.0000000    0.1141057
547400.0000000    0.1169395
547440.0000000    0.1253938
547480.0000000    0.1249916
547520.0000000    0.1183941
547560.0000000    0.1154601
547600.0000000    0.1248531
547640.0000000    0.1232872
547680.0000000    0.1068822
547720.0000000    0.1132111
547760.0000000    0.1283053
547800.0000000    0.1134934
547840.0000000    0.1334963
547880.0000000    0.1116028
547920.0000000    0.1188905
547960.0000000    0.1239727
548000.0000000    0.1242446
548040.0000000    0.1223089
548080.0000000    0.1171517
548120.0000000    0.1099834
548160.0000000    0.1129037
548200.0000000    0.1168168
548240.0000000    0.1211114
548280.0000000    0.1169337
548320.0000000    0.1237757
548360.0000000    0.1308715
548400.0000000    0.1130302
548440.0000000    0.1251483
548480.0000000    0.1157962
548520.0000000    0.1141176
548560.0000000    0.1166115
548600.0000000    0.1204687
548640.0000000    0.1134312
548680.0000000    0.1118061
548720.0000000    0.1182763
548760.0000000    0.1261919
548800.0000000    0.1272823
548840.0000000    0.1225054
548880.0000000    0.1239092
548920.0000000    0.1207568
548960.0000000    0.1371408
549000.0000000    0.1256338
549040.0000000    0.1295503
549080.0000000    0.1233347
549120.0000000    0.1204799
549160.0000000    0.1202816
549200.0000000    0.1277361
549240.0000000    0.1136098
549280.0000000    0.1259139
549320.0000000    0.1229130
549360.0000000    0.1325992
549400.0000000    0.1278496
549440.0000000    0.1196044
549480.0000000    0.1243725
549520.0000000    0.1182047
549560.0000000    0.1333037
549600.0000000    0.1309104
549640.0000000    0.1356438
549680.0000000    0.1191854
549720.0000000    0.1278520
549760.0000000    0.1313450
549800.0000000    0.1342514
549840.0000000    0.1328747
549880.0000000    0.1277764
549920.0000000    0.1307795
549960.0000000    0.1177666
550000.0000000    0.1236020
550040.0000000    0.1256949
550080.0000000    0.1277489
550120.0000000    0.1215540
550160.0000000    0.1208086
550200.0000000    0.1077585
550240.0000000    0.1172898
550280.0000000    0.1056636
550320.0000000    0.1037442
550360.0000000    0.1093188
550400.0000000    0.1095853
550440.0000000    0.1174675
550480.0000000    0.1212369
550520.0000000    0.1125222
550560.0000000    0.1049699
550600.0000000    0.1106224
550640.0000000    0.1205290
550680.0000000    0.1256351
550720.0000000    0.1180758
550760.0000000    0.1224378
550800.0000000    0.1280480
550840.0000000    0.1220274
550880.0000000    0.1201120
550920.0000000    0.1297066
550960.0000000    0.1260167
551000.0000000    0.1223381
551040.0000000    0.1173327
551080.0000000    0.1124613
551120.0000000    0.1144040
551160.0000000    0.1092179
551200.0000000    0.1111552
551240.0000000    0.1093201
551280.0000000    0.1196928
551320.0000000    0.1084778
551360.0000000    0.1238043
551400.0000000    0.1224204
551440.0000000    0.1101814
551480.0000000    0.1157798
551520.0000000    0.1033131
551560.0000000    0.1077625
551600.0000000    0.1135812
551640.0000000    0.1176546
551680.0000000    0.1211676
551720.0000000    0.1254505
551760.0000000    0.1116992
551800.0000000    0.1243359
551840.0000000    0.1193338
551880.0000000    0.1290344
551920.0000000    0.1407083
551960.0000000    0.1213507
552000.0000000    0.1246009
552040.0000000    0.1219533
552080.0000000    0.1160655
552120.0000000    0.1311645
552160.0000000    0.1271244
552200.0000000    0.1276071
552240.0000000    0.1209536
552280.0000000    0.1236280
552320.0000000    0.1163722
552360.0000000    0.1122734
552400.0000000    0.1244644
552440.0000000    0.1162269
552480.0000000    0.1206067
552520.0000000    0.1117190
552560.0000000    0.1261008
552600.0000000    0.1138978
552640.0000000    0.1164139
552680.0000000    0.1097116
552720.0000000    0.1184016
552760.0000000    0.1087291
552800.0000000    0.1063971
552840.0000000    0.1164143
552880.0000000    0.1223960
552920.0000000    0.1084021
552960.0000000    0.1087631
553000.0000000    0.1128138
553040.0000000    0.1114263
553080.0000000    0.1114322
553120.0000000    0.1142020
553160.0000000    0.1086866
553200.0000000    0.1171094
553240.0000000    0.1208167
553280.0000000    0.1235072
553320.0000000    0.1289410
553360.0000000    0.1303303
553400.0000000    0.1242792
553440.0000000    0.1326844
553480.0000000    0.1385337
553520.0000000    0.1228285
553560.0000000    0.1274830
553600.0000000    0.1201091
553640.0000000    0.1199998
553680.0000000    0.1116113
553720.0000000    0.1199163
553760.0000000    0.1141920
553800.0000000    0.1108778
553840.0000000    0.1127223
553880.0000000    0.1126017
553920.0000000    0.1132511
553960.0000000    0.1128305
554000.0000000    0.1186368
554040.0000000    0.1212999
554080.0000000    0.1161699
554120.0000000    0.1109025
554160.0000000    0.1172650
554200.0000000    0.1223690
554240.0000000    0.1215842
554280.0000000    0.1089015
554320.0000000    0.1186600
554360.0000000    0.1178290
554400.0000000    0.1178159
554440.0000000    0.1136923
554480.0000000    0.1173719
554520.0000000    0.1204432
554560.0000000    0.1142251
554600.0000000    0.1174997
554640.0000000    0.1251547
554680.0000000    0.1203225
554720.0000000    0.1168075
554760.0000000    0.1162348
554800.0000000    0.1093181
554840.0000000    0.1083516
554880.0000000    0.1311814
554920.0000000    0.1128945
554960.0000000    0.1184427
555000.0000000    0.1141806
555040.0000000    0.1114607
555080.0000000    0.1269966
555120.0000000    0.1167181
555160.0000000    0.1181298
555200.0000000    0.1201840
555240.0000000    0.1324037
555280.0000000    0.1319408
555320.0000000    0.1198441
555360.0000000    0.1284961
555400.0000000    0.1215945
555440.0000000    0.1352039
555480.0000000    0.1276930
555520.0000000    0.1244146
555560.0000000    0.1235771
555600.0000000    0.1194161
555640.0000000    0.1195681
555680.0000000    0.1227427
555720.0000000    0.1263575
555760.0000000    0.1130576
555800.0000000    0.1095219
555840.0000000    0.1231787
555880.0000000    0.1325479
555920.0000000    0.1288661
555960.0000000    0.1269107
556000.0000000    0.1268523
556040.0000000    0.1170292
556080.0000000    0.1296415
556120.0000000    0.1195556
556160.0000000    0.1246212
556200.0000000    0.1203774
556240.0000000    0.1219060
556280.0000000    0.1318193
556320.0000000    0.1232481
556360.0000000    0.1171110
556400.0000000    0.1219206
556440.0000000    0.1188678
556480.0000000    0.1171316
556520.0000000    0.1154398
556560.0000000    0.1106559
556600.0000000    0.1163031
556640.0000000    0.1246866
556680.0000000    0.1251438
556720.0000000    0.1197476
556760.0000000    0.1143776
556800.0000000    0.1224247
556840.0000000    0.1193830
556880.0000000    0.1136026
556920.0000000    0.1150142
556960.0000000    0.1124310
557000.0000000    0.1181914
557040.0000000    0.1137287
557080.0000000    0.1210387
557120.0000000    0.1274585
557160.0000000    0.1199022
557200.0000000    0.1262141
557240.0000000    0.1321047
557280.0000000    0.1297893
557320.0000000    0.1252397
557360.0000000    0.1258926
557400.0000000    0.1344969
557440.0000000    0.1239186
557480.0000000    0.1166892
557520.0000000    0.1101922
557560.0000000    0.1252757
557600.0000000    0.1225431
557640.0000000    0.1365294
557680.0000000    0.1107740
557720.0000000    0.1102621
557760.0000000    0.1106127
557800.0000000    0.1149394
557840.0000000    0.1145149
557880.0000000    0.1170446
557920.0000000    0.1133519
557960.0000000    0.1130351
558000.0000000    0.1097363
558040.0000000    0.1156293
558080.0000000    0.1265404
558120.0000000    0.1197765
558160.0000000    0.1217247
558200.0000000    0.1204193
558240.0000000    0.1162858
558280.0000000    0.1121284
558320.0000000    0.1185540
558360.0000000    0.1135104
558400.0000000    0.1143552
558440.0000000    0.1309400
558480.0000000    0.1258196
558520.0000000    0.1264711
558560.0000000    0.1292719
558600.0000000    0.1269615
558640.0000000    0.1273645
558680.0000000    0.1340473
558720.0000000    0.1314156
558760.0000000    0.1306378
558800.0000000    0.1211398
558840.0000000    0.1180132
558880.0000000    0.1276172
558920.0000000    0.1287528
558960.0000000    0.1348909
559000.0000000    0.1332206
559040.0000000    0.1288776
559080.0000000    0.1180098
559120.0000000    0.1294348
559160.0000000    0.1326429
559200.0000000    0.1254086
559240.0000000    0.1308246
559280.0000000    0.1233976
559320.0000000    0.1157971
559360.0000000    0.1233143
559400.0000000    0.1285915
559440.0000000    0.1208521
559480.0000000    0.1194917
559520.0000000    0.1374630
559560.0000000    0.1264766
559600.0000000    0.1208288
559640.0000000    0.1153748
559680.0000000    0.1160071
559720.0000000    0.1104433
559760.0000000    0.1092600
559800.0000000    0.1132254
559840.0000000    0.1297157
559880.0000000    0.1243971
559920.0000000    0.1208206
559960.0000000    0.1238816
560000.0000000    0.1263305
560040.0000000    0.1239807
560080.0000000    0.1275404
560120.0000000    0.1194313
560160.0000000    0.1302148
560200.0000000    0.1212849
560240.0000000    0.1395151
560280.0000000    0.1273153
560320.0000000    0.1347056
560360.0000000    0.1298109
560400.0000000    0.1192494
560440.0000000    0.1222382
560480.0000000    0.1194622
560520.0000000    0.1222585
560560.0000000    0.1330243
560600.0000000    0.1152415
560640.0000000    0.1276892
560680.0000000    0.1244457
560720.0000000    0.1357619
560760.0000000    0.1223800
560800.0000000    0.1259385
560840.0000000    0.1384571
560880.0000000    0.1218152
560920.0000000    0.1224570
560960.0000000    0.1183076
561000.0000000    0.1231279
561040.0000000    0.1200089
561080.0000000    0.1238923
561120.0000000    0.1326412
561160.0000000    0.1238864
561200.0000000    0.1248268
561240.0000000    0.1108540
561280.0000000    0.1142930
561320.0000000    0.1178727
561360.0000000    0.1169603
561400.0000000    0.1190309
561440.0000000    0.1223897
561480.0000000    0.1235125
561520.0000000    0.1219972
561560.0000000    0.1241552
561600.0000000    0.1325105
561640.0000000    0.1259705
561680.0000000    0.1274588
561720.0000000    0.1315383
561760.0000000    0.1095547
561800.0000000    0.1129975
561840.0000000    0.1128902
561880.0000000    0.1228784
561920.0000000    0.1355644
561960.0000000    0.1252638
562000.0000000    0.1242686
562040.0000000    0.1261802
562080.0000000    0.1240359
562120.0000000    0.1249986
562160.0000000    0.1238175
562200.0000000    0.1315184
562240.0000000    0.1212060
562280.0000000    0.1249929
562320.0000000    0.1226931
562360.0000000    0.1387265
562400.0000000    0.1214938
562440.0000000    0.1158397
562480.0000000    0.1169505
562520.0000000    0.1298952
562560.0000000    0.1281440
562600.0000000    0.1322413
562640.0000000    0.1318781
562680.0000000    0.1138906
562720.0000000    0.1188728
562760.0000000    0.1124791
562800.0000000    0.1211308
562840.0000000    0.1119185
562880.0000000    0.1090320
562920.0000000    0.1158742
562960.0000000    0.1140259
563000.0000000    0.1059035
563040.0000000    0.1088316
563080.0000000    0.1132515
563120.0000000    0.1042844
563160.0000000    0.1015326
563200.0000000    0.1166878
563240.0000000    0.1089625
563280.0000000    0.1056299
563320.0000000    0.1004814
563360.0000000    0.1085052
563400.0000000    0.1006397
563440.0000000    0.1184050
563480.0000000    0.1128203
563520.0000000    0.1055885
563560.0000000    0.1099509
563600.0000000    0.1192342
563640.0000000    0.1052395
563680.0000000    0.1242013
563720.0000000    0.1135079
563760.0000000    0.1139655
563800.0000000    0.1067548
563840.0000000    0.0994527
563880.0000000    0.1159382
563920.0000000    0.1110783
563960.0000000    0.1078287
564000.0000000    0.1109236
564040.0000000    0.1130315
564080.0000000    0.1154670
564120.0000000    0.1056879
564160.0000000    0.1177059
564200.0000000    0.1154618
564240.0000000    0.1087691
564280.0000000    0.1142806
564320.0000000    0.1242356
564360.0000000    0.1218628
564400.0000000    0.1107793
564440.0000000    0.1221270
564480.0000000    0.1146399
564520.0000000    0.1165841
564560.0000000    0.1156962
564600.0000000    0.1075130
564640.0000000    0.1174506
564680.0000000    0.1134830
564720.0000000    0.1154901
564760.0000000    0.1165407
564800.0000000    0.1191181
564840.0000000    0.1210697
564880.0000000    0.1131326
564920.0000000    0.1214280
564960.0000000    0.1235568
565000.0000000    0.1110477
565040.0000000    0.1096742
565080.0000000    0.1230978
565120.0000000    0.1187267
565160.0000000    0.1113008
565200.0000000    0.1189813
565240.0000000    0.1087647
565280.0000000    0.1158931
565320.0000000    0.1154903
565360.0000000    0.1083997
565400.0000000    0.1093922
565440.0000000    0.1078860
565480.0000000    0.1075272
565520.0000000    0.1118028
565560.0000000    0.1225364
565600.0000000    0.1234668
565640.0000000    0.1165200
565680.0000000    0.1140389
565720.0000000    0.1239234
565760.0000000    0.1114250
565800.0000000    0.1056330
565840.0000000    0.1068701
565880.0000000    0.1150985
565920.0000000    0.1132730
565960.0000000    0.1146218
566000.0000000    0.1070174
566040.0000000    0.1158404
566080.0000000    0.1264058
566120.0000000    0.1177113
566160.0000000    0.1114643
566200.0000000    0.1138683
566240.0000000    0.1199574
566280.0000000    0.1200437
566320.0000000    0.1173717
566360.0000000    0.1242869
566400.0000000    0.1214942
566440.0000000    0.1177607
566480.0000000    0.1285192
566520.0000000    0.1228317
566560.0000000    0.1199265
566600.0000000    0.1151968
566640.0000000    0.1216867
566680.0000000    0.1257384
566720.0000000    0.1128256
566760.0000000    0.1142057
566800.0000000    0.1140616
566840.0000000    0.1270599
566880.0000000    0.1219322
566920.0000000    0.1156677
566960.0000000    0.1230377
567000.0000000    0.1266547
567040.0000000    0.1197410
567080.0000000    0.1181979
567120.0000000    0.1259063
567160.0000000    0.1381476
567200.0000000    0.1379635
567240.0000000    0.1270467
567280.0000000    0.1153142
567320.0000000    0.1154455
567360.0000000    0.1176317
567400.0000000    0.1183769
567440.0000000    0.1329204
567480.0000000    0.1220672
567520.0000000    0.1262457
567560.0000000    0.1244210
567600.0000000    0.1235381
567640.0000000    0.1216008
567680.0000000    0.1234188
567720.0000000    0.1110594
567760.0000000    0.1143383
567800.0000000    0.1083174
567840.0000000    0.1138368
567880.0000000    0.1095307
567920.0000000    0.1166960
567960.0000000    0.1298323
568000.0000000    0.1091957
568040.0000000    0.1102300
568080.0000000    0.1173459
568120.0000000    0.1207079
568160.0000000    0.1105591
568200.0000000    0.1108821
568240.0000000    0.1153477
568280.0000000    0.1218783
568320.0000000    0.1165450
568360.0000000    0.1112272
568400.0000000    0.1127184
568440.0000000    0.1126344
568480.0000000    0.1211857
568520.0000000    0.1121830
568560.0000000    0.1103824
568600.0000000    0.1011257
568640.0000000    0.1092314
568680.0000000    0.1160876
568720.0000000    0.1098830
568760.0000000    0.1084077
568800.0000000    0.1108688
568840.0000000    0.1224702
568880.0000000    0.1200402
568920.0000000    0.1118427
568960.0000000    0.1178287
569000.0000000    0.1154815
569040.0000000    0.1149996
569080.0000000    0.1122537
569120.0000000    0.1095065
569160.0000000    0.1046490
569200.0000000    0.1129508
569240.0000000    0.1114533
569280.0000000    0.1114932
569320.0000000    0.1084087
569360.0000000    0.1119195
569400.0000000    0.1029091
569440.0000000    0.0973912
569480.0000000    0.1082693
569520.0000000    0.1094560
569560.0000000    0.1224744
569600.0000000    0.1095594
569640.0000000    0.1280199
569680.0000000    0.1159557
569720.0000000    0.1183188
569760.0000000    0.1044879
569800.0000000    0.1199812
569840.0000000    0.1101485
569880.0000000    0.1181167
569920.0000000    0.1138063
569960.0000000    0.1213979
570000.0000000    0.1183901
570040.0000000    0.1106423
570080.0000000    0.1159876
570120.0000000    0.1178559
570160.0000000    0.1139839
570200.0000000    0.1257241
570240.0000000    0.1087463
570280.0000000    0.1126126
570320.0000000    0.1162528
570360.0000000    0.1167416
570400.0000000    0.1210124
570440.0000000    0.1341907
570480.0000000    0.1053601
570520.0000000    0.1088405
570560.0000000    0.1114187
570600.0000000    0.1225100
570640.0000000    0.1168274
570680.0000000    0.1101716
570720.0000000    0.1076105
570760.0000000    0.1141302
570800.0000000    0.1130344
570840.0000000    0.1219091
570880.0000000    0.1295585
570920.0000000    0.1108692
570960.0000000    0.1175122
571000.0000000    0.1196105
571040.0000000    0.1076733
571080.0000000    0.1129724
571120.0000000    0.1075712
571160.0000000    0.1131707
571200.0000000    0.1125086
571240.0000000    0.1163845
571280.0000000    0.1065237
571320.0000000    0.1068866
571360.0000000    0.1037085
571400.0000000    0.1109264
571440.0000000    0.1157233
571480.0000000    0.1055264
571520.0000000    0.1191836
571560.0000000    0.1109813
571600.0000000    0.1165091
571640.0000000    0.1144020
571680.0000000    0.1151157
571720.0000000    0.1195271
571760.0000000    0.1201086
571800.0000000    0.1188176
571840.0000000    0.1222959
571880.0000000    0.1202652
571920.0000000    0.1222804
571960.0000000    0.1234977
572000.0000000    0.1182798
572040.0000000    0.1269960
572080.0000000    0.1058358
572120.0000000    0.1140178
572160.0000000    0.1107758
572200.0000000    0.1110925
572240.0000000    0.1116358
572280.0000000    0.1098704
572320.0000000    0.1160037
572360.0000000    0.1193370
572400.0000000    0.1100107
572440.0000000    0.1293215
572480.0000000    0.1234761
572520.0000000    0.1141971
572560.0000000    0.1228200
572600.0000000    0.1060047
572640.0000000    0.1073363
572680.0000000    0.1136793
572720.0000000    0.1118784
572760.0000000    0.1165460
572800.0000000    0.1059539
572840.0000000    0.1011006
572880.0000000    0.1171424
572920.0000000    0.1005185
572960.0000000    0.1119991
573000.0000000    0.1137804
573040.0000000    0.1129624
573080.0000000    0.1057689
573120.0000000    0.1034046
573160.0000000    0.1116415
573200.0000000    0.1050192
573240.0000000    0.1058907
573280.0000000    0.1024592
573320.0000000    0.1194922
573360.0000000    0.1014536
573400.0000000    0.1108448
573440.0000000    0.1275606
573480.0000000    0.1256260
573520.0000000    0.1231241
573560.0000000    0.1099298
573600.0000000    0.1110626
573640.0000000    0.1164510
573680.0000000    0.1064477
573720.0000000    0.1107817
573760.0000000    0.1182233
573800.0000000    0.1120817
573840.0000000    0.1153407
573880.0000000    0.1231125
573920.0000000    0.1174384
573960.0000000    0.1258566
574000.0000000    0.1134514
574040.0000000    0.1082976
574080.0000000    0.1096690
574120.0000000    0.1147075
574160.0000000    0.1086724
574200.0000000    0.1127513
574240.0000000    0.1135415
574280.0000000    0.1117615
574320.0000000    0.1118582
574360.0000000    0.1169000
[truncated: 297,950 more chars]
