# Supplementary material for: Comment on 'Valid molecular dynamics simulations of human hemoglobin require a surprisingly large box size'
Source: eLife. 2019 Jun 20;8:e44718. doi: 10.7554/eLife.44718 (PMC6586461; doi:10.7554/eLife.44718)
Supplement: Figure 1—source data 1. — The zip archive contains a README file describing which source files correspond to the different panels. [file elife-44718-fig1-data1.zip › figure1/panels_AB/90A/d/rmsd_2dn3.xvg]

# This file was created Fri Nov 16 09:10:24 2018
# Created by:
#             :-) GROMACS - gmx rms, 2018.3-dev-20180823-5d5eb38 (-:
# 
# Executable:   /usr/local/gromacs/2018/2018.3-impi2017-fftw337-gcc640-cuda91/bin/gmx
# Data prefix:  /usr/local/gromacs/2018/2018.3-impi2017-fftw337-gcc640-cuda91
# Working dir:  /home/degroot/hb/2dn2/Meuwly/90a-elife/d
# Command line:
#   gmx rms -s ../../../2dn3/conf.pdb -f xx.xtc -o rmsd_2dn3.xvg -nice 0
# gmx rms is part of G R O M A C S:
#
# God Rules Over Mankind, Animals, Cosmos and Such
#
@    title "RMSD"
@    xaxis  label "Time (ps)"
@    yaxis  label "RMSD (nm)"
@TYPE xy
@ subtitle "Backbone after lsq fit to Backbone"
   0.0000000    0.2453844
  40.0000000    0.2514838
  80.0000000    0.2546394
 120.0000000    0.2486254
 160.0000000    0.2562361
 200.0000000    0.2652036
 240.0000000    0.2511485
 280.0000000    0.2815924
 320.0000000    0.2562336
 360.0000000    0.2661802
 400.0000000    0.2498365
 440.0000000    0.2729666
 480.0000000    0.2812357
 520.0000000    0.2626927
 560.0000000    0.2766078
 600.0000000    0.2931310
 640.0000000    0.2786510
 680.0000000    0.2689792
 720.0000000    0.2794677
 760.0000000    0.2816466
 800.0000000    0.2773790
 840.0000000    0.2930885
 880.0000000    0.2800720
 920.0000000    0.2962262
 960.0000000    0.3152038
1000.0000000    0.2985279
1040.0000000    0.3054453
1080.0000000    0.2859144
1120.0000000    0.2643490
1160.0000000    0.2769811
1200.0000000    0.2727127
1240.0000000    0.2741320
1280.0000000    0.2670088
1320.0000000    0.2699524
1360.0000000    0.2683285
1400.0000000    0.2641185
1440.0000000    0.2755632
1480.0000000    0.2620694
1520.0000000    0.2490598
1560.0000000    0.2542073
1600.0000000    0.2664945
1640.0000000    0.2562825
1680.0000000    0.2548331
1720.0000000    0.2651499
1760.0000000    0.2750014
1800.0000000    0.2692312
1840.0000000    0.2676598
1880.0000000    0.2767398
1920.0000000    0.2730059
1960.0000000    0.2660598
2000.0000000    0.2706552
2040.0000000    0.2597343
2080.0000000    0.2682319
2120.0000000    0.2678971
2160.0000000    0.2723801
2200.0000000    0.2658232
2240.0000000    0.2604252
2280.0000000    0.2579486
2320.0000000    0.2799539
2360.0000000    0.2822137
2400.0000000    0.2607536
2440.0000000    0.2493689
2480.0000000    0.2558961
2520.0000000    0.2526943
2560.0000000    0.2755532
2600.0000000    0.2691514
2640.0000000    0.2457543
2680.0000000    0.2437131
2720.0000000    0.2768804
2760.0000000    0.2656112
2800.0000000    0.2612980
2840.0000000    0.2509268
2880.0000000    0.2672729
2920.0000000    0.2684279
2960.0000000    0.2637464
3000.0000000    0.2458748
3040.0000000    0.2669643
3080.0000000    0.2591645
3120.0000000    0.2565963
3160.0000000    0.2599019
3200.0000000    0.2843715
3240.0000000    0.2700347
3280.0000000    0.2672348
3320.0000000    0.2799149
3360.0000000    0.2552283
3400.0000000    0.2941341
3440.0000000    0.2887816
3480.0000000    0.2978878
3520.0000000    0.3054189
3560.0000000    0.2590723
3600.0000000    0.2686813
3640.0000000    0.2654960
3680.0000000    0.2621630
3720.0000000    0.2777083
3760.0000000    0.2842895
3800.0000000    0.2552129
3840.0000000    0.2704229
3880.0000000    0.2772976
3920.0000000    0.2758819
3960.0000000    0.2741961
4000.0000000    0.2850847
4040.0000000    0.2924719
4080.0000000    0.2634702
4120.0000000    0.2721455
4160.0000000    0.2679207
4200.0000000    0.2799986
4240.0000000    0.2923489
4280.0000000    0.2943382
4320.0000000    0.2789997
4360.0000000    0.2695584
4400.0000000    0.2903844
4440.0000000    0.2738027
4480.0000000    0.2659115
4520.0000000    0.2840913
4560.0000000    0.2915096
4600.0000000    0.2968731
4640.0000000    0.2894657
4680.0000000    0.2799332
4720.0000000    0.2827695
4760.0000000    0.2692409
4800.0000000    0.2869306
4840.0000000    0.2850408
4880.0000000    0.2899956
4920.0000000    0.2555414
4960.0000000    0.2572285
5000.0000000    0.2693143
5040.0000000    0.2790447
5080.0000000    0.2720010
5120.0000000    0.2821775
5160.0000000    0.2802947
5200.0000000    0.2575085
5240.0000000    0.2678337
5280.0000000    0.2656807
5320.0000000    0.2823275
5360.0000000    0.2707899
5400.0000000    0.2811878
5440.0000000    0.2757641
5480.0000000    0.2871578
5520.0000000    0.2505476
5560.0000000    0.2705392
5600.0000000    0.2436637
5640.0000000    0.2809391
5680.0000000    0.2781037
5720.0000000    0.2761478
5760.0000000    0.2808404
5800.0000000    0.2848489
5840.0000000    0.2731478
5880.0000000    0.2635381
5920.0000000    0.2780785
5960.0000000    0.2661754
6000.0000000    0.2645926
6040.0000000    0.2899114
6080.0000000    0.2685351
6120.0000000    0.2769769
6160.0000000    0.2684250
6200.0000000    0.2629794
6240.0000000    0.2770198
6280.0000000    0.2849413
6320.0000000    0.2856049
6360.0000000    0.2769503
6400.0000000    0.2834362
6440.0000000    0.2930560
6480.0000000    0.2963157
6520.0000000    0.2917453
6560.0000000    0.2621247
6600.0000000    0.2942227
6640.0000000    0.2626905
6680.0000000    0.2444010
6720.0000000    0.2556047
6760.0000000    0.2742744
6800.0000000    0.2645324
6840.0000000    0.2664038
6880.0000000    0.2859901
6920.0000000    0.2672930
6960.0000000    0.2648575
7000.0000000    0.2595878
7040.0000000    0.2696445
7080.0000000    0.2441748
7120.0000000    0.2454796
7160.0000000    0.2467224
7200.0000000    0.2610933
7240.0000000    0.2716377
7280.0000000    0.2653813
7320.0000000    0.2887462
7360.0000000    0.2644136
7400.0000000    0.2685862
7440.0000000    0.2603194
7480.0000000    0.2707035
7520.0000000    0.2671920
7560.0000000    0.2846479
7600.0000000    0.2843700
7640.0000000    0.2817119
7680.0000000    0.2673661
7720.0000000    0.2524807
7760.0000000    0.2743258
7800.0000000    0.2656550
7840.0000000    0.2665529
7880.0000000    0.2798956
7920.0000000    0.2484490
7960.0000000    0.2875864
8000.0000000    0.2783132
8040.0000000    0.2589650
8080.0000000    0.2621285
8120.0000000    0.2593268
8160.0000000    0.2530538
8200.0000000    0.2575687
8240.0000000    0.2608197
8280.0000000    0.2544787
8320.0000000    0.2731811
8360.0000000    0.2410421
8400.0000000    0.2657388
8440.0000000    0.2682413
8480.0000000    0.2473341
8520.0000000    0.2626951
8560.0000000    0.2892043
8600.0000000    0.2843177
8640.0000000    0.2811110
8680.0000000    0.2699689
8720.0000000    0.2709657
8760.0000000    0.2695630
8800.0000000    0.2710806
8840.0000000    0.2566274
8880.0000000    0.2498065
8920.0000000    0.2631610
8960.0000000    0.2852716
9000.0000000    0.2615565
9040.0000000    0.2697693
9080.0000000    0.2593165
9120.0000000    0.2847254
9160.0000000    0.2529411
9200.0000000    0.2521124
9240.0000000    0.2567194
9280.0000000    0.2494804
9320.0000000    0.2477756
9360.0000000    0.2517504
9400.0000000    0.2810435
9440.0000000    0.2727156
9480.0000000    0.2486218
9520.0000000    0.2457604
9560.0000000    0.2711272
9600.0000000    0.2786453
9640.0000000    0.2741685
9680.0000000    0.2758635
9720.0000000    0.2693959
9760.0000000    0.2471168
9800.0000000    0.2553286
9840.0000000    0.2740175
9880.0000000    0.2554373
9920.0000000    0.2615827
9960.0000000    0.2698503
10000.0000000    0.2757841
10040.0000000    0.2726996
10080.0000000    0.2555035
10120.0000000    0.2672364
10160.0000000    0.2674597
10200.0000000    0.2865560
10240.0000000    0.2689496
10280.0000000    0.2667701
10320.0000000    0.2648874
10360.0000000    0.2650470
10400.0000000    0.2723299
10440.0000000    0.2840378
10480.0000000    0.2710182
10520.0000000    0.2477319
10560.0000000    0.2569482
10600.0000000    0.2695462
10640.0000000    0.2726354
10680.0000000    0.2814545
10720.0000000    0.2722147
10760.0000000    0.2615701
10800.0000000    0.2835226
10840.0000000    0.2700232
10880.0000000    0.2881749
10920.0000000    0.2745704
10960.0000000    0.2802523
11000.0000000    0.2775130
11040.0000000    0.2668593
11080.0000000    0.2808937
11120.0000000    0.2714709
11160.0000000    0.2788910
11200.0000000    0.2788392
11240.0000000    0.2642066
11280.0000000    0.2622431
11320.0000000    0.2678327
11360.0000000    0.2859455
11400.0000000    0.2854526
11440.0000000    0.2569967
11480.0000000    0.2687005
11520.0000000    0.2549125
11560.0000000    0.2606608
11600.0000000    0.2650352
11640.0000000    0.2656116
11680.0000000    0.2825847
11720.0000000    0.2857051
11760.0000000    0.2702146
11800.0000000    0.2869881
11840.0000000    0.2877309
11880.0000000    0.2799726
11920.0000000    0.2875885
11960.0000000    0.2832561
12000.0000000    0.2899707
12040.0000000    0.3016465
12080.0000000    0.2831071
12120.0000000    0.2813920
12160.0000000    0.2633792
12200.0000000    0.2948805
12240.0000000    0.2753646
12280.0000000    0.2636070
12320.0000000    0.2659552
12360.0000000    0.2865462
12400.0000000    0.2807696
12440.0000000    0.2792570
12480.0000000    0.2787961
12520.0000000    0.2893963
12560.0000000    0.2869697
12600.0000000    0.2877570
12640.0000000    0.2718360
12680.0000000    0.2764151
12720.0000000    0.2669231
12760.0000000    0.2703346
12800.0000000    0.2684971
12840.0000000    0.2681304
12880.0000000    0.2763620
12920.0000000    0.2668222
12960.0000000    0.2604580
13000.0000000    0.2604450
13040.0000000    0.2678581
13080.0000000    0.2689850
13120.0000000    0.2731464
13160.0000000    0.2502001
13200.0000000    0.2671388
13240.0000000    0.2731233
13280.0000000    0.2669197
13320.0000000    0.2752826
13360.0000000    0.2617923
13400.0000000    0.2696601
13440.0000000    0.2832429
13480.0000000    0.2747250
13520.0000000    0.2830243
13560.0000000    0.2626770
13600.0000000    0.2448975
13640.0000000    0.2673064
13680.0000000    0.2841091
13720.0000000    0.2762641
13760.0000000    0.2722479
13800.0000000    0.2941934
13840.0000000    0.2674650
13880.0000000    0.2833939
13920.0000000    0.2875783
13960.0000000    0.2731330
14000.0000000    0.2714323
14040.0000000    0.2710546
14080.0000000    0.2551031
14120.0000000    0.2753960
14160.0000000    0.2903211
14200.0000000    0.3078849
14240.0000000    0.2851761
14280.0000000    0.2926219
14320.0000000    0.2840248
14360.0000000    0.2769104
14400.0000000    0.2713943
14440.0000000    0.2857973
14480.0000000    0.2856787
14520.0000000    0.2897552
14560.0000000    0.2998921
14600.0000000    0.2964120
14640.0000000    0.3198892
14680.0000000    0.3135546
14720.0000000    0.2901699
14760.0000000    0.2870970
14800.0000000    0.2789146
14840.0000000    0.2965089
14880.0000000    0.2825643
14920.0000000    0.2854539
14960.0000000    0.2711611
15000.0000000    0.2798574
15040.0000000    0.2762046
15080.0000000    0.2724638
15120.0000000    0.2906465
15160.0000000    0.2980893
15200.0000000    0.2964176
15240.0000000    0.2968602
15280.0000000    0.2674898
15320.0000000    0.2931806
15360.0000000    0.2666716
15400.0000000    0.2814413
15440.0000000    0.2896399
15480.0000000    0.2980721
15520.0000000    0.2948117
15560.0000000    0.2760819
15600.0000000    0.2638776
15640.0000000    0.2882499
15680.0000000    0.2790732
15720.0000000    0.3006802
15760.0000000    0.2860464
15800.0000000    0.3151212
15840.0000000    0.2907138
15880.0000000    0.2842833
15920.0000000    0.2973066
15960.0000000    0.2752816
16000.0000000    0.2830082
16040.0000000    0.3006779
16080.0000000    0.2776206
16120.0000000    0.2666116
16160.0000000    0.2988231
16200.0000000    0.2841384
16240.0000000    0.2804173
16280.0000000    0.3042277
16320.0000000    0.2682364
16360.0000000    0.3027391
16400.0000000    0.2856070
16440.0000000    0.2807709
16480.0000000    0.2696488
16520.0000000    0.2772629
16560.0000000    0.2925545
16600.0000000    0.2863007
16640.0000000    0.2754928
16680.0000000    0.2855300
16720.0000000    0.2798095
16760.0000000    0.2837138
16800.0000000    0.2790331
16840.0000000    0.2516198
16880.0000000    0.2737072
16920.0000000    0.2805381
16960.0000000    0.2834817
17000.0000000    0.2868143
17040.0000000    0.2938414
17080.0000000    0.2770455
17120.0000000    0.2701942
17160.0000000    0.3008972
17200.0000000    0.3171681
17240.0000000    0.2916230
17280.0000000    0.2822604
17320.0000000    0.2911018
17360.0000000    0.2862535
17400.0000000    0.2983121
17440.0000000    0.2818508
17480.0000000    0.2790208
17520.0000000    0.2769275
17560.0000000    0.3104038
17600.0000000    0.2997787
17640.0000000    0.2880152
17680.0000000    0.2802079
17720.0000000    0.2841129
17760.0000000    0.2875647
17800.0000000    0.2635248
17840.0000000    0.2923174
17880.0000000    0.2808383
17920.0000000    0.2614612
17960.0000000    0.2741031
18000.0000000    0.2609098
18040.0000000    0.2863273
18080.0000000    0.2772672
18120.0000000    0.2765811
18160.0000000    0.2907000
18200.0000000    0.2772825
18240.0000000    0.2828020
18280.0000000    0.2513526
18320.0000000    0.2663341
18360.0000000    0.2834201
18400.0000000    0.2733158
18440.0000000    0.2493684
18480.0000000    0.2667416
18520.0000000    0.2684177
18560.0000000    0.2832483
18600.0000000    0.2631967
18640.0000000    0.2779569
18680.0000000    0.2856487
18720.0000000    0.2830778
18760.0000000    0.2804388
18800.0000000    0.2705693
18840.0000000    0.2782364
18880.0000000    0.2884834
18920.0000000    0.2642102
18960.0000000    0.2900494
19000.0000000    0.2856969
19040.0000000    0.2999569
19080.0000000    0.2726855
19120.0000000    0.2809907
19160.0000000    0.2699703
19200.0000000    0.2630481
19240.0000000    0.2677836
19280.0000000    0.2761927
19320.0000000    0.2671194
19360.0000000    0.2827666
19400.0000000    0.2798405
19440.0000000    0.2676321
19480.0000000    0.2844642
19520.0000000    0.2933784
19560.0000000    0.2920635
19600.0000000    0.2892969
19640.0000000    0.2710337
19680.0000000    0.2591023
19720.0000000    0.2920394
19760.0000000    0.2840109
19800.0000000    0.2800276
19840.0000000    0.2848251
19880.0000000    0.2887544
19920.0000000    0.3022092
19960.0000000    0.2917993
20000.0000000    0.2932142
20040.0000000    0.3012747
20080.0000000    0.2913950
20120.0000000    0.2929330
20160.0000000    0.2865891
20200.0000000    0.2817160
20240.0000000    0.2831661
20280.0000000    0.2510429
20320.0000000    0.2507082
20360.0000000    0.2499205
20400.0000000    0.2564169
20440.0000000    0.2753806
20480.0000000    0.2707245
20520.0000000    0.2834210
20560.0000000    0.2569563
20600.0000000    0.2827096
20640.0000000    0.2791646
20680.0000000    0.2791013
20720.0000000    0.2807177
20760.0000000    0.2792860
20800.0000000    0.2671220
20840.0000000    0.2667327
20880.0000000    0.2784516
20920.0000000    0.2966613
20960.0000000    0.2642219
21000.0000000    0.2669885
21040.0000000    0.2790949
21080.0000000    0.2947324
21120.0000000    0.2835743
21160.0000000    0.2902566
21200.0000000    0.2813333
21240.0000000    0.2861224
21280.0000000    0.2838317
21320.0000000    0.2924991
21360.0000000    0.2713178
21400.0000000    0.2572105
21440.0000000    0.2845614
21480.0000000    0.2935448
21520.0000000    0.2883838
21560.0000000    0.2863023
21600.0000000    0.2839857
21640.0000000    0.2862457
21680.0000000    0.3057284
21720.0000000    0.3068959
21760.0000000    0.3029755
21800.0000000    0.2603481
21840.0000000    0.2889892
21880.0000000    0.2966900
21920.0000000    0.2888432
21960.0000000    0.3013217
22000.0000000    0.2882240
22040.0000000    0.2861370
22080.0000000    0.2994303
22120.0000000    0.2949600
22160.0000000    0.3006831
22200.0000000    0.2841190
22240.0000000    0.2728381
22280.0000000    0.2733946
22320.0000000    0.2677397
22360.0000000    0.2661811
22400.0000000    0.2579772
22440.0000000    0.3027033
22480.0000000    0.2866071
22520.0000000    0.2996007
22560.0000000    0.2694919
22600.0000000    0.2792209
22640.0000000    0.2945361
22680.0000000    0.3105457
22720.0000000    0.2908734
22760.0000000    0.2881943
22800.0000000    0.2996888
22840.0000000    0.2853964
22880.0000000    0.2794548
22920.0000000    0.2786149
22960.0000000    0.2990225
23000.0000000    0.2807534
23040.0000000    0.2829476
23080.0000000    0.2738638
23120.0000000    0.2808215
23160.0000000    0.2770514
23200.0000000    0.2791802
23240.0000000    0.2699054
23280.0000000    0.2715122
23320.0000000    0.2878551
23360.0000000    0.2798394
23400.0000000    0.2670639
23440.0000000    0.2877097
23480.0000000    0.2809929
23520.0000000    0.2814829
23560.0000000    0.2939526
23600.0000000    0.2859755
23640.0000000    0.2772201
23680.0000000    0.2960675
23720.0000000    0.2660434
23760.0000000    0.2929184
23800.0000000    0.2749647
23840.0000000    0.2823762
23880.0000000    0.2711161
23920.0000000    0.2740827
23960.0000000    0.2726266
24000.0000000    0.2706916
24040.0000000    0.2694733
24080.0000000    0.2680688
24120.0000000    0.2822496
24160.0000000    0.2695114
24200.0000000    0.2596757
24240.0000000    0.2544425
24280.0000000    0.2523547
24320.0000000    0.2547856
24360.0000000    0.2622339
24400.0000000    0.2691013
24440.0000000    0.2780309
24480.0000000    0.2929743
24520.0000000    0.2922361
24560.0000000    0.2953390
24600.0000000    0.2696399
24640.0000000    0.2865170
24680.0000000    0.2791045
24720.0000000    0.2769908
24760.0000000    0.2581998
24800.0000000    0.2824859
24840.0000000    0.2818146
24880.0000000    0.2644541
24920.0000000    0.2698587
24960.0000000    0.2682641
25000.0000000    0.2644559
25040.0000000    0.2699991
25080.0000000    0.2723579
25120.0000000    0.2582533
25160.0000000    0.2619336
25200.0000000    0.2732313
25240.0000000    0.2616052
25280.0000000    0.2503647
25320.0000000    0.2568083
25360.0000000    0.2680455
25400.0000000    0.2572134
25440.0000000    0.2667298
25480.0000000    0.2844916
25520.0000000    0.2699748
25560.0000000    0.2633995
25600.0000000    0.2602275
25640.0000000    0.2590625
25680.0000000    0.2647457
25720.0000000    0.2488644
25760.0000000    0.2430861
25800.0000000    0.2650560
25840.0000000    0.2872992
25880.0000000    0.2840368
25920.0000000    0.2863812
25960.0000000    0.2675100
26000.0000000    0.2598035
26040.0000000    0.2804250
26080.0000000    0.2776729
26120.0000000    0.2713780
26160.0000000    0.2747563
26200.0000000    0.2789161
26240.0000000    0.2769932
26280.0000000    0.2772070
26320.0000000    0.2959395
26360.0000000    0.2649121
26400.0000000    0.2880266
26440.0000000    0.2634209
26480.0000000    0.2495446
26520.0000000    0.2790856
26560.0000000    0.2566361
26600.0000000    0.2890249
26640.0000000    0.2736136
26680.0000000    0.2788595
26720.0000000    0.2829444
26760.0000000    0.2648736
26800.0000000    0.2610729
26840.0000000    0.2524201
26880.0000000    0.2863551
26920.0000000    0.2805974
26960.0000000    0.2840816
27000.0000000    0.2964112
27040.0000000    0.2950198
27080.0000000    0.2878473
27120.0000000    0.2807652
27160.0000000    0.2863515
27200.0000000    0.2752663
27240.0000000    0.3099512
27280.0000000    0.2936142
27320.0000000    0.2865733
27360.0000000    0.2946977
27400.0000000    0.2801215
27440.0000000    0.2705090
27480.0000000    0.2822082
27520.0000000    0.2717075
27560.0000000    0.2801319
27600.0000000    0.2872982
27640.0000000    0.2809003
27680.0000000    0.2964357
27720.0000000    0.2791745
27760.0000000    0.2732607
27800.0000000    0.2516139
27840.0000000    0.2559922
27880.0000000    0.2634052
27920.0000000    0.2627664
27960.0000000    0.2641055
28000.0000000    0.2560998
28040.0000000    0.2919106
28080.0000000    0.2762480
28120.0000000    0.2571620
28160.0000000    0.2350797
28200.0000000    0.2560938
28240.0000000    0.2521785
28280.0000000    0.2568533
28320.0000000    0.2633318
28360.0000000    0.2542003
28400.0000000    0.2695587
28440.0000000    0.2562038
28480.0000000    0.2617284
28520.0000000    0.2532826
28560.0000000    0.3050479
28600.0000000    0.2573067
28640.0000000    0.2750353
28680.0000000    0.2617640
28720.0000000    0.2849992
28760.0000000    0.2695079
28800.0000000    0.2643665
28840.0000000    0.2685535
28880.0000000    0.2745869
28920.0000000    0.2673209
28960.0000000    0.2661428
29000.0000000    0.2696928
29040.0000000    0.2652454
29080.0000000    0.2705504
29120.0000000    0.2604318
29160.0000000    0.2762268
29200.0000000    0.2763672
29240.0000000    0.2789889
29280.0000000    0.2798706
29320.0000000    0.2517526
29360.0000000    0.2819965
29400.0000000    0.2674959
29440.0000000    0.2553650
29480.0000000    0.2581335
29520.0000000    0.2549484
29560.0000000    0.2682633
29600.0000000    0.2867891
29640.0000000    0.2651946
29680.0000000    0.2648995
29720.0000000    0.2593797
29760.0000000    0.2601585
29800.0000000    0.2656818
29840.0000000    0.2705624
29880.0000000    0.2650184
29920.0000000    0.2708517
29960.0000000    0.2524818
30000.0000000    0.2660377
30040.0000000    0.2762394
30080.0000000    0.2802849
30120.0000000    0.2796188
30160.0000000    0.2781674
30200.0000000    0.2522715
30240.0000000    0.2687368
30280.0000000    0.2600897
30320.0000000    0.2707118
30360.0000000    0.2712671
30400.0000000    0.2789608
30440.0000000    0.2738625
30480.0000000    0.2792654
30520.0000000    0.2668222
30560.0000000    0.2715166
30600.0000000    0.2527179
30640.0000000    0.2837831
30680.0000000    0.2813715
30720.0000000    0.2476178
30760.0000000    0.2632819
30800.0000000    0.2792064
30840.0000000    0.2770513
30880.0000000    0.2621198
30920.0000000    0.2636661
30960.0000000    0.2768241
31000.0000000    0.2632553
31040.0000000    0.2654390
31080.0000000    0.2616532
31120.0000000    0.2650733
31160.0000000    0.2744391
31200.0000000    0.2557981
31240.0000000    0.2534815
31280.0000000    0.2539622
31320.0000000    0.2689416
31360.0000000    0.2580487
31400.0000000    0.2660502
31440.0000000    0.2614308
31480.0000000    0.2506463
31520.0000000    0.2717310
31560.0000000    0.2510674
31600.0000000    0.2561812
31640.0000000    0.2494139
31680.0000000    0.2672590
31720.0000000    0.2644474
31760.0000000    0.2456799
31800.0000000    0.2587009
31840.0000000    0.2810852
31880.0000000    0.2786808
31920.0000000    0.2994692
31960.0000000    0.2761132
32000.0000000    0.2725387
32040.0000000    0.2913051
32080.0000000    0.2658871
32120.0000000    0.2839909
32160.0000000    0.2794910
32200.0000000    0.2861035
32240.0000000    0.2840729
32280.0000000    0.2767590
32320.0000000    0.2514622
32360.0000000    0.2574109
32400.0000000    0.2642561
32440.0000000    0.2607079
32480.0000000    0.2803085
32520.0000000    0.2606748
32560.0000000    0.2537670
32600.0000000    0.2568422
32640.0000000    0.2758490
32680.0000000    0.2641371
32720.0000000    0.2984453
32760.0000000    0.2428564
32800.0000000    0.2540545
32840.0000000    0.2675234
32880.0000000    0.2672818
32920.0000000    0.2640869
32960.0000000    0.2803937
33000.0000000    0.2631810
33040.0000000    0.2699462
33080.0000000    0.2510858
33120.0000000    0.2456748
33160.0000000    0.2411390
33200.0000000    0.2472726
33240.0000000    0.2730108
33280.0000000    0.2775286
33320.0000000    0.2658802
33360.0000000    0.2559378
33400.0000000    0.2522381
33440.0000000    0.2629422
33480.0000000    0.2574013
33520.0000000    0.2586114
33560.0000000    0.2632599
33600.0000000    0.2668627
33640.0000000    0.2627634
33680.0000000    0.2623593
33720.0000000    0.2742215
33760.0000000    0.2722681
33800.0000000    0.2722915
33840.0000000    0.2815385
33880.0000000    0.2767296
33920.0000000    0.2837805
33960.0000000    0.2712801
34000.0000000    0.2724905
34040.0000000    0.2806326
34080.0000000    0.2966144
34120.0000000    0.2768560
34160.0000000    0.2576733
34200.0000000    0.2707686
34240.0000000    0.2619532
34280.0000000    0.2777427
34320.0000000    0.2713822
34360.0000000    0.2796196
34400.0000000    0.2856885
34440.0000000    0.2637172
34480.0000000    0.2705877
34520.0000000    0.2586054
34560.0000000    0.2827304
34600.0000000    0.2648169
34640.0000000    0.2854966
34680.0000000    0.2480003
34720.0000000    0.2578815
34760.0000000    0.2520579
34800.0000000    0.2737676
34840.0000000    0.2675801
34880.0000000    0.2619152
34920.0000000    0.2722637
34960.0000000    0.2662164
35000.0000000    0.2613952
35040.0000000    0.2639476
35080.0000000    0.2593320
35120.0000000    0.2578467
35160.0000000    0.2547897
35200.0000000    0.2719087
35240.0000000    0.2665089
35280.0000000    0.2769423
35320.0000000    0.2712215
35360.0000000    0.2746740
35400.0000000    0.2754674
35440.0000000    0.2868797
35480.0000000    0.2875535
35520.0000000    0.2833131
35560.0000000    0.2832300
35600.0000000    0.2640659
35640.0000000    0.2872293
35680.0000000    0.2532446
35720.0000000    0.2913880
35760.0000000    0.2753981
35800.0000000    0.2695219
35840.0000000    0.2697901
35880.0000000    0.2862850
35920.0000000    0.2872861
35960.0000000    0.2851959
36000.0000000    0.2838378
36040.0000000    0.2802902
36080.0000000    0.2820514
36120.0000000    0.2758176
36160.0000000    0.2770943
36200.0000000    0.2914445
36240.0000000    0.2692473
36280.0000000    0.2800490
36320.0000000    0.2859091
36360.0000000    0.2631314
36400.0000000    0.2757954
36440.0000000    0.2624170
36480.0000000    0.2596993
36520.0000000    0.2560663
36560.0000000    0.2843723
36600.0000000    0.2702545
36640.0000000    0.2672789
36680.0000000    0.2867258
36720.0000000    0.2629231
36760.0000000    0.2712668
36800.0000000    0.2719341
36840.0000000    0.2827384
36880.0000000    0.2778920
36920.0000000    0.2556230
36960.0000000    0.2676638
37000.0000000    0.2689486
37040.0000000    0.2663887
37080.0000000    0.2801445
37120.0000000    0.2457648
37160.0000000    0.2572155
37200.0000000    0.2518064
37240.0000000    0.2829061
37280.0000000    0.2575420
37320.0000000    0.2832709
37360.0000000    0.2757547
37400.0000000    0.2927059
37440.0000000    0.2795527
37480.0000000    0.2734479
37520.0000000    0.2792670
37560.0000000    0.2722550
37600.0000000    0.2556068
37640.0000000    0.2698311
37680.0000000    0.2793054
37720.0000000    0.2888993
37760.0000000    0.2516661
37800.0000000    0.2531258
37840.0000000    0.2501412
37880.0000000    0.2480586
37920.0000000    0.2677086
37960.0000000    0.2685294
38000.0000000    0.2516080
38040.0000000    0.2573488
38080.0000000    0.2459197
38120.0000000    0.2646967
38160.0000000    0.2778969
38200.0000000    0.2683012
38240.0000000    0.2808253
38280.0000000    0.2833064
38320.0000000    0.2697902
38360.0000000    0.2746840
38400.0000000    0.2654118
38440.0000000    0.2749992
38480.0000000    0.2767534
38520.0000000    0.2721799
38560.0000000    0.2694951
38600.0000000    0.2902039
38640.0000000    0.2648428
38680.0000000    0.2654349
38720.0000000    0.2651474
38760.0000000    0.2649251
38800.0000000    0.2850192
38840.0000000    0.2580115
38880.0000000    0.2678093
38920.0000000    0.2938082
38960.0000000    0.2599744
39000.0000000    0.2842350
39040.0000000    0.2731001
39080.0000000    0.2771084
39120.0000000    0.2779610
39160.0000000    0.2877128
39200.0000000    0.2609592
39240.0000000    0.2626128
39280.0000000    0.2576803
39320.0000000    0.2618330
39360.0000000    0.2786094
39400.0000000    0.2930259
39440.0000000    0.2828936
39480.0000000    0.2780750
39520.0000000    0.3146504
39560.0000000    0.3058290
39600.0000000    0.3171690
39640.0000000    0.2905798
39680.0000000    0.2778871
39720.0000000    0.2790037
39760.0000000    0.2807198
39800.0000000    0.2484636
39840.0000000    0.2678624
39880.0000000    0.2754140
39920.0000000    0.2888438
39960.0000000    0.2693602
40000.0000000    0.2605704
40040.0000000    0.2862197
40080.0000000    0.2580057
40120.0000000    0.2854656
40160.0000000    0.2897374
40200.0000000    0.2854535
40240.0000000    0.2910748
40280.0000000    0.2646213
40320.0000000    0.2802846
40360.0000000    0.2862487
40400.0000000    0.2633954
40440.0000000    0.2923267
40480.0000000    0.2750336
40520.0000000    0.2779181
40560.0000000    0.2733434
40600.0000000    0.2668796
40640.0000000    0.2608276
40680.0000000    0.2493241
40720.0000000    0.2898835
40760.0000000    0.2840175
40800.0000000    0.2626767
40840.0000000    0.2759619
40880.0000000    0.2558483
40920.0000000    0.2464881
40960.0000000    0.2741561
41000.0000000    0.2783107
41040.0000000    0.2681682
41080.0000000    0.2633586
41120.0000000    0.2670285
41160.0000000    0.2883540
41200.0000000    0.2889152
41240.0000000    0.2727112
41280.0000000    0.2846621
41320.0000000    0.2802762
41360.0000000    0.2661503
41400.0000000    0.2767622
41440.0000000    0.2883190
41480.0000000    0.2881710
41520.0000000    0.2727503
41560.0000000    0.2991500
41600.0000000    0.2834840
41640.0000000    0.2779369
41680.0000000    0.2971964
41720.0000000    0.2746328
41760.0000000    0.2684240
41800.0000000    0.2729091
41840.0000000    0.2673512
41880.0000000    0.2756220
41920.0000000    0.2724600
41960.0000000    0.2759507
42000.0000000    0.2588370
42040.0000000    0.2564474
42080.0000000    0.2694879
42120.0000000    0.2849606
42160.0000000    0.2888576
42200.0000000    0.2999109
42240.0000000    0.2862609
42280.0000000    0.2915386
42320.0000000    0.2986756
42360.0000000    0.2899095
42400.0000000    0.2722459
42440.0000000    0.2762360
42480.0000000    0.2765799
42520.0000000    0.2868615
42560.0000000    0.2909976
42600.0000000    0.2789433
42640.0000000    0.2755377
42680.0000000    0.2699871
42720.0000000    0.2737436
42760.0000000    0.2879147
42800.0000000    0.2854140
42840.0000000    0.2848143
42880.0000000    0.2743246
42920.0000000    0.2822087
42960.0000000    0.2691308
43000.0000000    0.2625099
43040.0000000    0.2622878
43080.0000000    0.2717410
43120.0000000    0.2892610
43160.0000000    0.2710522
43200.0000000    0.2854694
43240.0000000    0.2827747
43280.0000000    0.2820821
43320.0000000    0.2709465
43360.0000000    0.2796824
43400.0000000    0.2726388
43440.0000000    0.2765583
43480.0000000    0.2729104
43520.0000000    0.2647887
43560.0000000    0.2520963
43600.0000000    0.2723434
43640.0000000    0.2620695
43680.0000000    0.2784328
43720.0000000    0.2695300
43760.0000000    0.2670517
43800.0000000    0.2828698
43840.0000000    0.3044894
43880.0000000    0.2943103
43920.0000000    0.2804125
43960.0000000    0.2721278
44000.0000000    0.2836175
44040.0000000    0.2782139
44080.0000000    0.2715574
44120.0000000    0.2798000
44160.0000000    0.2840414
44200.0000000    0.2832428
44240.0000000    0.2751189
44280.0000000    0.2730136
44320.0000000    0.2801801
44360.0000000    0.2690462
44400.0000000    0.2683170
44440.0000000    0.2918794
44480.0000000    0.2714213
44520.0000000    0.2646675
44560.0000000    0.2565552
44600.0000000    0.2751145
44640.0000000    0.2856098
44680.0000000    0.2789908
44720.0000000    0.2674945
44760.0000000    0.2697946
44800.0000000    0.2494970
44840.0000000    0.2871897
44880.0000000    0.2733004
44920.0000000    0.2755216
44960.0000000    0.2606108
45000.0000000    0.2541082
45040.0000000    0.2762868
45080.0000000    0.2814158
45120.0000000    0.2627458
45160.0000000    0.2630262
45200.0000000    0.2657745
45240.0000000    0.2878595
45280.0000000    0.2711144
45320.0000000    0.2746880
45360.0000000    0.2670010
45400.0000000    0.2648917
45440.0000000    0.2586351
45480.0000000    0.2624386
45520.0000000    0.2630152
45560.0000000    0.2719732
45600.0000000    0.2581158
45640.0000000    0.2565664
45680.0000000    0.2710100
45720.0000000    0.2566971
45760.0000000    0.2518376
45800.0000000    0.2813773
45840.0000000    0.2703276
45880.0000000    0.2656492
45920.0000000    0.2462188
45960.0000000    0.2674884
46000.0000000    0.2304961
46040.0000000    0.2542542
46080.0000000    0.2586507
46120.0000000    0.2721814
46160.0000000    0.2608326
46200.0000000    0.2492293
46240.0000000    0.2579030
46280.0000000    0.2434394
46320.0000000    0.2584410
46360.0000000    0.2628666
46400.0000000    0.2604919
46440.0000000    0.2741921
46480.0000000    0.2813401
46520.0000000    0.2579591
46560.0000000    0.2709761
46600.0000000    0.2568997
46640.0000000    0.2495258
46680.0000000    0.2643916
46720.0000000    0.2486943
46760.0000000    0.2506936
46800.0000000    0.2622631
46840.0000000    0.2641912
46880.0000000    0.2535311
46920.0000000    0.2836590
46960.0000000    0.2645842
47000.0000000    0.2637010
47040.0000000    0.2457478
47080.0000000    0.2543306
47120.0000000    0.2445369
47160.0000000    0.2550449
47200.0000000    0.2663577
47240.0000000    0.2753179
47280.0000000    0.2731511
47320.0000000    0.2794164
47360.0000000    0.2795920
47400.0000000    0.2516025
47440.0000000    0.2707856
47480.0000000    0.2806112
47520.0000000    0.2550371
47560.0000000    0.2727587
47600.0000000    0.3003240
47640.0000000    0.3019732
47680.0000000    0.2717828
47720.0000000    0.2721116
47760.0000000    0.2728000
47800.0000000    0.2704431
47840.0000000    0.2648674
47880.0000000    0.2800446
47920.0000000    0.2628881
47960.0000000    0.2567868
48000.0000000    0.2781658
48040.0000000    0.2808353
48080.0000000    0.2684849
48120.0000000    0.2796472
48160.0000000    0.2912531
48200.0000000    0.2691736
48240.0000000    0.2735084
48280.0000000    0.2700881
48320.0000000    0.2740412
48360.0000000    0.2898271
48400.0000000    0.2910918
48440.0000000    0.2748585
48480.0000000    0.2712679
48520.0000000    0.2648152
48560.0000000    0.2818537
48600.0000000    0.2742011
48640.0000000    0.2853220
48680.0000000    0.2732753
48720.0000000    0.2815531
48760.0000000    0.2660349
48800.0000000    0.2663094
48840.0000000    0.2531013
48880.0000000    0.2703725
48920.0000000    0.2714168
48960.0000000    0.2644695
49000.0000000    0.2644212
49040.0000000    0.2623385
49080.0000000    0.2703455
49120.0000000    0.2602879
49160.0000000    0.2748935
49200.0000000    0.2755421
49240.0000000    0.2755470
49280.0000000    0.2881599
49320.0000000    0.2515662
49360.0000000    0.2623256
49400.0000000    0.2637251
49440.0000000    0.2817972
49480.0000000    0.2533123
49520.0000000    0.2636817
49560.0000000    0.2498671
49600.0000000    0.2820944
49640.0000000    0.2700718
49680.0000000    0.2879614
49720.0000000    0.2839586
49760.0000000    0.2637059
49800.0000000    0.2697409
49840.0000000    0.2664023
49880.0000000    0.2747935
49920.0000000    0.2809826
49960.0000000    0.2740715
50000.0000000    0.2764015
50040.0000000    0.2518291
50080.0000000    0.2588978
50120.0000000    0.2452734
50160.0000000    0.2490786
50200.0000000    0.2667428
50240.0000000    0.2745608
50280.0000000    0.2773991
50320.0000000    0.2675022
50360.0000000    0.2628495
50400.0000000    0.2598855
50440.0000000    0.2606980
50480.0000000    0.2663481
50520.0000000    0.2561677
50560.0000000    0.2615222
50600.0000000    0.2580995
50640.0000000    0.2733628
50680.0000000    0.2887322
50720.0000000    0.2827587
50760.0000000    0.2753851
50800.0000000    0.2698410
50840.0000000    0.2759968
50880.0000000    0.2790958
50920.0000000    0.2622022
50960.0000000    0.2799076
51000.0000000    0.2689471
51040.0000000    0.2712143
51080.0000000    0.2738454
51120.0000000    0.2896497
51160.0000000    0.2878568
51200.0000000    0.2714259
51240.0000000    0.2619224
51280.0000000    0.2722936
51320.0000000    0.2554724
51360.0000000    0.2773545
51400.0000000    0.2895752
51440.0000000    0.2930796
51480.0000000    0.2903816
51520.0000000    0.2862623
51560.0000000    0.2765269
51600.0000000    0.2588498
51640.0000000    0.2605253
51680.0000000    0.2642451
51720.0000000    0.2823172
51760.0000000    0.2810408
51800.0000000    0.2824567
51840.0000000    0.2638627
51880.0000000    0.2690387
51920.0000000    0.2595919
51960.0000000    0.2486237
52000.0000000    0.2399772
52040.0000000    0.2696000
52080.0000000    0.2647245
52120.0000000    0.2670052
52160.0000000    0.2521638
52200.0000000    0.2634841
52240.0000000    0.2574791
52280.0000000    0.2614477
52320.0000000    0.2608548
52360.0000000    0.2592852
52400.0000000    0.2642269
52440.0000000    0.2865647
52480.0000000    0.2638046
52520.0000000    0.2740894
52560.0000000    0.2773931
52600.0000000    0.2770697
52640.0000000    0.2689067
52680.0000000    0.2698545
52720.0000000    0.2791008
52760.0000000    0.2636803
52800.0000000    0.2464918
52840.0000000    0.2545829
52880.0000000    0.2634479
52920.0000000    0.2527738
52960.0000000    0.2558455
53000.0000000    0.2533021
53040.0000000    0.2551975
53080.0000000    0.2610029
53120.0000000    0.2452738
53160.0000000    0.2383443
53200.0000000    0.2522016
53240.0000000    0.2481857
53280.0000000    0.2562894
53320.0000000    0.2484646
53360.0000000    0.2407378
53400.0000000    0.2343155
53440.0000000    0.2668189
53480.0000000    0.2657707
53520.0000000    0.2635529
53560.0000000    0.2618241
53600.0000000    0.2757998
53640.0000000    0.2470611
53680.0000000    0.2673839
53720.0000000    0.2709817
53760.0000000    0.2659438
53800.0000000    0.2637660
53840.0000000    0.2483441
53880.0000000    0.2628308
53920.0000000    0.2695417
53960.0000000    0.2598905
54000.0000000    0.2621241
54040.0000000    0.2557251
54080.0000000    0.2634433
54120.0000000    0.2722355
54160.0000000    0.2395628
54200.0000000    0.2482429
54240.0000000    0.2671323
54280.0000000    0.2501867
54320.0000000    0.2742788
54360.0000000    0.2842419
54400.0000000    0.2736206
54440.0000000    0.2869631
54480.0000000    0.2807190
54520.0000000    0.2575740
54560.0000000    0.2456771
54600.0000000    0.2439408
54640.0000000    0.2740836
54680.0000000    0.2617409
54720.0000000    0.2606217
54760.0000000    0.2572109
54800.0000000    0.2657488
54840.0000000    0.2768387
54880.0000000    0.2779872
54920.0000000    0.2714927
54960.0000000    0.2756596
55000.0000000    0.2749815
55040.0000000    0.2921717
55080.0000000    0.2755926
55120.0000000    0.2887027
55160.0000000    0.2851022
55200.0000000    0.2849613
55240.0000000    0.2786362
55280.0000000    0.2731297
55320.0000000    0.2707269
55360.0000000    0.2708201
55400.0000000    0.2789834
55440.0000000    0.2869628
55480.0000000    0.2728661
55520.0000000    0.2788255
55560.0000000    0.2699512
55600.0000000    0.2715655
55640.0000000    0.2804332
55680.0000000    0.2770335
55720.0000000    0.2618466
55760.0000000    0.2797004
55800.0000000    0.2652662
55840.0000000    0.2627838
55880.0000000    0.2643964
55920.0000000    0.2755762
55960.0000000    0.2947501
56000.0000000    0.2753715
56040.0000000    0.2793973
56080.0000000    0.2794318
56120.0000000    0.2821334
56160.0000000    0.2689014
56200.0000000    0.2501688
56240.0000000    0.2541990
56280.0000000    0.2499939
56320.0000000    0.2608337
56360.0000000    0.2588678
56400.0000000    0.2846356
56440.0000000    0.2746033
56480.0000000    0.2708928
56520.0000000    0.2784848
56560.0000000    0.2962904
56600.0000000    0.2660166
56640.0000000    0.2694870
56680.0000000    0.2667919
56720.0000000    0.2647867
56760.0000000    0.2616406
56800.0000000    0.2659193
56840.0000000    0.2724899
56880.0000000    0.2690015
56920.0000000    0.2664137
56960.0000000    0.2518359
57000.0000000    0.2674477
57040.0000000    0.2728231
57080.0000000    0.2881506
57120.0000000    0.2751263
57160.0000000    0.2576556
57200.0000000    0.2863725
57240.0000000    0.2701511
57280.0000000    0.2756930
57320.0000000    0.2739924
57360.0000000    0.2880944
57400.0000000    0.2857627
57440.0000000    0.2912345
57480.0000000    0.2853502
57520.0000000    0.2733542
57560.0000000    0.2842567
57600.0000000    0.2845541
57640.0000000    0.2840159
57680.0000000    0.2743354
57720.0000000    0.2691366
57760.0000000    0.2811077
57800.0000000    0.2692670
57840.0000000    0.2678313
57880.0000000    0.2770114
57920.0000000    0.2721284
57960.0000000    0.2743043
58000.0000000    0.2740862
58040.0000000    0.2661812
58080.0000000    0.2756281
58120.0000000    0.2817849
58160.0000000    0.2817387
58200.0000000    0.2590551
58240.0000000    0.2525107
58280.0000000    0.2555951
58320.0000000    0.2918342
58360.0000000    0.2803568
58400.0000000    0.2604104
58440.0000000    0.2767086
58480.0000000    0.2715937
58520.0000000    0.2551214
58560.0000000    0.2814521
58600.0000000    0.2495356
58640.0000000    0.2691455
58680.0000000    0.2646199
58720.0000000    0.2701083
58760.0000000    0.2671780
58800.0000000    0.2734365
58840.0000000    0.2848556
58880.0000000    0.2752770
58920.0000000    0.2433049
58960.0000000    0.2739509
59000.0000000    0.2441619
59040.0000000    0.2441971
59080.0000000    0.2469937
59120.0000000    0.2678092
59160.0000000    0.2461156
59200.0000000    0.2564161
59240.0000000    0.2472896
59280.0000000    0.2556066
59320.0000000    0.2571452
59360.0000000    0.2562384
59400.0000000    0.2727923
59440.0000000    0.2496497
59480.0000000    0.2384647
59520.0000000    0.2496808
59560.0000000    0.2406903
59600.0000000    0.2807696
59640.0000000    0.2718904
59680.0000000    0.2655285
59720.0000000    0.2490521
59760.0000000    0.2753732
59800.0000000    0.2575263
59840.0000000    0.2535297
59880.0000000    0.2606949
59920.0000000    0.3013327
59960.0000000    0.2755578
60000.0000000    0.2587430
60040.0000000    0.2806063
60080.0000000    0.2725824
60120.0000000    0.2515599
60160.0000000    0.2737769
60200.0000000    0.2620389
60240.0000000    0.2471329
60280.0000000    0.2786008
60320.0000000    0.2703963
60360.0000000    0.2540962
60400.0000000    0.2556264
60440.0000000    0.2556280
60480.0000000    0.2892110
60520.0000000    0.2647900
60560.0000000    0.2546745
60600.0000000    0.2546677
60640.0000000    0.2641472
60680.0000000    0.2766419
60720.0000000    0.2802823
60760.0000000    0.2670650
60800.0000000    0.2846857
60840.0000000    0.3021890
60880.0000000    0.2882624
60920.0000000    0.2905601
60960.0000000    0.2480658
61000.0000000    0.2939616
61040.0000000    0.2708195
61080.0000000    0.2724981
61120.0000000    0.2631529
61160.0000000    0.2721325
61200.0000000    0.2545412
61240.0000000    0.2555937
61280.0000000    0.2574769
61320.0000000    0.2586419
61360.0000000    0.2631360
61400.0000000    0.2673418
61440.0000000    0.2750436
61480.0000000    0.2475850
61520.0000000    0.2820886
61560.0000000    0.2770650
61600.0000000    0.2661063
61640.0000000    0.2630317
61680.0000000    0.2617760
61720.0000000    0.2661628
61760.0000000    0.2622495
61800.0000000    0.2811415
61840.0000000    0.2503105
61880.0000000    0.2750055
61920.0000000    0.2730384
61960.0000000    0.2710459
62000.0000000    0.2457291
62040.0000000    0.2536413
62080.0000000    0.2461970
62120.0000000    0.2487356
62160.0000000    0.2459132
62200.0000000    0.2411985
62240.0000000    0.2464617
62280.0000000    0.2496842
62320.0000000    0.2660833
62360.0000000    0.2668788
62400.0000000    0.2584936
62440.0000000    0.2820400
62480.0000000    0.2681857
62520.0000000    0.2738695
62560.0000000    0.2612125
62600.0000000    0.2768912
62640.0000000    0.2665147
62680.0000000    0.2566895
62720.0000000    0.2784592
62760.0000000    0.2704285
62800.0000000    0.2768471
62840.0000000    0.2740412
62880.0000000    0.2702956
62920.0000000    0.2748746
62960.0000000    0.2852154
63000.0000000    0.2942521
63040.0000000    0.2504588
63080.0000000    0.2631518
63120.0000000    0.2589749
63160.0000000    0.2438211
63200.0000000    0.2550905
63240.0000000    0.2722150
63280.0000000    0.2492808
63320.0000000    0.2476062
63360.0000000    0.2541556
63400.0000000    0.2512185
63440.0000000    0.2597087
63480.0000000    0.2594965
63520.0000000    0.2385932
63560.0000000    0.2759824
63600.0000000    0.2776253
63640.0000000    0.2492149
63680.0000000    0.2240522
63720.0000000    0.2400265
63760.0000000    0.2373865
63800.0000000    0.2445628
63840.0000000    0.2818730
63880.0000000    0.2639786
63920.0000000    0.2680056
63960.0000000    0.2539069
64000.0000000    0.2589522
64040.0000000    0.2325859
64080.0000000    0.2420738
64120.0000000    0.2474252
64160.0000000    0.2489108
64200.0000000    0.2499392
64240.0000000    0.2457610
64280.0000000    0.2687506
64320.0000000    0.2640229
64360.0000000    0.2815353
64400.0000000    0.2590886
64440.0000000    0.2727672
64480.0000000    0.2506371
64520.0000000    0.2517598
64560.0000000    0.2537888
64600.0000000    0.2752655
64640.0000000    0.2608972
64680.0000000    0.2532752
64720.0000000    0.2804154
64760.0000000    0.2843190
64800.0000000    0.2828359
64840.0000000    0.2808409
64880.0000000    0.2488382
64920.0000000    0.2542168
64960.0000000    0.2724407
65000.0000000    0.2789437
65040.0000000    0.2686022
65080.0000000    0.2586062
65120.0000000    0.2637582
65160.0000000    0.2676267
65200.0000000    0.2812243
65240.0000000    0.2629457
65280.0000000    0.2475051
65320.0000000    0.2439773
65360.0000000    0.2710042
65400.0000000    0.2624996
65440.0000000    0.2587154
65480.0000000    0.2457208
65520.0000000    0.2562117
65560.0000000    0.2426818
65600.0000000    0.2484705
65640.0000000    0.2649848
65680.0000000    0.2628591
65720.0000000    0.2635902
65760.0000000    0.2777507
65800.0000000    0.2662156
65840.0000000    0.2584948
65880.0000000    0.2425165
65920.0000000    0.2335602
65960.0000000    0.2589884
66000.0000000    0.2690512
66040.0000000    0.2609438
66080.0000000    0.2670498
66120.0000000    0.2734745
66160.0000000    0.2829625
66200.0000000    0.2658183
66240.0000000    0.2498328
66280.0000000    0.2790835
66320.0000000    0.3036786
66360.0000000    0.2702709
66400.0000000    0.2701822
66440.0000000    0.2663065
66480.0000000    0.2693285
66520.0000000    0.2954958
66560.0000000    0.2718260
66600.0000000    0.2839221
66640.0000000    0.2574797
66680.0000000    0.2688434
66720.0000000    0.2620358
66760.0000000    0.2673868
66800.0000000    0.2482994
66840.0000000    0.2585561
66880.0000000    0.2565339
66920.0000000    0.2478205
66960.0000000    0.2571591
67000.0000000    0.2441218
67040.0000000    0.2724782
67080.0000000    0.2840251
67120.0000000    0.2518202
67160.0000000    0.2762349
67200.0000000    0.2745664
67240.0000000    0.2910262
67280.0000000    0.2780308
67320.0000000    0.3012763
67360.0000000    0.3037358
67400.0000000    0.2727555
67440.0000000    0.2921484
67480.0000000    0.2800691
67520.0000000    0.2490084
67560.0000000    0.2812833
67600.0000000    0.2546961
67640.0000000    0.2896986
67680.0000000    0.2466655
67720.0000000    0.2358456
67760.0000000    0.2599692
67800.0000000    0.2778077
67840.0000000    0.2765665
67880.0000000    0.2899383
67920.0000000    0.2945644
67960.0000000    0.2649741
68000.0000000    0.2899649
68040.0000000    0.2620031
68080.0000000    0.2629190
68120.0000000    0.2532944
68160.0000000    0.2605301
68200.0000000    0.2530311
68240.0000000    0.2759662
68280.0000000    0.2580332
68320.0000000    0.2578912
68360.0000000    0.2594716
68400.0000000    0.2523307
68440.0000000    0.2658991
68480.0000000    0.2527997
68520.0000000    0.2664172
68560.0000000    0.2507083
68600.0000000    0.2696735
68640.0000000    0.2554492
68680.0000000    0.2918907
68720.0000000    0.2793486
68760.0000000    0.2657643
68800.0000000    0.2776146
68840.0000000    0.2566124
68880.0000000    0.3004891
68920.0000000    0.2769019
68960.0000000    0.3033288
69000.0000000    0.3001639
69040.0000000    0.2857540
69080.0000000    0.2721850
69120.0000000    0.2838922
69160.0000000    0.2575450
69200.0000000    0.2717091
69240.0000000    0.2726467
69280.0000000    0.2734089
69320.0000000    0.2653248
69360.0000000    0.2772169
69400.0000000    0.2672382
69440.0000000    0.2676101
69480.0000000    0.2695216
69520.0000000    0.2834323
69560.0000000    0.2648279
69600.0000000    0.2813835
69640.0000000    0.2735685
69680.0000000    0.2607269
69720.0000000    0.2720696
69760.0000000    0.2612548
69800.0000000    0.2703838
69840.0000000    0.2616609
69880.0000000    0.2880849
69920.0000000    0.2524953
69960.0000000    0.2916992
70000.0000000    0.2884014
70040.0000000    0.2619949
70080.0000000    0.2708994
70120.0000000    0.2603141
70160.0000000    0.2562219
70200.0000000    0.2479446
70240.0000000    0.2780504
70280.0000000    0.2467053
70320.0000000    0.2508723
70360.0000000    0.2687059
70400.0000000    0.2573434
70440.0000000    0.2412547
70480.0000000    0.2320951
70520.0000000    0.2536018
70560.0000000    0.2471429
70600.0000000    0.2610232
70640.0000000    0.2663849
70680.0000000    0.2782009
70720.0000000    0.2691147
70760.0000000    0.2556085
70800.0000000    0.2780542
70840.0000000    0.2595193
70880.0000000    0.2904387
70920.0000000    0.2989486
70960.0000000    0.2868681
71000.0000000    0.2507835
71040.0000000    0.2860241
71080.0000000    0.2501833
71120.0000000    0.2411241
71160.0000000    0.2353928
71200.0000000    0.2436643
71240.0000000    0.2466240
71280.0000000    0.2619026
71320.0000000    0.2382265
71360.0000000    0.2507457
71400.0000000    0.2181711
71440.0000000    0.2168944
71480.0000000    0.2141424
71520.0000000    0.2179737
71560.0000000    0.2339135
71600.0000000    0.2180775
71640.0000000    0.2129693
71680.0000000    0.2233235
71720.0000000    0.2454959
71760.0000000    0.2468343
71800.0000000    0.2232047
71840.0000000    0.2499738
71880.0000000    0.2282510
71920.0000000    0.2447957
71960.0000000    0.2230731
72000.0000000    0.2314415
72040.0000000    0.2222489
72080.0000000    0.2164259
72120.0000000    0.2626890
72160.0000000    0.2400215
72200.0000000    0.2499703
72240.0000000    0.2385159
72280.0000000    0.2227415
72320.0000000    0.2449593
72360.0000000    0.2084111
72400.0000000    0.2110707
72440.0000000    0.2196427
72480.0000000    0.2378540
72520.0000000    0.2513845
72560.0000000    0.2225046
72600.0000000    0.2315827
72640.0000000    0.2399140
72680.0000000    0.2465958
72720.0000000    0.2526077
72760.0000000    0.2335476
72800.0000000    0.2344976
72840.0000000    0.2117438
72880.0000000    0.2400271
72920.0000000    0.2638718
72960.0000000    0.2598897
73000.0000000    0.2405767
73040.0000000    0.2574756
73080.0000000    0.2544309
73120.0000000    0.2473977
73160.0000000    0.2443874
73200.0000000    0.2724779
73240.0000000    0.2662020
73280.0000000    0.2357897
73320.0000000    0.2567446
73360.0000000    0.2560058
73400.0000000    0.2560684
73440.0000000    0.2541504
73480.0000000    0.2531054
73520.0000000    0.2487111
73560.0000000    0.2617631
73600.0000000    0.2489496
73640.0000000    0.2756386
73680.0000000    0.2443034
73720.0000000    0.2325929
73760.0000000    0.2489650
73800.0000000    0.2660979
73840.0000000    0.2672781
73880.0000000    0.2319243
73920.0000000    0.2569382
73960.0000000    0.2549078
74000.0000000    0.2495788
74040.0000000    0.2521836
74080.0000000    0.2473260
74120.0000000    0.2481479
74160.0000000    0.2488919
74200.0000000    0.2328368
74240.0000000    0.2352171
74280.0000000    0.2278303
74320.0000000    0.2342225
74360.0000000    0.2644380
74400.0000000    0.2797810
74440.0000000    0.2617128
74480.0000000    0.2535747
74520.0000000    0.2469106
74560.0000000    0.2701400
74600.0000000    0.2570079
74640.0000000    0.2813733
74680.0000000    0.2567283
74720.0000000    0.2559285
74760.0000000    0.2462593
74800.0000000    0.2499913
74840.0000000    0.2403663
74880.0000000    0.2724050
74920.0000000    0.2601368
74960.0000000    0.2657259
75000.0000000    0.2445529
75040.0000000    0.2621790
75080.0000000    0.2647223
75120.0000000    0.2475612
75160.0000000    0.2538978
75200.0000000    0.2248432
75240.0000000    0.2412025
75280.0000000    0.2401549
75320.0000000    0.2187028
75360.0000000    0.2414401
75400.0000000    0.2333055
75440.0000000    0.2458483
75480.0000000    0.2539725
75520.0000000    0.2417947
75560.0000000    0.2493316
75600.0000000    0.2546176
75640.0000000    0.1955661
75680.0000000    0.2182257
75720.0000000    0.2051226
75760.0000000    0.2009072
75800.0000000    0.2195412
75840.0000000    0.2329606
75880.0000000    0.2341658
75920.0000000    0.2229915
75960.0000000    0.2516316
76000.0000000    0.2209129
76040.0000000    0.2177569
76080.0000000    0.2096615
76120.0000000    0.2154830
76160.0000000    0.1961708
76200.0000000    0.2190912
76240.0000000    0.2152908
76280.0000000    0.2344878
76320.0000000    0.2377503
76360.0000000    0.2661505
76400.0000000    0.2628755
76440.0000000    0.2299370
76480.0000000    0.2586709
76520.0000000    0.2722275
76560.0000000    0.2617086
76600.0000000    0.2475543
76640.0000000    0.2673443
76680.0000000    0.2741591
76720.0000000    0.2650034
76760.0000000    0.2776087
76800.0000000    0.2780890
76840.0000000    0.2890327
76880.0000000    0.2748958
76920.0000000    0.2686174
76960.0000000    0.2742628
77000.0000000    0.2780605
77040.0000000    0.2779053
77080.0000000    0.2916556
77120.0000000    0.2747149
77160.0000000    0.2956264
77200.0000000    0.2751566
77240.0000000    0.2594844
77280.0000000    0.2412182
77320.0000000    0.2623865
77360.0000000    0.2619042
77400.0000000    0.2724659
77440.0000000    0.2826220
77480.0000000    0.2762741
77520.0000000    0.2882445
77560.0000000    0.2930579
77600.0000000    0.2770414
77640.0000000    0.2684813
77680.0000000    0.2808001
77720.0000000    0.2825616
77760.0000000    0.2676784
77800.0000000    0.2982281
77840.0000000    0.2891291
77880.0000000    0.2977987
77920.0000000    0.2943967
77960.0000000    0.2815851
78000.0000000    0.2699923
78040.0000000    0.2655236
78080.0000000    0.2897503
78120.0000000    0.2859113
78160.0000000    0.2655931
78200.0000000    0.2726546
78240.0000000    0.2811857
78280.0000000    0.2677172
78320.0000000    0.2806978
78360.0000000    0.2724959
78400.0000000    0.2934469
78440.0000000    0.2944306
78480.0000000    0.2690122
78520.0000000    0.2882147
78560.0000000    0.2845317
78600.0000000    0.2673413
78640.0000000    0.2786155
78680.0000000    0.2831238
78720.0000000    0.2823699
78760.0000000    0.2896719
78800.0000000    0.2804058
78840.0000000    0.3017226
78880.0000000    0.2974280
78920.0000000    0.2889773
78960.0000000    0.2750267
79000.0000000    0.2825656
79040.0000000    0.2871490
79080.0000000    0.3039492
79120.0000000    0.2933023
79160.0000000    0.2938109
79200.0000000    0.3274050
79240.0000000    0.2976272
79280.0000000    0.3074179
79320.0000000    0.2785951
79360.0000000    0.2650376
79400.0000000    0.2864742
79440.0000000    0.2665887
79480.0000000    0.2606511
79520.0000000    0.2651432
79560.0000000    0.2830423
79600.0000000    0.2755685
79640.0000000    0.2587782
79680.0000000    0.2686691
79720.0000000    0.2779562
79760.0000000    0.2714706
79800.0000000    0.2587560
79840.0000000    0.2730496
79880.0000000    0.2536559
79920.0000000    0.2878830
79960.0000000    0.2938774
80000.0000000    0.2780482
80040.0000000    0.2852799
80080.0000000    0.2642212
80120.0000000    0.2679712
80160.0000000    0.2877271
80200.0000000    0.2816809
80240.0000000    0.2889562
80280.0000000    0.2897350
80320.0000000    0.2919649
80360.0000000    0.2842150
80400.0000000    0.2803780
80440.0000000    0.2963134
80480.0000000    0.2939110
80520.0000000    0.3033456
80560.0000000    0.3076403
80600.0000000    0.2923960
80640.0000000    0.3045436
80680.0000000    0.3002552
80720.0000000    0.2839375
80760.0000000    0.2882022
80800.0000000    0.2790611
80840.0000000    0.2780192
80880.0000000    0.2590087
80920.0000000    0.2706333
80960.0000000    0.2683069
81000.0000000    0.3063902
81040.0000000    0.2858761
81080.0000000    0.2607524
81120.0000000    0.2651604
81160.0000000    0.2533754
81200.0000000    0.2713012
81240.0000000    0.2740993
81280.0000000    0.2864214
81320.0000000    0.2793218
81360.0000000    0.2801605
81400.0000000    0.2774307
81440.0000000    0.2439838
81480.0000000    0.2621232
81520.0000000    0.2813667
81560.0000000    0.2771243
81600.0000000    0.2519736
81640.0000000    0.2867221
81680.0000000    0.2734136
81720.0000000    0.2662237
81760.0000000    0.2604548
81800.0000000    0.2711291
81840.0000000    0.2804222
81880.0000000    0.2660100
81920.0000000    0.2872066
81960.0000000    0.2891615
82000.0000000    0.2677509
82040.0000000    0.2723350
82080.0000000    0.2787057
82120.0000000    0.2715583
82160.0000000    0.2699174
82200.0000000    0.2776838
82240.0000000    0.2646584
82280.0000000    0.2817508
82320.0000000    0.2767209
82360.0000000    0.2972729
82400.0000000    0.2739217
82440.0000000    0.2769777
82480.0000000    0.2650895
82520.0000000    0.2444500
82560.0000000    0.2671049
82600.0000000    0.2773218
82640.0000000    0.2665807
82680.0000000    0.2768970
82720.0000000    0.2795042
82760.0000000    0.2617736
82800.0000000    0.2661193
82840.0000000    0.2865424
82880.0000000    0.2868617
82920.0000000    0.2770936
82960.0000000    0.2821380
83000.0000000    0.2867135
83040.0000000    0.2606572
83080.0000000    0.2635153
83120.0000000    0.2571996
83160.0000000    0.2751823
83200.0000000    0.2627402
83240.0000000    0.2679018
83280.0000000    0.2556770
83320.0000000    0.2648233
83360.0000000    0.2602804
83400.0000000    0.2770969
83440.0000000    0.2710823
83480.0000000    0.2597454
83520.0000000    0.2555799
83560.0000000    0.2856180
83600.0000000    0.2536745
83640.0000000    0.2403403
83680.0000000    0.2496862
83720.0000000    0.2678689
83760.0000000    0.2757578
83800.0000000    0.2594746
83840.0000000    0.2634327
83880.0000000    0.2889599
83920.0000000    0.2743253
83960.0000000    0.2600232
84000.0000000    0.2839564
84040.0000000    0.2742788
84080.0000000    0.2554397
84120.0000000    0.2585089
84160.0000000    0.2636252
84200.0000000    0.2767375
84240.0000000    0.2852131
84280.0000000    0.2655101
84320.0000000    0.2900993
84360.0000000    0.2812577
84400.0000000    0.2918512
84440.0000000    0.2829495
84480.0000000    0.2720895
84520.0000000    0.2982884
84560.0000000    0.3066868
84600.0000000    0.2846053
84640.0000000    0.3089264
84680.0000000    0.2997525
84720.0000000    0.3101285
84760.0000000    0.2970268
84800.0000000    0.2860065
84840.0000000    0.2941427
84880.0000000    0.2815698
84920.0000000    0.2940264
84960.0000000    0.3105439
85000.0000000    0.2913930
85040.0000000    0.2834122
85080.0000000    0.2757253
85120.0000000    0.2603520
85160.0000000    0.2861914
85200.0000000    0.2562083
85240.0000000    0.2820048
85280.0000000    0.2766770
85320.0000000    0.2921351
85360.0000000    0.2585453
85400.0000000    0.2602522
85440.0000000    0.2682278
85480.0000000    0.2687425
85520.0000000    0.2798869
85560.0000000    0.2700463
85600.0000000    0.2684179
85640.0000000    0.2606681
85680.0000000    0.2640992
85720.0000000    0.2504713
85760.0000000    0.2534186
85800.0000000    0.2779748
85840.0000000    0.2662683
85880.0000000    0.2518553
85920.0000000    0.2625930
85960.0000000    0.2736545
86000.0000000    0.2874198
86040.0000000    0.2753546
86080.0000000    0.2696745
86120.0000000    0.2693723
86160.0000000    0.2753556
86200.0000000    0.2610801
86240.0000000    0.2591967
86280.0000000    0.2695379
86320.0000000    0.2836595
86360.0000000    0.2779497
86400.0000000    0.2633247
86440.0000000    0.2620325
86480.0000000    0.2816130
86520.0000000    0.2810054
86560.0000000    0.2758350
86600.0000000    0.2855055
86640.0000000    0.2557361
86680.0000000    0.2561727
86720.0000000    0.2763503
86760.0000000    0.2754822
86800.0000000    0.2746530
86840.0000000    0.2703525
86880.0000000    0.2855262
86920.0000000    0.2646827
86960.0000000    0.2801941
87000.0000000    0.2756305
87040.0000000    0.2783748
87080.0000000    0.2614530
87120.0000000    0.2610640
87160.0000000    0.2736887
87200.0000000    0.2944572
87240.0000000    0.2944932
87280.0000000    0.2806872
87320.0000000    0.2819281
87360.0000000    0.2585295
87400.0000000    0.2594604
87440.0000000    0.2792127
87480.0000000    0.2599078
87520.0000000    0.2648107
87560.0000000    0.2612775
87600.0000000    0.2844291
87640.0000000    0.2794788
87680.0000000    0.2749400
87720.0000000    0.2636495
87760.0000000    0.2883839
87800.0000000    0.2767796
87840.0000000    0.2820230
87880.0000000    0.2885134
87920.0000000    0.2643333
87960.0000000    0.2901674
88000.0000000    0.2941308
88040.0000000    0.2993567
88080.0000000    0.2924293
88120.0000000    0.2792418
88160.0000000    0.2748526
88200.0000000    0.3067553
88240.0000000    0.2696668
88280.0000000    0.2641793
88320.0000000    0.2555272
88360.0000000    0.2996342
88400.0000000    0.2758725
88440.0000000    0.2669093
88480.0000000    0.2735335
88520.0000000    0.3027237
88560.0000000    0.2794346
88600.0000000    0.2697566
88640.0000000    0.2725963
88680.0000000    0.2555615
88720.0000000    0.2762322
88760.0000000    0.2926161
88800.0000000    0.2570011
88840.0000000    0.2790055
88880.0000000    0.2832663
88920.0000000    0.2924041
88960.0000000    0.2801772
89000.0000000    0.2774297
89040.0000000    0.2642458
89080.0000000    0.2550369
89120.0000000    0.2630986
89160.0000000    0.2682447
89200.0000000    0.3012463
89240.0000000    0.2783385
89280.0000000    0.2892073
89320.0000000    0.2824747
89360.0000000    0.2718039
89400.0000000    0.2883194
89440.0000000    0.2986842
89480.0000000    0.2985650
89520.0000000    0.2962986
89560.0000000    0.2730195
89600.0000000    0.2969031
89640.0000000    0.2789928
89680.0000000    0.2907586
89720.0000000    0.2935657
89760.0000000    0.2715610
89800.0000000    0.2958846
89840.0000000    0.2748300
89880.0000000    0.2805433
89920.0000000    0.2904456
89960.0000000    0.2713189
90000.0000000    0.2538941
90040.0000000    0.2518272
90080.0000000    0.2693109
90120.0000000    0.2853296
90160.0000000    0.2819682
90200.0000000    0.2751260
90240.0000000    0.2858762
90280.0000000    0.2674024
90320.0000000    0.2629276
90360.0000000    0.2797419
90400.0000000    0.2748568
90440.0000000    0.2962452
90480.0000000    0.2777942
90520.0000000    0.2990546
90560.0000000    0.2838045
90600.0000000    0.2823665
90640.0000000    0.2866971
90680.0000000    0.2822489
90720.0000000    0.2945204
90760.0000000    0.2811859
90800.0000000    0.2805537
90840.0000000    0.2865432
90880.0000000    0.2959154
90920.0000000    0.2883379
90960.0000000    0.2946474
91000.0000000    0.2926374
91040.0000000    0.2866666
91080.0000000    0.2968142
91120.0000000    0.2839439
91160.0000000    0.2801630
91200.0000000    0.2831991
91240.0000000    0.2968338
91280.0000000    0.3138243
91320.0000000    0.2882788
91360.0000000    0.2957492
91400.0000000    0.2685807
91440.0000000    0.2948375
91480.0000000    0.2856415
91520.0000000    0.2964942
91560.0000000    0.2902712
91600.0000000    0.2960475
91640.0000000    0.2850880
91680.0000000    0.2956359
91720.0000000    0.2811891
91760.0000000    0.2984562
91800.0000000    0.2981931
91840.0000000    0.2894359
91880.0000000    0.3023558
91920.0000000    0.2958059
91960.0000000    0.2875793
92000.0000000    0.2873820
92040.0000000    0.2837230
92080.0000000    0.3106636
92120.0000000    0.2712496
92160.0000000    0.2530076
92200.0000000    0.2566832
92240.0000000    0.2565659
92280.0000000    0.2801592
92320.0000000    0.2988976
92360.0000000    0.2680588
92400.0000000    0.2804367
92440.0000000    0.2812082
92480.0000000    0.2917642
92520.0000000    0.2778881
92560.0000000    0.2845335
92600.0000000    0.2892845
92640.0000000    0.2790244
92680.0000000    0.2932871
92720.0000000    0.2882175
92760.0000000    0.2715355
92800.0000000    0.2726038
92840.0000000    0.2805541
92880.0000000    0.2923751
92920.0000000    0.2732043
92960.0000000    0.3064473
93000.0000000    0.2834741
93040.0000000    0.2802103
93080.0000000    0.2842160
93120.0000000    0.2896563
93160.0000000    0.2667942
93200.0000000    0.2647389
93240.0000000    0.2643200
93280.0000000    0.2776097
93320.0000000    0.2680156
93360.0000000    0.2877235
93400.0000000    0.2872701
93440.0000000    0.2781977
93480.0000000    0.2993583
93520.0000000    0.2817475
93560.0000000    0.2783633
93600.0000000    0.2877192
93640.0000000    0.2619297
93680.0000000    0.2725626
93720.0000000    0.2850912
93760.0000000    0.2801433
93800.0000000    0.2788194
93840.0000000    0.2837451
93880.0000000    0.2952026
93920.0000000    0.2751267
93960.0000000    0.2744629
94000.0000000    0.2786948
94040.0000000    0.2701573
94080.0000000    0.2910042
94120.0000000    0.2651890
94160.0000000    0.2886826
94200.0000000    0.2739698
94240.0000000    0.2756314
94280.0000000    0.2687121
94320.0000000    0.2656647
94360.0000000    0.2901619
94400.0000000    0.2902592
94440.0000000    0.2601071
94480.0000000    0.2755676
94520.0000000    0.2721923
94560.0000000    0.2821138
94600.0000000    0.2693579
94640.0000000    0.2641495
94680.0000000    0.2565989
94720.0000000    0.2614618
94760.0000000    0.2846950
94800.0000000    0.2665382
94840.0000000    0.2578467
94880.0000000    0.2505639
94920.0000000    0.2466243
94960.0000000    0.2690864
95000.0000000    0.2737132
95040.0000000    0.2589535
95080.0000000    0.2658025
95120.0000000    0.2695936
95160.0000000    0.2707879
95200.0000000    0.2760385
95240.0000000    0.2843542
95280.0000000    0.2783480
95320.0000000    0.2700184
95360.0000000    0.2635868
95400.0000000    0.2621454
95440.0000000    0.2575213
95480.0000000    0.2758503
95520.0000000    0.2622146
95560.0000000    0.2605829
95600.0000000    0.2761429
95640.0000000    0.2518595
95680.0000000    0.2538064
95720.0000000    0.2727695
95760.0000000    0.2618769
95800.0000000    0.2722805
95840.0000000    0.2728817
95880.0000000    0.2689566
95920.0000000    0.2954253
95960.0000000    0.2644823
96000.0000000    0.2673898
96040.0000000    0.2627130
96080.0000000    0.2724366
96120.0000000    0.2492262
96160.0000000    0.2547769
96200.0000000    0.2716452
96240.0000000    0.2911508
96280.0000000    0.2652933
96320.0000000    0.2599223
96360.0000000    0.2738400
96400.0000000    0.2651281
96440.0000000    0.2574539
96480.0000000    0.2478346
96520.0000000    0.2792830
96560.0000000    0.2599203
96600.0000000    0.2631094
96640.0000000    0.2698008
96680.0000000    0.2962384
96720.0000000    0.2788551
96760.0000000    0.2681432
96800.0000000    0.2678653
96840.0000000    0.2835583
96880.0000000    0.2701804
96920.0000000    0.2491927
96960.0000000    0.2819266
97000.0000000    0.2761589
97040.0000000    0.2652903
97080.0000000    0.2795227
97120.0000000    0.2681576
97160.0000000    0.2902016
97200.0000000    0.2554593
97240.0000000    0.2452964
97280.0000000    0.2516436
97320.0000000    0.2474002
97360.0000000    0.2653901
97400.0000000    0.2547503
97440.0000000    0.2660764
97480.0000000    0.2845808
97520.0000000    0.2980729
97560.0000000    0.2780183
97600.0000000    0.2910551
97640.0000000    0.2846930
97680.0000000    0.2720091
97720.0000000    0.2968480
97760.0000000    0.2844986
97800.0000000    0.2865955
97840.0000000    0.2877209
97880.0000000    0.2995071
97920.0000000    0.2907501
97960.0000000    0.2980809
98000.0000000    0.3045844
98040.0000000    0.2771019
98080.0000000    0.2810708
98120.0000000    0.2871585
98160.0000000    0.2584344
98200.0000000    0.2625114
98240.0000000    0.2594001
98280.0000000    0.2876580
98320.0000000    0.2815020
98360.0000000    0.2999325
98400.0000000    0.3023613
98440.0000000    0.2857112
98480.0000000    0.2762132
98520.0000000    0.2893867
98560.0000000    0.2753971
98600.0000000    0.2575960
98640.0000000    0.2713747
98680.0000000    0.2794365
98720.0000000    0.2649196
98760.0000000    0.2847992
98800.0000000    0.2737483
98840.0000000    0.2648558
98880.0000000    0.2548596
98920.0000000    0.2711982
98960.0000000    0.2886128
99000.0000000    0.2803750
99040.0000000    0.2997881
99080.0000000    0.2826235
99120.0000000    0.2592116
99160.0000000    0.2877418
99200.0000000    0.2821124
99240.0000000    0.3056775
99280.0000000    0.2905097
99320.0000000    0.2984545
99360.0000000    0.3080092
99400.0000000    0.2983549
99440.0000000    0.2919640
99480.0000000    0.2998135
99520.0000000    0.2708081
99560.0000000    0.2769920
99600.0000000    0.2787594
99640.0000000    0.2821340
99680.0000000    0.2752354
99720.0000000    0.2860980
99760.0000000    0.2706430
99800.0000000    0.2750589
99840.0000000    0.2702548
99880.0000000    0.2936102
99920.0000000    0.2856162
99960.0000000    0.2943403
100000.0000000    0.2762417
100040.0000000    0.2765917
100080.0000000    0.2828421
100120.0000000    0.2920603
100160.0000000    0.2738066
100200.0000000    0.2799779
100240.0000000    0.2890120
100280.0000000    0.2726056
100320.0000000    0.3066779
100360.0000000    0.3000566
100400.0000000    0.2963494
100440.0000000    0.2902386
100480.0000000    0.2742503
100520.0000000    0.2790868
100560.0000000    0.2847295
100600.0000000    0.2728499
100640.0000000    0.2722057
100680.0000000    0.2869345
100720.0000000    0.2830679
100760.0000000    0.2785316
100800.0000000    0.2755651
100840.0000000    0.2950494
100880.0000000    0.2748066
100920.0000000    0.2897226
100960.0000000    0.2627421
101000.0000000    0.2768903
101040.0000000    0.2810723
101080.0000000    0.2623573
101120.0000000    0.2710065
101160.0000000    0.2816016
101200.0000000    0.2683992
101240.0000000    0.2620727
101280.0000000    0.2662771
101320.0000000    0.2801881
101360.0000000    0.2737697
101400.0000000    0.2792309
101440.0000000    0.2701656
101480.0000000    0.2813867
101520.0000000    0.2895575
101560.0000000    0.2856209
101600.0000000    0.2724900
101640.0000000    0.2754008
101680.0000000    0.2983209
101720.0000000    0.3027678
101760.0000000    0.2817886
101800.0000000    0.2949669
101840.0000000    0.2726938
101880.0000000    0.2755834
101920.0000000    0.3010623
101960.0000000    0.2846491
102000.0000000    0.2536360
102040.0000000    0.2773688
102080.0000000    0.2612880
102120.0000000    0.2944002
102160.0000000    0.2917953
102200.0000000    0.2631553
102240.0000000    0.2835167
102280.0000000    0.3012763
102320.0000000    0.2799754
102360.0000000    0.2924105
102400.0000000    0.3032885
102440.0000000    0.2840908
102480.0000000    0.2944902
102520.0000000    0.2753927
102560.0000000    0.2952446
102600.0000000    0.2813394
102640.0000000    0.3030958
102680.0000000    0.2962780
102720.0000000    0.3071960
102760.0000000    0.2991918
102800.0000000    0.2935375
102840.0000000    0.2920214
102880.0000000    0.2780680
102920.0000000    0.3040999
102960.0000000    0.2714897
103000.0000000    0.2917245
103040.0000000    0.3016926
103080.0000000    0.2814267
103120.0000000    0.2801804
103160.0000000    0.2904766
103200.0000000    0.2935190
103240.0000000    0.2869953
103280.0000000    0.2836192
103320.0000000    0.2986269
103360.0000000    0.2703416
103400.0000000    0.2761269
103440.0000000    0.3099247
103480.0000000    0.3035143
103520.0000000    0.2824043
103560.0000000    0.2876795
103600.0000000    0.2936972
103640.0000000    0.2560878
103680.0000000    0.2875807
103720.0000000    0.2949342
103760.0000000    0.2805393
103800.0000000    0.2846719
103840.0000000    0.2860378
103880.0000000    0.2691794
103920.0000000    0.2621166
103960.0000000    0.2734244
104000.0000000    0.3050663
104040.0000000    0.2924697
104080.0000000    0.2859262
104120.0000000    0.2840547
104160.0000000    0.2771974
104200.0000000    0.2918307
104240.0000000    0.3057721
104280.0000000    0.2918713
104320.0000000    0.2957939
104360.0000000    0.2903664
104400.0000000    0.2815136
104440.0000000    0.2802529
104480.0000000    0.2572135
104520.0000000    0.2648476
104560.0000000    0.2364165
104600.0000000    0.2442389
104640.0000000    0.2592405
104680.0000000    0.2613765
104720.0000000    0.2622910
104760.0000000    0.2906134
104800.0000000    0.2851031
104840.0000000    0.2739889
104880.0000000    0.2707429
104920.0000000    0.2876979
104960.0000000    0.2801961
105000.0000000    0.2746962
105040.0000000    0.2653664
105080.0000000    0.2717386
105120.0000000    0.2913817
105160.0000000    0.2764094
105200.0000000    0.2889127
105240.0000000    0.2875879
105280.0000000    0.2983430
105320.0000000    0.2760173
105360.0000000    0.2718396
105400.0000000    0.2824764
105440.0000000    0.2878673
105480.0000000    0.2656676
105520.0000000    0.2698509
105560.0000000    0.2638791
105600.0000000    0.2790667
105640.0000000    0.2637239
105680.0000000    0.2882396
105720.0000000    0.2697734
105760.0000000    0.2848261
105800.0000000    0.2881333
105840.0000000    0.2662289
105880.0000000    0.2699139
105920.0000000    0.2618276
105960.0000000    0.2819040
106000.0000000    0.2694649
106040.0000000    0.2746707
106080.0000000    0.2654327
106120.0000000    0.2585847
106160.0000000    0.2713619
106200.0000000    0.2849852
106240.0000000    0.2640890
106280.0000000    0.2770090
106320.0000000    0.2555146
106360.0000000    0.2699750
106400.0000000    0.2867857
106440.0000000    0.2734751
106480.0000000    0.2804903
106520.0000000    0.2801508
106560.0000000    0.2755814
106600.0000000    0.2601823
106640.0000000    0.2687234
106680.0000000    0.2702694
106720.0000000    0.2779239
106760.0000000    0.2861431
106800.0000000    0.2760752
106840.0000000    0.2578188
106880.0000000    0.3019125
106920.0000000    0.2675360
106960.0000000    0.2828651
107000.0000000    0.3001364
107040.0000000    0.2925221
107080.0000000    0.2930247
107120.0000000    0.2835970
107160.0000000    0.3018102
107200.0000000    0.3014734
107240.0000000    0.2978733
107280.0000000    0.2937797
107320.0000000    0.2754277
107360.0000000    0.2757711
107400.0000000    0.2856445
107440.0000000    0.2892164
107480.0000000    0.2733111
107520.0000000    0.2708978
107560.0000000    0.2594986
107600.0000000    0.2582507
107640.0000000    0.2734952
107680.0000000    0.2687834
107720.0000000    0.2808465
107760.0000000    0.2742923
107800.0000000    0.2907263
107840.0000000    0.2872734
107880.0000000    0.3020218
107920.0000000    0.2815562
107960.0000000    0.2776525
108000.0000000    0.3093953
108040.0000000    0.2660548
108080.0000000    0.2894810
108120.0000000    0.2780859
108160.0000000    0.2863379
108200.0000000    0.2809867
108240.0000000    0.2743514
108280.0000000    0.2677716
108320.0000000    0.2608747
108360.0000000    0.2773784
108400.0000000    0.2893999
108440.0000000    0.2820885
108480.0000000    0.2915750
108520.0000000    0.2618179
108560.0000000    0.2599956
108600.0000000    0.2393358
108640.0000000    0.2660781
108680.0000000    0.2765537
108720.0000000    0.2868896
108760.0000000    0.2774195
108800.0000000    0.2781369
108840.0000000    0.2565847
108880.0000000    0.2651253
108920.0000000    0.2764350
108960.0000000    0.2410717
109000.0000000    0.2686211
109040.0000000    0.2889723
109080.0000000    0.2687000
109120.0000000    0.2848603
109160.0000000    0.2765580
109200.0000000    0.2783177
109240.0000000    0.2615215
109280.0000000    0.2615125
109320.0000000    0.2601448
109360.0000000    0.2720659
109400.0000000    0.2774027
109440.0000000    0.3006969
109480.0000000    0.2870913
109520.0000000    0.2683454
109560.0000000    0.2892951
109600.0000000    0.2776414
109640.0000000    0.2655220
109680.0000000    0.2699924
109720.0000000    0.2747387
109760.0000000    0.2604696
109800.0000000    0.2821805
109840.0000000    0.2879369
109880.0000000    0.2911098
109920.0000000    0.2903971
109960.0000000    0.2662665
110000.0000000    0.2858924
110040.0000000    0.2835610
110080.0000000    0.2894031
110120.0000000    0.2750417
110160.0000000    0.2723840
110200.0000000    0.2814169
110240.0000000    0.2688741
110280.0000000    0.2759349
110320.0000000    0.2629665
110360.0000000    0.2725026
110400.0000000    0.2572479
110440.0000000    0.2546201
110480.0000000    0.2677833
110520.0000000    0.2803455
110560.0000000    0.2643186
110600.0000000    0.2820924
110640.0000000    0.2803649
110680.0000000    0.2759561
110720.0000000    0.2688887
110760.0000000    0.2518675
110800.0000000    0.2690850
110840.0000000    0.2572638
110880.0000000    0.2488703
110920.0000000    0.2733741
110960.0000000    0.2392722
111000.0000000    0.2408770
111040.0000000    0.2619330
111080.0000000    0.2386233
111120.0000000    0.2718796
111160.0000000    0.2627368
111200.0000000    0.2622514
111240.0000000    0.2575472
111280.0000000    0.2585160
111320.0000000    0.2845224
111360.0000000    0.2535003
111400.0000000    0.2707719
111440.0000000    0.2759651
111480.0000000    0.2341523
111520.0000000    0.2746670
111560.0000000    0.2764978
111600.0000000    0.2731007
111640.0000000    0.2563350
111680.0000000    0.2810940
111720.0000000    0.2828346
111760.0000000    0.2802083
111800.0000000    0.2658500
111840.0000000    0.2537419
111880.0000000    0.2506855
111920.0000000    0.2649764
111960.0000000    0.2769821
112000.0000000    0.2649399
112040.0000000    0.2497555
112080.0000000    0.2573973
112120.0000000    0.2826730
112160.0000000    0.2888055
112200.0000000    0.2748119
112240.0000000    0.2716144
112280.0000000    0.3021506
112320.0000000    0.2853190
112360.0000000    0.2804397
112400.0000000    0.2880368
112440.0000000    0.2879514
112480.0000000    0.2919140
112520.0000000    0.3054201
112560.0000000    0.2968522
112600.0000000    0.2621298
112640.0000000    0.2747225
112680.0000000    0.2689989
112720.0000000    0.2590710
112760.0000000    0.2666188
112800.0000000    0.2527869
112840.0000000    0.2682699
112880.0000000    0.2543962
112920.0000000    0.2644408
112960.0000000    0.2737630
113000.0000000    0.2645430
113040.0000000    0.2601594
113080.0000000    0.2678183
113120.0000000    0.2664358
113160.0000000    0.2847378
113200.0000000    0.2524766
113240.0000000    0.2653788
113280.0000000    0.2627673
113320.0000000    0.2706795
113360.0000000    0.2526099
113400.0000000    0.2693516
113440.0000000    0.2780698
113480.0000000    0.2766782
113520.0000000    0.2543274
113560.0000000    0.2812685
113600.0000000    0.2692343
113640.0000000    0.2748881
113680.0000000    0.2654487
113720.0000000    0.2642190
113760.0000000    0.2576712
113800.0000000    0.2676850
113840.0000000    0.2573783
113880.0000000    0.2594187
113920.0000000    0.2821450
113960.0000000    0.2610200
114000.0000000    0.2744777
114040.0000000    0.2670557
114080.0000000    0.2663473
114120.0000000    0.2539850
114160.0000000    0.2600930
114200.0000000    0.2704561
114240.0000000    0.2716812
114280.0000000    0.2757167
114320.0000000    0.2639608
114360.0000000    0.2597054
114400.0000000    0.2706515
114440.0000000    0.2480721
114480.0000000    0.2657459
114520.0000000    0.2586319
114560.0000000    0.2761617
114600.0000000    0.2634400
114640.0000000    0.2844030
114680.0000000    0.2652409
114720.0000000    0.2627473
114760.0000000    0.2645454
114800.0000000    0.2762361
114840.0000000    0.2621016
114880.0000000    0.2557090
114920.0000000    0.2458063
114960.0000000    0.2542544
115000.0000000    0.2998527
115040.0000000    0.2808246
115080.0000000    0.2699250
115120.0000000    0.2717039
115160.0000000    0.2769288
115200.0000000    0.2767983
115240.0000000    0.2852791
115280.0000000    0.2597597
115320.0000000    0.2653192
115360.0000000    0.2686843
115400.0000000    0.2932820
115440.0000000    0.2968564
115480.0000000    0.2783586
115520.0000000    0.2932051
115560.0000000    0.2940650
115600.0000000    0.2901595
115640.0000000    0.2760947
115680.0000000    0.2774009
115720.0000000    0.2586049
115760.0000000    0.2611050
115800.0000000    0.2788609
115840.0000000    0.2736017
115880.0000000    0.2836787
115920.0000000    0.2675616
115960.0000000    0.2683490
116000.0000000    0.2635232
116040.0000000    0.2927257
116080.0000000    0.2803338
116120.0000000    0.2947350
116160.0000000    0.2823807
116200.0000000    0.2806491
116240.0000000    0.2520539
116280.0000000    0.2557566
116320.0000000    0.2635131
116360.0000000    0.2554080
116400.0000000    0.2636386
116440.0000000    0.2690217
116480.0000000    0.2717247
116520.0000000    0.2677842
116560.0000000    0.2605645
116600.0000000    0.2699885
116640.0000000    0.2667901
116680.0000000    0.2712788
116720.0000000    0.3026845
116760.0000000    0.3067390
116800.0000000    0.2874397
116840.0000000    0.3005098
116880.0000000    0.2756567
116920.0000000    0.2893800
116960.0000000    0.2793547
117000.0000000    0.2898135
117040.0000000    0.2723224
117080.0000000    0.2613581
117120.0000000    0.3016932
117160.0000000    0.2806395
117200.0000000    0.2880206
117240.0000000    0.3066359
117280.0000000    0.2801991
117320.0000000    0.2649220
117360.0000000    0.2566765
117400.0000000    0.2719642
117440.0000000    0.2750272
117480.0000000    0.2885163
117520.0000000    0.2794651
117560.0000000    0.2788617
117600.0000000    0.2532705
117640.0000000    0.2677330
117680.0000000    0.2503054
117720.0000000    0.2360782
117760.0000000    0.2640388
117800.0000000    0.2663253
117840.0000000    0.2778146
117880.0000000    0.2772499
117920.0000000    0.2909728
117960.0000000    0.2695611
118000.0000000    0.2942984
118040.0000000    0.2567039
118080.0000000    0.2694764
118120.0000000    0.2644829
118160.0000000    0.2888657
118200.0000000    0.2709222
118240.0000000    0.2824240
118280.0000000    0.2648636
118320.0000000    0.2732994
118360.0000000    0.3006311
118400.0000000    0.2705587
118440.0000000    0.2781185
118480.0000000    0.3059170
118520.0000000    0.2797015
118560.0000000    0.2856239
118600.0000000    0.3050994
118640.0000000    0.2961282
118680.0000000    0.2764857
118720.0000000    0.2938649
118760.0000000    0.2653294
118800.0000000    0.2905227
118840.0000000    0.2910058
118880.0000000    0.2849794
118920.0000000    0.2675067
118960.0000000    0.2849266
119000.0000000    0.2686961
119040.0000000    0.2875842
119080.0000000    0.2841641
119120.0000000    0.2791465
119160.0000000    0.2631934
119200.0000000    0.2584178
119240.0000000    0.2709099
119280.0000000    0.2732643
119320.0000000    0.2793470
119360.0000000    0.2620176
119400.0000000    0.2894993
119440.0000000    0.2680967
119480.0000000    0.2724753
119520.0000000    0.2800030
119560.0000000    0.2579861
119600.0000000    0.2821840
119640.0000000    0.2697605
119680.0000000    0.2442327
119720.0000000    0.2624126
119760.0000000    0.2659592
119800.0000000    0.2953368
119840.0000000    0.2898141
119880.0000000    0.2799451
119920.0000000    0.2906239
119960.0000000    0.2942573
120000.0000000    0.3025305
120040.0000000    0.2737006
120080.0000000    0.2800142
120120.0000000    0.2841353
120160.0000000    0.2689084
120200.0000000    0.2782928
120240.0000000    0.2670868
120280.0000000    0.2674963
120320.0000000    0.2778229
120360.0000000    0.2946917
120400.0000000    0.2741966
120440.0000000    0.2717683
120480.0000000    0.2704548
120520.0000000    0.2871193
120560.0000000    0.2804418
120600.0000000    0.2849794
120640.0000000    0.2804982
120680.0000000    0.3042998
120720.0000000    0.2808078
120760.0000000    0.2851973
120800.0000000    0.2762579
120840.0000000    0.2982276
120880.0000000    0.2869941
120920.0000000    0.2897118
120960.0000000    0.3040194
121000.0000000    0.2852550
121040.0000000    0.2940418
121080.0000000    0.3071157
121120.0000000    0.2875402
121160.0000000    0.2766842
121200.0000000    0.2897132
121240.0000000    0.2917585
121280.0000000    0.3042084
121320.0000000    0.2980688
121360.0000000    0.3069908
121400.0000000    0.2870282
121440.0000000    0.2680730
121480.0000000    0.2704467
121520.0000000    0.2725424
121560.0000000    0.2945938
121600.0000000    0.2888681
121640.0000000    0.2757544
121680.0000000    0.2928902
121720.0000000    0.2938275
121760.0000000    0.2951272
121800.0000000    0.2859659
121840.0000000    0.2715765
121880.0000000    0.2776274
121920.0000000    0.2804093
121960.0000000    0.2812308
122000.0000000    0.2833225
122040.0000000    0.2849113
122080.0000000    0.2760452
122120.0000000    0.2718681
122160.0000000    0.2987539
122200.0000000    0.3068428
122240.0000000    0.2790903
122280.0000000    0.2723826
122320.0000000    0.2710533
122360.0000000    0.2807312
122400.0000000    0.2876142
122440.0000000    0.2819265
122480.0000000    0.2549374
122520.0000000    0.2754111
122560.0000000    0.2683453
122600.0000000    0.2723005
122640.0000000    0.2932605
122680.0000000    0.2657149
122720.0000000    0.2650239
122760.0000000    0.2754146
122800.0000000    0.2844326
122840.0000000    0.2980650
122880.0000000    0.2971310
122920.0000000    0.2990091
122960.0000000    0.3078953
123000.0000000    0.2791643
123040.0000000    0.2936459
123080.0000000    0.3070866
123120.0000000    0.3175425
123160.0000000    0.2658004
123200.0000000    0.2847013
123240.0000000    0.2884940
123280.0000000    0.2738376
123320.0000000    0.2984844
123360.0000000    0.2877892
123400.0000000    0.2924069
123440.0000000    0.2890429
123480.0000000    0.3092377
123520.0000000    0.2944057
123560.0000000    0.2698266
123600.0000000    0.2828472
123640.0000000    0.2768807
123680.0000000    0.2812429
123720.0000000    0.2776724
123760.0000000    0.2759556
123800.0000000    0.2838321
123840.0000000    0.2800670
123880.0000000    0.2727837
123920.0000000    0.2730222
123960.0000000    0.2637969
124000.0000000    0.2579662
124040.0000000    0.2537479
124080.0000000    0.2684731
124120.0000000    0.2576497
124160.0000000    0.2523461
124200.0000000    0.2502104
124240.0000000    0.2571776
124280.0000000    0.2551658
124320.0000000    0.2646149
124360.0000000    0.2620842
124400.0000000    0.2681831
124440.0000000    0.2577328
124480.0000000    0.3039349
124520.0000000    0.2691212
124560.0000000    0.2832254
124600.0000000    0.2491694
124640.0000000    0.2609793
124680.0000000    0.2594734
124720.0000000    0.2571191
124760.0000000    0.2838591
124800.0000000    0.2849083
124840.0000000    0.2614635
124880.0000000    0.2595512
124920.0000000    0.2548184
124960.0000000    0.2752754
125000.0000000    0.2802403
125040.0000000    0.2659903
125080.0000000    0.2647892
125120.0000000    0.2584810
125160.0000000    0.2579214
125200.0000000    0.2482264
125240.0000000    0.2725480
125280.0000000    0.2665705
125320.0000000    0.2700402
125360.0000000    0.2630427
125400.0000000    0.2606593
125440.0000000    0.2740648
125480.0000000    0.2850900
125520.0000000    0.2935663
125560.0000000    0.2810432
125600.0000000    0.2718766
125640.0000000    0.2812727
125680.0000000    0.2764561
125720.0000000    0.2591024
125760.0000000    0.2300718
125800.0000000    0.2733419
125840.0000000    0.2626003
125880.0000000    0.2488735
125920.0000000    0.2779111
125960.0000000    0.2555084
126000.0000000    0.2839453
126040.0000000    0.2770571
126080.0000000    0.2533933
126120.0000000    0.2669829
126160.0000000    0.2733607
126200.0000000    0.2932912
126240.0000000    0.2616948
126280.0000000    0.2630609
126320.0000000    0.2663940
126360.0000000    0.2679643
126400.0000000    0.2898506
126440.0000000    0.2922578
126480.0000000    0.2649584
126520.0000000    0.2711360
126560.0000000    0.2597402
126600.0000000    0.2413223
126640.0000000    0.2702871
126680.0000000    0.2952788
126720.0000000    0.2743801
126760.0000000    0.2839809
126800.0000000    0.2804538
126840.0000000    0.2847260
126880.0000000    0.2754517
126920.0000000    0.2709857
126960.0000000    0.2713485
127000.0000000    0.2507994
127040.0000000    0.2628686
127080.0000000    0.2608604
127120.0000000    0.2590932
127160.0000000    0.2841938
127200.0000000    0.2852703
127240.0000000    0.2555654
127280.0000000    0.2703530
127320.0000000    0.2454801
127360.0000000    0.2493625
127400.0000000    0.2629344
127440.0000000    0.2616440
127480.0000000    0.2592512
127520.0000000    0.2612325
127560.0000000    0.2612215
127600.0000000    0.2750937
127640.0000000    0.2827910
127680.0000000    0.2786657
127720.0000000    0.2625095
127760.0000000    0.2667551
127800.0000000    0.2761175
127840.0000000    0.2652493
127880.0000000    0.2665248
127920.0000000    0.2638988
127960.0000000    0.2820998
128000.0000000    0.2624682
128040.0000000    0.2684828
128080.0000000    0.2459556
128120.0000000    0.2527292
128160.0000000    0.2645684
128200.0000000    0.2627756
128240.0000000    0.2629513
128280.0000000    0.2700290
128320.0000000    0.2824132
128360.0000000    0.2878173
128400.0000000    0.2503835
128440.0000000    0.2799026
128480.0000000    0.2655526
128520.0000000    0.2482090
128560.0000000    0.2593041
128600.0000000    0.2578996
128640.0000000    0.2487497
128680.0000000    0.2670083
128720.0000000    0.2705254
128760.0000000    0.2654261
128800.0000000    0.2698742
128840.0000000    0.2614955
128880.0000000    0.2774630
128920.0000000    0.2663468
128960.0000000    0.2880466
129000.0000000    0.2688999
129040.0000000    0.2817115
129080.0000000    0.2738375
129120.0000000    0.2741353
129160.0000000    0.2591128
129200.0000000    0.2543192
129240.0000000    0.2388974
129280.0000000    0.2724169
129320.0000000    0.2970348
129360.0000000    0.2778606
129400.0000000    0.2665789
129440.0000000    0.2634931
129480.0000000    0.2609708
129520.0000000    0.2794903
129560.0000000    0.2861061
129600.0000000    0.2738651
129640.0000000    0.2765646
129680.0000000    0.2860836
129720.0000000    0.2936534
129760.0000000    0.2889799
129800.0000000    0.2900712
129840.0000000    0.2778203
129880.0000000    0.2720146
129920.0000000    0.2925036
129960.0000000    0.2894695
130000.0000000    0.2692173
130040.0000000    0.2809402
130080.0000000    0.2574068
130120.0000000    0.2759463
130160.0000000    0.2757386
130200.0000000    0.2851264
130240.0000000    0.2704669
130280.0000000    0.2816597
130320.0000000    0.2739267
130360.0000000    0.2889868
130400.0000000    0.2869900
130440.0000000    0.2850839
130480.0000000    0.2726243
130520.0000000    0.2829645
130560.0000000    0.2906887
130600.0000000    0.2963647
130640.0000000    0.2945296
130680.0000000    0.2845066
130720.0000000    0.2826305
130760.0000000    0.2827377
130800.0000000    0.2825204
130840.0000000    0.2753516
130880.0000000    0.2927716
130920.0000000    0.2713846
130960.0000000    0.2869837
131000.0000000    0.3250249
131040.0000000    0.2999996
131080.0000000    0.2772355
131120.0000000    0.2948308
131160.0000000    0.2880031
131200.0000000    0.2693560
131240.0000000    0.2686839
131280.0000000    0.2715202
131320.0000000    0.2664862
131360.0000000    0.2727478
131400.0000000    0.2618452
131440.0000000    0.2639627
131480.0000000    0.2728120
131520.0000000    0.2697086
131560.0000000    0.2535591
131600.0000000    0.2608432
131640.0000000    0.2946385
131680.0000000    0.2786959
131720.0000000    0.2786994
131760.0000000    0.2643669
131800.0000000    0.2584621
131840.0000000    0.2803892
131880.0000000    0.2638406
131920.0000000    0.2742113
131960.0000000    0.2664567
132000.0000000    0.2738405
132040.0000000    0.2734507
132080.0000000    0.2790412
132120.0000000    0.2885180
132160.0000000    0.2718665
132200.0000000    0.2737218
132240.0000000    0.2687079
132280.0000000    0.2612216
132320.0000000    0.2753552
132360.0000000    0.2665761
132400.0000000    0.2752280
132440.0000000    0.2551609
132480.0000000    0.2824732
132520.0000000    0.2954524
132560.0000000    0.2924381
132600.0000000    0.2789713
132640.0000000    0.2831411
132680.0000000    0.2779020
132720.0000000    0.2565002
132760.0000000    0.2858974
132800.0000000    0.2859258
132840.0000000    0.2717944
132880.0000000    0.2758764
132920.0000000    0.2834051
132960.0000000    0.2788945
133000.0000000    0.2560838
133040.0000000    0.2682468
133080.0000000    0.2930465
133120.0000000    0.2772293
133160.0000000    0.2653339
133200.0000000    0.2578976
133240.0000000    0.2741484
133280.0000000    0.2741844
133320.0000000    0.2671467
133360.0000000    0.2594711
133400.0000000    0.2498054
133440.0000000    0.2962215
133480.0000000    0.2762920
133520.0000000    0.2952185
133560.0000000    0.2672352
133600.0000000    0.2659315
133640.0000000    0.2776450
133680.0000000    0.2580581
133720.0000000    0.2614576
133760.0000000    0.2629319
133800.0000000    0.2694011
133840.0000000    0.2677741
133880.0000000    0.2637568
133920.0000000    0.2490841
133960.0000000    0.2645406
134000.0000000    0.2587548
134040.0000000    0.2530000
134080.0000000    0.2709520
134120.0000000    0.2546858
134160.0000000    0.2451592
134200.0000000    0.2251434
134240.0000000    0.2312086
134280.0000000    0.2407052
134320.0000000    0.2390392
134360.0000000    0.2272234
134400.0000000    0.2357395
134440.0000000    0.2428608
134480.0000000    0.2331391
134520.0000000    0.2507497
134560.0000000    0.2592535
134600.0000000    0.2566466
134640.0000000    0.2650869
134680.0000000    0.2639324
134720.0000000    0.2650223
134760.0000000    0.2571877
134800.0000000    0.2736757
134840.0000000    0.2780164
134880.0000000    0.2763843
134920.0000000    0.2852214
134960.0000000    0.2681834
135000.0000000    0.2618921
135040.0000000    0.2562160
135080.0000000    0.2639087
135120.0000000    0.2859625
135160.0000000    0.2515274
135200.0000000    0.2673105
135240.0000000    0.2385326
135280.0000000    0.2385973
135320.0000000    0.2379892
135360.0000000    0.2390503
135400.0000000    0.2577757
135440.0000000    0.2788316
135480.0000000    0.2629059
135520.0000000    0.2449474
135560.0000000    0.2617450
135600.0000000    0.2539125
135640.0000000    0.2363553
135680.0000000    0.2498931
135720.0000000    0.2587188
135760.0000000    0.2693251
135800.0000000    0.2371359
135840.0000000    0.2386501
135880.0000000    0.2508171
135920.0000000    0.2381106
135960.0000000    0.2464500
136000.0000000    0.2499365
136040.0000000    0.2585600
136080.0000000    0.2523642
136120.0000000    0.2488584
136160.0000000    0.2416670
136200.0000000    0.2491859
136240.0000000    0.2745530
136280.0000000    0.2506537
136320.0000000    0.2523695
136360.0000000    0.2511378
136400.0000000    0.2380099
136440.0000000    0.2473716
136480.0000000    0.2325052
136520.0000000    0.2464254
136560.0000000    0.2493110
136600.0000000    0.2707398
136640.0000000    0.2440748
136680.0000000    0.2522760
136720.0000000    0.2620204
136760.0000000    0.2363202
136800.0000000    0.2536369
136840.0000000    0.2273022
136880.0000000    0.2403085
136920.0000000    0.2344166
136960.0000000    0.2623870
137000.0000000    0.2505033
137040.0000000    0.2497770
137080.0000000    0.2482408
137120.0000000    0.2590387
137160.0000000    0.2451259
137200.0000000    0.2479224
137240.0000000    0.2446674
137280.0000000    0.2493192
137320.0000000    0.2417192
137360.0000000    0.2412477
137400.0000000    0.2405291
137440.0000000    0.2522026
137480.0000000    0.2537151
137520.0000000    0.2213136
137560.0000000    0.2440250
137600.0000000    0.2581659
137640.0000000    0.2293103
137680.0000000    0.2388767
137720.0000000    0.2504492
137760.0000000    0.2631932
137800.0000000    0.2547100
137840.0000000    0.2704854
137880.0000000    0.2574873
137920.0000000    0.2453912
137960.0000000    0.2734836
138000.0000000    0.2394201
138040.0000000    0.2510362
138080.0000000    0.2575935
138120.0000000    0.2730919
138160.0000000    0.2507489
138200.0000000    0.2561730
138240.0000000    0.2532113
138280.0000000    0.2515317
138320.0000000    0.2488523
138360.0000000    0.2250586
138400.0000000    0.2240088
138440.0000000    0.2661685
138480.0000000    0.2613627
138520.0000000    0.2609073
138560.0000000    0.2482546
138600.0000000    0.2470655
138640.0000000    0.2565005
138680.0000000    0.2332882
138720.0000000    0.2403284
138760.0000000    0.2399200
138800.0000000    0.2491879
138840.0000000    0.2581868
138880.0000000    0.2398354
138920.0000000    0.2548741
138960.0000000    0.2442672
139000.0000000    0.2597083
139040.0000000    0.2568701
139080.0000000    0.2488554
139120.0000000    0.2541296
139160.0000000    0.2565524
139200.0000000    0.2600740
139240.0000000    0.2558699
139280.0000000    0.2580636
139320.0000000    0.2375381
139360.0000000    0.2573531
139400.0000000    0.2446988
139440.0000000    0.2429786
139480.0000000    0.2602321
139520.0000000    0.2118213
139560.0000000    0.2563637
139600.0000000    0.2550991
139640.0000000    0.2559727
139680.0000000    0.2647098
139720.0000000    0.2556012
139760.0000000    0.2662565
139800.0000000    0.2636899
139840.0000000    0.2658236
139880.0000000    0.2542433
139920.0000000    0.2434236
139960.0000000    0.2406664
140000.0000000    0.2482957
140040.0000000    0.2575169
140080.0000000    0.2411015
140120.0000000    0.2434324
140160.0000000    0.2434150
140200.0000000    0.2506548
140240.0000000    0.2285203
140280.0000000    0.2198582
140320.0000000    0.2341722
140360.0000000    0.2550183
140400.0000000    0.2426644
140440.0000000    0.2518315
140480.0000000    0.2425465
140520.0000000    0.2529811
140560.0000000    0.2481039
140600.0000000    0.2613074
140640.0000000    0.2600540
140680.0000000    0.2656704
140720.0000000    0.2711462
140760.0000000    0.2548355
140800.0000000    0.2578759
140840.0000000    0.2545105
140880.0000000    0.2719709
140920.0000000    0.2687133
140960.0000000    0.2474081
141000.0000000    0.2579740
141040.0000000    0.2514573
141080.0000000    0.2636097
141120.0000000    0.2578822
141160.0000000    0.2664647
141200.0000000    0.2615297
141240.0000000    0.2526239
141280.0000000    0.2634830
141320.0000000    0.2630042
141360.0000000    0.2411323
141400.0000000    0.2385524
141440.0000000    0.2416655
141480.0000000    0.2512576
141520.0000000    0.2381827
141560.0000000    0.2488088
141600.0000000    0.2456457
141640.0000000    0.2566127
141680.0000000    0.2482378
141720.0000000    0.2332685
141760.0000000    0.2616270
141800.0000000    0.2465713
141840.0000000    0.2520891
141880.0000000    0.2543149
141920.0000000    0.2433831
141960.0000000    0.2524141
142000.0000000    0.2589304
142040.0000000    0.2718590
142080.0000000    0.2663608
142120.0000000    0.2392404
142160.0000000    0.2606018
142200.0000000    0.2418226
142240.0000000    0.2656566
142280.0000000    0.2805488
142320.0000000    0.2934632
142360.0000000    0.2598614
142400.0000000    0.2542005
142440.0000000    0.2670008
142480.0000000    0.2490762
142520.0000000    0.2611720
142560.0000000    0.2570272
142600.0000000    0.2480421
142640.0000000    0.2532572
142680.0000000    0.2737116
142720.0000000    0.2566741
142760.0000000    0.2686332
142800.0000000    0.2527488
142840.0000000    0.2592258
142880.0000000    0.2545078
142920.0000000    0.2660532
142960.0000000    0.2751800
143000.0000000    0.2567374
143040.0000000    0.2395266
143080.0000000    0.2196335
143120.0000000    0.2595420
143160.0000000    0.2502141
143200.0000000    0.2738713
143240.0000000    0.2651373
143280.0000000    0.2329392
143320.0000000    0.2646405
143360.0000000    0.2432433
143400.0000000    0.2642700
143440.0000000    0.2541417
143480.0000000    0.2393589
143520.0000000    0.2439545
143560.0000000    0.2472670
143600.0000000    0.2669761
143640.0000000    0.2615523
143680.0000000    0.2657695
143720.0000000    0.2621682
143760.0000000    0.2581846
143800.0000000    0.2459314
143840.0000000    0.2525138
143880.0000000    0.2452910
143920.0000000    0.2476209
143960.0000000    0.2426439
144000.0000000    0.2424494
144040.0000000    0.2593971
144080.0000000    0.2516510
144120.0000000    0.2430938
144160.0000000    0.2582243
144200.0000000    0.2746575
144240.0000000    0.2571040
144280.0000000    0.2562631
144320.0000000    0.2447968
144360.0000000    0.2640735
144400.0000000    0.2556779
144440.0000000    0.2674724
144480.0000000    0.2592043
144520.0000000    0.2583503
144560.0000000    0.2654746
144600.0000000    0.2599527
144640.0000000    0.2389864
144680.0000000    0.2493947
144720.0000000    0.2356241
144760.0000000    0.2585687
144800.0000000    0.2644770
144840.0000000    0.2721869
144880.0000000    0.2676290
144920.0000000    0.2667064
144960.0000000    0.2657657
145000.0000000    0.2704692
145040.0000000    0.2703986
145080.0000000    0.2594717
145120.0000000    0.2744368
145160.0000000    0.2636591
145200.0000000    0.2683613
145240.0000000    0.2742383
145280.0000000    0.2442891
145320.0000000    0.2534237
145360.0000000    0.2733699
145400.0000000    0.2694862
145440.0000000    0.2714333
145480.0000000    0.2698129
145520.0000000    0.2643289
145560.0000000    0.2652413
145600.0000000    0.2541312
145640.0000000    0.2504656
145680.0000000    0.2566865
145720.0000000    0.2590472
145760.0000000    0.2615420
145800.0000000    0.2737357
145840.0000000    0.2512312
145880.0000000    0.2583798
145920.0000000    0.2457977
145960.0000000    0.2369469
146000.0000000    0.2517180
146040.0000000    0.2511544
146080.0000000    0.2518470
146120.0000000    0.2766794
146160.0000000    0.2566548
146200.0000000    0.2514000
146240.0000000    0.2640041
146280.0000000    0.2586131
146320.0000000    0.2554021
146360.0000000    0.2601888
146400.0000000    0.2565699
146440.0000000    0.2614701
146480.0000000    0.2665532
146520.0000000    0.2565953
146560.0000000    0.2465315
146600.0000000    0.2643708
146640.0000000    0.2561379
146680.0000000    0.2626661
146720.0000000    0.2500964
146760.0000000    0.2517557
146800.0000000    0.2684741
146840.0000000    0.2836571
146880.0000000    0.2846380
146920.0000000    0.2832227
146960.0000000    0.2735279
147000.0000000    0.2578770
147040.0000000    0.2531026
147080.0000000    0.2810236
147120.0000000    0.2592785
147160.0000000    0.2737460
147200.0000000    0.2633710
147240.0000000    0.2860102
147280.0000000    0.2654017
147320.0000000    0.2698573
147360.0000000    0.2724867
147400.0000000    0.2847329
147440.0000000    0.2678638
147480.0000000    0.2443559
147520.0000000    0.2557319
147560.0000000    0.2567937
147600.0000000    0.2631825
147640.0000000    0.2629053
147680.0000000    0.2684837
147720.0000000    0.2508155
147760.0000000    0.2381395
147800.0000000    0.2584770
147840.0000000    0.2767473
147880.0000000    0.2754608
147920.0000000    0.2739622
147960.0000000    0.2509909
148000.0000000    0.2579978
148040.0000000    0.2566841
148080.0000000    0.2502009
148120.0000000    0.2568447
148160.0000000    0.2784584
148200.0000000    0.2733991
148240.0000000    0.2649122
148280.0000000    0.2764940
148320.0000000    0.2730958
148360.0000000    0.2618791
148400.0000000    0.2614901
148440.0000000    0.2615675
148480.0000000    0.2502297
148520.0000000    0.2571338
148560.0000000    0.2655163
148600.0000000    0.2312106
148640.0000000    0.2511620
148680.0000000    0.2522842
148720.0000000    0.2639348
148760.0000000    0.2547912
148800.0000000    0.2649096
148840.0000000    0.2507867
148880.0000000    0.2502396
148920.0000000    0.2542801
148960.0000000    0.2441742
149000.0000000    0.2613513
149040.0000000    0.2508154
149080.0000000    0.2488757
149120.0000000    0.2556607
149160.0000000    0.2442097
149200.0000000    0.2534963
149240.0000000    0.2366114
149280.0000000    0.2470277
149320.0000000    0.2516099
149360.0000000    0.2634802
149400.0000000    0.2507158
149440.0000000    0.2394150
149480.0000000    0.2643794
149520.0000000    0.2581922
149560.0000000    0.2572311
149600.0000000    0.2520394
149640.0000000    0.2432524
149680.0000000    0.2660911
149720.0000000    0.2747831
149760.0000000    0.2676270
149800.0000000    0.2445760
149840.0000000    0.2423383
149880.0000000    0.2672494
149920.0000000    0.2508380
149960.0000000    0.2605610
150000.0000000    0.2529835
150040.0000000    0.2564625
150080.0000000    0.2531480
150120.0000000    0.2690577
150160.0000000    0.2638911
150200.0000000    0.2427093
150240.0000000    0.2557205
150280.0000000    0.2489889
150320.0000000    0.2404421
150360.0000000    0.2495308
150400.0000000    0.2431329
150440.0000000    0.2584237
150480.0000000    0.2640988
150520.0000000    0.2564590
150560.0000000    0.2725124
150600.0000000    0.2678012
150640.0000000    0.2593400
150680.0000000    0.2480084
150720.0000000    0.2615193
150760.0000000    0.2653433
150800.0000000    0.2505144
150840.0000000    0.2709711
150880.0000000    0.2793962
150920.0000000    0.2589751
150960.0000000    0.2311302
151000.0000000    0.2497449
151040.0000000    0.2542738
151080.0000000    0.2790943
151120.0000000    0.2755850
151160.0000000    0.2730866
151200.0000000    0.2901916
151240.0000000    0.2717780
151280.0000000    0.2663372
151320.0000000    0.2648137
151360.0000000    0.2649814
151400.0000000    0.2466288
151440.0000000    0.2526421
151480.0000000    0.2575803
151520.0000000    0.2834492
151560.0000000    0.2736604
151600.0000000    0.2657717
151640.0000000    0.2581364
151680.0000000    0.2472371
151720.0000000    0.2455083
151760.0000000    0.2528739
151800.0000000    0.2547400
151840.0000000    0.2699280
151880.0000000    0.2486929
151920.0000000    0.2595504
151960.0000000    0.2483415
152000.0000000    0.2535447
152040.0000000    0.2520779
152080.0000000    0.2510110
152120.0000000    0.2563291
152160.0000000    0.2642099
152200.0000000    0.2556857
152240.0000000    0.2506470
152280.0000000    0.2442171
152320.0000000    0.2583356
152360.0000000    0.2843874
152400.0000000    0.2643304
152440.0000000    0.2529674
152480.0000000    0.2522288
152520.0000000    0.2578390
152560.0000000    0.2529941
152600.0000000    0.2554171
152640.0000000    0.2573357
152680.0000000    0.2754052
152720.0000000    0.2576194
152760.0000000    0.2538042
152800.0000000    0.2591257
152840.0000000    0.2652727
152880.0000000    0.2663075
152920.0000000    0.2772568
152960.0000000    0.2772748
153000.0000000    0.2703023
153040.0000000    0.2726479
153080.0000000    0.2993469
153120.0000000    0.3059187
153160.0000000    0.2958651
153200.0000000    0.2776298
153240.0000000    0.2690845
153280.0000000    0.2757818
153320.0000000    0.2839355
153360.0000000    0.2860913
153400.0000000    0.2765821
153440.0000000    0.2979840
153480.0000000    0.2779179
153520.0000000    0.2909620
153560.0000000    0.2602952
153600.0000000    0.2685893
153640.0000000    0.2681314
153680.0000000    0.2546549
153720.0000000    0.2524303
153760.0000000    0.2350471
153800.0000000    0.2527691
153840.0000000    0.2586308
153880.0000000    0.2661130
153920.0000000    0.2486026
153960.0000000    0.2596753
154000.0000000    0.2471940
154040.0000000    0.2557843
154080.0000000    0.2633311
154120.0000000    0.2308707
154160.0000000    0.2474324
154200.0000000    0.2569402
154240.0000000    0.2632520
154280.0000000    0.2483083
154320.0000000    0.2538009
154360.0000000    0.2550722
154400.0000000    0.2590911
154440.0000000    0.2529315
154480.0000000    0.2543564
154520.0000000    0.2398316
154560.0000000    0.2537104
154600.0000000    0.2635813
154640.0000000    0.2590107
154680.0000000    0.2565992
154720.0000000    0.2627937
154760.0000000    0.2674427
154800.0000000    0.2611609
154840.0000000    0.2507613
154880.0000000    0.2705439
154920.0000000    0.2689978
154960.0000000    0.2476543
155000.0000000    0.2993804
155040.0000000    0.2695760
155080.0000000    0.2684344
155120.0000000    0.2553942
155160.0000000    0.2537669
155200.0000000    0.2614803
155240.0000000    0.2630578
155280.0000000    0.2514664
155320.0000000    0.2553220
155360.0000000    0.2706314
155400.0000000    0.2655693
155440.0000000    0.2606923
155480.0000000    0.2685164
155520.0000000    0.2562879
155560.0000000    0.2756408
155600.0000000    0.2575385
155640.0000000    0.2664323
155680.0000000    0.3017417
155720.0000000    0.2623107
155760.0000000    0.2610183
155800.0000000    0.2689993
155840.0000000    0.2676699
155880.0000000    0.2800943
155920.0000000    0.2725612
155960.0000000    0.2772658
156000.0000000    0.2610206
156040.0000000    0.2638354
156080.0000000    0.2820497
156120.0000000    0.2644458
156160.0000000    0.2468395
156200.0000000    0.2575605
156240.0000000    0.2554922
156280.0000000    0.2312009
156320.0000000    0.2635741
156360.0000000    0.2653746
156400.0000000    0.2713333
156440.0000000    0.2688585
156480.0000000    0.2717278
156520.0000000    0.2617254
156560.0000000    0.2634013
156600.0000000    0.2654340
156640.0000000    0.2665286
156680.0000000    0.2510560
156720.0000000    0.2560507
156760.0000000    0.2535942
156800.0000000    0.2602061
156840.0000000    0.2419222
156880.0000000    0.2673426
156920.0000000    0.2796510
156960.0000000    0.2616803
157000.0000000    0.2554833
157040.0000000    0.2519798
157080.0000000    0.2469583
157120.0000000    0.2464106
157160.0000000    0.2459341
157200.0000000    0.2430006
157240.0000000    0.2559364
157280.0000000    0.2401540
157320.0000000    0.2434618
157360.0000000    0.2333188
157400.0000000    0.2474560
157440.0000000    0.2538257
157480.0000000    0.2520708
157520.0000000    0.2492222
157560.0000000    0.2503698
157600.0000000    0.2443103
157640.0000000    0.2345060
157680.0000000    0.2363531
157720.0000000    0.2448808
157760.0000000    0.2408000
157800.0000000    0.2289170
157840.0000000    0.2437269
157880.0000000    0.2578204
157920.0000000    0.2658127
157960.0000000    0.2446594
158000.0000000    0.2595619
158040.0000000    0.2608279
158080.0000000    0.2799370
158120.0000000    0.2605341
158160.0000000    0.2450083
158200.0000000    0.2527775
158240.0000000    0.2751502
158280.0000000    0.2492028
158320.0000000    0.2492236
158360.0000000    0.2751263
158400.0000000    0.2378968
158440.0000000    0.2362265
158480.0000000    0.2744153
158520.0000000    0.2566690
158560.0000000    0.2665702
158600.0000000    0.2638870
158640.0000000    0.2459759
158680.0000000    0.2713716
158720.0000000    0.2684936
158760.0000000    0.2559218
158800.0000000    0.2695649
158840.0000000    0.2669456
158880.0000000    0.2680983
158920.0000000    0.2603645
158960.0000000    0.2654818
159000.0000000    0.2539691
159040.0000000    0.2528059
159080.0000000    0.2635056
159120.0000000    0.2728041
159160.0000000    0.2595825
159200.0000000    0.2427801
159240.0000000    0.2527063
159280.0000000    0.2426585
159320.0000000    0.2351446
159360.0000000    0.2593031
159400.0000000    0.2441629
159440.0000000    0.2629084
159480.0000000    0.2475232
159520.0000000    0.2673515
159560.0000000    0.2662220
159600.0000000    0.2653322
159640.0000000    0.2528408
159680.0000000    0.2491047
159720.0000000    0.2379255
159760.0000000    0.2636012
159800.0000000    0.2626241
159840.0000000    0.2486472
159880.0000000    0.2563175
159920.0000000    0.2703258
159960.0000000    0.2595487
160000.0000000    0.2661449
160040.0000000    0.2796955
160080.0000000    0.2547537
160120.0000000    0.2618150
160160.0000000    0.2555430
160200.0000000    0.2821050
160240.0000000    0.2595107
160280.0000000    0.2678931
160320.0000000    0.2628929
160360.0000000    0.2643069
160400.0000000    0.2630573
160440.0000000    0.2306584
160480.0000000    0.2439465
160520.0000000    0.2507663
160560.0000000    0.2559596
160600.0000000    0.2503313
160640.0000000    0.2640398
160680.0000000    0.2516764
160720.0000000    0.2511130
160760.0000000    0.2462910
160800.0000000    0.2628335
160840.0000000    0.2360878
160880.0000000    0.2385307
160920.0000000    0.2396155
160960.0000000    0.2473766
161000.0000000    0.2591891
161040.0000000    0.2488469
161080.0000000    0.2484283
161120.0000000    0.2428725
161160.0000000    0.2522166
161200.0000000    0.2528556
161240.0000000    0.2413361
161280.0000000    0.2505222
161320.0000000    0.2633240
161360.0000000    0.2553915
161400.0000000    0.2581138
161440.0000000    0.2610356
161480.0000000    0.2585204
161520.0000000    0.2504359
161560.0000000    0.2531164
161600.0000000    0.2385569
161640.0000000    0.2483439
161680.0000000    0.2650677
161720.0000000    0.2439959
161760.0000000    0.2483716
161800.0000000    0.2386169
161840.0000000    0.2608705
161880.0000000    0.2401850
161920.0000000    0.2465878
161960.0000000    0.2339094
162000.0000000    0.2498107
162040.0000000    0.2392799
162080.0000000    0.2444600
162120.0000000    0.2420115
162160.0000000    0.2465105
162200.0000000    0.2641029
162240.0000000    0.2569984
162280.0000000    0.2549831
162320.0000000    0.2514539
162360.0000000    0.2404575
162400.0000000    0.2501620
162440.0000000    0.2358085
162480.0000000    0.2522348
162520.0000000    0.2625504
162560.0000000    0.2584364
162600.0000000    0.2454081
162640.0000000    0.2379714
162680.0000000    0.2583751
162720.0000000    0.2450554
162760.0000000    0.2388254
162800.0000000    0.2559848
162840.0000000    0.2405090
162880.0000000    0.2446917
162920.0000000    0.2631863
162960.0000000    0.2488562
163000.0000000    0.2529926
163040.0000000    0.2634728
163080.0000000    0.2510310
163120.0000000    0.2559125
163160.0000000    0.2594249
163200.0000000    0.2835048
163240.0000000    0.2544856
163280.0000000    0.2601957
163320.0000000    0.2516320
163360.0000000    0.2639133
163400.0000000    0.2903447
163440.0000000    0.2538471
163480.0000000    0.2505023
163520.0000000    0.2400914
163560.0000000    0.2573779
163600.0000000    0.2655324
163640.0000000    0.2716423
163680.0000000    0.2520616
163720.0000000    0.2431133
163760.0000000    0.2750232
163800.0000000    0.2782817
163840.0000000    0.2574360
163880.0000000    0.2663616
163920.0000000    0.2423667
163960.0000000    0.2550313
164000.0000000    0.2533224
164040.0000000    0.2627999
164080.0000000    0.2695274
164120.0000000    0.2756113
164160.0000000    0.2743746
164200.0000000    0.2780886
164240.0000000    0.2840972
164280.0000000    0.2636414
164320.0000000    0.2536119
164360.0000000    0.2439045
164400.0000000    0.2666179
164440.0000000    0.2576554
164480.0000000    0.2582191
164520.0000000    0.2658823
164560.0000000    0.2600473
164600.0000000    0.2523965
164640.0000000    0.2538012
164680.0000000    0.2566085
164720.0000000    0.2541684
164760.0000000    0.2494043
164800.0000000    0.2675871
164840.0000000    0.2466085
164880.0000000    0.2518036
164920.0000000    0.2481209
164960.0000000    0.2742079
165000.0000000    0.2795109
165040.0000000    0.2431780
165080.0000000    0.2529693
165120.0000000    0.2640224
165160.0000000    0.2663339
165200.0000000    0.2466640
165240.0000000    0.2624110
165280.0000000    0.2379474
165320.0000000    0.2513228
165360.0000000    0.2526680
165400.0000000    0.2228525
165440.0000000    0.2282882
165480.0000000    0.2461531
165520.0000000    0.2371598
165560.0000000    0.2398348
165600.0000000    0.2502317
165640.0000000    0.2199702
165680.0000000    0.2366329
165720.0000000    0.2526059
165760.0000000    0.2537299
165800.0000000    0.2479859
165840.0000000    0.2484948
165880.0000000    0.2375911
165920.0000000    0.2323582
165960.0000000    0.2463182
166000.0000000    0.2408349
166040.0000000    0.2631814
166080.0000000    0.2351378
166120.0000000    0.2651450
166160.0000000    0.2477970
166200.0000000    0.2549829
166240.0000000    0.2387308
166280.0000000    0.2383901
166320.0000000    0.2618484
166360.0000000    0.2492752
166400.0000000    0.2632754
166440.0000000    0.2423248
166480.0000000    0.2462702
166520.0000000    0.2381452
166560.0000000    0.2414182
166600.0000000    0.2462721
166640.0000000    0.2469053
166680.0000000    0.2733659
166720.0000000    0.2700175
166760.0000000    0.2518755
166800.0000000    0.2357614
166840.0000000    0.2686295
166880.0000000    0.2496883
166920.0000000    0.2693752
166960.0000000    0.2527969
167000.0000000    0.2789321
167040.0000000    0.2738280
167080.0000000    0.2848131
167120.0000000    0.2785287
167160.0000000    0.2797813
167200.0000000    0.2529300
167240.0000000    0.2503425
167280.0000000    0.2708073
167320.0000000    0.2587469
167360.0000000    0.2619431
167400.0000000    0.2771720
167440.0000000    0.2793710
167480.0000000    0.2783850
167520.0000000    0.2475028
167560.0000000    0.2778873
167600.0000000    0.2656360
167640.0000000    0.2816153
167680.0000000    0.2902933
167720.0000000    0.2644926
167760.0000000    0.2686830
167800.0000000    0.2697063
167840.0000000    0.2752697
167880.0000000    0.2721272
167920.0000000    0.2652667
167960.0000000    0.2757527
168000.0000000    0.2907891
168040.0000000    0.2640638
168080.0000000    0.2892002
168120.0000000    0.2843728
168160.0000000    0.2836117
168200.0000000    0.2589754
168240.0000000    0.2502066
168280.0000000    0.2431612
168320.0000000    0.2825044
168360.0000000    0.2470929
168400.0000000    0.2758758
168440.0000000    0.2664011
168480.0000000    0.2725297
168520.0000000    0.2705807
168560.0000000    0.2524604
168600.0000000    0.2591278
168640.0000000    0.2622170
168680.0000000    0.2697833
168720.0000000    0.2522739
168760.0000000    0.2548994
168800.0000000    0.2348250
168840.0000000    0.2386774
168880.0000000    0.2742732
168920.0000000    0.2608301
168960.0000000    0.2554781
169000.0000000    0.2460636
169040.0000000    0.2560448
169080.0000000    0.2671789
169120.0000000    0.2689260
169160.0000000    0.2550869
169200.0000000    0.2370280
169240.0000000    0.2314211
169280.0000000    0.2434147
169320.0000000    0.2476976
169360.0000000    0.2629258
169400.0000000    0.2490609
169440.0000000    0.2545917
169480.0000000    0.2445666
169520.0000000    0.2534629
169560.0000000    0.2500148
169600.0000000    0.2665762
169640.0000000    0.2672436
169680.0000000    0.2688236
169720.0000000    0.2595418
169760.0000000    0.2815790
169800.0000000    0.2827741
169840.0000000    0.2647024
169880.0000000    0.2630086
169920.0000000    0.2530436
169960.0000000    0.2614101
170000.0000000    0.2704830
170040.0000000    0.2587124
170080.0000000    0.2643972
170120.0000000    0.2500284
170160.0000000    0.2643830
170200.0000000    0.2438721
170240.0000000    0.2384896
170280.0000000    0.2424918
170320.0000000    0.2329584
170360.0000000    0.2235379
170400.0000000    0.2597855
170440.0000000    0.2592311
170480.0000000    0.2458507
170520.0000000    0.2749165
170560.0000000    0.2768455
170600.0000000    0.2706912
170640.0000000    0.2644514
170680.0000000    0.2587005
170720.0000000    0.2687065
170760.0000000    0.2625689
170800.0000000    0.2603539
170840.0000000    0.2744239
170880.0000000    0.2644182
170920.0000000    0.2859444
170960.0000000    0.2691503
171000.0000000    0.2552184
171040.0000000    0.2548731
171080.0000000    0.2656791
171120.0000000    0.2592845
171160.0000000    0.2541262
171200.0000000    0.2583276
171240.0000000    0.2412705
171280.0000000    0.2599397
171320.0000000    0.2524601
171360.0000000    0.2529234
171400.0000000    0.2535159
171440.0000000    0.2435388
171480.0000000    0.2419200
171520.0000000    0.2578463
171560.0000000    0.2425268
171600.0000000    0.2565229
171640.0000000    0.2418814
171680.0000000    0.2427742
171720.0000000    0.2552583
171760.0000000    0.2371677
171800.0000000    0.2306739
171840.0000000    0.2362220
171880.0000000    0.2360168
171920.0000000    0.2483871
171960.0000000    0.2477664
172000.0000000    0.2436882
172040.0000000    0.2312507
172080.0000000    0.2478408
172120.0000000    0.2294508
172160.0000000    0.2507336
172200.0000000    0.2444064
172240.0000000    0.2630171
172280.0000000    0.2553448
172320.0000000    0.2535376
172360.0000000    0.2552690
172400.0000000    0.2612632
172440.0000000    0.2565337
172480.0000000    0.2734766
172520.0000000    0.2511385
172560.0000000    0.2496693
172600.0000000    0.2519366
172640.0000000    0.2434529
172680.0000000    0.2407251
172720.0000000    0.2519490
172760.0000000    0.2770374
172800.0000000    0.2713683
172840.0000000    0.2815308
172880.0000000    0.2427945
172920.0000000    0.2663400
172960.0000000    0.2683230
173000.0000000    0.2517615
173040.0000000    0.2493151
173080.0000000    0.2556880
173120.0000000    0.2498519
173160.0000000    0.2470257
173200.0000000    0.2447603
173240.0000000    0.2538225
173280.0000000    0.2641460
173320.0000000    0.2491066
173360.0000000    0.2331287
173400.0000000    0.2574804
173440.0000000    0.2427265
173480.0000000    0.2535958
173520.0000000    0.2529634
173560.0000000    0.2276792
173600.0000000    0.2330639
173640.0000000    0.2585089
173680.0000000    0.2502463
173720.0000000    0.2371784
173760.0000000    0.2416838
173800.0000000    0.2380271
173840.0000000    0.2682669
173880.0000000    0.2506673
173920.0000000    0.2571934
173960.0000000    0.2563960
174000.0000000    0.2582104
174040.0000000    0.2531984
174080.0000000    0.2632766
174120.0000000    0.2753717
174160.0000000    0.2557102
174200.0000000    0.2708287
174240.0000000    0.2820352
174280.0000000    0.2718624
174320.0000000    0.2774395
174360.0000000    0.2709592
174400.0000000    0.2877423
174440.0000000    0.2782595
174480.0000000    0.2765650
174520.0000000    0.2737273
174560.0000000    0.2644226
174600.0000000    0.2749657
174640.0000000    0.2582043
174680.0000000    0.2674192
174720.0000000    0.2788275
174760.0000000    0.2745989
174800.0000000    0.2706023
174840.0000000    0.2829904
174880.0000000    0.2692669
174920.0000000    0.2530752
174960.0000000    0.2760611
175000.0000000    0.2554146
175040.0000000    0.2517003
175080.0000000    0.2654570
175120.0000000    0.2755391
175160.0000000    0.2783376
175200.0000000    0.2777694
175240.0000000    0.2605842
175280.0000000    0.2607637
175320.0000000    0.2482516
175360.0000000    0.2538958
175400.0000000    0.2538670
175440.0000000    0.2809327
175480.0000000    0.2581268
175520.0000000    0.2611329
175560.0000000    0.2596357
175600.0000000    0.2674254
175640.0000000    0.2688010
175680.0000000    0.2527426
175720.0000000    0.2571938
175760.0000000    0.2693675
175800.0000000    0.2764695
175840.0000000    0.2541677
175880.0000000    0.2742664
175920.0000000    0.2672083
175960.0000000    0.2698865
176000.0000000    0.2852228
176040.0000000    0.2650997
176080.0000000    0.2552954
176120.0000000    0.2494581
176160.0000000    0.2538091
176200.0000000    0.2509529
176240.0000000    0.2578856
176280.0000000    0.2771233
176320.0000000    0.2655254
176360.0000000    0.2615545
176400.0000000    0.2579330
176440.0000000    0.2429109
176480.0000000    0.2464211
176520.0000000    0.2537270
176560.0000000    0.2532411
176600.0000000    0.2409863
176640.0000000    0.2515379
176680.0000000    0.2487541
176720.0000000    0.2476335
176760.0000000    0.2544665
176800.0000000    0.2535921
176840.0000000    0.2567377
176880.0000000    0.2596200
176920.0000000    0.2549615
176960.0000000    0.2498555
177000.0000000    0.2416725
177040.0000000    0.2565682
177080.0000000    0.2524435
177120.0000000    0.2480162
177160.0000000    0.2510105
177200.0000000    0.2599985
177240.0000000    0.2579148
177280.0000000    0.2687088
177320.0000000    0.2629001
177360.0000000    0.2642089
177400.0000000    0.2604077
177440.0000000    0.2578524
177480.0000000    0.2598290
177520.0000000    0.2689745
177560.0000000    0.2677410
177600.0000000    0.2574563
177640.0000000    0.2767987
177680.0000000    0.2567498
177720.0000000    0.2694947
177760.0000000    0.2639538
177800.0000000    0.2618466
177840.0000000    0.2652637
177880.0000000    0.2562292
177920.0000000    0.2546320
177960.0000000    0.2611019
178000.0000000    0.2414051
178040.0000000    0.2533937
178080.0000000    0.2544884
178120.0000000    0.2425169
178160.0000000    0.2459622
178200.0000000    0.2558801
178240.0000000    0.2385749
178280.0000000    0.2432160
178320.0000000    0.2571125
178360.0000000    0.2410871
178400.0000000    0.2618038
178440.0000000    0.2537722
178480.0000000    0.2523979
178520.0000000    0.2496005
178560.0000000    0.2561542
178600.0000000    0.2662643
178640.0000000    0.2582746
178680.0000000    0.2412729
178720.0000000    0.2491724
178760.0000000    0.2343794
178800.0000000    0.2609483
178840.0000000    0.2561348
178880.0000000    0.2395021
178920.0000000    0.2705234
178960.0000000    0.2465423
179000.0000000    0.2552669
179040.0000000    0.2433844
179080.0000000    0.2418278
179120.0000000    0.2564220
179160.0000000    0.2378276
179200.0000000    0.2251867
179240.0000000    0.2499438
179280.0000000    0.2482619
179320.0000000    0.2461169
179360.0000000    0.2526428
179400.0000000    0.2537889
179440.0000000    0.2577724
179480.0000000    0.2672072
179520.0000000    0.2635170
179560.0000000    0.2315579
179600.0000000    0.2612765
179640.0000000    0.2717308
179680.0000000    0.2622103
179720.0000000    0.2595069
179760.0000000    0.2626207
179800.0000000    0.2636123
179840.0000000    0.2786455
179880.0000000    0.2658960
179920.0000000    0.2598280
179960.0000000    0.2703149
180000.0000000    0.2752156
180040.0000000    0.2700722
180080.0000000    0.2672572
180120.0000000    0.2547998
180160.0000000    0.2773233
180200.0000000    0.2785037
180240.0000000    0.2824750
180280.0000000    0.2771027
180320.0000000    0.2675889
180360.0000000    0.2573276
180400.0000000    0.2589658
180440.0000000    0.2642326
180480.0000000    0.2734581
180520.0000000    0.2821102
180560.0000000    0.2739781
180600.0000000    0.2832646
180640.0000000    0.2665682
180680.0000000    0.2650869
180720.0000000    0.2529884
180760.0000000    0.2701988
180800.0000000    0.2703685
180840.0000000    0.2580908
180880.0000000    0.2451157
180920.0000000    0.2625807
180960.0000000    0.2582641
181000.0000000    0.2483909
181040.0000000    0.2586678
181080.0000000    0.2695310
181120.0000000    0.2661500
181160.0000000    0.2622061
181200.0000000    0.2534088
181240.0000000    0.2322513
181280.0000000    0.2363218
181320.0000000    0.2612421
181360.0000000    0.2402877
181400.0000000    0.2533478
181440.0000000    0.2474831
181480.0000000    0.2537876
181520.0000000    0.2614265
181560.0000000    0.2548945
181600.0000000    0.2512501
181640.0000000    0.2748465
181680.0000000    0.2706886
181720.0000000    0.2543260
181760.0000000    0.2569742
181800.0000000    0.2678636
181840.0000000    0.2467687
181880.0000000    0.2510076
181920.0000000    0.2530662
181960.0000000    0.2766138
182000.0000000    0.2737095
182040.0000000    0.2581372
182080.0000000    0.2904628
182120.0000000    0.2891950
182160.0000000    0.2713795
182200.0000000    0.2568913
182240.0000000    0.2715578
182280.0000000    0.2587955
182320.0000000    0.2318491
182360.0000000    0.2309898
182400.0000000    0.2423510
182440.0000000    0.2719850
182480.0000000    0.2642839
182520.0000000    0.2651516
182560.0000000    0.2714866
182600.0000000    0.2712581
182640.0000000    0.2551387
182680.0000000    0.2647546
182720.0000000    0.2642404
182760.0000000    0.2526788
182800.0000000    0.2508588
182840.0000000    0.2586834
182880.0000000    0.2489521
182920.0000000    0.2474533
182960.0000000    0.2581961
183000.0000000    0.2742245
183040.0000000    0.2724093
183080.0000000    0.2683944
183120.0000000    0.2624620
183160.0000000    0.2722676
183200.0000000    0.2857729
183240.0000000    0.2695744
183280.0000000    0.2688171
183320.0000000    0.2748983
183360.0000000    0.2660362
183400.0000000    0.2528387
183440.0000000    0.2444736
183480.0000000    0.2636813
183520.0000000    0.2554640
183560.0000000    0.2511685
183600.0000000    0.2457015
183640.0000000    0.2597347
183680.0000000    0.2712191
183720.0000000    0.2455606
183760.0000000    0.2518392
183800.0000000    0.2379206
183840.0000000    0.2703481
183880.0000000    0.2547930
183920.0000000    0.2646901
183960.0000000    0.2499421
184000.0000000    0.2506544
184040.0000000    0.2607988
184080.0000000    0.2541464
184120.0000000    0.2591050
184160.0000000    0.2739299
184200.0000000    0.2557881
184240.0000000    0.2548801
184280.0000000    0.2537749
184320.0000000    0.2513846
184360.0000000    0.2606673
184400.0000000    0.2727976
184440.0000000    0.2791958
184480.0000000    0.2647561
184520.0000000    0.2652895
184560.0000000    0.2718346
184600.0000000    0.2558119
184640.0000000    0.2557481
184680.0000000    0.2655855
184720.0000000    0.2825579
184760.0000000    0.2765783
184800.0000000    0.2821614
184840.0000000    0.2800222
184880.0000000    0.2739814
184920.0000000    0.2787651
184960.0000000    0.2476648
185000.0000000    0.2556643
185040.0000000    0.2359944
185080.0000000    0.2461098
185120.0000000    0.2705850
185160.0000000    0.2476206
185200.0000000    0.2480247
185240.0000000    0.2803257
185280.0000000    0.2609333
185320.0000000    0.2768497
185360.0000000    0.2888364
185400.0000000    0.2722051
185440.0000000    0.2664222
185480.0000000    0.2522156
185520.0000000    0.2569706
185560.0000000    0.2722046
185600.0000000    0.2753731
185640.0000000    0.2470233
185680.0000000    0.2517720
185720.0000000    0.2403927
185760.0000000    0.2583438
185800.0000000    0.2516411
185840.0000000    0.2258206
185880.0000000    0.2420503
185920.0000000    0.2514105
185960.0000000    0.2509404
186000.0000000    0.2470805
186040.0000000    0.2538911
186080.0000000    0.2545104
186120.0000000    0.2503591
186160.0000000    0.2438575
186200.0000000    0.2403130
186240.0000000    0.2452672
186280.0000000    0.2170437
186320.0000000    0.2338111
186360.0000000    0.2543478
186400.0000000    0.2622866
186440.0000000    0.2433202
186480.0000000    0.2696214
186520.0000000    0.2575491
186560.0000000    0.2599702
186600.0000000    0.2589153
186640.0000000    0.2638882
186680.0000000    0.2607611
186720.0000000    0.2422050
186760.0000000    0.2472580
186800.0000000    0.2702296
186840.0000000    0.2685230
186880.0000000    0.2615505
186920.0000000    0.2607165
186960.0000000    0.2716174
187000.0000000    0.2590614
187040.0000000    0.2685168
187080.0000000    0.2644134
187120.0000000    0.2711509
187160.0000000    0.2537157
187200.0000000    0.2464817
187240.0000000    0.2387606
187280.0000000    0.2496333
187320.0000000    0.2361443
187360.0000000    0.2601174
187400.0000000    0.2717605
187440.0000000    0.2813314
187480.0000000    0.2397766
187520.0000000    0.2445616
187560.0000000    0.2535157
187600.0000000    0.2520192
187640.0000000    0.2524664
187680.0000000    0.2426159
187720.0000000    0.2451833
187760.0000000    0.2578897
187800.0000000    0.2424911
187840.0000000    0.2709193
187880.0000000    0.2600200
187920.0000000    0.2449850
187960.0000000    0.2497307
188000.0000000    0.2479759
188040.0000000    0.2388513
188080.0000000    0.2360836
188120.0000000    0.2359324
188160.0000000    0.2375753
188200.0000000    0.2394771
188240.0000000    0.2456775
188280.0000000    0.2510320
188320.0000000    0.2521157
188360.0000000    0.2512691
188400.0000000    0.2609467
188440.0000000    0.2573214
188480.0000000    0.2591724
188520.0000000    0.2741309
188560.0000000    0.2502830
188600.0000000    0.2373686
188640.0000000    0.2451800
188680.0000000    0.2429769
188720.0000000    0.2329611
188760.0000000    0.2539336
188800.0000000    0.2575720
188840.0000000    0.2576085
188880.0000000    0.2733224
188920.0000000    0.2688952
188960.0000000    0.2476536
189000.0000000    0.2533827
189040.0000000    0.2532492
189080.0000000    0.2351370
189120.0000000    0.2587341
189160.0000000    0.2510476
189200.0000000    0.2615136
189240.0000000    0.2524700
189280.0000000    0.2495951
189320.0000000    0.2602947
189360.0000000    0.2616102
189400.0000000    0.2635323
189440.0000000    0.2537793
189480.0000000    0.2480153
189520.0000000    0.2434437
189560.0000000    0.2544255
189600.0000000    0.2476392
189640.0000000    0.2538112
189680.0000000    0.2633947
189720.0000000    0.2498758
189760.0000000    0.2494576
189800.0000000    0.2519798
189840.0000000    0.2431189
189880.0000000    0.2717751
189920.0000000    0.2610447
189960.0000000    0.2635902
190000.0000000    0.2661202
190040.0000000    0.2587459
190080.0000000    0.2370429
190120.0000000    0.2413764
190160.0000000    0.2416615
190200.0000000    0.2449629
190240.0000000    0.2310080
190280.0000000    0.2401399
190320.0000000    0.2383195
190360.0000000    0.2531255
190400.0000000    0.2428493
190440.0000000    0.2590551
190480.0000000    0.2478095
190520.0000000    0.2502806
190560.0000000    0.2469053
190600.0000000    0.2452195
190640.0000000    0.2463329
190680.0000000    0.2403106
190720.0000000    0.2510289
190760.0000000    0.2499707
190800.0000000    0.2506569
190840.0000000    0.2477440
190880.0000000    0.2256934
190920.0000000    0.2301001
190960.0000000    0.2324893
191000.0000000    0.2385494
191040.0000000    0.2145407
191080.0000000    0.2196161
191120.0000000    0.2167175
191160.0000000    0.2156617
191200.0000000    0.2394028
191240.0000000    0.2166283
191280.0000000    0.2473603
191320.0000000    0.2282874
191360.0000000    0.2321967
191400.0000000    0.2348021
191440.0000000    0.2442979
191480.0000000    0.2476370
191520.0000000    0.2441963
191560.0000000    0.2280900
191600.0000000    0.2391230
191640.0000000    0.2419602
191680.0000000    0.2461328
191720.0000000    0.2354493
191760.0000000    0.2501109
191800.0000000    0.2472705
191840.0000000    0.2386658
191880.0000000    0.2349462
191920.0000000    0.2356699
191960.0000000    0.2341077
192000.0000000    0.2483501
192040.0000000    0.2379093
192080.0000000    0.2496412
192120.0000000    0.2589462
192160.0000000    0.2419748
192200.0000000    0.2559728
192240.0000000    0.2545834
192280.0000000    0.2663911
192320.0000000    0.2507932
192360.0000000    0.2712341
192400.0000000    0.2524754
192440.0000000    0.2651483
192480.0000000    0.2638075
192520.0000000    0.2546491
192560.0000000    0.2590637
192600.0000000    0.2465917
192640.0000000    0.2441082
192680.0000000    0.2535305
192720.0000000    0.2499451
192760.0000000    0.2538706
192800.0000000    0.2619676
192840.0000000    0.2530665
192880.0000000    0.2615099
192920.0000000    0.2653844
192960.0000000    0.2709386
193000.0000000    0.2743629
193040.0000000    0.2798771
193080.0000000    0.2594012
193120.0000000    0.2606031
193160.0000000    0.2524877
193200.0000000    0.2339172
193240.0000000    0.2427171
193280.0000000    0.2368075
193320.0000000    0.2550357
193360.0000000    0.2641014
193400.0000000    0.2497307
193440.0000000    0.2491817
193480.0000000    0.2312385
193520.0000000    0.2594923
193560.0000000    0.2551562
193600.0000000    0.2459616
193640.0000000    0.2530994
193680.0000000    0.2536449
193720.0000000    0.2420246
193760.0000000    0.2418788
193800.0000000    0.2364404
193840.0000000    0.2390966
193880.0000000    0.2441018
193920.0000000    0.2548573
193960.0000000    0.2554623
194000.0000000    0.2188081
194040.0000000    0.2519949
194080.0000000    0.2311550
194120.0000000    0.2351752
194160.0000000    0.2596749
194200.0000000    0.2444767
194240.0000000    0.2287743
194280.0000000    0.2462789
194320.0000000    0.2316868
194360.0000000    0.2480217
194400.0000000    0.2201429
194440.0000000    0.2302290
194480.0000000    0.2522631
194520.0000000    0.2459599
194560.0000000    0.2561693
194600.0000000    0.2552212
194640.0000000    0.2424514
194680.0000000    0.2384057
194720.0000000    0.2442893
194760.0000000    0.2477429
194800.0000000    0.2383228
194840.0000000    0.2561297
194880.0000000    0.2604113
194920.0000000    0.2612207
194960.0000000    0.2534005
195000.0000000    0.2541314
195040.0000000    0.2586934
195080.0000000    0.2538568
195120.0000000    0.2514465
195160.0000000    0.2410509
195200.0000000    0.2448952
195240.0000000    0.2376959
195280.0000000    0.2441160
195320.0000000    0.2623125
195360.0000000    0.2517220
195400.0000000    0.2474433
195440.0000000    0.2505946
195480.0000000    0.2638867
195520.0000000    0.2598692
195560.0000000    0.2487193
195600.0000000    0.2522855
195640.0000000    0.2430845
195680.0000000    0.2494336
195720.0000000    0.2406114
195760.0000000    0.2569491
195800.0000000    0.2459645
195840.0000000    0.2484401
195880.0000000    0.2427953
195920.0000000    0.2454359
195960.0000000    0.2742471
196000.0000000    0.2524629
196040.0000000    0.2496554
196080.0000000    0.2550873
196120.0000000    0.2520365
196160.0000000    0.2657582
196200.0000000    0.2615064
196240.0000000    0.2637981
196280.0000000    0.2523859
196320.0000000    0.2588436
196360.0000000    0.2574208
196400.0000000    0.2587130
196440.0000000    0.2487698
196480.0000000    0.2498797
196520.0000000    0.2509310
196560.0000000    0.2648281
196600.0000000    0.2499989
196640.0000000    0.2624392
196680.0000000    0.2664702
196720.0000000    0.2434431
196760.0000000    0.2577900
196800.0000000    0.2734805
196840.0000000    0.2613496
196880.0000000    0.2708596
196920.0000000    0.2571372
196960.0000000    0.2393975
197000.0000000    0.2699183
197040.0000000    0.2285119
197080.0000000    0.2594442
197120.0000000    0.2614703
197160.0000000    0.2702109
197200.0000000    0.2613441
197240.0000000    0.2742891
197280.0000000    0.2538880
197320.0000000    0.2573215
197360.0000000    0.2550464
197400.0000000    0.2604729
197440.0000000    0.2715993
197480.0000000    0.2627282
197520.0000000    0.2650904
197560.0000000    0.2700280
197600.0000000    0.2599173
197640.0000000    0.2670000
197680.0000000    0.2894012
197720.0000000    0.2904317
197760.0000000    0.2668633
197800.0000000    0.2621860
197840.0000000    0.2616599
197880.0000000    0.2558494
197920.0000000    0.2471485
197960.0000000    0.2569899
198000.0000000    0.2407261
198040.0000000    0.2526769
198080.0000000    0.2610653
198120.0000000    0.2761467
198160.0000000    0.2729202
198200.0000000    0.2656010
198240.0000000    0.2660084
198280.0000000    0.2482239
198320.0000000    0.2487362
198360.0000000    0.2533025
198400.0000000    0.2303084
198440.0000000    0.2442595
198480.0000000    0.2447639
198520.0000000    0.2383452
198560.0000000    0.2539392
198600.0000000    0.2471526
198640.0000000    0.2475019
198680.0000000    0.2416506
198720.0000000    0.2479785
198760.0000000    0.2400950
198800.0000000    0.2362369
198840.0000000    0.2318002
198880.0000000    0.2451431
198920.0000000    0.2399863
198960.0000000    0.2481422
199000.0000000    0.2569477
199040.0000000    0.2510266
199080.0000000    0.2563714
199120.0000000    0.2656173
199160.0000000    0.2424690
199200.0000000    0.2584324
199240.0000000    0.2578089
199280.0000000    0.2553434
199320.0000000    0.2575403
199360.0000000    0.2523043
199400.0000000    0.2557058
199440.0000000    0.2654069
199480.0000000    0.2565777
199520.0000000    0.2399568
199560.0000000    0.2465201
199600.0000000    0.2544152
199640.0000000    0.2451082
199680.0000000    0.2378649
199720.0000000    0.2466542
199760.0000000    0.2395822
199800.0000000    0.2586116
199840.0000000    0.2498471
199880.0000000    0.2522632
199920.0000000    0.2483629
199960.0000000    0.2568749
200000.0000000    0.2506643
200040.0000000    0.2722873
200080.0000000    0.2526478
200120.0000000    0.2384953
200160.0000000    0.2387993
200200.0000000    0.2399773
200240.0000000    0.2459724
200280.0000000    0.2487548
200320.0000000    0.2436338
200360.0000000    0.2515474
200400.0000000    0.2501931
200440.0000000    0.2472314
200480.0000000    0.2549565
200520.0000000    0.2486276
200560.0000000    0.2604479
200600.0000000    0.2454305
200640.0000000    0.2567760
200680.0000000    0.2535649
200720.0000000    0.2572959
200760.0000000    0.2607055
200800.0000000    0.2468300
200840.0000000    0.2618077
200880.0000000    0.2545672
200920.0000000    0.2568749
200960.0000000    0.2563246
201000.0000000    0.2649381
201040.0000000    0.2661059
201080.0000000    0.2428978
201120.0000000    0.2538239
201160.0000000    0.2708956
201200.0000000    0.2552735
201240.0000000    0.2465399
201280.0000000    0.2404337
201320.0000000    0.2443814
201360.0000000    0.2673484
201400.0000000    0.2483903
201440.0000000    0.2716457
201480.0000000    0.2493523
201520.0000000    0.2604567
201560.0000000    0.2482895
201600.0000000    0.2664059
201640.0000000    0.2480176
201680.0000000    0.2389148
201720.0000000    0.2549290
201760.0000000    0.2619137
201800.0000000    0.2493036
201840.0000000    0.2496303
201880.0000000    0.2726757
201920.0000000    0.2629657
201960.0000000    0.2680169
202000.0000000    0.2862236
202040.0000000    0.2581570
202080.0000000    0.2811784
202120.0000000    0.2865478
202160.0000000    0.2703875
202200.0000000    0.2829907
202240.0000000    0.2819220
202280.0000000    0.2836076
202320.0000000    0.2723357
202360.0000000    0.2837162
202400.0000000    0.2801213
202440.0000000    0.2953742
202480.0000000    0.2719244
202520.0000000    0.2540713
202560.0000000    0.2781339
202600.0000000    0.2591248
202640.0000000    0.2458044
202680.0000000    0.2521175
202720.0000000    0.2548403
202760.0000000    0.2633322
202800.0000000    0.2844008
202840.0000000    0.2700164
202880.0000000    0.2757443
202920.0000000    0.2648964
202960.0000000    0.2518038
203000.0000000    0.2591409
203040.0000000    0.2802916
203080.0000000    0.2771800
203120.0000000    0.2495925
203160.0000000    0.2454325
203200.0000000    0.2533574
203240.0000000    0.2700748
203280.0000000    0.2524944
203320.0000000    0.2652424
203360.0000000    0.2479881
203400.0000000    0.2527946
203440.0000000    0.2423628
203480.0000000    0.2603128
203520.0000000    0.2519574
203560.0000000    0.2646454
203600.0000000    0.2662004
203640.0000000    0.2668652
203680.0000000    0.2703871
203720.0000000    0.2731014
203760.0000000    0.2661777
203800.0000000    0.2877152
203840.0000000    0.2812496
203880.0000000    0.2758757
203920.0000000    0.2723752
203960.0000000    0.2684237
204000.0000000    0.2641954
204040.0000000    0.2677334
204080.0000000    0.2566048
204120.0000000    0.2678780
204160.0000000    0.2960546
204200.0000000    0.2706428
204240.0000000    0.2649129
204280.0000000    0.2520642
204320.0000000    0.2811289
204360.0000000    0.2528788
204400.0000000    0.2292821
204440.0000000    0.2624037
204480.0000000    0.2597877
204520.0000000    0.2519357
204560.0000000    0.2669249
204600.0000000    0.2509914
204640.0000000    0.2667057
204680.0000000    0.2627560
204720.0000000    0.2582927
204760.0000000    0.2585541
204800.0000000    0.2646339
204840.0000000    0.2520659
204880.0000000    0.2651072
204920.0000000    0.2477063
204960.0000000    0.2494837
205000.0000000    0.2638634
205040.0000000    0.2729791
205080.0000000    0.2577518
205120.0000000    0.2628668
205160.0000000    0.2592750
205200.0000000    0.2537689
205240.0000000    0.2622337
205280.0000000    0.2628655
205320.0000000    0.2676249
205360.0000000    0.2584016
205400.0000000    0.2455954
205440.0000000    0.2593274
205480.0000000    0.2457332
205520.0000000    0.2773732
205560.0000000    0.2722385
205600.0000000    0.2606796
205640.0000000    0.2672302
205680.0000000    0.2557125
205720.0000000    0.2571486
205760.0000000    0.2594485
205800.0000000    0.2669958
205840.0000000    0.2569452
205880.0000000    0.2556685
205920.0000000    0.2563731
205960.0000000    0.2592034
206000.0000000    0.2750912
206040.0000000    0.2615396
206080.0000000    0.2409320
206120.0000000    0.2587501
206160.0000000    0.2602372
206200.0000000    0.2803957
206240.0000000    0.2628680
206280.0000000    0.2643297
206320.0000000    0.2442382
206360.0000000    0.2494109
206400.0000000    0.2537011
206440.0000000    0.2502818
206480.0000000    0.2473975
206520.0000000    0.2529021
206560.0000000    0.2573821
206600.0000000    0.2613216
206640.0000000    0.2590385
206680.0000000    0.2392741
206720.0000000    0.2543871
206760.0000000    0.2596303
206800.0000000    0.2527589
206840.0000000    0.2510363
206880.0000000    0.2426425
206920.0000000    0.2518842
206960.0000000    0.2812786
207000.0000000    0.2620943
207040.0000000    0.2673010
207080.0000000    0.2452509
207120.0000000    0.2630957
207160.0000000    0.2602531
207200.0000000    0.2439444
207240.0000000    0.2621065
207280.0000000    0.2708098
207320.0000000    0.2782475
207360.0000000    0.2589813
207400.0000000    0.2757204
207440.0000000    0.2664276
207480.0000000    0.2901528
207520.0000000    0.2862056
207560.0000000    0.2535759
207600.0000000    0.2743156
207640.0000000    0.2680576
207680.0000000    0.2646962
207720.0000000    0.2505911
207760.0000000    0.2655738
207800.0000000    0.2547477
207840.0000000    0.2643054
207880.0000000    0.2514277
207920.0000000    0.2511530
207960.0000000    0.2462000
208000.0000000    0.2637356
208040.0000000    0.2768658
208080.0000000    0.2833229
208120.0000000    0.2764233
208160.0000000    0.2542537
208200.0000000    0.2561746
208240.0000000    0.2522849
208280.0000000    0.2534206
208320.0000000    0.2430346
208360.0000000    0.2545020
208400.0000000    0.2365081
208440.0000000    0.2413866
208480.0000000    0.2688650
208520.0000000    0.2447506
208560.0000000    0.2486489
208600.0000000    0.2427992
208640.0000000    0.2519493
208680.0000000    0.2398110
208720.0000000    0.2462076
208760.0000000    0.2530509
208800.0000000    0.2571541
208840.0000000    0.2570989
208880.0000000    0.2506152
208920.0000000    0.2411803
208960.0000000    0.2599803
209000.0000000    0.2573981
209040.0000000    0.2449101
209080.0000000    0.2532409
209120.0000000    0.2538289
209160.0000000    0.2665930
209200.0000000    0.2725536
209240.0000000    0.2469066
209280.0000000    0.2507613
209320.0000000    0.2459115
209360.0000000    0.2547573
209400.0000000    0.2621205
209440.0000000    0.2671421
209480.0000000    0.2333413
209520.0000000    0.2570396
209560.0000000    0.2495127
209600.0000000    0.2590042
209640.0000000    0.2495359
209680.0000000    0.2513858
209720.0000000    0.2389519
209760.0000000    0.2248481
209800.0000000    0.2570098
209840.0000000    0.2527230
209880.0000000    0.2573557
209920.0000000    0.2753931
209960.0000000    0.2773295
210000.0000000    0.2676767
210040.0000000    0.2469185
210080.0000000    0.2507862
210120.0000000    0.2789628
210160.0000000    0.2579395
210200.0000000    0.2640561
210240.0000000    0.2569630
210280.0000000    0.2483820
210320.0000000    0.2600114
210360.0000000    0.2575631
210400.0000000    0.2435623
210440.0000000    0.2476791
210480.0000000    0.2472000
210520.0000000    0.2548264
210560.0000000    0.2582130
210600.0000000    0.2455696
210640.0000000    0.2391281
210680.0000000    0.2425916
210720.0000000    0.2556885
210760.0000000    0.2617484
210800.0000000    0.2524027
210840.0000000    0.2368530
210880.0000000    0.2485840
210920.0000000    0.2431907
210960.0000000    0.2401432
211000.0000000    0.2446909
211040.0000000    0.2504959
211080.0000000    0.2688042
211120.0000000    0.2657920
211160.0000000    0.2637410
211200.0000000    0.2359823
211240.0000000    0.2611412
211280.0000000    0.2518204
211320.0000000    0.2411143
211360.0000000    0.2579180
211400.0000000    0.2553869
211440.0000000    0.2529286
211480.0000000    0.2580194
211520.0000000    0.2605017
211560.0000000    0.2663139
211600.0000000    0.2545248
211640.0000000    0.2521597
211680.0000000    0.2619149
211720.0000000    0.2474685
211760.0000000    0.2380100
211800.0000000    0.2523435
211840.0000000    0.2559199
211880.0000000    0.2549577
211920.0000000    0.2647039
211960.0000000    0.2329275
212000.0000000    0.2574938
212040.0000000    0.2508944
212080.0000000    0.2473901
212120.0000000    0.2408112
212160.0000000    0.2536907
212200.0000000    0.2520311
212240.0000000    0.2516779
212280.0000000    0.2562905
212320.0000000    0.2601406
212360.0000000    0.2526756
212400.0000000    0.2529705
212440.0000000    0.2561311
212480.0000000    0.2756326
212520.0000000    0.2851112
212560.0000000    0.2809643
212600.0000000    0.2528203
212640.0000000    0.2789083
212680.0000000    0.2725321
212720.0000000    0.2728445
212760.0000000    0.2446205
212800.0000000    0.2640029
212840.0000000    0.2660816
212880.0000000    0.2758869
212920.0000000    0.2654742
212960.0000000    0.2640548
213000.0000000    0.2579409
213040.0000000    0.2505624
213080.0000000    0.2754468
213120.0000000    0.2636019
213160.0000000    0.2629982
213200.0000000    0.2503608
213240.0000000    0.2572017
213280.0000000    0.2731507
213320.0000000    0.2692342
213360.0000000    0.2424433
213400.0000000    0.2368031
213440.0000000    0.2492438
213480.0000000    0.2425118
213520.0000000    0.2456211
213560.0000000    0.2370519
213600.0000000    0.2606619
213640.0000000    0.2750246
213680.0000000    0.2568141
213720.0000000    0.2629082
213760.0000000    0.2498174
213800.0000000    0.2464377
213840.0000000    0.2443013
213880.0000000    0.2512681
213920.0000000    0.2487096
213960.0000000    0.2512933
214000.0000000    0.2570940
214040.0000000    0.2480318
214080.0000000    0.2632005
214120.0000000    0.2360470
214160.0000000    0.2380046
214200.0000000    0.2527065
214240.0000000    0.2552847
214280.0000000    0.2579675
214320.0000000    0.2779455
214360.0000000    0.2652766
214400.0000000    0.2445455
214440.0000000    0.2439702
214480.0000000    0.2414153
214520.0000000    0.2499609
214560.0000000    0.2438943
214600.0000000    0.2451852
214640.0000000    0.2559772
214680.0000000    0.2402496
214720.0000000    0.2458889
214760.0000000    0.2432056
214800.0000000    0.2432093
214840.0000000    0.2344809
214880.0000000    0.2495243
214920.0000000    0.2435199
214960.0000000    0.2421745
215000.0000000    0.2334293
215040.0000000    0.2308764
215080.0000000    0.2567366
215120.0000000    0.2580515
215160.0000000    0.2320566
215200.0000000    0.2643134
215240.0000000    0.2504395
215280.0000000    0.2562917
215320.0000000    0.2500758
215360.0000000    0.2535297
215400.0000000    0.2510431
215440.0000000    0.2570310
215480.0000000    0.2322218
215520.0000000    0.2462253
215560.0000000    0.2387079
215600.0000000    0.2467055
215640.0000000    0.2547642
215680.0000000    0.2556106
215720.0000000    0.2577403
215760.0000000    0.2525550
215800.0000000    0.2528522
215840.0000000    0.2602678
215880.0000000    0.2547958
215920.0000000    0.2509294
215960.0000000    0.2515541
216000.0000000    0.2721249
216040.0000000    0.2862755
216080.0000000    0.2705885
216120.0000000    0.2745462
216160.0000000    0.2582964
216200.0000000    0.2644690
216240.0000000    0.2799481
216280.0000000    0.2796128
216320.0000000    0.2595231
216360.0000000    0.2524730
216400.0000000    0.2584040
216440.0000000    0.2830784
216480.0000000    0.2699809
216520.0000000    0.2707184
216560.0000000    0.2891638
216600.0000000    0.2738696
216640.0000000    0.2776681
216680.0000000    0.2781751
216720.0000000    0.2741787
216760.0000000    0.2759848
216800.0000000    0.2805809
216840.0000000    0.2688572
216880.0000000    0.2741618
216920.0000000    0.2799311
216960.0000000    0.2738718
217000.0000000    0.2798007
217040.0000000    0.2871819
217080.0000000    0.2916089
217120.0000000    0.2788146
217160.0000000    0.2659767
217200.0000000    0.2658797
217240.0000000    0.2583074
217280.0000000    0.2714449
217320.0000000    0.2481382
217360.0000000    0.2569627
217400.0000000    0.2743882
217440.0000000    0.2694156
217480.0000000    0.2717896
217520.0000000    0.2485193
217560.0000000    0.2464145
217600.0000000    0.2566350
217640.0000000    0.2441287
217680.0000000    0.2694299
217720.0000000    0.2520688
217760.0000000    0.2720579
217800.0000000    0.2374792
217840.0000000    0.2621471
217880.0000000    0.2619088
217920.0000000    0.2599984
217960.0000000    0.2614646
218000.0000000    0.2295795
218040.0000000    0.2616815
218080.0000000    0.2842190
218120.0000000    0.2774050
218160.0000000    0.2695677
218200.0000000    0.2819855
218240.0000000    0.2748124
218280.0000000    0.2851106
218320.0000000    0.2721149
218360.0000000    0.2609688
218400.0000000    0.2617359
218440.0000000    0.2628576
218480.0000000    0.2613633
218520.0000000    0.2576801
218560.0000000    0.2652521
218600.0000000    0.2542498
218640.0000000    0.2677742
218680.0000000    0.2622253
218720.0000000    0.2594102
218760.0000000    0.2580878
218800.0000000    0.2528890
218840.0000000    0.2834768
218880.0000000    0.2742411
218920.0000000    0.2581283
218960.0000000    0.2655235
219000.0000000    0.2516614
219040.0000000    0.2541715
219080.0000000    0.2530415
219120.0000000    0.2381145
219160.0000000    0.2470882
219200.0000000    0.2419238
219240.0000000    0.2442511
219280.0000000    0.2254513
219320.0000000    0.2382975
219360.0000000    0.2501120
219400.0000000    0.2412635
219440.0000000    0.2466441
219480.0000000    0.2472838
219520.0000000    0.2571580
219560.0000000    0.2525768
219600.0000000    0.2512902
219640.0000000    0.2456237
219680.0000000    0.2571983
219720.0000000    0.2497195
219760.0000000    0.2390877
219800.0000000    0.2406733
219840.0000000    0.2466165
219880.0000000    0.2600645
219920.0000000    0.2458183
219960.0000000    0.2533153
220000.0000000    0.2701444
220040.0000000    0.2417599
220080.0000000    0.2496258
220120.0000000    0.2516274
220160.0000000    0.2457075
220200.0000000    0.2541066
220240.0000000    0.2516677
220280.0000000    0.2235778
220320.0000000    0.2502263
220360.0000000    0.2371345
220400.0000000    0.2430455
220440.0000000    0.2575439
220480.0000000    0.2454615
220520.0000000    0.2477794
220560.0000000    0.2671233
220600.0000000    0.2474791
220640.0000000    0.2430727
220680.0000000    0.2597167
220720.0000000    0.2453868
220760.0000000    0.2280836
220800.0000000    0.2465037
220840.0000000    0.2333600
220880.0000000    0.2362075
220920.0000000    0.2282588
220960.0000000    0.2256120
221000.0000000    0.2431720
221040.0000000    0.2494847
221080.0000000    0.2487473
221120.0000000    0.2541964
221160.0000000    0.2309150
221200.0000000    0.2516452
221240.0000000    0.2558697
221280.0000000    0.2483310
221320.0000000    0.2511717
221360.0000000    0.2392160
221400.0000000    0.2399271
221440.0000000    0.2343720
221480.0000000    0.2384225
221520.0000000    0.2465286
221560.0000000    0.2359852
221600.0000000    0.2386349
221640.0000000    0.2564227
221680.0000000    0.2427532
221720.0000000    0.2443391
221760.0000000    0.2403889
221800.0000000    0.2398153
221840.0000000    0.2350908
221880.0000000    0.2318343
221920.0000000    0.2490320
221960.0000000    0.2439006
222000.0000000    0.2575710
222040.0000000    0.2526897
222080.0000000    0.2449112
222120.0000000    0.2512153
222160.0000000    0.2540385
222200.0000000    0.2417902
222240.0000000    0.2621393
222280.0000000    0.2674548
222320.0000000    0.2695739
222360.0000000    0.2577972
222400.0000000    0.2626407
222440.0000000    0.2723717
222480.0000000    0.2537018
222520.0000000    0.2499123
222560.0000000    0.2674694
222600.0000000    0.2599992
222640.0000000    0.2705843
222680.0000000    0.2779652
222720.0000000    0.2538925
222760.0000000    0.2467905
222800.0000000    0.2598827
222840.0000000    0.2515321
222880.0000000    0.2413372
222920.0000000    0.2657239
222960.0000000    0.2470452
223000.0000000    0.2541726
223040.0000000    0.2604266
223080.0000000    0.2793816
223120.0000000    0.2706365
223160.0000000    0.2678096
223200.0000000    0.2576413
223240.0000000    0.2744886
223280.0000000    0.2810752
223320.0000000    0.2621520
223360.0000000    0.2580075
223400.0000000    0.2639288
223440.0000000    0.2622656
223480.0000000    0.2511863
223520.0000000    0.2550319
223560.0000000    0.2637628
223600.0000000    0.2588533
223640.0000000    0.2604594
223680.0000000    0.2592868
223720.0000000    0.2544238
223760.0000000    0.2524315
223800.0000000    0.2601072
223840.0000000    0.2535094
223880.0000000    0.2642244
223920.0000000    0.2737701
223960.0000000    0.2702858
224000.0000000    0.2606050
224040.0000000    0.2258167
224080.0000000    0.2599081
224120.0000000    0.2598408
224160.0000000    0.2674719
224200.0000000    0.2784723
224240.0000000    0.2564468
224280.0000000    0.2649649
224320.0000000    0.2424132
224360.0000000    0.2579624
224400.0000000    0.2499216
224440.0000000    0.2401933
224480.0000000    0.2329499
224520.0000000    0.2438684
224560.0000000    0.2320608
224600.0000000    0.2539192
224640.0000000    0.2599313
224680.0000000    0.2355619
224720.0000000    0.2345362
224760.0000000    0.2458494
224800.0000000    0.2513025
224840.0000000    0.2317646
224880.0000000    0.2309555
224920.0000000    0.2293090
224960.0000000    0.2303216
225000.0000000    0.2520619
225040.0000000    0.2537962
225080.0000000    0.2431572
225120.0000000    0.2344538
225160.0000000    0.2484902
225200.0000000    0.2444622
225240.0000000    0.2768748
225280.0000000    0.2672701
225320.0000000    0.2596899
225360.0000000    0.2651617
225400.0000000    0.2838130
225440.0000000    0.2932693
225480.0000000    0.2820675
225520.0000000    0.2820169
225560.0000000    0.2859073
225600.0000000    0.2473854
225640.0000000    0.2580879
225680.0000000    0.2650923
225720.0000000    0.2585647
225760.0000000    0.2450737
225800.0000000    0.2571368
225840.0000000    0.2552655
225880.0000000    0.2750954
225920.0000000    0.2725260
225960.0000000    0.2788520
226000.0000000    0.2732095
226040.0000000    0.2652032
226080.0000000    0.2656119
226120.0000000    0.2497574
226160.0000000    0.2532592
226200.0000000    0.2449890
226240.0000000    0.2574264
226280.0000000    0.2374466
226320.0000000    0.2651861
226360.0000000    0.2449371
226400.0000000    0.2459305
226440.0000000    0.2391529
226480.0000000    0.2566330
226520.0000000    0.2535959
226560.0000000    0.2693252
226600.0000000    0.2549581
226640.0000000    0.2587290
226680.0000000    0.2498017
226720.0000000    0.2405780
226760.0000000    0.2524621
226800.0000000    0.2486067
226840.0000000    0.2498647
226880.0000000    0.2507215
226920.0000000    0.2753523
226960.0000000    0.2753431
227000.0000000    0.2838698
227040.0000000    0.2762718
227080.0000000    0.2704469
227120.0000000    0.2720918
227160.0000000    0.2930171
227200.0000000    0.2869463
227240.0000000    0.2829166
227280.0000000    0.2759869
227320.0000000    0.2915947
227360.0000000    0.2636692
227400.0000000    0.2894965
227440.0000000    0.2523582
227480.0000000    0.2676539
227520.0000000    0.2371237
227560.0000000    0.2623629
227600.0000000    0.2469044
227640.0000000    0.2519378
227680.0000000    0.2607081
227720.0000000    0.2440911
227760.0000000    0.2631505
227800.0000000    0.2419773
227840.0000000    0.2450774
227880.0000000    0.2587062
227920.0000000    0.2685255
227960.0000000    0.2660699
228000.0000000    0.2534466
228040.0000000    0.2629383
228080.0000000    0.2785471
228120.0000000    0.2507250
228160.0000000    0.2754877
228200.0000000    0.2663178
228240.0000000    0.2527858
228280.0000000    0.2721983
228320.0000000    0.2640534
228360.0000000    0.2313399
228400.0000000    0.2544783
228440.0000000    0.2431441
228480.0000000    0.2543688
228520.0000000    0.2378342
228560.0000000    0.2516724
228600.0000000    0.2822360
228640.0000000    0.2716638
228680.0000000    0.2550810
228720.0000000    0.2609233
228760.0000000    0.2514679
228800.0000000    0.2647504
228840.0000000    0.2725493
228880.0000000    0.2712263
228920.0000000    0.2752675
228960.0000000    0.2641876
229000.0000000    0.2493819
229040.0000000    0.2632701
229080.0000000    0.2556912
229120.0000000    0.2603013
229160.0000000    0.2642655
229200.0000000    0.2671515
229240.0000000    0.2857107
229280.0000000    0.2591519
229320.0000000    0.2619497
229360.0000000    0.2550080
229400.0000000    0.2518560
229440.0000000    0.2517875
229480.0000000    0.2629066
229520.0000000    0.2684827
229560.0000000    0.2646556
229600.0000000    0.2821796
229640.0000000    0.2745399
229680.0000000    0.2684967
229720.0000000    0.2553816
229760.0000000    0.2717805
229800.0000000    0.2622957
229840.0000000    0.2501367
229880.0000000    0.2565326
229920.0000000    0.2631435
229960.0000000    0.2740411
230000.0000000    0.2526310
230040.0000000    0.2375929
230080.0000000    0.2277102
230120.0000000    0.2376155
230160.0000000    0.2502953
230200.0000000    0.2477973
230240.0000000    0.2700563
230280.0000000    0.2624359
230320.0000000    0.2702944
230360.0000000    0.2567724
230400.0000000    0.2633910
230440.0000000    0.2596031
230480.0000000    0.2411023
230520.0000000    0.2641300
230560.0000000    0.2629866
230600.0000000    0.2579912
230640.0000000    0.2633692
230680.0000000    0.2579547
230720.0000000    0.2735069
230760.0000000    0.2696565
230800.0000000    0.2646613
230840.0000000    0.2548164
230880.0000000    0.2681306
230920.0000000    0.2473890
230960.0000000    0.2476277
231000.0000000    0.2594461
231040.0000000    0.2510262
231080.0000000    0.2465864
231120.0000000    0.2427368
231160.0000000    0.2534623
231200.0000000    0.2463933
231240.0000000    0.2657805
231280.0000000    0.2535099
231320.0000000    0.2677575
231360.0000000    0.2572189
231400.0000000    0.2460580
231440.0000000    0.2478723
231480.0000000    0.2413648
231520.0000000    0.2546392
231560.0000000    0.2664482
231600.0000000    0.2592933
231640.0000000    0.2576778
231680.0000000    0.2686272
231720.0000000    0.2632037
231760.0000000    0.2739730
231800.0000000    0.2779248
231840.0000000    0.2905802
231880.0000000    0.2702217
231920.0000000    0.2828265
231960.0000000    0.2616316
232000.0000000    0.2919516
232040.0000000    0.2662664
232080.0000000    0.2598556
232120.0000000    0.2619747
232160.0000000    0.2650086
232200.0000000    0.2754080
232240.0000000    0.2816107
232280.0000000    0.2827416
232320.0000000    0.2516561
232360.0000000    0.2626033
232400.0000000    0.2533773
232440.0000000    0.2661446
232480.0000000    0.2721746
232520.0000000    0.2750445
232560.0000000    0.2864508
232600.0000000    0.2570544
232640.0000000    0.2768392
232680.0000000    0.2605086
232720.0000000    0.2786352
232760.0000000    0.2780590
232800.0000000    0.2701332
232840.0000000    0.2616836
232880.0000000    0.2648821
232920.0000000    0.2707397
232960.0000000    0.2748610
233000.0000000    0.2623065
233040.0000000    0.2428914
233080.0000000    0.2588868
233120.0000000    0.2577741
233160.0000000    0.2581192
233200.0000000    0.2584336
233240.0000000    0.2561847
233280.0000000    0.2353049
233320.0000000    0.2461938
233360.0000000    0.2712119
233400.0000000    0.2564283
233440.0000000    0.2589643
233480.0000000    0.2565062
233520.0000000    0.2674634
233560.0000000    0.2578602
233600.0000000    0.2561611
233640.0000000    0.2647568
233680.0000000    0.2577040
233720.0000000    0.2790972
233760.0000000    0.2624598
233800.0000000    0.2807848
233840.0000000    0.2787252
233880.0000000    0.2447209
233920.0000000    0.2484605
233960.0000000    0.2590862
234000.0000000    0.2785480
234040.0000000    0.2794850
234080.0000000    0.2455864
234120.0000000    0.2590497
234160.0000000    0.2671702
234200.0000000    0.2551107
234240.0000000    0.2521728
234280.0000000    0.2484991
234320.0000000    0.2483786
234360.0000000    0.2766255
234400.0000000    0.2593666
234440.0000000    0.2602179
234480.0000000    0.2610524
234520.0000000    0.2699738
234560.0000000    0.2794453
234600.0000000    0.2909138
234640.0000000    0.2783658
234680.0000000    0.2636893
234720.0000000    0.2559393
234760.0000000    0.2763754
234800.0000000    0.2784526
234840.0000000    0.2495805
234880.0000000    0.2690546
234920.0000000    0.2708699
234960.0000000    0.2795399
235000.0000000    0.2781481
235040.0000000    0.2824071
235080.0000000    0.2826347
235120.0000000    0.2759350
235160.0000000    0.2854705
235200.0000000    0.2734216
235240.0000000    0.2636420
235280.0000000    0.2530204
235320.0000000    0.2493332
235360.0000000    0.2608796
235400.0000000    0.2720256
235440.0000000    0.2608692
235480.0000000    0.2640723
235520.0000000    0.2742922
235560.0000000    0.2761623
235600.0000000    0.2645087
235640.0000000    0.2706270
235680.0000000    0.2594274
235720.0000000    0.2498871
235760.0000000    0.2811798
235800.0000000    0.2674367
235840.0000000    0.2672770
235880.0000000    0.2622940
235920.0000000    0.2524197
235960.0000000    0.2844761
236000.0000000    0.2691994
236040.0000000    0.2731000
236080.0000000    0.2737665
236120.0000000    0.2765764
236160.0000000    0.2615478
236200.0000000    0.2685066
236240.0000000    0.2725157
236280.0000000    0.2631644
236320.0000000    0.2717825
236360.0000000    0.2669847
236400.0000000    0.2432898
236440.0000000    0.2484391
236480.0000000    0.2464568
236520.0000000    0.2737186
236560.0000000    0.2731987
236600.0000000    0.2660289
236640.0000000    0.2535241
236680.0000000    0.2560937
236720.0000000    0.2579321
236760.0000000    0.2519546
236800.0000000    0.2536148
236840.0000000    0.2635443
236880.0000000    0.2763714
236920.0000000    0.2874706
236960.0000000    0.2723987
237000.0000000    0.2730496
237040.0000000    0.2666248
237080.0000000    0.2719609
237120.0000000    0.2547080
237160.0000000    0.2508784
237200.0000000    0.2470244
237240.0000000    0.2516222
237280.0000000    0.2597377
237320.0000000    0.2523849
237360.0000000    0.2669197
237400.0000000    0.2506656
237440.0000000    0.2632616
237480.0000000    0.2504955
237520.0000000    0.2712604
237560.0000000    0.2479821
237600.0000000    0.2385097
237640.0000000    0.2648826
237680.0000000    0.2505063
237720.0000000    0.2480916
237760.0000000    0.2427566
237800.0000000    0.2398152
237840.0000000    0.2617900
237880.0000000    0.2356267
237920.0000000    0.2798830
237960.0000000    0.2563989
238000.0000000    0.2556368
238040.0000000    0.2504700
238080.0000000    0.2724931
238120.0000000    0.2603987
238160.0000000    0.2493207
238200.0000000    0.2574282
238240.0000000    0.2762068
238280.0000000    0.2809118
238320.0000000    0.2943743
238360.0000000    0.2692422
238400.0000000    0.2687836
238440.0000000    0.2704107
238480.0000000    0.2697686
238520.0000000    0.2697059
238560.0000000    0.2633406
238600.0000000    0.2578866
238640.0000000    0.2508645
238680.0000000    0.2643827
238720.0000000    0.2641437
238760.0000000    0.2828651
238800.0000000    0.2716805
238840.0000000    0.2567274
238880.0000000    0.2722743
238920.0000000    0.2727352
238960.0000000    0.2643420
239000.0000000    0.2839913
239040.0000000    0.2557814
239080.0000000    0.2553804
239120.0000000    0.2655348
239160.0000000    0.2548221
239200.0000000    0.2540008
239240.0000000    0.2487137
239280.0000000    0.2777468
239320.0000000    0.2356691
239360.0000000    0.2547193
239400.0000000    0.2541871
239440.0000000    0.2493872
239480.0000000    0.2538997
239520.0000000    0.2869514
239560.0000000    0.2698054
239600.0000000    0.2687303
239640.0000000    0.2514642
239680.0000000    0.2506654
239720.0000000    0.2528691
239760.0000000    0.2685303
239800.0000000    0.2500909
239840.0000000    0.2582328
239880.0000000    0.2578153
239920.0000000    0.2553563
239960.0000000    0.2618594
240000.0000000    0.2566276
240040.0000000    0.2513050
240080.0000000    0.2586313
240120.0000000    0.2579337
240160.0000000    0.2584755
240200.0000000    0.2409335
240240.0000000    0.2486518
240280.0000000    0.2395946
240320.0000000    0.2513914
240360.0000000    0.2496206
240400.0000000    0.2447280
240440.0000000    0.2242073
240480.0000000    0.2436313
240520.0000000    0.2364180
240560.0000000    0.2476891
240600.0000000    0.2648891
240640.0000000    0.2314569
240680.0000000    0.2588080
240720.0000000    0.2635784
240760.0000000    0.2547883
240800.0000000    0.2505285
240840.0000000    0.2414140
240880.0000000    0.2555883
240920.0000000    0.2690063
240960.0000000    0.2352055
241000.0000000    0.2526772
241040.0000000    0.2740814
241080.0000000    0.2653108
241120.0000000    0.2862755
241160.0000000    0.2632080
241200.0000000    0.2607132
241240.0000000    0.2737447
241280.0000000    0.2900634
241320.0000000    0.2871921
241360.0000000    0.2619761
241400.0000000    0.2802637
241440.0000000    0.2651884
241480.0000000    0.2597641
241520.0000000    0.2536533
241560.0000000    0.2526152
241600.0000000    0.2491616
241640.0000000    0.2769748
241680.0000000    0.2712502
241720.0000000    0.2588046
241760.0000000    0.2492952
241800.0000000    0.2600367
241840.0000000    0.2808996
241880.0000000    0.2636462
241920.0000000    0.2668632
241960.0000000    0.2442813
242000.0000000    0.2503330
242040.0000000    0.2391043
242080.0000000    0.2461249
242120.0000000    0.2485342
242160.0000000    0.2437906
242200.0000000    0.2658621
242240.0000000    0.2528862
242280.0000000    0.2741969
242320.0000000    0.2582146
242360.0000000    0.2610832
242400.0000000    0.2669113
242440.0000000    0.2655189
242480.0000000    0.2636597
242520.0000000    0.2793502
242560.0000000    0.2824900
242600.0000000    0.2968240
242640.0000000    0.2807017
242680.0000000    0.2734466
242720.0000000    0.2802494
242760.0000000    0.2540188
242800.0000000    0.2575581
242840.0000000    0.2477970
242880.0000000    0.2734703
242920.0000000    0.2674808
242960.0000000    0.2379579
243000.0000000    0.2422558
243040.0000000    0.2476752
243080.0000000    0.2482638
243120.0000000    0.2633147
243160.0000000    0.2655797
243200.0000000    0.2740968
243240.0000000    0.2653184
243280.0000000    0.2656842
243320.0000000    0.2842810
243360.0000000    0.2598025
243400.0000000    0.2784606
243440.0000000    0.2673292
243480.0000000    0.2666776
243520.0000000    0.2612114
243560.0000000    0.2933897
243600.0000000    0.2749160
243640.0000000    0.2655026
243680.0000000    0.2648025
243720.0000000    0.2529974
243760.0000000    0.2603061
243800.0000000    0.2442469
243840.0000000    0.2498420
243880.0000000    0.2444253
243920.0000000    0.2273477
243960.0000000    0.2334703
244000.0000000    0.2206896
244040.0000000    0.2406260
244080.0000000    0.2400104
244120.0000000    0.2407827
244160.0000000    0.2720565
244200.0000000    0.2648264
244240.0000000    0.2576995
244280.0000000    0.2623928
244320.0000000    0.2361235
244360.0000000    0.2617262
244400.0000000    0.2385434
244440.0000000    0.2456273
244480.0000000    0.2494698
244520.0000000    0.2614401
244560.0000000    0.2601120
244600.0000000    0.2364020
244640.0000000    0.2524003
244680.0000000    0.2595641
244720.0000000    0.2374437
244760.0000000    0.2607554
244800.0000000    0.2579364
244840.0000000    0.2695118
244880.0000000    0.2671391
244920.0000000    0.2693775
244960.0000000    0.2705989
245000.0000000    0.2752724
245040.0000000    0.2567772
245080.0000000    0.2533261
245120.0000000    0.2548755
245160.0000000    0.2653474
245200.0000000    0.2586963
245240.0000000    0.2477189
245280.0000000    0.2580303
245320.0000000    0.2570217
245360.0000000    0.2405235
245400.0000000    0.2618276
245440.0000000    0.2494424
245480.0000000    0.2459717
245520.0000000    0.2499722
245560.0000000    0.2554648
245600.0000000    0.2570259
245640.0000000    0.2416434
245680.0000000    0.2375171
245720.0000000    0.2393625
245760.0000000    0.2390472
245800.0000000    0.2389191
245840.0000000    0.2327744
245880.0000000    0.2385932
245920.0000000    0.2497107
245960.0000000    0.2397808
246000.0000000    0.2404810
246040.0000000    0.2524343
246080.0000000    0.2515386
246120.0000000    0.2513882
246160.0000000    0.2830741
246200.0000000    0.2647889
246240.0000000    0.2507696
246280.0000000    0.2684330
246320.0000000    0.2707527
246360.0000000    0.2695367
246400.0000000    0.2449009
246440.0000000    0.2487340
246480.0000000    0.2679951
246520.0000000    0.2518731
246560.0000000    0.2648156
246600.0000000    0.2484517
246640.0000000    0.2493960
246680.0000000    0.2638747
246720.0000000    0.2624593
246760.0000000    0.2624296
246800.0000000    0.2626976
246840.0000000    0.2681828
246880.0000000    0.2509782
246920.0000000    0.2506491
246960.0000000    0.2522548
247000.0000000    0.2547871
247040.0000000    0.2619494
247080.0000000    0.2486814
247120.0000000    0.2544581
247160.0000000    0.2524479
247200.0000000    0.2622457
247240.0000000    0.2615440
247280.0000000    0.2541088
247320.0000000    0.2560704
247360.0000000    0.2569548
247400.0000000    0.2780520
247440.0000000    0.2651709
247480.0000000    0.2655190
247520.0000000    0.2564601
247560.0000000    0.2730168
247600.0000000    0.2610542
247640.0000000    0.2730314
247680.0000000    0.2695271
247720.0000000    0.2743519
247760.0000000    0.2796486
247800.0000000    0.2674493
247840.0000000    0.2600063
247880.0000000    0.2563583
247920.0000000    0.2715011
247960.0000000    0.2606314
248000.0000000    0.2530259
248040.0000000    0.2653055
248080.0000000    0.2653267
248120.0000000    0.2791157
248160.0000000    0.2740774
248200.0000000    0.2695702
248240.0000000    0.2465087
248280.0000000    0.2579456
248320.0000000    0.2732753
248360.0000000    0.2841534
248400.0000000    0.2617737
248440.0000000    0.2839352
248480.0000000    0.2547819
248520.0000000    0.2570253
248560.0000000    0.2730424
248600.0000000    0.2591524
248640.0000000    0.2711474
248680.0000000    0.2763349
248720.0000000    0.2592851
248760.0000000    0.2709460
248800.0000000    0.2722452
248840.0000000    0.2739553
248880.0000000    0.2967992
248920.0000000    0.2661021
248960.0000000    0.2531975
249000.0000000    0.2668341
249040.0000000    0.2605080
249080.0000000    0.2633551
249120.0000000    0.2512121
249160.0000000    0.2531783
249200.0000000    0.2551499
249240.0000000    0.2576322
249280.0000000    0.2641288
249320.0000000    0.2524395
249360.0000000    0.2497024
249400.0000000    0.2562830
249440.0000000    0.2428498
249480.0000000    0.2547902
249520.0000000    0.2841670
249560.0000000    0.2643372
249600.0000000    0.2529503
249640.0000000    0.2789506
249680.0000000    0.2580781
249720.0000000    0.2698138
249760.0000000    0.2681592
249800.0000000    0.2704448
249840.0000000    0.2499626
249880.0000000    0.2602918
249920.0000000    0.2609742
249960.0000000    0.2471020
250000.0000000    0.2757515
250040.0000000    0.2790119
250080.0000000    0.2638161
250120.0000000    0.2625286
250160.0000000    0.2738676
250200.0000000    0.2664518
250240.0000000    0.2766351
250280.0000000    0.2628349
250320.0000000    0.2667048
250360.0000000    0.2616129
250400.0000000    0.2543133
250440.0000000    0.2810880
250480.0000000    0.2656806
250520.0000000    0.2698472
250560.0000000    0.2750449
250600.0000000    0.2780668
250640.0000000    0.2656434
250680.0000000    0.2847480
250720.0000000    0.2667366
250760.0000000    0.2847502
250800.0000000    0.2712616
250840.0000000    0.2619022
250880.0000000    0.2728574
250920.0000000    0.2732564
250960.0000000    0.2790891
251000.0000000    0.2808499
251040.0000000    0.2824702
251080.0000000    0.2735666
251120.0000000    0.2601174
251160.0000000    0.2718627
251200.0000000    0.2562555
251240.0000000    0.2635010
251280.0000000    0.2708310
251320.0000000    0.2613930
251360.0000000    0.2632203
251400.0000000    0.2565510
251440.0000000    0.2648749
251480.0000000    0.2756381
251520.0000000    0.2618507
251560.0000000    0.2635632
251600.0000000    0.2460788
251640.0000000    0.2511950
251680.0000000    0.2591469
251720.0000000    0.2769251
251760.0000000    0.2788208
251800.0000000    0.2667819
251840.0000000    0.2636888
251880.0000000    0.2676020
251920.0000000    0.2608435
251960.0000000    0.2651990
252000.0000000    0.2671577
252040.0000000    0.2473414
252080.0000000    0.2523604
252120.0000000    0.2522132
252160.0000000    0.2666871
252200.0000000    0.2836878
252240.0000000    0.2463318
252280.0000000    0.2533507
252320.0000000    0.2454307
252360.0000000    0.2602462
252400.0000000    0.2553740
252440.0000000    0.2805121
252480.0000000    0.2572901
252520.0000000    0.2368483
252560.0000000    0.2502070
252600.0000000    0.2655165
252640.0000000    0.2615609
252680.0000000    0.2465754
252720.0000000    0.2529659
252760.0000000    0.2474539
252800.0000000    0.2484195
252840.0000000    0.2645690
252880.0000000    0.2492088
252920.0000000    0.2541444
252960.0000000    0.2590433
253000.0000000    0.2704118
253040.0000000    0.2889858
253080.0000000    0.2816758
253120.0000000    0.2711765
253160.0000000    0.2562041
253200.0000000    0.2666242
253240.0000000    0.2524288
253280.0000000    0.2892059
253320.0000000    0.2786639
253360.0000000    0.2848970
253400.0000000    0.2620903
253440.0000000    0.2511243
253480.0000000    0.2657360
253520.0000000    0.2708649
253560.0000000    0.2821263
253600.0000000    0.2787699
253640.0000000    0.2807210
253680.0000000    0.2587865
253720.0000000    0.2636194
253760.0000000    0.2700520
253800.0000000    0.2840168
253840.0000000    0.2636202
253880.0000000    0.2701107
253920.0000000    0.2424541
253960.0000000    0.2582701
254000.0000000    0.2532887
254040.0000000    0.2508076
254080.0000000    0.2595337
254120.0000000    0.2731869
254160.0000000    0.2797153
254200.0000000    0.2830140
254240.0000000    0.2652559
254280.0000000    0.2747186
254320.0000000    0.2578559
254360.0000000    0.2467209
254400.0000000    0.2440007
254440.0000000    0.2609037
254480.0000000    0.2500634
254520.0000000    0.2508882
254560.0000000    0.2592628
254600.0000000    0.2391900
254640.0000000    0.2496318
254680.0000000    0.2504703
254720.0000000    0.2682527
254760.0000000    0.2727535
254800.0000000    0.2589757
254840.0000000    0.2616891
254880.0000000    0.2504108
254920.0000000    0.2623913
254960.0000000    0.2629632
255000.0000000    0.2511868
255040.0000000    0.2827505
255080.0000000    0.2706936
255120.0000000    0.2568794
255160.0000000    0.2832009
255200.0000000    0.2831410
255240.0000000    0.2790142
255280.0000000    0.2671735
255320.0000000    0.2654093
255360.0000000    0.2598889
255400.0000000    0.2702793
255440.0000000    0.2443627
255480.0000000    0.2617106
255520.0000000    0.2751877
255560.0000000    0.2576534
255600.0000000    0.2711248
255640.0000000    0.2711714
255680.0000000    0.2662427
255720.0000000    0.2711377
255760.0000000    0.2912384
255800.0000000    0.2914946
255840.0000000    0.2581565
255880.0000000    0.2661370
255920.0000000    0.2688708
255960.0000000    0.2619002
256000.0000000    0.2567677
256040.0000000    0.2753074
256080.0000000    0.2640310
256120.0000000    0.2654946
256160.0000000    0.2752836
256200.0000000    0.2384893
256240.0000000    0.2752278
256280.0000000    0.2484936
256320.0000000    0.2585392
256360.0000000    0.2673329
256400.0000000    0.2483734
256440.0000000    0.2685806
256480.0000000    0.2731517
256520.0000000    0.2673079
256560.0000000    0.2666108
256600.0000000    0.2695123
256640.0000000    0.2832823
256680.0000000    0.2920639
256720.0000000    0.2846820
256760.0000000    0.2632991
256800.0000000    0.2683291
256840.0000000    0.2626096
256880.0000000    0.2474565
256920.0000000    0.2786710
256960.0000000    0.2780383
257000.0000000    0.2673787
257040.0000000    0.2569869
257080.0000000    0.2592198
257120.0000000    0.2707914
257160.0000000    0.2518304
257200.0000000    0.2508009
257240.0000000    0.2474425
257280.0000000    0.2475409
257320.0000000    0.2600235
257360.0000000    0.2555973
257400.0000000    0.2379188
257440.0000000    0.2645598
257480.0000000    0.2438780
257520.0000000    0.2574197
257560.0000000    0.2523228
257600.0000000    0.2539522
257640.0000000    0.2403653
257680.0000000    0.2485936
257720.0000000    0.2615238
257760.0000000    0.2714776
257800.0000000    0.2701191
257840.0000000    0.2517450
257880.0000000    0.2472425
257920.0000000    0.2597612
257960.0000000    0.2517689
258000.0000000    0.2486886
258040.0000000    0.2736558
258080.0000000    0.2439290
258120.0000000    0.2514794
258160.0000000    0.2611782
258200.0000000    0.2526116
258240.0000000    0.2468530
258280.0000000    0.2317891
258320.0000000    0.2394194
258360.0000000    0.2427069
258400.0000000    0.2495940
258440.0000000    0.2529159
258480.0000000    0.2600210
258520.0000000    0.2620571
258560.0000000    0.2337347
258600.0000000    0.2586780
258640.0000000    0.2643322
258680.0000000    0.2648271
258720.0000000    0.2574092
258760.0000000    0.2606013
258800.0000000    0.2539099
258840.0000000    0.2631564
258880.0000000    0.2708815
258920.0000000    0.2568531
258960.0000000    0.2674043
259000.0000000    0.2750789
259040.0000000    0.2614766
259080.0000000    0.2504473
259120.0000000    0.2607008
259160.0000000    0.2824887
259200.0000000    0.2602762
259240.0000000    0.2789712
259280.0000000    0.2791374
259320.0000000    0.2616888
259360.0000000    0.2689607
259400.0000000    0.2373621
259440.0000000    0.2375314
259480.0000000    0.2432181
259520.0000000    0.2489636
259560.0000000    0.2376275
259600.0000000    0.2415218
259640.0000000    0.2377936
259680.0000000    0.2356796
259720.0000000    0.2370797
259760.0000000    0.2573620
259800.0000000    0.2399532
259840.0000000    0.2525727
259880.0000000    0.2486137
259920.0000000    0.2436303
259960.0000000    0.2652417
260000.0000000    0.2598727
260040.0000000    0.2635394
260080.0000000    0.2568183
260120.0000000    0.2563865
260160.0000000    0.2634209
260200.0000000    0.2526847
260240.0000000    0.2580504
260280.0000000    0.2565881
260320.0000000    0.2696954
260360.0000000    0.2657025
260400.0000000    0.2594548
260440.0000000    0.2605253
260480.0000000    0.2645276
260520.0000000    0.2700273
260560.0000000    0.2672663
260600.0000000    0.2666368
260640.0000000    0.2793750
260680.0000000    0.2627117
260720.0000000    0.2564538
260760.0000000    0.2609909
260800.0000000    0.2449824
260840.0000000    0.2485172
260880.0000000    0.2482872
260920.0000000    0.2345779
260960.0000000    0.2517120
261000.0000000    0.2673813
261040.0000000    0.2700172
261080.0000000    0.2609136
261120.0000000    0.2495183
261160.0000000    0.2546264
261200.0000000    0.2620575
261240.0000000    0.2667366
261280.0000000    0.2768150
261320.0000000    0.2661378
261360.0000000    0.2659835
261400.0000000    0.2588277
261440.0000000    0.2635574
261480.0000000    0.2577716
261520.0000000    0.2536320
261560.0000000    0.2530530
261600.0000000    0.2596593
261640.0000000    0.2537045
261680.0000000    0.2549337
261720.0000000    0.2676608
261760.0000000    0.2608920
261800.0000000    0.2416472
261840.0000000    0.2626369
261880.0000000    0.2675525
261920.0000000    0.2673349
261960.0000000    0.2639507
262000.0000000    0.2506317
262040.0000000    0.2631109
262080.0000000    0.2525434
262120.0000000    0.2693124
262160.0000000    0.2808571
262200.0000000    0.2881222
262240.0000000    0.2876249
262280.0000000    0.2718147
262320.0000000    0.2817692
262360.0000000    0.2786648
262400.0000000    0.2838030
262440.0000000    0.2777635
262480.0000000    0.2847622
262520.0000000    0.2707106
262560.0000000    0.2677417
262600.0000000    0.2910509
262640.0000000    0.2766550
262680.0000000    0.2562077
262720.0000000    0.2799316
262760.0000000    0.2711760
262800.0000000    0.2736434
262840.0000000    0.2810770
262880.0000000    0.2717814
262920.0000000    0.2721217
262960.0000000    0.2505313
263000.0000000    0.2696603
263040.0000000    0.2780924
263080.0000000    0.2699318
263120.0000000    0.2717737
263160.0000000    0.2771336
263200.0000000    0.2723761
263240.0000000    0.2706364
263280.0000000    0.2616460
263320.0000000    0.2656405
263360.0000000    0.2683968
263400.0000000    0.2641122
263440.0000000    0.2565332
263480.0000000    0.2683654
263520.0000000    0.2623056
263560.0000000    0.2521623
263600.0000000    0.2544132
263640.0000000    0.2592802
263680.0000000    0.2683050
263720.0000000    0.2792717
263760.0000000    0.2620176
263800.0000000    0.2784368
263840.0000000    0.2639124
263880.0000000    0.2485573
263920.0000000    0.2682639
263960.0000000    0.2638204
264000.0000000    0.2707303
264040.0000000    0.2658533
264080.0000000    0.2721729
264120.0000000    0.2732377
264160.0000000    0.2570303
264200.0000000    0.2659375
264240.0000000    0.2622680
264280.0000000    0.2548887
264320.0000000    0.2580886
264360.0000000    0.2566209
264400.0000000    0.2612672
264440.0000000    0.2632476
264480.0000000    0.2539784
264520.0000000    0.2721165
264560.0000000    0.2462792
264600.0000000    0.2595721
264640.0000000    0.2623364
264680.0000000    0.2545888
264720.0000000    0.2686701
264760.0000000    0.2622320
264800.0000000    0.2583618
264840.0000000    0.2607453
264880.0000000    0.2581456
264920.0000000    0.2331758
264960.0000000    0.2600950
265000.0000000    0.2562612
265040.0000000    0.2614434
265080.0000000    0.2584431
265120.0000000    0.2782371
265160.0000000    0.2662404
265200.0000000    0.2511445
265240.0000000    0.2594653
265280.0000000    0.2582915
265320.0000000    0.2724143
265360.0000000    0.2455826
265400.0000000    0.2547200
265440.0000000    0.2697262
265480.0000000    0.2710847
265520.0000000    0.2608802
265560.0000000    0.2525061
265600.0000000    0.2627571
265640.0000000    0.2498463
265680.0000000    0.2582740
265720.0000000    0.2555874
265760.0000000    0.2809527
265800.0000000    0.2743263
265840.0000000    0.2596663
265880.0000000    0.2632640
265920.0000000    0.2615827
265960.0000000    0.2847117
266000.0000000    0.2849282
266040.0000000    0.2801792
266080.0000000    0.2763837
266120.0000000    0.2603296
266160.0000000    0.2706477
266200.0000000    0.2844538
266240.0000000    0.2632337
266280.0000000    0.2715830
266320.0000000    0.2863250
266360.0000000    0.2686130
266400.0000000    0.2599029
266440.0000000    0.2576370
266480.0000000    0.2676563
266520.0000000    0.2626038
266560.0000000    0.2451926
266600.0000000    0.2594063
266640.0000000    0.2475173
266680.0000000    0.2467663
266720.0000000    0.2559122
266760.0000000    0.2450512
266800.0000000    0.2520312
266840.0000000    0.2619757
266880.0000000    0.2596932
266920.0000000    0.2744895
266960.0000000    0.2593162
267000.0000000    0.2710952
267040.0000000    0.2616676
267080.0000000    0.2818925
267120.0000000    0.2682582
267160.0000000    0.2655084
267200.0000000    0.2646261
267240.0000000    0.2872663
267280.0000000    0.2793699
267320.0000000    0.2704515
267360.0000000    0.2592702
267400.0000000    0.2683890
267440.0000000    0.2594515
267480.0000000    0.2743042
267520.0000000    0.2535467
267560.0000000    0.2658447
267600.0000000    0.2698639
267640.0000000    0.2908363
267680.0000000    0.2740427
267720.0000000    0.2752334
267760.0000000    0.2864044
267800.0000000    0.2731178
267840.0000000    0.2772062
267880.0000000    0.2632982
267920.0000000    0.2495875
267960.0000000    0.2648849
268000.0000000    0.2640159
268040.0000000    0.2712100
268080.0000000    0.2771864
268120.0000000    0.2721780
268160.0000000    0.2748681
268200.0000000    0.2595701
268240.0000000    0.2719060
268280.0000000    0.2895811
268320.0000000    0.2735999
268360.0000000    0.2623621
268400.0000000    0.2671757
268440.0000000    0.2757515
268480.0000000    0.2487655
268520.0000000    0.2646676
268560.0000000    0.2649272
268600.0000000    0.2688942
268640.0000000    0.2646105
268680.0000000    0.2680270
268720.0000000    0.2538119
268760.0000000    0.2764689
268800.0000000    0.2765922
268840.0000000    0.2786889
268880.0000000    0.2723669
268920.0000000    0.2778817
268960.0000000    0.2654154
269000.0000000    0.2826770
269040.0000000    0.2814787
269080.0000000    0.2991274
269120.0000000    0.3038785
269160.0000000    0.2916501
269200.0000000    0.2836924
269240.0000000    0.2899482
269280.0000000    0.2806380
269320.0000000    0.2802266
269360.0000000    0.2710612
269400.0000000    0.2723057
269440.0000000    0.2837839
269480.0000000    0.2804405
269520.0000000    0.2767376
269560.0000000    0.2700948
269600.0000000    0.2851676
269640.0000000    0.2918728
269680.0000000    0.2659528
269720.0000000    0.2718460
269760.0000000    0.2882533
269800.0000000    0.2787107
269840.0000000    0.2666363
269880.0000000    0.2784565
269920.0000000    0.2732941
269960.0000000    0.2683009
270000.0000000    0.2732886
270040.0000000    0.2921810
270080.0000000    0.3044805
270120.0000000    0.2773545
270160.0000000    0.2962447
270200.0000000    0.2753965
270240.0000000    0.2734263
270280.0000000    0.2783663
270320.0000000    0.2852579
270360.0000000    0.2850428
270400.0000000    0.2670725
270440.0000000    0.2683746
270480.0000000    0.2861702
270520.0000000    0.2680429
270560.0000000    0.2869661
270600.0000000    0.2974537
270640.0000000    0.2897635
270680.0000000    0.2846404
270720.0000000    0.2879902
270760.0000000    0.2826253
270800.0000000    0.3014647
270840.0000000    0.2686614
270880.0000000    0.2553737
270920.0000000    0.2649844
270960.0000000    0.2717323
271000.0000000    0.2786269
271040.0000000    0.2577198
271080.0000000    0.2590372
271120.0000000    0.2754856
271160.0000000    0.2700803
271200.0000000    0.2709810
271240.0000000    0.2634510
271280.0000000    0.2650747
271320.0000000    0.2640721
271360.0000000    0.2449037
271400.0000000    0.2538974
271440.0000000    0.2731954
271480.0000000    0.2543710
271520.0000000    0.2519563
271560.0000000    0.2480510
271600.0000000    0.2411642
271640.0000000    0.2680718
271680.0000000    0.2589927
271720.0000000    0.2603710
271760.0000000    0.2753949
271800.0000000    0.2474450
271840.0000000    0.2572306
271880.0000000    0.2612413
271920.0000000    0.2716174
271960.0000000    0.2730978
272000.0000000    0.2736810
272040.0000000    0.2658266
272080.0000000    0.2841080
272120.0000000    0.2698873
272160.0000000    0.2748706
272200.0000000    0.2697451
272240.0000000    0.2925116
272280.0000000    0.2881743
272320.0000000    0.2761336
272360.0000000    0.2648919
272400.0000000    0.2653245
272440.0000000    0.2769237
272480.0000000    0.2909369
272520.0000000    0.2871106
272560.0000000    0.2772955
272600.0000000    0.2783511
272640.0000000    0.2769485
272680.0000000    0.2727984
272720.0000000    0.2543007
272760.0000000    0.2525948
272800.0000000    0.2583841
272840.0000000    0.2678755
272880.0000000    0.2768184
272920.0000000    0.2555474
272960.0000000    0.2650625
273000.0000000    0.2768646
273040.0000000    0.2595673
273080.0000000    0.2648379
273120.0000000    0.2584819
273160.0000000    0.2653654
273200.0000000    0.2794758
273240.0000000    0.2832475
273280.0000000    0.2770297
273320.0000000    0.2726358
273360.0000000    0.2652870
273400.0000000    0.2580369
273440.0000000    0.2588007
273480.0000000    0.2589855
273520.0000000    0.2802036
273560.0000000    0.2631497
273600.0000000    0.2602680
273640.0000000    0.2752468
273680.0000000    0.2633738
273720.0000000    0.2937000
273760.0000000    0.2746469
273800.0000000    0.2636410
273840.0000000    0.2721050
273880.0000000    0.2542644
273920.0000000    0.2503974
273960.0000000    0.2604158
274000.0000000    0.2611426
274040.0000000    0.2801267
274080.0000000    0.2644599
274120.0000000    0.2469693
274160.0000000    0.2516588
274200.0000000    0.2809033
274240.0000000    0.2723007
274280.0000000    0.2707412
274320.0000000    0.2717825
274360.0000000    0.2783622
274400.0000000    0.2799574
274440.0000000    0.2664031
274480.0000000    0.2421112
274520.0000000    0.2574691
274560.0000000    0.2630444
274600.0000000    0.2637244
274640.0000000    0.2573904
274680.0000000    0.2524698
274720.0000000    0.2609298
274760.0000000    0.2536443
274800.0000000    0.2869572
274840.0000000    0.2714708
274880.0000000    0.2555166
274920.0000000    0.2585579
274960.0000000    0.2450356
275000.0000000    0.2545902
275040.0000000    0.2736137
275080.0000000    0.2829196
275120.0000000    0.2670816
275160.0000000    0.2683557
275200.0000000    0.2726586
275240.0000000    0.2558526
275280.0000000    0.2493999
275320.0000000    0.2636891
275360.0000000    0.2675137
275400.0000000    0.2598439
275440.0000000    0.2614928
275480.0000000    0.2642334
275520.0000000    0.2623433
275560.0000000    0.2613367
275600.0000000    0.2800124
275640.0000000    0.2702098
275680.0000000    0.2805726
275720.0000000    0.2445351
275760.0000000    0.2439955
275800.0000000    0.2528993
275840.0000000    0.2717674
275880.0000000    0.2771732
275920.0000000    0.2932813
275960.0000000    0.2756885
276000.0000000    0.2649037
276040.0000000    0.2658125
276080.0000000    0.2583546
276120.0000000    0.2641332
276160.0000000    0.2600350
276200.0000000    0.2853107
276240.0000000    0.2904774
276280.0000000    0.2644242
276320.0000000    0.2693200
276360.0000000    0.2720058
276400.0000000    0.2656762
276440.0000000    0.2698723
276480.0000000    0.2657863
276520.0000000    0.2680887
276560.0000000    0.2691817
276600.0000000    0.2657341
276640.0000000    0.2541700
276680.0000000    0.2622595
276720.0000000    0.2867116
276760.0000000    0.2520145
276800.0000000    0.2569648
276840.0000000    0.2440176
276880.0000000    0.2509200
276920.0000000    0.2587264
276960.0000000    0.2421731
277000.0000000    0.2651592
277040.0000000    0.2679488
277080.0000000    0.2480522
277120.0000000    0.2560399
277160.0000000    0.2732280
277200.0000000    0.2396950
277240.0000000    0.2556043
277280.0000000    0.2537866
277320.0000000    0.2820429
277360.0000000    0.2667752
277400.0000000    0.2428529
277440.0000000    0.2583319
277480.0000000    0.2596727
277520.0000000    0.2691239
277560.0000000    0.2413018
277600.0000000    0.2650848
277640.0000000    0.2769382
277680.0000000    0.2749623
277720.0000000    0.2688845
277760.0000000    0.2641393
277800.0000000    0.2763844
277840.0000000    0.2908818
277880.0000000    0.2711856
277920.0000000    0.2730772
277960.0000000    0.2596748
278000.0000000    0.2796160
278040.0000000    0.2738872
278080.0000000    0.2855233
278120.0000000    0.2903053
278160.0000000    0.2816767
278200.0000000    0.2698146
278240.0000000    0.2740124
278280.0000000    0.2670251
278320.0000000    0.2673382
278360.0000000    0.2697733
278400.0000000    0.2756163
278440.0000000    0.2830940
278480.0000000    0.2869128
278520.0000000    0.2810383
278560.0000000    0.2725767
278600.0000000    0.2786379
278640.0000000    0.2777145
278680.0000000    0.2685577
278720.0000000    0.2928797
278760.0000000    0.2910673
278800.0000000    0.2662443
278840.0000000    0.2901218
278880.0000000    0.2591312
278920.0000000    0.2980928
278960.0000000    0.2610990
279000.0000000    0.2820368
279040.0000000    0.2730770
279080.0000000    0.2727548
279120.0000000    0.2788048
279160.0000000    0.2790603
279200.0000000    0.2767295
279240.0000000    0.3039308
279280.0000000    0.2611493
279320.0000000    0.2590846
279360.0000000    0.2689589
279400.0000000    0.2858979
279440.0000000    0.2774243
279480.0000000    0.2866059
279520.0000000    0.2809654
279560.0000000    0.2615560
279600.0000000    0.2716007
279640.0000000    0.2794766
279680.0000000    0.2813862
279720.0000000    0.2862451
279760.0000000    0.2855532
279800.0000000    0.2843657
279840.0000000    0.2702916
279880.0000000    0.2893737
279920.0000000    0.2804501
279960.0000000    0.2981604
280000.0000000    0.2782631
280040.0000000    0.3049314
280080.0000000    0.2815895
280120.0000000    0.2883667
280160.0000000    0.2612779
280200.0000000    0.2782093
280240.0000000    0.2503780
280280.0000000    0.2497554
280320.0000000    0.2538629
280360.0000000    0.2695701
280400.0000000    0.2548149
280440.0000000    0.2784964
280480.0000000    0.2754185
280520.0000000    0.2535711
280560.0000000    0.2638811
280600.0000000    0.2491582
280640.0000000    0.2625564
280680.0000000    0.2611959
280720.0000000    0.2606044
280760.0000000    0.2649333
280800.0000000    0.2487576
280840.0000000    0.2573755
280880.0000000    0.2767646
280920.0000000    0.2737618
280960.0000000    0.2575368
281000.0000000    0.2538209
281040.0000000    0.2622560
281080.0000000    0.2488491
281120.0000000    0.2404127
281160.0000000    0.2466717
281200.0000000    0.2542397
281240.0000000    0.2447941
281280.0000000    0.2450804
281320.0000000    0.2671336
281360.0000000    0.2647828
281400.0000000    0.2552025
281440.0000000    0.2696352
281480.0000000    0.2700299
281520.0000000    0.2642723
281560.0000000    0.2815902
281600.0000000    0.2677468
281640.0000000    0.2649981
281680.0000000    0.2603917
281720.0000000    0.2932456
281760.0000000    0.2593780
281800.0000000    0.2909419
281840.0000000    0.2827898
281880.0000000    0.2602323
281920.0000000    0.2739314
281960.0000000    0.2756222
282000.0000000    0.2682815
282040.0000000    0.2717510
282080.0000000    0.2701789
282120.0000000    0.2790977
282160.0000000    0.2828534
282200.0000000    0.2740033
282240.0000000    0.2695158
282280.0000000    0.2717591
282320.0000000    0.2660580
282360.0000000    0.2793058
282400.0000000    0.2719659
282440.0000000    0.2727811
282480.0000000    0.2616198
282520.0000000    0.2685205
282560.0000000    0.2749864
282600.0000000    0.2842879
282640.0000000    0.2629367
282680.0000000    0.2636270
282720.0000000    0.2723064
282760.0000000    0.2905686
282800.0000000    0.2734581
282840.0000000    0.2709501
282880.0000000    0.2676063
282920.0000000    0.2970364
282960.0000000    0.2733019
283000.0000000    0.2842126
283040.0000000    0.2857184
283080.0000000    0.2890545
283120.0000000    0.3046895
283160.0000000    0.3002510
283200.0000000    0.2765993
283240.0000000    0.2912106
283280.0000000    0.2738182
283320.0000000    0.2734886
283360.0000000    0.2575765
283400.0000000    0.2776407
283440.0000000    0.2627238
283480.0000000    0.2626924
283520.0000000    0.2568840
283560.0000000    0.2607726
283600.0000000    0.2764528
283640.0000000    0.2769522
283680.0000000    0.2937233
283720.0000000    0.2669137
283760.0000000    0.2722343
283800.0000000    0.2522188
283840.0000000    0.2728267
283880.0000000    0.2814345
283920.0000000    0.2628357
283960.0000000    0.2538364
284000.0000000    0.2506574
284040.0000000    0.2605653
284080.0000000    0.2517672
284120.0000000    0.2702941
284160.0000000    0.2685273
284200.0000000    0.2779936
284240.0000000    0.2436329
284280.0000000    0.2666755
284320.0000000    0.2613091
284360.0000000    0.2481658
284400.0000000    0.2753476
284440.0000000    0.2617953
284480.0000000    0.2529075
284520.0000000    0.2623286
284560.0000000    0.2587669
284600.0000000    0.2519502
284640.0000000    0.2484468
284680.0000000    0.2458571
284720.0000000    0.2414489
284760.0000000    0.2545442
284800.0000000    0.2560261
284840.0000000    0.2447124
284880.0000000    0.2625646
284920.0000000    0.2417587
284960.0000000    0.2576799
285000.0000000    0.2584476
285040.0000000    0.2820367
285080.0000000    0.2584993
285120.0000000    0.2753128
285160.0000000    0.2549671
285200.0000000    0.2685046
285240.0000000    0.2474927
285280.0000000    0.2513400
285320.0000000    0.2474173
285360.0000000    0.2516587
285400.0000000    0.2444040
285440.0000000    0.2434276
285480.0000000    0.2721597
285520.0000000    0.2487884
285560.0000000    0.2693339
285600.0000000    0.2394291
285640.0000000    0.2526738
285680.0000000    0.2551836
285720.0000000    0.2525601
285760.0000000    0.2695483
285800.0000000    0.2588838
285840.0000000    0.2562240
285880.0000000    0.2419747
285920.0000000    0.2451830
285960.0000000    0.2465194
286000.0000000    0.2508232
286040.0000000    0.2589689
286080.0000000    0.2449038
286120.0000000    0.2712834
286160.0000000    0.2698129
286200.0000000    0.2807063
286240.0000000    0.2664324
286280.0000000    0.2944297
286320.0000000    0.2625363
286360.0000000    0.2588394
286400.0000000    0.2523549
286440.0000000    0.2455616
286480.0000000    0.2549732
286520.0000000    0.2536572
286560.0000000    0.2679536
286600.0000000    0.2629622
286640.0000000    0.2558534
286680.0000000    0.2315253
286720.0000000    0.2606677
286760.0000000    0.2520746
286800.0000000    0.2658910
286840.0000000    0.2612048
286880.0000000    0.2954372
286920.0000000    0.2573586
286960.0000000    0.2601458
287000.0000000    0.2668816
287040.0000000    0.2520910
287080.0000000    0.2826070
287120.0000000    0.2797992
287160.0000000    0.2578065
287200.0000000    0.2488469
287240.0000000    0.2562487
287280.0000000    0.2663417
287320.0000000    0.2431816
287360.0000000    0.2512213
287400.0000000    0.2490399
287440.0000000    0.2572660
287480.0000000    0.2649086
287520.0000000    0.2736331
287560.0000000    0.2506047
287600.0000000    0.2834715
287640.0000000    0.2836455
287680.0000000    0.2863622
287720.0000000    0.2878365
287760.0000000    0.2726742
287800.0000000    0.2717742
287840.0000000    0.2610812
287880.0000000    0.2566360
287920.0000000    0.2746107
287960.0000000    0.2726419
288000.0000000    0.2650899
288040.0000000    0.2894630
288080.0000000    0.2725307
288120.0000000    0.2791608
288160.0000000    0.2731338
288200.0000000    0.2786595
288240.0000000    0.2744474
288280.0000000    0.2806518
288320.0000000    0.2640485
288360.0000000    0.2751654
288400.0000000    0.2859521
288440.0000000    0.2576803
288480.0000000    0.2701200
288520.0000000    0.2844485
288560.0000000    0.2576385
288600.0000000    0.2749388
288640.0000000    0.2550085
288680.0000000    0.2480528
288720.0000000    0.2378047
288760.0000000    0.2508083
288800.0000000    0.2486200
288840.0000000    0.2673640
288880.0000000    0.2710007
288920.0000000    0.2694632
288960.0000000    0.2790927
289000.0000000    0.2835269
289040.0000000    0.2869878
289080.0000000    0.2798933
289120.0000000    0.2597875
289160.0000000    0.2543035
289200.0000000    0.2735086
289240.0000000    0.2737352
289280.0000000    0.2909270
289320.0000000    0.2878979
289360.0000000    0.3136109
289400.0000000    0.2768933
289440.0000000    0.2647876
289480.0000000    0.2786524
289520.0000000    0.3167841
289560.0000000    0.3199303
289600.0000000    0.2947370
289640.0000000    0.2945503
289680.0000000    0.3028771
289720.0000000    0.2787539
289760.0000000    0.2877813
289800.0000000    0.2946801
289840.0000000    0.2649194
289880.0000000    0.2705476
289920.0000000    0.2732244
289960.0000000    0.2845013
290000.0000000    0.2707937
290040.0000000    0.2874089
290080.0000000    0.2798327
290120.0000000    0.2824025
290160.0000000    0.2858633
290200.0000000    0.2786147
290240.0000000    0.2632874
290280.0000000    0.2691897
290320.0000000    0.2735534
290360.0000000    0.2550783
290400.0000000    0.2724553
290440.0000000    0.2719006
290480.0000000    0.2539902
290520.0000000    0.2664784
290560.0000000    0.2748159
290600.0000000    0.2826303
290640.0000000    0.2700858
290680.0000000    0.2806773
290720.0000000    0.2673460
290760.0000000    0.2582184
290800.0000000    0.2872779
290840.0000000    0.2772967
290880.0000000    0.2732724
290920.0000000    0.2583303
290960.0000000    0.2565035
291000.0000000    0.2589601
291040.0000000    0.2689195
291080.0000000    0.2369594
291120.0000000    0.2484678
291160.0000000    0.2676031
291200.0000000    0.2490634
291240.0000000    0.2508122
291280.0000000    0.2679660
291320.0000000    0.2821305
291360.0000000    0.2741629
291400.0000000    0.2771665
291440.0000000    0.2748672
291480.0000000    0.2650522
291520.0000000    0.2773386
291560.0000000    0.2420801
291600.0000000    0.2709137
291640.0000000    0.2729521
291680.0000000    0.2828477
291720.0000000    0.2684402
291760.0000000    0.2789786
291800.0000000    0.2823922
291840.0000000    0.2863840
291880.0000000    0.2689042
291920.0000000    0.2708816
291960.0000000    0.2771602
292000.0000000    0.2868447
292040.0000000    0.2646087
292080.0000000    0.2631599
292120.0000000    0.2695813
292160.0000000    0.2811118
292200.0000000    0.2947387
292240.0000000    0.2837507
292280.0000000    0.2588036
292320.0000000    0.2810189
292360.0000000    0.2696886
292400.0000000    0.2510528
292440.0000000    0.2578825
292480.0000000    0.2569874
292520.0000000    0.2612759
292560.0000000    0.2676086
292600.0000000    0.2648244
292640.0000000    0.2779427
292680.0000000    0.2807399
292720.0000000    0.2809804
292760.0000000    0.2777097
292800.0000000    0.2624129
292840.0000000    0.2555123
292880.0000000    0.2705851
292920.0000000    0.2540691
292960.0000000    0.2903629
293000.0000000    0.2783726
293040.0000000    0.2692670
293080.0000000    0.2867512
293120.0000000    0.3023233
293160.0000000    0.2844632
293200.0000000    0.2788634
293240.0000000    0.2782877
293280.0000000    0.2872542
293320.0000000    0.2866054
293360.0000000    0.2956603
293400.0000000    0.2637416
293440.0000000    0.2717456
293480.0000000    0.2768789
293520.0000000    0.2888983
293560.0000000    0.2674564
293600.0000000    0.2731980
293640.0000000    0.2867890
293680.0000000    0.2891836
293720.0000000    0.2898639
293760.0000000    0.2738150
293800.0000000    0.2655264
293840.0000000    0.2704702
293880.0000000    0.2754576
293920.0000000    0.2745287
293960.0000000    0.2731057
294000.0000000    0.2915134
294040.0000000    0.2826639
294080.0000000    0.2711582
294120.0000000    0.2752614
294160.0000000    0.2617468
294200.0000000    0.2855656
294240.0000000    0.2814436
294280.0000000    0.2569519
294320.0000000    0.2570311
294360.0000000    0.2604024
294400.0000000    0.2818966
294440.0000000    0.2537773
294480.0000000    0.2558966
294520.0000000    0.2588969
294560.0000000    0.2675880
294600.0000000    0.2868760
294640.0000000    0.2623844
294680.0000000    0.2546583
294720.0000000    0.2597435
294760.0000000    0.2723636
294800.0000000    0.2727696
294840.0000000    0.2769808
294880.0000000    0.2710151
294920.0000000    0.2982951
294960.0000000    0.2690338
295000.0000000    0.2739218
295040.0000000    0.2541778
295080.0000000    0.2731389
295120.0000000    0.2610741
295160.0000000    0.2810870
295200.0000000    0.2819293
295240.0000000    0.2682696
295280.0000000    0.2908265
295320.0000000    0.2794680
295360.0000000    0.2960341
295400.0000000    0.2879329
295440.0000000    0.2810783
295480.0000000    0.2898188
295520.0000000    0.2882351
295560.0000000    0.2826925
295600.0000000    0.3092895
295640.0000000    0.3099957
295680.0000000    0.2829711
295720.0000000    0.2673853
295760.0000000    0.2703425
295800.0000000    0.2847916
295840.0000000    0.3084066
295880.0000000    0.2979074
295920.0000000    0.3000601
295960.0000000    0.3084180
296000.0000000    0.2874474
296040.0000000    0.3035434
296080.0000000    0.2946915
296120.0000000    0.3035764
296160.0000000    0.2973863
296200.0000000    0.2976822
296240.0000000    0.2795206
296280.0000000    0.2841620
296320.0000000    0.2836637
296360.0000000    0.2884829
296400.0000000    0.2771213
296440.0000000    0.2649723
296480.0000000    0.2824164
296520.0000000    0.2699051
296560.0000000    0.2661766
296600.0000000    0.2518673
296640.0000000    0.2745004
296680.0000000    0.2405714
296720.0000000    0.2696872
296760.0000000    0.2813621
296800.0000000    0.2858317
296840.0000000    0.2693987
296880.0000000    0.2972142
296920.0000000    0.2603970
296960.0000000    0.2580414
297000.0000000    0.2644508
297040.0000000    0.2732707
297080.0000000    0.2566236
297120.0000000    0.2420870
297160.0000000    0.2638906
297200.0000000    0.2757118
297240.0000000    0.2791204
297280.0000000    0.2811773
297320.0000000    0.2874977
297360.0000000    0.2649687
297400.0000000    0.2678834
297440.0000000    0.2579191
297480.0000000    0.2693054
297520.0000000    0.2592497
297560.0000000    0.2694078
297600.0000000    0.2829568
297640.0000000    0.2741792
297680.0000000    0.2927347
297720.0000000    0.2774965
297760.0000000    0.2702062
297800.0000000    0.2872685
297840.0000000    0.2880244
297880.0000000    0.2706262
297920.0000000    0.2944019
297960.0000000    0.2751935
298000.0000000    0.2721178
298040.0000000    0.2703843
298080.0000000    0.2477851
298120.0000000    0.2664333
298160.0000000    0.2673481
298200.0000000    0.2713697
298240.0000000    0.2742753
298280.0000000    0.2501227
298320.0000000    0.2816006
298360.0000000    0.2632006
298400.0000000    0.2720460
298440.0000000    0.2630192
298480.0000000    0.2591329
298520.0000000    0.2653557
298560.0000000    0.2707314
298600.0000000    0.2428112
298640.0000000    0.2562305
298680.0000000    0.2467603
298720.0000000    0.2520221
298760.0000000    0.2515893
298800.0000000    0.2517096
298840.0000000    0.2767796
298880.0000000    0.2701034
298920.0000000    0.2843800
298960.0000000    0.2661668
299000.0000000    0.2685852
299040.0000000    0.2665351
299080.0000000    0.2840613
299120.0000000    0.2794436
299160.0000000    0.2972344
299200.0000000    0.2683945
299240.0000000    0.2664938
299280.0000000    0.2956405
299320.0000000    0.2772326
299360.0000000    0.2795370
299400.0000000    0.2875645
299440.0000000    0.2819389
299480.0000000    0.2792577
299520.0000000    0.2584423
299560.0000000    0.2647086
299600.0000000    0.2722746
299640.0000000    0.2647925
299680.0000000    0.2661484
299720.0000000    0.2606125
299760.0000000    0.2628115
299800.0000000    0.2594804
299840.0000000    0.2796729
299880.0000000    0.2663794
299920.0000000    0.2836117
299960.0000000    0.2650375
300000.0000000    0.2542650
300040.0000000    0.2809874
300080.0000000    0.2764274
300120.0000000    0.2743055
300160.0000000    0.2824272
300200.0000000    0.2742586
300240.0000000    0.2666723
300280.0000000    0.2688501
300320.0000000    0.2740792
300360.0000000    0.2814176
300400.0000000    0.2719965
300440.0000000    0.2657127
300480.0000000    0.2597038
300520.0000000    0.2966179
300560.0000000    0.2794573
300600.0000000    0.2987489
300640.0000000    0.3028009
300680.0000000    0.3047426
300720.0000000    0.3079050
300760.0000000    0.2765884
300800.0000000    0.3022395
300840.0000000    0.2613811
300880.0000000    0.2840917
300920.0000000    0.2762433
300960.0000000    0.2805895
301000.0000000    0.2854044
301040.0000000    0.2981386
301080.0000000    0.2933936
301120.0000000    0.2928916
301160.0000000    0.2813482
301200.0000000    0.2707258
301240.0000000    0.2743939
301280.0000000    0.2699091
301320.0000000    0.2780576
301360.0000000    0.2720998
301400.0000000    0.2690493
301440.0000000    0.2779141
301480.0000000    0.2782893
301520.0000000    0.2671409
301560.0000000    0.2714508
301600.0000000    0.2489695
301640.0000000    0.2637895
301680.0000000    0.2630029
301720.0000000    0.2827649
301760.0000000    0.2866276
301800.0000000    0.2594936
301840.0000000    0.2589523
301880.0000000    0.2528179
301920.0000000    0.2653194
301960.0000000    0.2880584
302000.0000000    0.2650056
302040.0000000    0.2664866
302080.0000000    0.2656711
302120.0000000    0.2649123
302160.0000000    0.2551981
302200.0000000    0.2467735
302240.0000000    0.2746442
302280.0000000    0.2581672
302320.0000000    0.2596665
302360.0000000    0.2506360
302400.0000000    0.2494422
302440.0000000    0.2529725
302480.0000000    0.2442765
302520.0000000    0.2588670
302560.0000000    0.2731954
302600.0000000    0.2735225
302640.0000000    0.2532951
302680.0000000    0.2792287
302720.0000000    0.2505588
302760.0000000    0.2588812
302800.0000000    0.2408846
302840.0000000    0.2440569
302880.0000000    0.2591119
302920.0000000    0.2560138
302960.0000000    0.2484322
303000.0000000    0.2696884
303040.0000000    0.2608334
303080.0000000    0.2492955
303120.0000000    0.2541616
303160.0000000    0.2391693
303200.0000000    0.2557298
303240.0000000    0.2563028
303280.0000000    0.2660842
303320.0000000    0.2645896
303360.0000000    0.2590416
303400.0000000    0.2650506
303440.0000000    0.2609827
303480.0000000    0.2760582
303520.0000000    0.2865094
303560.0000000    0.2640325
303600.0000000    0.2735261
303640.0000000    0.2501755
303680.0000000    0.2659483
303720.0000000    0.2751442
303760.0000000    0.2584794
303800.0000000    0.2659201
303840.0000000    0.2617492
303880.0000000    0.2688011
303920.0000000    0.2703213
303960.0000000    0.2757636
304000.0000000    0.2763451
304040.0000000    0.2716999
304080.0000000    0.2786314
304120.0000000    0.2689675
304160.0000000    0.2673193
304200.0000000    0.2506925
304240.0000000    0.2649886
304280.0000000    0.2804848
304320.0000000    0.2826516
304360.0000000    0.2658152
304400.0000000    0.2709949
304440.0000000    0.2845314
304480.0000000    0.2802017
304520.0000000    0.2805908
304560.0000000    0.2991010
304600.0000000    0.2779514
304640.0000000    0.2808821
304680.0000000    0.2942539
304720.0000000    0.2931603
304760.0000000    0.2738646
304800.0000000    0.2811801
304840.0000000    0.3044050
304880.0000000    0.2780916
304920.0000000    0.2819484
304960.0000000    0.2857181
305000.0000000    0.2933531
305040.0000000    0.3251411
305080.0000000    0.2993396
305120.0000000    0.2993336
305160.0000000    0.2975732
305200.0000000    0.2853738
305240.0000000    0.2879292
305280.0000000    0.2932743
305320.0000000    0.2879938
305360.0000000    0.2865853
305400.0000000    0.2842573
305440.0000000    0.2771173
305480.0000000    0.2884384
305520.0000000    0.2883457
305560.0000000    0.2644863
305600.0000000    0.2693638
305640.0000000    0.2635849
305680.0000000    0.2778623
305720.0000000    0.2626595
305760.0000000    0.2719915
305800.0000000    0.2606455
305840.0000000    0.2652372
305880.0000000    0.2891898
305920.0000000    0.2856668
305960.0000000    0.2797381
306000.0000000    0.2946073
306040.0000000    0.2816389
306080.0000000    0.2857930
306120.0000000    0.2758041
306160.0000000    0.2830613
306200.0000000    0.2876880
306240.0000000    0.2943593
306280.0000000    0.2866733
306320.0000000    0.2867518
306360.0000000    0.2733637
306400.0000000    0.2747287
306440.0000000    0.2711961
306480.0000000    0.2828631
306520.0000000    0.2578888
306560.0000000    0.2708282
306600.0000000    0.2836668
306640.0000000    0.2688719
306680.0000000    0.2691590
306720.0000000    0.2916930
306760.0000000    0.2768528
306800.0000000    0.2850497
306840.0000000    0.2821168
306880.0000000    0.2792611
306920.0000000    0.2808183
306960.0000000    0.2883916
307000.0000000    0.2842173
307040.0000000    0.2847770
307080.0000000    0.2801948
307120.0000000    0.2833457
307160.0000000    0.2713344
307200.0000000    0.2769233
307240.0000000    0.2846965
307280.0000000    0.2848627
307320.0000000    0.2934516
307360.0000000    0.2731037
307400.0000000    0.2747411
307440.0000000    0.2830556
307480.0000000    0.2568203
307520.0000000    0.2671466
307560.0000000    0.2837391
307600.0000000    0.2725125
307640.0000000    0.2771570
307680.0000000    0.2734630
307720.0000000    0.2718662
307760.0000000    0.2734647
307800.0000000    0.2740466
307840.0000000    0.2857966
307880.0000000    0.2925985
307920.0000000    0.2833175
307960.0000000    0.2682932
308000.0000000    0.2752083
308040.0000000    0.2655943
308080.0000000    0.2713246
308120.0000000    0.2876173
308160.0000000    0.2726455
308200.0000000    0.2622283
308240.0000000    0.2640864
308280.0000000    0.2858679
308320.0000000    0.3095465
308360.0000000    0.3013023
308400.0000000    0.2785366
308440.0000000    0.2876357
308480.0000000    0.2666757
308520.0000000    0.2674327
308560.0000000    0.2555182
308600.0000000    0.2824036
308640.0000000    0.2692558
308680.0000000    0.2766318
308720.0000000    0.2682235
308760.0000000    0.2672187
308800.0000000    0.2826206
308840.0000000    0.2911907
308880.0000000    0.3254959
308920.0000000    0.2901923
308960.0000000    0.2780874
309000.0000000    0.2889800
309040.0000000    0.2694946
309080.0000000    0.2866070
309120.0000000    0.2829280
309160.0000000    0.2756517
309200.0000000    0.2837279
309240.0000000    0.2930232
309280.0000000    0.2798890
309320.0000000    0.2807447
309360.0000000    0.2639097
309400.0000000    0.2917731
309440.0000000    0.3076611
309480.0000000    0.2935058
309520.0000000    0.2716839
309560.0000000    0.2817697
309600.0000000    0.2844560
309640.0000000    0.2739763
309680.0000000    0.2829074
309720.0000000    0.2636105
309760.0000000    0.2554125
309800.0000000    0.2544969
309840.0000000    0.2771962
309880.0000000    0.2761417
309920.0000000    0.2759905
309960.0000000    0.2663284
310000.0000000    0.2844320
310040.0000000    0.2947242
310080.0000000    0.2762589
310120.0000000    0.2701154
310160.0000000    0.2808106
310200.0000000    0.2539514
310240.0000000    0.2858187
310280.0000000    0.2763683
310320.0000000    0.2888492
310360.0000000    0.3157682
310400.0000000    0.2797038
310440.0000000    0.2770520
310480.0000000    0.2992445
310520.0000000    0.2871934
310560.0000000    0.2861716
310600.0000000    0.2907795
310640.0000000    0.2731405
310680.0000000    0.2747582
310720.0000000    0.2864703
310760.0000000    0.3105843
310800.0000000    0.2996741
310840.0000000    0.2965580
310880.0000000    0.2992615
310920.0000000    0.3006357
310960.0000000    0.2892993
311000.0000000    0.2856795
311040.0000000    0.2959350
311080.0000000    0.2998746
311120.0000000    0.2810042
311160.0000000    0.2865573
311200.0000000    0.3071136
311240.0000000    0.2770405
311280.0000000    0.2742057
311320.0000000    0.2742308
311360.0000000    0.2801169
311400.0000000    0.2683559
311440.0000000    0.2818446
311480.0000000    0.2705562
311520.0000000    0.2709841
311560.0000000    0.2978910
311600.0000000    0.3071336
311640.0000000    0.2919567
311680.0000000    0.2695477
311720.0000000    0.2672113
311760.0000000    0.2638643
311800.0000000    0.3156093
311840.0000000    0.2940113
311880.0000000    0.2989853
311920.0000000    0.2989737
311960.0000000    0.2811341
312000.0000000    0.2789505
312040.0000000    0.2711666
312080.0000000    0.2895605
312120.0000000    0.3001634
312160.0000000    0.2717904
312200.0000000    0.2761611
312240.0000000    0.2593130
312280.0000000    0.2896915
312320.0000000    0.2640662
312360.0000000    0.2734856
312400.0000000    0.2731267
312440.0000000    0.2589984
312480.0000000    0.2775820
312520.0000000    0.2876265
312560.0000000    0.2568302
312600.0000000    0.2627538
312640.0000000    0.2733792
312680.0000000    0.2639359
312720.0000000    0.2724861
312760.0000000    0.2634778
312800.0000000    0.2876595
312840.0000000    0.2820953
312880.0000000    0.2588066
312920.0000000    0.3114707
312960.0000000    0.2845518
313000.0000000    0.3086545
313040.0000000    0.3116395
313080.0000000    0.2753267
313120.0000000    0.3046569
313160.0000000    0.2909501
313200.0000000    0.3136024
313240.0000000    0.3006057
313280.0000000    0.2774728
313320.0000000    0.2613069
313360.0000000    0.2827921
313400.0000000    0.2735298
313440.0000000    0.2782266
313480.0000000    0.2725264
313520.0000000    0.3080590
313560.0000000    0.2897835
313600.0000000    0.2938226
313640.0000000    0.2969367
313680.0000000    0.2793848
313720.0000000    0.2911033
313760.0000000    0.3042323
313800.0000000    0.3195655
313840.0000000    0.2710836
313880.0000000    0.3053860
313920.0000000    0.3038491
313960.0000000    0.3052690
314000.0000000    0.2996640
314040.0000000    0.3089087
314080.0000000    0.2841923
314120.0000000    0.2856625
314160.0000000    0.2837626
314200.0000000    0.2749751
314240.0000000    0.2572992
314280.0000000    0.2792739
314320.0000000    0.2720708
314360.0000000    0.3019534
314400.0000000    0.3029781
314440.0000000    0.3122356
314480.0000000    0.3311148
314520.0000000    0.3281154
314560.0000000    0.2967958
314600.0000000    0.2979674
314640.0000000    0.3194289
314680.0000000    0.3014302
314720.0000000    0.2922118
314760.0000000    0.3033656
314800.0000000    0.2990637
314840.0000000    0.3010822
314880.0000000    0.2977653
314920.0000000    0.2945714
314960.0000000    0.3113644
315000.0000000    0.2955197
315040.0000000    0.3038522
315080.0000000    0.2785505
315120.0000000    0.3044936
315160.0000000    0.3049939
315200.0000000    0.2783314
315240.0000000    0.2800751
315280.0000000    0.2794608
315320.0000000    0.2573664
315360.0000000    0.2770102
315400.0000000    0.2886900
315440.0000000    0.2881757
315480.0000000    0.2794676
315520.0000000    0.2669448
315560.0000000    0.2777825
315600.0000000    0.2964765
315640.0000000    0.2777902
315680.0000000    0.2728070
315720.0000000    0.2716389
315760.0000000    0.2998215
315800.0000000    0.2740192
315840.0000000    0.2798756
315880.0000000    0.2742704
315920.0000000    0.2888349
315960.0000000    0.2786600
316000.0000000    0.2740800
316040.0000000    0.2944509
316080.0000000    0.2695626
316120.0000000    0.2722994
316160.0000000    0.2875496
316200.0000000    0.2900538
316240.0000000    0.3029677
316280.0000000    0.2624304
316320.0000000    0.2653584
316360.0000000    0.2710917
316400.0000000    0.2669833
316440.0000000    0.2857632
316480.0000000    0.2892766
316520.0000000    0.2616996
316560.0000000    0.2762928
316600.0000000    0.2875960
316640.0000000    0.2777625
316680.0000000    0.2808058
316720.0000000    0.2920432
316760.0000000    0.2834183
316800.0000000    0.2723123
316840.0000000    0.2797251
316880.0000000    0.2787404
316920.0000000    0.2763709
316960.0000000    0.2725092
317000.0000000    0.2620713
317040.0000000    0.2770075
317080.0000000    0.2791665
317120.0000000    0.2900349
317160.0000000    0.2916699
317200.0000000    0.2961237
317240.0000000    0.2905021
317280.0000000    0.2898262
317320.0000000    0.2842284
317360.0000000    0.3111971
317400.0000000    0.2997641
317440.0000000    0.3298257
317480.0000000    0.3059687
317520.0000000    0.2772788
317560.0000000    0.2981598
317600.0000000    0.3028663
317640.0000000    0.3096514
317680.0000000    0.2964878
317720.0000000    0.2862749
317760.0000000    0.2966493
317800.0000000    0.2720694
317840.0000000    0.2917577
317880.0000000    0.3095813
317920.0000000    0.2744846
317960.0000000    0.2758973
318000.0000000    0.2656162
318040.0000000    0.2771552
318080.0000000    0.2734075
318120.0000000    0.2992959
318160.0000000    0.2819429
318200.0000000    0.3105491
318240.0000000    0.2892402
318280.0000000    0.2970292
318320.0000000    0.2828719
318360.0000000    0.2641081
318400.0000000    0.2710637
318440.0000000    0.2913907
318480.0000000    0.2802968
318520.0000000    0.3084346
318560.0000000    0.2831768
318600.0000000    0.2855212
318640.0000000    0.2868403
318680.0000000    0.2720453
318720.0000000    0.2688147
318760.0000000    0.2614802
318800.0000000    0.2693814
318840.0000000    0.2682384
318880.0000000    0.2879384
318920.0000000    0.2933394
318960.0000000    0.2799838
319000.0000000    0.2883338
319040.0000000    0.2831876
319080.0000000    0.2943029
319120.0000000    0.2724653
319160.0000000    0.2797501
319200.0000000    0.2733041
319240.0000000    0.2806088
319280.0000000    0.2788687
319320.0000000    0.3027750
319360.0000000    0.2683084
319400.0000000    0.2889068
319440.0000000    0.2589234
319480.0000000    0.2752462
319520.0000000    0.2655224
319560.0000000    0.2756906
319600.0000000    0.2750409
319640.0000000    0.2788313
319680.0000000    0.2794197
319720.0000000    0.2867090
319760.0000000    0.2824300
319800.0000000    0.2643222
319840.0000000    0.2730500
319880.0000000    0.2884122
319920.0000000    0.2686384
319960.0000000    0.2890938
320000.0000000    0.2986195
320040.0000000    0.3028321
320080.0000000    0.2951878
320120.0000000    0.2914937
320160.0000000    0.2689580
320200.0000000    0.2833867
320240.0000000    0.2724877
320280.0000000    0.2762329
320320.0000000    0.2786830
320360.0000000    0.2701822
320400.0000000    0.2881006
320440.0000000    0.2679660
320480.0000000    0.2760867
320520.0000000    0.2664603
320560.0000000    0.2769200
320600.0000000    0.2714212
320640.0000000    0.2760473
320680.0000000    0.2765417
320720.0000000    0.2673178
320760.0000000    0.2772952
320800.0000000    0.2706817
320840.0000000    0.2707308
320880.0000000    0.2677271
320920.0000000    0.2507557
320960.0000000    0.2786095
321000.0000000    0.2806442
321040.0000000    0.2854300
321080.0000000    0.2721878
321120.0000000    0.2727464
321160.0000000    0.2608100
321200.0000000    0.2831746
321240.0000000    0.2801562
321280.0000000    0.2874072
321320.0000000    0.2822474
321360.0000000    0.2899224
321400.0000000    0.2577596
321440.0000000    0.2943415
321480.0000000    0.2742085
321520.0000000    0.2672568
321560.0000000    0.2799206
321600.0000000    0.2864724
321640.0000000    0.3029492
321680.0000000    0.2756300
321720.0000000    0.2842510
321760.0000000    0.2962011
321800.0000000    0.2858268
321840.0000000    0.2882302
321880.0000000    0.3010710
321920.0000000    0.2920384
321960.0000000    0.2921699
322000.0000000    0.2929959
322040.0000000    0.2691953
322080.0000000    0.2826829
322120.0000000    0.2614794
322160.0000000    0.2897380
322200.0000000    0.2738383
322240.0000000    0.2718934
322280.0000000    0.2604111
322320.0000000    0.2784438
322360.0000000    0.2705939
322400.0000000    0.2902692
322440.0000000    0.2779381
322480.0000000    0.2892199
322520.0000000    0.2820019
322560.0000000    0.2752418
322600.0000000    0.2596119
322640.0000000    0.2588779
322680.0000000    0.2757640
322720.0000000    0.2643892
322760.0000000    0.2840092
322800.0000000    0.2768816
322840.0000000    0.2776982
322880.0000000    0.2553588
322920.0000000    0.2557420
322960.0000000    0.2720812
323000.0000000    0.2852978
323040.0000000    0.2804000
323080.0000000    0.3013133
323120.0000000    0.2988096
323160.0000000    0.2793117
323200.0000000    0.2818779
323240.0000000    0.2659500
323280.0000000    0.2841677
323320.0000000    0.2908323
323360.0000000    0.2938752
323400.0000000    0.2961048
323440.0000000    0.2520426
323480.0000000    0.2589563
323520.0000000    0.2769448
323560.0000000    0.2623433
323600.0000000    0.2799518
323640.0000000    0.2648431
323680.0000000    0.2643166
323720.0000000    0.2798859
323760.0000000    0.2742241
323800.0000000    0.2779602
323840.0000000    0.2918967
323880.0000000    0.2887506
323920.0000000    0.2806222
323960.0000000    0.2840276
324000.0000000    0.2660389
324040.0000000    0.2642821
324080.0000000    0.2702509
324120.0000000    0.2793501
324160.0000000    0.2761675
324200.0000000    0.2740193
324240.0000000    0.2543759
324280.0000000    0.2576911
324320.0000000    0.2501980
324360.0000000    0.2707778
324400.0000000    0.2615024
324440.0000000    0.2732681
324480.0000000    0.2607645
324520.0000000    0.2560678
324560.0000000    0.2641940
324600.0000000    0.2595115
324640.0000000    0.2742073
324680.0000000    0.2785583
324720.0000000    0.2836035
324760.0000000    0.2764296
324800.0000000    0.2595152
324840.0000000    0.2653156
324880.0000000    0.2832436
324920.0000000    0.2867745
324960.0000000    0.2756026
325000.0000000    0.2711624
325040.0000000    0.2599242
325080.0000000    0.2567731
325120.0000000    0.2586373
325160.0000000    0.2710347
325200.0000000    0.2666559
325240.0000000    0.2842281
325280.0000000    0.2703090
325320.0000000    0.2451377
325360.0000000    0.2596544
325400.0000000    0.2655319
325440.0000000    0.2735991
325480.0000000    0.2512982
325520.0000000    0.2560084
325560.0000000    0.2679535
325600.0000000    0.2736578
325640.0000000    0.2372045
325680.0000000    0.2600508
325720.0000000    0.2670938
325760.0000000    0.2583143
325800.0000000    0.2586249
325840.0000000    0.2770190
325880.0000000    0.2484537
325920.0000000    0.2822059
325960.0000000    0.2973805
326000.0000000    0.2820873
326040.0000000    0.2692377
326080.0000000    0.2686635
326120.0000000    0.2744460
326160.0000000    0.2857819
326200.0000000    0.2741891
326240.0000000    0.2751057
326280.0000000    0.2694918
326320.0000000    0.2827277
326360.0000000    0.2878914
326400.0000000    0.2737931
326440.0000000    0.2850581
326480.0000000    0.2888985
326520.0000000    0.2829094
326560.0000000    0.2824584
326600.0000000    0.2569734
326640.0000000    0.2523952
326680.0000000    0.2584520
326720.0000000    0.2905017
326760.0000000    0.2791298
326800.0000000    0.2713479
326840.0000000    0.2709393
326880.0000000    0.3085690
326920.0000000    0.3064926
326960.0000000    0.2887377
327000.0000000    0.2672095
327040.0000000    0.2561591
327080.0000000    0.2516702
327120.0000000    0.2557749
327160.0000000    0.2739953
327200.0000000    0.2729309
327240.0000000    0.2645845
327280.0000000    0.2713696
327320.0000000    0.2787976
327360.0000000    0.2770174
327400.0000000    0.2719305
327440.0000000    0.2640410
327480.0000000    0.2734531
327520.0000000    0.2757389
327560.0000000    0.2866725
327600.0000000    0.2736264
327640.0000000    0.2600472
327680.0000000    0.2732921
327720.0000000    0.2468305
327760.0000000    0.2780822
327800.0000000    0.2645544
327840.0000000    0.2655464
327880.0000000    0.2823623
327920.0000000    0.2556446
327960.0000000    0.2855040
328000.0000000    0.2708398
328040.0000000    0.2803560
328080.0000000    0.2641463
328120.0000000    0.2646612
328160.0000000    0.2678789
328200.0000000    0.2650957
328240.0000000    0.2741486
328280.0000000    0.2715587
328320.0000000    0.2892460
328360.0000000    0.2931621
328400.0000000    0.2805332
328440.0000000    0.2735388
328480.0000000    0.2805429
328520.0000000    0.2805890
328560.0000000    0.2579935
328600.0000000    0.2736557
328640.0000000    0.2744155
328680.0000000    0.2538441
328720.0000000    0.2590435
328760.0000000    0.2832457
328800.0000000    0.2820750
328840.0000000    0.2759161
328880.0000000    0.2770252
328920.0000000    0.2642324
328960.0000000    0.2752161
329000.0000000    0.2641693
329040.0000000    0.2451649
329080.0000000    0.2635660
329120.0000000    0.2703809
329160.0000000    0.2761770
329200.0000000    0.2763058
329240.0000000    0.2718518
329280.0000000    0.2763712
329320.0000000    0.2834796
329360.0000000    0.2675062
329400.0000000    0.2521557
329440.0000000    0.2526014
329480.0000000    0.2583406
329520.0000000    0.2634449
329560.0000000    0.2694414
329600.0000000    0.2551683
329640.0000000    0.2681063
329680.0000000    0.2653282
329720.0000000    0.2763466
329760.0000000    0.2573654
329800.0000000    0.2590384
329840.0000000    0.2510850
329880.0000000    0.2620801
329920.0000000    0.2723494
329960.0000000    0.2566633
330000.0000000    0.2607733
330040.0000000    0.2625972
330080.0000000    0.2637959
330120.0000000    0.2853894
330160.0000000    0.2626753
330200.0000000    0.2737013
330240.0000000    0.2872272
330280.0000000    0.2730835
330320.0000000    0.2814493
330360.0000000    0.2651412
330400.0000000    0.2788814
330440.0000000    0.2742410
330480.0000000    0.2631466
330520.0000000    0.2668105
330560.0000000    0.2762446
330600.0000000    0.2752234
330640.0000000    0.2786256
330680.0000000    0.2629989
330720.0000000    0.2715499
330760.0000000    0.2579353
330800.0000000    0.2469069
330840.0000000    0.2473823
330880.0000000    0.2416033
330920.0000000    0.2490317
330960.0000000    0.2703731
331000.0000000    0.2574029
331040.0000000    0.2807642
331080.0000000    0.2510881
331120.0000000    0.2631961
331160.0000000    0.2607898
331200.0000000    0.2500354
331240.0000000    0.2598695
331280.0000000    0.2604489
331320.0000000    0.2542059
331360.0000000    0.2583087
331400.0000000    0.2731803
331440.0000000    0.2395529
331480.0000000    0.2525620
331520.0000000    0.2608480
331560.0000000    0.2749765
331600.0000000    0.2838602
331640.0000000    0.2757904
331680.0000000    0.2865065
331720.0000000    0.2786860
331760.0000000    0.2860915
331800.0000000    0.2738128
331840.0000000    0.2829493
331880.0000000    0.2729166
331920.0000000    0.2813266
331960.0000000    0.2888401
332000.0000000    0.2808940
332040.0000000    0.2758670
332080.0000000    0.2794047
332120.0000000    0.2977821
332160.0000000    0.2924410
332200.0000000    0.2666570
332240.0000000    0.2688686
332280.0000000    0.2903172
332320.0000000    0.2755370
332360.0000000    0.2927647
332400.0000000    0.2803666
332440.0000000    0.2848641
332480.0000000    0.2758521
332520.0000000    0.2686488
332560.0000000    0.2598307
332600.0000000    0.2826548
332640.0000000    0.2679285
332680.0000000    0.2583477
332720.0000000    0.2839752
332760.0000000    0.2722414
332800.0000000    0.2647351
332840.0000000    0.2867463
332880.0000000    0.3025032
332920.0000000    0.2742849
332960.0000000    0.2697442
333000.0000000    0.2689094
333040.0000000    0.2714137
333080.0000000    0.2857506
333120.0000000    0.2922763
333160.0000000    0.2829315
333200.0000000    0.2734125
333240.0000000    0.2823808
333280.0000000    0.2714756
333320.0000000    0.2602462
333360.0000000    0.2573945
333400.0000000    0.2883898
333440.0000000    0.2723602
333480.0000000    0.2710157
333520.0000000    0.2785801
333560.0000000    0.2761033
333600.0000000    0.2766075
333640.0000000    0.2743453
333680.0000000    0.2962402
333720.0000000    0.2855491
333760.0000000    0.2937185
333800.0000000    0.2657799
333840.0000000    0.2845162
333880.0000000    0.2663915
333920.0000000    0.2528702
333960.0000000    0.2685033
334000.0000000    0.2563765
334040.0000000    0.2765264
334080.0000000    0.2628362
334120.0000000    0.2818786
334160.0000000    0.2786197
334200.0000000    0.2579031
334240.0000000    0.2591748
334280.0000000    0.2504569
334320.0000000    0.2487099
334360.0000000    0.2566357
334400.0000000    0.2544394
334440.0000000    0.2702791
334480.0000000    0.2646672
334520.0000000    0.2736591
334560.0000000    0.2569247
334600.0000000    0.2883659
334640.0000000    0.2782898
334680.0000000    0.2824153
334720.0000000    0.2752655
334760.0000000    0.2877710
334800.0000000    0.2857483
334840.0000000    0.2758120
334880.0000000    0.2804513
334920.0000000    0.2870989
334960.0000000    0.2954791
335000.0000000    0.2878104
335040.0000000    0.2735980
335080.0000000    0.2790370
335120.0000000    0.2872967
335160.0000000    0.2979956
335200.0000000    0.3009024
335240.0000000    0.2671708
335280.0000000    0.2867494
335320.0000000    0.2797670
335360.0000000    0.3019775
335400.0000000    0.2896112
335440.0000000    0.3040396
335480.0000000    0.2903886
335520.0000000    0.2802038
335560.0000000    0.2799514
335600.0000000    0.2773255
335640.0000000    0.2737266
335680.0000000    0.2875845
335720.0000000    0.2922534
335760.0000000    0.2918375
335800.0000000    0.2887380
335840.0000000    0.2901405
335880.0000000    0.2815680
335920.0000000    0.3084122
335960.0000000    0.2747250
336000.0000000    0.2729464
336040.0000000    0.2817751
336080.0000000    0.2835408
336120.0000000    0.2540251
336160.0000000    0.2757837
336200.0000000    0.2908822
336240.0000000    0.2760703
336280.0000000    0.2650355
336320.0000000    0.2733604
336360.0000000    0.2805304
336400.0000000    0.2748221
336440.0000000    0.2816442
336480.0000000    0.2824626
336520.0000000    0.2707182
336560.0000000    0.2782618
336600.0000000    0.2866030
336640.0000000    0.3091841
336680.0000000    0.2952794
336720.0000000    0.2883841
336760.0000000    0.3030960
336800.0000000    0.3067934
336840.0000000    0.3025398
336880.0000000    0.3147961
336920.0000000    0.3032894
336960.0000000    0.3075936
337000.0000000    0.2968030
337040.0000000    0.2897286
337080.0000000    0.2969549
337120.0000000    0.2839907
337160.0000000    0.2847079
337200.0000000    0.2952070
337240.0000000    0.2805060
337280.0000000    0.3023483
337320.0000000    0.2940258
337360.0000000    0.2898260
337400.0000000    0.2750931
337440.0000000    0.2767899
337480.0000000    0.2848272
337520.0000000    0.2714894
337560.0000000    0.2930786
337600.0000000    0.2878222
337640.0000000    0.2775462
337680.0000000    0.2821234
337720.0000000    0.2989817
337760.0000000    0.2904270
337800.0000000    0.2890700
337840.0000000    0.2970738
337880.0000000    0.2649791
337920.0000000    0.2698056
337960.0000000    0.2732738
338000.0000000    0.2570305
338040.0000000    0.2797680
338080.0000000    0.2750026
338120.0000000    0.2793624
338160.0000000    0.2641929
338200.0000000    0.2806630
338240.0000000    0.2912134
338280.0000000    0.2870464
338320.0000000    0.2713682
338360.0000000    0.2762002
338400.0000000    0.2733624
338440.0000000    0.2866242
338480.0000000    0.2715816
338520.0000000    0.2748353
338560.0000000    0.2799873
338600.0000000    0.2873685
338640.0000000    0.2769034
338680.0000000    0.2732311
338720.0000000    0.2743287
338760.0000000    0.2852778
338800.0000000    0.2817203
338840.0000000    0.2805703
338880.0000000    0.3082490
338920.0000000    0.2844763
338960.0000000    0.2769889
339000.0000000    0.2710015
339040.0000000    0.2775439
339080.0000000    0.2784807
339120.0000000    0.2595346
339160.0000000    0.2787940
339200.0000000    0.2633517
339240.0000000    0.2828162
339280.0000000    0.2738834
339320.0000000    0.2695701
339360.0000000    0.2706042
339400.0000000    0.2720124
339440.0000000    0.2858652
339480.0000000    0.2686839
339520.0000000    0.2731109
339560.0000000    0.2792944
339600.0000000    0.2696344
339640.0000000    0.2944884
339680.0000000    0.2890380
339720.0000000    0.2939804
339760.0000000    0.2915016
339800.0000000    0.2779274
339840.0000000    0.2793151
339880.0000000    0.2825824
339920.0000000    0.2697867
339960.0000000    0.2859859
340000.0000000    0.2543463
340040.0000000    0.2690553
340080.0000000    0.2929283
340120.0000000    0.2943181
340160.0000000    0.2694405
340200.0000000    0.2677437
340240.0000000    0.2888803
340280.0000000    0.2749717
340320.0000000    0.2859038
340360.0000000    0.2713241
340400.0000000    0.2835864
340440.0000000    0.2860322
340480.0000000    0.2875529
340520.0000000    0.2686762
340560.0000000    0.2743737
340600.0000000    0.2897945
340640.0000000    0.3002509
340680.0000000    0.2658745
340720.0000000    0.2690966
340760.0000000    0.2757415
340800.0000000    0.2854707
340840.0000000    0.2768199
340880.0000000    0.2851853
340920.0000000    0.2922305
340960.0000000    0.2716657
341000.0000000    0.2719350
341040.0000000    0.2667980
341080.0000000    0.2811451
341120.0000000    0.2723285
341160.0000000    0.2721008
341200.0000000    0.2773968
341240.0000000    0.2728359
341280.0000000    0.2807022
341320.0000000    0.2723425
341360.0000000    0.2790818
341400.0000000    0.2775023
341440.0000000    0.2814296
341480.0000000    0.2927152
341520.0000000    0.2801574
341560.0000000    0.2799987
341600.0000000    0.2800896
341640.0000000    0.3070187
341680.0000000    0.2810906
341720.0000000    0.2795831
341760.0000000    0.2577821
341800.0000000    0.2754568
341840.0000000    0.2785223
341880.0000000    0.2674333
341920.0000000    0.2943093
341960.0000000    0.2877862
342000.0000000    0.2803008
342040.0000000    0.2832842
342080.0000000    0.2764302
342120.0000000    0.2713630
342160.0000000    0.2868288
342200.0000000    0.2679138
342240.0000000    0.2755788
342280.0000000    0.2564995
342320.0000000    0.2555793
342360.0000000    0.2735505
342400.0000000    0.2572760
342440.0000000    0.2817880
342480.0000000    0.2726754
342520.0000000    0.2798976
342560.0000000    0.2767339
342600.0000000    0.2580994
342640.0000000    0.2661856
342680.0000000    0.2604235
342720.0000000    0.2730155
342760.0000000    0.2657134
342800.0000000    0.2595507
342840.0000000    0.2374787
342880.0000000    0.2576635
342920.0000000    0.2828570
342960.0000000    0.2756450
343000.0000000    0.2632656
343040.0000000    0.2714800
343080.0000000    0.3104805
343120.0000000    0.2881126
343160.0000000    0.2654597
343200.0000000    0.3002129
343240.0000000    0.2706501
343280.0000000    0.2880531
343320.0000000    0.2574315
343360.0000000    0.2591872
343400.0000000    0.2606632
343440.0000000    0.2783541
343480.0000000    0.2471388
343520.0000000    0.2593603
343560.0000000    0.2563971
343600.0000000    0.2674562
343640.0000000    0.2750871
343680.0000000    0.2547826
343720.0000000    0.2573887
343760.0000000    0.2661278
343800.0000000    0.2710589
343840.0000000    0.2740630
343880.0000000    0.2886593
343920.0000000    0.3025980
343960.0000000    0.3318914
344000.0000000    0.3007314
344040.0000000    0.2913356
344080.0000000    0.2696503
344120.0000000    0.2797909
344160.0000000    0.2802278
344200.0000000    0.2884735
344240.0000000    0.2814708
344280.0000000    0.2828563
344320.0000000    0.2883978
344360.0000000    0.3017090
344400.0000000    0.2851428
344440.0000000    0.2804673
344480.0000000    0.2622457
344520.0000000    0.2909235
344560.0000000    0.2797692
344600.0000000    0.2915122
344640.0000000    0.3083457
344680.0000000    0.3236240
344720.0000000    0.2955246
344760.0000000    0.2896018
344800.0000000    0.2720713
344840.0000000    0.2678042
344880.0000000    0.2498163
344920.0000000    0.2631265
344960.0000000    0.2783498
345000.0000000    0.2821770
345040.0000000    0.2819897
345080.0000000    0.2992878
345120.0000000    0.2919897
345160.0000000    0.3040491
345200.0000000    0.2787975
345240.0000000    0.2703637
345280.0000000    0.2834525
345320.0000000    0.2803595
345360.0000000    0.2761989
345400.0000000    0.2754816
345440.0000000    0.2729037
345480.0000000    0.2938926
345520.0000000    0.2598678
345560.0000000    0.2543538
345600.0000000    0.2638088
345640.0000000    0.2552397
345680.0000000    0.2388753
345720.0000000    0.2307304
345760.0000000    0.2232258
345800.0000000    0.2359854
345840.0000000    0.2569330
345880.0000000    0.2320735
345920.0000000    0.2507733
345960.0000000    0.2352880
346000.0000000    0.2418527
346040.0000000    0.2234887
346080.0000000    0.2315186
346120.0000000    0.2283657
346160.0000000    0.2289435
346200.0000000    0.2433135
346240.0000000    0.2425211
346280.0000000    0.2561987
346320.0000000    0.2550972
346360.0000000    0.2406585
346400.0000000    0.2616858
346440.0000000    0.2299111
346480.0000000    0.2611413
346520.0000000    0.2791011
346560.0000000    0.2610618
346600.0000000    0.2451454
346640.0000000    0.2406709
346680.0000000    0.2650556
346720.0000000    0.2522919
346760.0000000    0.2649780
346800.0000000    0.2670541
346840.0000000    0.2948554
346880.0000000    0.2726903
346920.0000000    0.2873407
346960.0000000    0.2752071
347000.0000000    0.2768384
347040.0000000    0.2547581
347080.0000000    0.2806701
347120.0000000    0.2874429
347160.0000000    0.2620980
347200.0000000    0.2924345
347240.0000000    0.2784888
347280.0000000    0.2760810
347320.0000000    0.2501830
347360.0000000    0.2706707
347400.0000000    0.2698025
347440.0000000    0.2607440
347480.0000000    0.2704093
347520.0000000    0.2697985
347560.0000000    0.2505234
347600.0000000    0.2758649
347640.0000000    0.2727760
347680.0000000    0.2714400
347720.0000000    0.2490548
347760.0000000    0.2554309
347800.0000000    0.2740801
347840.0000000    0.2776609
347880.0000000    0.2686472
347920.0000000    0.2630843
347960.0000000    0.2598155
348000.0000000    0.2669548
348040.0000000    0.2429031
348080.0000000    0.2442406
348120.0000000    0.2593760
348160.0000000    0.2802707
348200.0000000    0.2729222
348240.0000000    0.2625946
348280.0000000    0.2706866
348320.0000000    0.2771042
348360.0000000    0.2985888
348400.0000000    0.2901802
348440.0000000    0.2776285
348480.0000000    0.2761759
348520.0000000    0.2716033
348560.0000000    0.2893848
348600.0000000    0.2782588
348640.0000000    0.2576315
348680.0000000    0.2560556
348720.0000000    0.2774961
348760.0000000    0.2708910
348800.0000000    0.2753461
348840.0000000    0.2838672
348880.0000000    0.2890969
348920.0000000    0.2777237
348960.0000000    0.2898944
349000.0000000    0.2711632
349040.0000000    0.2867469
349080.0000000    0.2871004
349120.0000000    0.2648922
349160.0000000    0.2845564
349200.0000000    0.2802870
349240.0000000    0.2722227
349280.0000000    0.3062869
349320.0000000    0.2969548
349360.0000000    0.3065476
349400.0000000    0.2706402
349440.0000000    0.2796844
349480.0000000    0.2994176
349520.0000000    0.2966044
349560.0000000    0.3230915
349600.0000000    0.3033534
349640.0000000    0.2805979
349680.0000000    0.2898600
349720.0000000    0.2728183
349760.0000000    0.2948503
349800.0000000    0.2927569
349840.0000000    0.2761743
349880.0000000    0.2707289
349920.0000000    0.2748395
349960.0000000    0.2824945
350000.0000000    0.3152529
350040.0000000    0.2892644
350080.0000000    0.2791276
350120.0000000    0.2986178
350160.0000000    0.2909656
350200.0000000    0.2959557
350240.0000000    0.2993840
350280.0000000    0.2743067
350320.0000000    0.2722506
350360.0000000    0.2794580
350400.0000000    0.2570174
350440.0000000    0.2631154
350480.0000000    0.2495615
350520.0000000    0.2683775
350560.0000000    0.2716182
350600.0000000    0.2804686
350640.0000000    0.2803690
350680.0000000    0.2834873
350720.0000000    0.2818345
350760.0000000    0.2885338
350800.0000000    0.2620622
350840.0000000    0.2902359
350880.0000000    0.2724043
350920.0000000    0.2852908
350960.0000000    0.2991385
351000.0000000    0.2682728
351040.0000000    0.2870298
351080.0000000    0.2671823
351120.0000000    0.2811069
351160.0000000    0.2851707
351200.0000000    0.2763435
351240.0000000    0.2740091
351280.0000000    0.2744578
351320.0000000    0.2857621
351360.0000000    0.2614048
351400.0000000    0.2601028
351440.0000000    0.2736518
351480.0000000    0.2841746
351520.0000000    0.2866524
351560.0000000    0.2720444
351600.0000000    0.2819017
351640.0000000    0.2993570
351680.0000000    0.2894253
351720.0000000    0.2825364
351760.0000000    0.2910254
351800.0000000    0.2933441
351840.0000000    0.2832515
351880.0000000    0.2875955
351920.0000000    0.2827131
351960.0000000    0.2829901
352000.0000000    0.2965770
352040.0000000    0.2922366
352080.0000000    0.2821105
352120.0000000    0.2789039
352160.0000000    0.2757054
352200.0000000    0.2746294
352240.0000000    0.2859396
352280.0000000    0.2839679
352320.0000000    0.3034487
352360.0000000    0.2812546
352400.0000000    0.2879197
352440.0000000    0.3179791
352480.0000000    0.3026379
352520.0000000    0.2832244
352560.0000000    0.2781244
352600.0000000    0.2805846
352640.0000000    0.2730591
352680.0000000    0.2755842
352720.0000000    0.2589341
352760.0000000    0.2779090
352800.0000000    0.2745746
352840.0000000    0.2640506
352880.0000000    0.2722892
352920.0000000    0.2695090
352960.0000000    0.2646641
353000.0000000    0.2598662
353040.0000000    0.2791206
353080.0000000    0.2779036
353120.0000000    0.2625331
353160.0000000    0.2714411
353200.0000000    0.2611565
353240.0000000    0.2576261
353280.0000000    0.2634445
353320.0000000    0.2822900
353360.0000000    0.2890840
353400.0000000    0.2826439
353440.0000000    0.2733397
353480.0000000    0.2732284
353520.0000000    0.2635204
353560.0000000    0.2710866
353600.0000000    0.2832157
353640.0000000    0.2694924
353680.0000000    0.2736402
353720.0000000    0.2637399
353760.0000000    0.2591394
353800.0000000    0.2689054
353840.0000000    0.2620277
353880.0000000    0.2964234
353920.0000000    0.2839505
353960.0000000    0.3160432
354000.0000000    0.2941996
354040.0000000    0.2897825
354080.0000000    0.2787280
354120.0000000    0.2897470
354160.0000000    0.2899145
354200.0000000    0.2773080
354240.0000000    0.2794974
354280.0000000    0.2751694
354320.0000000    0.2727416
354360.0000000    0.2615859
354400.0000000    0.2931300
354440.0000000    0.2911928
354480.0000000    0.2779659
354520.0000000    0.2998027
354560.0000000    0.2787049
354600.0000000    0.2823305
354640.0000000    0.2804729
354680.0000000    0.2900371
354720.0000000    0.2816219
354760.0000000    0.2824821
354800.0000000    0.3021792
354840.0000000    0.2883102
354880.0000000    0.2865950
354920.0000000    0.2864032
354960.0000000    0.3011529
355000.0000000    0.2802729
355040.0000000    0.2731894
355080.0000000    0.2669966
355120.0000000    0.2712547
355160.0000000    0.2667829
355200.0000000    0.2774275
355240.0000000    0.2698561
355280.0000000    0.3002482
355320.0000000    0.2797636
355360.0000000    0.2825458
355400.0000000    0.2952731
355440.0000000    0.2933879
355480.0000000    0.2595072
355520.0000000    0.2754479
355560.0000000    0.2850651
355600.0000000    0.2797481
355640.0000000    0.2712748
355680.0000000    0.2652871
355720.0000000    0.2806951
355760.0000000    0.2554841
355800.0000000    0.2865506
355840.0000000    0.2753117
355880.0000000    0.2745430
355920.0000000    0.3034562
355960.0000000    0.2884951
356000.0000000    0.2879496
356040.0000000    0.2709075
356080.0000000    0.2867541
356120.0000000    0.3066765
356160.0000000    0.2847396
356200.0000000    0.2803814
356240.0000000    0.2856744
356280.0000000    0.2757198
356320.0000000    0.2730734
356360.0000000    0.2563629
356400.0000000    0.2758034
356440.0000000    0.2798169
356480.0000000    0.2830591
356520.0000000    0.2901561
356560.0000000    0.2853862
356600.0000000    0.2842990
356640.0000000    0.2843519
356680.0000000    0.2853999
356720.0000000    0.2893215
356760.0000000    0.2866337
356800.0000000    0.2821111
356840.0000000    0.2578137
356880.0000000    0.2914716
356920.0000000    0.2911076
356960.0000000    0.3184567
357000.0000000    0.3047416
357040.0000000    0.2979351
357080.0000000    0.2845303
357120.0000000    0.2896461
357160.0000000    0.2775384
357200.0000000    0.2797858
357240.0000000    0.2940762
357280.0000000    0.2666065
357320.0000000    0.2817908
357360.0000000    0.2805130
357400.0000000    0.2916610
357440.0000000    0.2920100
357480.0000000    0.2897240
357520.0000000    0.2687837
357560.0000000    0.2827761
357600.0000000    0.2687005
357640.0000000    0.2601324
357680.0000000    0.2681171
357720.0000000    0.2687252
357760.0000000    0.2763183
357800.0000000    0.2744226
357840.0000000    0.2858553
357880.0000000    0.2979641
357920.0000000    0.2704017
357960.0000000    0.2829560
358000.0000000    0.2821556
358040.0000000    0.2708763
358080.0000000    0.2831715
358120.0000000    0.2656940
358160.0000000    0.2882563
358200.0000000    0.2710583
358240.0000000    0.2686311
358280.0000000    0.2706871
358320.0000000    0.2696295
358360.0000000    0.2935303
358400.0000000    0.3023039
358440.0000000    0.2756166
358480.0000000    0.2953313
358520.0000000    0.2685139
358560.0000000    0.2663456
358600.0000000    0.2667331
358640.0000000    0.2784961
358680.0000000    0.2524388
358720.0000000    0.2593946
358760.0000000    0.2698552
358800.0000000    0.2956252
358840.0000000    0.2764820
358880.0000000    0.2889298
358920.0000000    0.2732629
358960.0000000    0.2691501
359000.0000000    0.2808454
359040.0000000    0.2805228
359080.0000000    0.2792030
359120.0000000    0.2664033
359160.0000000    0.2718361
359200.0000000    0.2809325
359240.0000000    0.2606624
359280.0000000    0.2905556
359320.0000000    0.2858638
359360.0000000    0.2823805
359400.0000000    0.2821089
359440.0000000    0.2984149
359480.0000000    0.2687545
359520.0000000    0.2715952
359560.0000000    0.2763067
359600.0000000    0.2967621
359640.0000000    0.2977639
359680.0000000    0.2792297
359720.0000000    0.2926858
359760.0000000    0.2790177
359800.0000000    0.2866220
359840.0000000    0.2890584
359880.0000000    0.2681097
359920.0000000    0.2704964
359960.0000000    0.2723921
360000.0000000    0.2582694
360040.0000000    0.2555054
360080.0000000    0.2835469
360120.0000000    0.2712969
360160.0000000    0.2611817
360200.0000000    0.2644266
360240.0000000    0.2728975
360280.0000000    0.2765985
360320.0000000    0.2880944
360360.0000000    0.2816801
360400.0000000    0.2869970
360440.0000000    0.2962923
360480.0000000    0.3005992
360520.0000000    0.2934429
360560.0000000    0.2649468
360600.0000000    0.2886837
360640.0000000    0.2765804
360680.0000000    0.2549017
360720.0000000    0.2611207
360760.0000000    0.2882411
360800.0000000    0.2859093
360840.0000000    0.2753213
360880.0000000    0.2644029
360920.0000000    0.2667967
360960.0000000    0.2580931
361000.0000000    0.3001064
361040.0000000    0.3040321
361080.0000000    0.2610437
361120.0000000    0.2676764
361160.0000000    0.2700968
361200.0000000    0.2600014
361240.0000000    0.2735447
361280.0000000    0.2930726
361320.0000000    0.2913299
361360.0000000    0.2903995
361400.0000000    0.2619844
361440.0000000    0.2684308
361480.0000000    0.2552955
361520.0000000    0.3035869
361560.0000000    0.2613468
361600.0000000    0.2535882
361640.0000000    0.2630515
361680.0000000    0.2599261
361720.0000000    0.2745951
361760.0000000    0.2790819
361800.0000000    0.2814062
361840.0000000    0.2824215
361880.0000000    0.2750288
361920.0000000    0.3092958
361960.0000000    0.2904675
362000.0000000    0.2704361
362040.0000000    0.2650669
362080.0000000    0.2776083
362120.0000000    0.2845151
362160.0000000    0.2855645
362200.0000000    0.2720197
362240.0000000    0.2665054
362280.0000000    0.2846517
362320.0000000    0.2809674
362360.0000000    0.2744932
362400.0000000    0.2811183
362440.0000000    0.2782588
362480.0000000    0.2721578
362520.0000000    0.2736616
362560.0000000    0.2559283
362600.0000000    0.2476483
362640.0000000    0.2592281
362680.0000000    0.2920553
362720.0000000    0.2873623
362760.0000000    0.2772631
362800.0000000    0.2690979
362840.0000000    0.2808380
362880.0000000    0.2814457
362920.0000000    0.2743011
362960.0000000    0.2787740
363000.0000000    0.2712860
363040.0000000    0.2825275
363080.0000000    0.2849321
363120.0000000    0.2773679
363160.0000000    0.2855695
363200.0000000    0.2847575
363240.0000000    0.2872061
363280.0000000    0.2757588
363320.0000000    0.2839386
363360.0000000    0.2532576
363400.0000000    0.2616210
363440.0000000    0.2777481
363480.0000000    0.2714284
363520.0000000    0.2764919
363560.0000000    0.2865557
363600.0000000    0.2842775
363640.0000000    0.2852868
363680.0000000    0.2798113
363720.0000000    0.2756519
363760.0000000    0.2897535
363800.0000000    0.2758306
363840.0000000    0.2740000
363880.0000000    0.2880146
363920.0000000    0.2816695
363960.0000000    0.3019587
364000.0000000    0.2797364
364040.0000000    0.2646443
364080.0000000    0.2674287
364120.0000000    0.2808498
364160.0000000    0.2729476
364200.0000000    0.2739977
364240.0000000    0.2922491
364280.0000000    0.2739074
364320.0000000    0.2875185
364360.0000000    0.2810950
364400.0000000    0.2778032
364440.0000000    0.2791968
364480.0000000    0.2828334
364520.0000000    0.2885778
364560.0000000    0.2776253
364600.0000000    0.2953983
364640.0000000    0.2881178
364680.0000000    0.2936024
364720.0000000    0.2984189
364760.0000000    0.2997344
364800.0000000    0.2939119
364840.0000000    0.2955367
364880.0000000    0.3178546
364920.0000000    0.2920389
364960.0000000    0.3059432
365000.0000000    0.3004076
365040.0000000    0.2952244
365080.0000000    0.2501141
365120.0000000    0.2705010
365160.0000000    0.2895083
365200.0000000    0.2867201
365240.0000000    0.3016366
365280.0000000    0.2870484
365320.0000000    0.3041004
365360.0000000    0.2857904
365400.0000000    0.2810130
365440.0000000    0.2915561
365480.0000000    0.2802937
365520.0000000    0.2606770
365560.0000000    0.2912083
365600.0000000    0.2823396
365640.0000000    0.2890799
365680.0000000    0.3005538
365720.0000000    0.2891102
365760.0000000    0.3004031
365800.0000000    0.2865492
365840.0000000    0.2819740
365880.0000000    0.2769879
365920.0000000    0.2639468
365960.0000000    0.2919151
366000.0000000    0.2772773
366040.0000000    0.2758195
366080.0000000    0.2638346
366120.0000000    0.2834723
366160.0000000    0.2592124
366200.0000000    0.2943894
366240.0000000    0.2803853
366280.0000000    0.2766106
366320.0000000    0.2882553
366360.0000000    0.2667967
366400.0000000    0.2543548
366440.0000000    0.2811365
366480.0000000    0.2677710
366520.0000000    0.2929818
366560.0000000    0.2586119
366600.0000000    0.2544874
366640.0000000    0.2658545
366680.0000000    0.2544323
366720.0000000    0.2521622
366760.0000000    0.2377138
366800.0000000    0.2891796
366840.0000000    0.2701996
366880.0000000    0.2485365
366920.0000000    0.2772131
366960.0000000    0.2853972
367000.0000000    0.2713794
367040.0000000    0.2897646
367080.0000000    0.2973010
367120.0000000    0.2789717
367160.0000000    0.2878898
367200.0000000    0.2877829
367240.0000000    0.2945701
367280.0000000    0.2749887
367320.0000000    0.3011015
367360.0000000    0.2796399
367400.0000000    0.2699704
367440.0000000    0.2696997
367480.0000000    0.2939006
367520.0000000    0.2652660
367560.0000000    0.2578153
367600.0000000    0.2576724
367640.0000000    0.2406138
367680.0000000    0.2565902
367720.0000000    0.2706707
367760.0000000    0.2647248
367800.0000000    0.2826116
367840.0000000    0.2744227
367880.0000000    0.2608217
367920.0000000    0.2645767
367960.0000000    0.2675071
368000.0000000    0.2666663
368040.0000000    0.2802485
368080.0000000    0.2631881
368120.0000000    0.2520084
368160.0000000    0.2808412
368200.0000000    0.2764036
368240.0000000    0.2969782
368280.0000000    0.2858158
368320.0000000    0.2790376
368360.0000000    0.2762479
368400.0000000    0.2746930
368440.0000000    0.2726873
368480.0000000    0.2815973
368520.0000000    0.3020803
368560.0000000    0.2910099
368600.0000000    0.2973603
368640.0000000    0.3133456
368680.0000000    0.2833776
368720.0000000    0.2650185
368760.0000000    0.2743936
368800.0000000    0.2710257
368840.0000000    0.2705377
368880.0000000    0.2834662
368920.0000000    0.2819340
368960.0000000    0.2798860
369000.0000000    0.2847760
369040.0000000    0.2615018
369080.0000000    0.2827168
369120.0000000    0.2481731
369160.0000000    0.2560422
369200.0000000    0.2572884
369240.0000000    0.2450530
369280.0000000    0.2476362
369320.0000000    0.2574505
369360.0000000    0.2459785
369400.0000000    0.2743241
369440.0000000    0.2607707
369480.0000000    0.2474317
369520.0000000    0.2468482
369560.0000000    0.2528149
369600.0000000    0.2735803
369640.0000000    0.2758186
369680.0000000    0.2770235
369720.0000000    0.2601394
369760.0000000    0.2689522
369800.0000000    0.2511417
369840.0000000    0.2639016
369880.0000000    0.2437779
369920.0000000    0.2556147
369960.0000000    0.2725449
370000.0000000    0.2465600
370040.0000000    0.2701803
370080.0000000    0.2934939
370120.0000000    0.2636916
370160.0000000    0.2621041
370200.0000000    0.2819254
370240.0000000    0.2816958
370280.0000000    0.2879423
370320.0000000    0.2900237
370360.0000000    0.2760313
370400.0000000    0.2831325
370440.0000000    0.2822189
370480.0000000    0.2801851
370520.0000000    0.2990399
370560.0000000    0.2824514
370600.0000000    0.2796189
370640.0000000    0.3124579
370680.0000000    0.2876551
370720.0000000    0.2987425
370760.0000000    0.3057910
370800.0000000    0.2825965
370840.0000000    0.2860831
370880.0000000    0.2757445
370920.0000000    0.2879952
370960.0000000    0.2788656
371000.0000000    0.2780985
371040.0000000    0.2585958
371080.0000000    0.2580989
371120.0000000    0.2805766
371160.0000000    0.3009615
371200.0000000    0.2671046
371240.0000000    0.2958077
371280.0000000    0.2621252
371320.0000000    0.2664128
371360.0000000    0.2846393
371400.0000000    0.2733884
371440.0000000    0.2859060
371480.0000000    0.2782359
371520.0000000    0.2731572
371560.0000000    0.2773533
371600.0000000    0.2695434
371640.0000000    0.2890237
371680.0000000    0.2627695
371720.0000000    0.2781870
371760.0000000    0.2790758
371800.0000000    0.2945004
371840.0000000    0.2943591
371880.0000000    0.2913780
371920.0000000    0.2921124
371960.0000000    0.2693990
372000.0000000    0.2912984
372040.0000000    0.3013520
372080.0000000    0.2805025
372120.0000000    0.2833230
372160.0000000    0.2703199
372200.0000000    0.2886533
372240.0000000    0.2710700
372280.0000000    0.2461576
372320.0000000    0.2752239
372360.0000000    0.2911439
372400.0000000    0.2762005
372440.0000000    0.2713610
372480.0000000    0.2629044
372520.0000000    0.2740338
372560.0000000    0.2551536
372600.0000000    0.2603442
372640.0000000    0.2755811
372680.0000000    0.2874285
372720.0000000    0.2798174
372760.0000000    0.2739579
372800.0000000    0.2738419
372840.0000000    0.2599841
372880.0000000    0.2741007
372920.0000000    0.2861325
372960.0000000    0.2745031
373000.0000000    0.2571000
373040.0000000    0.2600854
373080.0000000    0.2519315
373120.0000000    0.2543925
373160.0000000    0.2744531
373200.0000000    0.2632057
373240.0000000    0.2786306
373280.0000000    0.2677626
373320.0000000    0.2624206
373360.0000000    0.2708493
373400.0000000    0.2665309
373440.0000000    0.2782817
373480.0000000    0.2868247
373520.0000000    0.2603334
373560.0000000    0.2842756
373600.0000000    0.2753839
373640.0000000    0.2809861
373680.0000000    0.2748907
373720.0000000    0.2931482
373760.0000000    0.2917880
373800.0000000    0.2830811
373840.0000000    0.2935422
373880.0000000    0.2849537
373920.0000000    0.2858736
373960.0000000    0.2916245
374000.0000000    0.2902668
374040.0000000    0.2758904
374080.0000000    0.2810583
374120.0000000    0.2677243
374160.0000000    0.2749789
374200.0000000    0.2821081
374240.0000000    0.2805260
374280.0000000    0.2600114
374320.0000000    0.2579827
374360.0000000    0.2737982
374400.0000000    0.2626213
374440.0000000    0.2743279
374480.0000000    0.2819474
374520.0000000    0.2692643
374560.0000000    0.2658111
374600.0000000    0.2954893
374640.0000000    0.2731511
374680.0000000    0.2667610
374720.0000000    0.2799833
374760.0000000    0.2837435
374800.0000000    0.2895104
374840.0000000    0.2804632
374880.0000000    0.2690316
374920.0000000    0.2584787
374960.0000000    0.2637410
375000.0000000    0.2789150
375040.0000000    0.2808937
375080.0000000    0.2957625
375120.0000000    0.2719013
375160.0000000    0.2681175
375200.0000000    0.2733467
375240.0000000    0.2758162
375280.0000000    0.2752644
375320.0000000    0.2511470
375360.0000000    0.2769668
375400.0000000    0.2574449
375440.0000000    0.2586311
375480.0000000    0.2376238
375520.0000000    0.2624264
375560.0000000    0.2449909
375600.0000000    0.2859665
375640.0000000    0.2859033
375680.0000000    0.2696901
375720.0000000    0.2758878
375760.0000000    0.2618127
375800.0000000    0.2631676
375840.0000000    0.2733517
375880.0000000    0.2602283
375920.0000000    0.2665123
375960.0000000    0.2535680
376000.0000000    0.2581909
376040.0000000    0.2727897
376080.0000000    0.2796971
376120.0000000    0.2801290
376160.0000000    0.2688691
376200.0000000    0.2503836
376240.0000000    0.2635599
376280.0000000    0.2544908
376320.0000000    0.2733963
376360.0000000    0.2939510
376400.0000000    0.2836889
376440.0000000    0.2878943
376480.0000000    0.2798881
376520.0000000    0.2892700
376560.0000000    0.3108422
376600.0000000    0.3072631
376640.0000000    0.2882571
376680.0000000    0.2864915
376720.0000000    0.2731183
376760.0000000    0.2819789
376800.0000000    0.2807657
376840.0000000    0.2917630
376880.0000000    0.3072041
376920.0000000    0.2965877
376960.0000000    0.3194502
377000.0000000    0.3125971
377040.0000000    0.2870221
377080.0000000    0.2881481
377120.0000000    0.3111344
377160.0000000    0.3096943
377200.0000000    0.2924424
377240.0000000    0.2982423
377280.0000000    0.3101221
377320.0000000    0.2822825
377360.0000000    0.2816976
377400.0000000    0.3087085
377440.0000000    0.2947189
377480.0000000    0.2980027
377520.0000000    0.2946714
377560.0000000    0.2936727
377600.0000000    0.2928925
377640.0000000    0.2918813
377680.0000000    0.2763271
377720.0000000    0.3107843
377760.0000000    0.2930380
377800.0000000    0.3056287
377840.0000000    0.3119605
377880.0000000    0.2927471
377920.0000000    0.2936915
377960.0000000    0.3112800
378000.0000000    0.3129541
378040.0000000    0.2958791
378080.0000000    0.2886361
378120.0000000    0.2936930
378160.0000000    0.2821745
378200.0000000    0.2928444
378240.0000000    0.2974032
378280.0000000    0.3170808
378320.0000000    0.3172271
378360.0000000    0.3159215
378400.0000000    0.3122953
378440.0000000    0.2973181
378480.0000000    0.2998379
378520.0000000    0.2848354
378560.0000000    0.3043579
378600.0000000    0.2846799
378640.0000000    0.2952229
378680.0000000    0.2911946
378720.0000000    0.2697722
378760.0000000    0.2771788
378800.0000000    0.2860231
378840.0000000    0.2720752
378880.0000000    0.2772141
378920.0000000    0.2730437
378960.0000000    0.2854788
379000.0000000    0.2899375
379040.0000000    0.2902880
379080.0000000    0.2968302
379120.0000000    0.3060617
379160.0000000    0.2804103
379200.0000000    0.2981529
379240.0000000    0.3061615
379280.0000000    0.3203253
379320.0000000    0.3196810
379360.0000000    0.2930923
379400.0000000    0.2724587
379440.0000000    0.2827868
379480.0000000    0.2866179
379520.0000000    0.2713063
379560.0000000    0.3080003
379600.0000000    0.2750573
379640.0000000    0.3069642
379680.0000000    0.3045979
379720.0000000    0.2827994
379760.0000000    0.2742527
379800.0000000    0.2820909
379840.0000000    0.2689363
379880.0000000    0.2790047
379920.0000000    0.2543262
379960.0000000    0.2730325
380000.0000000    0.2838965
380040.0000000    0.2852575
380080.0000000    0.3157978
380120.0000000    0.2802492
380160.0000000    0.2819612
380200.0000000    0.2879493
380240.0000000    0.2879213
380280.0000000    0.2752903
380320.0000000    0.2745127
380360.0000000    0.2449439
380400.0000000    0.2932173
380440.0000000    0.2789780
380480.0000000    0.2681540
380520.0000000    0.2587777
380560.0000000    0.2759710
380600.0000000    0.2662173
380640.0000000    0.2729118
380680.0000000    0.2873231
380720.0000000    0.2700120
380760.0000000    0.2774311
380800.0000000    0.2584940
380840.0000000    0.2662635
380880.0000000    0.2694777
380920.0000000    0.2556250
380960.0000000    0.2939060
381000.0000000    0.2732962
381040.0000000    0.2886972
381080.0000000    0.2777457
381120.0000000    0.2838088
381160.0000000    0.2713073
381200.0000000    0.2703166
381240.0000000    0.2736014
381280.0000000    0.2981425
381320.0000000    0.2931027
381360.0000000    0.2959878
381400.0000000    0.2911786
381440.0000000    0.2846376
381480.0000000    0.2989296
381520.0000000    0.2935734
381560.0000000    0.3160138
381600.0000000    0.3074648
381640.0000000    0.2989416
381680.0000000    0.3046320
381720.0000000    0.2933147
381760.0000000    0.3085272
381800.0000000    0.3027039
381840.0000000    0.2846534
381880.0000000    0.3057711
381920.0000000    0.2724963
381960.0000000    0.2760269
382000.0000000    0.2945513
382040.0000000    0.2953128
382080.0000000    0.2809172
382120.0000000    0.2816355
382160.0000000    0.3126247
382200.0000000    0.3066202
382240.0000000    0.2884814
382280.0000000    0.2733994
382320.0000000    0.3001710
382360.0000000    0.3016909
382400.0000000    0.2808743
382440.0000000    0.2676956
382480.0000000    0.2857115
382520.0000000    0.3064369
382560.0000000    0.2759743
382600.0000000    0.2882696
382640.0000000    0.2915648
382680.0000000    0.2897525
382720.0000000    0.2766211
382760.0000000    0.3180629
382800.0000000    0.2573029
382840.0000000    0.2920596
382880.0000000    0.2768441
382920.0000000    0.2746086
382960.0000000    0.2860895
383000.0000000    0.2940160
383040.0000000    0.2606292
383080.0000000    0.2830879
383120.0000000    0.2936582
383160.0000000    0.2890239
383200.0000000    0.2851496
383240.0000000    0.2634633
383280.0000000    0.2674855
383320.0000000    0.2763805
383360.0000000    0.2817084
383400.0000000    0.2707785
383440.0000000    0.2828633
383480.0000000    0.2939528
383520.0000000    0.2724320
383560.0000000    0.3020598
383600.0000000    0.2881200
383640.0000000    0.2845415
383680.0000000    0.2860323
383720.0000000    0.2853952
383760.0000000    0.2592256
383800.0000000    0.2546626
383840.0000000    0.2623541
383880.0000000    0.2716852
383920.0000000    0.2944941
383960.0000000    0.2818848
384000.0000000    0.2783519
384040.0000000    0.3009128
384080.0000000    0.2734462
384120.0000000    0.2721900
384160.0000000    0.2686446
384200.0000000    0.2500381
384240.0000000    0.2729726
384280.0000000    0.2767119
384320.0000000    0.2756538
384360.0000000    0.2688383
384400.0000000    0.2769316
384440.0000000    0.2901203
384480.0000000    0.2662165
384520.0000000    0.2729605
384560.0000000    0.2872081
384600.0000000    0.2926522
384640.0000000    0.2685781
384680.0000000    0.2779517
384720.0000000    0.2835469
384760.0000000    0.2884969
384800.0000000    0.2682588
384840.0000000    0.2782217
384880.0000000    0.2656514
384920.0000000    0.2779830
384960.0000000    0.2576937
385000.0000000    0.2631701
385040.0000000    0.2688525
385080.0000000    0.2869186
385120.0000000    0.2670124
385160.0000000    0.2875492
385200.0000000    0.2686635
385240.0000000    0.2808399
385280.0000000    0.2721532
385320.0000000    0.2754873
385360.0000000    0.2778645
385400.0000000    0.2561516
385440.0000000    0.2637020
385480.0000000    0.2806309
385520.0000000    0.2970058
385560.0000000    0.2907071
385600.0000000    0.2805471
385640.0000000    0.2911927
385680.0000000    0.3014551
385720.0000000    0.2981231
385760.0000000    0.2874781
385800.0000000    0.2768029
385840.0000000    0.2750090
385880.0000000    0.2920638
385920.0000000    0.2737983
385960.0000000    0.2844506
386000.0000000    0.2838491
386040.0000000    0.2914789
386080.0000000    0.2836939
386120.0000000    0.2976570
386160.0000000    0.3169417
386200.0000000    0.2700908
386240.0000000    0.2782076
386280.0000000    0.3043425
386320.0000000    0.3263433
386360.0000000    0.3142816
386400.0000000    0.2744977
386440.0000000    0.2670348
386480.0000000    0.2679707
386520.0000000    0.2749940
386560.0000000    0.2733355
386600.0000000    0.2692108
386640.0000000    0.2638453
386680.0000000    0.2599757
386720.0000000    0.2572562
386760.0000000    0.2453538
386800.0000000    0.2737535
386840.0000000    0.2830529
386880.0000000    0.2846359
386920.0000000    0.2839358
386960.0000000    0.2699635
387000.0000000    0.2806836
387040.0000000    0.2810835
387080.0000000    0.2909321
387120.0000000    0.2849486
387160.0000000    0.2833518
387200.0000000    0.2839362
387240.0000000    0.2736884
387280.0000000    0.2839887
387320.0000000    0.2859249
387360.0000000    0.2886676
387400.0000000    0.2967940
387440.0000000    0.2854023
387480.0000000    0.2759427
387520.0000000    0.2935783
387560.0000000    0.2791854
387600.0000000    0.2956007
387640.0000000    0.2971002
387680.0000000    0.2822348
387720.0000000    0.3004371
387760.0000000    0.2684032
387800.0000000    0.2861553
387840.0000000    0.2851924
387880.0000000    0.2841181
387920.0000000    0.2994148
387960.0000000    0.2823864
388000.0000000    0.2868654
388040.0000000    0.2860895
388080.0000000    0.2768036
388120.0000000    0.2704187
388160.0000000    0.2719581
388200.0000000    0.2661530
388240.0000000    0.2698416
388280.0000000    0.2741579
388320.0000000    0.2866094
388360.0000000    0.2832290
388400.0000000    0.2864401
388440.0000000    0.2878728
388480.0000000    0.2811919
388520.0000000    0.2819411
388560.0000000    0.2812671
388600.0000000    0.3049948
388640.0000000    0.2748257
388680.0000000    0.2626383
388720.0000000    0.2486841
388760.0000000    0.2783060
388800.0000000    0.2741881
388840.0000000    0.2738366
388880.0000000    0.2564530
388920.0000000    0.2702665
388960.0000000    0.2665756
389000.0000000    0.2624070
389040.0000000    0.2554808
389080.0000000    0.2865604
389120.0000000    0.2666178
389160.0000000    0.2880474
389200.0000000    0.2627276
389240.0000000    0.2649309
389280.0000000    0.2676240
389320.0000000    0.2706831
389360.0000000    0.2617763
389400.0000000    0.2660157
389440.0000000    0.2654537
389480.0000000    0.2788747
389520.0000000    0.2514209
389560.0000000    0.2849330
389600.0000000    0.2738317
389640.0000000    0.2666332
389680.0000000    0.2823720
389720.0000000    0.2539459
389760.0000000    0.2847032
389800.0000000    0.2692930
389840.0000000    0.2683126
389880.0000000    0.2777621
389920.0000000    0.2728147
389960.0000000    0.2779761
390000.0000000    0.2872605
390040.0000000    0.2786803
390080.0000000    0.2567261
390120.0000000    0.2606378
390160.0000000    0.2422469
390200.0000000    0.2563734
390240.0000000    0.2620638
390280.0000000    0.2796519
390320.0000000    0.2660227
390360.0000000    0.2795951
390400.0000000    0.2667947
390440.0000000    0.2543991
390480.0000000    0.2864718
390520.0000000    0.2755586
390560.0000000    0.2687566
390600.0000000    0.2715969
390640.0000000    0.2596870
390680.0000000    0.2524286
390720.0000000    0.2919723
390760.0000000    0.2514532
390800.0000000    0.2872449
390840.0000000    0.2743487
390880.0000000    0.2609456
390920.0000000    0.2786872
390960.0000000    0.2581005
391000.0000000    0.2675094
391040.0000000    0.2330180
391080.0000000    0.2597550
391120.0000000    0.2643981
391160.0000000    0.2596011
391200.0000000    0.2717812
391240.0000000    0.2767425
391280.0000000    0.2419121
391320.0000000    0.2490343
391360.0000000    0.2365575
391400.0000000    0.2784653
391440.0000000    0.2776235
391480.0000000    0.2904130
391520.0000000    0.2820063
391560.0000000    0.2543441
391600.0000000    0.2655614
391640.0000000    0.2727096
391680.0000000    0.3070002
391720.0000000    0.2760381
391760.0000000    0.2630210
391800.0000000    0.2903277
391840.0000000    0.2793396
391880.0000000    0.2689702
391920.0000000    0.2638083
391960.0000000    0.2873322
392000.0000000    0.2631491
392040.0000000    0.2786466
392080.0000000    0.2788342
392120.0000000    0.2783900
392160.0000000    0.2711959
392200.0000000    0.2766570
392240.0000000    0.2698865
392280.0000000    0.2671806
392320.0000000    0.2724254
392360.0000000    0.2772885
392400.0000000    0.2705533
392440.0000000    0.2678231
392480.0000000    0.2653962
392520.0000000    0.2922818
392560.0000000    0.2779160
392600.0000000    0.2608585
392640.0000000    0.2885164
392680.0000000    0.2699128
392720.0000000    0.2940416
392760.0000000    0.2676045
392800.0000000    0.2578266
392840.0000000    0.2735175
392880.0000000    0.2805333
392920.0000000    0.2714001
392960.0000000    0.2558710
393000.0000000    0.2797631
393040.0000000    0.2763690
393080.0000000    0.2705095
393120.0000000    0.2938740
393160.0000000    0.2562462
393200.0000000    0.2770393
393240.0000000    0.2817988
393280.0000000    0.2729025
393320.0000000    0.2802198
393360.0000000    0.2875350
393400.0000000    0.2836999
393440.0000000    0.2664534
393480.0000000    0.3114638
393520.0000000    0.2814991
393560.0000000    0.2673457
393600.0000000    0.2579224
393640.0000000    0.2738365
393680.0000000    0.2566882
393720.0000000    0.2680813
393760.0000000    0.2649682
393800.0000000    0.2703126
393840.0000000    0.2757808
393880.0000000    0.2675872
393920.0000000    0.2508478
393960.0000000    0.2425280
394000.0000000    0.2708774
394040.0000000    0.2532789
394080.0000000    0.2487228
394120.0000000    0.2675681
394160.0000000    0.2707743
394200.0000000    0.2645841
394240.0000000    0.2562256
394280.0000000    0.2592925
394320.0000000    0.2550847
394360.0000000    0.2615424
394400.0000000    0.2527167
394440.0000000    0.2546608
394480.0000000    0.2638679
394520.0000000    0.2493253
394560.0000000    0.2649556
394600.0000000    0.2572701
394640.0000000    0.2581035
394680.0000000    0.2639152
394720.0000000    0.2630772
394760.0000000    0.2668971
394800.0000000    0.2859434
394840.0000000    0.2532643
394880.0000000    0.2687162
394920.0000000    0.2650909
394960.0000000    0.2538737
395000.0000000    0.2461970
395040.0000000    0.2615025
395080.0000000    0.2697586
395120.0000000    0.2423981
395160.0000000    0.2485769
395200.0000000    0.2372793
395240.0000000    0.2580031
395280.0000000    0.2465550
395320.0000000    0.2535293
395360.0000000    0.2433574
395400.0000000    0.2404268
395440.0000000    0.2605579
395480.0000000    0.2549098
395520.0000000    0.2478857
395560.0000000    0.2544337
395600.0000000    0.2431364
395640.0000000    0.2688396
395680.0000000    0.2785138
395720.0000000    0.2580044
395760.0000000    0.2593281
395800.0000000    0.2667578
395840.0000000    0.2520898
395880.0000000    0.2565613
395920.0000000    0.2363804
395960.0000000    0.2418445
396000.0000000    0.2667521
396040.0000000    0.2592083
396080.0000000    0.2651349
396120.0000000    0.2625592
396160.0000000    0.2650593
396200.0000000    0.2311612
396240.0000000    0.2293077
396280.0000000    0.2319182
396320.0000000    0.2394871
396360.0000000    0.2198666
396400.0000000    0.2202120
396440.0000000    0.2292160
396480.0000000    0.2387492
396520.0000000    0.2527734
396560.0000000    0.2777362
396600.0000000    0.2479133
396640.0000000    0.2530608
396680.0000000    0.2699777
396720.0000000    0.2644523
396760.0000000    0.2444176
396800.0000000    0.2520450
396840.0000000    0.2558323
396880.0000000    0.2707843
396920.0000000    0.2703698
396960.0000000    0.2413744
397000.0000000    0.2376476
397040.0000000    0.2620912
397080.0000000    0.2235028
397120.0000000    0.2568326
397160.0000000    0.2431107
397200.0000000    0.2192127
397240.0000000    0.2560017
397280.0000000    0.2328652
397320.0000000    0.2411927
397360.0000000    0.2763893
397400.0000000    0.2764664
397440.0000000    0.2806388
397480.0000000    0.2720442
397520.0000000    0.2710844
397560.0000000    0.2766729
397600.0000000    0.2415967
397640.0000000    0.2688955
397680.0000000    0.2848867
397720.0000000    0.2686877
397760.0000000    0.2791698
397800.0000000    0.2927795
397840.0000000    0.2692391
397880.0000000    0.2774392
397920.0000000    0.2645721
397960.0000000    0.2631726
398000.0000000    0.2718832
398040.0000000    0.2588654
398080.0000000    0.2551529
398120.0000000    0.2598667
398160.0000000    0.2672394
398200.0000000    0.2724248
398240.0000000    0.2717571
398280.0000000    0.2744003
398320.0000000    0.2614240
398360.0000000    0.2786050
398400.0000000    0.2916269
398440.0000000    0.2778338
398480.0000000    0.2965026
398520.0000000    0.3029566
398560.0000000    0.2715046
398600.0000000    0.2662766
398640.0000000    0.2819097
398680.0000000    0.2423644
398720.0000000    0.2661996
398760.0000000    0.2675078
398800.0000000    0.2761430
398840.0000000    0.2683366
398880.0000000    0.2845055
398920.0000000    0.2695815
398960.0000000    0.2686502
399000.0000000    0.2739615
399040.0000000    0.2666831
399080.0000000    0.2441229
399120.0000000    0.2529747
399160.0000000    0.2522061
399200.0000000    0.2423534
399240.0000000    0.2369620
399280.0000000    0.2589698
399320.0000000    0.2490907
399360.0000000    0.2565378
399400.0000000    0.2677870
399440.0000000    0.2526983
399480.0000000    0.2779607
399520.0000000    0.2613996
399560.0000000    0.2754002
399600.0000000    0.2750838
399640.0000000    0.2741440
399680.0000000    0.2385561
399720.0000000    0.2517253
399760.0000000    0.2673998
399800.0000000    0.2434433
399840.0000000    0.2611262
399880.0000000    0.2469970
399920.0000000    0.2722048
399960.0000000    0.2649139
400000.0000000    0.2721251
400040.0000000    0.2714764
400080.0000000    0.2678101
400120.0000000    0.2680488
400160.0000000    0.2591354
400200.0000000    0.2814089
400240.0000000    0.2640580
400280.0000000    0.2692880
400320.0000000    0.2576676
400360.0000000    0.2601846
400400.0000000    0.2316511
400440.0000000    0.2538040
400480.0000000    0.2489309
400520.0000000    0.2481041
400560.0000000    0.2649064
400600.0000000    0.2536701
400640.0000000    0.2536711
400680.0000000    0.2519352
400720.0000000    0.2583265
400760.0000000    0.2539764
400800.0000000    0.2524782
400840.0000000    0.2612715
400880.0000000    0.2617686
400920.0000000    0.2499257
400960.0000000    0.2603419
401000.0000000    0.2781945
401040.0000000    0.2623724
401080.0000000    0.2685151
401120.0000000    0.2630294
401160.0000000    0.2688006
401200.0000000    0.2343621
401240.0000000    0.2544406
401280.0000000    0.2436417
401320.0000000    0.2472314
401360.0000000    0.2547767
401400.0000000    0.2405573
401440.0000000    0.2436917
401480.0000000    0.2539237
401520.0000000    0.2365364
401560.0000000    0.2394561
401600.0000000    0.2592821
401640.0000000    0.2404221
401680.0000000    0.2345720
401720.0000000    0.2313242
401760.0000000    0.2365640
401800.0000000    0.2289170
401840.0000000    0.2351354
401880.0000000    0.2305137
401920.0000000    0.2497068
401960.0000000    0.2450875
402000.0000000    0.2684247
402040.0000000    0.2493221
402080.0000000    0.2601932
402120.0000000    0.2648814
402160.0000000    0.2599270
402200.0000000    0.2509689
402240.0000000    0.2553166
402280.0000000    0.2445115
402320.0000000    0.2459082
402360.0000000    0.2362646
402400.0000000    0.2334864
402440.0000000    0.2584430
402480.0000000    0.2442025
402520.0000000    0.2387185
402560.0000000    0.2494935
402600.0000000    0.2461763
402640.0000000    0.2486734
402680.0000000    0.2636879
402720.0000000    0.2761098
402760.0000000    0.2594230
402800.0000000    0.2653700
402840.0000000    0.2394917
402880.0000000    0.2501933
402920.0000000    0.2437183
402960.0000000    0.2512230
403000.0000000    0.2470659
403040.0000000    0.2565852
403080.0000000    0.2495091
403120.0000000    0.2421356
403160.0000000    0.2734493
403200.0000000    0.2588019
403240.0000000    0.2642541
403280.0000000    0.2749996
403320.0000000    0.2653421
403360.0000000    0.2460714
403400.0000000    0.2419632
403440.0000000    0.2480240
403480.0000000    0.2561587
403520.0000000    0.2669966
403560.0000000    0.2700296
403600.0000000    0.2701643
403640.0000000    0.2718720
403680.0000000    0.2633862
403720.0000000    0.2653140
403760.0000000    0.2809561
403800.0000000    0.2763414
403840.0000000    0.2519623
403880.0000000    0.2678091
403920.0000000    0.2679662
403960.0000000    0.2516831
404000.0000000    0.2691766
404040.0000000    0.2370344
404080.0000000    0.2559630
404120.0000000    0.2574244
404160.0000000    0.2724872
404200.0000000    0.2646999
404240.0000000    0.2619967
404280.0000000    0.2634315
404320.0000000    0.2566749
404360.0000000    0.2552432
404400.0000000    0.2563967
404440.0000000    0.2546960
404480.0000000    0.2674780
404520.0000000    0.2868751
404560.0000000    0.2639453
404600.0000000    0.2615172
404640.0000000    0.2666380
404680.0000000    0.2676743
404720.0000000    0.2432755
404760.0000000    0.2689061
404800.0000000    0.2627178
404840.0000000    0.2437841
404880.0000000    0.2605236
404920.0000000    0.2669546
404960.0000000    0.2505401
405000.0000000    0.2507341
405040.0000000    0.2527297
405080.0000000    0.2620642
405120.0000000    0.2315146
405160.0000000    0.2480805
405200.0000000    0.2616797
405240.0000000    0.2644826
405280.0000000    0.2629931
405320.0000000    0.2370335
405360.0000000    0.2619547
405400.0000000    0.2719358
405440.0000000    0.2704512
405480.0000000    0.2720337
405520.0000000    0.2851922
405560.0000000    0.2766279
405600.0000000    0.2814460
405640.0000000    0.2756334
405680.0000000    0.2706867
405720.0000000    0.2618198
405760.0000000    0.2645719
405800.0000000    0.2656417
405840.0000000    0.2610167
405880.0000000    0.2742422
405920.0000000    0.2661096
405960.0000000    0.2671030
406000.0000000    0.2664530
406040.0000000    0.2643793
406080.0000000    0.2721680
406120.0000000    0.2606441
406160.0000000    0.2624730
406200.0000000    0.2756902
406240.0000000    0.2806729
406280.0000000    0.2648607
406320.0000000    0.2677088
406360.0000000    0.2570771
406400.0000000    0.2675326
406440.0000000    0.2690138
406480.0000000    0.2648200
406520.0000000    0.2840749
406560.0000000    0.2628756
406600.0000000    0.2706707
406640.0000000    0.2697458
406680.0000000    0.2718250
406720.0000000    0.2729106
406760.0000000    0.2749946
406800.0000000    0.2713124
406840.0000000    0.2789564
406880.0000000    0.2854410
406920.0000000    0.2713687
406960.0000000    0.2600396
407000.0000000    0.2634123
407040.0000000    0.2597710
407080.0000000    0.2626289
407120.0000000    0.2668516
407160.0000000    0.2678653
407200.0000000    0.2744374
407240.0000000    0.2576452
407280.0000000    0.2536495
407320.0000000    0.2535073
407360.0000000    0.2523609
407400.0000000    0.2644479
407440.0000000    0.2581418
407480.0000000    0.2355298
407520.0000000    0.2640351
407560.0000000    0.2631204
407600.0000000    0.2477373
407640.0000000    0.2603940
407680.0000000    0.2694208
407720.0000000    0.2554094
407760.0000000    0.2477493
407800.0000000    0.2460826
407840.0000000    0.2598365
407880.0000000    0.2506415
407920.0000000    0.2338112
407960.0000000    0.2533358
408000.0000000    0.2421331
408040.0000000    0.2504067
408080.0000000    0.2292913
408120.0000000    0.2473847
408160.0000000    0.2410870
408200.0000000    0.2471156
408240.0000000    0.2477662
408280.0000000    0.2608057
408320.0000000    0.2491432
408360.0000000    0.2568628
408400.0000000    0.2471920
408440.0000000    0.2483729
408480.0000000    0.2452358
408520.0000000    0.2424627
408560.0000000    0.2478786
408600.0000000    0.2468942
408640.0000000    0.2666392
408680.0000000    0.2546771
408720.0000000    0.2557094
408760.0000000    0.2739333
408800.0000000    0.2781064
408840.0000000    0.2735868
408880.0000000    0.2561234
408920.0000000    0.2808624
408960.0000000    0.2851620
409000.0000000    0.2891882
409040.0000000    0.2604604
409080.0000000    0.2380756
409120.0000000    0.2689292
409160.0000000    0.2519114
409200.0000000    0.2616436
409240.0000000    0.2750785
409280.0000000    0.2555685
409320.0000000    0.2560385
409360.0000000    0.2638750
409400.0000000    0.2768578
409440.0000000    0.2630521
409480.0000000    0.2593437
409520.0000000    0.2637919
409560.0000000    0.2507188
409600.0000000    0.2704218
409640.0000000    0.2984891
409680.0000000    0.2673378
409720.0000000    0.2854058
409760.0000000    0.2514888
409800.0000000    0.2815711
409840.0000000    0.2563713
409880.0000000    0.2565900
409920.0000000    0.2604744
409960.0000000    0.2645826
410000.0000000    0.2581864
410040.0000000    0.2659892
410080.0000000    0.2710099
410120.0000000    0.2642070
410160.0000000    0.2672234
410200.0000000    0.2801510
410240.0000000    0.2548328
410280.0000000    0.2649570
410320.0000000    0.2387347
410360.0000000    0.2500835
410400.0000000    0.2794519
410440.0000000    0.2628435
410480.0000000    0.2649773
410520.0000000    0.2657965
410560.0000000    0.2409185
410600.0000000    0.2408650
410640.0000000    0.2653755
410680.0000000    0.2421617
410720.0000000    0.2494570
410760.0000000    0.2804559
410800.0000000    0.2704626
410840.0000000    0.2741108
410880.0000000    0.2756062
410920.0000000    0.2722554
410960.0000000    0.2778800
411000.0000000    0.2818097
411040.0000000    0.2608818
411080.0000000    0.2605135
411120.0000000    0.2659535
411160.0000000    0.2572636
411200.0000000    0.2564530
411240.0000000    0.2365060
411280.0000000    0.2581204
411320.0000000    0.2438514
411360.0000000    0.2550392
411400.0000000    0.2728647
411440.0000000    0.2868926
411480.0000000    0.2827195
411520.0000000    0.2548699
411560.0000000    0.2707324
411600.0000000    0.2539677
411640.0000000    0.2723203
411680.0000000    0.2720409
411720.0000000    0.2673812
411760.0000000    0.2841793
411800.0000000    0.2950597
411840.0000000    0.3031277
411880.0000000    0.2805648
411920.0000000    0.2773812
411960.0000000    0.2915780
412000.0000000    0.2579255
412040.0000000    0.2862622
412080.0000000    0.2697041
412120.0000000    0.2864939
412160.0000000    0.2523116
412200.0000000    0.2635058
412240.0000000    0.2503383
412280.0000000    0.2610254
412320.0000000    0.2568106
412360.0000000    0.2319764
412400.0000000    0.2328407
412440.0000000    0.2570621
412480.0000000    0.2552012
412520.0000000    0.2495743
412560.0000000    0.2622372
412600.0000000    0.2533223
412640.0000000    0.2608284
412680.0000000    0.2570037
412720.0000000    0.2600322
412760.0000000    0.2683118
412800.0000000    0.2626247
412840.0000000    0.2544909
412880.0000000    0.2694007
412920.0000000    0.2649754
412960.0000000    0.2769093
413000.0000000    0.2636034
413040.0000000    0.2573236
413080.0000000    0.2666602
413120.0000000    0.2658446
413160.0000000    0.2526723
413200.0000000    0.2612411
413240.0000000    0.2812560
413280.0000000    0.2733950
413320.0000000    0.2740501
413360.0000000    0.2640172
413400.0000000    0.2761648
413440.0000000    0.2617511
413480.0000000    0.2265744
413520.0000000    0.2659059
413560.0000000    0.2439429
413600.0000000    0.2505327
413640.0000000    0.2510144
413680.0000000    0.2538988
413720.0000000    0.2535742
413760.0000000    0.2307171
413800.0000000    0.2650491
413840.0000000    0.2385821
413880.0000000    0.2384286
413920.0000000    0.2547824
413960.0000000    0.2385574
414000.0000000    0.2549855
414040.0000000    0.2459644
414080.0000000    0.2658830
414120.0000000    0.2557464
414160.0000000    0.2776999
414200.0000000    0.2727928
414240.0000000    0.2808572
414280.0000000    0.2648744
414320.0000000    0.2529519
414360.0000000    0.2616502
414400.0000000    0.2567599
414440.0000000    0.2504262
414480.0000000    0.2695566
414520.0000000    0.2524713
414560.0000000    0.2637570
414600.0000000    0.2582487
414640.0000000    0.2703457
414680.0000000    0.2698706
414720.0000000    0.2725133
414760.0000000    0.2769284
414800.0000000    0.2780727
414840.0000000    0.2648075
414880.0000000    0.2430750
414920.0000000    0.2518235
414960.0000000    0.2569096
415000.0000000    0.2409056
415040.0000000    0.2491124
415080.0000000    0.2602996
415120.0000000    0.2553169
415160.0000000    0.2544269
415200.0000000    0.2619621
415240.0000000    0.2558582
415280.0000000    0.2690946
415320.0000000    0.2704328
415360.0000000    0.2654329
415400.0000000    0.2697993
415440.0000000    0.2574276
415480.0000000    0.2603361
415520.0000000    0.2677640
415560.0000000    0.2784625
415600.0000000    0.2562522
415640.0000000    0.2625367
415680.0000000    0.2673249
415720.0000000    0.2517171
415760.0000000    0.2531252
415800.0000000    0.2550567
415840.0000000    0.2791481
415880.0000000    0.2785136
415920.0000000    0.2774118
415960.0000000    0.3034745
416000.0000000    0.2819365
416040.0000000    0.2556704
416080.0000000    0.2553737
416120.0000000    0.2797290
416160.0000000    0.2620246
416200.0000000    0.2489093
416240.0000000    0.2621692
416280.0000000    0.2578864
416320.0000000    0.2557058
416360.0000000    0.2564118
416400.0000000    0.2446034
416440.0000000    0.2495826
416480.0000000    0.2609141
416520.0000000    0.2497595
416560.0000000    0.2481337
416600.0000000    0.2272804
416640.0000000    0.2374812
416680.0000000    0.2610919
416720.0000000    0.2414330
416760.0000000    0.2434927
416800.0000000    0.2643748
416840.0000000    0.2639442
416880.0000000    0.2571341
416920.0000000    0.2469375
416960.0000000    0.2446049
417000.0000000    0.2422719
417040.0000000    0.2565271
417080.0000000    0.2654200
417120.0000000    0.2606727
417160.0000000    0.2664822
417200.0000000    0.2513491
417240.0000000    0.2455765
417280.0000000    0.2849369
417320.0000000    0.2592900
417360.0000000    0.2654635
417400.0000000    0.2603804
417440.0000000    0.2697763
417480.0000000    0.2623483
417520.0000000    0.2545829
417560.0000000    0.2415964
417600.0000000    0.2558823
417640.0000000    0.2704549
417680.0000000    0.2651219
417720.0000000    0.2675340
417760.0000000    0.2534814
417800.0000000    0.2656167
417840.0000000    0.2691895
417880.0000000    0.2773539
417920.0000000    0.2473187
417960.0000000    0.2601930
418000.0000000    0.2636007
418040.0000000    0.2407186
418080.0000000    0.2540714
418120.0000000    0.2609766
418160.0000000    0.2492121
418200.0000000    0.2635528
418240.0000000    0.2851009
418280.0000000    0.2624669
418320.0000000    0.2638638
418360.0000000    0.2651552
418400.0000000    0.2790690
418440.0000000    0.2817735
418480.0000000    0.2652319
418520.0000000    0.2847125
418560.0000000    0.2532589
418600.0000000    0.2526832
418640.0000000    0.2702430
418680.0000000    0.2717864
418720.0000000    0.2735886
418760.0000000    0.2792209
418800.0000000    0.2851927
418840.0000000    0.2743681
418880.0000000    0.2707548
418920.0000000    0.2464364
418960.0000000    0.2630774
419000.0000000    0.2478040
419040.0000000    0.2563502
419080.0000000    0.2696083
419120.0000000    0.2696840
419160.0000000    0.2560326
419200.0000000    0.2651488
419240.0000000    0.2611010
419280.0000000    0.2575712
419320.0000000    0.2419416
419360.0000000    0.2552100
419400.0000000    0.2562714
419440.0000000    0.2655473
419480.0000000    0.2591922
419520.0000000    0.2776227
419560.0000000    0.2606848
419600.0000000    0.2712068
419640.0000000    0.2736749
419680.0000000    0.2619368
419720.0000000    0.2677163
419760.0000000    0.2568752
419800.0000000    0.2589007
419840.0000000    0.2407712
419880.0000000    0.2420287
419920.0000000    0.2540926
419960.0000000    0.2485076
420000.0000000    0.2501301
420040.0000000    0.2570881
420080.0000000    0.2764054
420120.0000000    0.2640833
420160.0000000    0.2631425
420200.0000000    0.2519993
420240.0000000    0.2494193
420280.0000000    0.2534262
420320.0000000    0.2481845
420360.0000000    0.2714724
420400.0000000    0.2606341
420440.0000000    0.2675397
420480.0000000    0.2660280
420520.0000000    0.2769916
420560.0000000    0.2815417
420600.0000000    0.2755978
420640.0000000    0.2951849
420680.0000000    0.2524230
420720.0000000    0.2478167
420760.0000000    0.2534840
420800.0000000    0.2551752
420840.0000000    0.2598413
420880.0000000    0.2571957
420920.0000000    0.2590946
420960.0000000    0.2401069
421000.0000000    0.2436507
421040.0000000    0.2727852
421080.0000000    0.2533602
421120.0000000    0.2690924
421160.0000000    0.2637054
421200.0000000    0.2667065
421240.0000000    0.2635911
421280.0000000    0.2682999
421320.0000000    0.2698840
421360.0000000    0.2569547
421400.0000000    0.2655378
421440.0000000    0.2435621
421480.0000000    0.2599641
421520.0000000    0.2465581
421560.0000000    0.2515709
421600.0000000    0.2565436
421640.0000000    0.2802285
421680.0000000    0.2597994
421720.0000000    0.2433938
421760.0000000    0.2419548
421800.0000000    0.2441480
421840.0000000    0.2404474
421880.0000000    0.2488137
421920.0000000    0.2528723
421960.0000000    0.2477829
422000.0000000    0.2592743
422040.0000000    0.2467041
422080.0000000    0.2393874
422120.0000000    0.2444129
422160.0000000    0.2377480
422200.0000000    0.2451042
422240.0000000    0.2507654
422280.0000000    0.2350793
422320.0000000    0.2541451
422360.0000000    0.2594319
422400.0000000    0.2356449
422440.0000000    0.2625686
422480.0000000    0.2600465
422520.0000000    0.2664127
422560.0000000    0.2544504
422600.0000000    0.2570153
422640.0000000    0.2606394
422680.0000000    0.2703274
422720.0000000    0.2505782
422760.0000000    0.2460106
422800.0000000    0.2650086
422840.0000000    0.2485440
422880.0000000    0.2676172
422920.0000000    0.2785042
422960.0000000    0.2668468
423000.0000000    0.2770705
423040.0000000    0.2670847
423080.0000000    0.2863359
423120.0000000    0.2907790
423160.0000000    0.2832367
423200.0000000    0.2582529
423240.0000000    0.2809925
423280.0000000    0.2674761
423320.0000000    0.2698402
423360.0000000    0.2722686
423400.0000000    0.2787070
423440.0000000    0.2605082
423480.0000000    0.2803669
423520.0000000    0.2554695
423560.0000000    0.2561271
423600.0000000    0.2990662
423640.0000000    0.2724859
423680.0000000    0.2564717
423720.0000000    0.2629741
423760.0000000    0.2670612
423800.0000000    0.2594540
423840.0000000    0.2737262
423880.0000000    0.2814449
423920.0000000    0.2521063
423960.0000000    0.2583112
424000.0000000    0.2549902
424040.0000000    0.2539915
424080.0000000    0.2621009
424120.0000000    0.2606707
424160.0000000    0.2762506
424200.0000000    0.2507718
424240.0000000    0.2613983
424280.0000000    0.2705676
424320.0000000    0.2831624
424360.0000000    0.2872795
424400.0000000    0.2688039
424440.0000000    0.2731250
424480.0000000    0.2643948
424520.0000000    0.2624392
424560.0000000    0.2840740
424600.0000000    0.2580856
424640.0000000    0.2782674
424680.0000000    0.2595130
424720.0000000    0.2630621
424760.0000000    0.2630391
424800.0000000    0.2521517
424840.0000000    0.2387347
424880.0000000    0.2480006
424920.0000000    0.2706655
424960.0000000    0.2561097
425000.0000000    0.2612166
425040.0000000    0.2543143
425080.0000000    0.2703936
425120.0000000    0.2633482
425160.0000000    0.2610339
425200.0000000    0.2716011
425240.0000000    0.2862974
425280.0000000    0.2735386
425320.0000000    0.2758157
425360.0000000    0.2880032
425400.0000000    0.2855587
425440.0000000    0.2853599
425480.0000000    0.2540183
425520.0000000    0.2802101
425560.0000000    0.2811770
425600.0000000    0.2876060
425640.0000000    0.3000201
425680.0000000    0.2674387
425720.0000000    0.2708109
425760.0000000    0.2927240
425800.0000000    0.2761195
425840.0000000    0.2836937
425880.0000000    0.2873656
425920.0000000    0.2918229
425960.0000000    0.2859971
426000.0000000    0.2842152
426040.0000000    0.3128214
426080.0000000    0.2849125
426120.0000000    0.3010983
426160.0000000    0.3007702
426200.0000000    0.2900014
426240.0000000    0.2818747
426280.0000000    0.2994863
426320.0000000    0.2888925
426360.0000000    0.2698125
426400.0000000    0.2822503
426440.0000000    0.2706506
426480.0000000    0.2798243
426520.0000000    0.2782198
426560.0000000    0.2671527
426600.0000000    0.2701765
426640.0000000    0.2735036
426680.0000000    0.2529965
426720.0000000    0.2436277
426760.0000000    0.2866158
426800.0000000    0.2736149
426840.0000000    0.2579012
426880.0000000    0.2693144
426920.0000000    0.2791822
426960.0000000    0.2637074
427000.0000000    0.2881849
427040.0000000    0.2638113
427080.0000000    0.2952824
427120.0000000    0.2891388
427160.0000000    0.2691396
427200.0000000    0.2779523
427240.0000000    0.2668702
427280.0000000    0.2768305
427320.0000000    0.2894095
427360.0000000    0.2640947
427400.0000000    0.2776857
427440.0000000    0.2719966
427480.0000000    0.2673309
427520.0000000    0.2797023
427560.0000000    0.2626661
427600.0000000    0.2796160
427640.0000000    0.2639719
427680.0000000    0.2660180
427720.0000000    0.2973370
427760.0000000    0.2977966
427800.0000000    0.2911639
427840.0000000    0.3056926
427880.0000000    0.2613729
427920.0000000    0.2606841
427960.0000000    0.2803103
428000.0000000    0.2626515
428040.0000000    0.2669194
428080.0000000    0.2658208
428120.0000000    0.2579457
428160.0000000    0.2925421
428200.0000000    0.2913302
428240.0000000    0.2693529
428280.0000000    0.2579888
428320.0000000    0.2837762
428360.0000000    0.2753280
428400.0000000    0.2840501
428440.0000000    0.2976203
428480.0000000    0.2836819
428520.0000000    0.2955993
428560.0000000    0.2822553
428600.0000000    0.2729121
428640.0000000    0.2677640
428680.0000000    0.2795555
428720.0000000    0.2743604
428760.0000000    0.2848002
428800.0000000    0.2847528
428840.0000000    0.3073380
428880.0000000    0.2951808
428920.0000000    0.2851523
428960.0000000    0.2960659
429000.0000000    0.2925841
429040.0000000    0.2817569
429080.0000000    0.2867258
429120.0000000    0.2896823
429160.0000000    0.2900069
429200.0000000    0.2827880
429240.0000000    0.2881633
429280.0000000    0.2979821
429320.0000000    0.2891436
429360.0000000    0.2551518
429400.0000000    0.2677088
429440.0000000    0.2821121
429480.0000000    0.2710585
429520.0000000    0.2856193
429560.0000000    0.2808747
429600.0000000    0.2974134
429640.0000000    0.2727931
429680.0000000    0.2740614
429720.0000000    0.2760556
429760.0000000    0.2785631
429800.0000000    0.2734192
429840.0000000    0.2787464
429880.0000000    0.2774154
429920.0000000    0.2921661
429960.0000000    0.2834422
430000.0000000    0.2759763
430040.0000000    0.2838024
430080.0000000    0.2707573
430120.0000000    0.2573944
430160.0000000    0.2481228
430200.0000000    0.2611591
430240.0000000    0.2816034
430280.0000000    0.2772903
430320.0000000    0.2801646
430360.0000000    0.2859818
430400.0000000    0.2659416
430440.0000000    0.2517096
430480.0000000    0.2674330
430520.0000000    0.2585592
430560.0000000    0.2586059
430600.0000000    0.2713672
430640.0000000    0.2637024
430680.0000000    0.2592164
430720.0000000    0.2609047
430760.0000000    0.2519401
430800.0000000    0.2460243
430840.0000000    0.2589810
430880.0000000    0.2654294
430920.0000000    0.2762112
430960.0000000    0.2755837
431000.0000000    0.2437899
431040.0000000    0.2570390
431080.0000000    0.2612388
431120.0000000    0.2311053
431160.0000000    0.2445538
431200.0000000    0.2493609
431240.0000000    0.2556229
431280.0000000    0.2640714
431320.0000000    0.2510795
431360.0000000    0.2442045
431400.0000000    0.2655186
431440.0000000    0.2527984
431480.0000000    0.2588627
431520.0000000    0.2566622
431560.0000000    0.2622083
431600.0000000    0.2705336
431640.0000000    0.2494291
431680.0000000    0.2657009
431720.0000000    0.2660035
431760.0000000    0.2616698
431800.0000000    0.2645048
431840.0000000    0.2670478
431880.0000000    0.2541443
431920.0000000    0.2814396
431960.0000000    0.2656813
432000.0000000    0.2506460
432040.0000000    0.2675714
432080.0000000    0.2605000
432120.0000000    0.2657197
432160.0000000    0.2617492
432200.0000000    0.2478078
432240.0000000    0.2568971
432280.0000000    0.2633062
432320.0000000    0.2726265
432360.0000000    0.2666787
432400.0000000    0.2650799
432440.0000000    0.2672123
432480.0000000    0.2621756
432520.0000000    0.2562868
432560.0000000    0.2633995
432600.0000000    0.2592160
432640.0000000    0.2658479
432680.0000000    0.2590368
432720.0000000    0.2578061
432760.0000000    0.2722941
432800.0000000    0.2739567
432840.0000000    0.2835358
432880.0000000    0.2660025
432920.0000000    0.2393601
432960.0000000    0.2491889
433000.0000000    0.2699221
433040.0000000    0.2687303
433080.0000000    0.2841149
433120.0000000    0.2726821
433160.0000000    0.2891891
433200.0000000    0.2838409
433240.0000000    0.2735760
433280.0000000    0.2741750
433320.0000000    0.2696656
433360.0000000    0.2651225
433400.0000000    0.2730429
433440.0000000    0.2576780
433480.0000000    0.2644072
433520.0000000    0.2811387
433560.0000000    0.2662448
433600.0000000    0.2609088
433640.0000000    0.2581570
433680.0000000    0.2641895
433720.0000000    0.2417991
433760.0000000    0.2654011
433800.0000000    0.2631921
433840.0000000    0.2715389
433880.0000000    0.2493830
433920.0000000    0.2455725
433960.0000000    0.2506255
434000.0000000    0.2582487
434040.0000000    0.2675801
434080.0000000    0.2650086
434120.0000000    0.2812220
434160.0000000    0.2716387
434200.0000000    0.2524432
434240.0000000    0.2639355
434280.0000000    0.2521766
434320.0000000    0.2785706
434360.0000000    0.2560170
434400.0000000    0.2569841
434440.0000000    0.2365733
434480.0000000    0.2588625
434520.0000000    0.2553660
434560.0000000    0.2653910
434600.0000000    0.2587538
434640.0000000    0.2645442
434680.0000000    0.2720493
434720.0000000    0.2541410
434760.0000000    0.2503519
434800.0000000    0.2499910
434840.0000000    0.2427691
434880.0000000    0.2335090
434920.0000000    0.2429149
434960.0000000    0.2375520
435000.0000000    0.2493558
435040.0000000    0.2555865
435080.0000000    0.2381710
435120.0000000    0.2735827
435160.0000000    0.2409738
435200.0000000    0.2552685
435240.0000000    0.2317247
435280.0000000    0.2378771
435320.0000000    0.2545844
435360.0000000    0.2427594
435400.0000000    0.2472049
435440.0000000    0.2427162
435480.0000000    0.2366204
435520.0000000    0.2543739
435560.0000000    0.2494700
435600.0000000    0.2562278
435640.0000000    0.2234253
435680.0000000    0.2456824
435720.0000000    0.2453572
435760.0000000    0.2636911
435800.0000000    0.2549565
435840.0000000    0.2692564
435880.0000000    0.2525972
435920.0000000    0.2442755
435960.0000000    0.2388369
436000.0000000    0.2402522
436040.0000000    0.2673610
436080.0000000    0.2551109
436120.0000000    0.2675892
436160.0000000    0.2521673
436200.0000000    0.2637066
436240.0000000    0.2695224
436280.0000000    0.2468944
436320.0000000    0.2652362
436360.0000000    0.2526748
436400.0000000    0.2496379
436440.0000000    0.2695744
436480.0000000    0.2579033
436520.0000000    0.2762722
436560.0000000    0.2749673
436600.0000000    0.2579952
436640.0000000    0.2672494
436680.0000000    0.2780358
436720.0000000    0.2830866
436760.0000000    0.2556187
436800.0000000    0.2954260
436840.0000000    0.2607619
436880.0000000    0.2707780
436920.0000000    0.2610192
436960.0000000    0.2597656
437000.0000000    0.2610159
437040.0000000    0.2447629
437080.0000000    0.2580791
437120.0000000    0.2670408
437160.0000000    0.2579879
437200.0000000    0.2602726
437240.0000000    0.2568415
437280.0000000    0.2586828
437320.0000000    0.2503477
437360.0000000    0.2566019
437400.0000000    0.2525606
437440.0000000    0.2571715
437480.0000000    0.2444703
437520.0000000    0.2543287
437560.0000000    0.2385990
437600.0000000    0.2660973
437640.0000000    0.2567255
437680.0000000    0.2304312
437720.0000000    0.2535838
437760.0000000    0.2570442
437800.0000000    0.2800841
437840.0000000    0.2609278
437880.0000000    0.2541989
437920.0000000    0.2610220
437960.0000000    0.2543194
438000.0000000    0.2571122
438040.0000000    0.2700800
438080.0000000    0.2490813
438120.0000000    0.2688320
438160.0000000    0.2609561
438200.0000000    0.2437744
438240.0000000    0.2556682
438280.0000000    0.2502971
438320.0000000    0.2559359
438360.0000000    0.2528788
438400.0000000    0.2491123
438440.0000000    0.2482511
438480.0000000    0.2389079
438520.0000000    0.2498626
438560.0000000    0.2734421
438600.0000000    0.2568831
438640.0000000    0.2708738
438680.0000000    0.2782866
438720.0000000    0.2695533
438760.0000000    0.2887503
438800.0000000    0.2716768
438840.0000000    0.2818674
438880.0000000    0.2867725
438920.0000000    0.2723464
438960.0000000    0.2847500
439000.0000000    0.2561856
439040.0000000    0.2687915
439080.0000000    0.2662204
439120.0000000    0.2605266
439160.0000000    0.2630966
439200.0000000    0.2667120
439240.0000000    0.2922788
439280.0000000    0.2697897
439320.0000000    0.2936435
439360.0000000    0.2838538
439400.0000000    0.2604669
439440.0000000    0.2619871
439480.0000000    0.2713650
439520.0000000    0.2677472
439560.0000000    0.2755113
439600.0000000    0.2754667
439640.0000000    0.2717917
439680.0000000    0.2632578
439720.0000000    0.2870989
439760.0000000    0.2653203
439800.0000000    0.2778429
439840.0000000    0.2736492
439880.0000000    0.2716359
439920.0000000    0.2862741
439960.0000000    0.2775159
440000.0000000    0.2949540
440040.0000000    0.2962075
440080.0000000    0.2865885
440120.0000000    0.2524937
440160.0000000    0.2854891
440200.0000000    0.2798899
440240.0000000    0.2833918
440280.0000000    0.2971825
440320.0000000    0.2629449
440360.0000000    0.2612126
440400.0000000    0.2599215
440440.0000000    0.2715515
440480.0000000    0.2856483
440520.0000000    0.2765608
440560.0000000    0.2774663
440600.0000000    0.2795591
440640.0000000    0.2709113
440680.0000000    0.2719586
440720.0000000    0.2676384
440760.0000000    0.2844590
440800.0000000    0.2634870
440840.0000000    0.2856467
440880.0000000    0.2708556
440920.0000000    0.2566602
440960.0000000    0.2606055
441000.0000000    0.2492348
441040.0000000    0.2442337
441080.0000000    0.2547114
441120.0000000    0.2460998
441160.0000000    0.2765891
441200.0000000    0.2515913
441240.0000000    0.2616204
441280.0000000    0.2622963
441320.0000000    0.2732159
441360.0000000    0.2526130
441400.0000000    0.2658968
441440.0000000    0.2592973
441480.0000000    0.2676274
441520.0000000    0.2581284
441560.0000000    0.2643716
441600.0000000    0.2746961
441640.0000000    0.2789288
441680.0000000    0.2715361
441720.0000000    0.2728182
441760.0000000    0.2744018
441800.0000000    0.2858590
441840.0000000    0.2596137
441880.0000000    0.2784742
441920.0000000    0.2660962
441960.0000000    0.2844851
442000.0000000    0.2549249
442040.0000000    0.2729049
442080.0000000    0.2670438
442120.0000000    0.2649010
442160.0000000    0.2817444
442200.0000000    0.2621356
442240.0000000    0.2516414
442280.0000000    0.2560189
442320.0000000    0.2494549
442360.0000000    0.2584550
442400.0000000    0.2571941
442440.0000000    0.2557442
442480.0000000    0.2707654
442520.0000000    0.2701920
442560.0000000    0.2770486
442600.0000000    0.2863451
442640.0000000    0.2836020
442680.0000000    0.2875431
442720.0000000    0.2906353
442760.0000000    0.2705264
442800.0000000    0.2658830
442840.0000000    0.2416954
442880.0000000    0.2561575
442920.0000000    0.2516761
442960.0000000    0.2561215
443000.0000000    0.2469438
443040.0000000    0.2643023
443080.0000000    0.2603750
443120.0000000    0.2377949
443160.0000000    0.2462930
443200.0000000    0.2353468
443240.0000000    0.2416872
443280.0000000    0.2664573
443320.0000000    0.2627671
443360.0000000    0.2495617
443400.0000000    0.2402194
443440.0000000    0.2347986
443480.0000000    0.2431643
443520.0000000    0.2562776
443560.0000000    0.2714843
443600.0000000    0.2665794
443640.0000000    0.2511066
443680.0000000    0.2530836
443720.0000000    0.2411314
443760.0000000    0.2501104
443800.0000000    0.2619601
443840.0000000    0.2577518
443880.0000000    0.2580970
443920.0000000    0.2484463
443960.0000000    0.2616545
444000.0000000    0.2661066
444040.0000000    0.2436760
444080.0000000    0.2540274
444120.0000000    0.2737094
444160.0000000    0.2658802
444200.0000000    0.2793680
444240.0000000    0.2620964
444280.0000000    0.2778879
444320.0000000    0.2840352
444360.0000000    0.2672400
444400.0000000    0.2591901
444440.0000000    0.2518102
444480.0000000    0.2577378
444520.0000000    0.2681354
444560.0000000    0.2593375
444600.0000000    0.2541827
444640.0000000    0.2423307
444680.0000000    0.2574400
444720.0000000    0.2651291
444760.0000000    0.2539772
444800.0000000    0.2533005
444840.0000000    0.2474855
444880.0000000    0.2534343
444920.0000000    0.2754366
444960.0000000    0.2660516
445000.0000000    0.2454491
445040.0000000    0.2519186
445080.0000000    0.2560726
445120.0000000    0.2437898
445160.0000000    0.2405968
445200.0000000    0.2646641
445240.0000000    0.2733890
445280.0000000    0.2586732
445320.0000000    0.2690298
445360.0000000    0.2431422
445400.0000000    0.2852256
445440.0000000    0.2667671
445480.0000000    0.2660565
445520.0000000    0.2613199
445560.0000000    0.2515369
445600.0000000    0.2684003
445640.0000000    0.2627914
445680.0000000    0.2546453
445720.0000000    0.2703004
445760.0000000    0.2605281
445800.0000000    0.2569064
445840.0000000    0.2523135
445880.0000000    0.2561435
445920.0000000    0.2622098
445960.0000000    0.2730739
446000.0000000    0.2711510
446040.0000000    0.2650086
446080.0000000    0.2724367
446120.0000000    0.2655145
446160.0000000    0.2397209
446200.0000000    0.2647350
446240.0000000    0.2850418
446280.0000000    0.2396865
446320.0000000    0.2840301
446360.0000000    0.2624281
446400.0000000    0.2599080
446440.0000000    0.2456232
446480.0000000    0.2748667
446520.0000000    0.2573451
446560.0000000    0.2563052
446600.0000000    0.2599022
446640.0000000    0.2727525
446680.0000000    0.2596907
446720.0000000    0.2384547
446760.0000000    0.2620805
446800.0000000    0.2583051
446840.0000000    0.2540000
446880.0000000    0.2551329
446920.0000000    0.2539744
446960.0000000    0.2569767
447000.0000000    0.2609037
447040.0000000    0.2509702
447080.0000000    0.2656706
447120.0000000    0.2692069
447160.0000000    0.2576191
447200.0000000    0.2641456
447240.0000000    0.2589292
447280.0000000    0.2367485
447320.0000000    0.2467149
447360.0000000    0.2589208
447400.0000000    0.2557288
447440.0000000    0.2816595
447480.0000000    0.2913825
447520.0000000    0.2673194
447560.0000000    0.2722301
447600.0000000    0.2749019
447640.0000000    0.2790575
447680.0000000    0.2680677
447720.0000000    0.2693722
447760.0000000    0.2639014
447800.0000000    0.2720543
447840.0000000    0.2565258
447880.0000000    0.2863689
447920.0000000    0.2662899
447960.0000000    0.2544359
448000.0000000    0.2734016
448040.0000000    0.2736596
448080.0000000    0.2953143
448120.0000000    0.2486817
448160.0000000    0.2795480
448200.0000000    0.2726180
448240.0000000    0.2828927
448280.0000000    0.2764959
448320.0000000    0.2577818
448360.0000000    0.2773774
448400.0000000    0.2637897
448440.0000000    0.2794221
448480.0000000    0.2941039
448520.0000000    0.2610704
448560.0000000    0.2704107
448600.0000000    0.2579734
448640.0000000    0.2821862
448680.0000000    0.2646160
448720.0000000    0.2848588
448760.0000000    0.2810808
448800.0000000    0.2691137
448840.0000000    0.2820078
448880.0000000    0.2950620
448920.0000000    0.2999512
448960.0000000    0.2883612
449000.0000000    0.3102082
449040.0000000    0.2957548
449080.0000000    0.2833260
449120.0000000    0.3041745
449160.0000000    0.2589101
449200.0000000    0.2548480
449240.0000000    0.2731956
449280.0000000    0.2534082
449320.0000000    0.2622928
449360.0000000    0.2779572
449400.0000000    0.2741542
449440.0000000    0.2645407
449480.0000000    0.2683946
449520.0000000    0.2635303
449560.0000000    0.2672050
449600.0000000    0.2798989
449640.0000000    0.2747325
449680.0000000    0.2813143
449720.0000000    0.2924458
449760.0000000    0.2737061
449800.0000000    0.2732860
449840.0000000    0.2809891
449880.0000000    0.2684972
449920.0000000    0.2795932
449960.0000000    0.2784083
450000.0000000    0.2620495
450040.0000000    0.2818980
450080.0000000    0.2976324
450120.0000000    0.2756639
450160.0000000    0.2749775
450200.0000000    0.2917880
450240.0000000    0.2862566
450280.0000000    0.2639751
450320.0000000    0.2686555
450360.0000000    0.2801565
450400.0000000    0.2657549
450440.0000000    0.2658077
450480.0000000    0.2754279
450520.0000000    0.2675386
450560.0000000    0.2707371
450600.0000000    0.2763411
450640.0000000    0.2633998
450680.0000000    0.2549979
450720.0000000    0.2619561
450760.0000000    0.2692769
450800.0000000    0.2856709
450840.0000000    0.2710876
450880.0000000    0.2809893
450920.0000000    0.2921650
450960.0000000    0.2912756
451000.0000000    0.2876812
451040.0000000    0.3045186
451080.0000000    0.2892420
451120.0000000    0.2964205
451160.0000000    0.2841508
451200.0000000    0.2612423
451240.0000000    0.2832109
451280.0000000    0.2832532
451320.0000000    0.2813806
451360.0000000    0.2865961
451400.0000000    0.2889766
451440.0000000    0.3015970
451480.0000000    0.2675479
451520.0000000    0.3090945
451560.0000000    0.2795001
451600.0000000    0.2918332
451640.0000000    0.2769227
451680.0000000    0.2751813
451720.0000000    0.2892099
451760.0000000    0.2933637
451800.0000000    0.3023739
451840.0000000    0.2819202
451880.0000000    0.2940588
451920.0000000    0.2800020
451960.0000000    0.3094833
452000.0000000    0.2801241
452040.0000000    0.2936464
452080.0000000    0.2716620
452120.0000000    0.2893958
452160.0000000    0.2797020
452200.0000000    0.2881683
452240.0000000    0.2741913
452280.0000000    0.2641650
452320.0000000    0.2615322
452360.0000000    0.2723921
452400.0000000    0.2766469
452440.0000000    0.2793876
452480.0000000    0.2777748
452520.0000000    0.2673351
452560.0000000    0.2705308
452600.0000000    0.2749385
452640.0000000    0.2662027
452680.0000000    0.2657197
452720.0000000    0.2641576
452760.0000000    0.2713486
452800.0000000    0.2911642
452840.0000000    0.2836990
452880.0000000    0.2754423
452920.0000000    0.2622492
452960.0000000    0.2722876
453000.0000000    0.2824513
453040.0000000    0.2866089
453080.0000000    0.2871714
453120.0000000    0.2872519
453160.0000000    0.2846622
453200.0000000    0.2711101
453240.0000000    0.2733951
453280.0000000    0.2700385
453320.0000000    0.2757206
453360.0000000    0.2489128
453400.0000000    0.2652184
453440.0000000    0.2503057
453480.0000000    0.2603607
453520.0000000    0.2672942
453560.0000000    0.2794001
453600.0000000    0.2766280
453640.0000000    0.2612961
453680.0000000    0.2625245
453720.0000000    0.2675360
453760.0000000    0.2636737
453800.0000000    0.2633560
453840.0000000    0.2796079
453880.0000000    0.2835952
453920.0000000    0.2927029
453960.0000000    0.2641398
454000.0000000    0.2650437
454040.0000000    0.2530279
454080.0000000    0.2560657
454120.0000000    0.2679281
454160.0000000    0.2635945
454200.0000000    0.2575148
454240.0000000    0.2720315
454280.0000000    0.2754380
454320.0000000    0.2733387
454360.0000000    0.2618310
454400.0000000    0.2758045
454440.0000000    0.2583615
454480.0000000    0.2699898
454520.0000000    0.2782176
454560.0000000    0.2619081
454600.0000000    0.2795870
454640.0000000    0.2669688
454680.0000000    0.2681074
454720.0000000    0.2832256
454760.0000000    0.2869570
454800.0000000    0.2701337
454840.0000000    0.2826469
454880.0000000    0.2746818
454920.0000000    0.2721475
454960.0000000    0.2743372
455000.0000000    0.2653743
455040.0000000    0.2773198
455080.0000000    0.2668129
455120.0000000    0.2759349
455160.0000000    0.2812023
455200.0000000    0.2868278
455240.0000000    0.2824848
455280.0000000    0.2849290
455320.0000000    0.2643654
455360.0000000    0.2900169
455400.0000000    0.2865989
455440.0000000    0.2652184
455480.0000000    0.2722015
455520.0000000    0.2674258
455560.0000000    0.2827660
455600.0000000    0.2667205
455640.0000000    0.2716327
455680.0000000    0.2695238
455720.0000000    0.2664846
455760.0000000    0.2899580
455800.0000000    0.2968227
455840.0000000    0.2742328
455880.0000000    0.2710674
455920.0000000    0.2742185
455960.0000000    0.2733371
456000.0000000    0.2670089
456040.0000000    0.2738550
456080.0000000    0.2652180
456120.0000000    0.2716826
456160.0000000    0.2789860
456200.0000000    0.2666247
456240.0000000    0.2825517
456280.0000000    0.2702489
456320.0000000    0.2922859
456360.0000000    0.2846208
456400.0000000    0.2628874
456440.0000000    0.2694741
456480.0000000    0.2750916
456520.0000000    0.2709543
456560.0000000    0.2534868
456600.0000000    0.2845280
456640.0000000    0.2912334
456680.0000000    0.2936794
456720.0000000    0.2670424
456760.0000000    0.2780024
456800.0000000    0.2914785
456840.0000000    0.2588564
456880.0000000    0.2751161
456920.0000000    0.2773447
456960.0000000    0.2544947
457000.0000000    0.2595078
457040.0000000    0.2382030
457080.0000000    0.2491492
457120.0000000    0.2579440
457160.0000000    0.2599391
457200.0000000    0.2765639
457240.0000000    0.2741470
457280.0000000    0.2628162
457320.0000000    0.2760684
457360.0000000    0.2685141
457400.0000000    0.2747546
457440.0000000    0.2776405
457480.0000000    0.2767754
457520.0000000    0.2803605
457560.0000000    0.2787247
457600.0000000    0.2779056
457640.0000000    0.2678206
457680.0000000    0.2736336
457720.0000000    0.2942555
457760.0000000    0.2800661
457800.0000000    0.2808096
457840.0000000    0.2910976
457880.0000000    0.2787636
457920.0000000    0.2795007
457960.0000000    0.2816530
458000.0000000    0.2985628
458040.0000000    0.2661722
458080.0000000    0.2833121
458120.0000000    0.2738454
458160.0000000    0.2724268
458200.0000000    0.2745301
458240.0000000    0.2915905
458280.0000000    0.2891802
458320.0000000    0.2874288
458360.0000000    0.2931324
458400.0000000    0.2887771
458440.0000000    0.2530593
458480.0000000    0.2857565
458520.0000000    0.2676051
458560.0000000    0.2645635
458600.0000000    0.2590654
458640.0000000    0.2629704
458680.0000000    0.2677931
458720.0000000    0.2620059
458760.0000000    0.2733321
458800.0000000    0.2808723
458840.0000000    0.2700684
458880.0000000    0.2746460
458920.0000000    0.2660746
458960.0000000    0.2503943
459000.0000000    0.2526983
459040.0000000    0.2642354
459080.0000000    0.2807480
459120.0000000    0.2724975
459160.0000000    0.2872637
459200.0000000    0.2705520
459240.0000000    0.2605655
459280.0000000    0.2711676
459320.0000000    0.2562465
459360.0000000    0.2817467
459400.0000000    0.2756964
459440.0000000    0.2601478
459480.0000000    0.2609177
459520.0000000    0.2508790
459560.0000000    0.2733496
459600.0000000    0.2647161
459640.0000000    0.2463596
459680.0000000    0.2717709
459720.0000000    0.2672118
459760.0000000    0.2538352
459800.0000000    0.2741159
459840.0000000    0.2621645
459880.0000000    0.2561847
459920.0000000    0.2619513
459960.0000000    0.2635864
460000.0000000    0.2648713
460040.0000000    0.2579148
460080.0000000    0.2645925
460120.0000000    0.2746341
460160.0000000    0.2689129
460200.0000000    0.2733408
460240.0000000    0.2886660
460280.0000000    0.2724675
460320.0000000    0.2764880
460360.0000000    0.2783457
460400.0000000    0.2811082
460440.0000000    0.2664863
460480.0000000    0.2962781
460520.0000000    0.2653830
460560.0000000    0.2805190
460600.0000000    0.2692707
460640.0000000    0.2724254
460680.0000000    0.2700676
460720.0000000    0.2658831
460760.0000000    0.2496231
460800.0000000    0.2654634
460840.0000000    0.2607823
460880.0000000    0.2386640
460920.0000000    0.2611450
460960.0000000    0.2706503
461000.0000000    0.2599842
461040.0000000    0.2677423
461080.0000000    0.2715102
461120.0000000    0.2590742
461160.0000000    0.2563690
461200.0000000    0.2738710
461240.0000000    0.2445399
461280.0000000    0.2543218
461320.0000000    0.2452323
461360.0000000    0.2754952
461400.0000000    0.2729885
461440.0000000    0.2639001
461480.0000000    0.2724392
461520.0000000    0.2715573
461560.0000000    0.2857250
461600.0000000    0.2830161
461640.0000000    0.2764939
461680.0000000    0.2866894
461720.0000000    0.2729812
461760.0000000    0.2556696
461800.0000000    0.2610561
461840.0000000    0.2623300
461880.0000000    0.2583839
461920.0000000    0.2589861
461960.0000000    0.2776472
462000.0000000    0.2727744
462040.0000000    0.2732829
462080.0000000    0.2661192
462120.0000000    0.2641357
462160.0000000    0.2613014
462200.0000000    0.2681852
462240.0000000    0.2659083
462280.0000000    0.2834851
462320.0000000    0.2843167
462360.0000000    0.2835611
462400.0000000    0.2519353
462440.0000000    0.2646501
462480.0000000    0.2528139
462520.0000000    0.2443084
462560.0000000    0.2542949
462600.0000000    0.2859979
462640.0000000    0.2515504
462680.0000000    0.2471658
462720.0000000    0.2539857
462760.0000000    0.2406100
462800.0000000    0.2456026
462840.0000000    0.2672549
462880.0000000    0.2605892
462920.0000000    0.2507820
462960.0000000    0.2646703
463000.0000000    0.2616051
463040.0000000    0.2627601
463080.0000000    0.2569561
463120.0000000    0.2767583
463160.0000000    0.2622488
463200.0000000    0.2561848
463240.0000000    0.2801377
463280.0000000    0.2604772
463320.0000000    0.2511440
463360.0000000    0.2757524
463400.0000000    0.2754850
463440.0000000    0.2663993
463480.0000000    0.2757371
463520.0000000    0.2920015
463560.0000000    0.2852609
463600.0000000    0.2921033
463640.0000000    0.2766844
463680.0000000    0.2786170
463720.0000000    0.2764657
463760.0000000    0.2976633
463800.0000000    0.2795162
463840.0000000    0.2951917
463880.0000000    0.2956696
463920.0000000    0.2667029
463960.0000000    0.2774186
464000.0000000    0.2802877
464040.0000000    0.3109267
464080.0000000    0.2800623
464120.0000000    0.2622906
464160.0000000    0.2722958
464200.0000000    0.2545441
464240.0000000    0.2716749
464280.0000000    0.2717631
464320.0000000    0.2516289
464360.0000000    0.2610435
464400.0000000    0.2779319
464440.0000000    0.2811748
464480.0000000    0.2693373
464520.0000000    0.2690524
464560.0000000    0.2869043
464600.0000000    0.2922447
464640.0000000    0.2715025
464680.0000000    0.2649388
464720.0000000    0.2501283
464760.0000000    0.2743992
464800.0000000    0.2553064
464840.0000000    0.2827483
464880.0000000    0.2618387
464920.0000000    0.2830659
464960.0000000    0.2744895
465000.0000000    0.2808657
465040.0000000    0.2844752
465080.0000000    0.2787181
465120.0000000    0.2651051
465160.0000000    0.2715390
465200.0000000    0.2769274
465240.0000000    0.2730737
465280.0000000    0.2767322
465320.0000000    0.2787036
465360.0000000    0.2640938
465400.0000000    0.2843162
465440.0000000    0.2866007
465480.0000000    0.2830185
465520.0000000    0.2845945
465560.0000000    0.2790027
465600.0000000    0.2687953
465640.0000000    0.2864399
465680.0000000    0.2660226
465720.0000000    0.2837524
465760.0000000    0.2647956
465800.0000000    0.3019655
465840.0000000    0.2864951
465880.0000000    0.2838555
465920.0000000    0.2656910
465960.0000000    0.2705203
466000.0000000    0.2777157
466040.0000000    0.2709723
466080.0000000    0.2790056
466120.0000000    0.2786887
466160.0000000    0.2694305
466200.0000000    0.2545041
466240.0000000    0.2554218
466280.0000000    0.2632584
466320.0000000    0.2754429
466360.0000000    0.2634289
466400.0000000    0.2641836
466440.0000000    0.2955091
466480.0000000    0.2778399
466520.0000000    0.2731214
466560.0000000    0.2738632
466600.0000000    0.2705509
466640.0000000    0.2662060
466680.0000000    0.2589997
466720.0000000    0.2527581
466760.0000000    0.2674289
466800.0000000    0.2546970
466840.0000000    0.2621022
466880.0000000    0.2760134
466920.0000000    0.2715725
466960.0000000    0.2802312
467000.0000000    0.2720557
467040.0000000    0.2659727
467080.0000000    0.2714364
467120.0000000    0.2714076
467160.0000000    0.2867551
467200.0000000    0.2839850
467240.0000000    0.2803445
467280.0000000    0.2529140
467320.0000000    0.2564406
467360.0000000    0.2684112
467400.0000000    0.2730609
467440.0000000    0.2391447
467480.0000000    0.2446241
467520.0000000    0.2683139
467560.0000000    0.2590704
467600.0000000    0.2651670
467640.0000000    0.2502801
467680.0000000    0.2407376
467720.0000000    0.2435408
467760.0000000    0.2589885
467800.0000000    0.2495438
467840.0000000    0.2609122
467880.0000000    0.2599563
467920.0000000    0.2766600
467960.0000000    0.2733447
468000.0000000    0.2637983
468040.0000000    0.2503038
468080.0000000    0.2425245
468120.0000000    0.2561364
468160.0000000    0.2552064
468200.0000000    0.2725631
468240.0000000    0.2831183
468280.0000000    0.2878358
468320.0000000    0.2894885
468360.0000000    0.2524971
468400.0000000    0.2601225
468440.0000000    0.2626789
468480.0000000    0.2623884
468520.0000000    0.2647493
468560.0000000    0.2633610
468600.0000000    0.2624197
468640.0000000    0.2464612
468680.0000000    0.2630908
468720.0000000    0.2571088
468760.0000000    0.2564807
468800.0000000    0.2625417
468840.0000000    0.2628427
468880.0000000    0.2729804
468920.0000000    0.2620555
468960.0000000    0.2661595
469000.0000000    0.2569648
469040.0000000    0.2522882
469080.0000000    0.2358631
469120.0000000    0.2422701
469160.0000000    0.2475286
469200.0000000    0.2414585
469240.0000000    0.2393645
469280.0000000    0.2586509
469320.0000000    0.2406280
469360.0000000    0.2275269
469400.0000000    0.2292085
469440.0000000    0.2540110
469480.0000000    0.2363691
469520.0000000    0.2382928
469560.0000000    0.2459744
469600.0000000    0.2483382
469640.0000000    0.2287785
469680.0000000    0.2531340
469720.0000000    0.2587945
469760.0000000    0.2336252
469800.0000000    0.2415504
469840.0000000    0.2471321
469880.0000000    0.2617522
469920.0000000    0.2541891
469960.0000000    0.2565782
470000.0000000    0.2381619
470040.0000000    0.2509285
470080.0000000    0.2466076
470120.0000000    0.2595232
470160.0000000    0.2542242
470200.0000000    0.2639760
470240.0000000    0.2739216
470280.0000000    0.2607726
470320.0000000    0.2329861
470360.0000000    0.2705202
470400.0000000    0.2458558
470440.0000000    0.2612494
470480.0000000    0.2634553
470520.0000000    0.2509861
470560.0000000    0.2644433
470600.0000000    0.2700993
470640.0000000    0.2567398
470680.0000000    0.2463236
470720.0000000    0.2661931
470760.0000000    0.2484446
470800.0000000    0.2745974
470840.0000000    0.2424428
470880.0000000    0.2648501
470920.0000000    0.2651569
470960.0000000    0.2729577
471000.0000000    0.2479208
471040.0000000    0.2636945
471080.0000000    0.2607548
471120.0000000    0.2509982
471160.0000000    0.2568448
471200.0000000    0.2825444
471240.0000000    0.2637698
471280.0000000    0.2511012
471320.0000000    0.2608042
471360.0000000    0.2768265
471400.0000000    0.2672325
471440.0000000    0.2570829
471480.0000000    0.2648940
471520.0000000    0.2682315
471560.0000000    0.2614422
471600.0000000    0.2544573
471640.0000000    0.2638017
471680.0000000    0.2485379
471720.0000000    0.2520122
471760.0000000    0.2845762
471800.0000000    0.2799460
471840.0000000    0.2551208
471880.0000000    0.2799638
471920.0000000    0.2583161
471960.0000000    0.2664977
472000.0000000    0.2614298
472040.0000000    0.2792989
472080.0000000    0.2664174
472120.0000000    0.2623692
472160.0000000    0.2432719
472200.0000000    0.2329508
472240.0000000    0.2587684
472280.0000000    0.2718120
472320.0000000    0.2754878
472360.0000000    0.2824261
472400.0000000    0.2786726
472440.0000000    0.2633533
472480.0000000    0.2586707
472520.0000000    0.2572016
472560.0000000    0.2677795
472600.0000000    0.2628950
472640.0000000    0.2430210
472680.0000000    0.2449913
472720.0000000    0.2620680
472760.0000000    0.2405587
472800.0000000    0.2650206
472840.0000000    0.2386658
472880.0000000    0.2601827
472920.0000000    0.2473166
472960.0000000    0.2628085
473000.0000000    0.2597048
473040.0000000    0.2507111
473080.0000000    0.2603137
473120.0000000    0.2870775
473160.0000000    0.2600422
473200.0000000    0.2577214
473240.0000000    0.2709286
473280.0000000    0.2784396
473320.0000000    0.2794594
473360.0000000    0.2704244
473400.0000000    0.2562355
473440.0000000    0.2543201
473480.0000000    0.2616783
473520.0000000    0.2637542
473560.0000000    0.2785890
473600.0000000    0.2534704
473640.0000000    0.2592910
473680.0000000    0.2749802
473720.0000000    0.2703189
473760.0000000    0.2703912
473800.0000000    0.2655015
473840.0000000    0.2824162
473880.0000000    0.2721703
473920.0000000    0.2864763
473960.0000000    0.2624185
474000.0000000    0.2594941
474040.0000000    0.2823465
474080.0000000    0.2959351
474120.0000000    0.2753228
474160.0000000    0.2915826
474200.0000000    0.2969134
474240.0000000    0.2876450
474280.0000000    0.2721798
474320.0000000    0.2725412
474360.0000000    0.2831548
474400.0000000    0.2784565
474440.0000000    0.3006576
474480.0000000    0.2802620
474520.0000000    0.2792410
474560.0000000    0.2650900
474600.0000000    0.2759273
474640.0000000    0.2615561
474680.0000000    0.2638908
474720.0000000    0.2734358
474760.0000000    0.2677396
474800.0000000    0.2667478
474840.0000000    0.2818853
474880.0000000    0.2942867
474920.0000000    0.2916309
474960.0000000    0.2502296
475000.0000000    0.2756821
475040.0000000    0.2690021
475080.0000000    0.2959417
475120.0000000    0.2982092
475160.0000000    0.2971285
475200.0000000    0.2947042
475240.0000000    0.2807178
475280.0000000    0.2873769
475320.0000000    0.2897053
475360.0000000    0.2987079
475400.0000000    0.2701971
475440.0000000    0.2786917
475480.0000000    0.2747311
475520.0000000    0.2794396
475560.0000000    0.2721306
475600.0000000    0.2620465
475640.0000000    0.2607822
475680.0000000    0.2702320
475720.0000000    0.2793396
475760.0000000    0.2852874
475800.0000000    0.2792782
475840.0000000    0.2595546
475880.0000000    0.2627454
475920.0000000    0.2851507
475960.0000000    0.3073304
476000.0000000    0.2989700
476040.0000000    0.2822066
476080.0000000    0.2637347
476120.0000000    0.2642952
476160.0000000    0.2554088
476200.0000000    0.2940223
476240.0000000    0.2909034
476280.0000000    0.2624954
476320.0000000    0.2790914
476360.0000000    0.2729535
476400.0000000    0.2659915
476440.0000000    0.2799733
476480.0000000    0.2732891
476520.0000000    0.2489517
476560.0000000    0.2909658
476600.0000000    0.2554822
476640.0000000    0.2600954
476680.0000000    0.2532634
476720.0000000    0.2666813
476760.0000000    0.2598067
476800.0000000    0.2559103
476840.0000000    0.2551317
476880.0000000    0.2640368
476920.0000000    0.2737373
476960.0000000    0.2712581
477000.0000000    0.2634375
477040.0000000    0.2566841
477080.0000000    0.2808542
477120.0000000    0.2716295
477160.0000000    0.2527772
477200.0000000    0.2695742
477240.0000000    0.2591813
477280.0000000    0.2723075
477320.0000000    0.2645691
477360.0000000    0.2672993
477400.0000000    0.2657022
477440.0000000    0.2777977
477480.0000000    0.2644008
477520.0000000    0.2644133
477560.0000000    0.2329804
477600.0000000    0.2744685
477640.0000000    0.2574828
477680.0000000    0.2730871
477720.0000000    0.2721020
477760.0000000    0.2632489
477800.0000000    0.2823213
477840.0000000    0.2724111
477880.0000000    0.2795208
477920.0000000    0.2563964
477960.0000000    0.2583619
478000.0000000    0.2709012
478040.0000000    0.2610192
478080.0000000    0.2607034
478120.0000000    0.2734730
478160.0000000    0.2662059
478200.0000000    0.2572570
478240.0000000    0.2543384
478280.0000000    0.2722590
478320.0000000    0.2621309
478360.0000000    0.2564633
478400.0000000    0.2521979
478440.0000000    0.2507538
478480.0000000    0.2565128
478520.0000000    0.2591329
478560.0000000    0.2635507
478600.0000000    0.2593150
478640.0000000    0.2698555
478680.0000000    0.2644801
478720.0000000    0.2570631
478760.0000000    0.2384051
478800.0000000    0.2710102
478840.0000000    0.2500397
478880.0000000    0.2646064
478920.0000000    0.2585983
478960.0000000    0.2586670
479000.0000000    0.2719127
479040.0000000    0.2658247
479080.0000000    0.2712153
479120.0000000    0.2492296
479160.0000000    0.2516536
479200.0000000    0.2584684
479240.0000000    0.2551863
479280.0000000    0.2672073
479320.0000000    0.2667454
479360.0000000    0.2829832
479400.0000000    0.2677172
479440.0000000    0.2738996
479480.0000000    0.2885222
479520.0000000    0.2816702
479560.0000000    0.2942239
479600.0000000    0.2746866
479640.0000000    0.2713246
479680.0000000    0.2522428
479720.0000000    0.2800128
479760.0000000    0.3004338
479800.0000000    0.2859288
479840.0000000    0.2840308
479880.0000000    0.2646374
479920.0000000    0.2830672
479960.0000000    0.2695791
480000.0000000    0.2685782
480040.0000000    0.2633671
480080.0000000    0.2607605
480120.0000000    0.2633224
480160.0000000    0.2779522
480200.0000000    0.2548712
480240.0000000    0.2486352
480280.0000000    0.2301154
480320.0000000    0.2767431
480360.0000000    0.2869717
480400.0000000    0.2886066
480440.0000000    0.2778177
480480.0000000    0.2695963
480520.0000000    0.2771600
480560.0000000    0.2748093
480600.0000000    0.2698029
480640.0000000    0.2589142
480680.0000000    0.2906462
480720.0000000    0.2854424
480760.0000000    0.2812623
480800.0000000    0.2800914
480840.0000000    0.2864152
480880.0000000    0.2800495
480920.0000000    0.2739036
480960.0000000    0.2539225
481000.0000000    0.2603810
481040.0000000    0.2577513
481080.0000000    0.2546292
481120.0000000    0.2496875
481160.0000000    0.2800691
481200.0000000    0.2829995
481240.0000000    0.2795405
481280.0000000    0.2965347
481320.0000000    0.2911121
481360.0000000    0.2794603
481400.0000000    0.2800267
481440.0000000    0.2799775
481480.0000000    0.2819256
481520.0000000    0.2781527
481560.0000000    0.2669817
481600.0000000    0.2546603
481640.0000000    0.2636489
481680.0000000    0.2747414
481720.0000000    0.2771787
481760.0000000    0.2564533
481800.0000000    0.2736014
481840.0000000    0.2707373
481880.0000000    0.2686460
481920.0000000    0.2627167
481960.0000000    0.2544268
482000.0000000    0.2671814
482040.0000000    0.2527176
482080.0000000    0.2662352
482120.0000000    0.2633583
482160.0000000    0.2678308
482200.0000000    0.2657799
482240.0000000    0.2825954
482280.0000000    0.2702017
482320.0000000    0.2826809
482360.0000000    0.2841761
482400.0000000    0.2880977
482440.0000000    0.2739739
482480.0000000    0.2800483
482520.0000000    0.2635854
482560.0000000    0.2798500
482600.0000000    0.3233322
482640.0000000    0.2859366
482680.0000000    0.2762595
482720.0000000    0.2753350
482760.0000000    0.2933515
482800.0000000    0.2741305
482840.0000000    0.2724922
482880.0000000    0.2769758
482920.0000000    0.2671670
482960.0000000    0.2996613
483000.0000000    0.2597070
483040.0000000    0.2874275
483080.0000000    0.2626111
483120.0000000    0.2876761
483160.0000000    0.2544174
483200.0000000    0.2835550
483240.0000000    0.2742081
483280.0000000    0.2683483
483320.0000000    0.3009187
483360.0000000    0.2691505
483400.0000000    0.2641833
483440.0000000    0.2739747
483480.0000000    0.2788734
483520.0000000    0.2703825
483560.0000000    0.2792857
483600.0000000    0.2779213
483640.0000000    0.2692486
483680.0000000    0.2791241
483720.0000000    0.2644366
483760.0000000    0.2528533
483800.0000000    0.2803549
483840.0000000    0.2637564
483880.0000000    0.2758403
483920.0000000    0.2543409
483960.0000000    0.2633440
484000.0000000    0.2608002
484040.0000000    0.2850626
484080.0000000    0.2826308
484120.0000000    0.2786527
484160.0000000    0.2557925
484200.0000000    0.2731154
484240.0000000    0.2836936
484280.0000000    0.2667382
484320.0000000    0.2732453
484360.0000000    0.2522535
484400.0000000    0.2656116
484440.0000000    0.2662337
484480.0000000    0.2712141
484520.0000000    0.2650961
484560.0000000    0.2620651
484600.0000000    0.2731925
484640.0000000    0.2545340
484680.0000000    0.2567671
484720.0000000    0.2643341
484760.0000000    0.2559796
484800.0000000    0.2662629
484840.0000000    0.2571486
484880.0000000    0.2408616
484920.0000000    0.2645045
484960.0000000    0.2512964
485000.0000000    0.2418019
485040.0000000    0.2677629
485080.0000000    0.2663583
485120.0000000    0.2710984
485160.0000000    0.2502106
485200.0000000    0.2768687
485240.0000000    0.2710875
485280.0000000    0.3005699
485320.0000000    0.2786183
485360.0000000    0.2753439
485400.0000000    0.2791797
485440.0000000    0.2694838
485480.0000000    0.2767580
485520.0000000    0.2712409
485560.0000000    0.2818812
485600.0000000    0.2648324
485640.0000000    0.2728098
485680.0000000    0.2877839
485720.0000000    0.2905717
485760.0000000    0.2784378
485800.0000000    0.2739152
485840.0000000    0.2651544
485880.0000000    0.2693768
485920.0000000    0.2776595
485960.0000000    0.2720975
486000.0000000    0.2659482
486040.0000000    0.2565023
486080.0000000    0.2660055
486120.0000000    0.2526913
486160.0000000    0.2719741
486200.0000000    0.2768990
486240.0000000    0.2613341
486280.0000000    0.2643819
486320.0000000    0.2903114
486360.0000000    0.2726211
486400.0000000    0.2736624
486440.0000000    0.2711723
486480.0000000    0.2696452
486520.0000000    0.2668396
486560.0000000    0.2619801
486600.0000000    0.2735655
486640.0000000    0.2371831
486680.0000000    0.2643777
486720.0000000    0.2680123
486760.0000000    0.2631306
486800.0000000    0.2453447
486840.0000000    0.2599246
486880.0000000    0.2633408
486920.0000000    0.2663900
486960.0000000    0.2804125
487000.0000000    0.2769027
487040.0000000    0.2697661
487080.0000000    0.2754509
487120.0000000    0.2676402
487160.0000000    0.2620560
487200.0000000    0.2756885
487240.0000000    0.2710227
487280.0000000    0.2517557
487320.0000000    0.2661364
487360.0000000    0.2678564
487400.0000000    0.2660812
487440.0000000    0.2787139
487480.0000000    0.2919859
487520.0000000    0.2802404
487560.0000000    0.2718002
487600.0000000    0.2508434
487640.0000000    0.2484910
487680.0000000    0.2550510
487720.0000000    0.2722484
487760.0000000    0.2658946
487800.0000000    0.2569407
487840.0000000    0.2765132
487880.0000000    0.2560439
487920.0000000    0.2551025
487960.0000000    0.2519746
488000.0000000    0.2497422
488040.0000000    0.2532275
488080.0000000    0.2524113
488120.0000000    0.2543039
488160.0000000    0.2624406
488200.0000000    0.2857081
488240.0000000    0.2709010
488280.0000000    0.2454730
488320.0000000    0.2519623
488360.0000000    0.2808356
488400.0000000    0.2813877
488440.0000000    0.2708187
488480.0000000    0.2511283
488520.0000000    0.2647444
488560.0000000    0.2434969
488600.0000000    0.2697637
488640.0000000    0.2715132
488680.0000000    0.2624375
488720.0000000    0.2634032
488760.0000000    0.2835653
488800.0000000    0.2776724
488840.0000000    0.2741416
488880.0000000    0.2566648
488920.0000000    0.2613002
488960.0000000    0.2501874
489000.0000000    0.2658318
489040.0000000    0.2635142
489080.0000000    0.2544397
489120.0000000    0.2716991
489160.0000000    0.2726086
489200.0000000    0.2649282
489240.0000000    0.2557747
489280.0000000    0.2616939
489320.0000000    0.2647685
489360.0000000    0.2740341
489400.0000000    0.2815956
489440.0000000    0.2686015
489480.0000000    0.2664183
489520.0000000    0.2693199
489560.0000000    0.2811825
489600.0000000    0.2802186
489640.0000000    0.2903838
489680.0000000    0.2665837
489720.0000000    0.2677498
489760.0000000    0.2805250
489800.0000000    0.2575834
489840.0000000    0.2760908
489880.0000000    0.2855611
489920.0000000    0.2659816
489960.0000000    0.2773516
490000.0000000    0.2568584
490040.0000000    0.2684685
490080.0000000    0.2541686
490120.0000000    0.2696738
490160.0000000    0.2716795
490200.0000000    0.2691569
490240.0000000    0.2838997
490280.0000000    0.2788242
490320.0000000    0.2809691
490360.0000000    0.2973324
490400.0000000    0.2686412
490440.0000000    0.2771110
490480.0000000    0.2587325
490520.0000000    0.2544556
490560.0000000    0.2742991
490600.0000000    0.2496276
490640.0000000    0.2600914
490680.0000000    0.2634660
490720.0000000    0.2734886
490760.0000000    0.2519260
490800.0000000    0.2595946
490840.0000000    0.2531955
490880.0000000    0.2659357
490920.0000000    0.2624121
490960.0000000    0.2687340
491000.0000000    0.2688635
491040.0000000    0.2656312
491080.0000000    0.2510000
491120.0000000    0.2520298
491160.0000000    0.2728745
491200.0000000    0.2587043
491240.0000000    0.2559247
491280.0000000    0.2632701
491320.0000000    0.2727782
491360.0000000    0.2750622
491400.0000000    0.2840065
491440.0000000    0.2920440
491480.0000000    0.2868293
491520.0000000    0.2686178
491560.0000000    0.2674826
491600.0000000    0.2945306
491640.0000000    0.2853977
491680.0000000    0.2787900
491720.0000000    0.2697222
491760.0000000    0.2660577
491800.0000000    0.2879569
491840.0000000    0.2771538
491880.0000000    0.2806141
491920.0000000    0.2690601
491960.0000000    0.2673993
492000.0000000    0.2893521
492040.0000000    0.2554602
492080.0000000    0.2622858
492120.0000000    0.2596951
492160.0000000    0.2708827
492200.0000000    0.2521189
492240.0000000    0.2724868
492280.0000000    0.2639907
492320.0000000    0.2690136
492360.0000000    0.2655101
492400.0000000    0.2641767
492440.0000000    0.2768021
492480.0000000    0.2738354
492520.0000000    0.2586904
492560.0000000    0.2864361
492600.0000000    0.2685132
492640.0000000    0.2871072
492680.0000000    0.2617600
492720.0000000    0.2592722
492760.0000000    0.2355961
492800.0000000    0.2306522
492840.0000000    0.2491944
492880.0000000    0.2563268
492920.0000000    0.2604322
492960.0000000    0.2656554
493000.0000000    0.2708248
493040.0000000    0.2595788
493080.0000000    0.2519893
493120.0000000    0.2474581
493160.0000000    0.2455159
493200.0000000    0.2430955
493240.0000000    0.2428810
493280.0000000    0.2454556
493320.0000000    0.2599908
493360.0000000    0.2446674
493400.0000000    0.2494269
493440.0000000    0.2481212
493480.0000000    0.2273976
493520.0000000    0.2521438
493560.0000000    0.2500205
493600.0000000    0.2544080
493640.0000000    0.2443771
493680.0000000    0.2392942
493720.0000000    0.2343497
493760.0000000    0.2602987
493800.0000000    0.2638336
493840.0000000    0.2487688
493880.0000000    0.2495511
493920.0000000    0.2432376
493960.0000000    0.2420299
494000.0000000    0.2507010
494040.0000000    0.2564801
494080.0000000    0.2576081
494120.0000000    0.2656905
494160.0000000    0.2494889
494200.0000000    0.2496587
494240.0000000    0.2509885
494280.0000000    0.2463995
494320.0000000    0.2605555
494360.0000000    0.2484671
494400.0000000    0.2680217
494440.0000000    0.2550470
494480.0000000    0.2644393
494520.0000000    0.2645932
494560.0000000    0.2713407
494600.0000000    0.2703188
494640.0000000    0.2457020
494680.0000000    0.2622892
494720.0000000    0.2911748
494760.0000000    0.2828149
494800.0000000    0.2863320
494840.0000000    0.2780831
494880.0000000    0.2641717
494920.0000000    0.2791449
494960.0000000    0.2981723
495000.0000000    0.2575368
495040.0000000    0.2805321
495080.0000000    0.2736459
495120.0000000    0.2765819
495160.0000000    0.2548028
495200.0000000    0.2596087
495240.0000000    0.2708853
495280.0000000    0.2776513
495320.0000000    0.2715757
495360.0000000    0.2621278
495400.0000000    0.2881108
495440.0000000    0.2857965
495480.0000000    0.2762083
495520.0000000    0.2722037
495560.0000000    0.2825339
495600.0000000    0.2782612
495640.0000000    0.2792448
495680.0000000    0.2827767
495720.0000000    0.2733029
495760.0000000    0.2859331
495800.0000000    0.2811490
495840.0000000    0.2936099
495880.0000000    0.2855975
495920.0000000    0.2823760
495960.0000000    0.2758960
496000.0000000    0.2929600
496040.0000000    0.3109482
496080.0000000    0.2872611
496120.0000000    0.2767811
496160.0000000    0.2944509
496200.0000000    0.2811200
496240.0000000    0.2727268
496280.0000000    0.2696889
496320.0000000    0.2776065
496360.0000000    0.2603441
496400.0000000    0.2894449
496440.0000000    0.2992698
496480.0000000    0.2662376
496520.0000000    0.2518279
496560.0000000    0.2648311
496600.0000000    0.2680614
496640.0000000    0.2646934
496680.0000000    0.2547224
496720.0000000    0.2662136
496760.0000000    0.2824355
496800.0000000    0.2912527
496840.0000000    0.2645510
496880.0000000    0.2622565
496920.0000000    0.2642086
496960.0000000    0.2754246
497000.0000000    0.2574448
497040.0000000    0.2565863
497080.0000000    0.2716081
497120.0000000    0.2741676
497160.0000000    0.2619480
497200.0000000    0.2641959
497240.0000000    0.2722386
497280.0000000    0.2653274
497320.0000000    0.2679504
497360.0000000    0.2749239
497400.0000000    0.2705494
497440.0000000    0.2593456
497480.0000000    0.2602678
497520.0000000    0.2642695
497560.0000000    0.2656544
497600.0000000    0.2491384
497640.0000000    0.2503576
497680.0000000    0.2492879
497720.0000000    0.2659392
497760.0000000    0.2634865
497800.0000000    0.2818796
497840.0000000    0.2674685
497880.0000000    0.2528713
497920.0000000    0.2740971
497960.0000000    0.2656187
498000.0000000    0.2714738
498040.0000000    0.2724583
498080.0000000    0.2768753
498120.0000000    0.2798077
498160.0000000    0.2957636
498200.0000000    0.2725689
498240.0000000    0.2799510
498280.0000000    0.2755843
498320.0000000    0.2860995
498360.0000000    0.2895814
498400.0000000    0.2884623
498440.0000000    0.2823716
498480.0000000    0.2833146
498520.0000000    0.2671789
498560.0000000    0.2716506
498600.0000000    0.2766565
498640.0000000    0.2620969
498680.0000000    0.2988449
498720.0000000    0.2790263
498760.0000000    0.2694275
498800.0000000    0.2785658
498840.0000000    0.2838367
498880.0000000    0.2893967
498920.0000000    0.2697385
498960.0000000    0.2539678
499000.0000000    0.2806552
499040.0000000    0.2492186
499080.0000000    0.2392669
499120.0000000    0.2587885
499160.0000000    0.2301601
499200.0000000    0.2692669
499240.0000000    0.2548427
499280.0000000    0.2743830
499320.0000000    0.2687872
499360.0000000    0.2554959
499400.0000000    0.2714761
499440.0000000    0.2758077
499480.0000000    0.2626677
499520.0000000    0.2739553
499560.0000000    0.2777838
499600.0000000    0.2487794
499640.0000000    0.2515945
499680.0000000    0.2478435
499720.0000000    0.2494676
499760.0000000    0.2642764
499800.0000000    0.2661447
499840.0000000    0.2466632
499880.0000000    0.2644921
499920.0000000    0.2579190
499960.0000000    0.2504262
500000.0000000    0.2618959
500040.0000000    0.2651655
500080.0000000    0.2564898
500120.0000000    0.2586924
500160.0000000    0.2807429
500200.0000000    0.2713746
500240.0000000    0.2732789
500280.0000000    0.3004824
500320.0000000    0.3089046
500360.0000000    0.2730521
500400.0000000    0.2871614
500440.0000000    0.2689697
500480.0000000    0.3022936
500520.0000000    0.2804920
500560.0000000    0.2840740
500600.0000000    0.2778916
500640.0000000    0.2797690
500680.0000000    0.2796666
500720.0000000    0.2827120
500760.0000000    0.2694921
500800.0000000    0.2587647
500840.0000000    0.2638229
500880.0000000    0.2838615
500920.0000000    0.2680944
500960.0000000    0.2524919
501000.0000000    0.2467083
501040.0000000    0.2806716
501080.0000000    0.2724521
501120.0000000    0.2959319
501160.0000000    0.2910405
501200.0000000    0.2902783
501240.0000000    0.3267616
501280.0000000    0.3145083
501320.0000000    0.2955026
501360.0000000    0.2840821
501400.0000000    0.2869703
501440.0000000    0.2937699
501480.0000000    0.2713690
501520.0000000    0.2711498
501560.0000000    0.2894264
501600.0000000    0.2904553
501640.0000000    0.2757468
501680.0000000    0.3057961
501720.0000000    0.2796887
501760.0000000    0.2946104
501800.0000000    0.2646181
501840.0000000    0.2791607
501880.0000000    0.2816718
501920.0000000    0.2885791
501960.0000000    0.2670615
502000.0000000    0.2833861
502040.0000000    0.2609068
502080.0000000    0.2745130
502120.0000000    0.2675833
502160.0000000    0.2688564
502200.0000000    0.2630275
502240.0000000    0.2678312
502280.0000000    0.2669324
502320.0000000    0.2670934
502360.0000000    0.2592916
502400.0000000    0.2724422
502440.0000000    0.2798894
502480.0000000    0.2714508
502520.0000000    0.2905872
502560.0000000    0.2801349
502600.0000000    0.2804145
502640.0000000    0.2737786
502680.0000000    0.2757705
502720.0000000    0.2775901
502760.0000000    0.2795812
502800.0000000    0.2876353
502840.0000000    0.2800481
502880.0000000    0.3002129
502920.0000000    0.2429504
502960.0000000    0.2935668
503000.0000000    0.2986432
503040.0000000    0.2762656
503080.0000000    0.2858981
503120.0000000    0.2835855
503160.0000000    0.2847633
503200.0000000    0.2736720
503240.0000000    0.2707341
503280.0000000    0.2869408
503320.0000000    0.2846012
503360.0000000    0.2883288
503400.0000000    0.2794919
503440.0000000    0.2988674
503480.0000000    0.2963637
503520.0000000    0.2940266
503560.0000000    0.2893608
503600.0000000    0.2778445
503640.0000000    0.3090089
503680.0000000    0.2858803
503720.0000000    0.2945708
503760.0000000    0.2790939
503800.0000000    0.3000961
503840.0000000    0.2897257
503880.0000000    0.2831094
503920.0000000    0.2873264
503960.0000000    0.2990178
504000.0000000    0.2879309
504040.0000000    0.3002229
504080.0000000    0.3018315
504120.0000000    0.2779917
504160.0000000    0.2868222
504200.0000000    0.2686372
504240.0000000    0.2748383
504280.0000000    0.2835745
504320.0000000    0.3130681
504360.0000000    0.2765529
504400.0000000    0.2809263
504440.0000000    0.2833737
504480.0000000    0.3022892
504520.0000000    0.2841167
504560.0000000    0.2970327
504600.0000000    0.2694976
504640.0000000    0.2797275
504680.0000000    0.2885174
504720.0000000    0.3037387
504760.0000000    0.2895054
504800.0000000    0.2886773
504840.0000000    0.2677206
504880.0000000    0.2621228
504920.0000000    0.2816548
504960.0000000    0.2514582
505000.0000000    0.2483139
505040.0000000    0.2548301
505080.0000000    0.2623632
505120.0000000    0.2583954
505160.0000000    0.2697671
505200.0000000    0.2561767
505240.0000000    0.2514943
505280.0000000    0.2446601
505320.0000000    0.2399390
505360.0000000    0.2646702
505400.0000000    0.2759226
505440.0000000    0.2613203
505480.0000000    0.2783854
505520.0000000    0.2631437
505560.0000000    0.2610513
505600.0000000    0.2653486
505640.0000000    0.2462086
505680.0000000    0.2539494
505720.0000000    0.2513245
505760.0000000    0.2592012
505800.0000000    0.2389706
505840.0000000    0.2462605
505880.0000000    0.2309568
505920.0000000    0.2455129
505960.0000000    0.2445644
506000.0000000    0.2413130
506040.0000000    0.2475269
506080.0000000    0.2438388
506120.0000000    0.2721175
506160.0000000    0.2711852
506200.0000000    0.2742362
506240.0000000    0.2749108
506280.0000000    0.2764442
506320.0000000    0.2649588
506360.0000000    0.2672363
506400.0000000    0.2659091
506440.0000000    0.2569435
506480.0000000    0.2546855
506520.0000000    0.2712318
506560.0000000    0.2818665
506600.0000000    0.2635836
506640.0000000    0.2689623
506680.0000000    0.2742079
506720.0000000    0.2637332
506760.0000000    0.2628322
506800.0000000    0.2520977
506840.0000000    0.2723980
506880.0000000    0.2597025
506920.0000000    0.2612491
506960.0000000    0.2657866
507000.0000000    0.2765006
507040.0000000    0.2744912
507080.0000000    0.2489762
507120.0000000    0.2696649
507160.0000000    0.2656007
507200.0000000    0.2588261
507240.0000000    0.2781658
507280.0000000    0.2835972
507320.0000000    0.2678638
507360.0000000    0.2678493
507400.0000000    0.2801645
507440.0000000    0.2733392
507480.0000000    0.2677014
507520.0000000    0.2635736
507560.0000000    0.2760534
507600.0000000    0.2699915
507640.0000000    0.2574575
507680.0000000    0.2644711
507720.0000000    0.2641586
507760.0000000    0.2589284
507800.0000000    0.2486943
507840.0000000    0.2586318
507880.0000000    0.2436043
507920.0000000    0.2493875
507960.0000000    0.2607760
508000.0000000    0.2688986
508040.0000000    0.2632655
508080.0000000    0.2671611
508120.0000000    0.2548324
508160.0000000    0.2625676
508200.0000000    0.2731849
508240.0000000    0.2685278
508280.0000000    0.2489784
508320.0000000    0.2702029
508360.0000000    0.2660834
508400.0000000    0.2484680
508440.0000000    0.2526864
508480.0000000    0.2792454
508520.0000000    0.2677565
508560.0000000    0.2609019
508600.0000000    0.2596501
508640.0000000    0.2525878
508680.0000000    0.2510172
508720.0000000    0.2449384
508760.0000000    0.2533718
508800.0000000    0.2492538
508840.0000000    0.2677272
508880.0000000    0.2551395
508920.0000000    0.2694184
508960.0000000    0.2700294
509000.0000000    0.2604408
509040.0000000    0.2571191
509080.0000000    0.2719403
509120.0000000    0.2784910
509160.0000000    0.2663206
509200.0000000    0.2504680
509240.0000000    0.2717521
509280.0000000    0.2872826
509320.0000000    0.2700117
509360.0000000    0.2673073
509400.0000000    0.2718296
509440.0000000    0.2898605
509480.0000000    0.2581006
509520.0000000    0.2876192
509560.0000000    0.2829516
509600.0000000    0.2903512
509640.0000000    0.2846994
509680.0000000    0.3073603
509720.0000000    0.2910775
509760.0000000    0.2919557
509800.0000000    0.2667295
509840.0000000    0.2744253
509880.0000000    0.2655361
509920.0000000    0.2807425
509960.0000000    0.2639607
510000.0000000    0.2652806
510040.0000000    0.2695596
510080.0000000    0.2714335
510120.0000000    0.2720615
510160.0000000    0.2680053
510200.0000000    0.2736602
510240.0000000    0.2645046
510280.0000000    0.2774347
510320.0000000    0.2625313
510360.0000000    0.2702303
510400.0000000    0.2759238
510440.0000000    0.2622486
510480.0000000    0.2532702
510520.0000000    0.2497697
510560.0000000    0.2618518
510600.0000000    0.2589160
510640.0000000    0.2591141
510680.0000000    0.2693820
510720.0000000    0.2662072
510760.0000000    0.2814037
510800.0000000    0.2691332
510840.0000000    0.2734637
510880.0000000    0.2845687
510920.0000000    0.2645636
510960.0000000    0.3124722
511000.0000000    0.2699786
511040.0000000    0.2803821
511080.0000000    0.2805212
511120.0000000    0.2785816
511160.0000000    0.2722336
511200.0000000    0.2940914
511240.0000000    0.2637502
511280.0000000    0.2765893
511320.0000000    0.2476812
511360.0000000    0.2947229
511400.0000000    0.2924874
511440.0000000    0.2988028
511480.0000000    0.2695299
511520.0000000    0.2851483
511560.0000000    0.2743807
511600.0000000    0.2705661
511640.0000000    0.2606215
511680.0000000    0.2574054
511720.0000000    0.2515653
511760.0000000    0.2557126
511800.0000000    0.2614535
511840.0000000    0.2759728
511880.0000000    0.2500892
511920.0000000    0.2385072
511960.0000000    0.2539949
512000.0000000    0.2596646
512040.0000000    0.2768444
512080.0000000    0.2540014
512120.0000000    0.2707569
512160.0000000    0.2924002
512200.0000000    0.2973015
512240.0000000    0.2758245
512280.0000000    0.2760674
512320.0000000    0.2777585
512360.0000000    0.2686939
512400.0000000    0.2758434
512440.0000000    0.3220253
512480.0000000    0.2833913
512520.0000000    0.2872144
512560.0000000    0.2754816
512600.0000000    0.2842371
512640.0000000    0.2869352
512680.0000000    0.2852682
512720.0000000    0.2837375
512760.0000000    0.2776722
512800.0000000    0.2765774
512840.0000000    0.2671019
512880.0000000    0.2767589
512920.0000000    0.2786379
512960.0000000    0.2920245
513000.0000000    0.2702533
513040.0000000    0.2722091
513080.0000000    0.2643893
513120.0000000    0.2545117
513160.0000000    0.2744504
513200.0000000    0.2782027
513240.0000000    0.2744779
513280.0000000    0.2794623
513320.0000000    0.2606414
513360.0000000    0.2725865
513400.0000000    0.2495972
513440.0000000    0.2488063
513480.0000000    0.2720037
513520.0000000    0.2650512
513560.0000000    0.2556499
513600.0000000    0.2655360
513640.0000000    0.2916010
513680.0000000    0.2737274
513720.0000000    0.2889492
513760.0000000    0.2984878
513800.0000000    0.2660644
513840.0000000    0.2520535
513880.0000000    0.2558264
513920.0000000    0.2627553
513960.0000000    0.2726828
514000.0000000    0.2957686
514040.0000000    0.2808955
514080.0000000    0.2860538
514120.0000000    0.2712525
514160.0000000    0.3017773
514200.0000000    0.2776490
514240.0000000    0.2797721
514280.0000000    0.2640811
514320.0000000    0.2634992
514360.0000000    0.2740676
514400.0000000    0.2679364
514440.0000000    0.2807821
514480.0000000    0.2757199
514520.0000000    0.2684036
514560.0000000    0.2715924
514600.0000000    0.2850487
514640.0000000    0.2721870
514680.0000000    0.2805805
514720.0000000    0.2733120
514760.0000000    0.2680361
514800.0000000    0.2754869
514840.0000000    0.2621793
514880.0000000    0.2577627
514920.0000000    0.2715178
514960.0000000    0.2912005
515000.0000000    0.2648605
515040.0000000    0.2827393
515080.0000000    0.2896287
515120.0000000    0.3018450
515160.0000000    0.2708438
515200.0000000    0.2793274
515240.0000000    0.2595398
515280.0000000    0.2640731
515320.0000000    0.2669957
515360.0000000    0.2563414
515400.0000000    0.2598230
515440.0000000    0.2473717
515480.0000000    0.2524714
515520.0000000    0.2584933
515560.0000000    0.2689234
515600.0000000    0.2619464
515640.0000000    0.2650100
515680.0000000    0.2730212
515720.0000000    0.2721927
515760.0000000    0.2570503
515800.0000000    0.2472323
515840.0000000    0.2514918
515880.0000000    0.2612662
515920.0000000    0.2625340
515960.0000000    0.2492569
516000.0000000    0.2418663
516040.0000000    0.2764004
516080.0000000    0.2567811
516120.0000000    0.2648603
516160.0000000    0.2581795
516200.0000000    0.2656673
516240.0000000    0.2593968
516280.0000000    0.2606110
516320.0000000    0.2930569
516360.0000000    0.2780702
516400.0000000    0.2586088
516440.0000000    0.2692601
516480.0000000    0.2524902
516520.0000000    0.2583905
516560.0000000    0.2654387
516600.0000000    0.2803006
516640.0000000    0.2569317
516680.0000000    0.2572227
516720.0000000    0.2609395
516760.0000000    0.2691595
516800.0000000    0.2541776
516840.0000000    0.2356125
516880.0000000    0.2428396
516920.0000000    0.2279964
516960.0000000    0.2551414
517000.0000000    0.2491449
517040.0000000    0.2462371
517080.0000000    0.2555755
517120.0000000    0.2331081
517160.0000000    0.2710962
517200.0000000    0.2576038
517240.0000000    0.2736616
517280.0000000    0.2852980
517320.0000000    0.2709910
517360.0000000    0.2704718
517400.0000000    0.2640512
517440.0000000    0.2699950
517480.0000000    0.2478754
517520.0000000    0.2356319
517560.0000000    0.2625706
517600.0000000    0.2730070
517640.0000000    0.2555957
517680.0000000    0.2554392
517720.0000000    0.2667158
517760.0000000    0.2580045
517800.0000000    0.2511011
517840.0000000    0.2562146
517880.0000000    0.2768024
517920.0000000    0.2828299
517960.0000000    0.2771258
518000.0000000    0.2759964
518040.0000000    0.2708763
518080.0000000    0.2670479
518120.0000000    0.2568819
518160.0000000    0.2525629
518200.0000000    0.2629637
518240.0000000    0.2622366
518280.0000000    0.2752821
518320.0000000    0.2637498
518360.0000000    0.2776829
518400.0000000    0.2871403
518440.0000000    0.2665415
518480.0000000    0.2539740
518520.0000000    0.2459898
518560.0000000    0.2619800
518600.0000000    0.2710713
518640.0000000    0.2607473
518680.0000000    0.2396558
518720.0000000    0.2579122
518760.0000000    0.2489809
518800.0000000    0.2660820
518840.0000000    0.2450434
518880.0000000    0.2764214
518920.0000000    0.2654015
518960.0000000    0.2646331
519000.0000000    0.2533702
519040.0000000    0.2677273
519080.0000000    0.2660850
519120.0000000    0.2553818
519160.0000000    0.2462877
519200.0000000    0.2767926
519240.0000000    0.2523732
519280.0000000    0.2450833
519320.0000000    0.2629026
519360.0000000    0.2390009
519400.0000000    0.2606689
519440.0000000    0.2843783
519480.0000000    0.2486941
519520.0000000    0.2518599
519560.0000000    0.2535141
519600.0000000    0.2701083
519640.0000000    0.2444172
519680.0000000    0.2683909
519720.0000000    0.2726048
519760.0000000    0.2641312
519800.0000000    0.2705690
519840.0000000    0.2564624
519880.0000000    0.2624193
519920.0000000    0.2888432
519960.0000000    0.2708467
520000.0000000    0.2795144
520040.0000000    0.2680561
520080.0000000    0.2706100
520120.0000000    0.2735525
520160.0000000    0.2725662
520200.0000000    0.2771497
520240.0000000    0.2742017
520280.0000000    0.2744981
520320.0000000    0.3002232
520360.0000000    0.3082279
520400.0000000    0.2900730
520440.0000000    0.2772182
520480.0000000    0.2927853
520520.0000000    0.2789852
520560.0000000    0.2771377
520600.0000000    0.2816607
520640.0000000    0.2707800
520680.0000000    0.2785581
520720.0000000    0.2681756
520760.0000000    0.2619433
520800.0000000    0.2686965
520840.0000000    0.2595201
520880.0000000    0.2622957
520920.0000000    0.2599576
520960.0000000    0.2472804
521000.0000000    0.2572413
521040.0000000    0.2445633
521080.0000000    0.2521366
521120.0000000    0.2505704
521160.0000000    0.2618932
521200.0000000    0.2672666
521240.0000000    0.2521391
521280.0000000    0.2523839
521320.0000000    0.2465724
521360.0000000    0.2445742
521400.0000000    0.2644969
521440.0000000    0.2643055
521480.0000000    0.2753204
521520.0000000    0.2684464
521560.0000000    0.2710046
521600.0000000    0.2650016
521640.0000000    0.2390886
521680.0000000    0.2708032
521720.0000000    0.2681556
521760.0000000    0.2658308
521800.0000000    0.2691504
521840.0000000    0.2670825
521880.0000000    0.2723535
521920.0000000    0.2714221
521960.0000000    0.2563704
522000.0000000    0.2450591
522040.0000000    0.2331293
522080.0000000    0.2618411
522120.0000000    0.2561618
522160.0000000    0.2288855
522200.0000000    0.2403716
522240.0000000    0.2403912
522280.0000000    0.2523268
522320.0000000    0.2494382
522360.0000000    0.2651911
522400.0000000    0.2830429
522440.0000000    0.2707464
522480.0000000    0.2658215
522520.0000000    0.2798731
522560.0000000    0.2698402
522600.0000000    0.2565773
522640.0000000    0.2590832
522680.0000000    0.2594603
522720.0000000    0.2749193
522760.0000000    0.2773213
522800.0000000    0.2714765
522840.0000000    0.2573506
522880.0000000    0.2537761
522920.0000000    0.2552209
522960.0000000    0.2349308
523000.0000000    0.2535722
523040.0000000    0.2414638
523080.0000000    0.2779468
523120.0000000    0.2679297
523160.0000000    0.2903564
523200.0000000    0.2879654
523240.0000000    0.2700954
523280.0000000    0.2782181
523320.0000000    0.2944153
523360.0000000    0.2920435
523400.0000000    0.2943225
523440.0000000    0.2957512
523480.0000000    0.3031146
523520.0000000    0.3056627
523560.0000000    0.3057368
523600.0000000    0.3037460
523640.0000000    0.2848877
523680.0000000    0.2899566
523720.0000000    0.2598233
523760.0000000    0.3072409
523800.0000000    0.2848233
523840.0000000    0.2599617
523880.0000000    0.2696631
523920.0000000    0.2841668
523960.0000000    0.2769062
524000.0000000    0.2757338
524040.0000000    0.2832888
524080.0000000    0.2846025
524120.0000000    0.2789527
524160.0000000    0.2862490
524200.0000000    0.2767510
524240.0000000    0.2914017
524280.0000000    0.2766766
524320.0000000    0.2918859
524360.0000000    0.3004857
524400.0000000    0.2716914
524440.0000000    0.2644434
524480.0000000    0.2707595
524520.0000000    0.2688863
524560.0000000    0.2566718
524600.0000000    0.2614143
524640.0000000    0.2656390
524680.0000000    0.2526798
524720.0000000    0.2457489
524760.0000000    0.2538574
524800.0000000    0.2707830
524840.0000000    0.2645629
524880.0000000    0.2691680
524920.0000000    0.2431469
524960.0000000    0.2620924
525000.0000000    0.2763810
525040.0000000    0.2623767
525080.0000000    0.2583528
525120.0000000    0.2563049
525160.0000000    0.2733757
525200.0000000    0.2562152
525240.0000000    0.2862467
525280.0000000    0.2933283
525320.0000000    0.2790519
525360.0000000    0.2736542
525400.0000000    0.2724470
525440.0000000    0.2706288
525480.0000000    0.2593819
525520.0000000    0.2577232
525560.0000000    0.2495473
525600.0000000    0.2715712
525640.0000000    0.2820657
525680.0000000    0.2660739
525720.0000000    0.2881513
525760.0000000    0.2824700
525800.0000000    0.2808014
525840.0000000    0.2809736
525880.0000000    0.2729682
525920.0000000    0.2661923
525960.0000000    0.2606004
526000.0000000    0.2595751
526040.0000000    0.2814297
526080.0000000    0.2730976
526120.0000000    0.2693691
526160.0000000    0.2830680
526200.0000000    0.2718627
526240.0000000    0.2724320
526280.0000000    0.2859594
526320.0000000    0.2618565
526360.0000000    0.2889582
526400.0000000    0.2968031
526440.0000000    0.2823756
526480.0000000    0.2768226
526520.0000000    0.2856398
526560.0000000    0.2863187
526600.0000000    0.2626337
526640.0000000    0.2736799
526680.0000000    0.2633969
526720.0000000    0.2771158
526760.0000000    0.2719465
526800.0000000    0.2753436
526840.0000000    0.2751548
526880.0000000    0.2866034
526920.0000000    0.2615806
526960.0000000    0.2827144
527000.0000000    0.2855177
527040.0000000    0.2791386
527080.0000000    0.2727193
527120.0000000    0.2583881
527160.0000000    0.2706456
527200.0000000    0.2705107
527240.0000000    0.2704757
527280.0000000    0.2908325
527320.0000000    0.2765349
527360.0000000    0.2733785
527400.0000000    0.2775387
527440.0000000    0.2650959
527480.0000000    0.2758929
527520.0000000    0.2832514
527560.0000000    0.2757881
527600.0000000    0.2688070
527640.0000000    0.2752758
527680.0000000    0.2932681
527720.0000000    0.2651825
527760.0000000    0.2586026
527800.0000000    0.2772607
527840.0000000    0.2551069
527880.0000000    0.2711176
527920.0000000    0.2822804
527960.0000000    0.2869157
528000.0000000    0.2763974
528040.0000000    0.2746462
528080.0000000    0.2684857
528120.0000000    0.2646378
528160.0000000    0.2692850
528200.0000000    0.2757273
528240.0000000    0.2681575
528280.0000000    0.2701384
528320.0000000    0.2836030
528360.0000000    0.2751668
528400.0000000    0.2715009
528440.0000000    0.2922988
528480.0000000    0.2746466
528520.0000000    0.2734996
528560.0000000    0.2949077
528600.0000000    0.2725668
528640.0000000    0.2912926
528680.0000000    0.2728202
528720.0000000    0.2759736
528760.0000000    0.2568091
528800.0000000    0.2840805
528840.0000000    0.2863502
528880.0000000    0.2799672
528920.0000000    0.2958139
528960.0000000    0.2907703
529000.0000000    0.2544266
529040.0000000    0.2520539
529080.0000000    0.2513271
529120.0000000    0.2696636
529160.0000000    0.2470500
529200.0000000    0.2612036
529240.0000000    0.2747477
529280.0000000    0.2514735
529320.0000000    0.2425720
529360.0000000    0.2582358
529400.0000000    0.2619748
529440.0000000    0.2801892
529480.0000000    0.2549294
529520.0000000    0.2741137
529560.0000000    0.2808657
529600.0000000    0.2720333
529640.0000000    0.2719847
529680.0000000    0.2571655
529720.0000000    0.2680438
529760.0000000    0.2716377
529800.0000000    0.2728115
529840.0000000    0.2840555
529880.0000000    0.2809660
529920.0000000    0.2609633
529960.0000000    0.2770276
530000.0000000    0.2766668
530040.0000000    0.2709463
530080.0000000    0.2614500
530120.0000000    0.2680238
530160.0000000    0.2620041
530200.0000000    0.2696066
530240.0000000    0.2731109
530280.0000000    0.2751927
530320.0000000    0.2789360
530360.0000000    0.2897427
530400.0000000    0.2708766
530440.0000000    0.2768709
530480.0000000    0.2837359
530520.0000000    0.2861044
530560.0000000    0.2821808
530600.0000000    0.2952122
530640.0000000    0.3008871
530680.0000000    0.2806042
530720.0000000    0.2799940
530760.0000000    0.2808345
530800.0000000    0.2750874
530840.0000000    0.2740299
530880.0000000    0.2722668
530920.0000000    0.2736113
530960.0000000    0.2767202
531000.0000000    0.2825977
531040.0000000    0.2778916
531080.0000000    0.2803457
531120.0000000    0.2803957
531160.0000000    0.2912396
531200.0000000    0.2849450
531240.0000000    0.2978607
531280.0000000    0.3042753
531320.0000000    0.2723171
531360.0000000    0.2731690
531400.0000000    0.2762500
531440.0000000    0.3053365
531480.0000000    0.3040899
531520.0000000    0.2884251
531560.0000000    0.2953119
531600.0000000    0.2982312
531640.0000000    0.2836559
531680.0000000    0.2803520
531720.0000000    0.2664728
531760.0000000    0.2718567
531800.0000000    0.2850973
531840.0000000    0.2853823
531880.0000000    0.2597117
531920.0000000    0.2506953
531960.0000000    0.2775252
532000.0000000    0.2697400
532040.0000000    0.2770219
532080.0000000    0.2860808
532120.0000000    0.2790782
532160.0000000    0.2600993
532200.0000000    0.2730400
532240.0000000    0.2643886
532280.0000000    0.2748667
532320.0000000    0.2652424
532360.0000000    0.2936122
532400.0000000    0.2792076
532440.0000000    0.2687079
532480.0000000    0.2944160
532520.0000000    0.3055947
532560.0000000    0.2838268
532600.0000000    0.2985798
532640.0000000    0.2765341
532680.0000000    0.2671323
532720.0000000    0.2679695
532760.0000000    0.2643179
532800.0000000    0.2709332
532840.0000000    0.2687745
532880.0000000    0.2812249
532920.0000000    0.2999579
532960.0000000    0.2590293
533000.0000000    0.2670252
533040.0000000    0.2641071
533080.0000000    0.2570992
533120.0000000    0.2632771
533160.0000000    0.2594314
533200.0000000    0.2594673
533240.0000000    0.2525106
533280.0000000    0.2595250
533320.0000000    0.2681103
533360.0000000    0.2649910
533400.0000000    0.2637579
533440.0000000    0.2522243
533480.0000000    0.2744823
533520.0000000    0.2589846
533560.0000000    0.2611586
533600.0000000    0.2800338
533640.0000000    0.2581276
533680.0000000    0.2783993
533720.0000000    0.2853208
533760.0000000    0.2796656
533800.0000000    0.2761997
533840.0000000    0.2729927
533880.0000000    0.2646819
533920.0000000    0.2486611
533960.0000000    0.2636847
534000.0000000    0.2632372
534040.0000000    0.2569740
534080.0000000    0.2708777
534120.0000000    0.2827027
534160.0000000    0.2741594
534200.0000000    0.2779126
534240.0000000    0.2854477
534280.0000000    0.2582313
534320.0000000    0.2822478
534360.0000000    0.2672142
534400.0000000    0.2672961
534440.0000000    0.2748954
534480.0000000    0.2568766
534520.0000000    0.2894469
534560.0000000    0.2555622
534600.0000000    0.2490382
534640.0000000    0.2509749
534680.0000000    0.2577349
534720.0000000    0.2690884
534760.0000000    0.2623435
534800.0000000    0.2852763
534840.0000000    0.2757145
534880.0000000    0.2730863
534920.0000000    0.2515584
534960.0000000    0.2537556
535000.0000000    0.2749677
535040.0000000    0.2592665
535080.0000000    0.2759267
535120.0000000    0.2676840
535160.0000000    0.2835575
535200.0000000    0.2472241
535240.0000000    0.2499138
535280.0000000    0.2829738
535320.0000000    0.2749865
535360.0000000    0.2654421
535400.0000000    0.2820140
535440.0000000    0.2907446
535480.0000000    0.2567695
535520.0000000    0.2774331
535560.0000000    0.2826129
535600.0000000    0.2770612
535640.0000000    0.2794730
535680.0000000    0.2542304
535720.0000000    0.2734360
535760.0000000    0.2837638
535800.0000000    0.2656028
535840.0000000    0.2463710
535880.0000000    0.2519636
535920.0000000    0.2517697
535960.0000000    0.2764547
536000.0000000    0.2639939
536040.0000000    0.2554717
536080.0000000    0.2557021
536120.0000000    0.2577255
536160.0000000    0.2767803
536200.0000000    0.2734799
536240.0000000    0.2897340
536280.0000000    0.2703969
536320.0000000    0.2757624
536360.0000000    0.2736322
536400.0000000    0.2485922
536440.0000000    0.2554484
536480.0000000    0.2507716
536520.0000000    0.2783161
536560.0000000    0.2728960
536600.0000000    0.2580008
536640.0000000    0.2881284
536680.0000000    0.2856477
536720.0000000    0.2927414
536760.0000000    0.2873293
536800.0000000    0.2993204
536840.0000000    0.2748927
536880.0000000    0.2882066
536920.0000000    0.2761718
536960.0000000    0.2624961
537000.0000000    0.2764634
537040.0000000    0.2817318
537080.0000000    0.2705527
537120.0000000    0.2730701
537160.0000000    0.2793092
537200.0000000    0.3002776
537240.0000000    0.2924547
537280.0000000    0.2780172
537320.0000000    0.2582798
537360.0000000    0.2691797
537400.0000000    0.2806374
537440.0000000    0.2784904
537480.0000000    0.2627297
537520.0000000    0.2839372
537560.0000000    0.2579174
537600.0000000    0.2827947
537640.0000000    0.2672869
537680.0000000    0.2586420
537720.0000000    0.2707336
537760.0000000    0.2660489
537800.0000000    0.2757412
537840.0000000    0.2826275
537880.0000000    0.2719347
537920.0000000    0.2810257
537960.0000000    0.2671020
538000.0000000    0.2756207
538040.0000000    0.2650674
538080.0000000    0.2635742
538120.0000000    0.2711255
538160.0000000    0.2593874
538200.0000000    0.2702320
538240.0000000    0.2683794
538280.0000000    0.2639748
538320.0000000    0.2579018
538360.0000000    0.2376596
538400.0000000    0.2360941
538440.0000000    0.2533906
538480.0000000    0.2569288
538520.0000000    0.2481287
538560.0000000    0.2672967
538600.0000000    0.2757875
538640.0000000    0.2691733
538680.0000000    0.2864741
538720.0000000    0.2820933
538760.0000000    0.2676234
538800.0000000    0.2693042
538840.0000000    0.2742322
538880.0000000    0.2910206
538920.0000000    0.2788778
538960.0000000    0.2716476
539000.0000000    0.2781764
539040.0000000    0.2645209
539080.0000000    0.2651280
539120.0000000    0.2804304
539160.0000000    0.2709631
539200.0000000    0.2765924
539240.0000000    0.3049465
539280.0000000    0.2635402
539320.0000000    0.2836431
539360.0000000    0.2740449
539400.0000000    0.2586652
539440.0000000    0.2748311
539480.0000000    0.2775048
539520.0000000    0.2535179
539560.0000000    0.2675171
539600.0000000    0.2772314
539640.0000000    0.2648136
539680.0000000    0.2589937
539720.0000000    0.2477962
539760.0000000    0.2621109
539800.0000000    0.2766579
539840.0000000    0.2652200
539880.0000000    0.2504021
539920.0000000    0.2666261
539960.0000000    0.2483037
540000.0000000    0.2447730
540040.0000000    0.2514608
540080.0000000    0.2614858
540120.0000000    0.2442241
540160.0000000    0.2490311
540200.0000000    0.2338703
540240.0000000    0.2589694
540280.0000000    0.2652253
540320.0000000    0.2249555
540360.0000000    0.2597885
540400.0000000    0.2569037
540440.0000000    0.2339381
540480.0000000    0.2333541
540520.0000000    0.2454119
540560.0000000    0.2644880
540600.0000000    0.2130966
540640.0000000    0.2345700
540680.0000000    0.2410288
540720.0000000    0.2307256
540760.0000000    0.2383160
540800.0000000    0.2602135
540840.0000000    0.2558391
540880.0000000    0.2590806
540920.0000000    0.2623181
540960.0000000    0.2633443
541000.0000000    0.2461111
541040.0000000    0.2562811
541080.0000000    0.2652134
541120.0000000    0.2612720
541160.0000000    0.2693343
541200.0000000    0.2791826
541240.0000000    0.2581038
541280.0000000    0.2558280
541320.0000000    0.2609693
541360.0000000    0.2535043
541400.0000000    0.2798084
541440.0000000    0.2768868
541480.0000000    0.2708007
541520.0000000    0.2677997
541560.0000000    0.2614077
541600.0000000    0.2514084
541640.0000000    0.2693106
541680.0000000    0.2717265
541720.0000000    0.2690347
541760.0000000    0.2522903
541800.0000000    0.2547139
541840.0000000    0.2653783
541880.0000000    0.2736150
541920.0000000    0.2741302
541960.0000000    0.2672162
542000.0000000    0.2912040
542040.0000000    0.2953677
542080.0000000    0.2840714
542120.0000000    0.2721829
542160.0000000    0.2816204
542200.0000000    0.2847523
542240.0000000    0.2833465
542280.0000000    0.2697044
542320.0000000    0.2938115
542360.0000000    0.2775255
542400.0000000    0.2782901
542440.0000000    0.2703097
542480.0000000    0.2798857
542520.0000000    0.2738382
542560.0000000    0.2792676
542600.0000000    0.2628859
542640.0000000    0.2803240
542680.0000000    0.2871765
542720.0000000    0.2787114
542760.0000000    0.2798940
542800.0000000    0.2668031
542840.0000000    0.2609635
542880.0000000    0.2575777
542920.0000000    0.2389195
542960.0000000    0.2519829
543000.0000000    0.2780654
543040.0000000    0.2591726
543080.0000000    0.2627054
543120.0000000    0.2767813
543160.0000000    0.2731805
543200.0000000    0.2786964
543240.0000000    0.2694529
543280.0000000    0.2666537
543320.0000000    0.2708037
543360.0000000    0.2756906
543400.0000000    0.2603832
543440.0000000    0.2308385
543480.0000000    0.2510579
543520.0000000    0.2599552
543560.0000000    0.2524808
543600.0000000    0.2646313
543640.0000000    0.2789128
543680.0000000    0.2771620
543720.0000000    0.2844137
543760.0000000    0.2954198
543800.0000000    0.2768767
543840.0000000    0.2632391
543880.0000000    0.2756105
543920.0000000    0.2384498
543960.0000000    0.2453236
544000.0000000    0.2429800
544040.0000000    0.2616875
544080.0000000    0.2717927
544120.0000000    0.2697687
544160.0000000    0.2664410
544200.0000000    0.2764387
544240.0000000    0.2601326
544280.0000000    0.2615328
544320.0000000    0.2681460
544360.0000000    0.2833163
544400.0000000    0.2746451
544440.0000000    0.2723514
544480.0000000    0.2811588
544520.0000000    0.2706584
544560.0000000    0.2655258
544600.0000000    0.2742355
544640.0000000    0.2692675
544680.0000000    0.2692606
544720.0000000    0.2835803
544760.0000000    0.2878458
544800.0000000    0.2811337
544840.0000000    0.2579990
544880.0000000    0.2749085
544920.0000000    0.2670800
544960.0000000    0.2665645
545000.0000000    0.2824056
545040.0000000    0.2773874
545080.0000000    0.2805680
545120.0000000    0.2842549
545160.0000000    0.2854164
545200.0000000    0.2885494
545240.0000000    0.2806119
545280.0000000    0.2935235
545320.0000000    0.2875108
545360.0000000    0.2730853
545400.0000000    0.2656245
545440.0000000    0.2901572
545480.0000000    0.2919199
545520.0000000    0.2624691
545560.0000000    0.2597422
545600.0000000    0.2562532
545640.0000000    0.2693451
545680.0000000    0.2427180
545720.0000000    0.2326721
545760.0000000    0.2758677
545800.0000000    0.2847841
545840.0000000    0.2735189
545880.0000000    0.2729987
545920.0000000    0.2680835
545960.0000000    0.2775857
546000.0000000    0.2810509
546040.0000000    0.2682077
546080.0000000    0.2705808
546120.0000000    0.2666604
546160.0000000    0.2847515
546200.0000000    0.2744229
546240.0000000    0.2669693
546280.0000000    0.2723450
546320.0000000    0.2687164
546360.0000000    0.2601428
546400.0000000    0.2574471
546440.0000000    0.2701257
546480.0000000    0.2720652
546520.0000000    0.2625838
546560.0000000    0.2661164
546600.0000000    0.2666326
546640.0000000    0.2682233
546680.0000000    0.2645291
546720.0000000    0.2550252
546760.0000000    0.2740844
546800.0000000    0.2595376
546840.0000000    0.2625596
546880.0000000    0.2461558
546920.0000000    0.2450071
546960.0000000    0.2818522
547000.0000000    0.2525395
547040.0000000    0.2647067
547080.0000000    0.2742487
547120.0000000    0.2820171
547160.0000000    0.2767861
547200.0000000    0.2835477
547240.0000000    0.2858347
547280.0000000    0.2681165
547320.0000000    0.2880312
547360.0000000    0.2614805
547400.0000000    0.2613206
547440.0000000    0.2690687
547480.0000000    0.2671526
547520.0000000    0.2867347
547560.0000000    0.2808090
547600.0000000    0.2869490
547640.0000000    0.2809458
547680.0000000    0.2694462
547720.0000000    0.2773133
547760.0000000    0.2755889
547800.0000000    0.2596353
547840.0000000    0.2871146
547880.0000000    0.2831838
547920.0000000    0.2675609
547960.0000000    0.2606821
548000.0000000    0.2627672
548040.0000000    0.2757029
548080.0000000    0.2848350
548120.0000000    0.2770835
548160.0000000    0.2608839
548200.0000000    0.2842079
548240.0000000    0.2723857
548280.0000000    0.2571050
548320.0000000    0.2564289
548360.0000000    0.2637965
548400.0000000    0.2777200
548440.0000000    0.2682171
548480.0000000    0.2515706
548520.0000000    0.2801491
548560.0000000    0.2785735
548600.0000000    0.2572913
548640.0000000    0.2605546
548680.0000000    0.2476078
548720.0000000    0.2825574
548760.0000000    0.2567619
548800.0000000    0.2655475
548840.0000000    0.2814281
548880.0000000    0.2826351
548920.0000000    0.2580845
548960.0000000    0.2407507
549000.0000000    0.2558457
549040.0000000    0.2507738
549080.0000000    0.2650242
549120.0000000    0.2523587
549160.0000000    0.2568805
549200.0000000    0.2829314
549240.0000000    0.2691987
549280.0000000    0.2746171
549320.0000000    0.2492512
549360.0000000    0.2636844
549400.0000000    0.2686248
549440.0000000    0.2474379
549480.0000000    0.2722295
549520.0000000    0.2699699
549560.0000000    0.2923945
549600.0000000    0.2623318
549640.0000000    0.2772703
549680.0000000    0.2476640
549720.0000000    0.2744240
549760.0000000    0.2448890
549800.0000000    0.2750897
549840.0000000    0.2616753
549880.0000000    0.2708160
549920.0000000    0.2618811
549960.0000000    0.2739035
550000.0000000    0.2924178
550040.0000000    0.2850168
550080.0000000    0.2729966
550120.0000000    0.2743061
550160.0000000    0.2941649
550200.0000000    0.2612612
550240.0000000    0.2463103
550280.0000000    0.2585137
550320.0000000    0.2757717
550360.0000000    0.2745088
550400.0000000    0.2628410
550440.0000000    0.2720761
550480.0000000    0.2510239
550520.0000000    0.2778738
550560.0000000    0.2576430
550600.0000000    0.2525589
550640.0000000    0.2599590
550680.0000000    0.2729730
550720.0000000    0.2624830
550760.0000000    0.2681232
550800.0000000    0.2560824
550840.0000000    0.2479655
550880.0000000    0.2533649
550920.0000000    0.2742669
550960.0000000    0.2420166
551000.0000000    0.2618611
551040.0000000    0.2722527
551080.0000000    0.2712262
551120.0000000    0.2867583
551160.0000000    0.2731326
551200.0000000    0.2756326
551240.0000000    0.2723272
551280.0000000    0.2879049
551320.0000000    0.2707861
551360.0000000    0.2906925
551400.0000000    0.2471968
551440.0000000    0.2476720
551480.0000000    0.2715236
551520.0000000    0.2603936
551560.0000000    0.2468660
551600.0000000    0.2662165
551640.0000000    0.2868731
551680.0000000    0.2646937
551720.0000000    0.2825065
551760.0000000    0.2573885
551800.0000000    0.2815449
551840.0000000    0.2608042
551880.0000000    0.2804836
551920.0000000    0.2727904
551960.0000000    0.2519460
552000.0000000    0.2778794
552040.0000000    0.2779986
552080.0000000    0.2715538
552120.0000000    0.2719691
552160.0000000    0.2693616
552200.0000000    0.2538766
552240.0000000    0.2587304
552280.0000000    0.2630912
552320.0000000    0.2538902
552360.0000000    0.2585312
552400.0000000    0.2628768
552440.0000000    0.2642134
552480.0000000    0.2430983
552520.0000000    0.2667537
552560.0000000    0.2734740
552600.0000000    0.2544881
552640.0000000    0.2495154
552680.0000000    0.2498842
552720.0000000    0.2490723
552760.0000000    0.2377612
552800.0000000    0.2612143
552840.0000000    0.2809286
552880.0000000    0.2819945
552920.0000000    0.2585943
552960.0000000    0.2742764
553000.0000000    0.2637815
553040.0000000    0.2434177
553080.0000000    0.2579497
553120.0000000    0.2809357
553160.0000000    0.2728156
553200.0000000    0.2601521
553240.0000000    0.2530864
553280.0000000    0.2730871
553320.0000000    0.2710816
553360.0000000    0.2737819
553400.0000000    0.2576290
553440.0000000    0.2534985
553480.0000000    0.2888233
553520.0000000    0.2452667
553560.0000000    0.2565688
553600.0000000    0.2626889
553640.0000000    0.2667461
553680.0000000    0.2721829
553720.0000000    0.2880265
553760.0000000    0.2787692
553800.0000000    0.2631032
553840.0000000    0.2771111
553880.0000000    0.2705321
553920.0000000    0.2473342
553960.0000000    0.2710468
554000.0000000    0.2734267
554040.0000000    0.2753671
554080.0000000    0.2926109
554120.0000000    0.2615278
554160.0000000    0.2627772
554200.0000000    0.2779394
554240.0000000    0.2638476
554280.0000000    0.2737373
554320.0000000    0.2880341
554360.0000000    0.2581086
554400.0000000    0.2788324
554440.0000000    0.2663797
554480.0000000    0.2589065
554520.0000000    0.2787417
554560.0000000    0.2611641
554600.0000000    0.2608441
554640.0000000    0.2804992
554680.0000000    0.2653684
554720.0000000    0.2633962
554760.0000000    0.2646571
554800.0000000    0.2592910
554840.0000000    0.2629692
554880.0000000    0.2567610
554920.0000000    0.2635317
554960.0000000    0.2625989
555000.0000000    0.2612106
555040.0000000    0.2670313
555080.0000000    0.2714272
555120.0000000    0.2529069
555160.0000000    0.2631714
555200.0000000    0.2730870
555240.0000000    0.2921586
555280.0000000    0.2699709
555320.0000000    0.2694274
555360.0000000    0.2543187
555400.0000000    0.2746322
555440.0000000    0.2675070
555480.0000000    0.2530482
555520.0000000    0.2622945
555560.0000000    0.2452088
555600.0000000    0.2702664
555640.0000000    0.2629738
555680.0000000    0.2585805
555720.0000000    0.2678747
555760.0000000    0.2586794
555800.0000000    0.2575660
555840.0000000    0.2816416
555880.0000000    0.2665781
555920.0000000    0.2656316
555960.0000000    0.2667372
556000.0000000    0.2849267
556040.0000000    0.2785703
556080.0000000    0.2715640
556120.0000000    0.2707416
556160.0000000    0.2669244
556200.0000000    0.2722715
556240.0000000    0.2516869
556280.0000000    0.2617857
556320.0000000    0.2629285
556360.0000000    0.2690208
556400.0000000    0.2737838
556440.0000000    0.2680311
556480.0000000    0.2783218
556520.0000000    0.2705416
556560.0000000    0.2577491
556600.0000000    0.2735153
556640.0000000    0.2894336
556680.0000000    0.2809677
556720.0000000    0.2699562
556760.0000000    0.2849557
556800.0000000    0.2812890
556840.0000000    0.2753705
556880.0000000    0.2704218
556920.0000000    0.2730057
556960.0000000    0.2786776
557000.0000000    0.2883449
557040.0000000    0.2717590
557080.0000000    0.2739960
557120.0000000    0.2759253
557160.0000000    0.2754016
557200.0000000    0.2593968
557240.0000000    0.2927959
557280.0000000    0.2965512
557320.0000000    0.2623145
557360.0000000    0.2767779
557400.0000000    0.2650464
557440.0000000    0.2419099
557480.0000000    0.2501372
557520.0000000    0.2606528
557560.0000000    0.2677849
557600.0000000    0.2725284
557640.0000000    0.2717603
557680.0000000    0.2482516
557720.0000000    0.2629599
557760.0000000    0.2620114
557800.0000000    0.2505311
557840.0000000    0.2515811
557880.0000000    0.2526652
557920.0000000    0.2449628
557960.0000000    0.2576313
558000.0000000    0.2467474
558040.0000000    0.2462658
558080.0000000    0.2189794
558120.0000000    0.2207668
558160.0000000    0.2615394
558200.0000000    0.2483047
558240.0000000    0.2448085
558280.0000000    0.2648326
558320.0000000    0.2554835
558360.0000000    0.2727108
558400.0000000    0.2693674
558440.0000000    0.2789324
558480.0000000    0.2665900
558520.0000000    0.2641947
558560.0000000    0.2641817
558600.0000000    0.2741205
558640.0000000    0.2732271
558680.0000000    0.2729761
558720.0000000    0.2731037
558760.0000000    0.2768410
558800.0000000    0.2717446
558840.0000000    0.2614127
558880.0000000    0.2716790
558920.0000000    0.3093668
558960.0000000    0.3135223
559000.0000000    0.2985547
559040.0000000    0.2929198
559080.0000000    0.2800179
559120.0000000    0.3000980
559160.0000000    0.2995063
559200.0000000    0.2942340
559240.0000000    0.2968350
559280.0000000    0.2914871
559320.0000000    0.2714315
559360.0000000    0.2923259
559400.0000000    0.2914357
559440.0000000    0.2818294
559480.0000000    0.3031666
559520.0000000    0.3051876
559560.0000000    0.2944889
559600.0000000    0.2883499
559640.0000000    0.2938811
559680.0000000    0.2691579
559720.0000000    0.2539575
559760.0000000    0.2624073
559800.0000000    0.2624929
559840.0000000    0.2942824
559880.0000000    0.2868825
559920.0000000    0.2772725
559960.0000000    0.2655605
560000.0000000    0.2850876
560040.0000000    0.2885417
560080.0000000    0.2802979
560120.0000000    0.2758629
560160.0000000    0.2829164
560200.0000000    0.2647130
560240.0000000    0.2994759
560280.0000000    0.2618517
560320.0000000    0.3023907
560360.0000000    0.2897340
560400.0000000    0.2734852
560440.0000000    0.2849430
560480.0000000    0.2764546
560520.0000000    0.2795552
560560.0000000    0.2798890
560600.0000000    0.2771236
560640.0000000    0.2976071
560680.0000000    0.2844433
560720.0000000    0.3197538
560760.0000000    0.2855170
560800.0000000    0.2942650
560840.0000000    0.3025619
560880.0000000    0.2792081
560920.0000000    0.2986007
560960.0000000    0.2743235
561000.0000000    0.2750213
561040.0000000    0.2637167
561080.0000000    0.2715341
561120.0000000    0.2769315
561160.0000000    0.2650822
561200.0000000    0.2704982
561240.0000000    0.2705990
561280.0000000    0.2661437
561320.0000000    0.2893562
561360.0000000    0.2734466
561400.0000000    0.2784503
561440.0000000    0.2766070
561480.0000000    0.2840242
561520.0000000    0.2850595
561560.0000000    0.2836926
561600.0000000    0.3034621
561640.0000000    0.2888528
561680.0000000    0.2925086
561720.0000000    0.3014095
561760.0000000    0.2781541
561800.0000000    0.2715538
561840.0000000    0.2767080
561880.0000000    0.2631068
561920.0000000    0.2646638
561960.0000000    0.2721916
562000.0000000    0.2585520
562040.0000000    0.2939507
562080.0000000    0.2915568
562120.0000000    0.2796735
562160.0000000    0.2770083
562200.0000000    0.2810985
562240.0000000    0.2696405
562280.0000000    0.2865904
562320.0000000    0.2802380
562360.0000000    0.2892472
562400.0000000    0.2701681
562440.0000000    0.2546305
562480.0000000    0.2579803
562520.0000000    0.2520956
562560.0000000    0.2517452
562600.0000000    0.2665082
562640.0000000    0.2763949
562680.0000000    0.2693734
562720.0000000    0.2752208
562760.0000000    0.2810219
562800.0000000    0.2786635
562840.0000000    0.2691635
562880.0000000    0.2723918
562920.0000000    0.2730176
562960.0000000    0.2721290
563000.0000000    0.2788671
563040.0000000    0.2794702
563080.0000000    0.2952887
563120.0000000    0.2756508
563160.0000000    0.2858579
563200.0000000    0.2833563
563240.0000000    0.2792679
563280.0000000    0.2590140
563320.0000000    0.2763553
563360.0000000    0.2618187
563400.0000000    0.2706153
563440.0000000    0.2942382
563480.0000000    0.2895784
563520.0000000    0.2790824
563560.0000000    0.2844220
563600.0000000    0.2995691
563640.0000000    0.2712042
563680.0000000    0.2758708
563720.0000000    0.2725396
563760.0000000    0.2864730
563800.0000000    0.2696314
563840.0000000    0.2627966
563880.0000000    0.2710184
563920.0000000    0.2891359
563960.0000000    0.2510445
564000.0000000    0.2638907
564040.0000000    0.2575778
564080.0000000    0.2675967
564120.0000000    0.2505670
564160.0000000    0.2445323
564200.0000000    0.2735825
564240.0000000    0.2762117
564280.0000000    0.2731716
564320.0000000    0.2736749
564360.0000000    0.2600749
564400.0000000    0.2686987
564440.0000000    0.2667701
564480.0000000    0.2738563
564520.0000000    0.2620297
564560.0000000    0.2462702
564600.0000000    0.2431316
564640.0000000    0.2473566
564680.0000000    0.2673126
564720.0000000    0.2768036
564760.0000000    0.2823935
564800.0000000    0.2852512
564840.0000000    0.2858298
564880.0000000    0.2772924
564920.0000000    0.2687801
564960.0000000    0.2719628
565000.0000000    0.2628237
565040.0000000    0.2550784
565080.0000000    0.2723808
565120.0000000    0.2813513
565160.0000000    0.2755359
565200.0000000    0.2714202
565240.0000000    0.2783732
565280.0000000    0.2759928
565320.0000000    0.2902934
565360.0000000    0.2839131
565400.0000000    0.2793119
565440.0000000    0.2631315
565480.0000000    0.2525395
565520.0000000    0.2573357
565560.0000000    0.2551410
565600.0000000    0.2457507
565640.0000000    0.2683547
565680.0000000    0.2692429
565720.0000000    0.2665789
565760.0000000    0.2641848
565800.0000000    0.2451518
565840.0000000    0.2780313
565880.0000000    0.2752033
565920.0000000    0.2812514
565960.0000000    0.2793954
566000.0000000    0.2691360
566040.0000000    0.2816414
566080.0000000    0.2986635
566120.0000000    0.2998981
566160.0000000    0.2812164
566200.0000000    0.2851676
566240.0000000    0.2952004
566280.0000000    0.2884570
566320.0000000    0.2786244
566360.0000000    0.3004177
566400.0000000    0.2804160
566440.0000000    0.2919376
566480.0000000    0.3127264
566520.0000000    0.2945446
566560.0000000    0.2975189
566600.0000000    0.2864478
566640.0000000    0.2948840
566680.0000000    0.2959654
566720.0000000    0.2613958
566760.0000000    0.2851401
566800.0000000    0.2846714
566840.0000000    0.3036668
566880.0000000    0.2982974
566920.0000000    0.2935365
566960.0000000    0.3036133
567000.0000000    0.3024769
567040.0000000    0.2776779
567080.0000000    0.3022031
567120.0000000    0.2983350
567160.0000000    0.3273371
567200.0000000    0.3140564
567240.0000000    0.2974966
567280.0000000    0.2907046
567320.0000000    0.2790299
567360.0000000    0.2841571
567400.0000000    0.3011213
567440.0000000    0.3189172
567480.0000000    0.3012653
567520.0000000    0.3059919
567560.0000000    0.2845697
567600.0000000    0.3115012
567640.0000000    0.3144612
567680.0000000    0.3139700
567720.0000000    0.2933275
567760.0000000    0.2948369
567800.0000000    0.2714582
567840.0000000    0.2922228
567880.0000000    0.2785812
567920.0000000    0.2958917
567960.0000000    0.3068221
568000.0000000    0.2881872
568040.0000000    0.3017356
568080.0000000    0.3061448
568120.0000000    0.3017571
568160.0000000    0.2747298
568200.0000000    0.2701791
568240.0000000    0.2757855
568280.0000000    0.2845946
568320.0000000    0.2460635
568360.0000000    0.2622342
568400.0000000    0.2801349
568440.0000000    0.2676436
568480.0000000    0.2763088
568520.0000000    0.2575712
568560.0000000    0.2649361
568600.0000000    0.2681642
568640.0000000    0.2436903
568680.0000000    0.2520331
568720.0000000    0.2667238
568760.0000000    0.2693673
568800.0000000    0.2780703
568840.0000000    0.2732178
568880.0000000    0.2850025
568920.0000000    0.2610636
568960.0000000    0.2620239
569000.0000000    0.2815351
569040.0000000    0.2791608
569080.0000000    0.2820908
569120.0000000    0.2573343
569160.0000000    0.2642935
569200.0000000    0.2422249
569240.0000000    0.2513734
569280.0000000    0.2694057
569320.0000000    0.2659770
569360.0000000    0.2650304
569400.0000000    0.2391850
569440.0000000    0.2690882
569480.0000000    0.2838570
569520.0000000    0.2873244
569560.0000000    0.3064846
569600.0000000    0.2795856
569640.0000000    0.2949142
569680.0000000    0.2935407
569720.0000000    0.2874595
569760.0000000    0.2759281
569800.0000000    0.2764205
569840.0000000    0.2707494
569880.0000000    0.2755933
569920.0000000    0.2769367
569960.0000000    0.2746452
570000.0000000    0.2811701
570040.0000000    0.2653925
570080.0000000    0.2875859
570120.0000000    0.2910735
570160.0000000    0.2718497
570200.0000000    0.3038995
570240.0000000    0.2688306
570280.0000000    0.2544398
570320.0000000    0.2643091
570360.0000000    0.2624356
570400.0000000    0.2609030
570440.0000000    0.2901632
570480.0000000    0.2489204
570520.0000000    0.2728613
570560.0000000    0.2624891
570600.0000000    0.2812739
570640.0000000    0.2803306
570680.0000000    0.2673680
570720.0000000    0.2716416
570760.0000000    0.2695048
570800.0000000    0.2774722
570840.0000000    0.2909288
570880.0000000    0.2927434
570920.0000000    0.2701220
570960.0000000    0.2692258
571000.0000000    0.2876749
571040.0000000    0.2682774
571080.0000000    0.2947822
571120.0000000    0.2736952
571160.0000000    0.2993918
571200.0000000    0.2823443
571240.0000000    0.2922131
571280.0000000    0.2860857
571320.0000000    0.2775395
571360.0000000    0.2770192
571400.0000000    0.2950267
571440.0000000    0.2979670
571480.0000000    0.2733890
571520.0000000    0.3073785
571560.0000000    0.2868318
571600.0000000    0.2988229
571640.0000000    0.2887038
571680.0000000    0.3045857
571720.0000000    0.3028570
571760.0000000    0.2978778
571800.0000000    0.2739203
571840.0000000    0.2993533
571880.0000000    0.2981747
571920.0000000    0.2739331
571960.0000000    0.2848258
572000.0000000    0.2896454
572040.0000000    0.2739986
572080.0000000    0.2619235
572120.0000000    0.2736432
572160.0000000    0.2714104
572200.0000000    0.2664259
572240.0000000    0.2672144
572280.0000000    0.2689795
572320.0000000    0.2555500
572360.0000000    0.2843546
572400.0000000    0.2671134
572440.0000000    0.2927545
572480.0000000    0.2915894
572520.0000000    0.2634620
572560.0000000    0.2915562
572600.0000000    0.2795196
572640.0000000    0.2628941
572680.0000000    0.2681320
572720.0000000    0.2861449
572760.0000000    0.2959464
572800.0000000    0.2929201
572840.0000000    0.2581730
572880.0000000    0.2792617
572920.0000000    0.2789810
572960.0000000    0.2696516
573000.0000000    0.2869187
573040.0000000    0.2830880
573080.0000000    0.2860878
573120.0000000    0.2624682
573160.0000000    0.2719602
573200.0000000    0.2642432
573240.0000000    0.2724728
573280.0000000    0.2726462
573320.0000000    0.3019853
573360.0000000    0.2811112
573400.0000000    0.2769157
573440.0000000    0.3117007
573480.0000000    0.3151064
573520.0000000    0.3122977
573560.0000000    0.2739813
573600.0000000    0.2673844
573640.0000000    0.2844491
573680.0000000    0.2730861
573720.0000000    0.2573581
573760.0000000    0.2882106
573800.0000000    0.2559612
573840.0000000    0.2735550
573880.0000000    0.2729923
573920.0000000    0.2671268
573960.0000000    0.2881055
574000.0000000    0.2804849
574040.0000000    0.2750458
574080.0000000    0.2954082
574120.0000000    0.2624507
574160.0000000    0.2480333
574200.0000000    0.2635647
574240.0000000    0.2646808
574280.0000000    0.2716147
574320.0000000    0.2869202
[truncated: 297,978 more chars]
