# Supplementary material for: Comment on 'Valid molecular dynamics simulations of human hemoglobin require a surprisingly large box size'
Source: eLife. 2019 Jun 20;8:e44718. doi: 10.7554/eLife.44718 (PMC6586461; doi:10.7554/eLife.44718)
Supplement: Figure 1—source data 1. — The zip archive contains a README file describing which source files correspond to the different panels. [file elife-44718-fig1-data1.zip › figure1/panel_C/150A/5/proj.xvg]

@ autoscale onread none
@ with g0
@ g0 on
@ title "projection on eigenvectors (nm)"
@ xaxis  label "Time (ps)"
@ world xmin 0
@ world xmax 1e+06
@ world ymin -10.2382
@ world ymax 8.569
@ view xmin 0.15
@ view xmax 0.85
@ view ymin 0.15
@ view ymax 0.85
@ yaxis  label "vec 1"
@ xaxis tick major 250000
@ xaxis tick minor 125000
@ xaxis ticklabel start type spec
@ xaxis ticklabel start -0
@ yaxis tick major 5
@ yaxis tick minor 2.5
@ yaxis ticklabel start type spec
@ yaxis ticklabel start -10
@ zeroxaxis bar on
@ zeroxaxis bar linestyle 3
    0.0000   -5.09781
   40.0000   -5.74484
   80.0000   -5.73734
  120.0000   -5.84288
  160.0000   -5.45196
  200.0000   -5.74341
  240.0000   -5.57650
  280.0000   -6.37844
  320.0000   -6.65937
  360.0000   -5.26073
  400.0000   -5.82370
  440.0000   -5.71899
  480.0000   -5.01201
  520.0000   -5.98295
  560.0000   -5.39871
  600.0000   -5.84286
  640.0000   -5.91184
  680.0000   -5.95334
  720.0000   -6.39508
  760.0000   -5.86707
  800.0000   -5.82384
  840.0000   -5.90285
  880.0000   -5.80527
  920.0000   -5.63269
  960.0000   -5.51085
 1000.0000   -5.54079
 1040.0000   -5.52750
 1080.0000   -5.47881
 1120.0000   -5.70287
 1160.0000   -6.17865
 1200.0000   -5.44960
 1240.0000   -5.44581
 1280.0000   -4.90455
 1320.0000   -6.08607
 1360.0000   -6.50918
 1400.0000   -5.57840
 1440.0000   -5.38259
 1480.0000   -5.68654
 1520.0000   -5.55401
 1560.0000   -5.55908
 1600.0000   -6.00792
 1640.0000   -5.30001
 1680.0000   -5.64664
 1720.0000   -4.42373
 1760.0000   -5.73052
 1800.0000   -5.72210
 1840.0000   -4.95296
 1880.0000   -4.58859
 1920.0000   -4.49523
 1960.0000   -5.61469
 2000.0000   -5.21154
 2040.0000   -5.44715
 2080.0000   -5.66618
 2120.0000   -6.62195
 2160.0000   -5.28118
 2200.0000   -5.53898
 2240.0000   -4.88924
 2280.0000   -5.29291
 2320.0000   -5.58285
 2360.0000   -5.70022
 2400.0000   -5.09127
 2440.0000   -5.12608
 2480.0000   -5.31005
 2520.0000   -5.22425
 2560.0000   -5.52650
 2600.0000   -5.28425
 2640.0000   -5.46753
 2680.0000   -5.30122
 2720.0000   -5.27994
 2760.0000   -5.88822
 2800.0000   -4.88922
 2840.0000   -4.83694
 2880.0000   -4.92724
 2920.0000   -4.60419
 2960.0000   -4.15323
 3000.0000   -5.28376
 3040.0000   -5.07447
 3080.0000   -4.81745
 3120.0000   -4.58069
 3160.0000   -4.14609
 3200.0000   -3.85509
 3240.0000   -3.90119
 3280.0000   -4.71915
 3320.0000   -4.70305
 3360.0000   -4.06050
 3400.0000   -4.30447
 3440.0000   -4.23429
 3480.0000   -2.94515
 3520.0000   -3.73819
 3560.0000   -4.87377
 3600.0000   -5.01352
 3640.0000   -4.54966
 3680.0000   -4.39929
 3720.0000   -4.77307
 3760.0000   -5.20180
 3800.0000   -5.09586
 3840.0000   -4.84299
 3880.0000   -4.70046
 3920.0000   -5.27585
 3960.0000   -5.56189
 4000.0000   -4.70471
 4040.0000   -5.08922
 4080.0000   -5.92262
 4120.0000   -4.97815
 4160.0000   -4.22238
 4200.0000   -4.47846
 4240.0000   -5.13510
 4280.0000   -4.67039
 4320.0000   -5.47121
 4360.0000   -4.78367
 4400.0000   -5.62972
 4440.0000   -4.56816
 4480.0000   -5.72076
 4520.0000   -4.91747
 4560.0000   -6.29718
 4600.0000   -5.71620
 4640.0000   -5.27390
 4680.0000   -6.12200
 4720.0000   -6.57389
 4760.0000   -5.17643
 4800.0000   -6.05748
 4840.0000   -5.58532
 4880.0000   -4.69779
 4920.0000   -4.63277
 4960.0000   -4.22301
 5000.0000   -3.87476
 5040.0000   -4.56680
 5080.0000   -4.77097
 5120.0000   -5.35122
 5160.0000   -4.54325
 5200.0000   -4.78412
 5240.0000   -4.94626
 5280.0000   -3.98749
 5320.0000   -4.36471
 5360.0000   -5.10949
 5400.0000   -5.39054
 5440.0000   -4.76533
 5480.0000   -6.10110
 5520.0000   -5.72630
 5560.0000   -5.53184
 5600.0000   -5.17296
 5640.0000   -5.14505
 5680.0000   -5.13793
 5720.0000   -5.19347
 5760.0000   -5.22072
 5800.0000   -5.26100
 5840.0000   -6.01674
 5880.0000   -5.94135
 5920.0000   -5.29518
 5960.0000   -5.61546
 6000.0000   -4.68760
 6040.0000   -5.51316
 6080.0000   -5.79324
 6120.0000   -5.59578
 6160.0000   -5.26379
 6200.0000   -5.79143
 6240.0000   -4.68870
 6280.0000   -4.84631
 6320.0000   -5.59271
 6360.0000   -4.88709
 6400.0000   -3.95663
 6440.0000   -4.51892
 6480.0000   -3.99233
 6520.0000   -3.57897
 6560.0000   -4.60213
 6600.0000   -4.66032
 6640.0000   -4.89971
 6680.0000   -4.49199
 6720.0000   -4.56223
 6760.0000   -5.67283
 6800.0000   -3.82463
 6840.0000   -3.65716
 6880.0000   -3.94728
 6920.0000   -3.98891
 6960.0000   -4.41543
 7000.0000   -4.72010
 7040.0000   -4.30037
 7080.0000   -4.29191
 7120.0000   -5.10549
 7160.0000   -6.20209
 7200.0000   -5.89076
 7240.0000   -5.44988
 7280.0000   -4.83199
 7320.0000   -4.29304
 7360.0000   -3.44836
 7400.0000   -3.79997
 7440.0000   -3.88714
 7480.0000   -3.36176
 7520.0000   -3.84054
 7560.0000   -3.81127
 7600.0000   -3.59192
 7640.0000   -4.32089
 7680.0000   -4.03619
 7720.0000   -3.71711
 7760.0000   -4.28349
 7800.0000   -4.11860
 7840.0000   -3.62416
 7880.0000   -3.55690
 7920.0000   -4.19141
 7960.0000   -3.21747
 8000.0000   -2.91287
 8040.0000   -2.60551
 8080.0000   -4.01407
 8120.0000   -3.25509
 8160.0000   -2.49312
 8200.0000   -3.49526
 8240.0000   -3.49816
 8280.0000   -4.03201
 8320.0000   -3.35242
 8360.0000   -3.42151
 8400.0000   -4.35518
 8440.0000   -4.16040
 8480.0000   -3.62763
 8520.0000   -3.63270
 8560.0000   -2.91947
 8600.0000   -3.80412
 8640.0000   -3.85130
 8680.0000   -3.53202
 8720.0000   -3.34241
 8760.0000   -3.58486
 8800.0000   -4.01407
 8840.0000   -2.98345
 8880.0000   -3.40219
 8920.0000   -4.47303
 8960.0000   -5.06019
 9000.0000   -4.51905
 9040.0000   -4.19814
 9080.0000   -3.76436
 9120.0000   -3.98136
 9160.0000   -4.16986
 9200.0000   -4.23672
 9240.0000   -4.72272
 9280.0000   -4.30351
 9320.0000   -4.12394
 9360.0000   -3.75538
 9400.0000   -4.12101
 9440.0000   -4.96774
 9480.0000   -3.25984
 9520.0000   -4.37305
 9560.0000   -3.43673
 9600.0000   -3.85473
 9640.0000   -4.27640
 9680.0000   -3.66717
 9720.0000   -4.03269
 9760.0000   -4.55263
 9800.0000   -4.47729
 9840.0000   -4.36739
 9880.0000   -4.84884
 9920.0000   -5.53163
 9960.0000   -5.14277
10000.0000   -5.29986
10040.0000   -5.37958
10080.0000   -4.74245
10120.0000   -4.96414
10160.0000   -5.19542
10200.0000   -4.15264
10240.0000   -4.32785
10280.0000   -4.62783
10320.0000   -6.15659
10360.0000   -4.84912
10400.0000   -4.87693
10440.0000   -4.66331
10480.0000   -5.49740
10520.0000   -4.68547
10560.0000   -4.21570
10600.0000   -4.51273
10640.0000   -5.20595
10680.0000   -4.32788
10720.0000   -4.84981
10760.0000   -3.79630
10800.0000   -4.14604
10840.0000   -4.51970
10880.0000   -4.59460
10920.0000   -4.34102
10960.0000   -5.06207
11000.0000   -4.13718
11040.0000   -4.24992
11080.0000   -4.43597
11120.0000   -3.90412
11160.0000   -3.38278
11200.0000   -3.56061
11240.0000   -4.23107
11280.0000   -4.84478
11320.0000   -5.46997
11360.0000   -5.08136
11400.0000   -4.96359
11440.0000   -6.16067
11480.0000   -5.32518
11520.0000   -4.39571
11560.0000   -5.30292
11600.0000   -4.96567
11640.0000   -3.42371
11680.0000   -3.76509
11720.0000   -5.21330
11760.0000   -4.25100
11800.0000   -3.97534
11840.0000   -3.30213
11880.0000   -3.99730
11920.0000   -4.05866
11960.0000   -4.63347
12000.0000   -4.33161
12040.0000   -5.36974
12080.0000   -5.46054
12120.0000   -4.81140
12160.0000   -4.31245
12200.0000   -4.35127
12240.0000   -4.03064
12280.0000   -5.19182
12320.0000   -4.40305
12360.0000   -3.69324
12400.0000   -4.05759
12440.0000   -4.24977
12480.0000   -4.38355
12520.0000   -5.12011
12560.0000   -5.25766
12600.0000   -6.12437
12640.0000   -5.10579
12680.0000   -5.97523
12720.0000   -5.32422
12760.0000   -5.04943
12800.0000   -5.15019
12840.0000   -4.66401
12880.0000   -6.22648
12920.0000   -5.78847
12960.0000   -6.13459
13000.0000   -6.06996
13040.0000   -5.92630
13080.0000   -6.27436
13120.0000   -5.83196
13160.0000   -5.82240
13200.0000   -5.45981
13240.0000   -6.01634
13280.0000   -6.27371
13320.0000   -5.42471
13360.0000   -5.81412
13400.0000   -5.08215
13440.0000   -5.19332
13480.0000   -5.28005
13520.0000   -5.22889
13560.0000   -5.74702
13600.0000   -5.89970
13640.0000   -5.93427
13680.0000   -5.17788
13720.0000   -5.89888
13760.0000   -5.81931
13800.0000   -5.60771
13840.0000   -6.25328
13880.0000   -5.86420
13920.0000   -6.27102
13960.0000   -5.80221
14000.0000   -6.02430
14040.0000   -5.58898
14080.0000   -5.23573
14120.0000   -4.42099
14160.0000   -5.09718
14200.0000   -5.21677
14240.0000   -6.33863
14280.0000   -5.40642
14320.0000   -5.85664
14360.0000   -6.90136
14400.0000   -5.69609
14440.0000   -5.61181
14480.0000   -5.81895
14520.0000   -5.71877
14560.0000   -5.86767
14600.0000   -5.48873
14640.0000   -7.09358
14680.0000   -5.49996
14720.0000   -5.82109
14760.0000   -6.49430
14800.0000   -5.29955
14840.0000   -6.14817
14880.0000   -5.75587
14920.0000   -4.61278
14960.0000   -5.19373
15000.0000   -5.15727
15040.0000   -5.69519
15080.0000   -5.93904
15120.0000   -5.00314
15160.0000   -5.26653
15200.0000   -4.45198
15240.0000   -5.56661
15280.0000   -5.43438
15320.0000   -4.49958
15360.0000   -6.06289
15400.0000   -4.81364
15440.0000   -5.25178
15480.0000   -4.87233
15520.0000   -4.72851
15560.0000   -6.14318
15600.0000   -5.56758
15640.0000   -5.13283
15680.0000   -5.29834
15720.0000   -4.84388
15760.0000   -4.56222
15800.0000   -5.20019
15840.0000   -5.24637
15880.0000   -4.85513
15920.0000   -4.48709
15960.0000   -4.45554
16000.0000   -4.61759
16040.0000   -6.13044
16080.0000   -5.20511
16120.0000   -4.16019
16160.0000   -5.05856
16200.0000   -4.94387
16240.0000   -5.20743
16280.0000   -6.29282
16320.0000   -5.71893
16360.0000   -6.19143
16400.0000   -5.63866
16440.0000   -6.84899
16480.0000   -6.25655
16520.0000   -5.59058
16560.0000   -5.96444
16600.0000   -5.22151
16640.0000   -6.06086
16680.0000   -6.84403
16720.0000   -6.19897
16760.0000   -5.77233
16800.0000   -6.27233
16840.0000   -6.21574
16880.0000   -6.14397
16920.0000   -5.97498
16960.0000   -6.22496
17000.0000   -5.76951
17040.0000   -5.41566
17080.0000   -5.79930
17120.0000   -6.13763
17160.0000   -6.84825
17200.0000   -7.22807
17240.0000   -6.73705
17280.0000   -7.36992
17320.0000   -6.48494
17360.0000   -6.05257
17400.0000   -7.18555
17440.0000   -6.77561
17480.0000   -6.83520
17520.0000   -5.84672
17560.0000   -5.84815
17600.0000   -5.44523
17640.0000   -6.21798
17680.0000   -5.65056
17720.0000   -6.28379
17760.0000   -5.25062
17800.0000   -5.69429
17840.0000   -5.99443
17880.0000   -6.78899
17920.0000   -6.36905
17960.0000   -6.27560
18000.0000   -5.19529
18040.0000   -5.06071
18080.0000   -4.54433
18120.0000   -5.38208
18160.0000   -4.66253
18200.0000   -5.43427
18240.0000   -6.53839
18280.0000   -5.01039
18320.0000   -6.11193
18360.0000   -5.53022
18400.0000   -6.96490
18440.0000   -6.67176
18480.0000   -7.01915
18520.0000   -7.07778
18560.0000   -6.60828
18600.0000   -6.26500
18640.0000   -5.69506
18680.0000   -5.48900
18720.0000   -5.49430
18760.0000   -5.33267
18800.0000   -5.07842
18840.0000   -5.88195
18880.0000   -6.17515
18920.0000   -5.14690
18960.0000   -5.95623
19000.0000   -6.63176
19040.0000   -6.39573
19080.0000   -6.15160
19120.0000   -5.89064
19160.0000   -6.43881
19200.0000   -5.14736
19240.0000   -5.42518
19280.0000   -5.86191
19320.0000   -4.63958
19360.0000   -5.09479
19400.0000   -5.61090
19440.0000   -5.15137
19480.0000   -6.35872
19520.0000   -6.29034
19560.0000   -5.36725
19600.0000   -5.48568
19640.0000   -5.68640
19680.0000   -5.58862
19720.0000   -6.28570
19760.0000   -5.99346
19800.0000   -5.89903
19840.0000   -6.84320
19880.0000   -6.26833
19920.0000   -5.42353
19960.0000   -6.63819
20000.0000   -5.88771
20040.0000   -7.93993
20080.0000   -6.47727
20120.0000   -6.64467
20160.0000   -6.43714
20200.0000   -6.24638
20240.0000   -6.33429
20280.0000   -6.23489
20320.0000   -5.49431
20360.0000   -6.13540
20400.0000   -6.34651
20440.0000   -6.40278
20480.0000   -6.11890
20520.0000   -5.44374
20560.0000   -5.99190
20600.0000   -5.69715
20640.0000   -6.26644
20680.0000   -5.79609
20720.0000   -5.68935
20760.0000   -5.56564
20800.0000   -5.46944
20840.0000   -5.93549
20880.0000   -4.90790
20920.0000   -5.19920
20960.0000   -5.97572
21000.0000   -6.89080
21040.0000   -6.00012
21080.0000   -5.83176
21120.0000   -6.42508
21160.0000   -5.57386
21200.0000   -5.21887
21240.0000   -5.42334
21280.0000   -5.49869
21320.0000   -5.01064
21360.0000   -3.91139
21400.0000   -5.01470
21440.0000   -4.43948
21480.0000   -4.45888
21520.0000   -4.73285
21560.0000   -4.86876
21600.0000   -4.78243
21640.0000   -5.57090
21680.0000   -5.13762
21720.0000   -5.45522
21760.0000   -4.64028
21800.0000   -4.56056
21840.0000   -4.66637
21880.0000   -4.82583
21920.0000   -5.06805
21960.0000   -5.41817
22000.0000   -5.08893
22040.0000   -4.97139
22080.0000   -5.36142
22120.0000   -5.70565
22160.0000   -5.76755
22200.0000   -4.67928
22240.0000   -5.35882
22280.0000   -5.91945
22320.0000   -6.81715
22360.0000   -5.91886
22400.0000   -6.46883
22440.0000   -6.05795
22480.0000   -6.49128
22520.0000   -5.73893
22560.0000   -6.05592
22600.0000   -5.96778
22640.0000   -6.04229
22680.0000   -6.38451
22720.0000   -5.56457
22760.0000   -6.37349
22800.0000   -6.90186
22840.0000   -6.60830
22880.0000   -5.66073
22920.0000   -6.07287
22960.0000   -6.12471
23000.0000   -6.41561
23040.0000   -5.94415
23080.0000   -5.58676
23120.0000   -6.14816
23160.0000   -5.48022
23200.0000   -5.31429
23240.0000   -5.25662
23280.0000   -5.48691
23320.0000   -5.08667
23360.0000   -4.73881
23400.0000   -5.38410
23440.0000   -5.14134
23480.0000   -4.48771
23520.0000   -4.37102
23560.0000   -4.95237
23600.0000   -5.27973
23640.0000   -4.90505
23680.0000   -6.15090
23720.0000   -6.04677
23760.0000   -6.28117
23800.0000   -5.37803
23840.0000   -5.65825
23880.0000   -5.37672
23920.0000   -5.41630
23960.0000   -6.72552
24000.0000   -6.14944
24040.0000   -5.68603
24080.0000   -5.74498
24120.0000   -5.75659
24160.0000   -4.82335
24200.0000   -4.94066
24240.0000   -4.75386
24280.0000   -5.79373
24320.0000   -5.01455
24360.0000   -4.56658
24400.0000   -5.26822
24440.0000   -5.74285
24480.0000   -5.78147
24520.0000   -4.67448
24560.0000   -5.96653
24600.0000   -5.60962
24640.0000   -5.22411
24680.0000   -5.23083
24720.0000   -5.61035
24760.0000   -5.85142
24800.0000   -5.35545
24840.0000   -4.32952
24880.0000   -5.72222
24920.0000   -5.07889
24960.0000   -5.15822
25000.0000   -5.62408
25040.0000   -4.87595
25080.0000   -4.95140
25120.0000   -5.48215
25160.0000   -4.57462
25200.0000   -5.31115
25240.0000   -5.36180
25280.0000   -5.40510
25320.0000   -4.88514
25360.0000   -5.54237
25400.0000   -4.80803
25440.0000   -4.73386
25480.0000   -4.73383
25520.0000   -4.93413
25560.0000   -4.79851
25600.0000   -4.21889
25640.0000   -4.92722
25680.0000   -5.00802
25720.0000   -5.49135
25760.0000   -4.62912
25800.0000   -5.11383
25840.0000   -5.52977
25880.0000   -5.02731
25920.0000   -3.63542
25960.0000   -4.12660
26000.0000   -4.01044
26040.0000   -4.91533
26080.0000   -4.87099
26120.0000   -4.29447
26160.0000   -5.07889
26200.0000   -6.12720
26240.0000   -5.95663
26280.0000   -5.58020
26320.0000   -4.95264
26360.0000   -5.65073
26400.0000   -4.91790
26440.0000   -5.21093
26480.0000   -5.43415
26520.0000   -5.91454
26560.0000   -5.10310
26600.0000   -4.70848
26640.0000   -5.34383
26680.0000   -4.85749
26720.0000   -5.14794
26760.0000   -4.24220
26800.0000   -4.82557
26840.0000   -4.55857
26880.0000   -4.73296
26920.0000   -5.24924
26960.0000   -5.09389
27000.0000   -4.48977
27040.0000   -4.61328
27080.0000   -4.42311
27120.0000   -4.08962
27160.0000   -4.47761
27200.0000   -4.42183
27240.0000   -4.78291
27280.0000   -4.65832
27320.0000   -4.08478
27360.0000   -4.42834
27400.0000   -4.36627
27440.0000   -4.98855
27480.0000   -4.55526
27520.0000   -3.96146
27560.0000   -4.92628
27600.0000   -4.31510
27640.0000   -4.24412
27680.0000   -4.32740
27720.0000   -3.73288
27760.0000   -4.15015
27800.0000   -4.27909
27840.0000   -4.09666
27880.0000   -4.61307
27920.0000   -4.10241
27960.0000   -4.82468
28000.0000   -4.64998
28040.0000   -4.74190
28080.0000   -4.47228
28120.0000   -4.76688
28160.0000   -3.97134
28200.0000   -4.40986
28240.0000   -3.89992
28280.0000   -4.57119
28320.0000   -4.20391
28360.0000   -3.74399
28400.0000   -4.07608
28440.0000   -4.29046
28480.0000   -5.21096
28520.0000   -4.54404
28560.0000   -4.22436
28600.0000   -4.45905
28640.0000   -4.07734
28680.0000   -5.21181
28720.0000   -5.52360
28760.0000   -4.82248
28800.0000   -4.84588
28840.0000   -4.57372
28880.0000   -5.25703
28920.0000   -5.02234
28960.0000   -5.25548
29000.0000   -5.10854
29040.0000   -4.49735
29080.0000   -4.58186
29120.0000   -4.31729
29160.0000   -4.71439
29200.0000   -4.71249
29240.0000   -4.98634
29280.0000   -4.83919
29320.0000   -4.49296
29360.0000   -4.63369
29400.0000   -4.83870
29440.0000   -4.43671
29480.0000   -5.42551
29520.0000   -4.86076
29560.0000   -5.44676
29600.0000   -4.57353
29640.0000   -3.69705
29680.0000   -5.15380
29720.0000   -5.26490
29760.0000   -4.97684
29800.0000   -4.75010
29840.0000   -4.88757
29880.0000   -5.79532
29920.0000   -4.92708
29960.0000   -5.74166
30000.0000   -4.53676
30040.0000   -4.53293
30080.0000   -4.74389
30120.0000   -5.14000
30160.0000   -4.89441
30200.0000   -5.12616
30240.0000   -5.61777
30280.0000   -4.80566
30320.0000   -5.69931
30360.0000   -4.93290
30400.0000   -4.78045
30440.0000   -4.80641
30480.0000   -4.32876
30520.0000   -4.31938
30560.0000   -3.92060
30600.0000   -4.37614
30640.0000   -5.15274
30680.0000   -3.92508
30720.0000   -5.19668
30760.0000   -4.12440
30800.0000   -5.22910
30840.0000   -5.30212
30880.0000   -4.70524
30920.0000   -3.84337
30960.0000   -4.98918
31000.0000   -5.47093
31040.0000   -4.17626
31080.0000   -4.65036
31120.0000   -4.82053
31160.0000   -4.41537
31200.0000   -4.57241
31240.0000   -4.54148
31280.0000   -4.48801
31320.0000   -5.30740
31360.0000   -4.81951
31400.0000   -4.48982
31440.0000   -4.89132
31480.0000   -5.20480
31520.0000   -5.32091
31560.0000   -5.11807
31600.0000   -4.82027
31640.0000   -5.39962
31680.0000   -5.06386
31720.0000   -4.44585
31760.0000   -4.54417
31800.0000   -4.43199
31840.0000   -4.19021
31880.0000   -4.70974
31920.0000   -4.98842
31960.0000   -4.44258
32000.0000   -5.07893
32040.0000   -4.11888
32080.0000   -4.75142
32120.0000   -4.26024
32160.0000   -4.72426
32200.0000   -4.38861
32240.0000   -5.41335
32280.0000   -4.35670
32320.0000   -3.96820
32360.0000   -4.74795
32400.0000   -4.23078
32440.0000   -4.66687
32480.0000   -4.51871
32520.0000   -4.58188
32560.0000   -3.12661
32600.0000   -3.27687
32640.0000   -4.95391
32680.0000   -5.37483
32720.0000   -5.16035
32760.0000   -4.98013
32800.0000   -5.10342
32840.0000   -4.93177
32880.0000   -4.92623
32920.0000   -5.08905
32960.0000   -5.12263
33000.0000   -5.05682
33040.0000   -4.67027
33080.0000   -5.02043
33120.0000   -3.92477
33160.0000   -4.40349
33200.0000   -4.77917
33240.0000   -5.01117
33280.0000   -5.39322
33320.0000   -5.18251
33360.0000   -3.61315
33400.0000   -3.65372
33440.0000   -4.18688
33480.0000   -4.74872
33520.0000   -4.48779
33560.0000   -4.41985
33600.0000   -4.67899
33640.0000   -4.72784
33680.0000   -3.64211
33720.0000   -4.38876
33760.0000   -5.25716
33800.0000   -4.27921
33840.0000   -5.14476
33880.0000   -4.88961
33920.0000   -3.59928
33960.0000   -3.93717
34000.0000   -3.97970
34040.0000   -3.34425
34080.0000   -3.69877
34120.0000   -4.17541
34160.0000   -4.75612
34200.0000   -4.52618
34240.0000   -4.76208
34280.0000   -4.96738
34320.0000   -5.07850
34360.0000   -4.93308
34400.0000   -4.67561
34440.0000   -4.94216
34480.0000   -4.26843
34520.0000   -4.56270
34560.0000   -4.59229
34600.0000   -5.32451
34640.0000   -5.51347
34680.0000   -4.74339
34720.0000   -4.72876
34760.0000   -4.53591
34800.0000   -5.27895
34840.0000   -4.54484
34880.0000   -5.48934
34920.0000   -4.76487
34960.0000   -5.18288
35000.0000   -5.48858
35040.0000   -5.01092
35080.0000   -4.27468
35120.0000   -5.04743
35160.0000   -5.25376
35200.0000   -5.46690
35240.0000   -5.70975
35280.0000   -5.44083
35320.0000   -5.23301
35360.0000   -5.09070
35400.0000   -4.70200
35440.0000   -5.50690
35480.0000   -5.28456
35520.0000   -6.16211
35560.0000   -5.09098
35600.0000   -5.02157
35640.0000   -5.56660
35680.0000   -5.28691
35720.0000   -4.66939
35760.0000   -4.58350
35800.0000   -5.40551
35840.0000   -5.52959
35880.0000   -4.93303
35920.0000   -6.03080
35960.0000   -4.41478
36000.0000   -5.18113
36040.0000   -4.97638
36080.0000   -5.29984
36120.0000   -5.75397
36160.0000   -6.66077
36200.0000   -5.71050
36240.0000   -5.66528
36280.0000   -6.82000
36320.0000   -6.23798
36360.0000   -5.45461
36400.0000   -5.98123
36440.0000   -5.93616
36480.0000   -6.21909
36520.0000   -5.74200
36560.0000   -6.31878
36600.0000   -4.85280
36640.0000   -4.35639
36680.0000   -5.03117
36720.0000   -4.95086
36760.0000   -5.62327
36800.0000   -6.30772
36840.0000   -5.23091
36880.0000   -5.27750
36920.0000   -5.60454
36960.0000   -5.54691
37000.0000   -5.56176
37040.0000   -5.16962
37080.0000   -4.99375
37120.0000   -5.37288
37160.0000   -4.88180
37200.0000   -4.83992
37240.0000   -4.99733
37280.0000   -4.89600
37320.0000   -4.75937
37360.0000   -5.98550
37400.0000   -5.74720
37440.0000   -5.65962
37480.0000   -5.33810
37520.0000   -5.57780
37560.0000   -5.23808
37600.0000   -4.91133
37640.0000   -5.36308
37680.0000   -5.50201
37720.0000   -5.57340
37760.0000   -5.52802
37800.0000   -5.27921
37840.0000   -5.39678
37880.0000   -5.34010
37920.0000   -4.81709
37960.0000   -5.39840
38000.0000   -5.16147
38040.0000   -5.11799
38080.0000   -5.65648
38120.0000   -4.30776
38160.0000   -4.62094
38200.0000   -3.75450
38240.0000   -4.40588
38280.0000   -4.72562
38320.0000   -4.05379
38360.0000   -4.56480
38400.0000   -3.80187
38440.0000   -4.01380
38480.0000   -4.90827
38520.0000   -3.65820
38560.0000   -3.47905
38600.0000   -4.36832
38640.0000   -3.45122
38680.0000   -3.58960
38720.0000   -4.60029
38760.0000   -5.01423
38800.0000   -5.05682
38840.0000   -3.56068
38880.0000   -3.84721
38920.0000   -3.94518
38960.0000   -2.91848
39000.0000   -3.36244
39040.0000   -4.36353
39080.0000   -4.50363
39120.0000   -4.23464
39160.0000   -3.89022
39200.0000   -4.65675
39240.0000   -4.13610
39280.0000   -4.29620
39320.0000   -5.40705
39360.0000   -4.76709
39400.0000   -4.57360
39440.0000   -5.29450
39480.0000   -5.06351
39520.0000   -5.12294
39560.0000   -5.16457
39600.0000   -4.93406
39640.0000   -5.09315
39680.0000   -4.53355
39720.0000   -5.23458
39760.0000   -5.33763
39800.0000   -4.81997
39840.0000   -5.26546
39880.0000   -4.86684
39920.0000   -4.65667
39960.0000   -5.16978
40000.0000   -5.03387
40040.0000   -5.08619
40080.0000   -4.26056
40120.0000   -4.59081
40160.0000   -5.18328
40200.0000   -3.79401
40240.0000   -4.65695
40280.0000   -3.99829
40320.0000   -4.36376
40360.0000   -4.85650
40400.0000   -4.95130
40440.0000   -4.77402
40480.0000   -5.29671
40520.0000   -5.63299
40560.0000   -4.77325
40600.0000   -4.67179
40640.0000   -4.96084
40680.0000   -4.92697
40720.0000   -5.61194
40760.0000   -5.12248
40800.0000   -4.47416
40840.0000   -4.23541
40880.0000   -4.99241
40920.0000   -5.11886
40960.0000   -4.51427
41000.0000   -4.50087
41040.0000   -4.82407
41080.0000   -4.06748
41120.0000   -3.82961
41160.0000   -3.86902
41200.0000   -4.12541
41240.0000   -4.30769
41280.0000   -3.93013
41320.0000   -5.29660
41360.0000   -4.07026
41400.0000   -4.19483
41440.0000   -4.20903
41480.0000   -4.09533
41520.0000   -4.40450
41560.0000   -3.62160
41600.0000   -3.67476
41640.0000   -3.66489
41680.0000   -4.71974
41720.0000   -3.74371
41760.0000   -4.00880
41800.0000   -4.34374
41840.0000   -4.86417
41880.0000   -4.72762
41920.0000   -4.64479
41960.0000   -4.17808
42000.0000   -4.06574
42040.0000   -4.20859
42080.0000   -3.74174
42120.0000   -4.42838
42160.0000   -3.99921
42200.0000   -4.41977
42240.0000   -4.55715
42280.0000   -4.39458
42320.0000   -4.15161
42360.0000   -4.79864
42400.0000   -5.09837
42440.0000   -4.06879
42480.0000   -4.62972
42520.0000   -4.41116
42560.0000   -4.13973
42600.0000   -3.41526
42640.0000   -4.82263
42680.0000   -4.61266
42720.0000   -4.85244
42760.0000   -4.71730
42800.0000   -5.11369
42840.0000   -5.48727
42880.0000   -5.02606
42920.0000   -6.01542
42960.0000   -4.60261
43000.0000   -4.92026
43040.0000   -4.52603
43080.0000   -5.13875
43120.0000   -4.13449
43160.0000   -4.24218
43200.0000   -4.48278
43240.0000   -4.39193
43280.0000   -3.99494
43320.0000   -4.28863
43360.0000   -4.32334
43400.0000   -4.01040
43440.0000   -4.22564
43480.0000   -5.00120
43520.0000   -4.09279
43560.0000   -3.91945
43600.0000   -5.09194
43640.0000   -4.64905
43680.0000   -4.90234
43720.0000   -4.18838
43760.0000   -4.69207
43800.0000   -4.51927
43840.0000   -4.38886
43880.0000   -4.61026
43920.0000   -4.66868
43960.0000   -4.19292
44000.0000   -4.37786
44040.0000   -4.27587
44080.0000   -4.36314
44120.0000   -4.36390
44160.0000   -4.79075
44200.0000   -4.63047
44240.0000   -4.31083
44280.0000   -5.73826
44320.0000   -5.38347
44360.0000   -4.79868
44400.0000   -4.67391
44440.0000   -4.40871
44480.0000   -5.26779
44520.0000   -4.92389
44560.0000   -4.53928
44600.0000   -4.44818
44640.0000   -4.76357
44680.0000   -5.19874
44720.0000   -5.24460
44760.0000   -4.25165
44800.0000   -4.59941
44840.0000   -4.65585
44880.0000   -4.46887
44920.0000   -4.91965
44960.0000   -5.03258
45000.0000   -2.72152
45040.0000   -4.22066
45080.0000   -5.00527
45120.0000   -4.18455
45160.0000   -5.00779
45200.0000   -4.17721
45240.0000   -4.37145
45280.0000   -4.16368
45320.0000   -3.39906
45360.0000   -3.82881
45400.0000   -4.33884
45440.0000   -4.74276
45480.0000   -4.31087
45520.0000   -4.40348
45560.0000   -4.40696
45600.0000   -3.86190
45640.0000   -4.27332
45680.0000   -4.56470
45720.0000   -4.05051
45760.0000   -5.15067
45800.0000   -5.44897
45840.0000   -4.45821
45880.0000   -4.25023
45920.0000   -4.31347
45960.0000   -4.66875
46000.0000   -5.02699
46040.0000   -4.38282
46080.0000   -4.88461
46120.0000   -3.78295
46160.0000   -3.63794
46200.0000   -4.35014
46240.0000   -4.45852
46280.0000   -3.85096
46320.0000   -4.17609
46360.0000   -4.28567
46400.0000   -4.31398
46440.0000   -4.27537
46480.0000   -4.34347
46520.0000   -3.61367
46560.0000   -4.60182
46600.0000   -3.76852
46640.0000   -4.12491
46680.0000   -2.40191
46720.0000   -5.15268
46760.0000   -4.16530
46800.0000   -4.20852
46840.0000   -4.49911
46880.0000   -4.13791
46920.0000   -4.69797
46960.0000   -4.26074
47000.0000   -4.34079
47040.0000   -4.27043
47080.0000   -5.07853
47120.0000   -4.25067
47160.0000   -5.01270
47200.0000   -3.96757
47240.0000   -5.09604
47280.0000   -3.85457
47320.0000   -4.06817
47360.0000   -4.33473
47400.0000   -4.52447
47440.0000   -3.89054
47480.0000   -4.72886
47520.0000   -4.31259
47560.0000   -5.02985
47600.0000   -5.05966
47640.0000   -4.20266
47680.0000   -4.59183
47720.0000   -4.50387
47760.0000   -4.94643
47800.0000   -4.68649
47840.0000   -4.51935
47880.0000   -4.37772
47920.0000   -4.66180
47960.0000   -5.14363
48000.0000   -4.30860
48040.0000   -4.21729
48080.0000   -4.35049
48120.0000   -3.57758
48160.0000   -4.39264
48200.0000   -4.58456
48240.0000   -3.95392
48280.0000   -3.49555
48320.0000   -4.15417
48360.0000   -4.01232
48400.0000   -3.83602
48440.0000   -4.10772
48480.0000   -4.40880
48520.0000   -5.57302
48560.0000   -3.78831
48600.0000   -4.68065
48640.0000   -4.52229
48680.0000   -5.53534
48720.0000   -5.48137
48760.0000   -4.68040
48800.0000   -4.70006
48840.0000   -4.90352
48880.0000   -5.19113
48920.0000   -4.80004
48960.0000   -4.54372
49000.0000   -4.70390
49040.0000   -4.61898
49080.0000   -4.86677
49120.0000   -5.65251
49160.0000   -4.73023
49200.0000   -3.75852
49240.0000   -4.47943
49280.0000   -5.20512
49320.0000   -4.27013
49360.0000   -4.52200
49400.0000   -4.27216
49440.0000   -4.39352
49480.0000   -5.29212
49520.0000   -4.80178
49560.0000   -4.98624
49600.0000   -4.63600
49640.0000   -4.68530
49680.0000   -4.57522
49720.0000   -4.78205
49760.0000   -4.84667
49800.0000   -4.02538
49840.0000   -3.31847
49880.0000   -4.29194
49920.0000   -3.84500
49960.0000   -3.95493
50000.0000   -4.76815
50040.0000   -3.95094
50080.0000   -4.22837
50120.0000   -4.31922
50160.0000   -5.04045
50200.0000   -5.37299
50240.0000   -4.61486
50280.0000   -5.89576
50320.0000   -5.74075
50360.0000   -5.16873
50400.0000   -5.32562
50440.0000   -4.35629
50480.0000   -5.66612
50520.0000   -5.12585
50560.0000   -4.51456
50600.0000   -5.18775
50640.0000   -4.22421
50680.0000   -4.64410
50720.0000   -4.29556
50760.0000   -4.30399
50800.0000   -4.83707
50840.0000   -5.63171
50880.0000   -4.70058
50920.0000   -5.07857
50960.0000   -4.92381
51000.0000   -4.97284
51040.0000   -5.03957
51080.0000   -3.32167
51120.0000   -4.21359
51160.0000   -4.81371
51200.0000   -5.13984
51240.0000   -3.85440
51280.0000   -4.35901
51320.0000   -3.99340
51360.0000   -4.74644
51400.0000   -4.85104
51440.0000   -4.74157
51480.0000   -3.98102
51520.0000   -3.10847
51560.0000   -4.81549
51600.0000   -4.04193
51640.0000   -4.68148
51680.0000   -5.29530
51720.0000   -5.13422
51760.0000   -4.49005
51800.0000   -4.43741
51840.0000   -3.86529
51880.0000   -3.74294
51920.0000   -4.88344
51960.0000   -4.67197
52000.0000   -3.26301
52040.0000   -3.84346
52080.0000   -4.03058
52120.0000   -4.45968
52160.0000   -4.16284
52200.0000   -3.72300
52240.0000   -4.46191
52280.0000   -3.23164
52320.0000   -3.78063
52360.0000   -4.07762
52400.0000   -3.85568
52440.0000   -5.22403
52480.0000   -4.56388
52520.0000   -4.51553
52560.0000   -4.66880
52600.0000   -5.01519
52640.0000   -4.01183
52680.0000   -4.03948
52720.0000   -5.08186
52760.0000   -4.65690
52800.0000   -5.04840
52840.0000   -5.34766
52880.0000   -4.27286
52920.0000   -4.18839
52960.0000   -4.63032
53000.0000   -4.29643
53040.0000   -3.72192
53080.0000   -4.62937
53120.0000   -4.79808
53160.0000   -4.57998
53200.0000   -4.72203
53240.0000   -4.88278
53280.0000   -3.93648
53320.0000   -4.86315
53360.0000   -5.40608
53400.0000   -4.29660
53440.0000   -4.38254
53480.0000   -3.99274
53520.0000   -3.65190
53560.0000   -4.05146
53600.0000   -4.80901
53640.0000   -4.70822
53680.0000   -3.92164
53720.0000   -4.26893
53760.0000   -4.69898
53800.0000   -4.82798
53840.0000   -4.50558
53880.0000   -4.26924
53920.0000   -4.61963
53960.0000   -4.21218
54000.0000   -4.22991
54040.0000   -3.95217
54080.0000   -5.19720
54120.0000   -4.94359
54160.0000   -4.81687
54200.0000   -4.68611
54240.0000   -5.60056
54280.0000   -4.30504
54320.0000   -4.67206
54360.0000   -4.99903
54400.0000   -3.55236
54440.0000   -5.05665
54480.0000   -4.43606
54520.0000   -4.71187
54560.0000   -4.03511
54600.0000   -4.90149
54640.0000   -4.01323
54680.0000   -4.97824
54720.0000   -4.40942
54760.0000   -3.98497
54800.0000   -4.18426
54840.0000   -4.74340
54880.0000   -4.84583
54920.0000   -3.59689
54960.0000   -4.86948
55000.0000   -5.44831
55040.0000   -5.84787
55080.0000   -5.30369
55120.0000   -4.42088
55160.0000   -5.07173
55200.0000   -5.04134
55240.0000   -5.42454
55280.0000   -5.14394
55320.0000   -4.56235
55360.0000   -4.13797
55400.0000   -5.55652
55440.0000   -5.00284
55480.0000   -4.74135
55520.0000   -5.35225
55560.0000   -5.49100
55600.0000   -4.88863
55640.0000   -4.67631
55680.0000   -4.53664
55720.0000   -4.85663
55760.0000   -4.62710
55800.0000   -4.76820
55840.0000   -4.92207
55880.0000   -4.87645
55920.0000   -4.31206
55960.0000   -4.34184
56000.0000   -4.47769
56040.0000   -3.98547
56080.0000   -3.85946
56120.0000   -4.50633
56160.0000   -4.35360
56200.0000   -3.90953
56240.0000   -3.43819
56280.0000   -4.03339
56320.0000   -4.77513
56360.0000   -4.12714
56400.0000   -4.52261
56440.0000   -3.99599
56480.0000   -4.51256
56520.0000   -4.69438
56560.0000   -4.46888
56600.0000   -4.36860
56640.0000   -4.17406
56680.0000   -4.06384
56720.0000   -3.97812
56760.0000   -3.69071
56800.0000   -4.93799
56840.0000   -5.28308
56880.0000   -5.75370
56920.0000   -5.01983
56960.0000   -5.91571
57000.0000   -4.42572
57040.0000   -5.78766
57080.0000   -5.16801
57120.0000   -5.50704
57160.0000   -5.68334
57200.0000   -5.15143
57240.0000   -4.67873
57280.0000   -5.65800
57320.0000   -5.00822
57360.0000   -5.22926
57400.0000   -5.22758
57440.0000   -5.25555
57480.0000   -4.47841
57520.0000   -5.20999
57560.0000   -5.31474
57600.0000   -5.06793
57640.0000   -4.99591
57680.0000   -5.59324
57720.0000   -5.04063
57760.0000   -4.30617
57800.0000   -4.48037
57840.0000   -4.77134
57880.0000   -4.71350
57920.0000   -4.54126
57960.0000   -4.49867
58000.0000   -5.19000
58040.0000   -5.02575
58080.0000   -3.89617
58120.0000   -4.78317
58160.0000   -5.03872
58200.0000   -5.31754
58240.0000   -5.25652
58280.0000   -3.65742
58320.0000   -4.80717
58360.0000   -4.87685
58400.0000   -5.52374
58440.0000   -5.06435
58480.0000   -4.92031
58520.0000   -4.57207
58560.0000   -4.99147
58600.0000   -4.95770
58640.0000   -5.89698
58680.0000   -4.68821
58720.0000   -5.39705
58760.0000   -5.69391
58800.0000   -5.08684
58840.0000   -5.11926
58880.0000   -4.86732
58920.0000   -4.58102
58960.0000   -4.21132
59000.0000   -4.74621
59040.0000   -3.78907
59080.0000   -4.12462
59120.0000   -4.22903
59160.0000   -3.69505
59200.0000   -5.16143
59240.0000   -5.02543
59280.0000   -5.51703
59320.0000   -5.82848
59360.0000   -5.11211
59400.0000   -5.07106
59440.0000   -5.11321
59480.0000   -5.94471
59520.0000   -5.44686
59560.0000   -5.64300
59600.0000   -4.51871
59640.0000   -4.66428
59680.0000   -4.74450
59720.0000   -4.38487
59760.0000   -3.87869
59800.0000   -4.04030
59840.0000   -4.18850
59880.0000   -4.83358
59920.0000   -4.35969
59960.0000   -4.79115
60000.0000   -4.89700
60040.0000   -5.17415
60080.0000   -5.16065
60120.0000   -5.17462
60160.0000   -4.14673
60200.0000   -4.10188
60240.0000   -4.25825
60280.0000   -4.41181
60320.0000   -5.69638
60360.0000   -5.44576
60400.0000   -5.41142
60440.0000   -4.85079
60480.0000   -4.58378
60520.0000   -4.37372
60560.0000   -3.51113
60600.0000   -4.04640
60640.0000   -4.72443
60680.0000   -4.20495
60720.0000   -5.29460
60760.0000   -4.71421
60800.0000   -4.75164
60840.0000   -5.19275
60880.0000   -5.48954
60920.0000   -5.08639
60960.0000   -5.45584
61000.0000   -5.61192
61040.0000   -5.67139
61080.0000   -4.81449
61120.0000   -4.60194
61160.0000   -3.90546
61200.0000   -5.05881
61240.0000   -4.66991
61280.0000   -5.00073
61320.0000   -4.46505
61360.0000   -4.64763
61400.0000   -4.25043
61440.0000   -4.86976
61480.0000   -5.28980
61520.0000   -5.26584
61560.0000   -5.06370
61600.0000   -5.16583
61640.0000   -4.68054
61680.0000   -4.76367
61720.0000   -4.61434
61760.0000   -5.83412
61800.0000   -5.00249
61840.0000   -5.44082
61880.0000   -6.89791
61920.0000   -6.43190
61960.0000   -5.77582
62000.0000   -5.52236
62040.0000   -6.30045
62080.0000   -5.61833
62120.0000   -5.55090
62160.0000   -5.76883
62200.0000   -5.87837
62240.0000   -5.60220
62280.0000   -5.37463
62320.0000   -5.70561
62360.0000   -6.34284
62400.0000   -5.86630
62440.0000   -6.07788
62480.0000   -5.78043
62520.0000   -5.88218
62560.0000   -5.46852
62600.0000   -4.52587
62640.0000   -5.87747
62680.0000   -5.97975
62720.0000   -5.69635
62760.0000   -5.68835
62800.0000   -5.45002
62840.0000   -5.68460
62880.0000   -5.47279
62920.0000   -5.63771
62960.0000   -5.66897
63000.0000   -5.56550
63040.0000   -5.39834
63080.0000   -4.94572
63120.0000   -5.08884
63160.0000   -5.60636
63200.0000   -5.69807
63240.0000   -6.40685
63280.0000   -6.07948
63320.0000   -4.92297
63360.0000   -5.06337
63400.0000   -5.17272
63440.0000   -6.32112
63480.0000   -5.09027
63520.0000   -4.96464
63560.0000   -5.46610
63600.0000   -4.26400
63640.0000   -5.28053
63680.0000   -5.30015
63720.0000   -4.81590
63760.0000   -5.60755
63800.0000   -4.61699
63840.0000   -4.67865
63880.0000   -4.41511
63920.0000   -5.68871
63960.0000   -5.05799
64000.0000   -5.69789
64040.0000   -5.67123
64080.0000   -5.21176
64120.0000   -5.19077
64160.0000   -5.55796
64200.0000   -5.24072
64240.0000   -5.44260
64280.0000   -5.23250
64320.0000   -4.66957
64360.0000   -5.56262
64400.0000   -5.69997
64440.0000   -5.76682
64480.0000   -6.25925
64520.0000   -5.43695
64560.0000   -5.23357
64600.0000   -5.34195
64640.0000   -5.50194
64680.0000   -6.01138
64720.0000   -4.88551
64760.0000   -5.75744
64800.0000   -4.47221
64840.0000   -4.60592
64880.0000   -5.45219
64920.0000   -4.57769
64960.0000   -5.31657
65000.0000   -5.52108
65040.0000   -5.71329
65080.0000   -5.06171
65120.0000   -5.73969
65160.0000   -5.43035
65200.0000   -4.52842
65240.0000   -5.13724
65280.0000   -5.10617
65320.0000   -4.65928
65360.0000   -4.91043
65400.0000   -5.81476
65440.0000   -5.02081
65480.0000   -5.04853
65520.0000   -5.29234
65560.0000   -5.09649
65600.0000   -4.45907
65640.0000   -4.85404
65680.0000   -4.73211
65720.0000   -3.72317
65760.0000   -4.48714
65800.0000   -4.35626
65840.0000   -3.99630
65880.0000   -4.43987
65920.0000   -4.41560
65960.0000   -5.23864
66000.0000   -5.26824
66040.0000   -4.94364
66080.0000   -5.78547
66120.0000   -5.28136
66160.0000   -4.46898
66200.0000   -4.36598
66240.0000   -5.67737
66280.0000   -4.41525
66320.0000   -5.20138
66360.0000   -4.64078
66400.0000   -5.24412
66440.0000   -4.99739
66480.0000   -4.18876
66520.0000   -4.13712
66560.0000   -4.20513
66600.0000   -5.63853
66640.0000   -5.55525
66680.0000   -6.10648
66720.0000   -5.28608
66760.0000   -5.95874
66800.0000   -5.21046
66840.0000   -5.34831
66880.0000   -5.80575
66920.0000   -5.25768
66960.0000   -4.21280
67000.0000   -4.83842
67040.0000   -5.82083
67080.0000   -4.76248
67120.0000   -4.68188
67160.0000   -5.95955
67200.0000   -5.77629
67240.0000   -5.63708
67280.0000   -5.93683
67320.0000   -6.35319
67360.0000   -5.81976
67400.0000   -6.25741
67440.0000   -5.60749
67480.0000   -5.00387
67520.0000   -5.97246
67560.0000   -5.33975
67600.0000   -6.29735
67640.0000   -5.17034
67680.0000   -5.48149
67720.0000   -5.92173
67760.0000   -6.15929
67800.0000   -5.57083
67840.0000   -5.46968
67880.0000   -5.46680
67920.0000   -5.48112
67960.0000   -6.02892
68000.0000   -6.63201
68040.0000   -5.95243
68080.0000   -5.63308
68120.0000   -5.68903
68160.0000   -6.26336
68200.0000   -6.42183
68240.0000   -5.73798
68280.0000   -6.00600
68320.0000   -5.55063
68360.0000   -5.98306
68400.0000   -5.36032
68440.0000   -6.03379
68480.0000   -6.18173
68520.0000   -6.31709
68560.0000   -6.27189
68600.0000   -5.27346
68640.0000   -6.37700
68680.0000   -4.87788
68720.0000   -5.47728
68760.0000   -5.32168
68800.0000   -5.65684
68840.0000   -4.90064
68880.0000   -5.46203
68920.0000   -4.75406
68960.0000   -5.43424
69000.0000   -5.42297
69040.0000   -4.42020
69080.0000   -5.20264
69120.0000   -5.73126
69160.0000   -5.41388
69200.0000   -6.28976
69240.0000   -6.00574
69280.0000   -4.76885
69320.0000   -4.35372
69360.0000   -5.95438
69400.0000   -5.65303
69440.0000   -4.78295
69480.0000   -6.06935
69520.0000   -4.58462
69560.0000   -5.05233
69600.0000   -5.37548
69640.0000   -5.74097
69680.0000   -5.21996
69720.0000   -5.83628
69760.0000   -5.27538
69800.0000   -5.05570
69840.0000   -5.24820
69880.0000   -6.25782
69920.0000   -4.78479
69960.0000   -5.16909
70000.0000   -4.55807
70040.0000   -4.04840
70080.0000   -4.80384
70120.0000   -5.08258
70160.0000   -5.38312
70200.0000   -5.43369
70240.0000   -4.78524
70280.0000   -5.63290
70320.0000   -5.55531
70360.0000   -6.48921
70400.0000   -5.84623
70440.0000   -6.05427
70480.0000   -5.47525
70520.0000   -6.03279
70560.0000   -5.56919
70600.0000   -5.40734
70640.0000   -5.35987
70680.0000   -5.84936
70720.0000   -4.95733
70760.0000   -5.33790
70800.0000   -5.18236
70840.0000   -4.54003
70880.0000   -5.59721
70920.0000   -5.40118
70960.0000   -4.67680
71000.0000   -5.49383
71040.0000   -5.46575
71080.0000   -5.50459
71120.0000   -4.77727
71160.0000   -5.09740
71200.0000   -5.56364
71240.0000   -4.82382
71280.0000   -5.26770
71320.0000   -5.24582
71360.0000   -4.55025
71400.0000   -5.31362
71440.0000   -4.75254
71480.0000   -5.17908
71520.0000   -5.11711
71560.0000   -5.12017
71600.0000   -4.66699
71640.0000   -5.07881
71680.0000   -5.11789
71720.0000   -5.52688
71760.0000   -6.24626
71800.0000   -5.32365
71840.0000   -5.22071
71880.0000   -5.10996
71920.0000   -4.86781
71960.0000   -5.06531
72000.0000   -5.08533
72040.0000   -5.22890
72080.0000   -4.55738
72120.0000   -5.11923
72160.0000   -5.17693
72200.0000   -4.86937
72240.0000   -4.65247
72280.0000   -5.75129
72320.0000   -5.21376
72360.0000   -5.15502
72400.0000   -5.23735
72440.0000   -4.85157
72480.0000   -4.89064
72520.0000   -5.86420
72560.0000   -5.39360
72600.0000   -5.14825
72640.0000   -5.13061
72680.0000   -4.69411
72720.0000   -5.48481
72760.0000   -6.80735
72800.0000   -6.77425
72840.0000   -6.65679
72880.0000   -7.35802
72920.0000   -6.53632
72960.0000   -6.16668
73000.0000   -5.79136
73040.0000   -5.81505
73080.0000   -6.47051
73120.0000   -6.75037
73160.0000   -6.61885
73200.0000   -5.72069
73240.0000   -6.40280
73280.0000   -6.50911
73320.0000   -6.99990
73360.0000   -5.89730
73400.0000   -6.17003
73440.0000   -6.09551
73480.0000   -7.11416
73520.0000   -6.59851
73560.0000   -5.64424
73600.0000   -5.79240
73640.0000   -6.80036
73680.0000   -6.65076
73720.0000   -6.31635
73760.0000   -6.12215
73800.0000   -5.75931
73840.0000   -6.59013
73880.0000   -6.41468
73920.0000   -6.67247
73960.0000   -6.50633
74000.0000   -6.06335
74040.0000   -5.94932
74080.0000   -6.27155
74120.0000   -6.23269
74160.0000   -5.38333
74200.0000   -4.48414
74240.0000   -5.19635
74280.0000   -4.29408
74320.0000   -5.16954
74360.0000   -5.90321
74400.0000   -5.63999
74440.0000   -5.30829
74480.0000   -4.88699
74520.0000   -5.63690
74560.0000   -6.26671
74600.0000   -6.08480
74640.0000   -5.85638
74680.0000   -6.51151
74720.0000   -5.62480
74760.0000   -5.13444
74800.0000   -5.97900
74840.0000   -6.30375
74880.0000   -6.34717
74920.0000   -6.07757
74960.0000   -6.59187
75000.0000   -6.82582
75040.0000   -5.94765
75080.0000   -5.51382
75120.0000   -6.69269
75160.0000   -6.44370
75200.0000   -5.79596
75240.0000   -6.32501
75280.0000   -7.37882
75320.0000   -6.29394
75360.0000   -6.49994
75400.0000   -6.26221
75440.0000   -6.21537
75480.0000   -6.24719
75520.0000   -6.06929
75560.0000   -6.64356
75600.0000   -6.77551
75640.0000   -5.91912
75680.0000   -6.53761
75720.0000   -6.83058
75760.0000   -6.98521
75800.0000   -7.11633
75840.0000   -6.44890
75880.0000   -6.49580
75920.0000   -6.71106
75960.0000   -5.95089
76000.0000   -5.85411
76040.0000   -5.99804
76080.0000   -6.45131
76120.0000   -5.85656
76160.0000   -5.80355
76200.0000   -5.79399
76240.0000   -6.76602
76280.0000   -5.85575
76320.0000   -6.66887
76360.0000   -6.65321
76400.0000   -6.35062
76440.0000   -6.35754
76480.0000   -5.58254
76520.0000   -5.64474
76560.0000   -5.59157
76600.0000   -5.58335
76640.0000   -5.02323
76680.0000   -5.40459
76720.0000   -4.98605
76760.0000   -5.86296
76800.0000   -4.60358
76840.0000   -5.13736
76880.0000   -5.38397
76920.0000   -4.71938
76960.0000   -5.81487
77000.0000   -5.18507
77040.0000   -4.77429
77080.0000   -5.79078
77120.0000   -5.02766
77160.0000   -4.98273
77200.0000   -5.51265
77240.0000   -5.81036
77280.0000   -6.02495
77320.0000   -5.43171
77360.0000   -6.13666
77400.0000   -6.25345
77440.0000   -6.68461
77480.0000   -7.16090
77520.0000   -5.77794
77560.0000   -6.37676
77600.0000   -6.66905
77640.0000   -5.68496
77680.0000   -5.57768
77720.0000   -6.59605
77760.0000   -5.15267
77800.0000   -5.34695
77840.0000   -6.62367
77880.0000   -5.53851
77920.0000   -5.17633
77960.0000   -5.40279
78000.0000   -5.93187
78040.0000   -5.79257
78080.0000   -5.98359
78120.0000   -5.81597
78160.0000   -5.38340
78200.0000   -5.29353
78240.0000   -5.76768
78280.0000   -5.60596
78320.0000   -5.44052
78360.0000   -5.09785
78400.0000   -5.06943
78440.0000   -5.57403
78480.0000   -5.29867
78520.0000   -5.61687
78560.0000   -5.17298
78600.0000   -4.71429
78640.0000   -5.07108
78680.0000   -5.24059
78720.0000   -4.48060
78760.0000   -4.46728
78800.0000   -4.64154
78840.0000   -4.60195
78880.0000   -4.91281
78920.0000   -4.67887
78960.0000   -5.41020
79000.0000   -4.83277
79040.0000   -4.80854
79080.0000   -4.42001
79120.0000   -3.73790
79160.0000   -4.41909
79200.0000   -4.70609
79240.0000   -4.91275
79280.0000   -5.45795
79320.0000   -4.60342
79360.0000   -5.12610
79400.0000   -4.93286
79440.0000   -5.34952
79480.0000   -5.25842
79520.0000   -5.09932
79560.0000   -5.13390
79600.0000   -5.48143
79640.0000   -5.31461
79680.0000   -6.25052
79720.0000   -4.96050
79760.0000   -5.67122
79800.0000   -5.53961
79840.0000   -4.71169
79880.0000   -5.07698
79920.0000   -5.04981
79960.0000   -4.97901
80000.0000   -5.81390
80040.0000   -5.18362
80080.0000   -5.15646
80120.0000   -4.71399
80160.0000   -4.73422
80200.0000   -5.41476
80240.0000   -5.03642
80280.0000   -5.36274
80320.0000   -5.91431
80360.0000   -5.94091
80400.0000   -6.05510
80440.0000   -6.50781
80480.0000   -6.54948
80520.0000   -5.79860
80560.0000   -6.02308
80600.0000   -5.77321
80640.0000   -5.55966
80680.0000   -5.78499
80720.0000   -5.30860
80760.0000   -6.31079
80800.0000   -5.63519
80840.0000   -6.95968
80880.0000   -5.63107
80920.0000   -6.25545
80960.0000   -6.60063
81000.0000   -7.47421
81040.0000   -5.83086
81080.0000   -6.00508
81120.0000   -5.83795
81160.0000   -6.44052
81200.0000   -6.18895
81240.0000   -6.11822
81280.0000   -5.75640
81320.0000   -5.64635
81360.0000   -5.05292
81400.0000   -6.04612
81440.0000   -6.49448
81480.0000   -6.27748
81520.0000   -5.04673
81560.0000   -6.28048
81600.0000   -6.60044
81640.0000   -5.31501
81680.0000   -6.04429
81720.0000   -5.69377
81760.0000   -5.94139
81800.0000   -6.65823
81840.0000   -5.86160
81880.0000   -6.76075
81920.0000   -6.40787
81960.0000   -6.17989
82000.0000   -6.54061
82040.0000   -6.51274
82080.0000   -6.40867
82120.0000   -5.91620
82160.0000   -6.30217
82200.0000   -5.90240
82240.0000   -6.56691
82280.0000   -6.79742
82320.0000   -6.13827
82360.0000   -6.20449
82400.0000   -5.83219
82440.0000   -5.88061
82480.0000   -6.02487
82520.0000   -5.51099
82560.0000   -5.43365
82600.0000   -5.07010
82640.0000   -5.01777
82680.0000   -6.55684
82720.0000   -5.38978
82760.0000   -5.85097
82800.0000   -4.83954
82840.0000   -5.55889
82880.0000   -5.48463
82920.0000   -5.46722
82960.0000   -5.56755
83000.0000   -5.67525
83040.0000   -5.78493
83080.0000   -5.94306
83120.0000   -5.39460
83160.0000   -6.31371
83200.0000   -5.98602
83240.0000   -4.35630
83280.0000   -5.14968
83320.0000   -5.09421
83360.0000   -5.08221
83400.0000   -5.47682
83440.0000   -4.09293
83480.0000   -5.51094
83520.0000   -4.70628
83560.0000   -6.34580
83600.0000   -5.78478
83640.0000   -5.18484
83680.0000   -5.79895
83720.0000   -6.57082
83760.0000   -6.42357
83800.0000   -6.59372
83840.0000   -6.34985
83880.0000   -6.62915
83920.0000   -5.81826
83960.0000   -6.05121
84000.0000   -4.88564
84040.0000   -5.84450
84080.0000   -5.16890
84120.0000   -4.82521
84160.0000   -5.30467
84200.0000   -5.43764
84240.0000   -4.89224
84280.0000   -5.41176
84320.0000   -4.83946
84360.0000   -6.02577
84400.0000   -6.24579
84440.0000   -5.42427
84480.0000   -6.10519
84520.0000   -6.62825
84560.0000   -6.14006
84600.0000   -6.58408
84640.0000   -5.76690
84680.0000   -5.89526
84720.0000   -5.81863
84760.0000   -5.48120
84800.0000   -5.59070
84840.0000   -5.32072
84880.0000   -5.33730
84920.0000   -5.13692
84960.0000   -5.18393
85000.0000   -5.91287
85040.0000   -5.98020
85080.0000   -5.21362
85120.0000   -4.93916
85160.0000   -5.77534
85200.0000   -4.27467
85240.0000   -5.48626
85280.0000   -6.17259
85320.0000   -5.02867
85360.0000   -6.26951
85400.0000   -5.70602
85440.0000   -5.71972
85480.0000   -5.50175
85520.0000   -5.90322
85560.0000   -4.11592
85600.0000   -5.07393
85640.0000   -4.77535
85680.0000   -5.35011
85720.0000   -5.19683
85760.0000   -4.04144
85800.0000   -5.09893
85840.0000   -5.28977
85880.0000   -5.61342
85920.0000   -5.22949
85960.0000   -4.82174
86000.0000   -5.14272
86040.0000   -5.71572
86080.0000   -5.32608
86120.0000   -6.69677
86160.0000   -5.53113
86200.0000   -6.12986
86240.0000   -5.51388
86280.0000   -5.26913
86320.0000   -5.82656
86360.0000   -5.74735
86400.0000   -5.83670
86440.0000   -5.96876
86480.0000   -6.09117
86520.0000   -6.32408
86560.0000   -5.88475
86600.0000   -5.19321
86640.0000   -6.96413
86680.0000   -7.42712
86720.0000   -7.25106
86760.0000   -6.59817
86800.0000   -6.15633
86840.0000   -5.73040
86880.0000   -5.98366
86920.0000   -5.72981
86960.0000   -5.53723
87000.0000   -6.00421
87040.0000   -6.05398
87080.0000   -6.81866
87120.0000   -5.63205
87160.0000   -5.18824
87200.0000   -5.54825
87240.0000   -5.93200
87280.0000   -5.86333
87320.0000   -6.25788
87360.0000   -6.31466
87400.0000   -6.58699
87440.0000   -5.51301
87480.0000   -5.27506
87520.0000   -5.12350
87560.0000   -5.77338
87600.0000   -6.21986
87640.0000   -6.31637
87680.0000   -5.67098
87720.0000   -5.55247
87760.0000   -4.91025
87800.0000   -4.01275
87840.0000   -4.65893
87880.0000   -5.42216
87920.0000   -5.38790
87960.0000   -5.37402
88000.0000   -5.81800
88040.0000   -5.58061
88080.0000   -5.58344
88120.0000   -6.13808
88160.0000   -5.57961
88200.0000   -5.32181
88240.0000   -5.59903
88280.0000   -4.44723
88320.0000   -4.65822
88360.0000   -5.48415
88400.0000   -5.34507
88440.0000   -7.40316
88480.0000   -6.23795
88520.0000   -6.16216
88560.0000   -6.56625
88600.0000   -6.51272
88640.0000   -5.61099
88680.0000   -6.41590
88720.0000   -6.92836
88760.0000   -7.04289
88800.0000   -7.12678
88840.0000   -7.09759
88880.0000   -8.26789
88920.0000   -8.00550
88960.0000   -7.73540
89000.0000   -7.97248
89040.0000   -8.63849
89080.0000   -8.34223
89120.0000   -8.22913
89160.0000   -7.46058
89200.0000   -8.68390
89240.0000   -7.37189
89280.0000   -6.88930
89320.0000   -7.53741
89360.0000   -7.03748
89400.0000   -7.47644
89440.0000   -6.86347
89480.0000   -7.19854
89520.0000   -7.09827
89560.0000   -6.88251
89600.0000   -6.57058
89640.0000   -6.24139
89680.0000   -5.97738
89720.0000   -6.65449
89760.0000   -6.89921
89800.0000   -7.07354
89840.0000   -7.13201
89880.0000   -6.79540
89920.0000   -5.75255
89960.0000   -5.07008
90000.0000   -6.07686
90040.0000   -6.32599
90080.0000   -6.54619
90120.0000   -6.34263
90160.0000   -5.79370
90200.0000   -6.58822
90240.0000   -7.11174
90280.0000   -6.76747
90320.0000   -5.82344
90360.0000   -5.72522
90400.0000   -7.10838
90440.0000   -5.96124
90480.0000   -5.86963
90520.0000   -5.50111
90560.0000   -6.08659
90600.0000   -7.11386
90640.0000   -6.69501
90680.0000   -6.40618
90720.0000   -6.32959
90760.0000   -5.85887
90800.0000   -5.89485
90840.0000   -5.39466
90880.0000   -5.49876
90920.0000   -5.78333
90960.0000   -5.18858
91000.0000   -5.45260
91040.0000   -5.99847
91080.0000   -6.27525
91120.0000   -7.42874
91160.0000   -6.76344
91200.0000   -7.80580
91240.0000   -6.98168
91280.0000   -6.80705
91320.0000   -6.61460
91360.0000   -6.74574
91400.0000   -6.18995
91440.0000   -6.13031
91480.0000   -5.52475
91520.0000   -5.08555
91560.0000   -5.03124
91600.0000   -5.85299
91640.0000   -6.38355
91680.0000   -6.46528
91720.0000   -6.65895
91760.0000   -5.95679
91800.0000   -6.13459
91840.0000   -5.91751
91880.0000   -5.75490
91920.0000   -6.30408
91960.0000   -5.72119
92000.0000   -6.63419
92040.0000   -6.21780
92080.0000   -6.41337
92120.0000   -6.02078
92160.0000   -5.83688
92200.0000   -5.21726
92240.0000   -5.65045
92280.0000   -5.40847
92320.0000   -6.22094
92360.0000   -5.41169
92400.0000   -6.14634
92440.0000   -5.61635
92480.0000   -5.98508
92520.0000   -6.21265
92560.0000   -6.02927
92600.0000   -7.19576
92640.0000   -7.27968
92680.0000   -6.86367
92720.0000   -5.95606
92760.0000   -6.66469
92800.0000   -6.90424
92840.0000   -5.59531
92880.0000   -5.28718
92920.0000   -5.90714
92960.0000   -5.84677
93000.0000   -6.29193
93040.0000   -6.47263
93080.0000   -6.55286
93120.0000   -5.41025
93160.0000   -5.79582
93200.0000   -5.67503
93240.0000   -5.22394
93280.0000   -6.17236
93320.0000   -5.77936
93360.0000   -5.76621
93400.0000   -6.72449
93440.0000   -6.14480
93480.0000   -6.12992
93520.0000   -6.61389
93560.0000   -6.73635
93600.0000   -7.05480
93640.0000   -6.04807
93680.0000   -5.85912
93720.0000   -5.99811
93760.0000   -5.43539
93800.0000   -5.04418
93840.0000   -5.94060
93880.0000   -5.87755
93920.0000   -6.25293
93960.0000   -6.03703
94000.0000   -6.13339
94040.0000   -6.11727
94080.0000   -6.20963
94120.0000   -5.89195
94160.0000   -5.95396
94200.0000   -5.95575
94240.0000   -6.35745
94280.0000   -5.82559
94320.0000   -5.60646
94360.0000   -6.25622
94400.0000   -6.19903
94440.0000   -6.67574
94480.0000   -6.37477
94520.0000   -5.55455
94560.0000   -5.34790
94600.0000   -5.03767
94640.0000   -5.27891
94680.0000   -5.52657
94720.0000   -6.32856
94760.0000   -6.20087
94800.0000   -6.31230
94840.0000   -7.77642
94880.0000   -6.09188
94920.0000   -7.05690
94960.0000   -6.72979
95000.0000   -6.25802
95040.0000   -7.46185
95080.0000   -6.29747
95120.0000   -6.92061
95160.0000   -7.20857
95200.0000   -7.10422
95240.0000   -6.07617
95280.0000   -5.94622
95320.0000   -6.18251
95360.0000   -6.87367
95400.0000   -6.98253
95440.0000   -7.81189
95480.0000   -7.73200
95520.0000   -7.09500
95560.0000   -7.19971
95600.0000   -6.80413
95640.0000   -6.72989
95680.0000   -7.35262
95720.0000   -6.70135
95760.0000   -6.95327
95800.0000   -7.62246
95840.0000   -7.54330
95880.0000   -7.24141
95920.0000   -7.35215
95960.0000   -7.22927
96000.0000   -7.52443
96040.0000   -7.07078
96080.0000   -7.48182
96120.0000   -6.12086
96160.0000   -7.52864
96200.0000   -7.61801
96240.0000   -8.06749
96280.0000   -6.51213
96320.0000   -7.82409
96360.0000   -7.25896
96400.0000   -6.31294
96440.0000   -7.06596
96480.0000   -6.56118
96520.0000   -8.07017
96560.0000   -7.12225
96600.0000   -5.89016
96640.0000   -6.45324
96680.0000   -7.36090
96720.0000   -7.00309
96760.0000   -6.62773
96800.0000   -6.79443
96840.0000   -7.52525
96880.0000   -6.52861
96920.0000   -6.91483
96960.0000   -5.56319
97000.0000   -7.02981
97040.0000   -5.51640
97080.0000   -6.32306
97120.0000   -5.81622
97160.0000   -6.60950
97200.0000   -6.07782
97240.0000   -5.97035
97280.0000   -6.49880
97320.0000   -6.95292
97360.0000   -6.63566
97400.0000   -6.84392
97440.0000   -6.15523
97480.0000   -5.77889
97520.0000   -6.37550
97560.0000   -5.12971
97600.0000   -5.39401
97640.0000   -5.07833
97680.0000   -5.54745
97720.0000   -5.88755
97760.0000   -5.70092
97800.0000   -6.23619
97840.0000   -5.67224
97880.0000   -5.37546
97920.0000   -6.61817
97960.0000   -5.98707
98000.0000   -6.24888
98040.0000   -5.31726
98080.0000   -6.10153
98120.0000   -6.58761
98160.0000   -6.24958
98200.0000   -5.97082
98240.0000   -6.24158
98280.0000   -6.77192
98320.0000   -5.36380
98360.0000   -6.98274
98400.0000   -6.71304
98440.0000   -6.14111
98480.0000   -6.59481
98520.0000   -7.10476
98560.0000   -6.51951
98600.0000   -5.55870
98640.0000   -5.65181
98680.0000   -6.84302
98720.0000   -6.85062
98760.0000   -5.67651
98800.0000   -6.26076
98840.0000   -5.75199
98880.0000   -5.73033
98920.0000   -6.58493
98960.0000   -6.03500
99000.0000   -6.41643
99040.0000   -5.86758
99080.0000   -5.01719
99120.0000   -4.98445
99160.0000   -6.02786
99200.0000   -5.59931
99240.0000   -6.29932
99280.0000   -5.94708
99320.0000   -5.72083
99360.0000   -5.73650
99400.0000   -6.24679
99440.0000   -7.06365
99480.0000   -6.53247
99520.0000   -6.48657
99560.0000   -6.35791
99600.0000   -5.56354
99640.0000   -5.35480
99680.0000   -5.98413
99720.0000   -5.55082
99760.0000   -5.77776
99800.0000   -5.81671
99840.0000   -5.94312
99880.0000   -6.25787
99920.0000   -5.10045
99960.0000   -5.34580
100000.0000   -6.10140
100040.0000   -4.46695
100080.0000   -4.65477
100120.0000   -5.40137
100160.0000   -5.17913
100200.0000   -5.27380
100240.0000   -4.87835
100280.0000   -5.08219
100320.0000   -4.97576
100360.0000   -6.01109
100400.0000   -5.11274
100440.0000   -5.42414
100480.0000   -6.08795
100520.0000   -4.71616
100560.0000   -4.53714
100600.0000   -5.21254
100640.0000   -5.28844
100680.0000   -5.08598
100720.0000   -5.33637
100760.0000   -6.19810
100800.0000   -6.08394
100840.0000   -6.13305
100880.0000   -4.82824
100920.0000   -5.13542
100960.0000   -5.68695
101000.0000   -6.18902
101040.0000   -6.18684
101080.0000   -5.62154
101120.0000   -5.63902
101160.0000   -5.27685
101200.0000   -5.61549
101240.0000   -5.28876
101280.0000   -6.09435
101320.0000   -4.40255
101360.0000   -4.90999
101400.0000   -5.72292
101440.0000   -6.46800
101480.0000   -6.30582
101520.0000   -6.47754
101560.0000   -7.29027
101600.0000   -5.60948
101640.0000   -6.69498
101680.0000   -5.64708
101720.0000   -5.24930
101760.0000   -5.25224
101800.0000   -5.54775
101840.0000   -4.38570
101880.0000   -5.65499
101920.0000   -6.37230
101960.0000   -4.42674
102000.0000   -4.19092
102040.0000   -5.11514
102080.0000   -6.36442
102120.0000   -5.24500
102160.0000   -4.21563
102200.0000   -4.11618
102240.0000   -3.63624
102280.0000   -2.68006
102320.0000   -3.66278
102360.0000   -4.04347
102400.0000   -3.61039
102440.0000   -3.81343
102480.0000   -3.75780
102520.0000   -3.41144
102560.0000   -3.57475
102600.0000   -4.13248
102640.0000   -4.41887
102680.0000   -5.01152
102720.0000   -4.54841
102760.0000   -3.39979
102800.0000   -3.80573
102840.0000   -4.23454
102880.0000   -4.91539
102920.0000   -5.30811
102960.0000   -5.15871
103000.0000   -4.57689
103040.0000   -5.19792
103080.0000   -4.60962
103120.0000   -4.86035
103160.0000   -5.59359
103200.0000   -4.74737
103240.0000   -4.48478
103280.0000   -3.98102
103320.0000   -4.16067
103360.0000   -4.35377
103400.0000   -3.98665
103440.0000   -3.52746
103480.0000   -4.20086
103520.0000   -4.08166
103560.0000   -4.44447
103600.0000   -4.06872
103640.0000   -4.60797
103680.0000   -4.54824
103720.0000   -4.43311
103760.0000   -3.62568
103800.0000   -4.30797
103840.0000   -3.64324
103880.0000   -3.47665
103920.0000   -3.21330
103960.0000   -4.24322
104000.0000   -3.80362
104040.0000   -4.90935
104080.0000   -4.69051
104120.0000   -3.93207
104160.0000   -2.97529
104200.0000   -3.10448
104240.0000   -3.05267
104280.0000   -2.91335
104320.0000   -3.77337
104360.0000   -2.45704
104400.0000   -2.78673
104440.0000   -2.79179
104480.0000   -3.54618
104520.0000   -3.60098
104560.0000   -4.25935
104600.0000   -3.52820
104640.0000   -3.02391
104680.0000   -3.33088
104720.0000   -3.10418
104760.0000   -3.97896
104800.0000   -3.96155
104840.0000   -3.73144
104880.0000   -4.10129
104920.0000   -4.63428
104960.0000   -4.25822
105000.0000   -4.43261
105040.0000   -4.16438
105080.0000   -4.32417
105120.0000   -3.92428
105160.0000   -3.85114
105200.0000   -3.68259
105240.0000   -3.18886
105280.0000   -2.94417
105320.0000   -1.76004
105360.0000   -2.92000
105400.0000   -2.42359
105440.0000   -2.07479
105480.0000   -2.87182
105520.0000   -2.66246
105560.0000   -2.48830
105600.0000   -2.20664
105640.0000   -3.12293
105680.0000   -1.80750
105720.0000   -1.98379
105760.0000   -2.78070
105800.0000   -2.92631
105840.0000   -3.01822
105880.0000   -3.54890
105920.0000   -3.92750
105960.0000   -3.60408
106000.0000   -2.90572
106040.0000   -2.61130
106080.0000   -2.69037
106120.0000   -3.26094
106160.0000   -3.48192
106200.0000   -3.74949
106240.0000   -3.11603
106280.0000   -3.22660
106320.0000   -3.77233
106360.0000   -3.76168
106400.0000   -3.38811
106440.0000   -4.00527
106480.0000   -4.14855
106520.0000   -4.21294
106560.0000   -3.11573
106600.0000   -4.81671
106640.0000   -3.29479
106680.0000   -4.62055
106720.0000   -5.18137
106760.0000   -5.17893
106800.0000   -4.80217
106840.0000   -5.51365
106880.0000   -4.90144
106920.0000   -4.62000
106960.0000   -5.05219
107000.0000   -4.82639
107040.0000   -4.84685
107080.0000   -4.78340
107120.0000   -4.86979
107160.0000   -4.68204
107200.0000   -5.70503
107240.0000   -4.92542
107280.0000   -5.32867
107320.0000   -6.11942
107360.0000   -5.43093
107400.0000   -5.53720
107440.0000   -5.75068
107480.0000   -6.42306
107520.0000   -6.01093
107560.0000   -5.66464
107600.0000   -7.06601
107640.0000   -6.43675
107680.0000   -6.28025
107720.0000   -6.01449
107760.0000   -5.09795
107800.0000   -5.41323
107840.0000   -3.76633
107880.0000   -3.79810
107920.0000   -4.05377
107960.0000   -4.26031
108000.0000   -4.42427
108040.0000   -4.18873
108080.0000   -4.36107
108120.0000   -5.07946
108160.0000   -4.52651
108200.0000   -4.50456
108240.0000   -4.82672
108280.0000   -4.55149
108320.0000   -4.85135
108360.0000   -6.29504
108400.0000   -4.91177
108440.0000   -3.71281
108480.0000   -3.31544
108520.0000   -3.44427
108560.0000   -3.92263
108600.0000   -3.67596
108640.0000   -4.05903
108680.0000   -4.13733
108720.0000   -4.67016
108760.0000   -2.86139
108800.0000   -3.47155
108840.0000   -4.24174
108880.0000   -3.82040
108920.0000   -4.80941
108960.0000   -3.87233
109000.0000   -3.94620
109040.0000   -4.19502
109080.0000   -3.27625
109120.0000   -3.37301
109160.0000   -4.08807
109200.0000   -4.03954
109240.0000   -4.10106
109280.0000   -4.66962
109320.0000   -4.62834
109360.0000   -3.31651
109400.0000   -2.00816
109440.0000   -3.13149
109480.0000   -2.92750
109520.0000   -2.98144
109560.0000   -3.29013
109600.0000   -2.92798
109640.0000   -2.94192
109680.0000   -3.51309
109720.0000   -2.92961
109760.0000   -2.86392
109800.0000   -3.37760
109840.0000   -4.17340
109880.0000   -3.74421
109920.0000   -5.13063
109960.0000   -5.52249
110000.0000   -3.94763
110040.0000   -4.88555
110080.0000   -4.50844
110120.0000   -4.84424
110160.0000   -5.80715
110200.0000   -4.67759
110240.0000   -4.46138
110280.0000   -4.79169
110320.0000   -5.08941
110360.0000   -4.77204
110400.0000   -3.76651
110440.0000   -4.55931
110480.0000   -5.17074
110520.0000   -4.51894
110560.0000   -5.30679
110600.0000   -4.12082
110640.0000   -3.38210
110680.0000   -3.94359
110720.0000   -3.84977
110760.0000   -3.10795
110800.0000   -3.24675
110840.0000   -4.15378
110880.0000   -4.16126
110920.0000   -4.18791
110960.0000   -4.39559
111000.0000   -3.68243
111040.0000   -3.42780
111080.0000   -4.19149
111120.0000   -3.90821
111160.0000   -4.38836
111200.0000   -3.77031
111240.0000   -4.83167
111280.0000   -3.86625
111320.0000   -3.43908
111360.0000   -5.05188
111400.0000   -4.14805
111440.0000   -4.63542
111480.0000   -5.17399
111520.0000   -5.35220
111560.0000   -4.03450
111600.0000   -4.44676
111640.0000   -2.94209
111680.0000   -4.22601
111720.0000   -5.06366
111760.0000   -3.81127
111800.0000   -4.54742
111840.0000   -5.33387
111880.0000   -4.72920
111920.0000   -3.51726
111960.0000   -3.31627
112000.0000   -4.76554
112040.0000   -4.37508
112080.0000   -4.70719
112120.0000   -4.21442
112160.0000   -5.39584
112200.0000   -4.07057
112240.0000   -3.98953
112280.0000   -4.28670
112320.0000   -4.79694
112360.0000   -3.99929
112400.0000   -4.52375
112440.0000   -3.63540
112480.0000   -4.86393
112520.0000   -3.23142
112560.0000   -3.29870
112600.0000   -3.46068
112640.0000   -3.95172
112680.0000   -4.10836
112720.0000   -4.57185
112760.0000   -4.54661
112800.0000   -4.43315
112840.0000   -3.75409
112880.0000   -4.00399
112920.0000   -3.59738
112960.0000   -3.41999
113000.0000   -2.80506
113040.0000   -3.65528
113080.0000   -3.27526
113120.0000   -4.58142
113160.0000   -4.85793
113200.0000   -4.67571
113240.0000   -4.19524
113280.0000   -4.94300
113320.0000   -4.51199
113360.0000   -4.70345
113400.0000   -4.32891
113440.0000   -4.04798
113480.0000   -4.64177
113520.0000   -4.04119
113560.0000   -6.20778
113600.0000   -5.11382
113640.0000   -4.45950
113680.0000   -4.76703
113720.0000   -4.39606
113760.0000   -4.02999
113800.0000   -4.45798
113840.0000   -4.58892
113880.0000   -4.55552
113920.0000   -4.40112
113960.0000   -4.63655
114000.0000   -5.10698
114040.0000   -3.45030
114080.0000   -3.98896
114120.0000   -3.79879
114160.0000   -4.19644
114200.0000   -4.21250
114240.0000   -3.58290
114280.0000   -3.74109
114320.0000   -4.33661
114360.0000   -4.70935
114400.0000   -4.15815
114440.0000   -3.69703
114480.0000   -3.79643
114520.0000   -4.32040
114560.0000   -5.42910
114600.0000   -5.19292
114640.0000   -5.02825
114680.0000   -5.64186
114720.0000   -5.58144
114760.0000   -5.54497
114800.0000   -6.38011
114840.0000   -6.24128
114880.0000   -5.14918
114920.0000   -5.10607
114960.0000   -5.22708
115000.0000   -4.78151
115040.0000   -4.82734
115080.0000   -4.14381
115120.0000   -4.54037
115160.0000   -4.66884
115200.0000   -3.51554
115240.0000   -3.97244
115280.0000   -2.97038
115320.0000   -3.24464
115360.0000   -3.20373
115400.0000   -2.92479
115440.0000   -3.75591
115480.0000   -3.80064
115520.0000   -3.36020
115560.0000   -3.74689
115600.0000   -3.90039
115640.0000   -2.69561
115680.0000   -4.26785
115720.0000   -3.66067
115760.0000   -3.51169
115800.0000   -3.03196
115840.0000   -3.81493
115880.0000   -3.04268
115920.0000   -3.14361
115960.0000   -3.53772
116000.0000   -3.08505
116040.0000   -3.18992
116080.0000   -3.23236
116120.0000   -1.99740
116160.0000   -2.10003
116200.0000   -2.64488
116240.0000   -2.61559
116280.0000   -2.33048
116320.0000   -2.83457
116360.0000   -3.67861
116400.0000   -3.95101
116440.0000   -3.23777
116480.0000   -3.02086
116520.0000   -3.06827
116560.0000   -2.55889
116600.0000   -3.13165
116640.0000   -4.07867
116680.0000   -4.22421
116720.0000   -3.07010
116760.0000   -4.26383
116800.0000   -2.50787
116840.0000   -2.91680
116880.0000   -3.45078
116920.0000   -2.25187
116960.0000   -2.09551
117000.0000   -3.09651
117040.0000   -3.45765
117080.0000   -4.01332
117120.0000   -4.84937
117160.0000   -5.06134
117200.0000   -3.80075
117240.0000   -5.28069
117280.0000   -3.10625
117320.0000   -3.93560
117360.0000   -4.16811
117400.0000   -4.43701
117440.0000   -4.75484
117480.0000   -3.15990
117520.0000   -3.47250
117560.0000   -3.47409
117600.0000   -3.11549
117640.0000   -4.20726
117680.0000   -4.15711
117720.0000   -4.57717
117760.0000   -3.98318
117800.0000   -3.90238
117840.0000   -4.50700
117880.0000   -3.62948
117920.0000   -3.17300
117960.0000   -3.74005
118000.0000   -2.73631
118040.0000   -3.00621
118080.0000   -3.68304
118120.0000   -3.47812
118160.0000   -3.26191
118200.0000   -3.68912
118240.0000   -3.93928
118280.0000   -3.94563
118320.0000   -3.89983
118360.0000   -3.53757
118400.0000   -3.63456
118440.0000   -3.49038
118480.0000   -3.37737
118520.0000   -4.30166
118560.0000   -5.17619
118600.0000   -3.03831
118640.0000   -3.07747
118680.0000   -3.66086
118720.0000   -4.01799
118760.0000   -4.43925
118800.0000   -5.11589
118840.0000   -3.99477
118880.0000   -4.58555
118920.0000   -4.29354
118960.0000   -3.87352
119000.0000   -3.01470
119040.0000   -3.72423
119080.0000   -4.20239
119120.0000   -4.53417
119160.0000   -2.67565
119200.0000   -3.70114
119240.0000   -3.56805
119280.0000   -4.48571
119320.0000   -3.74208
119360.0000   -4.27302
119400.0000   -3.78876
119440.0000   -3.93928
119480.0000   -4.50969
119520.0000   -3.79057
119560.0000   -3.59700
119600.0000   -3.98837
119640.0000   -3.20630
119680.0000   -3.09387
119720.0000   -3.08999
119760.0000   -3.85449
119800.0000   -3.87689
119840.0000   -4.48524
119880.0000   -3.55147
119920.0000   -3.95825
119960.0000   -4.63388
120000.0000   -3.22943
120040.0000   -2.71032
120080.0000   -4.04843
120120.0000   -3.13941
120160.0000   -4.83731
120200.0000   -5.18774
120240.0000   -3.45205
120280.0000   -2.91113
120320.0000   -4.35411
120360.0000   -5.33436
120400.0000   -4.85249
120440.0000   -3.69661
120480.0000   -3.33715
120520.0000   -3.76322
120560.0000   -4.01062
120600.0000   -2.99132
120640.0000   -3.17467
120680.0000   -1.67493
120720.0000   -2.42570
120760.0000   -3.19489
120800.0000   -4.00962
120840.0000   -4.90359
120880.0000   -3.70449
120920.0000   -3.72273
120960.0000   -4.28957
121000.0000   -2.82629
121040.0000   -4.19225
121080.0000   -3.32858
121120.0000   -3.15109
121160.0000   -2.97974
121200.0000   -3.41920
121240.0000   -3.66013
121280.0000   -3.84088
121320.0000   -3.84649
121360.0000   -3.62796
121400.0000   -3.85233
121440.0000   -4.03210
121480.0000   -5.23501
121520.0000   -4.02431
121560.0000   -4.78162
121600.0000   -4.63078
121640.0000   -4.65447
121680.0000   -3.56373
121720.0000   -4.22504
121760.0000   -4.56629
121800.0000   -3.59049
121840.0000   -5.53151
121880.0000   -5.22552
121920.0000   -4.15067
121960.0000   -5.07269
122000.0000   -5.56897
122040.0000   -4.21139
122080.0000   -4.31576
122120.0000   -5.10686
122160.0000   -5.25934
122200.0000   -4.16827
122240.0000   -5.58702
122280.0000   -4.84402
122320.0000   -4.45486
122360.0000   -4.42236
122400.0000   -3.35869
122440.0000   -5.22899
122480.0000   -4.52238
122520.0000   -4.16199
122560.0000   -5.06080
122600.0000   -5.97186
122640.0000   -5.54711
122680.0000   -5.62362
122720.0000   -6.13579
122760.0000   -5.37297
122800.0000   -3.66271
122840.0000   -3.57753
122880.0000   -3.88312
122920.0000   -4.14080
122960.0000   -3.29357
123000.0000   -2.71609
123040.0000   -3.19075
123080.0000   -2.59664
123120.0000   -2.78402
123160.0000   -3.39203
123200.0000   -2.97830
123240.0000   -2.70026
123280.0000   -2.02680
123320.0000   -3.01865
123360.0000   -2.72845
123400.0000   -2.97523
123440.0000   -3.58220
123480.0000   -3.99349
123520.0000   -2.78408
123560.0000   -2.35706
123600.0000   -2.94217
123640.0000   -2.49067
123680.0000   -3.04121
123720.0000   -3.51291
123760.0000   -2.62045
123800.0000   -2.00078
123840.0000   -1.97219
123880.0000   -2.02290
123920.0000   -1.26966
123960.0000   -2.69026
124000.0000   -2.25940
124040.0000   -1.39984
124080.0000   -2.56874
124120.0000   -1.40894
124160.0000   -1.95033
124200.0000   -0.70197
124240.0000   -1.57873
124280.0000   -1.85853
124320.0000   -1.43738
124360.0000   -1.03990
124400.0000   -1.13158
124440.0000   -0.06074
124480.0000   -0.87691
124520.0000   -0.52653
124560.0000   -0.71475
124600.0000   -1.64289
124640.0000   -0.86878
124680.0000    0.22858
124720.0000   -0.50526
124760.0000   -0.59199
124800.0000   -1.46664
124840.0000   -1.41785
124880.0000   -1.79678
124920.0000   -1.93287
124960.0000   -2.51330
125000.0000   -1.67383
125040.0000   -1.35816
125080.0000   -1.65724
125120.0000   -0.81175
125160.0000   -0.46766
125200.0000   -0.95139
125240.0000   -1.03295
125280.0000   -0.17243
125320.0000   -0.39668
125360.0000   -0.45100
125400.0000    0.83095
125440.0000   -0.33975
125480.0000   -0.22785
125520.0000    0.43739
125560.0000    0.21344
125600.0000   -0.13065
125640.0000    0.68619
125680.0000   -1.07118
125720.0000   -1.64999
125760.0000   -0.05930
125800.0000   -1.26720
125840.0000   -0.86954
125880.0000   -0.16920
125920.0000   -0.02316
125960.0000   -1.28500
126000.0000   -1.80778
126040.0000   -1.42409
126080.0000   -1.06472
126120.0000   -1.77486
126160.0000   -1.10465
126200.0000   -0.96416
126240.0000   -1.34026
126280.0000   -1.28753
126320.0000   -0.96698
126360.0000   -0.82539
126400.0000   -1.44810
126440.0000   -2.09863
126480.0000   -2.42498
126520.0000   -1.78300
126560.0000   -1.79669
126600.0000   -1.50592
126640.0000   -1.78622
126680.0000   -0.57440
126720.0000   -1.61790
126760.0000   -1.41265
126800.0000   -1.20392
126840.0000   -1.32044
126880.0000   -1.28825
126920.0000   -1.10572
126960.0000   -1.50420
127000.0000   -1.79872
127040.0000   -0.94267
127080.0000   -2.24318
127120.0000   -2.30314
127160.0000   -1.11023
127200.0000   -1.42074
127240.0000   -0.79670
127280.0000   -1.43030
127320.0000   -0.73709
127360.0000   -1.65154
127400.0000   -1.98153
127440.0000   -1.71471
127480.0000   -1.22226
127520.0000   -1.33367
127560.0000   -1.26456
127600.0000   -1.77409
127640.0000   -1.90844
127680.0000   -1.88157
127720.0000   -1.98545
127760.0000   -1.41291
127800.0000   -2.23796
127840.0000   -1.84707
127880.0000   -2.07110
127920.0000   -2.79985
127960.0000   -1.65757
128000.0000   -2.13800
128040.0000   -3.21855
128080.0000   -2.23321
128120.0000   -1.83278
128160.0000   -2.75073
128200.0000   -1.74353
128240.0000   -0.99685
128280.0000   -1.18082
128320.0000   -1.00369
128360.0000   -0.99072
128400.0000   -2.21794
128440.0000   -2.30258
128480.0000   -2.47198
128520.0000   -2.08487
128560.0000   -2.04440
128600.0000   -2.49060
128640.0000   -2.19535
128680.0000   -1.43186
128720.0000   -1.12824
128760.0000   -1.10063
128800.0000   -2.11526
128840.0000   -1.25116
128880.0000   -1.89198
128920.0000   -1.85012
128960.0000   -2.99341
129000.0000   -1.52385
129040.0000   -1.85335
129080.0000   -1.00967
129120.0000   -1.27849
129160.0000   -0.44957
129200.0000   -0.93413
129240.0000   -1.42529
129280.0000   -1.44311
129320.0000   -1.19459
129360.0000   -0.91512
129400.0000   -1.02720
129440.0000   -1.09835
129480.0000   -0.65383
129520.0000   -1.31914
129560.0000   -0.38310
129600.0000   -1.86303
129640.0000   -1.79745
129680.0000   -2.11500
129720.0000   -1.76368
129760.0000   -2.08861
129800.0000   -1.85100
129840.0000   -1.63117
129880.0000   -1.88937
129920.0000   -1.71077
129960.0000   -1.69651
130000.0000   -0.99267
130040.0000   -0.24031
130080.0000   -1.39549
130120.0000   -0.85475
130160.0000   -1.37868
130200.0000   -1.47867
130240.0000   -0.21376
130280.0000    0.02078
130320.0000   -0.63735
130360.0000   -0.62363
130400.0000   -0.88262
130440.0000   -1.13271
130480.0000   -1.11780
130520.0000   -0.69314
130560.0000   -1.23256
130600.0000   -2.02361
130640.0000   -0.72446
130680.0000   -0.77248
130720.0000   -1.50493
130760.0000   -1.42983
130800.0000   -1.66023
130840.0000   -1.81321
130880.0000   -0.69460
130920.0000   -0.85610
130960.0000   -1.33768
131000.0000   -1.66604
131040.0000   -1.92208
131080.0000   -2.05681
131120.0000   -1.22845
131160.0000   -2.05877
131200.0000   -3.31635
131240.0000   -1.36862
131280.0000   -0.84871
131320.0000   -0.79135
131360.0000   -0.56391
131400.0000   -0.22828
131440.0000   -0.90632
131480.0000   -0.57524
131520.0000   -0.20463
131560.0000   -0.81943
131600.0000    0.32788
131640.0000   -0.13449
131680.0000   -0.49095
131720.0000   -1.86599
131760.0000   -1.75101
131800.0000   -1.43626
131840.0000   -1.69465
131880.0000   -1.69556
131920.0000   -1.40350
131960.0000   -0.09511
132000.0000   -0.25143
132040.0000   -0.58818
132080.0000   -0.05871
132120.0000    0.10011
132160.0000    0.31893
132200.0000    0.07183
132240.0000    0.10321
132280.0000    0.64107
132320.0000    0.20695
132360.0000    0.65497
132400.0000    0.17264
132440.0000    0.20435
132480.0000    0.00588
132520.0000    0.37619
132560.0000    1.02486
132600.0000    1.06465
132640.0000    0.29317
132680.0000    0.28466
132720.0000    0.35929
132760.0000    0.00634
132800.0000   -0.35083
132840.0000    0.44390
132880.0000    0.19688
132920.0000    0.50531
132960.0000    0.32737
133000.0000    0.62609
133040.0000    0.67292
133080.0000    1.53737
133120.0000    1.26549
133160.0000    0.22373
133200.0000    0.13692
133240.0000    0.46466
133280.0000    0.18224
133320.0000   -0.12860
133360.0000    0.56781
133400.0000    0.39385
133440.0000    0.04923
133480.0000    0.82829
133520.0000    1.12246
133560.0000    0.70991
133600.0000    0.34279
133640.0000   -0.59393
133680.0000    0.97853
133720.0000    1.35542
133760.0000    0.63406
133800.0000   -0.24078
133840.0000    0.24519
133880.0000    0.08947
133920.0000    0.29952
133960.0000    0.26549
134000.0000    0.19843
134040.0000   -0.58531
134080.0000   -0.49527
134120.0000   -0.00065
134160.0000   -0.15640
134200.0000   -0.35647
134240.0000   -0.38722
134280.0000   -0.54380
134320.0000   -0.29622
134360.0000    0.31557
134400.0000   -0.29851
134440.0000   -0.14152
134480.0000   -1.19788
134520.0000   -0.26364
134560.0000   -0.74457
134600.0000   -0.35647
134640.0000    0.22660
134680.0000   -0.02872
134720.0000   -0.43899
134760.0000   -0.75416
134800.0000   -0.39194
134840.0000    0.30034
134880.0000    0.58215
134920.0000    0.70128
134960.0000   -0.59647
135000.0000   -0.56144
135040.0000   -0.15698
135080.0000    0.20892
135120.0000   -0.53031
135160.0000   -0.33533
135200.0000    0.53808
135240.0000   -0.79857
135280.0000   -0.59469
135320.0000    0.33834
135360.0000    0.09856
135400.0000    0.20252
135440.0000    0.00975
135480.0000    0.74012
135520.0000    0.80343
135560.0000    0.81589
135600.0000    0.70175
135640.0000    0.76545
135680.0000   -0.12241
135720.0000   -0.39714
135760.0000    0.15771
135800.0000   -0.53396
135840.0000   -0.40479
135880.0000   -0.62671
135920.0000   -0.68660
135960.0000    0.14144
136000.0000    0.22025
136040.0000   -0.37622
136080.0000   -0.22410
136120.0000   -0.49842
136160.0000   -0.29312
136200.0000    0.64262
136240.0000   -0.43514
136280.0000   -0.07942
136320.0000   -0.84738
136360.0000   -0.36648
136400.0000   -0.87957
136440.0000   -0.07091
136480.0000    1.12457
136520.0000    0.12892
136560.0000    0.46144
136600.0000   -0.22915
136640.0000   -0.65995
136680.0000   -0.21513
136720.0000   -0.21019
136760.0000   -0.64195
136800.0000   -0.24133
136840.0000    0.45095
136880.0000    0.95653
136920.0000    1.10969
136960.0000    0.57756
137000.0000    0.74792
137040.0000    0.68227
137080.0000    1.04682
137120.0000    0.94121
137160.0000    1.30555
137200.0000    1.17608
137240.0000    0.87304
137280.0000    1.64753
137320.0000    0.16504
137360.0000    0.15398
137400.0000    0.06654
137440.0000    0.36014
137480.0000    0.85744
137520.0000    0.69056
137560.0000    0.00879
137600.0000   -0.04101
137640.0000    0.01602
137680.0000   -0.26994
137720.0000    0.70430
137760.0000    1.21965
137800.0000    1.36658
137840.0000    0.68594
137880.0000    0.82154
137920.0000    0.42547
137960.0000    0.57494
138000.0000    0.65791
138040.0000    0.46118
138080.0000    0.02621
138120.0000    0.20315
138160.0000    0.38293
138200.0000    0.74438
138240.0000    1.58281
138280.0000    1.30252
138320.0000    1.06035
138360.0000    0.63278
138400.0000    1.12615
138440.0000    0.17920
138480.0000    0.14930
138520.0000    0.79233
138560.0000    0.23928
138600.0000   -0.11060
138640.0000   -0.39064
138680.0000   -0.15101
138720.0000   -0.75356
138760.0000   -0.83181
138800.0000   -0.12898
138840.0000   -0.09519
138880.0000    0.58115
138920.0000   -0.17049
138960.0000    0.05598
139000.0000    0.57464
139040.0000    0.80710
139080.0000   -0.00395
139120.0000    0.76906
139160.0000    1.13725
139200.0000    0.40368
139240.0000    0.15078
139280.0000    0.07176
139320.0000   -0.08987
139360.0000    1.81570
139400.0000   -0.09796
139440.0000    0.16821
139480.0000   -0.26338
139520.0000    0.20783
139560.0000   -0.36314
139600.0000    0.18413
139640.0000   -0.24305
139680.0000   -0.35417
139720.0000    0.27793
139760.0000   -0.24860
139800.0000   -0.18580
139840.0000    0.04492
139880.0000    0.19309
139920.0000    0.42475
139960.0000    0.21888
140000.0000    0.41827
140040.0000    0.80030
140080.0000   -0.44814
140120.0000   -0.10123
140160.0000   -0.31985
140200.0000    0.19865
140240.0000   -0.30800
140280.0000   -1.04537
140320.0000   -0.05384
140360.0000   -0.41087
140400.0000    0.10553
140440.0000   -0.04122
140480.0000   -0.15018
140520.0000    0.44934
140560.0000    0.06654
140600.0000   -0.02403
140640.0000    0.20594
140680.0000   -0.97088
140720.0000   -0.21135
140760.0000   -0.00398
140800.0000    0.75784
140840.0000    0.52602
140880.0000    0.82336
140920.0000    0.18665
140960.0000    1.10922
141000.0000    0.75083
141040.0000    0.52530
141080.0000    0.56800
141120.0000    0.44792
141160.0000    0.48764
141200.0000    0.12848
141240.0000    0.48583
141280.0000    0.53013
141320.0000    0.30846
141360.0000    0.19483
141400.0000    0.22153
141440.0000    0.58902
141480.0000   -0.09833
141520.0000   -0.37610
141560.0000    0.42629
141600.0000   -0.02597
141640.0000   -0.23344
141680.0000   -0.58962
141720.0000    0.04279
141760.0000   -0.94345
141800.0000   -0.99606
141840.0000    0.09455
141880.0000   -0.37775
141920.0000   -0.18005
141960.0000   -0.45048
142000.0000   -0.62978
142040.0000   -0.16653
142080.0000   -0.68490
142120.0000   -0.57294
142160.0000   -0.46126
142200.0000   -0.77631
142240.0000   -0.01458
142280.0000    0.36370
142320.0000   -0.28400
142360.0000    0.15883
142400.0000   -0.20953
142440.0000    0.03860
142480.0000    1.11146
142520.0000    0.47316
142560.0000    0.68363
142600.0000    0.54228
142640.0000    1.14557
142680.0000   -0.63248
142720.0000   -0.90162
142760.0000    0.03211
142800.0000   -0.74420
142840.0000   -0.41748
142880.0000   -0.84620
142920.0000   -0.38603
142960.0000    0.31711
143000.0000    0.83868
143040.0000    0.18696
143080.0000   -0.48244
143120.0000   -0.30035
143160.0000   -0.37292
143200.0000    0.18253
143240.0000    1.08358
143280.0000   -0.98638
143320.0000   -1.91032
143360.0000   -0.54745
143400.0000    0.03298
143440.0000    0.54890
143480.0000    0.02142
143520.0000   -0.60008
143560.0000    0.66675
143600.0000   -0.57297
143640.0000   -0.49717
143680.0000   -0.63982
143720.0000   -0.60850
143760.0000    0.18156
143800.0000   -1.17929
143840.0000   -0.80632
143880.0000   -1.34463
143920.0000    0.32970
143960.0000    0.60671
144000.0000    0.25227
144040.0000   -0.04717
144080.0000    0.38911
144120.0000   -0.07563
144160.0000    0.02489
144200.0000   -0.23511
144240.0000   -0.10869
144280.0000    0.04915
144320.0000   -0.34961
144360.0000   -0.04760
144400.0000   -0.86487
144440.0000   -1.06803
144480.0000   -0.30235
144520.0000   -0.96062
144560.0000   -1.25553
144600.0000   -0.31279
144640.0000   -0.19496
144680.0000   -0.45258
144720.0000   -0.44690
144760.0000   -0.44955
144800.0000    0.13639
144840.0000   -0.46389
144880.0000   -0.04973
144920.0000   -0.76208
144960.0000   -0.01481
145000.0000   -0.14254
145040.0000   -0.45208
145080.0000    0.09522
145120.0000   -0.21466
145160.0000   -1.51931
145200.0000   -0.10712
145240.0000   -0.05046
145280.0000   -1.26774
145320.0000   -0.51840
145360.0000   -0.12469
145400.0000   -0.77443
145440.0000   -0.63756
145480.0000   -0.84017
145520.0000   -0.20652
145560.0000   -0.47865
145600.0000   -0.20673
145640.0000   -0.61022
145680.0000   -0.37926
145720.0000   -0.24075
145760.0000   -1.37778
145800.0000   -0.29883
145840.0000   -0.50353
145880.0000    0.12519
145920.0000   -0.44158
145960.0000   -0.40443
146000.0000   -0.32042
146040.0000   -0.67354
146080.0000   -0.17070
146120.0000   -0.77316
146160.0000   -0.20223
146200.0000   -0.95494
146240.0000   -1.19244
146280.0000   -0.63949
146320.0000   -0.08307
146360.0000   -0.49763
146400.0000   -0.05874
146440.0000   -0.32843
146480.0000   -0.19561
146520.0000   -1.37749
146560.0000   -0.24915
146600.0000   -0.18391
146640.0000   -0.08327
146680.0000   -0.84573
146720.0000   -0.38763
146760.0000   -0.55622
146800.0000   -1.01723
146840.0000   -0.46979
146880.0000   -0.12634
146920.0000    0.73868
146960.0000   -0.25211
147000.0000   -0.72139
147040.0000    0.37314
147080.0000    0.21737
147120.0000    0.36386
147160.0000    0.66671
147200.0000   -0.42321
147240.0000   -0.07520
147280.0000    0.65289
147320.0000    1.04985
147360.0000   -0.04439
147400.0000   -0.48620
147440.0000   -0.43976
147480.0000   -0.98562
147520.0000    0.97193
147560.0000    0.59294
147600.0000    0.88897
147640.0000   -0.59603
147680.0000   -0.44870
147720.0000   -0.96766
147760.0000   -1.35602
147800.0000    0.33790
147840.0000    0.06675
147880.0000   -0.36750
147920.0000   -0.80432
147960.0000   -0.11432
148000.0000   -0.47134
148040.0000   -0.14109
148080.0000    0.10260
148120.0000    0.66582
148160.0000   -1.30053
148200.0000   -1.63376
148240.0000    0.25643
148280.0000   -0.24154
148320.0000   -0.31973
148360.0000   -0.54464
148400.0000    0.05928
148440.0000   -0.41184
148480.0000   -0.05082
148520.0000    0.54725
148560.0000    0.67765
148600.0000    0.30522
148640.0000    0.28127
148680.0000   -0.01512
148720.0000   -0.57697
148760.0000   -1.17029
148800.0000   -1.32653
148840.0000   -0.78919
148880.0000   -1.77675
148920.0000   -1.47960
148960.0000   -1.54789
149000.0000   -1.46938
149040.0000   -1.66232
149080.0000   -0.38825
149120.0000   -1.56176
149160.0000   -1.33054
149200.0000   -1.15558
149240.0000    0.11537
149280.0000   -0.45292
149320.0000   -1.44554
149360.0000   -0.60663
149400.0000   -0.81807
149440.0000   -1.44864
149480.0000   -1.15399
149520.0000   -1.93935
149560.0000   -1.29303
149600.0000   -0.77379
149640.0000   -0.05711
149680.0000   -0.95151
149720.0000   -0.67955
149760.0000   -0.99366
149800.0000   -0.69803
149840.0000   -0.31440
149880.0000   -0.80184
149920.0000   -0.49315
149960.0000   -1.74346
150000.0000   -1.73366
150040.0000   -1.16437
150080.0000   -1.37020
150120.0000   -0.07941
150160.0000   -0.21341
150200.0000   -0.95120
150240.0000   -1.54890
150280.0000   -1.09811
150320.0000   -1.27536
150360.0000   -1.48688
150400.0000   -1.31529
150440.0000   -0.49898
150480.0000   -0.16082
150520.0000    0.67459
150560.0000    0.01596
150600.0000   -0.94409
150640.0000   -0.57092
150680.0000   -1.30695
150720.0000    0.09286
150760.0000   -2.23822
150800.0000   -1.83970
150840.0000   -1.04446
150880.0000   -0.50474
150920.0000   -0.56690
150960.0000   -0.64154
151000.0000   -1.16896
151040.0000   -1.37970
151080.0000   -1.35112
151120.0000   -1.86567
151160.0000   -0.92228
151200.0000   -1.22286
151240.0000   -0.86049
151280.0000   -0.02281
151320.0000    0.42013
151360.0000   -0.18574
151400.0000   -0.96597
151440.0000   -0.88572
151480.0000   -0.30927
151520.0000   -1.07318
151560.0000   -0.62647
151600.0000   -0.72895
151640.0000   -0.64995
151680.0000   -0.69296
151720.0000   -0.37406
151760.0000   -0.52894
151800.0000   -1.10145
151840.0000   -0.84206
151880.0000   -1.10155
151920.0000   -0.37055
151960.0000   -0.96383
152000.0000   -1.15771
152040.0000   -0.57980
152080.0000   -1.09413
152120.0000   -0.89737
152160.0000   -0.73730
152200.0000    0.28775
152240.0000   -0.59227
152280.0000    0.20094
152320.0000   -0.94141
152360.0000   -0.55986
152400.0000   -1.03329
152440.0000   -0.09816
152480.0000   -0.40160
152520.0000   -0.93610
152560.0000   -1.62666
152600.0000   -0.37352
152640.0000   -1.13708
152680.0000   -0.98236
152720.0000   -1.46832
152760.0000   -1.10298
152800.0000   -0.49426
152840.0000   -0.12148
152880.0000   -1.52881
152920.0000   -0.91494
152960.0000   -0.77515
153000.0000   -1.06719
153040.0000   -1.00482
153080.0000   -0.88777
153120.0000   -0.48360
153160.0000   -0.06343
153200.0000    0.24914
153240.0000    0.42036
153280.0000   -0.54204
153320.0000   -1.26513
153360.0000   -0.88703
153400.0000   -1.14972
153440.0000   -1.18531
153480.0000   -1.66840
153520.0000   -1.23484
153560.0000   -1.07446
153600.0000   -0.80807
153640.0000   -0.97049
153680.0000   -1.13842
153720.0000   -0.85403
153760.0000   -0.69432
153800.0000   -0.77161
153840.0000   -1.70580
153880.0000   -1.66632
153920.0000   -2.20579
153960.0000   -2.06260
154000.0000   -1.70946
154040.0000   -0.87354
154080.0000   -1.44359
154120.0000   -2.21566
154160.0000   -1.83373
154200.0000   -1.82660
154240.0000   -2.23336
154280.0000   -1.26516
154320.0000   -0.91962
154360.0000   -1.33801
154400.0000   -0.89335
154440.0000   -0.72643
154480.0000   -0.69510
154520.0000   -0.29598
154560.0000   -0.11173
154600.0000   -0.57442
154640.0000   -0.97773
154680.0000   -1.07575
154720.0000   -0.84901
154760.0000   -0.88752
154800.0000   -1.34010
154840.0000   -2.53851
154880.0000   -1.70094
154920.0000   -0.57758
154960.0000   -0.99245
155000.0000   -0.40873
155040.0000   -0.44856
155080.0000   -0.55012
155120.0000   -0.47193
155160.0000   -0.54371
155200.0000   -0.98302
155240.0000   -1.00649
155280.0000    0.19130
155320.0000    0.50936
155360.0000   -0.20207
155400.0000    0.26787
155440.0000    1.04219
155480.0000    0.37293
155520.0000    0.26950
155560.0000    0.07668
155600.0000   -0.74256
155640.0000    0.47733
155680.0000    0.01129
155720.0000    0.03350
155760.0000   -0.81978
155800.0000   -0.73446
155840.0000    0.19159
155880.0000   -0.51615
155920.0000   -0.57452
155960.0000   -0.73037
156000.0000   -0.59686
156040.0000    0.15200
156080.0000    0.12726
156120.0000   -0.21494
156160.0000    0.20477
156200.0000    0.47720
156240.0000    0.16885
156280.0000   -0.55858
156320.0000   -0.31124
156360.0000    0.26457
156400.0000   -0.08966
156440.0000    0.06311
156480.0000    0.39654
156520.0000   -0.22154
156560.0000    0.21190
156600.0000   -0.16127
156640.0000    0.06448
156680.0000   -0.82793
156720.0000   -0.95064
156760.0000   -0.95057
156800.0000   -0.78984
156840.0000   -0.65982
156880.0000   -0.52064
156920.0000   -1.23369
156960.0000   -0.81779
157000.0000   -0.46961
157040.0000   -0.50994
157080.0000   -1.04756
157120.0000   -1.04614
157160.0000   -0.65238
157200.0000   -1.03932
157240.0000   -0.46848
157280.0000   -1.06094
157320.0000   -0.78912
157360.0000   -1.18931
157400.0000   -0.76109
157440.0000   -0.80195
157480.0000   -1.43292
157520.0000   -0.79837
157560.0000   -1.24140
157600.0000   -2.01150
157640.0000   -0.56575
157680.0000   -0.30142
157720.0000   -0.08036
157760.0000   -0.12548
157800.0000    0.36718
157840.0000    0.58078
157880.0000    0.21716
157920.0000    0.21696
157960.0000    0.73465
158000.0000    0.32399
158040.0000    0.20355
158080.0000   -0.12580
158120.0000   -0.37144
158160.0000   -0.06298
158200.0000   -0.98981
158240.0000   -0.12668
158280.0000    0.67470
158320.0000    0.80346
158360.0000    0.15452
158400.0000   -0.53902
158440.0000    0.33188
158480.0000   -0.58522
158520.0000   -0.14736
158560.0000   -0.09101
158600.0000    0.19175
158640.0000    0.08361
158680.0000    0.02046
158720.0000   -0.04527
158760.0000    0.44608
158800.0000   -0.06825
158840.0000    0.29007
158880.0000    0.43662
158920.0000   -0.25214
158960.0000   -0.69639
159000.0000    0.17866
159040.0000    0.34994
159080.0000   -0.71112
159120.0000   -0.30262
159160.0000    0.21308
159200.0000   -0.13865
159240.0000   -0.03213
159280.0000    0.07125
159320.0000   -1.14993
159360.0000    0.43959
159400.0000    1.20887
159440.0000    0.58279
159480.0000    1.51046
159520.0000    1.31595
159560.0000    0.41740
159600.0000    0.98839
159640.0000    0.89582
159680.0000    0.26817
159720.0000   -0.33176
159760.0000   -0.71936
159800.0000    0.28754
159840.0000   -0.07054
159880.0000    0.38488
159920.0000    0.11050
159960.0000    0.10045
160000.0000    0.01182
160040.0000   -1.08672
160080.0000   -0.64128
160120.0000   -0.55067
160160.0000   -0.04912
160200.0000    0.22765
160240.0000    0.99190
160280.0000    1.01045
160320.0000    0.30678
160360.0000    0.81204
160400.0000    0.24894
160440.0000   -0.50534
160480.0000   -0.18608
160520.0000   -1.54435
160560.0000   -1.28239
160600.0000   -1.08941
160640.0000   -0.14596
160680.0000    0.66307
160720.0000    0.51451
160760.0000   -0.41860
160800.0000    0.44565
160840.0000    0.50075
160880.0000    0.12564
160920.0000    0.49387
160960.0000    0.41492
161000.0000    0.95547
161040.0000   -0.24602
161080.0000   -0.31087
161120.0000   -0.36452
161160.0000    0.08207
161200.0000    0.14149
161240.0000    0.81939
161280.0000   -0.19771
161320.0000   -0.29506
161360.0000   -0.42612
161400.0000   -0.09820
161440.0000   -0.55139
161480.0000    0.18187
161520.0000    0.15753
161560.0000   -0.85551
161600.0000   -0.26128
161640.0000   -0.65896
161680.0000   -0.32575
161720.0000    0.26187
161760.0000    0.00870
161800.0000   -0.10352
161840.0000    0.05544
161880.0000   -1.80917
161920.0000   -0.85471
161960.0000   -0.47950
162000.0000   -0.57005
162040.0000   -0.14332
162080.0000   -0.69206
162120.0000   -1.01845
162160.0000   -0.49281
162200.0000   -1.36587
162240.0000   -0.95360
162280.0000   -0.12683
162320.0000   -0.55183
162360.0000   -0.34730
162400.0000   -0.65151
162440.0000    0.69075
162480.0000   -0.53128
162520.0000   -0.14816
162560.0000   -0.31408
162600.0000    0.48228
162640.0000    0.44942
162680.0000    0.63668
162720.0000    0.21963
162760.0000    0.28420
162800.0000    0.63949
162840.0000    1.00902
162880.0000    1.10484
162920.0000    0.12608
162960.0000    0.93345
163000.0000    1.07409
163040.0000   -0.05719
163080.0000    0.04339
163120.0000    0.69958
163160.0000    0.05848
163200.0000    0.32102
163240.0000    0.45077
163280.0000    0.32052
163320.0000   -0.13015
163360.0000   -0.63764
163400.0000   -0.64539
163440.0000   -0.21846
163480.0000    0.23980
163520.0000    0.60832
163560.0000   -0.42155
163600.0000    0.61322
163640.0000   -0.12077
163680.0000    0.46656
163720.0000   -0.36453
163760.0000    0.13454
163800.0000   -0.59905
163840.0000   -1.18197
163880.0000   -1.42310
163920.0000   -1.47073
163960.0000   -0.58640
164000.0000   -1.16119
164040.0000   -0.79561
164080.0000    0.46470
164120.0000    1.17780
164160.0000    0.36262
164200.0000    1.00091
164240.0000    0.34224
164280.0000    1.24126
164320.0000    0.71336
164360.0000    0.58408
164400.0000    0.48978
164440.0000    0.39564
164480.0000   -0.90435
164520.0000   -0.43285
164560.0000    0.23640
164600.0000   -0.59269
164640.0000    0.36238
164680.0000    0.19808
164720.0000   -0.15093
164760.0000    0.05562
164800.0000   -0.67321
164840.0000   -0.31245
164880.0000   -0.38318
164920.0000   -0.61686
164960.0000    0.44353
165000.0000   -0.13957
165040.0000    0.81347
165080.0000    0.07424
165120.0000    0.56626
165160.0000   -0.00663
165200.0000    0.44481
165240.0000    0.33514
165280.0000   -0.13969
165320.0000    0.37168
165360.0000   -0.69064
165400.0000    0.02399
165440.0000   -1.48369
165480.0000   -1.82864
165520.0000   -0.97552
165560.0000    0.11260
165600.0000   -0.99415
165640.0000   -0.41374
165680.0000    0.79654
165720.0000   -0.74491
165760.0000    0.29367
165800.0000   -0.17546
165840.0000    0.15550
165880.0000   -0.79461
165920.0000   -1.06108
165960.0000   -0.17264
166000.0000   -0.75141
166040.0000   -0.09498
166080.0000    0.73483
166120.0000   -0.92967
166160.0000   -0.73324
166200.0000    0.02273
166240.0000    0.60535
166280.0000   -0.58871
166320.0000   -0.24989
166360.0000    0.27958
166400.0000    1.23156
166440.0000    1.65358
166480.0000    0.67872
166520.0000    0.55819
166560.0000    1.04423
166600.0000    0.35536
166640.0000   -0.13170
166680.0000    0.02904
166720.0000    1.02761
166760.0000    0.19796
166800.0000    0.04362
166840.0000    0.30610
166880.0000    0.66603
166920.0000    0.16159
166960.0000    0.26893
167000.0000    0.64891
167040.0000    0.05825
167080.0000   -0.01556
167120.0000   -0.00732
167160.0000   -0.14423
167200.0000   -0.37454
167240.0000    0.22061
167280.0000    0.46077
167320.0000    0.86782
167360.0000    0.25018
167400.0000    0.98558
167440.0000    0.82296
167480.0000    0.52018
167520.0000    0.06569
167560.0000    0.88591
167600.0000    0.54576
167640.0000    0.04473
167680.0000    0.28413
167720.0000    0.35278
167760.0000    0.31061
167800.0000    0.52596
167840.0000    0.00643
167880.0000   -0.18641
167920.0000    0.06590
167960.0000   -0.74332
168000.0000   -0.56661
168040.0000    0.22003
168080.0000   -0.93140
168120.0000   -0.73011
168160.0000    0.10654
168200.0000   -0.02782
168240.0000    0.04646
168280.0000   -0.76199
168320.0000   -0.05372
168360.0000    0.19422
168400.0000    0.09078
168440.0000    0.33242
168480.0000    0.32198
168520.0000    0.06958
168560.0000    0.04163
168600.0000    1.01969
168640.0000    0.32994
168680.0000    0.27955
168720.0000    0.13545
168760.0000    0.36516
168800.0000   -0.00506
168840.0000    0.97036
168880.0000    0.22753
168920.0000    0.17725
168960.0000    0.41909
169000.0000   -0.21885
169040.0000   -0.50106
169080.0000   -0.88592
169120.0000   -0.64914
169160.0000   -0.95686
169200.0000    0.00227
169240.0000   -0.34673
169280.0000   -0.36030
169320.0000   -1.66548
169360.0000   -0.95046
169400.0000   -0.50916
169440.0000   -0.94073
169480.0000   -0.60605
169520.0000   -1.57138
169560.0000   -1.06732
169600.0000   -0.77054
169640.0000   -0.57451
169680.0000   -0.52266
169720.0000   -0.80712
169760.0000   -0.96309
169800.0000   -1.07987
169840.0000   -0.23371
169880.0000   -0.46878
169920.0000   -0.13827
169960.0000   -0.18822
170000.0000    0.06332
170040.0000   -0.24026
170080.0000    1.09373
170120.0000    0.44818
170160.0000    0.27262
170200.0000   -0.74228
170240.0000   -0.00240
170280.0000   -0.02122
170320.0000   -0.61903
170360.0000    0.12020
170400.0000   -0.06927
170440.0000    1.04873
170480.0000   -0.07949
170520.0000    0.36981
170560.0000   -0.51945
170600.0000   -1.02300
170640.0000   -0.21207
170680.0000    0.10662
170720.0000   -0.59422
170760.0000   -1.14082
170800.0000   -0.36534
170840.0000   -0.83190
170880.0000   -0.91132
170920.0000   -0.36459
170960.0000   -0.47846
171000.0000   -0.98626
171040.0000   -0.82052
171080.0000   -0.82694
171120.0000   -0.59713
171160.0000   -0.22097
171200.0000   -0.08073
171240.0000   -0.36004
171280.0000    0.06962
171320.0000    0.33952
171360.0000   -0.24117
171400.0000   -0.75442
171440.0000   -0.32293
171480.0000    0.01516
171520.0000   -0.20000
171560.0000   -0.15811
171600.0000    0.20057
171640.0000    0.47336
171680.0000   -0.15329
171720.0000    0.60021
171760.0000    0.34895
171800.0000    1.06460
171840.0000    1.45947
171880.0000    0.63538
171920.0000    0.86674
171960.0000    0.45450
172000.0000    0.59974
172040.0000    1.21956
172080.0000   -0.48649
172120.0000    0.16975
172160.0000    0.27888
172200.0000   -0.06935
172240.0000   -0.10304
172280.0000    0.41950
172320.0000    0.45859
172360.0000   -0.01163
172400.0000   -0.33693
172440.0000   -0.22860
172480.0000    0.02268
172520.0000    0.01159
172560.0000   -0.08178
172600.0000    0.18046
172640.0000   -0.01771
172680.0000   -0.19469
172720.0000    0.02785
172760.0000   -0.46539
172800.0000    0.03453
172840.0000    0.81121
172880.0000    0.26375
172920.0000    0.13906
172960.0000   -0.80511
173000.0000   -0.61128
173040.0000   -0.44852
173080.0000    0.65172
173120.0000   -0.08462
173160.0000    0.03710
173200.0000    0.70430
173240.0000    1.70914
173280.0000    0.71789
173320.0000    0.58169
173360.0000    1.17603
173400.0000   -0.01890
173440.0000    0.84139
173480.0000    1.40985
173520.0000    1.30860
173560.0000    1.03312
173600.0000    1.57486
173640.0000    1.47320
173680.0000    0.83258
173720.0000    1.09132
173760.0000    1.28022
173800.0000    0.35795
173840.0000    0.99448
173880.0000    1.08733
173920.0000    0.74582
173960.0000    1.23505
174000.0000    1.23988
174040.0000    1.45911
174080.0000    1.11397
174120.0000    1.67049
174160.0000    0.77403
174200.0000    0.95034
174240.0000    1.41694
174280.0000    1.12126
174320.0000    0.77073
174360.0000    0.83558
174400.0000    0.23367
174440.0000    1.17621
174480.0000    0.79480
174520.0000    0.99235
174560.0000    0.01936
174600.0000    1.19941
174640.0000    0.17294
174680.0000    0.77978
174720.0000    1.06969
174760.0000    0.01222
174800.0000    1.07701
174840.0000   -0.07205
174880.0000    0.58653
174920.0000    1.37873
174960.0000    1.04415
175000.0000    1.01762
175040.0000    0.95038
175080.0000    0.68057
175120.0000    1.73698
175160.0000    2.13447
175200.0000    1.62256
175240.0000    1.30142
175280.0000    1.20082
175320.0000    0.78555
175360.0000    0.58904
175400.0000    0.84162
175440.0000    0.22012
175480.0000    1.29220
175520.0000    0.67018
175560.0000    1.18334
175600.0000    1.20026
175640.0000    0.64507
175680.0000    1.11043
175720.0000    0.81828
175760.0000    1.49518
175800.0000    1.04584
175840.0000    1.09009
175880.0000    1.27689
175920.0000    1.08028
175960.0000    0.37789
176000.0000    0.88539
176040.0000    0.57165
176080.0000    0.45645
176120.0000    1.18602
176160.0000    0.90896
176200.0000    1.58179
176240.0000    1.41610
176280.0000    1.11046
176320.0000    0.97521
176360.0000    0.34987
176400.0000    0.29807
176440.0000    0.35985
176480.0000    0.44812
176520.0000    1.18496
176560.0000    1.12082
176600.0000    0.95248
176640.0000    1.91101
176680.0000    0.45058
176720.0000    0.53524
176760.0000    0.35983
176800.0000    1.07895
176840.0000    1.82061
176880.0000    1.15960
176920.0000    1.63194
176960.0000    0.91109
177000.0000    1.64045
177040.0000    1.42216
177080.0000    1.46747
177120.0000    1.07475
177160.0000    1.35426
177200.0000    1.21612
177240.0000    0.55173
177280.0000    1.22121
177320.0000    1.42891
177360.0000    0.86755
177400.0000    0.84697
177440.0000    1.05619
177480.0000    1.57323
177520.0000    1.35210
177560.0000    1.19538
177600.0000    1.40922
177640.0000    0.99736
177680.0000    0.73649
177720.0000    0.19022
177760.0000    1.13657
177800.0000    0.94061
177840.0000    0.69498
177880.0000   -0.19413
177920.0000    0.50313
177960.0000    0.83301
178000.0000    0.32357
178040.0000    1.07131
178080.0000    0.36590
178120.0000    0.78775
178160.0000    0.78082
178200.0000    0.69280
178240.0000    1.80078
178280.0000    1.35380
178320.0000    1.19256
178360.0000    0.78036
178400.0000    0.39171
178440.0000    0.49024
178480.0000    0.64376
178520.0000    1.25020
178560.0000    1.24350
178600.0000    0.80932
178640.0000    0.74906
178680.0000    1.25565
178720.0000    1.01737
178760.0000    0.80652
178800.0000    0.38529
178840.0000    0.55398
178880.0000    0.86600
178920.0000    0.98956
178960.0000    1.30456
179000.0000    0.75190
179040.0000    0.50640
179080.0000    0.58755
179120.0000    0.72320
179160.0000    0.74993
179200.0000    0.29142
179240.0000    0.47429
179280.0000    0.73983
179320.0000    1.42149
179360.0000    0.72283
179400.0000    0.92675
179440.0000    1.52605
179480.0000    1.10786
179520.0000   -0.03872
179560.0000    0.63702
179600.0000    0.93238
179640.0000    1.37476
179680.0000    0.40283
179720.0000    0.95817
179760.0000    0.29366
179800.0000   -0.31002
179840.0000   -0.15836
179880.0000   -0.00097
179920.0000    0.57935
179960.0000    0.44497
180000.0000   -0.33527
180040.0000   -0.12561
180080.0000    0.56558
180120.0000    0.21113
180160.0000    0.33700
180200.0000    0.39305
180240.0000    0.15243
180280.0000    0.59547
180320.0000    0.41548
180360.0000    0.30834
180400.0000   -0.03823
180440.0000   -0.27864
180480.0000   -0.17126
180520.0000    0.50518
180560.0000    0.75096
180600.0000    0.38716
180640.0000   -0.12523
180680.0000    0.38528
180720.0000    0.21502
180760.0000    0.52743
180800.0000   -0.12258
180840.0000    0.67132
180880.0000    0.44368
180920.0000    0.39247
180960.0000    0.25247
181000.0000   -0.17424
181040.0000    0.08487
181080.0000    0.32278
181120.0000    0.43698
181160.0000    0.21573
181200.0000    0.69921
181240.0000    1.01039
181280.0000    0.61489
181320.0000    0.70680
181360.0000    1.24993
181400.0000    0.11540
181440.0000    0.40102
181480.0000    1.00969
181520.0000    0.38571
181560.0000    0.31828
181600.0000    0.30828
181640.0000    0.49474
181680.0000    0.56152
181720.0000    1.66971
181760.0000    0.59108
181800.0000    0.94363
181840.0000    1.19710
181880.0000    0.60767
181920.0000    0.81297
181960.0000    0.74560
182000.0000    1.25951
182040.0000    1.44687
182080.0000    0.76720
182120.0000    0.88335
182160.0000    0.73679
182200.0000    0.72331
182240.0000    0.64058
182280.0000    1.12210
182320.0000    0.62155
182360.0000    0.93741
182400.0000    0.66943
182440.0000    0.53813
182480.0000    0.79875
182520.0000    0.62059
182560.0000    0.84007
182600.0000    0.71036
182640.0000    1.03228
182680.0000    1.27012
182720.0000    0.79001
182760.0000    0.56819
182800.0000    0.87983
182840.0000   -0.06205
182880.0000    1.13680
182920.0000    0.92464
182960.0000    0.79577
183000.0000    1.20013
183040.0000    0.51164
183080.0000    0.54687
183120.0000    0.11175
183160.0000    0.95115
183200.0000    0.71349
183240.0000    0.35145
183280.0000    0.18862
183320.0000    0.43066
183360.0000    1.01829
183400.0000    0.96321
183440.0000    1.28200
183480.0000    0.86468
183520.0000    0.91174
183560.0000    1.08729
183600.0000    1.45789
183640.0000    1.50614
183680.0000    0.93536
183720.0000    0.21945
183760.0000    0.94588
183800.0000    1.05312
183840.0000    0.82795
183880.0000    0.88284
183920.0000    0.30130
183960.0000    0.89616
184000.0000    1.22326
184040.0000    0.67133
184080.0000    1.39235
184120.0000    0.96003
184160.0000    1.46070
184200.0000    0.91996
184240.0000    1.23341
184280.0000    1.43043
184320.0000    0.79674
184360.0000    1.62625
184400.0000    1.13841
184440.0000    1.11521
184480.0000    1.46938
184520.0000    0.99408
184560.0000    1.60930
184600.0000    1.29568
184640.0000    1.00010
184680.0000    0.81556
184720.0000    0.74807
184760.0000    0.35999
184800.0000    0.21149
184840.0000    1.05694
184880.0000    0.21792
184920.0000    0.53548
184960.0000    0.80676
185000.0000    1.09882
185040.0000    1.24438
185080.0000    0.89089
185120.0000    0.72742
185160.0000    1.19577
185200.0000    1.05338
185240.0000    0.60942
185280.0000    1.14821
185320.0000    1.71663
185360.0000    1.25813
185400.0000    0.96804
185440.0000    0.81637
185480.0000    1.49587
185520.0000    0.97003
185560.0000    2.15042
185600.0000    1.23178
185640.0000    1.33718
185680.0000    1.32261
185720.0000    1.32183
185760.0000    1.13551
185800.0000    0.57667
185840.0000    0.70099
185880.0000    0.50300
185920.0000    1.09855
185960.0000    0.97810
186000.0000    1.41139
186040.0000    1.23876
186080.0000    1.01131
186120.0000    0.78426
186160.0000    0.67367
186200.0000    1.08571
186240.0000    1.24932
186280.0000    1.28653
186320.0000    1.16357
186360.0000    1.33656
186400.0000    1.37108
186440.0000    1.43405
186480.0000    1.06140
186520.0000    1.34287
186560.0000    1.17832
186600.0000    1.23183
186640.0000    1.29557
186680.0000    0.87714
186720.0000    0.76936
186760.0000    0.50991
186800.0000    0.51970
186840.0000    0.61907
186880.0000    0.37381
186920.0000    0.14412
186960.0000    0.91275
187000.0000    0.62331
187040.0000    0.79351
187080.0000    1.01367
187120.0000    1.14185
187160.0000    1.19568
187200.0000    1.02317
187240.0000    1.12978
187280.0000    1.03695
187320.0000    0.75604
187360.0000    0.67700
187400.0000    0.69551
187440.0000    0.73243
187480.0000    0.71623
187520.0000    0.57651
187560.0000    0.96804
187600.0000    0.76468
187640.0000    0.38960
187680.0000   -0.30776
187720.0000    0.75245
187760.0000   -0.28086
187800.0000    0.33323
187840.0000    0.99030
187880.0000    0.89598
187920.0000    1.23006
187960.0000    0.25104
188000.0000    0.49259
188040.0000    0.06710
188080.0000    0.90428
188120.0000    1.37164
188160.0000    0.84270
188200.0000    0.25445
188240.0000    0.99140
188280.0000    0.46323
188320.0000    0.33869
188360.0000    0.34915
188400.0000    0.43082
188440.0000    0.98864
188480.0000    1.09230
188520.0000    1.28489
188560.0000    0.76893
188600.0000    1.36748
188640.0000    0.82144
188680.0000    0.94730
188720.0000    0.61723
188760.0000    1.20471
188800.0000    0.74336
188840.0000    1.50170
188880.0000    0.66115
188920.0000    1.21254
188960.0000    1.75707
189000.0000    0.82964
189040.0000    0.88243
189080.0000   -0.18040
189120.0000   -0.34252
189160.0000    0.12613
189200.0000    0.37161
189240.0000    0.10804
189280.0000    0.65947
189320.0000    0.86891
189360.0000    1.69803
189400.0000    1.00489
189440.0000    0.92039
189480.0000    0.94691
189520.0000    1.21450
189560.0000    0.39117
189600.0000    0.58204
189640.0000    0.07226
189680.0000    0.76013
189720.0000   -0.29241
189760.0000    0.16708
189800.0000    0.40946
189840.0000    1.29225
189880.0000    0.49305
189920.0000    0.16107
189960.0000    1.00469
190000.0000    0.89210
190040.0000    0.89954
190080.0000    1.27281
190120.0000    0.46906
190160.0000    0.73998
190200.0000    0.68063
190240.0000    1.19531
190280.0000    1.20623
190320.0000    1.05076
190360.0000    0.87391
190400.0000    1.22046
190440.0000    0.99938
190480.0000    1.44870
190520.0000    0.98031
190560.0000    1.36164
190600.0000    1.04229
190640.0000    1.11255
190680.0000    0.81269
190720.0000    0.59040
190760.0000    0.62769
190800.0000    0.03785
190840.0000    0.90739
190880.0000    1.21898
190920.0000    0.61792
190960.0000    0.71192
191000.0000    0.83734
191040.0000    0.45519
191080.0000    0.65596
191120.0000    1.10561
191160.0000    0.73010
191200.0000   -0.10726
191240.0000   -0.27395
191280.0000    0.24659
191320.0000    0.67397
191360.0000    1.03782
191400.0000    0.71255
191440.0000    0.45729
191480.0000    1.19442
191520.0000    0.20761
191560.0000   -0.08976
191600.0000   -0.14837
191640.0000    0.22585
191680.0000    0.32113
191720.0000    0.66537
191760.0000    0.78015
191800.0000    1.04020
191840.0000    0.71467
191880.0000    0.52615
191920.0000    1.11019
191960.0000    0.96154
192000.0000    1.24215
192040.0000    1.53923
192080.0000    0.82828
192120.0000    0.90584
192160.0000    0.41865
192200.0000    0.59078
192240.0000    0.98690
192280.0000    0.91750
192320.0000    1.38519
192360.0000    1.07811
192400.0000    0.84105
192440.0000    1.56283
192480.0000    1.23099
192520.0000    0.84720
192560.0000    1.70541
192600.0000    1.43588
192640.0000    1.00627
192680.0000    1.77167
192720.0000    1.28993
192760.0000    0.81555
192800.0000    0.55096
192840.0000    1.30159
192880.0000    0.52892
192920.0000   -0.07710
192960.0000    0.35622
193000.0000    0.05685
193040.0000    0.16855
193080.0000    0.52914
193120.0000    0.42468
193160.0000    0.31878
193200.0000    0.37467
193240.0000    0.51125
193280.0000    0.36514
193320.0000    0.83569
193360.0000    0.16791
193400.0000    0.36346
193440.0000   -0.10883
193480.0000    0.50008
193520.0000   -0.19522
193560.0000    0.54906
193600.0000    0.29494
193640.0000    1.14688
193680.0000    0.70256
193720.0000    1.00893
193760.0000    0.61123
193800.0000    1.28460
193840.0000    0.30277
193880.0000   -0.08031
193920.0000   -0.23507
193960.0000   -0.19833
194000.0000    0.13280
194040.0000    0.10491
194080.0000   -0.49229
194120.0000    0.31007
194160.0000   -0.14113
194200.0000    0.16185
194240.0000    0.48836
194280.0000    0.45108
194320.0000   -0.66981
194360.0000    1.20938
194400.0000   -0.79848
194440.0000    0.18431
194480.0000   -0.43896
194520.0000   -0.39710
194560.0000    0.00672
194600.0000   -0.63040
194640.0000   -0.27241
194680.0000   -0.08762
194720.0000    0.01438
194760.0000   -0.61149
194800.0000   -0.86288
194840.0000   -0.02905
194880.0000    0.16902
194920.0000   -0.17121
194960.0000   -0.28952
195000.0000   -0.83808
195040.0000   -0.46299
195080.0000   -0.46129
195120.0000   -0.58802
195160.0000   -0.38053
195200.0000   -0.40311
195240.0000   -0.48594
195280.0000    0.71138
195320.0000    0.04509
195360.0000    0.35414
195400.0000    0.50577
195440.0000   -0.04017
195480.0000    0.22371
195520.0000    0.68436
195560.0000    0.58656
195600.0000    1.21720
195640.0000    1.18367
195680.0000    0.23355
195720.0000    0.60283
195760.0000    0.69148
195800.0000    0.36592
195840.0000    1.47096
195880.0000    1.18501
195920.0000    2.09167
195960.0000    2.53967
196000.0000    0.90148
196040.0000    0.51787
196080.0000    0.61486
196120.0000    1.35668
196160.0000    0.62869
196200.0000    1.58505
196240.0000    0.56155
196280.0000    0.86495
196320.0000    0.71911
196360.0000    1.30185
196400.0000    0.37864
196440.0000    0.48693
196480.0000    0.90969
196520.0000    0.74339
196560.0000    0.43447
196600.0000    1.02364
196640.0000    0.60619
196680.0000    1.31116
196720.0000    0.83971
196760.0000    1.26180
196800.0000    0.66986
196840.0000    1.01331
196880.0000    0.75352
196920.0000    0.56545
196960.0000   -0.05312
197000.0000    0.24886
197040.0000    0.33046
197080.0000    0.81854
197120.0000    0.91635
197160.0000    0.46172
197200.0000    0.66624
197240.0000    0.42649
197280.0000    0.72676
197320.0000    0.86958
197360.0000    1.17737
197400.0000    0.67929
197440.0000    0.63265
197480.0000    0.68278
197520.0000    1.23460
197560.0000    0.23824
197600.0000    0.71162
197640.0000    0.67726
197680.0000    0.67571
197720.0000    0.72444
197760.0000    1.28286
197800.0000    1.20843
197840.0000    0.89300
197880.0000    1.52902
197920.0000    1.63357
197960.0000    1.25683
198000.0000    1.43398
198040.0000    0.53644
198080.0000    1.70683
198120.0000    1.66250
198160.0000    0.85435
198200.0000    1.52987
198240.0000    1.68272
198280.0000    0.73799
198320.0000    1.12917
198360.0000    1.59171
198400.0000    1.41459
198440.0000    1.35881
198480.0000    1.22535
198520.0000    1.48796
198560.0000    1.56773
198600.0000    1.74947
198640.0000    1.95964
198680.0000    1.77609
198720.0000    1.42683
198760.0000    1.39959
198800.0000    1.42534
198840.0000    1.28732
198880.0000    1.19934
198920.0000    0.70677
198960.0000    1.17081
199000.0000    1.58600
199040.0000    1.82470
199080.0000    1.77233
199120.0000    1.45339
199160.0000    1.47750
199200.0000    1.35140
199240.0000    2.17179
199280.0000    2.23715
199320.0000    2.18948
199360.0000    1.56910
199400.0000    1.17672
199440.0000    1.70386
199480.0000    0.75270
199520.0000    0.98123
199560.0000    0.72319
199600.0000    1.27112
199640.0000    1.19504
199680.0000    0.32882
199720.0000    0.50127
199760.0000    0.17495
199800.0000    0.11178
199840.0000    0.00579
199880.0000    0.91070
199920.0000    0.41718
199960.0000    0.72036
200000.0000    1.13122
200040.0000    0.95687
200080.0000    0.46116
200120.0000    0.18692
200160.0000   -0.09695
200200.0000    0.37259
200240.0000    0.36109
200280.0000    0.24356
200320.0000    0.14310
200360.0000    0.56931
200400.0000    0.27096
200440.0000    0.72572
200480.0000    0.73878
200520.0000    0.79516
200560.0000    0.48251
200600.0000    0.69975
200640.0000    0.52681
200680.0000    1.06731
200720.0000    0.90361
200760.0000    0.35929
200800.0000    0.91436
200840.0000    0.61737
200880.0000    1.22773
200920.0000    0.56208
200960.0000    0.95947
201000.0000    0.79392
201040.0000    0.45051
201080.0000    0.14477
201120.0000    0.75869
201160.0000    1.01703
201200.0000    0.62554
201240.0000    1.03379
201280.0000    0.60641
201320.0000    0.53300
201360.0000    0.50102
201400.0000    0.84986
201440.0000    0.17294
201480.0000    0.22321
201520.0000    0.21359
201560.0000    0.05096
201600.0000    0.05374
201640.0000    1.20128
201680.0000    0.87256
201720.0000    0.04595
201760.0000    1.14884
201800.0000    0.47204
201840.0000    1.25010
201880.0000    1.54513
201920.0000    0.31939
201960.0000    0.41265
202000.0000    0.08680
202040.0000    0.19526
202080.0000    0.77142
202120.0000   -0.29433
202160.0000    0.09671
202200.0000    0.61199
202240.0000    0.49209
202280.0000    0.54145
202320.0000    0.95567
202360.0000    1.45610
202400.0000    0.48204
202440.0000    0.76606
202480.0000    1.39512
202520.0000    1.03600
202560.0000    0.22482
202600.0000    0.77692
202640.0000    0.48500
202680.0000    1.00309
202720.0000    0.81171
202760.0000    0.30520
202800.0000    0.16631
202840.0000    1.08463
202880.0000    0.83548
202920.0000    0.58181
202960.0000    0.28651
203000.0000    0.46027
203040.0000    0.54415
203080.0000    0.76197
203120.0000    0.74525
203160.0000    0.52864
203200.0000    0.41754
203240.0000    0.72712
203280.0000    0.74058
203320.0000    0.08396
203360.0000    0.67941
203400.0000    0.32843
203440.0000    0.65359
203480.0000   -0.06221
203520.0000    0.69827
203560.0000    1.89533
203600.0000    1.33102
203640.0000    1.51703
203680.0000    0.57195
203720.0000    0.73211
203760.0000    1.04348
203800.0000    0.99901
203840.0000    0.29618
203880.0000    0.61668
203920.0000    0.21840
203960.0000   -0.29507
204000.0000   -0.08902
204040.0000    0.16620
204080.0000    0.36969
204120.0000    0.40239
204160.0000    1.00969
204200.0000    0.16588
204240.0000   -0.14369
204280.0000    0.70429
204320.0000    0.38761
204360.0000    0.76815
204400.0000   -0.12526
204440.0000   -0.10196
204480.0000   -0.10641
204520.0000    0.31677
204560.0000    0.65135
204600.0000    0.75295
204640.0000    0.73101
204680.0000    0.74767
204720.0000    0.76215
204760.0000    0.65029
204800.0000    0.16596
204840.0000    1.16988
204880.0000    0.64550
204920.0000    1.16183
204960.0000    0.17208
205000.0000    0.48943
205040.0000    0.24636
205080.0000    0.40504
205120.0000    0.30600
205160.0000    0.17414
205200.0000    0.76763
205240.0000    0.83223
205280.0000    1.47503
205320.0000    1.09199
205360.0000    0.91156
205400.0000    0.80453
205440.0000    1.12745
205480.0000    1.34732
205520.0000    0.68210
205560.0000    1.29329
205600.0000    1.36654
205640.0000    1.09635
205680.0000    1.42996
205720.0000    1.59046
205760.0000    1.63353
205800.0000    1.22850
205840.0000    0.94132
205880.0000    0.55423
205920.0000    1.11995
205960.0000    1.34280
206000.0000    1.24618
206040.0000    1.58890
206080.0000    1.44805
206120.0000    1.50200
206160.0000    0.70875
206200.0000    1.37020
206240.0000    0.71653
206280.0000    1.28366
206320.0000    0.52922
206360.0000    0.89383
206400.0000    0.67871
206440.0000    0.97218
206480.0000    1.21084
206520.0000    0.76581
206560.0000    0.95241
206600.0000    1.74435
206640.0000    0.91021
206680.0000    0.87718
206720.0000    0.79657
206760.0000    1.57442
206800.0000    1.72854
206840.0000    1.47347
206880.0000    1.58300
206920.0000    1.56336
206960.0000    2.29504
207000.0000    1.94872
207040.0000    2.26303
207080.0000    1.47291
207120.0000    1.65791
207160.0000    2.34455
207200.0000    2.00363
207240.0000    1.81003
207280.0000    0.46515
207320.0000    1.08087
207360.0000    0.53753
207400.0000    1.40517
207440.0000    0.99836
207480.0000    0.83468
207520.0000    0.57860
207560.0000    2.08147
207600.0000    1.44927
207640.0000    1.22889
207680.0000    0.53661
207720.0000    1.39279
207760.0000    1.56723
207800.0000    1.22851
207840.0000    1.02961
207880.0000    0.43092
207920.0000    0.59402
207960.0000    0.79856
208000.0000    0.82603
208040.0000    1.20702
208080.0000    1.13278
208120.0000    1.35834
208160.0000    1.80108
208200.0000    0.67618
208240.0000    0.49209
208280.0000    0.56176
208320.0000    0.08048
208360.0000    0.80216
208400.0000    0.51705
208440.0000    1.04308
208480.0000    0.96988
208520.0000    1.07681
208560.0000    0.80360
208600.0000    1.16281
208640.0000    1.16679
208680.0000    1.44889
208720.0000    1.25134
208760.0000    1.48496
208800.0000    1.69684
208840.0000    1.37403
208880.0000    1.07559
208920.0000    1.26397
208960.0000    1.21300
209000.0000    0.90611
209040.0000    0.97025
209080.0000    1.90031
209120.0000    1.03432
209160.0000    1.35551
209200.0000    1.45375
209240.0000    1.59250
209280.0000    2.06289
209320.0000    2.29071
209360.0000    1.43224
209400.0000    1.45917
209440.0000    1.38708
209480.0000    1.20675
209520.0000    1.26125
209560.0000    2.12978
209600.0000    2.03998
209640.0000    1.64391
209680.0000    1.58878
209720.0000    1.26337
209760.0000    1.43963
209800.0000    1.12150
209840.0000    1.62679
209880.0000    1.58717
209920.0000    1.16470
209960.0000    1.04117
210000.0000    1.38129
210040.0000    1.43172
210080.0000    1.46409
210120.0000    0.59039
210160.0000    0.84115
210200.0000    2.11483
210240.0000    0.90514
210280.0000    1.23286
210320.0000    1.05958
210360.0000    1.25709
210400.0000    0.95654
210440.0000    1.26885
210480.0000    0.70330
210520.0000    1.51899
210560.0000    1.24597
210600.0000    1.95785
210640.0000    1.41437
210680.0000    0.79405
210720.0000    0.39192
210760.0000    1.57662
210800.0000    1.74364
210840.0000    1.33586
210880.0000    1.32721
210920.0000    0.59668
210960.0000    1.39543
211000.0000    1.59628
211040.0000    1.21039
211080.0000    0.83398
211120.0000    1.47560
211160.0000    1.28833
211200.0000    1.37205
211240.0000    1.26863
211280.0000    1.04038
211320.0000    1.14459
211360.0000    2.13411
211400.0000    1.89156
211440.0000    1.38222
211480.0000    1.21386
211520.0000    1.87732
211560.0000    0.99975
211600.0000    1.72307
211640.0000    1.64715
211680.0000    1.28754
211720.0000    1.20728
211760.0000    1.41803
211800.0000    1.30068
211840.0000    1.44918
211880.0000    1.54720
211920.0000    1.80780
211960.0000    1.76206
212000.0000    1.82200
212040.0000    1.55316
212080.0000    2.90365
212120.0000    2.69798
212160.0000    2.58929
212200.0000    1.74397
212240.0000    2.07732
212280.0000    2.33367
212320.0000    2.31200
212360.0000    3.04813
212400.0000    2.21736
212440.0000    2.14325
212480.0000    3.04538
212520.0000    2.77115
212560.0000    2.33791
212600.0000    2.48733
212640.0000    2.20829
212680.0000    2.74607
212720.0000    2.07318
212760.0000    2.32968
212800.0000    2.60525
212840.0000    2.62930
212880.0000    2.24365
212920.0000    2.01949
212960.0000    1.68119
213000.0000    1.20502
213040.0000    2.03576
213080.0000    2.19781
213120.0000    1.93367
213160.0000    2.57599
213200.0000    1.92783
213240.0000    1.37296
213280.0000    2.15961
213320.0000    1.68630
213360.0000    1.29410
213400.0000    1.98605
213440.0000    1.92274
213480.0000    1.22505
213520.0000    1.79022
213560.0000    2.30701
213600.0000    2.72775
213640.0000    2.44486
213680.0000    2.34059
213720.0000    2.62163
213760.0000    2.51692
213800.0000    2.10485
213840.0000    1.90919
213880.0000    1.46555
213920.0000    2.15818
213960.0000    2.19262
214000.0000    2.28445
214040.0000    2.04807
214080.0000    1.99250
214120.0000    2.09576
214160.0000    1.68605
214200.0000    1.70646
214240.0000    1.99791
214280.0000    1.75121
214320.0000    1.97201
214360.0000    1.94767
214400.0000    1.47190
214440.0000    1.59231
214480.0000    1.11794
214520.0000    1.97546
214560.0000    1.21674
214600.0000    1.48470
214640.0000    1.19794
214680.0000    1.65990
214720.0000    1.62125
214760.0000    1.08193
214800.0000    1.54964
214840.0000    1.52899
214880.0000    2.38425
214920.0000    1.53725
214960.0000    0.55171
215000.0000    1.80065
215040.0000    1.03519
215080.0000    1.08480
215120.0000    0.66684
215160.0000    1.38367
215200.0000    1.32702
215240.0000    0.79298
215280.0000    0.72163
215320.0000    0.57576
215360.0000    0.27503
215400.0000    0.93177
215440.0000    1.37837
215480.0000    1.38617
215520.0000    1.55558
215560.0000    0.71304
215600.0000    0.66529
215640.0000    1.02714
215680.0000    1.35112
215720.0000    0.88227
215760.0000    1.01617
215800.0000    1.03662
215840.0000    0.94408
215880.0000    0.81966
215920.0000    0.46989
215960.0000    0.18480
216000.0000    0.56352
216040.0000    1.28668
216080.0000    0.99475
216120.0000    0.99098
216160.0000    1.22993
216200.0000    1.35357
216240.0000    1.13542
216280.0000    0.78910
216320.0000    1.30616
216360.0000    0.34464
216400.0000    0.39753
216440.0000    1.40213
216480.0000    1.01349
216520.0000    1.34136
216560.0000    1.50434
216600.0000    0.23920
216640.0000    1.39947
216680.0000    0.67032
216720.0000    1.03094
216760.0000    0.24298
216800.0000    0.70839
216840.0000    0.50125
216880.0000    1.18706
216920.0000    1.12422
216960.0000    0.65768
217000.0000    1.39553
217040.0000    0.36072
217080.0000    0.91483
217120.0000    1.67919
217160.0000    1.10433
217200.0000    1.27220
217240.0000    1.54552
217280.0000    0.47688
217320.0000    1.12438
217360.0000    1.09177
217400.0000    1.30220
217440.0000    0.75476
217480.0000    0.78889
217520.0000    0.84853
217560.0000    1.03707
217600.0000    0.86135
217640.0000    0.67392
217680.0000    1.51775
217720.0000    1.33844
217760.0000    1.51683
217800.0000    0.95422
217840.0000    1.39604
217880.0000    1.17164
217920.0000    0.70809
217960.0000    1.17466
218000.0000    0.84560
218040.0000    1.20277
218080.0000    0.89213
218120.0000    1.38073
218160.0000    0.69415
218200.0000    1.13966
218240.0000    0.54747
218280.0000    1.40808
218320.0000    1.06902
218360.0000    1.41817
218400.0000    1.39841
218440.0000    1.17759
218480.0000    1.14868
218520.0000    1.87333
218560.0000    0.80142
218600.0000    1.37769
218640.0000    1.57505
218680.0000    1.31286
218720.0000    1.45448
218760.0000    0.99096
218800.0000    0.13168
218840.0000    0.54053
218880.0000    1.04912
218920.0000    1.54177
218960.0000    1.41072
219000.0000    1.50825
219040.0000    0.57817
219080.0000    0.99602
219120.0000    0.50843
219160.0000    0.82767
219200.0000    0.63813
219240.0000    0.36677
219280.0000    0.88080
219320.0000    0.71810
219360.0000    0.45276
219400.0000    0.42838
219440.0000    0.33364
219480.0000    0.55030
219520.0000    0.88461
219560.0000    1.42203
219600.0000    0.47443
219640.0000    1.32804
219680.0000    0.56776
219720.0000    0.70025
219760.0000    1.27341
219800.0000    0.85000
219840.0000    0.58220
219880.0000    1.69417
219920.0000   -0.20226
219960.0000    0.29423
220000.0000    0.69510
220040.0000    1.15945
220080.0000    1.00643
220120.0000    0.59203
220160.0000    1.04966
220200.0000    1.16215
220240.0000    0.66888
220280.0000    0.94541
220320.0000    0.86586
220360.0000    1.21363
220400.0000    1.12230
220440.0000    1.48634
220480.0000    0.58995
220520.0000    0.72589
220560.0000    0.42566
220600.0000    0.46047
220640.0000    0.65924
220680.0000    0.61577
220720.0000    1.10705
220760.0000    0.74442
220800.0000    0.81394
220840.0000    0.62115
220880.0000    1.08648
220920.0000    0.54265
220960.0000    1.12139
221000.0000    0.43653
221040.0000    0.25734
221080.0000    0.87003
221120.0000    0.94811
221160.0000    1.66111
221200.0000    1.04119
221240.0000    1.44293
221280.0000    0.97133
221320.0000    0.75656
221360.0000    1.47726
221400.0000    0.90431
221440.0000    0.66066
221480.0000    0.88159
221520.0000    0.79976
221560.0000    0.88439
221600.0000    0.86314
221640.0000    1.06188
221680.0000    0.65441
221720.0000    0.54432
221760.0000    0.90117
221800.0000    0.81779
221840.0000    0.88194
221880.0000    0.89294
221920.0000    0.65576
221960.0000    1.03928
222000.0000    0.78934
222040.0000    0.50587
222080.0000    0.13821
222120.0000    0.44742
222160.0000    0.64469
222200.0000    0.92551
222240.0000    0.83231
222280.0000    0.30474
222320.0000    0.91743
222360.0000    1.31225
222400.0000    1.25333
222440.0000    0.52915
222480.0000    0.50826
222520.0000    0.82438
222560.0000    0.43868
222600.0000    0.11121
222640.0000    0.75307
222680.0000    1.29538
222720.0000    1.43727
222760.0000    1.67321
222800.0000    1.14034
222840.0000    1.49092
222880.0000    1.25334
222920.0000    0.78154
222960.0000    1.32417
223000.0000    1.49122
223040.0000    2.21736
223080.0000    1.98420
223120.0000    1.11575
223160.0000    1.77200
223200.0000    1.51112
223240.0000    1.31650
223280.0000    1.28508
223320.0000    0.92583
223360.0000    1.72809
223400.0000    1.33083
223440.0000    1.59169
223480.0000    1.56071
223520.0000    1.18047
223560.0000    1.19499
223600.0000    1.12037
223640.0000    1.04778
223680.0000    1.13178
223720.0000    1.34540
223760.0000    0.98911
223800.0000    1.32445
223840.0000    1.19974
223880.0000    0.82617
223920.0000    0.97224
223960.0000    0.71652
224000.0000    0.68018
224040.0000    0.89401
224080.0000    1.00378
224120.0000    0.94771
224160.0000    1.28459
224200.0000    0.88143
224240.0000    1.34038
224280.0000    1.00332
224320.0000    0.68602
224360.0000    0.55919
224400.0000    0.52864
224440.0000    1.14355
224480.0000    0.84152
224520.0000    0.74219
224560.0000    1.70147
224600.0000    1.16443
224640.0000    1.11293
224680.0000    1.05004
224720.0000    1.56259
224760.0000    1.71709
224800.0000    1.48636
224840.0000    1.62143
224880.0000    1.24392
224920.0000    1.07435
224960.0000    1.11699
225000.0000    0.34498
225040.0000    1.24315
225080.0000    0.89080
225120.0000    1.13116
225160.0000    0.67422
225200.0000    0.57433
225240.0000    0.37190
225280.0000    0.60743
225320.0000    1.31879
225360.0000    1.06838
225400.0000    0.63853
225440.0000    0.98895
225480.0000    0.70842
225520.0000    1.59051
225560.0000    0.10579
225600.0000    0.41730
225640.0000    0.96460
225680.0000    0.53057
225720.0000    0.40266
225760.0000    0.64328
225800.0000    0.93130
225840.0000    0.79004
225880.0000    1.25532
225920.0000    0.80858
225960.0000    0.69119
226000.0000    0.80687
226040.0000    1.62400
226080.0000    0.96097
226120.0000    0.68852
226160.0000    0.84815
226200.0000    0.75804
226240.0000    0.72528
226280.0000    0.96793
226320.0000   -0.09200
226360.0000    0.29403
226400.0000    0.50853
226440.0000    0.76727
226480.0000    0.47439
226520.0000    0.84887
226560.0000    1.11003
226600.0000    1.41640
226640.0000    0.78918
226680.0000    0.91308
226720.0000    0.73568
226760.0000    0.95385
226800.0000    0.82851
226840.0000    0.59152
226880.0000    1.20757
226920.0000    1.27177
226960.0000    0.84704
227000.0000    0.24367
227040.0000    1.42654
227080.0000    0.76661
227120.0000    0.90662
227160.0000    0.45365
227200.0000    0.78524
227240.0000    0.46018
227280.0000    0.43470
227320.0000    0.96052
227360.0000    0.69363
227400.0000    0.91412
227440.0000   -0.15638
227480.0000    0.94057
227520.0000    0.36319
227560.0000    0.10306
227600.0000    0.33816
227640.0000    0.36449
227680.0000    0.15302
227720.0000    0.26216
227760.0000    0.59552
227800.0000    0.52517
227840.0000    1.44360
227880.0000    0.99202
227920.0000    0.95590
227960.0000    0.87188
228000.0000    0.76921
228040.0000    1.25679
228080.0000    0.84195
228120.0000    1.02410
228160.0000    0.82164
228200.0000    0.87096
228240.0000    0.40178
228280.0000    0.42681
228320.0000    0.34558
228360.0000   -0.24254
228400.0000    0.70805
228440.0000    0.30764
228480.0000   -0.12879
228520.0000    0.81732
228560.0000    0.30964
228600.0000    0.32225
228640.0000    0.88402
228680.0000    0.69411
228720.0000    0.76419
228760.0000    0.42317
228800.0000    1.03206
228840.0000    0.36307
228880.0000    0.81306
228920.0000    0.90462
228960.0000    0.78693
229000.0000    1.47283
229040.0000    1.24980
229080.0000    1.06587
229120.0000    0.99189
229160.0000    0.36652
229200.0000    0.76300
229240.0000    1.05521
229280.0000    1.30930
229320.0000    1.12280
229360.0000    0.68149
229400.0000    0.59160
229440.0000    1.28840
229480.0000    0.62951
229520.0000    0.48099
229560.0000    0.45283
229600.0000    0.83030
229640.0000    0.60860
229680.0000   -0.50845
229720.0000    0.34947
229760.0000    0.31470
229800.0000    0.26639
229840.0000    0.76992
229880.0000    1.00689
229920.0000    1.00288
229960.0000    0.64720
230000.0000    0.58758
230040.0000    0.48440
230080.0000   -0.06947
230120.0000    0.44156
230160.0000    0.19071
230200.0000    0.01501
230240.0000    0.11427
230280.0000    0.03173
230320.0000    0.56050
230360.0000    0.70041
230400.0000    0.39356
230440.0000    0.81649
230480.0000    0.11630
230520.0000   -0.03089
230560.0000    0.98958
230600.0000    0.78901
230640.0000    0.71457
230680.0000    1.15958
230720.0000    0.71120
230760.0000    0.93044
230800.0000    0.63873
230840.0000    0.92018
230880.0000    0.90779
230920.0000    0.32554
230960.0000    0.91739
231000.0000    1.71338
231040.0000    1.14597
231080.0000    0.91204
231120.0000    0.56524
231160.0000    0.38599
231200.0000    0.62548
231240.0000    1.01494
231280.0000    0.79053
231320.0000    0.87495
231360.0000    1.46012
231400.0000    0.57877
231440.0000    0.03733
231480.0000    0.58872
231520.0000    0.49200
231560.0000    0.62880
231600.0000    0.25166
231640.0000    0.37001
231680.0000    0.20989
231720.0000   -0.21713
231760.0000   -0.30172
231800.0000   -0.12341
231840.0000    0.44907
231880.0000    0.39875
231920.0000    0.40627
231960.0000   -0.22319
232000.0000    0.03053
232040.0000    0.22271
232080.0000    0.69252
232120.0000    0.86555
232160.0000    0.57585
232200.0000   -0.21956
232240.0000    0.34626
232280.0000    1.13968
232320.0000    0.44012
232360.0000    0.85159
232400.0000    0.90581
232440.0000   -0.02089
232480.0000    1.36348
232520.0000    0.94823
232560.0000    1.07796
232600.0000    0.83377
232640.0000    1.17931
232680.0000    0.73738
232720.0000    1.00897
232760.0000    0.92113
232800.0000    0.57581
232840.0000    0.58743
232880.0000    0.24553
232920.0000    0.65691
232960.0000    0.58485
233000.0000    1.25874
233040.0000    0.92245
233080.0000    1.24173
233120.0000    0.83227
233160.0000    0.56227
233200.0000    0.98768
233240.0000    0.42559
233280.0000    0.72389
233320.0000    0.90573
233360.0000    1.15340
233400.0000    1.64375
233440.0000    0.82548
233480.0000    1.00409
233520.0000    0.78796
233560.0000    0.86548
233600.0000   -0.11094
233640.0000    0.83760
233680.0000    0.61737
233720.0000    0.50526
233760.0000    0.45456
233800.0000    0.82788
233840.0000    1.77042
233880.0000    1.37574
233920.0000    1.42911
233960.0000    0.51235
234000.0000    1.08339
234040.0000    0.59007
234080.0000    1.30379
234120.0000    1.00869
234160.0000    1.32038
234200.0000    1.23952
234240.0000    0.99790
234280.0000    1.13571
234320.0000    1.41383
234360.0000    1.60567
234400.0000    1.31132
234440.0000    1.08715
234480.0000    1.26304
234520.0000    1.04062
234560.0000    1.13742
234600.0000    1.45842
234640.0000    0.77858
234680.0000    0.81020
234720.0000    1.08895
234760.0000    1.53479
234800.0000    0.93239
234840.0000    1.33978
234880.0000    0.59623
234920.0000    0.68218
234960.0000    1.51147
235000.0000    1.93573
235040.0000    1.15961
235080.0000    1.32857
235120.0000    1.47658
235160.0000    0.79163
235200.0000    1.26917
235240.0000    1.08342
235280.0000    1.27085
235320.0000    1.60348
235360.0000    0.52970
235400.0000    1.35122
235440.0000    1.22807
235480.0000    0.86641
235520.0000    1.17676
235560.0000    0.85979
235600.0000    0.85237
235640.0000    0.88875
235680.0000    0.55609
235720.0000    0.75308
235760.0000    0.81202
235800.0000    1.09096
235840.0000    1.35010
235880.0000    0.78595
235920.0000    0.68689
235960.0000    0.60728
236000.0000    0.85715
236040.0000    1.12452
236080.0000    0.98432
236120.0000    0.82478
236160.0000    0.53101
236200.0000    0.53078
236240.0000    1.37099
236280.0000    1.26825
236320.0000    1.10857
236360.0000    0.80545
236400.0000    0.66234
236440.0000    0.42480
236480.0000    0.78079
236520.0000    0.83360
236560.0000    1.33045
236600.0000    1.09107
236640.0000    1.41597
236680.0000    0.66632
236720.0000    0.69779
236760.0000    0.76176
236800.0000    0.50106
236840.0000    0.53984
236880.0000    0.68704
236920.0000    0.66433
236960.0000    0.75865
237000.0000    1.45205
237040.0000    1.24928
237080.0000    1.02174
237120.0000    0.34000
237160.0000    0.20855
237200.0000   -0.47157
237240.0000    0.54798
237280.0000    0.58940
237320.0000   -0.26651
237360.0000   -0.10361
237400.0000    0.68843
237440.0000    0.46333
237480.0000    0.52198
237520.0000    0.98993
237560.0000    0.97036
237600.0000    0.67966
237640.0000    0.33047
237680.0000    0.56557
237720.0000    0.41555
237760.0000    0.29921
237800.0000    1.12148
237840.0000    0.89914
237880.0000    0.72835
237920.0000    0.98944
237960.0000    1.38493
238000.0000    0.41561
238040.0000    1.35674
238080.0000    0.59806
238120.0000    0.95149
238160.0000    1.19487
238200.0000    1.44297
238240.0000    1.69372
238280.0000    1.49249
238320.0000    0.94545
238360.0000    1.69388
238400.0000    1.15314
238440.0000    1.59466
238480.0000    1.08418
238520.0000    1.21904
238560.0000    0.92708
238600.0000    1.24906
238640.0000    1.84468
238680.0000    0.93364
238720.0000    1.44072
238760.0000    0.86359
238800.0000    1.48545
238840.0000    0.53219
238880.0000    0.85430
238920.0000    0.61280
238960.0000    0.13098
239000.0000    0.06124
239040.0000    0.90116
239080.0000    1.09867
239120.0000    1.33152
239160.0000    0.60714
239200.0000    0.98260
239240.0000    1.07391
239280.0000    1.36027
239320.0000    0.74419
239360.0000    0.95998
239400.0000    1.54486
239440.0000    1.31878
239480.0000    1.41792
239520.0000    1.86664
239560.0000    0.71325
239600.0000    0.57060
239640.0000    0.99548
239680.0000    0.68988
239720.0000    0.97711
239760.0000    1.00217
239800.0000    1.59450
239840.0000    1.00828
239880.0000    1.70216
239920.0000    1.72318
239960.0000    1.18616
240000.0000    1.14549
240040.0000    1.10563
240080.0000    1.87261
240120.0000    1.53612
240160.0000    0.46323
240200.0000    0.51179
240240.0000    0.99884
240280.0000    0.86952
240320.0000    0.81126
240360.0000    0.93622
240400.0000    0.81338
240440.0000    0.03147
240480.0000    0.05531
240520.0000    0.90404
240560.0000    0.67480
240600.0000    0.44655
240640.0000    0.35976
240680.0000    0.49831
240720.0000    1.21359
240760.0000    1.34455
240800.0000    1.08468
240840.0000    0.44247
240880.0000    0.35978
240920.0000    0.54775
240960.0000    1.73193
241000.0000    1.47631
241040.0000    1.15120
241080.0000    0.85231
241120.0000    0.31663
241160.0000    0.46968
241200.0000    0.59760
241240.0000    0.82629
241280.0000   -0.03596
241320.0000    0.08768
241360.0000   -0.01736
241400.0000    0.56301
241440.0000    0.28587
241480.0000    0.12101
241520.0000    1.27571
241560.0000    0.81285
241600.0000    0.40892
241640.0000    0.94691
241680.0000    0.85519
241720.0000    0.56761
241760.0000    0.17012
241800.0000    0.03231
241840.0000    0.21800
241880.0000    1.42025
241920.0000    0.50793
241960.0000    0.67907
242000.0000    1.42681
242040.0000    1.40081
242080.0000    1.60190
242120.0000    0.98238
242160.0000    1.08332
242200.0000    0.87092
242240.0000    0.03002
242280.0000    0.83512
242320.0000    0.45020
242360.0000   -0.21762
242400.0000    0.62013
242440.0000    0.69513
242480.0000    0.27085
242520.0000    0.48319
242560.0000   -0.11569
242600.0000   -0.07229
242640.0000   -0.88324
242680.0000    0.58057
242720.0000    0.37236
242760.0000    0.60693
242800.0000   -0.08800
242840.0000   -0.48616
242880.0000   -0.28436
242920.0000   -0.14153
242960.0000   -0.05653
243000.0000   -0.51173
243040.0000   -0.36693
243080.0000   -0.53969
243120.0000   -0.19599
243160.0000   -0.21151
243200.0000    0.00030
243240.0000    0.49897
243280.0000   -0.16437
243320.0000    0.01052
243360.0000    0.64996
243400.0000    0.30717
243440.0000    0.65371
243480.0000    0.67648
243520.0000    0.60639
243560.0000    0.45702
243600.0000    0.84275
243640.0000    0.16372
243680.0000    0.50490
243720.0000    0.32969
243760.0000    0.33166
243800.0000   -0.00033
243840.0000    1.00574
243880.0000    1.35062
243920.0000    1.05920
243960.0000    0.98653
244000.0000    0.64244
244040.0000    1.43972
244080.0000    1.00620
244120.0000    1.17135
244160.0000    1.54822
244200.0000    0.59832
244240.0000    0.69628
244280.0000    1.19870
244320.0000    1.00485
244360.0000    0.60974
244400.0000    1.01404
244440.0000    0.87528
244480.0000    1.67359
244520.0000    1.40798
244560.0000    1.72907
244600.0000    1.42551
244640.0000    1.27677
244680.0000    1.11266
244720.0000    1.04848
244760.0000    1.99526
244800.0000    1.41991
244840.0000    0.39166
244880.0000    1.67356
244920.0000    1.62897
244960.0000    1.44272
245000.0000    1.94258
245040.0000    1.61155
245080.0000    0.65167
245120.0000    1.31043
245160.0000    1.59070
245200.0000    1.35610
245240.0000    1.65289
245280.0000    1.11033
245320.0000    1.74273
245360.0000    0.97072
245400.0000    1.31608
245440.0000    0.76275
245480.0000    1.25307
245520.0000    0.40688
245560.0000    1.73483
245600.0000    0.72517
245640.0000    1.26845
245680.0000    0.57636
245720.0000    1.08251
245760.0000    0.60966
245800.0000    1.15502
245840.0000    0.71842
245880.0000    0.92688
245920.0000    0.38220
245960.0000    0.38850
246000.0000    0.97855
246040.0000    0.56670
246080.0000    0.12182
246120.0000    0.08300
246160.0000   -0.22113
246200.0000    0.19723
246240.0000    0.90883
246280.0000    0.52077
246320.0000    0.26438
246360.0000    0.27843
246400.0000    0.46253
246440.0000    0.87156
246480.0000    1.22226
246520.0000    1.28235
246560.0000    0.18174
246600.0000    0.16810
246640.0000    0.83445
246680.0000    0.87745
246720.0000    0.68847
246760.0000    0.88014
246800.0000    0.94194
246840.0000    0.57351
246880.0000    0.79189
246920.0000    0.78046
246960.0000    0.94529
247000.0000    1.16582
247040.0000    1.54847
247080.0000    1.59737
247120.0000    2.03262
247160.0000    1.84919
247200.0000    0.89905
247240.0000    1.30714
247280.0000    1.37672
247320.0000    0.56259
247360.0000    0.59588
247400.0000    0.97299
247440.0000    0.65843
247480.0000    0.75916
247520.0000    1.12402
247560.0000    0.82561
247600.0000    0.89595
247640.0000    1.36785
247680.0000    0.92706
247720.0000    1.18065
247760.0000    0.80875
247800.0000    1.17962
247840.0000    0.18001
247880.0000    0.71037
247920.0000    0.28996
247960.0000    0.49835
248000.0000    0.63363
248040.0000    0.54401
248080.0000    0.86239
248120.0000    0.58232
248160.0000    0.31885
248200.0000    0.59920
248240.0000    1.33065
248280.0000    1.47193
248320.0000    1.01319
248360.0000    0.89293
248400.0000    1.08093
248440.0000    1.05248
248480.0000    1.63255
248520.0000    1.43761
248560.0000    0.67163
248600.0000    1.44444
248640.0000    1.28836
248680.0000    1.76172
248720.0000    0.01364
248760.0000   -0.26164
248800.0000    0.88389
248840.0000    0.67763
248880.0000    0.68271
248920.0000    1.21495
248960.0000    0.76594
249000.0000    0.57119
249040.0000    0.31108
249080.0000    0.65468
249120.0000    0.99663
249160.0000    0.48650
249200.0000    0.50179
249240.0000    0.92219
249280.0000    0.72188
249320.0000    0.36097
249360.0000    0.81611
249400.0000    0.44225
249440.0000    0.26854
249480.0000    1.00756
249520.0000    0.77338
249560.0000    1.07329
249600.0000    1.10582
249640.0000    0.98596
249680.0000    0.99101
249720.0000    1.02821
249760.0000    1.22080
249800.0000    0.94111
249840.0000    0.67129
249880.0000    0.05167
249920.0000   -0.20567
249960.0000    1.10186
250000.0000    0.17208
250040.0000    0.22973
250080.0000    0.22409
250120.0000    0.20652
250160.0000    0.24217
250200.0000    0.69272
250240.0000    1.55885
250280.0000    1.20636
250320.0000    1.88882
250360.0000    0.86271
250400.0000    0.46844
250440.0000    0.09245
250480.0000    0.53425
250520.0000    0.17752
250560.0000    0.41026
250600.0000    1.07358
250640.0000    0.70377
250680.0000    0.48345
250720.0000   -0.39676
250760.0000    0.26972
250800.0000    0.99202
250840.0000    0.41924
250880.0000    1.00461
250920.0000    0.78853
250960.0000    0.52983
251000.0000    0.23959
251040.0000    0.63241
251080.0000    0.83644
251120.0000    1.05882
251160.0000    0.33088
251200.0000    1.07282
251240.0000    0.43168
251280.0000    0.64333
251320.0000    0.67167
251360.0000    0.38036
251400.0000    0.21145
251440.0000    1.13038
251480.0000    1.08717
251520.0000    0.95782
251560.0000    1.29174
251600.0000    0.85040
251640.0000    0.85749
251680.0000    0.37056
251720.0000    1.02050
251760.0000    0.88162
251800.0000    1.12449
251840.0000    0.79476
251880.0000    1.12052
251920.0000    0.97026
251960.0000    0.28547
252000.0000    0.34202
252040.0000    0.40797
252080.0000    0.37301
252120.0000    0.43535
252160.0000    0.36330
252200.0000    0.68302
252240.0000    0.50222
252280.0000    0.06551
252320.0000    0.10517
252360.0000    0.13810
252400.0000   -0.33741
252440.0000   -0.48450
252480.0000    0.46961
252520.0000    0.64929
252560.0000    0.53868
252600.0000    0.84300
252640.0000    0.66515
252680.0000    0.08992
252720.0000    0.68650
252760.0000    0.20258
252800.0000   -0.21193
252840.0000   -0.42802
252880.0000   -0.42462
252920.0000    0.46894
252960.0000    0.41651
253000.0000    0.08439
253040.0000    0.41876
253080.0000    0.49997
253120.0000    1.38031
253160.0000    0.59009
253200.0000    0.74262
253240.0000    1.15088
253280.0000    0.97369
253320.0000    0.72111
253360.0000    1.17570
253400.0000    1.07277
253440.0000    0.79085
253480.0000    0.82573
253520.0000    0.47891
253560.0000    0.71681
253600.0000    1.07571
253640.0000    0.96068
253680.0000    1.37800
253720.0000    1.03559
253760.0000    0.61957
253800.0000    0.60947
253840.0000    0.16754
253880.0000    1.03560
253920.0000    0.96265
253960.0000   -0.08089
254000.0000    0.59755
254040.0000    1.48512
254080.0000    1.64106
254120.0000    2.01927
254160.0000    0.84533
254200.0000    0.69442
254240.0000    0.56898
254280.0000    1.38466
254320.0000    1.19060
254360.0000    1.56269
254400.0000    0.88020
254440.0000    0.72864
254480.0000    0.91045
254520.0000    1.62106
254560.0000    0.96062
254600.0000    1.44702
254640.0000    0.93072
254680.0000    1.20946
254720.0000    1.01882
254760.0000   -0.08057
254800.0000    0.22709
254840.0000   -0.21082
254880.0000    0.56090
254920.0000    0.66514
254960.0000    0.00044
255000.0000    0.39087
255040.0000    0.11441
255080.0000    0.36885
255120.0000   -0.06958
255160.0000   -0.68271
255200.0000   -0.79963
255240.0000   -0.89023
255280.0000    0.54457
255320.0000    0.14965
255360.0000   -0.29297
255400.0000    0.09000
255440.0000    0.01257
255480.0000   -0.75884
255520.0000   -0.32190
255560.0000   -0.64385
255600.0000   -0.76619
255640.0000   -0.55094
255680.0000   -0.47298
255720.0000   -0.56726
255760.0000    0.05222
255800.0000   -0.37005
255840.0000   -0.77430
255880.0000   -0.97806
255920.0000   -0.59901
255960.0000   -0.47660
256000.0000   -0.48176
256040.0000   -0.52961
256080.0000   -0.91734
256120.0000   -0.93358
256160.0000   -0.20454
256200.0000   -0.61019
256240.0000   -0.47874
256280.0000    0.06510
256320.0000    0.14664
256360.0000    0.03061
256400.0000   -0.39356
256440.0000   -0.09510
256480.0000   -0.58842
256520.0000   -0.10670
256560.0000   -0.69236
256600.0000   -0.87671
256640.0000   -0.68967
256680.0000   -0.56291
256720.0000   -0.47375
256760.0000   -0.35708
256800.0000   -0.59459
256840.0000   -0.76970
256880.0000   -0.73138
256920.0000   -0.18508
256960.0000   -0.71759
257000.0000   -0.44542
257040.0000   -0.73900
257080.0000   -0.75839
257120.0000   -0.51836
257160.0000   -0.70461
257200.0000   -0.62121
257240.0000    0.20923
257280.0000   -0.34312
257320.0000   -0.13621
257360.0000   -0.63852
257400.0000   -0.39106
257440.0000   -0.10684
257480.0000   -0.22716
257520.0000    0.16243
257560.0000   -0.44756
257600.0000   -0.29036
257640.0000    0.34944
257680.0000   -0.48914
257720.0000   -1.20859
257760.0000   -0.90304
257800.0000   -0.41906
257840.0000   -0.46819
257880.0000   -0.34471
257920.0000    0.10360
257960.0000   -0.28106
258000.0000   -0.30368
258040.0000    0.16903
258080.0000    0.18350
258120.0000   -0.17518
258160.0000   -0.36798
258200.0000   -0.49392
258240.0000   -0.63248
258280.0000    0.00377
258320.0000   -0.50835
258360.0000   -0.61620
258400.0000   -0.20374
258440.0000   -0.69202
258480.0000    0.25963
258520.0000   -0.45239
258560.0000   -0.66332
258600.0000   -0.70122
258640.0000   -0.86538
258680.0000   -1.50719
258720.0000   -1.07377
258760.0000   -1.24248
258800.0000   -0.89657
258840.0000   -0.71604
258880.0000   -0.26444
258920.0000   -0.35590
258960.0000   -0.96427
259000.0000   -0.96815
259040.0000   -0.94545
259080.0000   -0.90211
259120.0000   -1.07678
259160.0000   -1.03511
259200.0000   -1.13027
259240.0000   -1.40021
259280.0000   -0.80693
259320.0000   -1.87012
259360.0000   -0.84919
259400.0000   -0.54376
259440.0000   -1.20501
259480.0000   -0.90971
259520.0000   -1.61385
259560.0000   -0.99307
259600.0000   -1.92705
259640.0000   -0.99706
259680.0000   -1.26169
259720.0000   -1.95949
259760.0000   -1.71847
259800.0000   -2.10560
259840.0000   -1.51814
259880.0000   -2.18100
259920.0000   -1.79858
259960.0000   -2.01398
260000.0000   -1.20922
260040.0000   -1.27839
260080.0000   -0.42934
260120.0000   -0.34836
260160.0000   -0.43757
260200.0000   -0.72435
260240.0000   -0.34552
260280.0000   -0.92754
260320.0000   -0.21642
260360.0000   -0.12730
260400.0000    0.04181
260440.0000   -0.37773
260480.0000   -1.11782
260520.0000   -1.49145
260560.0000   -0.24178
260600.0000   -0.96397
260640.0000   -0.72753
260680.0000    0.22322
260720.0000    0.05605
260760.0000   -0.73836
260800.0000   -0.08270
260840.0000   -0.60956
260880.0000   -0.07953
260920.0000   -0.14999
260960.0000   -0.18677
261000.0000    0.31259
261040.0000    0.22744
261080.0000   -0.03899
261120.0000   -0.45809
261160.0000   -0.16974
261200.0000   -0.57477
261240.0000   -0.42373
261280.0000   -0.69796
261320.0000   -0.07034
261360.0000   -0.72269
261400.0000   -0.56122
261440.0000    0.08672
261480.0000   -0.17457
261520.0000   -0.40246
261560.0000   -0.69511
261600.0000   -0.53004
261640.0000   -0.86108
261680.0000   -0.27222
261720.0000   -0.79917
261760.0000   -0.42744
261800.0000   -0.59099
261840.0000   -0.96018
261880.0000   -0.76281
261920.0000    0.04441
261960.0000    0.11442
262000.0000    0.41193
262040.0000    0.11108
262080.0000    0.35645
262120.0000    0.06651
262160.0000   -0.16378
262200.0000   -0.05396
262240.0000   -0.02036
262280.0000    1.16992
262320.0000   -0.25753
262360.0000   -1.16427
262400.0000    0.13209
262440.0000   -0.61803
262480.0000   -0.69045
262520.0000   -0.08517
262560.0000   -0.56347
262600.0000   -0.47478
262640.0000   -0.29603
262680.0000   -0.13680
262720.0000    0.48083
262760.0000    0.26347
262800.0000    0.15191
262840.0000    0.17646
262880.0000   -0.02878
262920.0000    0.27897
262960.0000    0.10540
263000.0000   -0.54081
263040.0000   -0.73507
263080.0000   -0.36177
263120.0000    0.23028
263160.0000   -0.15509
263200.0000    0.21225
263240.0000    0.15342
263280.0000   -0.28609
263320.0000    0.42520
263360.0000    0.78601
263400.0000    0.50510
263440.0000    0.06227
263480.0000    0.34033
263520.0000   -0.65119
263560.0000   -0.31340
263600.0000   -0.50798
263640.0000    0.07360
263680.0000    0.10049
263720.0000   -0.54201
263760.0000   -0.21530
263800.0000    0.03010
263840.0000    0.48726
263880.0000   -0.01993
263920.0000   -0.12727
263960.0000    0.03181
264000.0000    0.51600
264040.0000    0.86028
264080.0000    0.83706
264120.0000    0.51901
264160.0000    0.67773
264200.0000    0.16463
264240.0000    0.05149
264280.0000   -0.47430
264320.0000   -0.01338
264360.0000   -0.22535
264400.0000   -0.09833
264440.0000    0.21277
264480.0000   -0.20842
264520.0000   -0.19575
264560.0000   -0.77406
264600.0000    0.21083
264640.0000    0.36593
264680.0000    0.31796
264720.0000    0.20111
264760.0000    0.66432
264800.0000    0.45603
264840.0000   -0.09984
264880.0000    0.39499
264920.0000    0.12261
264960.0000    0.57099
265000.0000   -0.10841
265040.0000    0.00868
265080.0000    0.00174
265120.0000   -0.16380
265160.0000   -0.02026
265200.0000   -0.39759
265240.0000    0.01048
265280.0000    0.34349
265320.0000    0.70993
265360.0000   -0.01989
265400.0000    0.22306
265440.0000    0.36601
265480.0000    1.01825
265520.0000    0.49836
265560.0000   -0.25682
265600.0000    1.00721
265640.0000    0.58870
265680.0000   -0.70020
265720.0000   -0.50551
265760.0000   -0.67563
265800.0000   -0.32648
265840.0000    0.70774
265880.0000    0.21212
265920.0000   -0.14897
265960.0000    0.48375
266000.0000   -0.03399
266040.0000    0.01477
266080.0000   -0.14739
266120.0000   -0.70661
266160.0000   -0.73833
266200.0000   -0.54492
266240.0000    0.42542
266280.0000    0.34982
266320.0000    0.11321
266360.0000   -0.07156
266400.0000    0.74216
266440.0000    0.66367
266480.0000    1.18903
266520.0000    0.40448
266560.0000    0.22473
266600.0000    0.88136
266640.0000    0.41294
266680.0000    0.69310
266720.0000    1.06716
266760.0000    1.30800
266800.0000    0.40321
266840.0000    0.56439
266880.0000    0.45322
266920.0000    0.32052
266960.0000   -0.24347
267000.0000    0.37266
267040.0000   -0.23941
267080.0000   -0.98701
267120.0000    0.00801
267160.0000   -0.60072
267200.0000   -0.53817
267240.0000    0.82292
267280.0000    0.63237
267320.0000    0.03817
267360.0000    0.06842
267400.0000   -0.24844
267440.0000    0.73823
267480.0000    0.07013
267520.0000    0.25242
267560.0000    0.67094
267600.0000    0.56401
267640.0000    0.21198
267680.0000   -0.17553
267720.0000   -0.39316
267760.0000   -0.15790
267800.0000   -0.40563
267840.0000   -0.33595
267880.0000    0.22803
267920.0000   -0.48829
267960.0000   -0.17985
268000.0000    0.28681
268040.0000    0.18655
268080.0000    0.00399
268120.0000    0.34313
268160.0000    0.79630
268200.0000    0.52143
268240.0000    0.27689
268280.0000    0.78583
268320.0000    0.11170
268360.0000    0.57270
268400.0000    0.11767
268440.0000    0.55108
268480.0000    0.44704
268520.0000   -0.07389
268560.0000   -0.45870
268600.0000    0.09698
268640.0000   -0.39822
268680.0000   -0.36724
268720.0000   -0.16417
268760.0000   -0.94102
268800.0000   -0.29105
268840.0000   -0.11430
268880.0000   -0.01641
268920.0000   -0.49168
268960.0000   -0.30611
269000.0000    0.14095
269040.0000   -0.14737
269080.0000   -0.39990
269120.0000   -0.00414
269160.0000   -1.18615
269200.0000   -0.41324
269240.0000   -1.03324
269280.0000   -1.12826
269320.0000   -0.23289
269360.0000   -0.28810
269400.0000   -0.79275
269440.0000   -0.35321
269480.0000   -0.42255
269520.0000   -1.01679
269560.0000   -0.94520
269600.0000   -0.27288
269640.0000   -0.76668
269680.0000   -0.44251
269720.0000   -0.29054
269760.0000   -0.14035
269800.0000   -0.14811
269840.0000   -0.18266
269880.0000   -0.61650
269920.0000   -0.52640
269960.0000   -0.41770
270000.0000    0.29123
270040.0000    0.40444
270080.0000   -0.17738
270120.0000    0.33104
270160.0000   -0.32096
270200.0000    0.65477
270240.0000   -0.21208
270280.0000   -0.46618
270320.0000   -0.17363
270360.0000   -0.30879
270400.0000   -0.64777
270440.0000    0.76382
270480.0000    0.76060
270520.0000    0.34386
270560.0000   -0.12504
270600.0000   -0.67105
270640.0000   -0.31047
270680.0000    0.86495
270720.0000    0.66078
270760.0000   -0.01072
270800.0000    0.10313
270840.0000   -0.21381
270880.0000    0.04389
270920.0000    0.11134
270960.0000    0.19465
271000.0000    0.35587
271040.0000    0.53033
271080.0000    0.10898
271120.0000    0.30143
271160.0000    0.58189
271200.0000   -0.46260
271240.0000    0.22571
271280.0000    0.65542
271320.0000    0.84148
271360.0000    0.43424
271400.0000    0.73899
271440.0000    0.81628
271480.0000    0.70626
271520.0000    0.24663
271560.0000    0.62199
271600.0000    0.30572
271640.0000   -0.35675
271680.0000    0.12146
271720.0000    0.33440
271760.0000    0.72002
271800.0000    0.31032
271840.0000    0.17291
271880.0000    0.18975
271920.0000    1.49998
271960.0000    0.80573
272000.0000    0.46075
272040.0000    0.53667
272080.0000    0.58010
272120.0000    0.87386
272160.0000    1.37014
272200.0000    0.86431
272240.0000    0.75011
272280.0000    0.56472
272320.0000    1.19604
272360.0000    0.95476
272400.0000    0.19227
272440.0000    1.56904
272480.0000    0.47112
272520.0000    0.99573
272560.0000    0.57412
272600.0000    0.47218
272640.0000    1.03771
272680.0000    0.51651
272720.0000    0.52398
272760.0000    0.65460
272800.0000    0.67535
272840.0000    0.36733
272880.0000   -0.19245
272920.0000   -0.13775
272960.0000    0.20798
273000.0000    0.13932
273040.0000    0.44031
273080.0000   -0.56415
273120.0000    0.70300
273160.0000    0.65368
273200.0000    0.39431
273240.0000    0.36076
273280.0000   -0.22960
273320.0000    0.37066
273360.0000   -0.08000
273400.0000   -0.09537
273440.0000    0.35060
273480.0000    0.24568
273520.0000   -1.19862
273560.0000   -0.81942
273600.0000   -0.25430
273640.0000    0.08529
273680.0000    0.33368
273720.0000   -0.78640
273760.0000    0.21284
273800.0000   -0.13871
273840.0000   -0.12220
273880.0000   -0.13593
273920.0000   -0.53752
273960.0000   -0.40283
274000.0000   -0.13160
274040.0000   -0.60701
274080.0000   -0.10842
274120.0000   -0.53712
274160.0000   -1.41581
274200.0000   -0.86423
274240.0000   -0.17655
274280.0000   -0.20974
274320.0000    0.24753
274360.0000    0.10924
274400.0000   -0.09514
274440.0000    0.04399
274480.0000   -0.59293
274520.0000   -0.32646
274560.0000    0.11026
274600.0000    0.29889
274640.0000   -0.11965
274680.0000    0.22977
274720.0000   -0.69360
274760.0000    0.15148
274800.0000    0.58183
274840.0000   -0.03632
274880.0000   -0.16835
274920.0000    0.33357
274960.0000    0.36223
275000.0000   -0.21060
275040.0000    0.10442
275080.0000    0.24307
275120.0000    0.15662
275160.0000    0.48090
275200.0000    0.14229
275240.0000    0.06537
275280.0000    0.36662
275320.0000    0.40639
275360.0000    0.38811
275400.0000    0.39510
275440.0000    0.98137
275480.0000    0.29500
275520.0000    0.36006
275560.0000    0.64496
275600.0000   -0.20182
275640.0000    0.42926
275680.0000    0.27534
275720.0000   -0.93534
275760.0000   -0.16423
275800.0000    0.22744
275840.0000   -0.67553
275880.0000   -0.04237
275920.0000   -0.30157
275960.0000   -0.32400
276000.0000   -0.10023
276040.0000   -0.74131
276080.0000    0.06354
276120.0000   -0.01273
276160.0000   -0.13822
276200.0000    0.10717
276240.0000    0.33438
276280.0000    0.08033
276320.0000    0.12311
276360.0000   -0.47659
276400.0000   -0.17526
276440.0000   -0.11996
276480.0000    0.39038
276520.0000    0.58630
276560.0000    0.07197
276600.0000    0.37667
276640.0000    0.66481
276680.0000   -0.08245
276720.0000    0.91442
276760.0000    0.17082
276800.0000    0.67873
276840.0000    0.52198
276880.0000    0.63026
276920.0000    0.25097
276960.0000    0.79591
277000.0000    0.36993
277040.0000    1.11846
277080.0000    0.50899
277120.0000   -0.20331
277160.0000    0.62943
277200.0000    0.11504
277240.0000    0.86049
277280.0000    0.32243
277320.0000   -0.16122
277360.0000    0.25752
277400.0000    0.29803
277440.0000    0.45659
277480.0000    0.06313
277520.0000    0.34488
277560.0000   -0.78017
277600.0000   -0.04007
277640.0000    0.99766
277680.0000    1.12210
277720.0000    0.44056
277760.0000    0.60076
277800.0000    0.20192
277840.0000    0.17972
277880.0000    0.42974
277920.0000   -0.09079
277960.0000   -0.28790
278000.0000   -0.55732
278040.0000   -0.24553
278080.0000    0.16751
278120.0000    0.18441
278160.0000   -0.04327
278200.0000    0.21410
278240.0000    0.31661
278280.0000    0.51831
278320.0000    0.10189
278360.0000    0.71115
278400.0000    0.73886
278440.0000    1.20721
278480.0000    0.88127
278520.0000    0.64699
278560.0000    0.66320
278600.0000    0.14726
278640.0000   -0.09515
278680.0000   -0.29821
278720.0000   -0.17731
278760.0000    0.11283
278800.0000   -0.00482
278840.0000    0.83041
278880.0000    0.69846
278920.0000    0.67328
278960.0000    0.53940
279000.0000    1.08599
279040.0000    0.61611
279080.0000    0.46921
279120.0000    0.90519
279160.0000    1.48338
279200.0000    0.37780
279240.0000    0.72970
279280.0000    1.06660
279320.0000    0.66358
279360.0000    0.28932
279400.0000    0.60705
279440.0000    0.66618
279480.0000   -0.25499
279520.0000    0.56598
279560.0000    0.08265
279600.0000    0.79890
279640.0000   -0.17936
279680.0000    0.52351
279720.0000    0.66248
279760.0000    0.82040
279800.0000   -0.09971
279840.0000    0.46912
279880.0000    1.45539
279920.0000    0.79636
279960.0000    1.28307
280000.0000    0.73176
280040.0000    0.47140
280080.0000    0.48260
280120.0000    1.01297
280160.0000    0.80585
280200.0000    0.71471
280240.0000    0.19166
280280.0000    0.79091
280320.0000    0.79304
280360.0000    0.57071
280400.0000    1.15370
280440.0000    1.21664
280480.0000    1.81739
280520.0000    1.33723
280560.0000    0.66288
280600.0000    0.86916
280640.0000    0.61787
280680.0000    0.35420
280720.0000    0.09460
280760.0000    0.04124
280800.0000    0.73506
280840.0000    1.29890
280880.0000    0.45137
280920.0000    0.79916
280960.0000    0.49686
281000.0000    0.99580
281040.0000    0.12794
281080.0000    0.00480
281120.0000    0.09635
281160.0000    0.01880
281200.0000    0.19859
281240.0000   -0.58857
281280.0000    0.93800
281320.0000    0.48712
281360.0000   -0.06441
281400.0000    0.58827
281440.0000    0.87464
281480.0000    0.37270
281520.0000    0.81767
281560.0000    0.93262
281600.0000    0.32355
281640.0000    0.58385
281680.0000    0.48505
281720.0000    0.39653
281760.0000    0.65030
281800.0000    0.77520
281840.0000   -0.08166
281880.0000    0.04408
281920.0000    0.26612
281960.0000    0.51660
282000.0000   -0.46011
282040.0000    0.19058
282080.0000   -0.01270
282120.0000    0.53895
282160.0000    0.62115
282200.0000    0.65072
282240.0000    0.66817
282280.0000    0.75493
282320.0000    0.97174
282360.0000    0.32915
282400.0000    1.19510
282440.0000    1.10817
282480.0000    1.58248
282520.0000    0.96793
282560.0000    0.82886
282600.0000    0.97597
282640.0000    0.38485
282680.0000    0.46508
282720.0000    0.85508
282760.0000    1.51821
282800.0000    0.70935
282840.0000    0.38115
282880.0000   -0.14478
282920.0000    0.07265
282960.0000    0.19289
283000.0000    1.34626
283040.0000    0.74135
283080.0000    0.62040
283120.0000    0.29740
283160.0000    0.63278
283200.0000    0.63746
283240.0000    0.54938
283280.0000    0.22127
283320.0000    1.23651
283360.0000   -0.10995
283400.0000    0.45398
283440.0000   -0.58313
283480.0000    0.42918
283520.0000    0.63201
283560.0000    1.52140
283600.0000    1.01945
283640.0000    0.25714
283680.0000    0.80688
283720.0000    1.00135
283760.0000    0.76982
283800.0000    1.19145
283840.0000    0.66365
283880.0000    0.98726
283920.0000    0.95759
283960.0000    0.49557
284000.0000    0.93782
284040.0000    1.68617
284080.0000    1.14698
284120.0000    0.78457
284160.0000    0.54376
284200.0000    0.94773
284240.0000    1.09634
284280.0000    1.52195
284320.0000    1.41446
284360.0000    1.03728
284400.0000    1.16263
284440.0000    2.21188
284480.0000    0.80317
284520.0000    1.30811
284560.0000    1.75067
284600.0000    1.30071
284640.0000    0.96820
284680.0000    0.90122
284720.0000    0.73033
284760.0000    0.52297
284800.0000    1.16921
284840.0000    0.85896
284880.0000    1.39365
284920.0000    0.61405
284960.0000    0.67831
285000.0000    1.38289
285040.0000    1.31687
285080.0000    0.77956
285120.0000    0.80358
285160.0000    0.53346
285200.0000    1.68150
285240.0000    1.34320
285280.0000    1.33166
285320.0000    1.26397
285360.0000    1.11586
285400.0000    1.34747
285440.0000    1.03155
285480.0000    2.05008
285520.0000    1.52310
285560.0000    0.95939
285600.0000    0.97374
285640.0000    1.00807
285680.0000    1.18647
285720.0000    0.94291
285760.0000    0.97591
285800.0000    0.97600
285840.0000    1.17215
285880.0000    0.33583
285920.0000    0.27816
285960.0000    0.68078
286000.0000   -0.05644
286040.0000    0.33552
286080.0000    0.31664
286120.0000    0.17675
286160.0000   -0.31726
286200.0000    1.00901
286240.0000    0.29140
286280.0000    0.99301
286320.0000    1.15157
286360.0000    0.95980
286400.0000    1.10261
286440.0000    1.55940
286480.0000    1.11970
286520.0000    1.34336
286560.0000    0.39706
286600.0000    0.52249
286640.0000    0.54685
286680.0000    0.57115
286720.0000    0.62671
286760.0000    0.44744
286800.0000    1.28168
286840.0000    1.51297
286880.0000    1.50659
286920.0000    0.08379
286960.0000    1.07170
287000.0000    1.78246
287040.0000    1.65627
287080.0000    0.71782
287120.0000    0.56875
287160.0000    0.03990
287200.0000    1.35394
287240.0000    1.19964
287280.0000    1.39863
287320.0000    0.61266
287360.0000    1.49818
287400.0000    0.87053
287440.0000    1.04830
287480.0000    1.33234
287520.0000    0.76646
287560.0000    1.89963
287600.0000    1.54483
287640.0000    1.84040
287680.0000    1.88547
287720.0000    1.23923
287760.0000    1.32614
287800.0000    0.83761
287840.0000    1.80809
287880.0000    2.29014
287920.0000    1.68646
287960.0000    1.53523
288000.0000    2.14777
288040.0000    2.11150
288080.0000    1.86057
288120.0000    1.95498
288160.0000    1.12017
288200.0000    0.82612
288240.0000    1.24130
288280.0000    1.02242
288320.0000    0.91181
288360.0000    0.07896
288400.0000    0.84283
288440.0000    2.01474
288480.0000    0.72642
288520.0000    1.13330
288560.0000    0.98355
288600.0000    1.03581
288640.0000    0.44234
288680.0000    1.15078
288720.0000    0.52778
288760.0000    1.39158
288800.0000    1.05084
288840.0000    1.01993
288880.0000    1.11144
288920.0000    1.11445
288960.0000   -0.04454
289000.0000    0.20469
289040.0000    1.57723
289080.0000    0.79397
289120.0000    1.28610
289160.0000    1.39505
289200.0000    2.20751
289240.0000    1.46101
289280.0000    0.78059
289320.0000    0.95618
289360.0000    1.16797
289400.0000    1.01705
289440.0000    0.35570
289480.0000    0.59617
289520.0000    0.67601
289560.0000    0.75927
289600.0000    0.95151
289640.0000   -0.04178
289680.0000    0.76814
289720.0000    1.40869
289760.0000    1.25259
289800.0000    1.42076
289840.0000    0.13236
289880.0000    0.56723
289920.0000    0.81346
289960.0000    1.09443
290000.0000    1.03124
290040.0000    1.08315
290080.0000    1.59492
290120.0000    2.12282
290160.0000    1.09437
290200.0000    1.08349
290240.0000    1.25327
290280.0000    1.88357
290320.0000    1.20536
290360.0000    1.10911
290400.0000    1.40409
290440.0000    1.73702
290480.0000    2.38803
290520.0000    1.55806
290560.0000    2.32639
290600.0000    2.53192
290640.0000    2.59138
290680.0000    1.30406
290720.0000    0.81818
290760.0000    1.45281
290800.0000    0.89613
290840.0000    1.08278
290880.0000    0.55428
290920.0000    0.79296
290960.0000    0.67472
291000.0000    1.21254
291040.0000    1.35662
291080.0000    1.57506
291120.0000    1.20310
291160.0000    2.39184
291200.0000    1.44351
291240.0000    1.85441
291280.0000    1.94223
291320.0000    1.48053
291360.0000    0.58799
291400.0000    0.84106
291440.0000    1.05845
291480.0000    1.28740
291520.0000    1.95769
291560.0000    1.67781
291600.0000    1.50023
291640.0000    1.15282
291680.0000    1.70697
291720.0000    1.10318
291760.0000    1.43918
291800.0000    1.64818
291840.0000    0.68198
291880.0000    0.92280
291920.0000    1.96871
291960.0000    0.36572
292000.0000    1.28894
292040.0000    1.47334
292080.0000    1.75391
292120.0000    0.75040
292160.0000    0.47271
292200.0000    1.46970
292240.0000    0.93071
292280.0000    1.87094
292320.0000    1.83010
292360.0000    1.56707
292400.0000    1.12495
292440.0000    1.56715
292480.0000    0.99941
292520.0000    0.96123
292560.0000    1.14438
292600.0000    1.30930
292640.0000    1.56946
292680.0000    0.87209
292720.0000    0.85921
292760.0000    1.63245
292800.0000    1.54173
292840.0000    1.63286
292880.0000    1.03436
292920.0000    1.25902
292960.0000    1.58600
293000.0000    1.49226
293040.0000    0.73078
293080.0000    1.55170
293120.0000    1.34671
293160.0000    0.88907
293200.0000    1.07127
293240.0000    1.14378
293280.0000    1.39316
293320.0000    0.63295
293360.0000    1.34659
293400.0000    1.02724
293440.0000    1.19326
293480.0000    0.97270
293520.0000    0.42217
293560.0000    0.63967
293600.0000    0.82380
293640.0000    1.30945
293680.0000    1.12094
293720.0000    0.70152
293760.0000    1.10900
293800.0000    0.75464
293840.0000    0.56505
293880.0000    1.44429
293920.0000    1.70177
293960.0000    1.30381
294000.0000    1.60407
294040.0000    1.46659
294080.0000    0.52673
294120.0000    0.86181
294160.0000    1.56305
294200.0000    0.71172
294240.0000    0.43809
294280.0000    1.43332
294320.0000    1.14055
294360.0000    1.86671
294400.0000    0.57453
294440.0000    0.56986
294480.0000    1.42557
294520.0000    0.99095
294560.0000    0.23555
294600.0000    0.83706
294640.0000    1.03242
294680.0000    0.07844
294720.0000   -0.20594
294760.0000    0.13243
294800.0000    0.29915
294840.0000    0.76650
294880.0000    0.75581
294920.0000    1.27364
294960.0000    0.67992
295000.0000    0.65254
295040.0000    1.48660
295080.0000    1.29463
295120.0000    1.60125
295160.0000    0.91292
295200.0000    1.05142
295240.0000    1.24445
295280.0000    0.69059
295320.0000    1.87521
295360.0000    0.58038
295400.0000    0.61241
295440.0000    1.14909
295480.0000    0.25381
295520.0000    0.23737
295560.0000    1.26471
295600.0000    0.76627
295640.0000    2.14697
295680.0000    1.84674
295720.0000    1.56066
295760.0000    2.37459
295800.0000    1.40331
295840.0000    0.86413
295880.0000    0.33854
295920.0000    0.34098
295960.0000    0.79248
296000.0000    1.46698
296040.0000    0.33354
296080.0000    0.49104
296120.0000    0.48696
296160.0000    0.47688
296200.0000   -0.10532
296240.0000    0.96977
296280.0000    1.00617
296320.0000    1.00941
296360.0000    0.85707
296400.0000    0.70892
296440.0000    0.17880
296480.0000    0.51931
296520.0000    0.83894
296560.0000    0.67399
296600.0000    0.88072
296640.0000    0.86027
296680.0000    1.60204
296720.0000    0.56969
296760.0000    0.83543
296800.0000    1.27380
296840.0000    1.93947
296880.0000    1.76657
296920.0000    1.99853
296960.0000    1.95848
297000.0000    1.47353
297040.0000    0.56448
297080.0000    1.00501
297120.0000    1.28146
297160.0000    0.92117
297200.0000    1.46285
297240.0000    0.82464
297280.0000    0.59674
297320.0000    1.23757
297360.0000    0.83134
297400.0000    1.25966
297440.0000    1.25343
297480.0000    1.64675
297520.0000    1.21459
297560.0000    1.42709
297600.0000    1.70950
297640.0000    1.11583
297680.0000    0.74584
297720.0000    0.97046
297760.0000    0.84943
297800.0000    1.87855
297840.0000    0.11706
297880.0000    0.97872
297920.0000    0.88828
297960.0000    1.24524
298000.0000    1.15579
298040.0000    1.31975
298080.0000    1.48847
298120.0000    1.22198
298160.0000    0.49625
298200.0000    0.93753
298240.0000    0.58664
298280.0000    0.02777
298320.0000    0.72090
298360.0000    1.55311
298400.0000    1.15333
298440.0000    1.04108
298480.0000    1.19168
298520.0000    0.58380
298560.0000    1.41682
298600.0000    1.21717
298640.0000    1.09129
298680.0000    1.52923
298720.0000    1.15378
298760.0000    1.65369
298800.0000    1.43434
298840.0000    1.04133
298880.0000    1.38273
298920.0000    0.73373
298960.0000    1.16769
299000.0000    1.43517
299040.0000    0.38743
299080.0000   -0.12687
299120.0000    1.45412
299160.0000    1.21313
299200.0000    1.20623
299240.0000    1.02245
299280.0000    1.27071
299320.0000    1.05525
299360.0000    1.09690
299400.0000    1.66407
299440.0000    1.79365
299480.0000    1.57218
299520.0000    1.03290
299560.0000    1.97103
299600.0000    1.56241
299640.0000    0.06960
299680.0000    1.30714
299720.0000    1.22801
299760.0000    0.92221
299800.0000    0.65337
299840.0000    1.08426
299880.0000    0.90771
299920.0000    0.14752
299960.0000    1.10502
300000.0000    1.19591
300040.0000    1.11893
300080.0000    0.57992
300120.0000    1.38455
300160.0000    1.05583
300200.0000    1.34685
300240.0000    1.03545
300280.0000    1.07135
300320.0000    1.34355
300360.0000    1.70145
300400.0000    1.34651
300440.0000    1.19523
300480.0000    1.00518
300520.0000    1.25671
300560.0000    1.37575
300600.0000    0.97716
300640.0000    0.84756
300680.0000    0.49678
300720.0000    0.97874
300760.0000    1.59130
300800.0000    1.16015
300840.0000    0.35621
300880.0000    0.88148
300920.0000    0.92717
300960.0000    0.75326
301000.0000    0.46806
301040.0000    0.43838
301080.0000    0.39343
301120.0000    0.65183
301160.0000    0.91919
301200.0000    1.72576
301240.0000    1.42588
301280.0000    2.05261
301320.0000    1.62393
301360.0000    1.55194
301400.0000    0.83539
301440.0000    0.86447
301480.0000    0.84023
301520.0000    0.89010
301560.0000    0.46892
301600.0000    1.28079
301640.0000    0.67840
301680.0000    0.69293
301720.0000    0.67691
301760.0000    0.15100
301800.0000    0.18120
301840.0000    0.39706
301880.0000    0.70603
301920.0000    0.74931
301960.0000    0.71490
302000.0000    0.90635
302040.0000    0.15739
302080.0000    0.12241
302120.0000    0.43094
302160.0000    0.48810
302200.0000    0.56307
302240.0000    1.18024
302280.0000    0.77986
302320.0000    0.47914
302360.0000    0.78342
302400.0000    0.99634
302440.0000    1.57959
302480.0000    0.88199
302520.0000    1.91211
302560.0000    0.96328
302600.0000    1.05233
302640.0000    0.88734
302680.0000    0.39281
302720.0000    0.60311
302760.0000   -0.38575
302800.0000    0.74674
302840.0000    0.61998
302880.0000    0.97800
302920.0000    1.19164
302960.0000    0.15172
303000.0000    1.19233
303040.0000    1.18089
303080.0000    1.58514
303120.0000    2.07293
303160.0000    1.90998
303200.0000    1.02799
303240.0000    0.91137
303280.0000    0.89060
303320.0000    1.42703
303360.0000    1.32031
303400.0000    0.54283
303440.0000    0.75106
303480.0000    0.76436
303520.0000    0.30916
303560.0000    0.48148
303600.0000    1.05449
303640.0000    0.28491
303680.0000    0.32064
303720.0000    1.35123
303760.0000    0.55707
303800.0000    1.15486
303840.0000    0.80636
303880.0000    0.77931
303920.0000    0.44934
303960.0000    0.88593
304000.0000    1.22962
304040.0000    0.47215
304080.0000    0.82246
304120.0000    0.62258
304160.0000    1.19212
304200.0000    0.85966
304240.0000    0.47714
304280.0000    0.97867
304320.0000    1.12833
304360.0000    0.97512
304400.0000    1.00063
304440.0000    0.62452
304480.0000    0.45723
304520.0000    0.95822
304560.0000    0.05590
304600.0000    0.35872
304640.0000   -0.02640
304680.0000    0.40012
304720.0000    0.40355
304760.0000    0.12343
304800.0000   -0.15555
304840.0000    0.12066
304880.0000    0.59317
304920.0000    0.86169
304960.0000    0.06004
305000.0000    0.43430
305040.0000    0.72946
305080.0000    0.10735
305120.0000    0.75407
305160.0000    1.34401
305200.0000    0.43611
305240.0000    0.68703
305280.0000    0.55858
305320.0000    0.62294
305360.0000    0.40033
305400.0000    0.30845
305440.0000    0.70988
305480.0000    0.31246
305520.0000    0.72562
305560.0000    0.04280
305600.0000    0.19383
305640.0000   -0.17779
305680.0000    0.43308
305720.0000   -0.07586
305760.0000    0.10482
305800.0000    1.01593
305840.0000    0.34246
305880.0000    0.41149
305920.0000    1.80259
305960.0000   -0.06926
306000.0000    0.82405
306040.0000    0.42161
306080.0000    0.56350
306120.0000    0.16968
306160.0000    0.28428
306200.0000    0.37160
306240.0000    0.69297
306280.0000    0.53575
306320.0000    0.95679
306360.0000    0.86190
306400.0000    0.69807
306440.0000    0.26626
306480.0000    1.05519
306520.0000    0.74092
306560.0000    0.70229
306600.0000   -0.22749
306640.0000    0.06260
306680.0000    0.68489
306720.0000    1.12689
306760.0000    1.04780
306800.0000    0.70001
306840.0000    0.11840
306880.0000    1.23913
306920.0000    0.65112
306960.0000    0.42958
307000.0000    1.15454
307040.0000    0.61826
307080.0000    0.06554
307120.0000    0.22249
307160.0000    1.42645
307200.0000    0.26255
307240.0000   -0.25808
307280.0000    0.71953
307320.0000   -0.25556
307360.0000   -0.17908
307400.0000   -0.03731
307440.0000    0.10719
307480.0000   -0.17051
307520.0000   -0.69592
307560.0000    0.73540
307600.0000   -0.02608
307640.0000    0.15455
307680.0000    0.21513
307720.0000   -0.05434
307760.0000    0.53401
307800.0000    0.84672
307840.0000    0.56369
307880.0000    1.04941
307920.0000    1.22737
307960.0000    1.59136
308000.0000    2.76363
308040.0000    1.55122
308080.0000    1.31432
308120.0000    1.95549
308160.0000    1.32663
308200.0000    1.74147
308240.0000    1.52491
308280.0000    1.31396
308320.0000    2.19322
308360.0000    1.15557
308400.0000    1.80918
308440.0000    1.96022
308480.0000    1.08827
308520.0000    1.74757
308560.0000    1.25178
308600.0000    1.46747
308640.0000    1.16018
308680.0000    0.42385
308720.0000    0.28496
308760.0000   -0.61960
308800.0000    0.41415
308840.0000    0.51006
308880.0000    0.81677
308920.0000   -0.05462
308960.0000    0.33050
309000.0000    0.41160
309040.0000    0.09565
309080.0000    0.41407
309120.0000    0.27637
309160.0000    0.00644
309200.0000    0.04666
309240.0000    0.15316
309280.0000    0.35466
309320.0000    0.87203
309360.0000    0.88354
309400.0000    1.16623
309440.0000    0.97070
309480.0000    1.91346
309520.0000    1.24401
309560.0000    1.19782
309600.0000    1.06070
309640.0000    1.42891
309680.0000    2.27934
309720.0000    1.10772
309760.0000    1.23492
309800.0000    2.01665
309840.0000    1.36338
309880.0000    1.90367
309920.0000    1.04232
309960.0000    1.26124
310000.0000    0.98847
310040.0000    0.67042
310080.0000    1.51356
310120.0000    0.42984
310160.0000    0.84221
310200.0000    0.88929
310240.0000    1.04140
310280.0000    0.67756
310320.0000    1.23366
310360.0000    1.14260
310400.0000    0.47545
310440.0000    0.46984
310480.0000    0.23522
310520.0000    0.72363
310560.0000    0.69096
310600.0000    0.80355
310640.0000   -0.16139
310680.0000    0.62012
310720.0000    1.03552
310760.0000    2.16255
310800.0000    0.60666
310840.0000    0.55312
310880.0000    0.91093
310920.0000    0.67499
310960.0000    0.66074
311000.0000    0.96831
311040.0000    0.38543
311080.0000    0.69870
311120.0000    0.37046
311160.0000    0.83420
311200.0000    0.80755
311240.0000    1.51235
311280.0000    1.83980
311320.0000    1.04325
311360.0000    1.30298
311400.0000    1.59766
311440.0000    1.19696
311480.0000    1.24453
311520.0000    1.31859
311560.0000    1.76109
311600.0000    1.12400
311640.0000    1.89911
311680.0000    1.02425
311720.0000    0.65110
311760.0000    0.89778
311800.0000    1.07877
311840.0000    1.09456
311880.0000    1.02927
311920.0000    0.80445
311960.0000    1.26644
312000.0000    1.17157
312040.0000    1.01434
312080.0000    0.70880
312120.0000    1.40826
312160.0000    0.66544
312200.0000    1.85109
312240.0000    1.37774
312280.0000    0.72570
312320.0000    0.90971
312360.0000    0.40690
312400.0000    0.66061
312440.0000    0.78570
312480.0000    1.01884
312520.0000    0.87441
312560.0000    1.26221
312600.0000    1.78023
312640.0000    1.21357
312680.0000    1.38487
312720.0000    1.45736
312760.0000    0.98514
312800.0000    1.29304
312840.0000    1.14718
312880.0000    1.76181
312920.0000    1.18771
312960.0000    0.99878
313000.0000    1.95179
313040.0000    1.49016
313080.0000    0.95756
313120.0000    1.34452
313160.0000    1.99581
313200.0000    1.96615
313240.0000    1.88883
313280.0000    1.95004
313320.0000    1.10066
313360.0000    1.18109
313400.0000    0.70429
313440.0000    1.18836
313480.0000    1.92312
313520.0000    0.87110
313560.0000    1.33437
313600.0000    1.59505
313640.0000    0.86735
313680.0000    1.18324
313720.0000    1.41715
313760.0000    1.34470
313800.0000    0.20880
313840.0000    0.75285
313880.0000    1.52422
313920.0000    1.48393
313960.0000    0.71535
314000.0000    1.38648
314040.0000    0.67646
314080.0000    0.81275
314120.0000    0.63037
314160.0000    0.67932
314200.0000    0.57287
314240.0000    1.27898
314280.0000    1.31004
314320.0000    0.62436
314360.0000    0.61726
314400.0000    0.83730
314440.0000    0.75056
314480.0000    0.25941
314520.0000    0.39990
314560.0000   -0.45038
314600.0000   -0.44487
314640.0000    0.16673
314680.0000   -0.05447
314720.0000    0.37376
314760.0000    0.68784
314800.0000    1.40351
314840.0000    0.81947
314880.0000    0.62948
314920.0000    1.03120
314960.0000    2.24069
315000.0000    0.75765
315040.0000    1.08629
315080.0000    0.84251
315120.0000    0.94011
315160.0000    1.05507
315200.0000    0.36349
315240.0000    1.60265
315280.0000    1.60062
315320.0000    0.96658
315360.0000    1.09384
315400.0000    2.06107
315440.0000    1.34190
315480.0000    1.59917
315520.0000    1.56906
315560.0000    1.03650
315600.0000    1.78986
315640.0000    2.12932
315680.0000    1.71964
315720.0000    1.36852
315760.0000    0.71599
315800.0000    1.40078
315840.0000    1.50893
315880.0000    0.92747
315920.0000    1.59206
315960.0000    1.32606
316000.0000    1.44949
316040.0000    1.42346
316080.0000    1.45691
316120.0000    0.87905
316160.0000    0.34744
316200.0000    0.35406
316240.0000    0.06584
316280.0000    0.80071
316320.0000    1.04871
316360.0000    1.07407
316400.0000    0.74121
316440.0000    0.68108
316480.0000    1.12474
316520.0000    0.94416
316560.0000    1.07475
316600.0000    0.06959
316640.0000    0.53887
316680.0000    0.84273
316720.0000    1.90256
316760.0000    1.65557
316800.0000    1.28496
316840.0000    1.14530
316880.0000    1.50512
316920.0000    1.98390
316960.0000    1.43590
317000.0000    1.40535
317040.0000    1.58666
317080.0000    1.07051
317120.0000    1.48195
317160.0000    1.52223
317200.0000    1.48335
317240.0000    0.97943
317280.0000    1.43384
317320.0000    1.66740
317360.0000    1.67580
317400.0000    1.89181
317440.0000    1.75383
317480.0000    1.09026
317520.0000    2.07902
317560.0000    2.25895
317600.0000    1.83984
317640.0000    1.89891
317680.0000    1.94673
317720.0000    2.26590
317760.0000    2.03938
317800.0000    1.57778
317840.0000    1.68775
317880.0000    1.79357
317920.0000    1.34874
317960.0000    1.82517
318000.0000    1.34454
318040.0000    1.96252
318080.0000    1.76053
318120.0000    2.25062
318160.0000    1.40573
318200.0000    1.31136
318240.0000    1.87976
318280.0000    1.75646
318320.0000    2.25949
318360.0000    2.28165
318400.0000    2.99274
318440.0000    2.28566
318480.0000    2.01269
318520.0000    2.27651
318560.0000    2.04980
318600.0000    1.76744
318640.0000    2.19561
318680.0000    1.81409
318720.0000    1.71514
318760.0000    1.15335
318800.0000    1.59214
318840.0000    1.12863
318880.0000    2.07513
318920.0000    2.16505
318960.0000    1.92026
319000.0000    1.72968
319040.0000    1.91930
319080.0000    2.07559
319120.0000    1.91862
319160.0000    2.19845
319200.0000    1.13266
319240.0000    1.99475
319280.0000    1.68938
319320.0000    1.74002
319360.0000    1.87256
319400.0000    1.78706
319440.0000    1.85658
319480.0000    1.57340
319520.0000    1.10930
319560.0000    2.17749
319600.0000    1.91388
319640.0000    1.51905
319680.0000    1.69434
319720.0000    1.36384
319760.0000    1.71877
319800.0000    2.24716
319840.0000    1.76678
319880.0000    0.52376
319920.0000    1.52763
319960.0000    1.01031
320000.0000    1.38248
320040.0000    1.75306
320080.0000    1.39540
320120.0000    1.10544
320160.0000    1.57468
320200.0000    2.47043
320240.0000    1.81746
320280.0000    1.65539
320320.0000    1.53230
320360.0000    1.76586
320400.0000    1.47340
320440.0000    1.67043
320480.0000    1.71597
320520.0000    1.31705
320560.0000    1.63543
320600.0000    1.46785
320640.0000    1.79647
320680.0000    2.18378
320720.0000    2.46942
320760.0000    1.97136
320800.0000    2.07664
320840.0000    1.69123
320880.0000    0.89109
320920.0000    1.32327
320960.0000    2.18879
321000.0000    1.52285
321040.0000    1.41776
321080.0000    1.67754
321120.0000    2.09701
321160.0000    1.25057
321200.0000    1.69266
321240.0000    1.16063
321280.0000    1.50057
321320.0000    1.22739
321360.0000    0.29918
321400.0000    0.44442
321440.0000   -0.02426
321480.0000    0.56491
321520.0000    0.21290
321560.0000    1.10473
321600.0000    2.09885
321640.0000    0.87448
321680.0000    0.81627
321720.0000    0.22643
321760.0000    0.25255
321800.0000    1.30690
321840.0000    1.08460
321880.0000    1.49756
321920.0000    1.15588
321960.0000    0.98798
322000.0000    1.64491
322040.0000    1.31959
322080.0000    1.63720
322120.0000    1.13174
322160.0000    1.16930
322200.0000    1.56214
322240.0000    1.13664
322280.0000    1.47261
322320.0000    1.57381
322360.0000    1.55920
322400.0000    1.04698
322440.0000    1.16153
322480.0000    1.33124
322520.0000    0.51780
322560.0000    1.46694
322600.0000    0.69605
322640.0000    1.89748
322680.0000    1.60612
322720.0000    1.77969
322760.0000    1.87944
322800.0000    1.89745
322840.0000    1.99438
322880.0000    1.71470
322920.0000    2.05391
322960.0000    1.44027
323000.0000    2.02385
323040.0000    2.38826
323080.0000    1.61343
323120.0000    2.12363
323160.0000    2.11192
323200.0000    1.96365
323240.0000    2.40633
323280.0000    2.55780
323320.0000    3.04624
323360.0000    1.59243
323400.0000    2.32002
323440.0000    3.15370
323480.0000    2.08720
323520.0000    1.77416
323560.0000    1.83900
323600.0000    1.28316
323640.0000    1.83033
323680.0000    0.82308
323720.0000    1.30433
323760.0000    1.37915
323800.0000    1.18933
323840.0000    1.24204
323880.0000    0.89374
323920.0000    1.44482
323960.0000    1.70456
324000.0000    1.66396
324040.0000    1.67398
324080.0000    1.00748
324120.0000    1.25664
324160.0000    1.51984
324200.0000    1.84165
324240.0000    1.82975
324280.0000    1.88772
324320.0000    1.00902
324360.0000    1.19935
324400.0000    1.09617
324440.0000    1.29552
324480.0000    0.59386
324520.0000    0.14310
324560.0000    0.64165
324600.0000    0.52337
324640.0000    0.22368
324680.0000    0.26844
324720.0000    0.33084
324760.0000    0.33114
324800.0000    0.20401
324840.0000    0.27128
324880.0000    0.45952
324920.0000   -0.43569
324960.0000    0.27363
325000.0000    0.70879
325040.0000    1.33486
325080.0000    0.67901
325120.0000    0.50931
325160.0000    0.71051
325200.0000    0.62753
325240.0000    0.44074
325280.0000    0.32216
325320.0000    0.90623
325360.0000    0.93156
325400.0000    0.90326
325440.0000    0.45447
325480.0000    0.65258
325520.0000    0.19293
325560.0000    0.51736
325600.0000    1.22890
325640.0000    1.25442
325680.0000    1.64675
325720.0000    0.64001
325760.0000    1.72856
325800.0000    1.54868
325840.0000    1.31099
325880.0000    0.77325
325920.0000    1.65191
325960.0000    1.39427
326000.0000    0.68817
326040.0000    1.19747
326080.0000    1.39012
326120.0000    1.15035
326160.0000    0.75012
326200.0000    0.66639
326240.0000    1.00787
326280.0000    1.94379
326320.0000    2.01740
326360.0000    1.86628
326400.0000    2.38403
326440.0000    1.88148
326480.0000    2.16985
326520.0000    1.86881
326560.0000    1.22410
326600.0000    1.20750
326640.0000    1.95234
326680.0000    1.94269
326720.0000    2.18713
326760.0000    1.88141
326800.0000    1.04314
326840.0000    1.33761
326880.0000    1.48988
326920.0000    1.69233
326960.0000    1.10392
327000.0000    0.98232
327040.0000    0.69703
327080.0000    0.98224
327120.0000    0.81616
327160.0000    0.89808
327200.0000    0.71428
327240.0000    0.30312
327280.0000    0.72432
327320.0000    0.18784
327360.0000    1.08431
327400.0000    1.11214
327440.0000    0.85895
327480.0000    0.40535
327520.0000    0.69968
327560.0000    0.34550
327600.0000    0.37676
327640.0000   -0.24901
327680.0000    0.23048
327720.0000    0.46195
327760.0000    0.73400
327800.0000    0.17522
327840.0000    0.44328
327880.0000    1.09091
327920.0000    1.17976
327960.0000    0.47929
328000.0000    0.20324
328040.0000    0.42241
328080.0000    1.02551
328120.0000    0.16657
328160.0000    0.95448
328200.0000    0.86757
328240.0000    0.55984
328280.0000    0.13347
328320.0000   -0.60594
328360.0000   -0.67642
328400.0000    0.04935
328440.0000    0.14272
328480.0000    0.00870
328520.0000   -0.07878
328560.0000    0.04229
328600.0000    0.92060
328640.0000    0.15127
328680.0000    0.28582
328720.0000    1.47313
328760.0000   -0.18973
328800.0000    0.84512
328840.0000    1.25187
328880.0000    0.41905
328920.0000    0.96643
328960.0000    1.34259
329000.0000    1.62645
329040.0000    1.83666
329080.0000    0.91747
329120.0000    0.64048
329160.0000    0.84702
329200.0000    1.45157
329240.0000   -0.06871
329280.0000    0.28688
329320.0000    0.95441
329360.0000    0.82696
329400.0000    0.63598
329440.0000   -0.26220
329480.0000    0.02358
329520.0000   -0.17527
329560.0000    0.23784
329600.0000    0.49038
329640.0000    1.37398
329680.0000    0.02557
329720.0000    0.88550
329760.0000    0.39186
329800.0000    0.72914
329840.0000    0.48889
329880.0000    0.76642
329920.0000    0.29888
329960.0000    0.98648
330000.0000    0.82154
330040.0000    1.54576
330080.0000    1.89069
330120.0000    1.02903
330160.0000    0.57605
330200.0000    1.67666
330240.0000    1.50295
330280.0000    1.51069
330320.0000    0.93469
330360.0000    1.73316
330400.0000    1.44417
330440.0000    1.24002
330480.0000    1.54319
330520.0000    1.98702
330560.0000    0.85382
330600.0000    1.36913
330640.0000    0.95798
330680.0000    0.96415
330720.0000    0.96951
330760.0000    1.10362
330800.0000    0.51908
330840.0000    0.60681
330880.0000    1.11330
330920.0000    0.36593
330960.0000    1.06864
331000.0000    0.49802
331040.0000    0.41409
331080.0000    0.97634
331120.0000    0.80961
331160.0000    0.88649
331200.0000    0.41025
331240.0000    1.26873
331280.0000    0.53648
331320.0000    1.04899
331360.0000    0.58787
331400.0000    0.65003
331440.0000    0.27412
331480.0000    0.92557
331520.0000    0.39113
331560.0000    1.78805
331600.0000    1.49134
331640.0000    1.14774
331680.0000    1.25045
331720.0000    1.34298
331760.0000    1.34210
331800.0000    1.36062
331840.0000    0.88202
331880.0000    1.00920
331920.0000    0.86533
331960.0000    1.22235
332000.0000   -0.68758
332040.0000    0.53502
332080.0000    0.24855
332120.0000    0.94988
332160.0000    2.08709
332200.0000    0.27298
332240.0000    1.27847
332280.0000    0.60438
332320.0000    1.24888
332360.0000    1.03493
332400.0000    0.31524
332440.0000    0.57961
332480.0000   -0.36441
332520.0000    0.74523
332560.0000    0.85151
332600.0000    0.09421
332640.0000    0.81445
332680.0000    0.96550
332720.0000    0.38913
332760.0000    1.53055
332800.0000    0.33723
332840.0000    1.09203
332880.0000    0.17849
332920.0000    0.44666
332960.0000    0.46765
333000.0000    1.28114
333040.0000    0.11878
333080.0000    0.63889
333120.0000   -0.18444
333160.0000    0.27221
333200.0000    0.13169
333240.0000    0.86669
333280.0000    0.46157
333320.0000   -0.03761
333360.0000    0.43644
333400.0000    0.79780
333440.0000    0.57591
333480.0000    0.65203
333520.0000    0.84851
333560.0000    0.73564
333600.0000    0.78186
333640.0000    0.94924
333680.0000    1.01293
333720.0000    0.73529
333760.0000    0.73228
333800.0000    0.74498
333840.0000    0.57415
333880.0000    0.98784
333920.0000    1.25916
333960.0000    0.60488
334000.0000   -0.00008
334040.0000    0.83770
334080.0000    0.22758
334120.0000    0.10822
334160.0000   -0.05867
334200.0000    0.21107
334240.0000   -0.18218
334280.0000    0.28830
334320.0000   -0.59671
334360.0000    0.21599
334400.0000    0.71821
334440.0000    1.05448
334480.0000    0.83539
334520.0000    0.69218
334560.0000    0.69097
334600.0000    0.13634
334640.0000    0.60279
334680.0000    0.12390
334720.0000   -0.37820
334760.0000    0.41876
334800.0000   -0.11464
334840.0000   -0.17844
334880.0000    0.98766
334920.0000    1.14455
334960.0000    0.49205
335000.0000    1.59818
335040.0000    0.22804
335080.0000    1.01407
335120.0000    1.17454
335160.0000    0.60287
335200.0000    0.03999
335240.0000    0.33159
335280.0000    0.72304
335320.0000    0.94084
335360.0000    0.47345
335400.0000    1.12749
335440.0000    1.00531
335480.0000    0.45087
335520.0000    0.45833
335560.0000    0.81550
335600.0000    1.01815
335640.0000    0.24130
335680.0000    0.78347
335720.0000   -0.28573
335760.0000    0.24374
335800.0000    1.44092
335840.0000   -0.01947
335880.0000    0.47997
335920.0000    1.28847
335960.0000    0.99323
336000.0000    0.32628
336040.0000    0.58073
336080.0000    0.83759
336120.0000    0.86934
336160.0000    0.81498
336200.0000    1.43989
336240.0000    0.29165
336280.0000    0.01977
336320.0000    0.24826
336360.0000    0.55294
336400.0000    0.52256
336440.0000    0.71672
336480.0000    0.25127
336520.0000    0.16887
336560.0000    1.48231
336600.0000    0.88575
336640.0000    0.64931
336680.0000    0.88832
336720.0000    0.54268
336760.0000    0.66108
336800.0000    0.50867
336840.0000    0.61943
336880.0000    0.88287
336920.0000    1.22759
336960.0000    0.37107
337000.0000    0.71886
337040.0000    1.06884
337080.0000    0.62241
337120.0000    0.99848
337160.0000    0.97425
337200.0000    0.81251
337240.0000    1.12845
337280.0000    0.96218
337320.0000    0.85483
337360.0000   -0.11847
337400.0000    0.84077
337440.0000    1.10908
337480.0000    0.14668
337520.0000    0.76898
337560.0000    1.15383
337600.0000    0.57925
337640.0000    0.76530
337680.0000    1.50743
337720.0000    1.54540
337760.0000    1.40130
337800.0000    1.00521
337840.0000    1.32118
337880.0000    1.63100
337920.0000    0.87830
337960.0000    1.34159
338000.0000    1.27511
338040.0000    1.36483
338080.0000    1.05666
338120.0000    0.47364
338160.0000    0.95210
338200.0000    0.67551
338240.0000    0.29777
338280.0000    0.89824
338320.0000    1.56408
338360.0000    0.90117
338400.0000    0.28862
338440.0000    0.61939
338480.0000    0.87144
338520.0000    0.41546
338560.0000    0.74233
338600.0000    1.44831
338640.0000    1.66181
338680.0000    1.68732
338720.0000    1.11512
338760.0000   -0.00045
338800.0000    0.34800
338840.0000    0.11011
338880.0000    0.22646
338920.0000    0.64247
338960.0000    0.81763
339000.0000    0.47462
339040.0000    1.02913
339080.0000    0.54407
339120.0000    0.25160
339160.0000    0.73576
339200.0000    0.94639
339240.0000    0.60539
339280.0000    0.73316
339320.0000    1.18675
339360.0000    0.61278
339400.0000    0.86984
339440.0000    0.66000
339480.0000    0.41284
339520.0000    1.48507
339560.0000    0.04715
339600.0000    0.85490
339640.0000    1.50123
339680.0000    1.21548
339720.0000    0.55317
339760.0000    0.93171
339800.0000    1.69421
339840.0000    0.99404
339880.0000    0.86539
339920.0000    1.23035
339960.0000    0.71079
340000.0000    0.95072
340040.0000    0.66815
340080.0000    1.16007
340120.0000    0.35466
340160.0000    0.86591
340200.0000    0.57979
340240.0000    1.16223
340280.0000    0.64670
340320.0000    0.89464
340360.0000    0.76884
340400.0000    1.35700
340440.0000    0.55620
340480.0000    1.24424
340520.0000    0.89698
340560.0000    0.44806
340600.0000    0.52795
340640.0000    0.90437
340680.0000    0.75461
340720.0000    1.23503
340760.0000    1.12353
340800.0000    1.16382
340840.0000    0.56081
340880.0000    0.72474
340920.0000    0.92802
340960.0000    0.87383
341000.0000    1.20677
341040.0000    0.85211
341080.0000    1.04220
341120.0000    1.13672
341160.0000    1.51562
341200.0000    1.35317
341240.0000    1.18682
341280.0000    1.24708
341320.0000    1.24244
341360.0000    1.74883
341400.0000    0.76058
341440.0000    1.59830
341480.0000    1.14229
341520.0000    1.91219
341560.0000    2.05052
341600.0000    1.59728
341640.0000    1.99784
341680.0000    1.97919
341720.0000    1.57371
341760.0000    2.16606
341800.0000    2.19204
341840.0000    2.57567
341880.0000    1.80635
341920.0000    1.08449
341960.0000    2.01969
342000.0000    1.78513
342040.0000    2.11530
342080.0000    1.78419
342120.0000    2.17244
342160.0000    2.69014
342200.0000    2.10061
342240.0000    1.70249
342280.0000    2.48722
342320.0000    1.70421
342360.0000    1.84038
342400.0000    1.93575
342440.0000    1.34438
342480.0000    1.52927
342520.0000    1.74282
342560.0000    1.88754
342600.0000    1.44041
342640.0000    1.81012
342680.0000    2.04511
342720.0000    1.95201
342760.0000    2.30765
342800.0000    2.30817
342840.0000    2.42425
342880.0000    2.41447
342920.0000    2.07371
342960.0000    1.98406
343000.0000    1.35279
343040.0000    1.55442
343080.0000    1.71855
343120.0000    1.39683
343160.0000    1.68298
343200.0000    1.99671
343240.0000    1.32974
343280.0000    0.93916
343320.0000    1.29458
343360.0000    1.54449
343400.0000    0.93406
343440.0000    0.76382
343480.0000    0.48623
343520.0000    0.55869
343560.0000    1.75666
343600.0000    1.74734
343640.0000    1.52768
343680.0000    0.60198
343720.0000    1.01923
343760.0000    1.26646
343800.0000    0.91384
343840.0000    1.12988
343880.0000    0.82269
343920.0000    0.33302
343960.0000    1.19334
344000.0000    1.13791
344040.0000    0.76655
344080.0000    0.67690
344120.0000    0.82236
344160.0000    1.05325
344200.0000    1.63555
344240.0000    1.37032
344280.0000    1.30165
344320.0000    1.40408
344360.0000    0.65350
344400.0000    0.48796
344440.0000    0.21082
344480.0000    0.44309
344520.0000    0.14986
344560.0000    0.96683
344600.0000    1.37077
344640.0000    1.08225
344680.0000    0.23893
344720.0000    0.58707
344760.0000    0.51436
344800.0000    0.84086
344840.0000    0.95505
344880.0000   -0.22954
344920.0000   -0.35958
344960.0000   -0.16378
345000.0000   -0.10226
345040.0000   -0.47156
345080.0000   -0.06450
345120.0000   -0.55638
345160.0000    0.51380
345200.0000    0.63998
345240.0000    1.37167
345280.0000    0.70440
345320.0000    1.30790
345360.0000    0.76580
345400.0000    1.78816
345440.0000    1.47657
345480.0000    0.95196
345520.0000    1.23573
345560.0000    1.41514
345600.0000    1.33315
345640.0000    1.22867
345680.0000    0.86472
345720.0000    0.69624
345760.0000    0.49154
345800.0000    0.64549
345840.0000    0.29273
345880.0000    0.20533
345920.0000    0.18240
345960.0000    0.78834
346000.0000    0.29504
346040.0000   -0.10292
346080.0000    0.49589
346120.0000    0.39944
346160.0000    0.27968
346200.0000    0.87216
346240.0000   -0.53520
346280.0000   -0.34463
346320.0000    0.12521
346360.0000    0.36483
346400.0000   -0.14798
346440.0000    1.04727
346480.0000   -0.18844
346520.0000    0.37994
346560.0000   -0.13046
346600.0000    0.01903
346640.0000    0.07840
346680.0000    0.64486
346720.0000    0.29081
346760.0000   -0.23870
346800.0000    0.68063
346840.0000    0.88755
346880.0000    1.19624
346920.0000    1.22705
346960.0000    1.00411
347000.0000    0.74227
347040.0000   -0.03817
347080.0000   -0.14994
347120.0000    0.28417
347160.0000    0.14828
347200.0000    0.09412
347240.0000    0.08394
347280.0000    0.77937
347320.0000    0.21983
347360.0000   -1.54792
347400.0000   -0.52236
347440.0000   -0.01721
347480.0000    0.70418
347520.0000    0.54330
347560.0000    1.40965
347600.0000    1.48921
347640.0000    0.94536
347680.0000    1.17479
347720.0000    1.25061
347760.0000    1.12713
347800.0000    0.20748
347840.0000    0.76519
347880.0000    0.13995
347920.0000    0.80655
347960.0000    0.46430
348000.0000    0.02777
348040.0000   -0.23204
348080.0000    0.34259
348120.0000    0.77596
348160.0000    0.46475
348200.0000    0.43409
348240.0000    0.26059
348280.0000    0.50508
348320.0000    0.38062
348360.0000    0.51377
348400.0000    0.11346
348440.0000    0.18652
348480.0000    0.63389
348520.0000    0.53766
348560.0000    0.74881
348600.0000    0.46190
348640.0000    0.21453
348680.0000    0.71753
348720.0000    0.06212
348760.0000    0.81482
348800.0000    0.99755
348840.0000    1.89468
348880.0000    1.00049
348920.0000    0.48423
348960.0000    1.48800
349000.0000    0.48982
349040.0000    1.36036
349080.0000   -0.05385
349120.0000    1.36830
349160.0000    0.50685
349200.0000    0.25354
349240.0000    0.90261
349280.0000    1.05786
349320.0000    1.02967
349360.0000    0.48356
349400.0000    1.44677
349440.0000    0.74404
349480.0000    1.45249
349520.0000    0.86727
349560.0000    0.79768
349600.0000    0.53899
349640.0000    1.11773
349680.0000    0.79112
349720.0000    0.82487
349760.0000    0.81725
349800.0000    0.53031
349840.0000    0.29675
349880.0000    0.23183
349920.0000    0.73268
349960.0000    1.08245
350000.0000    0.57419
350040.0000    0.42020
350080.0000    0.17032
350120.0000   -0.31889
350160.0000    0.25363
350200.0000    0.71869
350240.0000    0.95529
350280.0000    0.91452
350320.0000    0.81341
350360.0000    0.40282
350400.0000   -0.18613
350440.0000    1.25701
350480.0000    0.54601
350520.0000    0.07979
350560.0000    0.40625
350600.0000    0.25395
350640.0000    0.83352
350680.0000    1.40638
350720.0000    1.73509
350760.0000    0.86744
350800.0000    0.92927
350840.0000    1.14183
350880.0000    0.56325
350920.0000    0.47054
350960.0000    0.54425
351000.0000    0.62026
351040.0000    0.24875
351080.0000    0.90611
351120.0000    1.29929
351160.0000    1.28177
351200.0000    1.01512
351240.0000    0.64769
351280.0000    0.83310
351320.0000    0.67187
351360.0000    0.96105
351400.0000    1.01940
351440.0000    1.16633
351480.0000    1.06618
351520.0000    1.28778
351560.0000    1.12065
351600.0000    1.19989
351640.0000    1.09531
351680.0000    0.66708
351720.0000    0.53756
351760.0000    0.87091
351800.0000    0.82341
351840.0000    0.57969
351880.0000    0.40401
351920.0000   -0.45242
351960.0000   -0.15258
352000.0000    0.92339
352040.0000    0.40543
352080.0000    0.79632
352120.0000    0.55311
352160.0000    0.99962
352200.0000    0.83522
352240.0000    0.38189
352280.0000    0.39880
352320.0000    0.53792
352360.0000    0.55411
352400.0000    0.33013
352440.0000    0.19214
352480.0000    1.14852
352520.0000    1.12201
352560.0000    1.27525
352600.0000    1.66667
352640.0000    1.48695
352680.0000    1.10742
352720.0000    0.58747
352760.0000    0.89106
352800.0000    0.80537
352840.0000    0.99348
352880.0000    1.62461
352920.0000    1.53077
352960.0000    1.92789
353000.0000    1.26102
353040.0000    1.83475
353080.0000    0.80321
353120.0000    0.69368
353160.0000    0.65971
353200.0000    1.02434
353240.0000    0.93507
353280.0000    0.44621
353320.0000    0.52439
353360.0000    0.04978
353400.0000    0.72149
353440.0000    0.89190
353480.0000    0.60957
353520.0000    0.72230
353560.0000    0.85439
353600.0000    0.37783
353640.0000    1.22183
353680.0000    0.20018
353720.0000    0.80302
353760.0000   -0.02800
353800.0000   -0.33667
353840.0000    0.41888
353880.0000    1.04536
353920.0000    1.07819
353960.0000    1.45885
354000.0000    0.99740
354040.0000    1.10519
354080.0000    1.64760
354120.0000    1.86488
354160.0000    0.98560
354200.0000    1.47207
354240.0000    1.49591
354280.0000    1.95151
354320.0000    1.27843
354360.0000    1.06151
354400.0000    1.13005
354440.0000    0.62147
354480.0000    0.83997
354520.0000    1.85385
354560.0000    1.87241
354600.0000    1.46402
354640.0000    1.63384
354680.0000    1.61374
354720.0000    1.60254
354760.0000    1.00293
354800.0000    0.92107
354840.0000    0.99254
354880.0000    1.85403
354920.0000    2.37586
354960.0000    1.77681
355000.0000    1.73343
355040.0000    1.56666
355080.0000    2.43264
355120.0000    2.06499
355160.0000    1.74775
355200.0000    2.54860
355240.0000    1.87107
355280.0000    2.25481
355320.0000    1.62170
355360.0000    1.24353
355400.0000    1.59080
355440.0000    1.00563
355480.0000    1.78064
355520.0000    1.80718
355560.0000    1.62419
355600.0000    1.87932
355640.0000    1.66358
355680.0000    2.50408
355720.0000    2.84242
355760.0000    2.63149
355800.0000    1.12793
355840.0000    1.08659
355880.0000    2.06034
355920.0000    1.03256
355960.0000    1.63328
356000.0000    2.11263
356040.0000    1.00675
356080.0000    1.18165
356120.0000    1.17405
356160.0000    0.08911
356200.0000    0.58049
356240.0000    0.74708
356280.0000    0.94329
356320.0000    0.99128
356360.0000    1.06725
356400.0000    0.11677
356440.0000    0.86968
356480.0000    0.50917
356520.0000    1.42288
356560.0000    0.54157
356600.0000    1.50023
356640.0000    1.54799
356680.0000    0.80961
356720.0000    1.82066
356760.0000    0.86409
356800.0000    0.70735
356840.0000    1.60814
356880.0000    0.83200
356920.0000    1.08379
356960.0000    1.08780
357000.0000    2.49172
357040.0000    1.23801
357080.0000    0.76979
357120.0000    0.61496
357160.0000    1.04413
357200.0000    1.89974
357240.0000    0.68949
357280.0000    1.46011
357320.0000    0.94129
357360.0000    1.04102
357400.0000    0.11619
357440.0000    0.82696
357480.0000    1.23302
357520.0000    1.11042
357560.0000    1.15568
357600.0000    0.86531
357640.0000    0.97554
357680.0000    1.19310
357720.0000    1.17047
357760.0000    1.36864
357800.0000    0.62794
357840.0000    0.83905
357880.0000    0.60956
357920.0000    0.78391
357960.0000    0.73302
358000.0000    0.97049
358040.0000    0.46267
358080.0000    0.73856
358120.0000    1.79160
358160.0000    1.59917
358200.0000    0.94283
358240.0000    1.45920
358280.0000    1.49677
358320.0000    1.34687
358360.0000    0.90396
358400.0000    1.06020
358440.0000    0.54389
358480.0000    0.71229
358520.0000    1.53257
358560.0000    1.03810
358600.0000    0.91593
358640.0000   -0.07754
358680.0000    1.33297
358720.0000    1.56661
358760.0000    1.20201
358800.0000    1.49446
358840.0000    0.89340
358880.0000    1.35665
358920.0000    0.75029
358960.0000    1.51274
359000.0000    2.06330
359040.0000    1.47290
359080.0000    1.88660
359120.0000    2.10233
359160.0000    1.96390
359200.0000    1.61008
359240.0000    1.37741
359280.0000    0.34714
359320.0000    1.39033
359360.0000    1.74246
359400.0000    1.32704
359440.0000    1.68824
359480.0000    1.47183
359520.0000    1.12874
359560.0000    1.18362
359600.0000    1.18642
359640.0000    1.31487
359680.0000    1.91359
359720.0000    1.31189
359760.0000    2.18966
359800.0000    2.42321
359840.0000    2.41493
359880.0000    2.43449
359920.0000    2.44776
359960.0000    1.78176
360000.0000    2.38067
360040.0000    1.71609
360080.0000    2.14065
360120.0000    1.95203
360160.0000    2.01556
360200.0000    1.89832
360240.0000    1.88015
360280.0000    1.58786
360320.0000    1.83252
360360.0000    1.61379
360400.0000    2.04641
360440.0000    1.77688
360480.0000    2.34431
360520.0000    2.09775
360560.0000    2.49470
360600.0000    1.80244
360640.0000    2.06262
360680.0000    1.27255
360720.0000    1.86896
360760.0000    1.97697
360800.0000    1.91531
360840.0000    2.08136
360880.0000    2.59025
360920.0000    1.62604
360960.0000    2.20786
361000.0000    2.47147
361040.0000    1.43619
361080.0000    2.14537
361120.0000    1.75456
361160.0000    1.79742
361200.0000    2.15858
361240.0000    2.46452
361280.0000    1.51869
361320.0000    2.25606
361360.0000    1.80365
361400.0000    2.45370
361440.0000    1.81267
361480.0000    1.56602
361520.0000    1.61131
361560.0000    1.21827
361600.0000    1.49700
361640.0000    1.37734
361680.0000    1.72598
361720.0000    1.33823
361760.0000    1.95315
361800.0000    0.98556
361840.0000    1.33078
361880.0000    0.49917
361920.0000    1.22230
361960.0000    0.73029
362000.0000    1.32092
362040.0000    2.19188
362080.0000    1.90379
362120.0000    2.50854
362160.0000    0.96714
362200.0000    1.98713
362240.0000    0.78386
362280.0000    1.18441
362320.0000    1.89787
362360.0000    0.90670
362400.0000    2.03115
362440.0000    1.57487
362480.0000    0.76802
362520.0000    0.52182
362560.0000    0.86607
362600.0000    0.99453
362640.0000    1.44980
362680.0000    1.38590
362720.0000    1.47422
362760.0000    1.09234
362800.0000    0.73973
362840.0000    1.27592
362880.0000    0.34076
362920.0000    0.42480
362960.0000    0.89996
363000.0000    0.69616
363040.0000    0.95854
363080.0000    0.98770
363120.0000    0.44042
363160.0000    0.78201
363200.0000    0.87354
363240.0000    0.79202
363280.0000    1.62415
363320.0000    1.37669
363360.0000    1.59983
363400.0000    1.60063
363440.0000    1.98379
363480.0000    0.92018
363520.0000    1.12897
363560.0000    2.04410
363600.0000    1.91534
363640.0000    1.66178
363680.0000    1.36507
363720.0000    2.27367
363760.0000    1.44116
363800.0000    2.02661
363840.0000    1.60202
363880.0000    1.72901
363920.0000    1.44330
363960.0000    1.47133
364000.0000    1.26442
364040.0000    0.92402
364080.0000    0.90254
364120.0000    0.80768
364160.0000    1.25997
364200.0000    1.37118
364240.0000    1.20484
364280.0000    0.76227
364320.0000    0.57498
364360.0000    1.54764
364400.0000    0.72005
364440.0000    1.28503
364480.0000    0.77150
364520.0000    1.06325
364560.0000    1.00331
364600.0000    1.70497
364640.0000    1.75591
364680.0000    1.00417
364720.0000    1.38097
364760.0000    0.71757
364800.0000    1.73846
364840.0000    1.09715
364880.0000    0.88702
364920.0000    0.11855
364960.0000    0.74301
365000.0000    1.06611
365040.0000    1.13289
365080.0000    0.37308
365120.0000    1.25050
365160.0000    0.82314
365200.0000    1.52982
365240.0000    0.61719
365280.0000    0.51215
365320.0000    0.89816
365360.0000    0.93493
365400.0000    0.37852
365440.0000    0.68303
365480.0000    0.34274
365520.0000    0.07805
365560.0000    0.98031
365600.0000    0.39728
365640.0000    1.34111
365680.0000    0.81155
365720.0000    0.71337
365760.0000    1.00289
365800.0000    1.58713
365840.0000    1.04045
365880.0000    1.01872
365920.0000    0.90440
365960.0000    1.28325
366000.0000    1.31108
366040.0000    1.19015
366080.0000    0.94617
366120.0000    1.19395
366160.0000    1.16587
366200.0000    0.76141
366240.0000    0.66991
366280.0000    0.83022
366320.0000    1.38062
366360.0000    1.43098
366400.0000    1.41229
366440.0000    1.14277
366480.0000    1.26894
366520.0000    0.23607
366560.0000    0.74584
366600.0000    0.98515
366640.0000    0.80755
366680.0000    0.85188
366720.0000    0.79162
366760.0000    0.69059
366800.0000    1.43513
366840.0000    1.95973
366880.0000    1.16694
366920.0000    0.85955
366960.0000    1.75421
367000.0000    1.54878
367040.0000    0.38303
367080.0000    1.52896
367120.0000    0.51176
367160.0000    1.18681
367200.0000    1.08548
367240.0000    0.66455
367280.0000    1.35150
367320.0000    1.20926
367360.0000    1.28273
367400.0000    2.15312
367440.0000    1.09862
367480.0000    1.16664
367520.0000    0.85863
367560.0000    1.02506
367600.0000    0.12792
367640.0000    1.22135
367680.0000    1.06945
367720.0000    1.31073
367760.0000    1.74169
367800.0000    1.85978
367840.0000    0.79128
367880.0000    0.36610
367920.0000    0.41856
367960.0000    1.27438
368000.0000    1.52101
368040.0000    1.08256
368080.0000    1.33375
368120.0000    1.32857
368160.0000    1.89141
368200.0000    1.46776
368240.0000    1.67762
368280.0000    1.92051
368320.0000    1.48262
368360.0000    1.70788
368400.0000    1.63148
368440.0000    1.86944
368480.0000    2.17375
368520.0000    1.44547
368560.0000    1.75362
368600.0000    1.74807
368640.0000    2.35714
368680.0000    1.60448
368720.0000    1.27737
368760.0000    1.43128
368800.0000    1.45094
368840.0000    0.94567
368880.0000    0.94423
368920.0000    0.84299
368960.0000    0.48278
369000.0000    1.41729
369040.0000    1.52474
369080.0000    1.35518
369120.0000    0.74704
369160.0000    0.58909
369200.0000    1.35796
369240.0000    1.23584
369280.0000    1.31735
369320.0000    0.31518
369360.0000    1.06559
369400.0000    0.65162
369440.0000    0.81592
369480.0000    0.80725
369520.0000    0.76513
369560.0000    1.83830
369600.0000    1.96366
369640.0000    1.83054
369680.0000    1.02497
369720.0000    1.36591
369760.0000    0.83633
369800.0000    0.77452
369840.0000    1.73494
369880.0000    1.01548
369920.0000    0.94364
369960.0000    1.90097
370000.0000    1.78992
370040.0000    1.41844
370080.0000    1.45966
370120.0000    1.46838
370160.0000    1.31518
370200.0000    1.65667
370240.0000    0.23126
370280.0000    0.68093
370320.0000    0.27592
370360.0000   -0.25065
370400.0000   -0.39977
370440.0000    0.74674
370480.0000    0.43126
370520.0000    0.30034
370560.0000    0.42663
370600.0000    0.27240
370640.0000    0.84207
370680.0000    0.63995
370720.0000    0.50646
370760.0000    1.08534
370800.0000    1.14118
370840.0000    0.84740
370880.0000    1.57578
370920.0000    1.23216
370960.0000    1.24571
371000.0000    1.01486
371040.0000    1.34215
371080.0000    0.60415
371120.0000    0.57773
371160.0000    1.07313
371200.0000    0.61742
371240.0000    1.72327
371280.0000    1.03031
371320.0000    1.17282
371360.0000    1.19451
371400.0000    0.92890
371440.0000    1.08339
371480.0000    0.76872
371520.0000    1.28353
371560.0000    0.90672
371600.0000    1.26194
371640.0000    0.52643
371680.0000    0.87302
371720.0000    1.15584
371760.0000    0.37583
371800.0000    0.29477
371840.0000    1.03814
371880.0000    0.50243
371920.0000    0.74918
371960.0000    1.20272
372000.0000    0.67679
372040.0000    0.10268
372080.0000    0.79686
372120.0000    0.67999
372160.0000    0.94143
372200.0000    1.21879
372240.0000    0.69449
372280.0000    0.56149
372320.0000    0.68067
372360.0000    0.17077
372400.0000    0.71789
372440.0000    0.91214
372480.0000    1.13642
372520.0000    0.46107
372560.0000    0.36748
372600.0000    0.31868
372640.0000    0.88856
372680.0000    0.91495
372720.0000    0.71148
372760.0000    1.15660
372800.0000    0.58725
372840.0000    0.63518
372880.0000    0.56631
372920.0000    0.80352
372960.0000    1.09911
373000.0000    0.92944
373040.0000    1.25567
373080.0000    1.40820
373120.0000    0.73159
373160.0000    0.82453
373200.0000    1.05520
373240.0000    1.23559
373280.0000    1.48175
373320.0000    0.99251
373360.0000    1.20412
373400.0000    0.96294
373440.0000    1.39503
373480.0000    1.28995
373520.0000    1.25382
373560.0000    1.17149
373600.0000    1.08811
373640.0000    0.74513
373680.0000    0.87085
373720.0000    0.73073
373760.0000    0.70577
373800.0000    1.08109
373840.0000    0.82100
373880.0000    0.59071
373920.0000    0.43710
373960.0000    1.15956
374000.0000    1.80017
374040.0000    1.23068
374080.0000    1.78803
374120.0000    1.05442
374160.0000    1.10884
374200.0000    1.04716
374240.0000    0.83477
374280.0000    1.33795
374320.0000    1.20592
374360.0000    0.98757
374400.0000    0.81732
374440.0000    0.78624
374480.0000    1.44135
374520.0000    1.19407
374560.0000    1.18803
374600.0000    1.13522
374640.0000    1.63152
374680.0000    1.23598
374720.0000    1.57272
374760.0000    1.78494
374800.0000    1.90770
374840.0000    1.22427
374880.0000    1.32560
374920.0000    1.11963
374960.0000    1.54565
375000.0000    1.24474
375040.0000    1.13120
375080.0000    1.60482
375120.0000    2.19754
375160.0000    1.52928
375200.0000    1.43393
375240.0000    1.94620
375280.0000    1.52610
375320.0000    2.20257
375360.0000    1.63531
375400.0000    1.87723
375440.0000    1.04289
375480.0000    1.63896
375520.0000    0.89134
375560.0000    1.28144
375600.0000    1.60710
375640.0000    0.94869
375680.0000    1.09177
375720.0000    0.82003
375760.0000    0.99734
375800.0000    1.34284
375840.0000    1.75570
375880.0000    0.97208
375920.0000    0.91243
375960.0000    1.44762
376000.0000    0.77662
376040.0000    0.69991
376080.0000    0.39083
376120.0000    0.95178
376160.0000    0.41463
376200.0000    0.42641
376240.0000    0.65082
376280.0000    0.23724
376320.0000    1.01296
376360.0000    0.99194
376400.0000    0.44967
376440.0000    0.06498
376480.0000    0.06109
376520.0000    0.68637
376560.0000    0.84749
376600.0000    0.05434
376640.0000    0.65478
376680.0000    0.05034
376720.0000    0.16459
376760.0000    0.49262
376800.0000    0.47200
376840.0000    0.89392
376880.0000    0.99318
376920.0000    0.62192
376960.0000    0.81841
377000.0000    0.32487
377040.0000    0.64391
377080.0000    1.14213
377120.0000    0.55856
377160.0000    1.16148
377200.0000    0.32781
377240.0000    0.81413
377280.0000    1.07269
377320.0000    1.70418
377360.0000    0.80031
377400.0000    0.96749
377440.0000    0.37850
377480.0000    1.65309
377520.0000    2.13970
377560.0000    1.29988
377600.0000    0.84619
377640.0000    0.70174
377680.0000    1.17914
377720.0000    1.01715
377760.0000    1.46465
377800.0000    0.54623
377840.0000    0.89892
377880.0000    0.09671
377920.0000    0.76444
377960.0000    1.39394
378000.0000    1.03329
378040.0000    0.60015
378080.0000    0.74800
378120.0000    1.38421
378160.0000    0.84605
378200.0000    0.73609
378240.0000    1.18965
378280.0000    0.98072
378320.0000    0.79496
378360.0000    0.95685
378400.0000    1.23823
378440.0000    0.98979
378480.0000    1.13794
378520.0000    1.28641
378560.0000    0.74179
378600.0000    0.99034
378640.0000    1.40808
378680.0000    1.27672
378720.0000    1.52992
378760.0000    1.90306
378800.0000    1.37498
378840.0000    0.90703
378880.0000    1.52866
378920.0000    1.46796
378960.0000    0.92018
379000.0000    1.62478
379040.0000    0.51837
379080.0000    1.03593
379120.0000    1.41232
379160.0000    1.84572
379200.0000    1.02497
379240.0000    1.14244
379280.0000    0.67272
379320.0000    0.52763
379360.0000    0.88231
379400.0000    1.05962
379440.0000    1.04126
379480.0000    1.22235
379520.0000    1.00224
379560.0000    1.35574
379600.0000    1.91619
379640.0000    1.84948
379680.0000    1.00756
379720.0000    1.19980
379760.0000    1.47605
379800.0000    1.34893
379840.0000    1.36662
379880.0000    1.35656
379920.0000    1.08207
379960.0000    1.57900
380000.0000    1.54646
380040.0000    0.52914
380080.0000    1.23252
380120.0000    0.70561
380160.0000    0.94402
380200.0000    0.98630
380240.0000    1.06308
380280.0000    1.25047
380320.0000    1.96219
380360.0000    1.27166
380400.0000    1.46423
380440.0000    1.07237
380480.0000    1.21268
380520.0000    1.91554
380560.0000    1.07366
380600.0000    1.38459
380640.0000    1.44078
380680.0000    1.36808
380720.0000    0.84355
380760.0000    0.70248
380800.0000    0.54191
380840.0000    1.16719
380880.0000    1.35929
380920.0000    1.18383
380960.0000    1.43710
381000.0000    1.19044
381040.0000    1.34102
381080.0000    1.44520
381120.0000    0.76521
381160.0000    1.36396
381200.0000    0.55542
381240.0000    1.05411
381280.0000    0.53706
381320.0000    0.97237
381360.0000    0.51792
381400.0000    0.55741
381440.0000    0.40738
381480.0000    1.07674
381520.0000    1.00614
381560.0000    0.79736
381600.0000    0.25977
381640.0000    0.34451
381680.0000    0.26506
381720.0000    0.25163
381760.0000    0.83299
381800.0000    0.37841
381840.0000    1.01415
381880.0000    0.77000
381920.0000    1.30710
381960.0000    0.41629
382000.0000    1.40580
382040.0000    0.76754
382080.0000    0.81362
382120.0000    0.76253
382160.0000    1.45768
382200.0000    1.43498
382240.0000    1.39786
382280.0000    1.35821
382320.0000    0.61456
382360.0000    0.73382
382400.0000    0.32133
382440.0000    0.86295
382480.0000    0.08107
382520.0000    0.69566
382560.0000    1.31228
382600.0000    1.44547
382640.0000    1.43914
382680.0000    2.04985
382720.0000    1.72847
382760.0000    0.40158
382800.0000    1.02335
382840.0000    0.89528
382880.0000    0.25907
382920.0000    1.27483
382960.0000    0.64114
383000.0000    1.11861
383040.0000    1.05549
383080.0000    0.65032
383120.0000    0.80922
383160.0000    0.87471
383200.0000    1.01637
383240.0000    0.46423
383280.0000    0.79327
383320.0000    0.45707
383360.0000    1.01819
383400.0000    0.78872
383440.0000    0.82850
383480.0000    0.36759
383520.0000    0.23317
383560.0000    0.49793
383600.0000    0.79517
383640.0000    1.42851
383680.0000    1.42153
383720.0000    1.14108
383760.0000    0.57546
383800.0000    0.51724
383840.0000    0.16720
383880.0000    1.00007
383920.0000    0.68212
383960.0000    0.63458
384000.0000    0.28078
384040.0000    0.77435
384080.0000    0.60140
384120.0000    0.42441
384160.0000    0.67121
384200.0000    0.12403
384240.0000   -0.57530
384280.0000   -0.28697
384320.0000   -0.32763
384360.0000    0.30122
384400.0000    0.22108
384440.0000   -0.25338
384480.0000    0.10232
384520.0000   -0.41210
384560.0000    0.94473
384600.0000    0.41498
384640.0000    0.61192
384680.0000    0.74670
384720.0000    1.09362
384760.0000    1.70656
384800.0000    1.18211
384840.0000    1.41735
384880.0000    1.61770
384920.0000    1.42809
384960.0000    1.01039
385000.0000    0.55576
385040.0000    0.96452
385080.0000    1.28994
385120.0000    1.59412
385160.0000    0.71617
385200.0000    1.12976
385240.0000    1.62673
385280.0000    1.22300
385320.0000    1.32021
385360.0000    1.46154
385400.0000    1.46455
385440.0000    1.64241
385480.0000    1.41993
385520.0000    1.59412
385560.0000    2.13208
385600.0000    0.84873
385640.0000    0.98299
385680.0000    1.41208
385720.0000    1.21350
385760.0000    0.16605
385800.0000    0.69014
385840.0000    1.24482
385880.0000    0.96981
385920.0000    0.54864
385960.0000    0.81728
386000.0000    1.12588
386040.0000    0.94013
386080.0000    0.55750
386120.0000    0.98219
386160.0000    1.03357
386200.0000    0.72733
386240.0000    1.09217
386280.0000    1.65350
386320.0000    1.52271
386360.0000    0.76225
386400.0000    1.55701
386440.0000    1.11065
386480.0000    1.10131
386520.0000    1.42927
386560.0000    1.25100
386600.0000    1.31916
386640.0000    1.44456
386680.0000    1.63510
386720.0000    0.99776
386760.0000    1.93557
386800.0000    1.01648
386840.0000    1.31863
386880.0000    1.75318
386920.0000    1.18684
386960.0000    1.11787
387000.0000    1.66713
387040.0000    2.02538
387080.0000    1.70352
387120.0000    1.91759
387160.0000    1.18117
387200.0000    2.09019
387240.0000    1.31507
387280.0000    1.60929
387320.0000    1.97066
387360.0000    2.39874
387400.0000    1.99000
387440.0000    1.50454
387480.0000    1.38651
387520.0000    1.61333
387560.0000    1.39023
387600.0000    1.96983
387640.0000    2.11967
387680.0000    2.59746
387720.0000    1.79337
387760.0000    2.53225
387800.0000    1.84328
387840.0000    1.90096
387880.0000    1.54995
387920.0000    1.66686
387960.0000    1.29426
388000.0000    1.36859
388040.0000    0.91523
388080.0000    1.56451
388120.0000    1.96699
388160.0000    1.01744
388200.0000    1.76856
388240.0000    1.46144
388280.0000    2.39742
388320.0000    1.48362
388360.0000    1.35238
388400.0000    1.45831
388440.0000    1.69003
388480.0000    1.95893
388520.0000    1.17049
388560.0000    1.57113
388600.0000    1.77324
388640.0000    1.78486
388680.0000    1.06153
388720.0000    0.79032
388760.0000    1.17499
388800.0000    1.62238
388840.0000    2.18085
388880.0000    1.43272
388920.0000    2.00563
388960.0000    1.41394
389000.0000    1.63084
389040.0000    2.19663
389080.0000    2.25705
389120.0000    1.81462
389160.0000    1.77863
389200.0000    1.38062
389240.0000    1.79076
389280.0000    1.62110
389320.0000    1.90424
389360.0000    1.45514
389400.0000    2.12252
389440.0000    1.74039
389480.0000    1.58639
389520.0000    1.69568
389560.0000    2.48654
389600.0000    1.91760
389640.0000    2.13406
389680.0000    1.86956
389720.0000    2.03445
389760.0000    2.11821
389800.0000    1.82180
389840.0000    2.23852
389880.0000    2.11918
389920.0000    2.05485
389960.0000    2.37684
390000.0000    2.13791
390040.0000    2.71640
390080.0000    1.63712
390120.0000    2.18042
390160.0000    3.18217
390200.0000    2.56199
390240.0000    2.55728
390280.0000    2.35654
390320.0000    2.67828
390360.0000    2.57258
390400.0000    2.70921
390440.0000    2.27897
390480.0000    2.45262
390520.0000    2.45319
390560.0000    2.36928
390600.0000    2.48702
390640.0000    2.61859
390680.0000    2.09420
390720.0000    1.98296
390760.0000    2.11808
390800.0000    1.84872
390840.0000    2.41519
390880.0000    1.62414
390920.0000    2.44707
390960.0000    2.55591
391000.0000    2.93764
391040.0000    2.68390
391080.0000    2.50644
391120.0000    2.00516
391160.0000    2.35459
391200.0000    1.67054
391240.0000    2.42725
391280.0000    2.28489
391320.0000    1.54072
391360.0000    2.01437
391400.0000    2.03903
391440.0000    1.81234
391480.0000    1.64585
391520.0000    2.10093
391560.0000    1.63977
391600.0000    2.29878
391640.0000    1.50917
391680.0000    1.80336
391720.0000    1.84679
391760.0000    1.50685
391800.0000    2.55106
391840.0000    1.74817
391880.0000    2.04620
391920.0000    2.12115
391960.0000    1.80011
392000.0000    1.06688
392040.0000    0.97306
392080.0000    1.64309
392120.0000    1.79586
392160.0000    1.93794
392200.0000    1.68579
392240.0000    1.46943
392280.0000    2.10291
392320.0000    1.97588
392360.0000    1.95183
392400.0000    2.30401
392440.0000    1.91367
392480.0000    1.08659
392520.0000    1.26368
392560.0000    0.93341
392600.0000    1.34478
392640.0000    2.04586
392680.0000    0.74421
392720.0000    1.28088
392760.0000    1.49236
392800.0000    1.01336
392840.0000    1.66772
392880.0000    2.29598
392920.0000    1.26903
392960.0000    0.68729
393000.0000    1.10546
393040.0000    1.44326
393080.0000    0.46314
393120.0000    0.33410
393160.0000    0.64628
393200.0000    1.00902
393240.0000    0.61546
393280.0000    1.39111
393320.0000    0.89829
393360.0000    1.52061
393400.0000    0.85850
393440.0000    1.01586
393480.0000    1.17464
393520.0000    0.75920
393560.0000    0.99041
393600.0000    1.49320
393640.0000    1.78442
393680.0000    1.60142
393720.0000    0.70157
393760.0000    1.01147
393800.0000    1.30562
393840.0000    1.18966
393880.0000    0.94489
393920.0000    1.31146
393960.0000    1.28914
394000.0000    1.24591
394040.0000    1.13298
394080.0000    1.48614
394120.0000    0.82789
394160.0000    1.51623
394200.0000    1.14537
394240.0000    1.55702
394280.0000    0.77728
394320.0000    0.49544
394360.0000    0.85402
394400.0000    1.57609
394440.0000    1.45661
394480.0000    0.53485
394520.0000    1.22860
394560.0000    1.00915
394600.0000    0.97236
394640.0000    0.68918
394680.0000    1.39682
394720.0000    1.11986
394760.0000    0.98873
394800.0000    1.10479
394840.0000    1.07249
394880.0000    1.38084
394920.0000    1.23242
394960.0000    1.12690
395000.0000    1.72499
395040.0000    1.83995
395080.0000    1.27934
395120.0000    1.73349
395160.0000    1.91486
395200.0000    1.70817
395240.0000    1.64752
395280.0000    1.29179
395320.0000    1.01685
395360.0000    0.98946
395400.0000    0.94541
395440.0000    0.77206
395480.0000    0.71799
395520.0000    0.93717
395560.0000    1.17196
395600.0000    1.71836
395640.0000    1.90492
395680.0000    1.76399
395720.0000    1.04307
395760.0000    1.22280
395800.0000    0.61410
395840.0000    0.53128
395880.0000    0.74150
395920.0000    0.17534
395960.0000    0.10020
396000.0000    0.65304
396040.0000    0.76949
396080.0000    0.93078
396120.0000    1.06113
396160.0000    0.89577
396200.0000    0.60207
396240.0000    1.11621
396280.0000    0.45567
396320.0000    0.86054
396360.0000    0.57996
396400.0000    1.95607
396440.0000    1.03491
396480.0000    1.35600
396520.0000    0.32012
396560.0000    1.07959
396600.0000    0.43118
396640.0000    0.67396
396680.0000    1.38594
396720.0000    1.68633
396760.0000    1.34998
396800.0000    0.88331
396840.0000    1.88144
396880.0000    1.44199
396920.0000    2.22959
396960.0000    1.54781
397000.0000    1.60911
397040.0000    1.52673
397080.0000    1.68097
397120.0000    1.44308
397160.0000    1.44285
397200.0000    1.70684
397240.0000    1.73455
397280.0000    1.95477
397320.0000    1.08658
397360.0000    1.30889
397400.0000    2.29942
397440.0000    2.03730
397480.0000    1.48378
397520.0000    1.45892
397560.0000    1.99318
397600.0000    2.39844
397640.0000    1.20263
397680.0000    1.52808
397720.0000    1.28434
397760.0000    1.24975
397800.0000    2.62624
397840.0000    2.32774
397880.0000    1.56903
397920.0000    1.23185
397960.0000    1.78650
398000.0000    1.84431
398040.0000    1.52399
398080.0000    1.03779
398120.0000    0.91572
398160.0000    1.99832
398200.0000    1.68795
398240.0000    2.17215
398280.0000    1.56139
398320.0000    1.95885
398360.0000    1.82114
398400.0000    1.06697
398440.0000    2.17586
398480.0000    0.97090
398520.0000    1.08362
398560.0000    0.43327
398600.0000    1.39643
398640.0000    1.21094
398680.0000    0.79595
398720.0000    1.38671
398760.0000    1.93010
398800.0000    0.81836
398840.0000    0.90091
398880.0000    1.48049
398920.0000    1.10669
398960.0000    1.43111
399000.0000    2.26394
399040.0000    1.76007
399080.0000    0.86060
399120.0000    1.00694
399160.0000    1.05463
399200.0000    1.65754
399240.0000    1.28515
399280.0000    1.64596
399320.0000    1.52825
399360.0000    1.62782
399400.0000    1.71092
399440.0000    1.23014
399480.0000    1.60896
399520.0000    2.28746
399560.0000    1.36575
399600.0000    1.72424
399640.0000    1.26332
399680.0000    1.68661
399720.0000    2.51802
399760.0000    1.69666
399800.0000    1.49903
399840.0000    2.27365
399880.0000    2.00747
399920.0000    2.49444
399960.0000    1.33741
400000.0000    1.77808
400040.0000    1.06570
400080.0000    2.01997
400120.0000    1.11562
400160.0000    0.95719
400200.0000    0.97160
400240.0000    1.28667
400280.0000    1.16918
400320.0000    0.92896
400360.0000    2.74187
400400.0000    2.04219
400440.0000    2.08402
400480.0000    2.14086
400520.0000    1.92858
400560.0000    1.91412
400600.0000    1.65897
400640.0000    0.88963
400680.0000    1.07500
400720.0000    0.47167
400760.0000    1.02977
400800.0000    1.11332
400840.0000    1.57600
400880.0000    1.06806
400920.0000    1.61153
400960.0000    1.21630
401000.0000    1.04085
401040.0000    1.89613
401080.0000    1.78555
401120.0000    1.20694
401160.0000    1.70230
401200.0000    1.80935
401240.0000    1.49002
401280.0000    2.40303
401320.0000    1.50227
401360.0000    1.42544
401400.0000    2.20226
401440.0000    2.24044
401480.0000    1.88976
401520.0000    1.22787
401560.0000    1.52457
401600.0000    2.31395
401640.0000    1.52687
401680.0000    1.94916
401720.0000    1.59916
401760.0000    1.39192
401800.0000    1.88272
401840.0000    2.45799
401880.0000    2.06948
401920.0000    1.49738
401960.0000    1.73346
402000.0000    2.45826
402040.0000    1.56933
402080.0000    2.75690
402120.0000    3.10267
402160.0000    1.63056
402200.0000    1.40980
402240.0000    1.54891
402280.0000    1.50817
402320.0000    2.22723
402360.0000    1.79565
402400.0000    1.94036
402440.0000    0.92229
402480.0000    0.60107
402520.0000    0.76395
402560.0000    0.57188
402600.0000    0.35610
402640.0000    1.25040
402680.0000    1.44677
402720.0000    1.68951
402760.0000    1.16650
402800.0000    2.00896
402840.0000    1.49078
402880.0000    2.31232
402920.0000    2.48068
402960.0000    1.38035
403000.0000    2.21208
403040.0000    0.94598
403080.0000    1.18812
403120.0000    0.83625
403160.0000    0.98630
403200.0000    1.72712
403240.0000    1.39600
403280.0000    1.10445
403320.0000    0.47945
403360.0000    0.21394
403400.0000    1.43446
403440.0000    1.35145
403480.0000    0.97451
403520.0000    1.01839
403560.0000    0.90785
403600.0000    0.54256
403640.0000    0.58971
403680.0000    1.06597
403720.0000    0.44799
403760.0000    0.98773
403800.0000    1.04960
403840.0000    0.61948
403880.0000    1.05722
403920.0000    1.08352
403960.0000    0.49215
404000.0000    0.76496
404040.0000    1.13512
404080.0000    0.50552
404120.0000    1.00900
404160.0000    1.33081
404200.0000    0.70802
404240.0000    1.20987
404280.0000    0.84708
404320.0000    1.29976
404360.0000    1.19827
404400.0000    1.17569
404440.0000    0.95304
404480.0000    1.34915
404520.0000    0.87664
404560.0000    1.87966
404600.0000    1.19099
404640.0000    1.18858
404680.0000    1.16210
404720.0000    0.96413
404760.0000    1.34491
404800.0000    1.04493
404840.0000    1.04542
404880.0000    0.75847
404920.0000    0.89322
404960.0000    1.08238
405000.0000    0.77209
405040.0000    0.21815
405080.0000   -0.24599
405120.0000    0.35276
405160.0000    0.23988
405200.0000    1.28223
405240.0000    0.99797
405280.0000    1.15375
405320.0000    1.05811
405360.0000    1.27360
405400.0000    0.71370
405440.0000    1.03709
405480.0000    1.49642
405520.0000    1.33874
405560.0000    1.52655
405600.0000    1.35734
405640.0000    1.71998
405680.0000    1.46881
405720.0000    1.36865
405760.0000    1.45108
405800.0000    1.64658
405840.0000    1.14412
405880.0000    0.97603
405920.0000    1.75271
405960.0000    0.62866
406000.0000    1.60869
406040.0000    1.42112
406080.0000    2.10492
406120.0000    1.52496
406160.0000    1.55187
406200.0000    1.24171
406240.0000    1.41429
406280.0000    1.20491
406320.0000    0.75153
406360.0000    1.41199
406400.0000    1.35122
406440.0000    1.64742
406480.0000    1.23978
406520.0000    0.64893
406560.0000    1.08126
406600.0000    1.65000
406640.0000    1.17964
406680.0000    1.98505
406720.0000    2.24883
406760.0000    1.70340
406800.0000    1.72885
406840.0000    1.72390
406880.0000    1.18529
406920.0000    1.82011
406960.0000    1.26313
407000.0000    1.58630
407040.0000    1.35725
407080.0000    1.25083
407120.0000    1.26411
407160.0000    1.26982
407200.0000    1.61768
407240.0000    1.23191
407280.0000    0.99434
407320.0000    0.82992
407360.0000    0.49341
407400.0000    0.99036
407440.0000    0.41963
407480.0000    0.92877
407520.0000    0.10385
407560.0000    0.53275
407600.0000    0.78501
407640.0000    1.78785
407680.0000    0.71910
407720.0000    1.66480
407760.0000    1.00231
407800.0000    0.73619
407840.0000    1.28963
407880.0000    0.24448
407920.0000    0.93998
407960.0000    0.91158
408000.0000    1.03486
408040.0000    0.37213
408080.0000    1.55020
408120.0000    1.57481
408160.0000    1.59010
408200.0000    0.74372
408240.0000    1.08774
408280.0000    1.64933
408320.0000    1.17952
408360.0000    1.48955
408400.0000    0.85486
408440.0000    1.27412
408480.0000    2.13337
408520.0000    1.58617
408560.0000    2.50316
408600.0000    2.04814
408640.0000    1.74206
408680.0000    0.54967
408720.0000    1.57064
408760.0000    1.10972
408800.0000    1.65818
408840.0000    1.16649
408880.0000    1.45783
408920.0000    1.07416
408960.0000    2.03810
409000.0000    1.43746
409040.0000    1.08984
409080.0000    1.24244
409120.0000    1.06833
409160.0000    0.98813
409200.0000    0.80299
409240.0000    1.17355
409280.0000    1.04237
409320.0000    1.73858
409360.0000    1.27497
409400.0000    0.78791
409440.0000    0.60747
409480.0000    0.10593
409520.0000    1.01973
409560.0000    0.51173
409600.0000    0.25784
409640.0000    0.98491
409680.0000    1.44590
409720.0000    0.70858
409760.0000    1.44479
409800.0000    1.18282
409840.0000    0.59357
409880.0000    1.13033
409920.0000    0.73138
409960.0000    0.97830
410000.0000    1.23338
410040.0000    1.84290
410080.0000    1.22654
410120.0000    1.02498
410160.0000    1.11936
410200.0000    1.17767
410240.0000    1.36619
410280.0000    1.54851
410320.0000    1.61946
410360.0000    1.85247
410400.0000    2.20428
410440.0000    1.53384
410480.0000    1.76551
410520.0000    1.69295
410560.0000    1.73153
410600.0000    1.96200
410640.0000    2.26607
410680.0000    2.57909
410720.0000    2.75160
410760.0000    2.47422
410800.0000    2.58007
410840.0000    2.62084
410880.0000    2.01955
410920.0000    1.86069
410960.0000    1.71294
411000.0000    2.26268
411040.0000    2.11977
411080.0000    1.91301
411120.0000    1.54773
411160.0000    2.78205
411200.0000    2.15614
411240.0000    1.81489
411280.0000    1.42963
411320.0000    1.24001
411360.0000    1.41264
411400.0000    1.28837
411440.0000    2.13868
411480.0000    1.62126
411520.0000    2.26143
411560.0000    2.38988
411600.0000    1.99702
411640.0000    2.61304
411680.0000    1.77338
411720.0000    2.49798
411760.0000    1.93652
411800.0000    1.41458
411840.0000    1.82826
411880.0000    2.68855
411920.0000    1.90747
411960.0000    2.07887
412000.0000    1.75499
412040.0000    1.48010
412080.0000    1.30570
412120.0000    1.33343
412160.0000    2.19976
412200.0000    2.13049
412240.0000    1.81598
412280.0000    2.19041
412320.0000    1.89223
412360.0000    1.88930
412400.0000    2.26875
412440.0000    1.87386
412480.0000    2.21328
412520.0000    2.48946
412560.0000    1.98793
412600.0000    1.95069
412640.0000    2.19078
412680.0000    1.68137
412720.0000    1.24068
412760.0000    2.26692
412800.0000    1.29097
412840.0000    1.39906
412880.0000    1.45607
412920.0000    1.09186
412960.0000    1.47370
413000.0000    1.16214
413040.0000    2.15404
413080.0000    2.16085
413120.0000    1.74476
413160.0000    1.61709
413200.0000    2.20134
413240.0000    2.27413
413280.0000    2.57482
413320.0000    1.67757
413360.0000    1.77439
413400.0000    2.51669
413440.0000    2.52339
413480.0000    2.95499
413520.0000    2.56957
413560.0000    3.08158
413600.0000    3.06186
413640.0000    2.27823
413680.0000    2.02654
413720.0000    1.58547
413760.0000    1.80848
413800.0000    1.04083
413840.0000    1.68648
413880.0000    1.75643
413920.0000    2.05635
413960.0000    2.36783
414000.0000    1.58708
414040.0000    2.03292
414080.0000    1.42423
414120.0000    1.57472
414160.0000    2.43842
414200.0000    2.58671
414240.0000    2.53468
414280.0000    1.69394
414320.0000    1.41455
414360.0000    1.24347
414400.0000    1.91093
414440.0000    1.73151
414480.0000    1.21134
414520.0000    1.65885
414560.0000    0.49895
414600.0000    0.89391
414640.0000    1.14067
414680.0000    1.88197
414720.0000    1.24934
414760.0000    0.85091
414800.0000    1.12148
414840.0000    1.34568
414880.0000    1.65413
414920.0000    1.22170
414960.0000    1.95694
415000.0000    1.34201
415040.0000    1.96069
415080.0000    1.45578
415120.0000    0.85153
415160.0000    0.63951
415200.0000    1.59439
415240.0000    1.52713
415280.0000   -0.22561
415320.0000    0.18138
415360.0000    1.06626
415400.0000    1.67939
415440.0000    1.29691
415480.0000    1.41818
415520.0000    0.67953
415560.0000    1.06893
415600.0000    0.62597
415640.0000    0.49422
415680.0000    1.46779
415720.0000    1.59543
415760.0000    1.29855
415800.0000    1.63747
415840.0000    1.27769
415880.0000    1.60885
415920.0000    0.95170
415960.0000    0.91492
416000.0000    1.46487
416040.0000    1.09180
416080.0000    1.58666
416120.0000    1.32230
416160.0000    0.81884
416200.0000    2.04753
416240.0000    1.43360
416280.0000    1.12880
416320.0000    1.26085
416360.0000    0.88015
416400.0000    0.98484
416440.0000    1.20237
416480.0000    0.29531
416520.0000    1.13873
416560.0000    1.35175
416600.0000    0.35525
416640.0000    0.46148
416680.0000    0.92842
416720.0000    0.99466
416760.0000    1.13235
416800.0000    0.64414
416840.0000    0.93879
416880.0000    0.56930
416920.0000    1.53347
416960.0000    1.65131
417000.0000    1.10794
417040.0000    1.86481
417080.0000    0.40120
417120.0000    1.39692
417160.0000    1.32353
417200.0000    1.08507
417240.0000    1.81547
417280.0000    1.06690
417320.0000    2.00715
417360.0000    1.64543
417400.0000    1.40094
417440.0000    1.23334
417480.0000    1.54280
417520.0000    0.81023
417560.0000    1.51826
417600.0000    0.81228
417640.0000    0.82588
417680.0000    1.27227
417720.0000    1.15765
417760.0000    1.68289
417800.0000    0.94579
417840.0000    1.40748
417880.0000    1.46082
417920.0000    1.67254
417960.0000    1.74039
418000.0000    0.87458
418040.0000    1.30808
418080.0000    1.07797
418120.0000    2.03223
418160.0000    1.29405
418200.0000    1.88057
418240.0000    1.22115
418280.0000    1.74293
418320.0000    1.24070
418360.0000    1.55263
418400.0000    1.48127
418440.0000    0.75864
418480.0000    1.02918
418520.0000    0.50441
418560.0000    0.17812
418600.0000   -0.26560
418640.0000   -0.47240
418680.0000   -0.10541
418720.0000    0.64870
418760.0000    0.87871
418800.0000    0.57200
418840.0000    0.30799
418880.0000    0.91803
418920.0000    1.09998
418960.0000    0.76127
419000.0000    1.91768
419040.0000    0.87385
419080.0000    0.95015
419120.0000    1.21708
419160.0000    1.01954
419200.0000    0.63364
419240.0000    0.97156
419280.0000    1.41559
419320.0000    1.53955
419360.0000    2.00329
419400.0000    2.21695
419440.0000    1.94015
419480.0000    1.47870
419520.0000    1.50806
419560.0000    1.62488
419600.0000    1.39590
419640.0000    1.35187
419680.0000    1.44889
419720.0000    1.44509
419760.0000    0.95613
419800.0000    1.51129
419840.0000    1.18219
419880.0000    1.57616
419920.0000    0.56193
419960.0000    1.36638
420000.0000    1.82554
420040.0000    0.58496
420080.0000    0.99073
420120.0000    0.74034
420160.0000    1.11953
420200.0000    1.90558
420240.0000    1.51807
420280.0000    1.32340
420320.0000    1.71492
420360.0000    1.50213
420400.0000    1.45952
420440.0000    1.08030
420480.0000    0.91585
420520.0000    0.72725
420560.0000    0.87795
420600.0000    1.49621
420640.0000    1.11740
420680.0000    0.80853
420720.0000    1.47373
420760.0000    1.32458
420800.0000    1.31957
420840.0000    1.15962
420880.0000    0.92678
420920.0000    1.14308
420960.0000    1.14531
421000.0000    1.21214
421040.0000    1.17401
421080.0000    1.78629
421120.0000    1.32997
421160.0000    1.59948
421200.0000    1.27233
421240.0000    1.37925
421280.0000    1.95206
421320.0000    2.09093
421360.0000    1.85516
421400.0000    1.79855
421440.0000    1.56415
421480.0000    1.94541
421520.0000    2.05206
421560.0000    1.70082
421600.0000    1.59773
421640.0000    1.62331
421680.0000    0.77539
421720.0000    1.23392
421760.0000    1.28768
421800.0000    0.66782
421840.0000    1.06143
421880.0000    1.14195
421920.0000    0.66669
421960.0000    0.76708
422000.0000    1.25411
422040.0000    1.25657
422080.0000    1.58058
422120.0000    0.96922
422160.0000    1.43557
422200.0000    1.22198
422240.0000    1.65179
422280.0000    1.33905
422320.0000    1.51806
422360.0000    1.68268
422400.0000    1.02692
422440.0000    1.41300
422480.0000    1.26715
422520.0000    1.60085
422560.0000    2.07147
422600.0000    1.78990
422640.0000    1.66279
422680.0000    2.00853
422720.0000    1.71801
422760.0000    1.59687
422800.0000    1.56209
422840.0000    1.25096
422880.0000    2.00995
422920.0000    1.81071
422960.0000    1.30707
423000.0000    2.13351
423040.0000    1.93772
423080.0000    1.68769
423120.0000    1.60743
423160.0000    1.94948
423200.0000    1.99324
423240.0000    1.97952
423280.0000    1.83209
423320.0000    2.05042
423360.0000    1.59075
423400.0000    2.37033
423440.0000    1.38115
423480.0000    1.68351
423520.0000    0.99580
423560.0000    1.69235
423600.0000    1.27970
423640.0000    1.47401
423680.0000    1.54591
423720.0000    1.51697
423760.0000    1.61196
423800.0000    1.42155
423840.0000    0.89703
423880.0000    1.19372
423920.0000    1.01696
423960.0000    0.68052
424000.0000    1.31821
424040.0000    1.02016
424080.0000    1.23359
424120.0000    0.59247
424160.0000    1.46197
424200.0000    1.80032
424240.0000    1.51941
424280.0000    0.68109
424320.0000    1.42368
424360.0000    1.85434
424400.0000    1.99569
424440.0000    2.04404
424480.0000    1.54581
424520.0000    1.58375
424560.0000    2.03440
424600.0000    1.68967
424640.0000    1.77613
424680.0000    1.79261
424720.0000    1.21974
424760.0000    2.02836
424800.0000    2.19057
424840.0000    1.69729
424880.0000    0.83903
424920.0000    0.95762
424960.0000    1.25867
425000.0000    0.95571
425040.0000    1.25200
425080.0000    0.58877
425120.0000    2.37558
425160.0000    1.64214
425200.0000    1.69780
425240.0000    1.81937
425280.0000    0.80599
425320.0000    0.99780
425360.0000    0.96190
425400.0000    1.53235
425440.0000    0.69041
425480.0000    1.24233
425520.0000    1.21430
425560.0000    1.55671
425600.0000    1.24869
425640.0000    0.96068
425680.0000    0.72776
425720.0000    0.50493
425760.0000    0.66677
425800.0000    1.23684
425840.0000    1.29333
425880.0000    0.76675
425920.0000    1.65072
425960.0000    1.38236
426000.0000    0.67144
426040.0000    1.02876
426080.0000    0.59132
426120.0000    0.92676
426160.0000    0.97113
426200.0000    1.74078
426240.0000    0.85220
426280.0000    1.10683
426320.0000    1.02908
426360.0000    0.93606
426400.0000    1.86891
426440.0000    1.07199
426480.0000    1.53465
426520.0000    1.01890
426560.0000    1.27592
426600.0000    1.12461
426640.0000    0.94540
426680.0000    1.34840
426720.0000    1.18705
426760.0000    1.22111
426800.0000    0.73062
426840.0000    1.29526
426880.0000    0.99967
426920.0000    0.77990
426960.0000    1.00799
427000.0000    0.93735
427040.0000    1.14642
427080.0000    1.28449
427120.0000    0.85291
427160.0000    1.61610
427200.0000    1.62946
427240.0000    1.28865
427280.0000    1.23124
427320.0000    1.26253
427360.0000    0.86518
427400.0000    0.81365
427440.0000    0.79841
427480.0000    0.71937
427520.0000    1.25375
427560.0000    0.53016
427600.0000    0.80217
427640.0000    1.01269
427680.0000    0.99818
427720.0000    1.09387
427760.0000    0.93600
427800.0000    0.67526
427840.0000    0.90663
427880.0000    1.43647
427920.0000    0.95782
427960.0000    1.16202
428000.0000    0.91630
428040.0000    1.33852
428080.0000    1.25001
428120.0000    1.42258
428160.0000    1.21778
428200.0000    1.75329
428240.0000    0.38449
428280.0000    1.59391
428320.0000    1.73315
428360.0000    1.41182
428400.0000    1.38090
428440.0000    1.85732
428480.0000    1.50391
428520.0000    0.93849
428560.0000    0.77273
428600.0000    1.28776
428640.0000    1.44076
428680.0000    0.87655
428720.0000    1.82834
428760.0000    1.57655
428800.0000    1.62011
428840.0000    1.33119
428880.0000    1.02719
428920.0000    1.14864
428960.0000    1.28931
429000.0000    0.96050
429040.0000    1.11673
429080.0000    2.01177
429120.0000    1.34539
429160.0000    1.44541
429200.0000    1.34408
429240.0000    0.73906
429280.0000    1.89273
429320.0000    1.94672
429360.0000    1.83038
429400.0000    1.72815
429440.0000    1.78357
429480.0000    1.59000
429520.0000    2.56065
429560.0000    2.03728
429600.0000    1.66934
429640.0000    2.11356
429680.0000    1.36914
429720.0000    1.02371
429760.0000    1.97763
429800.0000    1.07169
429840.0000    1.82150
429880.0000    1.71980
429920.0000    1.59388
429960.0000    1.80518
430000.0000    1.91837
430040.0000    1.18154
430080.0000    1.47289
430120.0000    1.57412
430160.0000    0.60328
430200.0000    1.55236
430240.0000    1.64441
430280.0000    1.29409
430320.0000    1.48924
430360.0000    0.73646
430400.0000    1.38604
430440.0000    1.30376
430480.0000    1.03663
430520.0000    1.10286
430560.0000    1.59290
430600.0000    2.22142
430640.0000    1.72690
430680.0000    0.18551
430720.0000    0.98150
430760.0000    1.99412
430800.0000    2.38523
430840.0000    2.05539
430880.0000    1.38057
430920.0000    1.35170
430960.0000    1.76105
431000.0000    1.04015
431040.0000    1.51035
431080.0000    1.48335
431120.0000    1.72728
431160.0000    1.11115
431200.0000    1.74710
431240.0000    0.90626
431280.0000    1.70801
431320.0000    0.71838
431360.0000    1.01799
431400.0000    1.73344
431440.0000    1.62420
431480.0000    1.51995
431520.0000    1.34300
431560.0000    0.71595
431600.0000    1.07138
431640.0000    0.73272
431680.0000    0.98280
431720.0000    0.38752
431760.0000    0.03633
431800.0000    0.69014
431840.0000    0.45033
431880.0000    1.12139
431920.0000    0.38110
431960.0000    0.64460
432000.0000    0.86419
432040.0000    0.57089
432080.0000    0.84295
432120.0000    0.09517
432160.0000    0.83970
432200.0000    0.43883
432240.0000   -0.37257
432280.0000    0.72261
432320.0000    1.02161
432360.0000    1.04519
432400.0000    0.29526
432440.0000    0.85523
432480.0000   -0.51354
432520.0000    0.10468
432560.0000    0.80418
432600.0000   -0.23915
432640.0000    0.01036
432680.0000   -0.17111
432720.0000   -0.03357
432760.0000   -0.60184
432800.0000   -0.34856
432840.0000    0.18012
432880.0000   -0.31347
432920.0000    0.26449
432960.0000    0.84537
433000.0000   -0.36540
433040.0000    0.03735
433080.0000   -0.32918
433120.0000    0.34545
433160.0000    0.43087
433200.0000   -0.04305
433240.0000    0.09279
433280.0000   -0.01797
433320.0000    0.65855
433360.0000    0.29300
433400.0000   -0.32612
433440.0000   -0.04501
433480.0000    0.74406
433520.0000    0.65452
433560.0000    0.03892
433600.0000    0.13470
433640.0000    0.52619
433680.0000    0.71860
433720.0000    0.30736
433760.0000   -0.24232
433800.0000    0.75776
433840.0000    1.12667
433880.0000    1.45752
433920.0000    1.09616
433960.0000    1.27013
434000.0000    1.17353
434040.0000    0.52444
434080.0000    1.19345
434120.0000    1.38772
434160.0000    1.14255
434200.0000    0.94098
434240.0000    1.45924
434280.0000    1.10891
434320.0000    0.91658
434360.0000    0.83938
434400.0000    1.37363
434440.0000    1.64214
434480.0000    1.26713
434520.0000    0.63626
434560.0000    0.03103
434600.0000    0.89745
434640.0000    0.84642
434680.0000    0.86332
434720.0000    0.71092
434760.0000    0.97516
434800.0000    1.54430
434840.0000    1.94607
434880.0000    1.14569
434920.0000    0.80942
434960.0000    0.54993
435000.0000    0.58817
435040.0000    1.58787
435080.0000    0.70175
435120.0000    1.57712
435160.0000    0.69298
435200.0000    1.50526
435240.0000    1.70607
435280.0000    0.95791
435320.0000    0.56581
435360.0000    0.61866
435400.0000    1.19473
435440.0000    0.90027
435480.0000    0.73905
435520.0000    0.72560
435560.0000    0.80332
435600.0000    1.77901
435640.0000    1.29239
435680.0000    1.71504
435720.0000    1.33997
435760.0000    1.73909
435800.0000    1.90787
435840.0000    1.34380
435880.0000    1.29886
435920.0000    1.82044
435960.0000    1.82907
436000.0000    1.23835
436040.0000    0.85723
436080.0000    1.42696
436120.0000    2.04592
436160.0000    1.88857
436200.0000    2.24334
436240.0000    1.25786
436280.0000    1.13580
436320.0000    1.63120
436360.0000    1.08335
436400.0000    1.66289
436440.0000    1.30096
436480.0000    2.17726
436520.0000    2.08969
436560.0000    1.39822
436600.0000    2.00749
436640.0000    2.06273
436680.0000    1.50762
436720.0000    1.74806
436760.0000    1.04262
436800.0000    0.45308
436840.0000    1.05645
436880.0000    1.23506
436920.0000    1.24558
436960.0000    0.72688
437000.0000    0.67410
437040.0000    1.44341
437080.0000    1.69537
437120.0000    2.34155
437160.0000    1.20454
437200.0000    2.00236
437240.0000    0.90690
437280.0000    1.70902
437320.0000    1.90354
437360.0000    1.23014
437400.0000    1.58112
437440.0000    1.56230
437480.0000    1.69138
437520.0000    1.09467
437560.0000    0.68898
437600.0000    0.97483
437640.0000    0.86165
437680.0000    0.86733
437720.0000    0.41750
437760.0000    0.87952
437800.0000    0.76030
437840.0000    0.55741
437880.0000    0.67787
437920.0000    1.65125
437960.0000    0.88665
438000.0000    1.18935
438040.0000    1.54063
438080.0000    2.37797
438120.0000    2.51097
438160.0000    2.10673
438200.0000    2.73201
438240.0000    2.36235
438280.0000    1.15199
438320.0000    1.22249
438360.0000    0.91866
438400.0000    1.71640
438440.0000    2.12341
438480.0000    1.47407
438520.0000    2.17883
438560.0000    1.14545
438600.0000    1.58434
438640.0000    1.92865
438680.0000    2.13019
438720.0000    0.66929
438760.0000    1.24707
438800.0000    1.84527
438840.0000    1.23831
438880.0000    1.38446
438920.0000    1.82396
438960.0000    1.74207
439000.0000    1.92199
439040.0000    1.39735
439080.0000    2.07895
439120.0000    1.35471
439160.0000    1.49657
439200.0000    1.84599
439240.0000    1.97070
439280.0000    2.34616
439320.0000    1.82342
439360.0000    1.74775
439400.0000    1.47701
439440.0000    1.63529
439480.0000    0.93207
439520.0000    1.28145
439560.0000    1.47185
439600.0000    1.81566
439640.0000    1.18193
439680.0000    0.96692
439720.0000    0.69310
439760.0000    1.53129
439800.0000    2.00057
439840.0000    2.58056
439880.0000    2.76419
439920.0000    2.86961
439960.0000    2.90207
440000.0000    2.37962
440040.0000    1.45020
440080.0000    0.99392
440120.0000    1.65478
440160.0000    1.87877
440200.0000    1.15531
440240.0000    2.04526
440280.0000    1.31634
440320.0000    1.44179
440360.0000    1.01738
440400.0000    1.35693
440440.0000   -0.03355
440480.0000    0.49832
440520.0000    0.63633
440560.0000    0.95398
440600.0000    1.63161
440640.0000    1.16129
440680.0000    1.69975
440720.0000    0.89960
440760.0000    1.00624
440800.0000    0.94075
440840.0000    0.85272
440880.0000    1.00825
440920.0000    1.31031
440960.0000    1.54163
441000.0000    1.51341
441040.0000    1.08562
441080.0000    1.72407
441120.0000    1.10533
441160.0000    2.08406
441200.0000    1.78326
441240.0000    0.95759
441280.0000    1.23060
441320.0000    2.27527
441360.0000    0.99695
441400.0000    1.08746
441440.0000    1.41620
441480.0000    1.47827
441520.0000    0.13694
441560.0000    0.66888
441600.0000    1.22320
441640.0000    1.12434
441680.0000    1.46815
441720.0000    1.55476
441760.0000    1.02741
441800.0000    1.73165
441840.0000    1.18352
441880.0000    1.69051
441920.0000    2.13546
441960.0000    1.16031
442000.0000    1.31417
442040.0000    1.40802
442080.0000    1.09016
442120.0000    1.67374
442160.0000    1.58036
442200.0000    0.77243
442240.0000    1.01022
442280.0000    0.68610
442320.0000    1.21513
442360.0000    0.50012
442400.0000    1.07444
442440.0000    1.33278
442480.0000    0.87826
442520.0000    0.99636
442560.0000    1.85875
442600.0000    1.58084
442640.0000    1.66802
442680.0000    0.55021
442720.0000    0.96099
442760.0000    1.36275
442800.0000    0.72380
442840.0000    0.94082
442880.0000    0.77997
442920.0000    1.36692
442960.0000    1.51629
443000.0000    1.44704
443040.0000    1.16875
443080.0000    1.20681
443120.0000    0.59140
443160.0000    1.62399
443200.0000    1.28230
443240.0000    1.35371
443280.0000    1.65839
443320.0000    1.01703
443360.0000    0.53954
443400.0000    0.66706
443440.0000    0.09588
443480.0000    0.63589
443520.0000    0.67550
443560.0000    0.16135
443600.0000    0.38832
443640.0000    1.12342
443680.0000    1.42160
443720.0000    0.88093
443760.0000    1.46138
443800.0000    1.53481
443840.0000    0.11014
443880.0000    1.24042
443920.0000    1.55557
443960.0000    0.69637
444000.0000    0.37544
444040.0000    0.54874
444080.0000    0.83894
444120.0000    0.65729
444160.0000    0.73945
444200.0000    0.45043
444240.0000   -0.09421
444280.0000    0.50054
444320.0000    0.44047
444360.0000    0.63175
444400.0000    0.72495
444440.0000    1.44893
444480.0000    1.88945
444520.0000    1.86584
444560.0000    1.42206
444600.0000    1.46564
444640.0000    0.74139
444680.0000    0.71929
444720.0000    0.48014
444760.0000    1.24792
444800.0000    1.13406
444840.0000    1.65049
444880.0000    0.89040
444920.0000    0.21266
444960.0000    0.61436
445000.0000    0.77805
445040.0000    0.33334
445080.0000    0.86171
445120.0000    1.46307
445160.0000    1.09999
445200.0000    0.80459
445240.0000    0.60978
445280.0000    1.15867
445320.0000    1.50139
445360.0000    1.70834
445400.0000    0.90850
445440.0000    0.49952
445480.0000    0.97900
445520.0000    0.32596
445560.0000    1.12067
445600.0000    1.01100
445640.0000    0.62169
445680.0000    0.85771
445720.0000    0.29905
445760.0000    0.13844
445800.0000    1.09076
445840.0000    1.05009
445880.0000    0.36246
445920.0000    0.13224
445960.0000    0.94412
446000.0000    0.51430
446040.0000    0.80521
446080.0000    0.35183
446120.0000    1.02688
446160.0000    0.67107
446200.0000    1.17923
446240.0000    0.63624
446280.0000    1.05418
446320.0000    0.66594
446360.0000    1.24589
446400.0000    1.30745
446440.0000    1.01808
446480.0000    0.36912
446520.0000    1.16782
446560.0000    1.41491
446600.0000    1.13727
446640.0000    1.29487
446680.0000    0.80352
446720.0000    1.12813
446760.0000    1.22788
446800.0000    1.29105
446840.0000    1.36556
446880.0000    0.88365
446920.0000    0.86855
446960.0000    1.32767
447000.0000    1.66847
447040.0000    1.37669
447080.0000    1.61607
447120.0000    1.47251
447160.0000    0.92108
447200.0000    1.47167
447240.0000    1.62092
447280.0000    1.57287
447320.0000    1.29164
447360.0000    1.20387
447400.0000    1.08840
447440.0000    1.12384
447480.0000    1.59760
447520.0000    2.11993
447560.0000    1.74689
447600.0000    1.12833
447640.0000    1.86631
447680.0000    0.67042
447720.0000    1.47204
447760.0000    1.47938
447800.0000    0.51442
447840.0000    0.98425
447880.0000    1.36191
447920.0000    1.37836
447960.0000    1.27231
448000.0000    1.40311
448040.0000    1.32392
448080.0000    1.71992
448120.0000    1.76135
448160.0000    1.96982
448200.0000    1.17074
448240.0000    1.40358
448280.0000    0.76881
448320.0000    1.19724
448360.0000    1.20934
448400.0000    1.56294
448440.0000    1.03251
448480.0000    1.15823
448520.0000    0.90850
448560.0000    0.89265
448600.0000    1.40004
448640.0000    0.91061
448680.0000    0.40302
448720.0000    1.25529
448760.0000    2.58957
448800.0000    1.12558
448840.0000    0.60621
448880.0000    0.58315
448920.0000   -0.05519
448960.0000   -0.58435
449000.0000   -0.69072
449040.0000    0.68962
449080.0000    0.34704
449120.0000   -0.86185
449160.0000    0.61867
449200.0000    0.15408
449240.0000    0.11497
449280.0000    1.18423
449320.0000    1.25486
449360.0000    0.79134
449400.0000    1.51162
449440.0000    1.86037
449480.0000    0.95434
449520.0000    1.13309
449560.0000    0.82447
449600.0000    0.54445
449640.0000    1.00755
449680.0000    0.32059
449720.0000    0.34156
449760.0000    0.97809
449800.0000    0.70246
449840.0000    0.18227
449880.0000    1.02046
449920.0000    1.06098
449960.0000    0.89352
450000.0000    0.07120
450040.0000    0.53229
450080.0000    0.45208
450120.0000    0.25402
450160.0000   -0.16865
450200.0000    0.55761
450240.0000    0.73193
450280.0000   -0.05944
450320.0000    0.55545
450360.0000    0.26361
450400.0000    0.07975
450440.0000   -0.25705
450480.0000    0.40039
450520.0000    0.23217
450560.0000   -0.22524
450600.0000   -0.33122
450640.0000    1.08498
450680.0000    0.66658
450720.0000    0.36162
450760.0000   -0.53540
450800.0000    0.03937
450840.0000    0.10768
450880.0000    0.26440
450920.0000    0.55983
450960.0000    0.17567
451000.0000    0.09167
451040.0000    0.24203
451080.0000   -0.03205
451120.0000    0.22334
451160.0000   -0.73354
451200.0000   -0.19360
451240.0000   -0.02259
451280.0000    0.39125
451320.0000    0.36007
451360.0000    0.27396
451400.0000   -0.82675
451440.0000   -0.30742
451480.0000   -0.67919
451520.0000   -0.84492
451560.0000   -1.15295
451600.0000   -0.55889
451640.0000    0.76685
451680.0000    0.86206
451720.0000    0.69231
451760.0000    0.33169
451800.0000    0.26996
451840.0000    0.40390
451880.0000    0.14275
451920.0000   -0.03923
451960.0000   -0.23993
452000.0000   -0.19380
452040.0000    0.00152
452080.0000   -0.34143
452120.0000    0.48552
452160.0000    0.44548
452200.0000    0.66418
452240.0000    0.25820
452280.0000    0.33021
452320.0000    0.32533
452360.0000   -0.48116
452400.0000    0.03592
452440.0000   -0.21277
452480.0000    0.33494
452520.0000    0.34708
452560.0000    0.16662
452600.0000   -0.64320
452640.0000    1.06270
452680.0000    0.99209
452720.0000    0.64291
452760.0000    0.54453
452800.0000    0.46291
452840.0000    0.55796
452880.0000    0.85085
452920.0000    0.18615
452960.0000    0.12004
453000.0000   -0.41041
453040.0000    0.80529
453080.0000    1.16574
453120.0000    0.15827
453160.0000    0.34710
453200.0000    0.34652
453240.0000    0.14613
453280.0000    0.19422
453320.0000   -0.05963
453360.0000   -0.04052
453400.0000   -0.15678
453440.0000   -0.03805
453480.0000    0.14337
453520.0000    0.08627
453560.0000   -0.42437
453600.0000    0.04108
453640.0000    0.28345
453680.0000    1.06853
453720.0000    0.62012
453760.0000    0.86469
453800.0000    0.18908
453840.0000    0.19648
453880.0000    0.43124
453920.0000    0.36574
453960.0000    0.17037
454000.0000    0.00683
454040.0000    0.06678
454080.0000    0.12998
454120.0000    0.20137
454160.0000    1.03520
454200.0000    0.21296
454240.0000    0.36406
454280.0000    0.78141
454320.0000    0.68462
454360.0000    0.70259
454400.0000   -0.20253
454440.0000    0.45118
454480.0000    0.05495
454520.0000    0.82263
454560.0000    0.06133
454600.0000    0.08707
454640.0000    0.93942
454680.0000    0.63867
454720.0000    0.26547
454760.0000    0.80704
454800.0000    0.33873
454840.0000    0.48541
454880.0000    0.40869
454920.0000    0.23263
454960.0000    0.67917
455000.0000   -0.30916
455040.0000   -0.25465
455080.0000   -1.23501
455120.0000   -0.25899
455160.0000   -0.01411
455200.0000    0.15101
455240.0000    0.73462
455280.0000    0.58338
455320.0000    0.55437
455360.0000    0.93197
455400.0000    0.37633
455440.0000    0.76843
455480.0000    0.75699
455520.0000    0.78806
455560.0000    0.53924
455600.0000    0.49191
455640.0000    0.80968
455680.0000    0.47903
455720.0000    1.08081
455760.0000    0.90376
455800.0000    0.78364
455840.0000    0.62681
455880.0000    0.84013
455920.0000    0.82857
455960.0000    0.63749
456000.0000    0.25433
456040.0000   -0.02937
456080.0000   -0.03272
456120.0000   -0.06041
456160.0000    0.36549
456200.0000   -0.23046
456240.0000   -0.44211
456280.0000    0.30131
456320.0000    0.77388
456360.0000    0.54506
456400.0000   -0.39595
456440.0000    0.88599
456480.0000    0.26207
456520.0000   -0.17293
456560.0000   -0.25776
456600.0000   -0.16453
456640.0000    0.56329
456680.0000    0.00516
456720.0000   -0.08030
456760.0000   -0.46700
456800.0000   -1.42274
456840.0000   -0.53589
456880.0000    0.31728
456920.0000   -0.25972
456960.0000   -0.38055
457000.0000    0.35265
457040.0000   -0.52852
457080.0000   -0.46052
457120.0000    0.18477
457160.0000   -0.10609
457200.0000    0.30135
457240.0000    0.22366
457280.0000    0.16975
457320.0000    0.09104
457360.0000   -0.84092
457400.0000   -1.01274
457440.0000   -0.07092
457480.0000   -0.65161
457520.0000   -0.51670
457560.0000   -0.39469
457600.0000   -0.80889
457640.0000   -0.45245
457680.0000   -0.32016
457720.0000   -0.60604
457760.0000   -0.87465
457800.0000    0.59666
457840.0000    0.37752
457880.0000   -0.02274
457920.0000   -0.02891
457960.0000   -0.47467
458000.0000   -0.02729
458040.0000   -0.10293
458080.0000    0.94279
458120.0000   -0.27480
458160.0000    0.30003
458200.0000   -0.19609
458240.0000   -0.14515
458280.0000    0.05998
458320.0000    0.36718
458360.0000    0.18055
458400.0000    1.14306
458440.0000   -0.26555
458480.0000    0.14637
458520.0000   -0.57432
458560.0000   -0.67533
458600.0000   -0.47261
458640.0000   -0.35209
458680.0000   -0.25253
458720.0000   -0.03572
458760.0000   -1.08850
458800.0000   -0.86533
458840.0000   -0.73479
458880.0000   -0.92047
458920.0000   -0.45913
458960.0000   -0.81918
459000.0000   -0.82066
459040.0000   -0.18105
459080.0000   -0.71890
459120.0000   -1.21004
459160.0000   -0.65489
459200.0000   -0.92892
459240.0000    0.65083
459280.0000   -0.05448
459320.0000   -1.01941
459360.0000   -0.63746
459400.0000   -0.43555
459440.0000    0.48168
459480.0000   -0.90153
459520.0000   -0.70953
459560.0000    0.04416
459600.0000    0.08661
459640.0000   -0.14967
459680.0000   -0.19043
459720.0000   -0.70444
459760.0000   -0.18485
459800.0000   -1.16544
459840.0000   -1.06171
459880.0000   -0.50529
459920.0000   -0.69622
459960.0000   -0.91677
460000.0000   -0.12292
460040.0000   -0.31753
460080.0000   -0.68590
460120.0000    0.09539
460160.0000   -0.68665
460200.0000   -1.39638
460240.0000   -0.93992
460280.0000   -0.64663
460320.0000   -0.59201
460360.0000   -0.97162
460400.0000   -2.12712
460440.0000   -1.43967
460480.0000   -2.19980
460520.0000   -1.96036
460560.0000   -1.49931
460600.0000   -0.82669
460640.0000   -0.31854
460680.0000   -0.87581
460720.0000   -0.68543
460760.0000   -0.44152
460800.0000   -0.15020
460840.0000   -0.93857
460880.0000   -0.45371
460920.0000   -0.75995
460960.0000   -1.26773
461000.0000   -1.21542
461040.0000   -1.29437
461080.0000   -0.28049
461120.0000    0.14892
461160.0000   -0.92451
461200.0000   -0.07044
461240.0000   -0.85215
461280.0000   -0.74609
461320.0000   -0.46711
461360.0000   -0.64134
461400.0000   -0.64789
461440.0000   -0.24403
461480.0000   -0.04934
461520.0000    0.08956
461560.0000    0.20535
461600.0000    0.93195
461640.0000    0.48501
461680.0000    0.30927
461720.0000    0.61770
461760.0000    0.50225
461800.0000    0.66780
461840.0000    0.09059
461880.0000    0.00124
461920.0000   -0.11031
461960.0000    0.46680
462000.0000    0.57620
462040.0000   -0.37131
462080.0000   -0.28667
462120.0000   -0.48738
462160.0000   -0.20031
462200.0000    0.34381
462240.0000    0.24911
462280.0000   -0.49713
462320.0000   -0.04910
462360.0000   -0.10948
462400.0000   -0.83079
462440.0000    0.52917
462480.0000    0.16071
462520.0000    0.88884
462560.0000    1.09008
462600.0000    1.33100
462640.0000    0.65028
462680.0000    0.48005
462720.0000    0.77459
462760.0000    0.70293
462800.0000    0.06149
462840.0000    0.40523
462880.0000    0.00193
462920.0000    0.54152
462960.0000    0.05287
463000.0000    0.78279
463040.0000    1.49786
463080.0000    1.02106
463120.0000    1.21777
463160.0000    0.31250
463200.0000    1.19911
463240.0000    0.62898
463280.0000    0.49488
463320.0000    0.75784
463360.0000    0.64516
463400.0000    1.10434
463440.0000    1.72083
463480.0000    0.73661
463520.0000    1.92372
463560.0000    0.96363
463600.0000    1.26800
463640.0000    0.78158
463680.0000    0.14063
463720.0000   -0.06457
463760.0000    0.85458
463800.0000    1.70736
463840.0000    1.29517
463880.0000    1.62792
463920.0000    1.38475
463960.0000    2.14156
464000.0000    1.59093
464040.0000    1.60972
464080.0000    0.76591
464120.0000    0.74434
464160.0000    1.49678
464200.0000    1.49797
464240.0000    1.95123
464280.0000    0.68324
464320.0000    2.13009
464360.0000    2.40599
464400.0000    2.55861
464440.0000    2.16179
464480.0000    2.81937
464520.0000    3.56549
464560.0000    3.62372
464600.0000    4.57943
464640.0000    3.89161
464680.0000    3.30644
464720.0000    4.29323
464760.0000    4.47040
464800.0000    3.74254
464840.0000    3.69803
464880.0000    2.83259
464920.0000    3.17184
464960.0000    2.95625
465000.0000    3.09144
465040.0000    3.66322
465080.0000    4.85430
465120.0000    4.88471
465160.0000    4.69001
465200.0000    3.88158
465240.0000    3.23071
465280.0000    3.25678
465320.0000    3.87677
465360.0000    3.89319
465400.0000    2.93494
465440.0000    4.58145
465480.0000    4.71639
465520.0000    4.50854
465560.0000    4.30089
465600.0000    4.11425
465640.0000    3.50824
465680.0000    4.50620
465720.0000    3.67557
465760.0000    2.11178
465800.0000    3.49798
465840.0000    2.65878
465880.0000    3.34847
465920.0000    3.78222
465960.0000    4.24388
466000.0000    4.14991
466040.0000    4.45685
466080.0000    3.40262
466120.0000    3.63167
466160.0000    4.21969
466200.0000    3.92344
466240.0000    4.45287
466280.0000    4.45927
466320.0000    3.96926
466360.0000    3.84488
466400.0000    4.10324
466440.0000    4.15580
466480.0000    5.29647
466520.0000    5.44200
466560.0000    5.02411
466600.0000    4.83824
466640.0000    4.33113
466680.0000    2.72490
466720.0000    3.55584
466760.0000    3.67781
466800.0000    3.40136
466840.0000    4.05115
466880.0000    4.50274
466920.0000    4.96694
466960.0000    5.02525
467000.0000    4.30127
467040.0000    4.38966
467080.0000    5.85560
467120.0000    4.56881
467160.0000    4.82096
467200.0000    5.14391
467240.0000    5.10880
467280.0000    4.74421
467320.0000    5.11239
467360.0000    4.87640
467400.0000    5.59674
467440.0000    5.08365
467480.0000    5.18227
467520.0000    5.00139
467560.0000    5.27662
467600.0000    4.65795
467640.0000    4.59917
467680.0000    4.89144
467720.0000    5.27010
467760.0000    5.11859
467800.0000    5.39466
467840.0000    5.34721
467880.0000    5.30050
467920.0000    4.83708
467960.0000    4.30859
468000.0000    4.59281
468040.0000    6.30518
468080.0000    5.88597
468120.0000    5.78641
468160.0000    6.23891
468200.0000    6.85925
468240.0000    6.39064
468280.0000    5.52143
468320.0000    5.41741
468360.0000    5.26425
468400.0000    5.09142
468440.0000    5.15862
468480.0000    4.53014
468520.0000    4.08596
468560.0000    3.68156
468600.0000    3.70920
468640.0000    3.63688
468680.0000    5.10020
468720.0000    3.68770
468760.0000    4.47685
468800.0000    3.93608
468840.0000    5.05129
468880.0000    5.16091
468920.0000    5.18845
468960.0000    4.74985
469000.0000    5.01012
469040.0000    5.16047
469080.0000    4.91184
469120.0000    4.37267
469160.0000    4.75839
469200.0000    4.64781
469240.0000    4.72933
469280.0000    4.33060
469320.0000    4.52187
469360.0000    4.72176
469400.0000    5.58752
469440.0000    4.99790
469480.0000    5.08517
469520.0000    4.42906
469560.0000    5.04117
469600.0000    4.52300
469640.0000    4.36304
469680.0000    4.60679
469720.0000    4.57845
469760.0000    5.01731
469800.0000    4.33830
469840.0000    4.20621
469880.0000    4.43884
469920.0000    4.88479
469960.0000    3.55089
470000.0000    5.12971
470040.0000    5.20745
470080.0000    4.42499
470120.0000    5.08490
470160.0000    5.73100
470200.0000    5.40280
470240.0000    5.42052
470280.0000    4.49914
470320.0000    4.68277
470360.0000    3.93276
470400.0000    4.41322
470440.0000    4.56888
470480.0000    4.93378
470520.0000    4.96050
470560.0000    4.71667
470600.0000    3.93986
470640.0000    3.83095
470680.0000    3.75748
470720.0000    4.47959
470760.0000    5.01120
470800.0000    4.97146
470840.0000    4.71870
470880.0000    5.05723
470920.0000    4.80379
470960.0000    6.33476
471000.0000    5.31473
471040.0000    5.22202
471080.0000    6.05988
471120.0000    6.05258
471160.0000    6.09538
471200.0000    6.31500
471240.0000    6.14995
471280.0000    5.26428
471320.0000    5.64859
471360.0000    5.64104
471400.0000    4.74863
471440.0000    4.68469
471480.0000    4.38351
471520.0000    5.14465
471560.0000    4.85188
471600.0000    5.24363
471640.0000    3.77517
471680.0000    4.04558
471720.0000    4.57694
471760.0000    4.85383
471800.0000    5.39015
471840.0000    5.39171
471880.0000    4.93100
471920.0000    5.20358
471960.0000    4.84063
472000.0000    4.03692
472040.0000    4.73890
472080.0000    4.78359
472120.0000    5.23199
472160.0000    4.78919
472200.0000    5.15205
472240.0000    5.28088
472280.0000    4.92366
472320.0000    4.00783
472360.0000    4.42479
472400.0000    4.96331
472440.0000    5.09815
472480.0000    4.39564
472520.0000    4.25940
472560.0000    3.81790
472600.0000    3.57805
472640.0000    3.89224
472680.0000    4.42032
472720.0000    4.61407
472760.0000    3.78298
472800.0000    3.74341
472840.0000    3.24426
472880.0000    4.41780
472920.0000    3.33443
472960.0000    4.50251
473000.0000    4.08956
473040.0000    4.30809
473080.0000    4.31860
473120.0000    3.92859
473160.0000    5.05990
473200.0000    4.17331
473240.0000    4.27116
473280.0000    4.59356
473320.0000    4.06499
473360.0000    4.26807
473400.0000    5.36275
473440.0000    4.66329
473480.0000    3.88522
473520.0000    5.20381
473560.0000    4.36855
473600.0000    3.85350
473640.0000    5.81043
473680.0000    4.85114
473720.0000    4.12363
473760.0000    4.55268
473800.0000    5.35968
473840.0000    4.76829
473880.0000    4.62378
473920.0000    6.22487
473960.0000    5.23120
474000.0000    4.44563
474040.0000    4.99929
474080.0000    5.22121
474120.0000    4.75902
474160.0000    5.80265
474200.0000    5.07900
474240.0000    5.00894
474280.0000    4.73951
474320.0000    4.79343
474360.0000    5.94277
474400.0000    5.56062
474440.0000    5.21485
474480.0000    4.88046
474520.0000    5.39636
474560.0000    4.93399
474600.0000    4.54306
474640.0000    4.87874
474680.0000    3.95701
474720.0000    5.35463
474760.0000    4.15198
474800.0000    4.98467
474840.0000    4.96083
474880.0000    4.62843
474920.0000    3.07648
474960.0000    3.17791
475000.0000    3.50379
475040.0000    3.50452
475080.0000    4.61553
475120.0000    4.45994
475160.0000    4.83159
475200.0000    5.21861
475240.0000    4.64423
475280.0000    3.65014
475320.0000    4.32838
475360.0000    5.26686
475400.0000    4.54882
475440.0000    4.98564
475480.0000    4.51668
475520.0000    4.87680
475560.0000    4.23026
475600.0000    4.79708
475640.0000    4.43025
475680.0000    5.14920
475720.0000    4.83156
475760.0000    5.55533
475800.0000    4.79464
475840.0000    4.50303
475880.0000    4.92993
475920.0000    4.85548
475960.0000    4.68708
476000.0000    4.50175
476040.0000    5.56869
476080.0000    4.99310
476120.0000    5.28014
476160.0000    5.81200
476200.0000    6.34417
476240.0000    5.88511
476280.0000    5.34474
476320.0000    4.15611
476360.0000    4.98408
476400.0000    4.70914
476440.0000    4.79017
476480.0000    4.62673
476520.0000    5.14138
476560.0000    5.62456
476600.0000    5.82362
476640.0000    5.57172
476680.0000    4.94815
476720.0000    5.19919
476760.0000    5.51213
476800.0000    5.96570
476840.0000    4.50655
476880.0000    4.61183
476920.0000    4.58781
476960.0000    4.07634
477000.0000    4.45261
477040.0000    4.11345
477080.0000    4.15629
477120.0000    3.82350
477160.0000    3.90104
477200.0000    3.92436
477240.0000    3.68448
477280.0000    4.64640
477320.0000    4.89481
477360.0000    4.58794
477400.0000    5.58149
477440.0000    4.54910
477480.0000    5.20658
477520.0000    5.96788
477560.0000    5.58577
477600.0000    5.34216
477640.0000    5.39653
477680.0000    5.10028
477720.0000    5.18954
477760.0000    5.06975
477800.0000    5.07614
477840.0000    6.04006
477880.0000    5.43079
477920.0000    4.98970
477960.0000    4.83065
478000.0000    4.75702
478040.0000    4.90593
478080.0000    4.57929
478120.0000    4.99695
478160.0000    4.41047
478200.0000    4.17194
478240.0000    4.88099
478280.0000    5.37011
478320.0000    4.86590
478360.0000    4.98930
478400.0000    4.84722
478440.0000    4.24486
478480.0000    3.77767
478520.0000    4.55322
478560.0000    4.59650
478600.0000    4.49890
478640.0000    3.71865
478680.0000    5.00186
478720.0000    5.22809
478760.0000    4.56649
478800.0000    3.67195
478840.0000    3.94961
478880.0000    3.22888
478920.0000    3.36749
478960.0000    4.68702
479000.0000    4.85226
479040.0000    4.77746
479080.0000    4.91673
479120.0000    4.23266
479160.0000    5.92696
479200.0000    4.38216
479240.0000    3.86582
479280.0000    4.60822
479320.0000    4.65472
479360.0000    4.59745
479400.0000    4.24173
479440.0000    4.37463
479480.0000    3.83417
479520.0000    5.04125
479560.0000    4.38553
479600.0000    4.76441
479640.0000    4.80238
479680.0000    5.10040
479720.0000    5.77725
479760.0000    4.10051
479800.0000    4.23097
479840.0000    3.83894
479880.0000    3.91718
479920.0000    4.50520
479960.0000    5.18516
480000.0000    4.90564
480040.0000    4.53782
480080.0000    4.94290
480120.0000    4.61412
480160.0000    5.02215
480200.0000    5.10846
480240.0000    4.42443
480280.0000    4.72310
480320.0000    5.21756
480360.0000    5.09632
480400.0000    4.94530
480440.0000    4.18145
480480.0000    4.61210
480520.0000    4.92244
480560.0000    4.14731
480600.0000    4.43385
480640.0000    3.96440
480680.0000    5.09854
480720.0000    4.80416
480760.0000    4.73972
480800.0000    4.11442
480840.0000    3.72421
480880.0000    4.11401
480920.0000    4.20855
480960.0000    4.53592
481000.0000    4.10937
481040.0000    4.53812
481080.0000    4.09345
481120.0000    4.41163
481160.0000    4.13706
481200.0000    4.64961
481240.0000    4.74084
481280.0000    4.42185
481320.0000    4.73368
481360.0000    3.86902
481400.0000    4.51975
481440.0000    4.03052
481480.0000    5.02474
481520.0000    4.58517
481560.0000    4.29232
481600.0000    4.40427
481640.0000    3.79708
481680.0000    4.46005
481720.0000    4.49690
481760.0000    3.29869
481800.0000    3.92596
481840.0000    4.35226
481880.0000    3.51314
481920.0000    3.52228
481960.0000    3.80198
482000.0000    5.01456
482040.0000    4.47977
482080.0000    3.42368
482120.0000    4.03442
482160.0000    3.81257
482200.0000    3.20843
482240.0000    3.92456
482280.0000    3.41645
482320.0000    2.49356
482360.0000    2.98007
482400.0000    3.78314
482440.0000    4.04773
482480.0000    4.54574
482520.0000    4.35877
482560.0000    3.87863
482600.0000    4.52929
482640.0000    3.85669
482680.0000    3.84907
482720.0000    4.24538
482760.0000    3.86017
482800.0000    4.23048
482840.0000    4.48446
482880.0000    4.68644
482920.0000    3.84603
482960.0000    4.57693
483000.0000    3.92187
483040.0000    4.81531
483080.0000    4.28885
483120.0000    5.03961
483160.0000    4.73011
483200.0000    5.00959
483240.0000    4.33091
483280.0000    3.71169
483320.0000    4.78873
483360.0000    4.53466
483400.0000    4.40591
483440.0000    4.37923
483480.0000    5.12204
483520.0000    4.90191
483560.0000    4.42006
483600.0000    4.38531
483640.0000    4.96899
483680.0000    4.30441
483720.0000    3.94695
483760.0000    4.01067
483800.0000    4.04972
483840.0000    4.72945
483880.0000    4.46394
483920.0000    5.19425
483960.0000    3.37638
484000.0000    4.58563
484040.0000    5.39904
484080.0000    5.10107
484120.0000    5.22526
484160.0000    5.44210
484200.0000    5.36453
484240.0000    4.71059
484280.0000    5.30817
484320.0000    5.93792
484360.0000    4.84597
484400.0000    6.35964
484440.0000    5.81068
484480.0000    5.59665
484520.0000    4.67292
484560.0000    4.31792
484600.0000    3.85520
484640.0000    2.33351
484680.0000    3.33309
484720.0000    3.15388
484760.0000    3.83526
484800.0000    3.79248
484840.0000    2.74907
484880.0000    2.67174
484920.0000    2.71224
484960.0000    3.14586
485000.0000    3.05874
485040.0000    2.87157
485080.0000    1.94456
485120.0000    2.68711
485160.0000    2.27225
485200.0000    2.55024
485240.0000    3.22516
485280.0000    2.49797
485320.0000    2.06081
485360.0000    2.24425
485400.0000    2.29991
485440.0000    3.23797
485480.0000    2.64966
485520.0000    2.57233
485560.0000    3.20886
485600.0000    3.11966
485640.0000    2.95902
485680.0000    2.63885
485720.0000    2.60834
485760.0000    2.33650
485800.0000    2.85412
485840.0000    3.03486
485880.0000    2.63953
485920.0000    3.08155
485960.0000    2.81720
486000.0000    2.96198
486040.0000    2.99049
486080.0000    3.77355
486120.0000    3.30663
486160.0000    2.63987
486200.0000    2.70180
486240.0000    2.54930
486280.0000    1.99983
486320.0000    2.24333
486360.0000    2.82226
486400.0000    1.90744
486440.0000    2.98956
486480.0000    2.88994
486520.0000    2.74253
486560.0000    2.56774
486600.0000    2.12125
486640.0000    3.01637
486680.0000    2.62458
486720.0000    1.98374
486760.0000    2.11524
486800.0000    2.35122
486840.0000    2.67751
486880.0000    3.30572
486920.0000    3.74155
486960.0000    2.99552
487000.0000    2.52552
487040.0000    2.72370
487080.0000    2.51352
487120.0000    2.07898
487160.0000    2.20295
487200.0000    1.74045
487240.0000    2.67178
487280.0000    2.79145
487320.0000    2.26440
487360.0000    2.19766
487400.0000    3.12039
487440.0000    2.69037
487480.0000    2.45610
487520.0000    2.35070
487560.0000    2.80254
487600.0000    2.33857
487640.0000    2.13208
487680.0000    3.11528
487720.0000    2.40078
487760.0000    2.65373
487800.0000    3.40630
487840.0000    3.46703
487880.0000    3.27146
487920.0000    3.53966
487960.0000    2.74276
488000.0000    3.29103
488040.0000    3.21921
488080.0000    2.97069
488120.0000    2.82544
488160.0000    2.40985
488200.0000    2.57264
488240.0000    3.42167
488280.0000    2.56756
488320.0000    2.94151
488360.0000    2.97765
488400.0000    3.03502
488440.0000    1.67326
488480.0000    2.41872
488520.0000    2.82990
488560.0000    3.00276
488600.0000    2.72906
488640.0000    3.14904
488680.0000    2.45151
488720.0000    2.76873
488760.0000    2.93096
488800.0000    2.57453
488840.0000    3.23957
488880.0000    2.99401
488920.0000    2.78560
488960.0000    3.02414
489000.0000    2.77028
489040.0000    2.82003
489080.0000    2.31745
489120.0000    2.79935
489160.0000    3.07530
489200.0000    2.96813
489240.0000    3.37470
489280.0000    4.04346
489320.0000    2.61013
489360.0000    3.00499
489400.0000    2.81539
489440.0000    2.32093
489480.0000    1.86966
489520.0000    2.36040
489560.0000    1.77626
489600.0000    1.89782
489640.0000    1.72716
489680.0000    2.94616
489720.0000    2.94320
489760.0000    1.94340
489800.0000    2.74228
489840.0000    1.97507
489880.0000    2.34261
489920.0000    2.36233
489960.0000    1.94204
490000.0000    1.93114
490040.0000    1.74211
490080.0000    1.55938
490120.0000    1.31207
490160.0000    1.55224
490200.0000    1.48214
490240.0000    1.29761
490280.0000    1.74004
490320.0000    1.94626
490360.0000    1.90856
490400.0000    1.61134
490440.0000    1.71922
490480.0000    1.57709
490520.0000    1.15947
490560.0000    2.17500
490600.0000    1.99342
490640.0000    2.99790
490680.0000    2.51072
490720.0000    2.31505
490760.0000    1.55877
490800.0000    0.79698
490840.0000    1.65777
490880.0000    1.46705
490920.0000    1.56687
490960.0000    2.48824
491000.0000    1.24375
491040.0000    1.62031
491080.0000    1.88053
491120.0000    1.36362
491160.0000    0.98966
491200.0000    1.52970
491240.0000    1.41990
491280.0000    1.73324
491320.0000    1.64400
491360.0000    1.22743
491400.0000    1.87858
491440.0000    1.92299
491480.0000    1.78934
491520.0000    1.24030
491560.0000    1.79531
491600.0000    1.40628
491640.0000    0.91887
491680.0000    1.35426
491720.0000    1.34297
491760.0000    1.13284
491800.0000    1.58931
491840.0000    2.12773
491880.0000    2.02770
491920.0000    1.54757
491960.0000    0.98675
492000.0000    1.48641
492040.0000    1.00689
492080.0000    0.91967
492120.0000    1.49520
492160.0000    2.11933
492200.0000    1.77767
492240.0000    1.74062
492280.0000    2.49347
492320.0000    2.26297
492360.0000    1.35829
492400.0000    1.83536
492440.0000    1.32489
492480.0000    2.50252
492520.0000    1.45312
492560.0000    1.55059
492600.0000    1.43318
492640.0000    1.95864
492680.0000    0.97777
492720.0000    1.26784
492760.0000    1.33161
492800.0000    1.62418
492840.0000    1.35034
492880.0000    2.20772
492920.0000    1.77362
492960.0000    1.47367
493000.0000    1.62885
493040.0000    1.93511
493080.0000    1.59290
493120.0000    2.23240
493160.0000    1.98940
493200.0000    1.49517
493240.0000    1.92054
493280.0000    1.41119
493320.0000    1.47709
493360.0000    1.41850
493400.0000    1.24233
493440.0000    1.42436
493480.0000    1.41954
493520.0000    1.77792
493560.0000    1.60426
493600.0000    1.31673
493640.0000    1.52257
493680.0000    0.77638
493720.0000    0.51509
493760.0000    1.06575
493800.0000    0.97577
493840.0000    1.21584
493880.0000    1.23789
493920.0000    1.46935
493960.0000    0.89286
494000.0000    1.38492
494040.0000    1.01225
494080.0000    1.91898
494120.0000    1.31524
494160.0000    1.63142
494200.0000    1.78254
494240.0000    1.75727
494280.0000    2.32752
494320.0000    1.96554
494360.0000    1.10059
494400.0000    1.33317
494440.0000    1.26589
494480.0000    1.85504
494520.0000    0.93365
494560.0000    1.59167
494600.0000    1.17601
494640.0000    1.84922
494680.0000    1.87588
494720.0000    1.20287
494760.0000    1.94494
494800.0000    1.57327
494840.0000    2.15271
494880.0000    1.85786
494920.0000    2.02142
494960.0000    1.50764
495000.0000    2.46420
495040.0000    2.94525
495080.0000    3.23740
495120.0000    3.17420
495160.0000    1.98599
495200.0000    2.55867
495240.0000    2.93003
495280.0000    2.60904
495320.0000    3.02466
495360.0000    4.37297
495400.0000    3.77667
495440.0000    3.92024
495480.0000    4.02677
495520.0000    3.58466
495560.0000    3.41123
495600.0000    3.00217
495640.0000    2.77238
495680.0000    2.88726
495720.0000    3.44930
495760.0000    3.38661
495800.0000    3.57721
495840.0000    3.78999
495880.0000    2.92277
495920.0000    2.95094
495960.0000    3.52541
496000.0000    3.91504
496040.0000    3.46684
496080.0000    3.46097
496120.0000    4.07023
496160.0000    3.21158
496200.0000    4.34956
496240.0000    2.69189
496280.0000    3.59300
496320.0000    3.05403
496360.0000    2.51167
496400.0000    2.87681
496440.0000    2.57906
496480.0000    2.36835
496520.0000    2.88693
496560.0000    2.54032
496600.0000    2.23214
496640.0000    2.08557
496680.0000    2.71121
496720.0000    3.09489
496760.0000    1.49765
496800.0000    2.05243
496840.0000    2.27483
496880.0000    1.77038
496920.0000    2.18132
496960.0000    1.32158
497000.0000    1.44152
497040.0000    2.00212
497080.0000    2.22149
497120.0000    1.56584
497160.0000    2.33267
497200.0000    1.67188
497240.0000    1.54467
497280.0000    1.11043
497320.0000    1.37672
497360.0000    1.69819
497400.0000    1.50091
497440.0000    2.34022
497480.0000    1.26329
497520.0000    1.47770
497560.0000    2.13767
497600.0000    2.21766
497640.0000    2.17937
497680.0000    1.78286
497720.0000    1.58927
497760.0000    2.13571
497800.0000    1.58363
497840.0000    1.52370
497880.0000    1.23054
497920.0000    0.88628
497960.0000    1.12321
498000.0000    1.51204
498040.0000    1.47849
498080.0000    1.21883
498120.0000    1.41683
498160.0000    1.18483
498200.0000    1.54924
498240.0000    1.36619
498280.0000    1.08085
498320.0000    1.05880
498360.0000    1.60342
498400.0000    1.26134
498440.0000    1.25205
498480.0000    1.85726
498520.0000    2.19856
498560.0000    1.78294
498600.0000    2.29539
498640.0000    1.99098
498680.0000    1.77103
498720.0000    1.64454
498760.0000    2.30393
498800.0000    1.33011
498840.0000    1.72537
498880.0000    1.89184
498920.0000    1.00821
498960.0000    1.16731
499000.0000    1.77895
499040.0000    1.84140
499080.0000    1.43280
499120.0000    1.70384
499160.0000    1.66817
499200.0000    2.16598
499240.0000    1.73753
499280.0000    0.99739
499320.0000    0.46282
499360.0000    0.92808
499400.0000    1.42943
499440.0000    2.26676
499480.0000    1.22840
499520.0000    1.79044
499560.0000    1.98162
499600.0000    1.51054
499640.0000    1.78794
499680.0000    1.32724
499720.0000    1.94559
499760.0000    2.43575
499800.0000    1.90696
499840.0000    2.02129
499880.0000    1.44481
499920.0000    2.30968
499960.0000    2.42948
500000.0000    2.72341
500040.0000    2.53671
500080.0000    1.71944
500120.0000    1.93196
500160.0000    2.25101
500200.0000    1.57893
500240.0000    1.28113
500280.0000    1.59711
500320.0000    1.60557
500360.0000    1.49053
500400.0000    1.53636
500440.0000    1.64398
500480.0000    1.33814
500520.0000    2.15493
500560.0000    1.63523
500600.0000    0.82972
500640.0000    0.77294
500680.0000    0.54201
500720.0000    1.55811
500760.0000    0.84803
500800.0000    1.05830
500840.0000    1.63600
500880.0000    1.45472
500920.0000    1.91881
500960.0000    1.88203
501000.0000    0.84680
501040.0000    1.62268
501080.0000    1.64009
501120.0000    2.49577
501160.0000    1.54513
501200.0000    2.15007
501240.0000    0.90346
501280.0000    1.50656
501320.0000    1.21713
501360.0000    0.35751
501400.0000    1.01646
501440.0000    1.34990
501480.0000    1.47736
501520.0000    1.37231
501560.0000    2.29826
501600.0000    1.64847
501640.0000    1.60642
501680.0000    1.95313
501720.0000    1.67599
501760.0000    2.40876
501800.0000    1.76612
501840.0000    1.55724
501880.0000    2.66957
501920.0000    2.03503
501960.0000    1.63900
502000.0000    1.59800
502040.0000    2.46242
502080.0000    2.35966
502120.0000    2.52797
502160.0000    2.58519
502200.0000    1.73005
502240.0000    2.00338
502280.0000    2.39055
502320.0000    1.72313
502360.0000    2.32387
502400.0000    2.57248
502440.0000    2.05422
502480.0000    2.37275
502520.0000    2.12289
502560.0000    2.24437
502600.0000    1.87397
502640.0000    1.46747
502680.0000    2.34397
502720.0000    2.19458
502760.0000    1.78112
502800.0000    1.31069
502840.0000    1.43858
502880.0000    1.67057
502920.0000    1.25926
502960.0000    1.33695
503000.0000    1.10090
503040.0000    1.54448
503080.0000    1.21532
503120.0000    1.24872
503160.0000    1.40940
503200.0000    1.79262
503240.0000    1.46635
503280.0000    2.20396
503320.0000    1.96113
503360.0000    1.88398
503400.0000    2.53147
503440.0000    2.74433
503480.0000    1.77662
503520.0000    2.56166
503560.0000    2.29556
503600.0000    2.03326
503640.0000    2.24580
503680.0000    1.80040
503720.0000    1.99967
503760.0000    2.98391
503800.0000    2.28020
503840.0000    2.74892
503880.0000    2.02961
503920.0000    2.40492
503960.0000    2.09351
504000.0000    2.32684
504040.0000    2.17421
504080.0000    1.47815
504120.0000    1.94551
504160.0000    1.50373
504200.0000    2.42444
504240.0000    2.24721
504280.0000    1.38301
504320.0000    2.20374
504360.0000    2.91990
504400.0000    2.45431
504440.0000    2.51010
504480.0000    1.72354
504520.0000    1.59299
504560.0000    1.94891
504600.0000    2.10365
504640.0000    2.12012
504680.0000    2.30023
504720.0000    2.34593
504760.0000    1.64286
504800.0000    1.22903
504840.0000    1.11108
504880.0000    0.40290
504920.0000    0.76755
504960.0000    1.52282
505000.0000    1.58346
505040.0000    1.85392
505080.0000    0.76296
505120.0000    2.13172
505160.0000    1.47212
505200.0000    1.48008
505240.0000    1.68816
505280.0000    1.21677
505320.0000    1.11019
505360.0000    1.71210
505400.0000    1.60556
505440.0000    2.17458
505480.0000    0.84053
505520.0000    1.97735
505560.0000    1.50417
505600.0000    2.09426
505640.0000    1.34938
505680.0000    1.83160
505720.0000    1.74123
505760.0000    1.77019
505800.0000    2.21463
505840.0000    2.65500
505880.0000    3.05817
505920.0000    2.34603
505960.0000    2.69252
506000.0000    1.66149
506040.0000    2.14958
506080.0000    1.69439
506120.0000    1.50736
506160.0000    1.24534
506200.0000    0.39841
506240.0000    0.87665
506280.0000    1.33548
506320.0000    2.16290
506360.0000    2.14378
506400.0000    1.16979
506440.0000    1.19549
506480.0000    1.71346
506520.0000    1.81826
506560.0000    1.80712
506600.0000    1.67581
506640.0000    1.80370
506680.0000    1.46157
506720.0000    0.84945
506760.0000    0.88845
506800.0000    1.49581
506840.0000    1.94949
506880.0000    1.80059
506920.0000    2.42808
506960.0000    2.41942
507000.0000    2.16791
507040.0000    1.78262
507080.0000    1.43446
507120.0000    2.20628
507160.0000    2.27428
507200.0000    2.49559
507240.0000    1.50454
507280.0000    2.05510
507320.0000    2.72700
507360.0000    2.57578
507400.0000    2.07708
507440.0000    2.55926
507480.0000    2.19909
507520.0000    2.27147
507560.0000    2.52856
507600.0000    2.42967
507640.0000    3.01866
507680.0000    3.14764
507720.0000    2.69604
507760.0000    2.64954
507800.0000    2.45537
507840.0000    2.30904
507880.0000    2.54664
507920.0000    2.27599
507960.0000    2.08297
508000.0000    1.73005
508040.0000    2.34039
508080.0000    2.15907
508120.0000    2.33653
508160.0000    2.16722
508200.0000    1.49931
508240.0000    1.96783
508280.0000    1.78568
508320.0000    1.26833
508360.0000    1.51944
508400.0000    1.01517
508440.0000    0.58890
508480.0000    0.57701
508520.0000    1.02283
508560.0000    1.35407
508600.0000    2.01244
508640.0000    1.42753
508680.0000    1.58824
508720.0000    1.33992
508760.0000    1.16064
508800.0000    1.88822
508840.0000    1.83873
508880.0000    1.36592
508920.0000    1.98061
508960.0000    2.18975
509000.0000    1.37543
509040.0000    0.84023
509080.0000    1.40577
509120.0000    1.31689
509160.0000    1.38541
509200.0000    1.32371
509240.0000    1.05416
509280.0000    1.09897
509320.0000    1.14480
509360.0000    1.55125
509400.0000    0.96015
509440.0000    1.07461
509480.0000    1.18376
509520.0000    2.07311
509560.0000    1.52758
509600.0000    2.07730
509640.0000    1.61130
509680.0000    1.09719
509720.0000    0.52405
509760.0000    0.66433
509800.0000    0.82682
509840.0000    0.68987
509880.0000    0.63822
509920.0000    1.39567
509960.0000    0.03638
510000.0000    0.86759
510040.0000    0.61791
510080.0000    1.32673
510120.0000    0.94537
510160.0000    0.39748
510200.0000    1.45895
510240.0000    1.46592
510280.0000    1.61760
510320.0000    1.29743
510360.0000    1.18188
510400.0000    1.20973
510440.0000    0.93528
510480.0000    1.39836
510520.0000    1.62671
510560.0000    1.40915
510600.0000    2.08003
510640.0000    1.43787
510680.0000    1.65520
510720.0000    1.81522
510760.0000    1.47153
510800.0000    1.09803
510840.0000    1.32716
510880.0000    0.91201
510920.0000    1.32746
510960.0000    1.07005
511000.0000    1.83200
511040.0000    1.95577
511080.0000    2.04569
511120.0000    1.39915
511160.0000    1.83136
511200.0000    1.84933
511240.0000    2.71339
511280.0000    2.81919
511320.0000    2.05218
511360.0000    2.29351
511400.0000    2.08789
511440.0000    1.79779
511480.0000    1.85726
511520.0000    1.63466
511560.0000    1.56021
511600.0000    1.42847
511640.0000    1.51759
511680.0000    1.29776
511720.0000    1.21216
511760.0000    1.42822
511800.0000    1.00692
511840.0000    0.54590
511880.0000    1.16153
511920.0000    1.68993
511960.0000    1.60394
512000.0000    0.84725
512040.0000    1.22921
512080.0000    0.95487
512120.0000    1.98581
512160.0000    1.85988
512200.0000    1.53500
512240.0000    2.13606
512280.0000    1.83389
512320.0000    2.19778
512360.0000    1.52119
512400.0000    1.64065
512440.0000    2.07091
512480.0000    1.52131
512520.0000    1.18292
512560.0000    1.60478
512600.0000    1.65416
512640.0000    1.94251
512680.0000    1.45081
512720.0000    1.78033
512760.0000    1.90442
512800.0000    1.48407
512840.0000    2.28438
512880.0000    2.03431
512920.0000    0.83545
512960.0000    0.79586
513000.0000    0.94793
513040.0000    1.08927
513080.0000    1.05968
513120.0000    1.92838
513160.0000    1.93951
513200.0000    1.88258
513240.0000    1.18257
513280.0000    1.54076
513320.0000    1.30967
513360.0000    1.46333
513400.0000    0.56794
513440.0000    1.71656
513480.0000    0.70862
513520.0000    1.84271
513560.0000    0.60396
513600.0000    1.83860
513640.0000    2.03848
513680.0000    1.15607
513720.0000    1.69013
513760.0000    0.96982
513800.0000    2.06700
513840.0000    1.73668
513880.0000    1.59513
513920.0000    1.52004
513960.0000    1.81793
514000.0000    1.71253
514040.0000    1.90559
514080.0000    2.05676
514120.0000    1.42788
514160.0000    1.47511
514200.0000    1.59606
514240.0000    1.11463
514280.0000    0.74164
514320.0000    0.74904
514360.0000    1.36223
514400.0000    2.07716
514440.0000    1.54806
514480.0000    1.21718
514520.0000    1.97522
514560.0000    2.06027
514600.0000    0.80815
514640.0000    1.85733
514680.0000    1.89045
514720.0000    1.33792
514760.0000    0.77325
514800.0000    0.97976
514840.0000    1.03564
514880.0000    0.68365
514920.0000    1.12876
514960.0000    0.69393
515000.0000    1.31748
515040.0000    0.56271
515080.0000    0.47481
515120.0000    0.97125
515160.0000    1.45822
515200.0000    1.37331
515240.0000    1.40841
515280.0000    1.91259
515320.0000    1.46589
515360.0000    2.13389
515400.0000    1.40465
515440.0000    1.53408
515480.0000    1.23395
515520.0000    1.87015
515560.0000    1.92932
515600.0000    2.18890
515640.0000    1.81238
515680.0000    2.14344
515720.0000    1.10251
515760.0000    1.73614
515800.0000    1.78819
515840.0000    1.47282
515880.0000    1.14282
515920.0000    1.53199
515960.0000    1.26708
516000.0000    1.53267
516040.0000    1.30350
516080.0000    1.61024
516120.0000    2.13021
516160.0000    1.29801
516200.0000    2.10059
516240.0000    1.83532
516280.0000    1.77937
516320.0000    1.88210
516360.0000    2.07492
516400.0000    1.87901
516440.0000    1.47091
516480.0000    2.05088
516520.0000    1.45490
516560.0000    2.09923
516600.0000    1.91600
516640.0000    1.76888
516680.0000    1.37871
516720.0000    1.70268
516760.0000    1.21972
516800.0000    1.49214
516840.0000    1.88183
516880.0000    2.33323
516920.0000    1.93280
516960.0000    1.18415
517000.0000    1.24565
517040.0000    1.75961
517080.0000    1.29196
517120.0000    2.09962
517160.0000    1.69741
517200.0000    2.06890
517240.0000    1.52828
517280.0000    2.04200
517320.0000    1.76710
517360.0000    1.74163
517400.0000    1.95608
517440.0000    1.60913
517480.0000    1.39109
517520.0000    1.79266
517560.0000    2.16061
517600.0000    0.97529
517640.0000    1.56189
517680.0000    1.85516
517720.0000    1.71237
517760.0000    1.74809
517800.0000    1.94525
517840.0000    1.76650
517880.0000    1.41825
517920.0000    0.96220
517960.0000    2.11093
518000.0000    1.55489
518040.0000    1.87775
518080.0000    1.87785
518120.0000    2.02322
518160.0000    1.45658
518200.0000    1.50736
518240.0000    1.11012
518280.0000    1.96421
518320.0000    1.66071
518360.0000    1.43270
518400.0000    1.94813
518440.0000    1.66188
518480.0000    1.63637
518520.0000    0.94390
518560.0000    1.65851
518600.0000    1.65134
518640.0000    1.63004
518680.0000    1.55626
518720.0000    1.25054
518760.0000    1.63611
518800.0000    1.53550
518840.0000    1.65265
518880.0000    1.70644
518920.0000    1.92252
518960.0000    2.03863
519000.0000    2.13031
519040.0000    2.08683
519080.0000    1.90434
519120.0000    2.16161
519160.0000    1.93104
519200.0000    2.30152
519240.0000    1.66898
519280.0000    1.91449
519320.0000    2.33640
519360.0000    2.11100
519400.0000    1.88211
519440.0000    2.51651
519480.0000    2.14464
519520.0000    1.72906
519560.0000    1.81924
519600.0000    2.12042
519640.0000    2.71260
519680.0000    2.14518
519720.0000    1.75871
519760.0000    2.73062
519800.0000    2.02561
519840.0000    1.74809
519880.0000    1.70497
519920.0000    1.47330
519960.0000    1.28008
520000.0000    2.04074
520040.0000    2.43155
520080.0000    2.23165
520120.0000    2.91179
520160.0000    2.28417
520200.0000    1.65523
520240.0000    2.17575
520280.0000    1.84332
520320.0000    2.01258
520360.0000    0.94534
520400.0000    1.80335
520440.0000    1.77882
520480.0000    1.73841
520520.0000    1.85955
520560.0000    1.91076
520600.0000    1.51997
520640.0000    2.35260
520680.0000    1.82862
520720.0000    1.47713
520760.0000    1.85865
520800.0000    1.52930
520840.0000    1.44431
520880.0000    1.99665
520920.0000    1.94374
520960.0000    1.55621
521000.0000    1.53586
521040.0000    2.06040
521080.0000    2.32540
521120.0000    2.44324
521160.0000    1.97389
521200.0000    2.27440
521240.0000    1.95349
521280.0000    2.08733
521320.0000    1.73219
521360.0000    1.99754
521400.0000    1.62505
521440.0000    1.12972
521480.0000    1.28789
521520.0000    2.70263
521560.0000    2.25004
521600.0000    1.67931
521640.0000    1.81247
521680.0000    2.43008
521720.0000    3.12985
521760.0000    1.85312
521800.0000    2.24562
521840.0000    2.37918
521880.0000    2.04277
521920.0000    1.92497
521960.0000    1.64140
522000.0000    2.22692
522040.0000    1.33185
522080.0000    2.30320
522120.0000    2.08878
522160.0000    2.38168
522200.0000    2.28210
522240.0000    2.05515
522280.0000    1.74983
522320.0000    1.55489
522360.0000    1.83935
522400.0000    2.22491
522440.0000    2.41223
522480.0000    2.01656
522520.0000    2.00761
522560.0000    1.76215
522600.0000    2.26037
522640.0000    1.80445
522680.0000    2.32394
522720.0000    2.17497
522760.0000    2.00952
522800.0000    1.98304
522840.0000    1.71712
522880.0000    1.87925
522920.0000    1.83987
522960.0000    2.07260
523000.0000    2.16102
523040.0000    1.53623
523080.0000    1.60593
523120.0000    1.97573
523160.0000    1.71191
523200.0000    1.66824
523240.0000    2.00181
523280.0000    1.35648
523320.0000    2.07901
523360.0000    2.18542
523400.0000    2.35588
523440.0000    1.71804
523480.0000    2.26444
523520.0000    1.98927
523560.0000    1.83373
523600.0000    2.14174
523640.0000    2.45514
523680.0000    2.71067
523720.0000    2.27308
523760.0000    2.34076
523800.0000    2.04579
523840.0000    2.09360
523880.0000    2.23984
523920.0000    2.19678
523960.0000    2.71315
524000.0000    2.34620
524040.0000    1.87178
524080.0000    2.13071
524120.0000    2.32912
524160.0000    1.81652
524200.0000    1.95174
524240.0000    1.62389
524280.0000    2.51398
524320.0000    2.10100
524360.0000    1.77727
524400.0000    2.36380
524440.0000    1.89121
524480.0000    1.97646
524520.0000    1.85906
524560.0000    1.28225
524600.0000    1.97182
524640.0000    1.52144
524680.0000    1.88779
524720.0000    1.95578
524760.0000    1.89784
524800.0000    2.01335
524840.0000    1.88567
524880.0000    1.85205
524920.0000    2.06929
524960.0000    1.41943
525000.0000    1.30423
525040.0000    1.68023
525080.0000    2.22595
525120.0000    1.88145
525160.0000    1.84041
525200.0000    1.62615
525240.0000    1.68385
525280.0000    1.62351
525320.0000    1.50653
525360.0000    1.61865
525400.0000    1.84993
525440.0000    1.52073
525480.0000    1.69467
525520.0000    1.67820
525560.0000    1.99930
525600.0000    1.62663
525640.0000    1.73032
525680.0000    2.13483
525720.0000    1.58196
525760.0000    1.84728
525800.0000    1.74353
525840.0000    1.56309
525880.0000    1.63541
525920.0000    0.98194
525960.0000    2.00977
526000.0000    2.08386
526040.0000    2.12557
526080.0000    1.88724
526120.0000    1.16430
526160.0000    1.68489
526200.0000    1.06689
526240.0000    1.68276
526280.0000    1.39760
526320.0000    1.42654
526360.0000    0.76273
526400.0000    0.94538
526440.0000    0.91885
526480.0000    1.03435
526520.0000    1.56606
526560.0000    1.36684
526600.0000    1.03886
526640.0000    1.23659
526680.0000    1.37034
526720.0000    1.61036
526760.0000    1.75416
526800.0000    2.45817
526840.0000    2.44195
526880.0000    2.26041
526920.0000    2.03921
526960.0000    1.63576
527000.0000    0.62325
527040.0000    2.03965
527080.0000    1.89668
527120.0000    2.46596
527160.0000    1.52511
527200.0000    1.78769
527240.0000    1.61166
527280.0000    1.32782
527320.0000    1.63922
527360.0000    2.11094
527400.0000    2.08354
527440.0000    2.14346
527480.0000    2.16559
527520.0000    1.87169
527560.0000    2.46841
527600.0000    1.98042
527640.0000    1.67420
527680.0000    1.97694
527720.0000    2.19622
527760.0000    2.29498
527800.0000    2.14938
527840.0000    2.19823
527880.0000    1.84012
527920.0000    2.50204
527960.0000    1.83860
528000.0000    1.64066
528040.0000    1.33846
528080.0000    1.64518
528120.0000    1.66096
528160.0000    1.00560
528200.0000    1.83671
528240.0000    1.50120
528280.0000    1.49765
528320.0000    2.50397
528360.0000    2.23098
528400.0000    2.34325
528440.0000    1.51194
528480.0000    1.80346
528520.0000    1.92416
528560.0000    1.73627
528600.0000    1.77784
528640.0000    1.24587
528680.0000    1.62462
528720.0000    1.84401
528760.0000    1.82753
528800.0000    1.31969
528840.0000    1.23908
528880.0000    1.88892
528920.0000    1.83341
528960.0000    2.07519
529000.0000    1.93162
529040.0000    1.63600
529080.0000    1.46619
529120.0000    1.94416
529160.0000    1.49475
529200.0000    1.53005
529240.0000    1.89411
529280.0000    1.86614
529320.0000    1.97549
529360.0000    1.88097
529400.0000    1.81805
529440.0000    1.31810
529480.0000    1.46693
529520.0000    0.78707
529560.0000    1.83600
529600.0000    1.65658
529640.0000    1.15180
529680.0000    1.92124
529720.0000    1.93994
529760.0000    2.09515
529800.0000    1.20558
529840.0000    1.39699
529880.0000    1.63896
529920.0000    1.39689
529960.0000    1.21722
530000.0000    2.30858
530040.0000    1.44309
530080.0000    2.20722
530120.0000    1.19335
530160.0000    1.64428
530200.0000    1.67075
530240.0000    1.19939
530280.0000    1.46918
530320.0000    1.76960
530360.0000    1.11267
530400.0000    1.71852
530440.0000    1.17587
530480.0000    1.89435
530520.0000    1.69285
530560.0000    1.95466
530600.0000    1.39137
530640.0000    1.64869
530680.0000    1.41788
530720.0000    1.35012
530760.0000    1.36707
530800.0000    1.79419
530840.0000    1.67907
530880.0000    1.63830
530920.0000    1.00284
530960.0000    1.23503
531000.0000    1.83141
531040.0000    2.12694
531080.0000    1.54950
531120.0000    1.37891
531160.0000    1.25680
531200.0000    1.49427
531240.0000    2.01274
531280.0000    1.61664
531320.0000    1.70740
531360.0000    1.84415
531400.0000    1.62017
531440.0000    1.91010
531480.0000    2.11279
531520.0000    2.73280
531560.0000    1.88742
531600.0000    1.60163
531640.0000    1.84986
531680.0000    1.67951
531720.0000    1.55991
531760.0000    2.18256
531800.0000    0.89230
531840.0000    2.00641
531880.0000    2.34295
531920.0000    1.64089
531960.0000    2.19752
532000.0000    2.18265
532040.0000    1.91588
532080.0000    2.03879
532120.0000    1.51715
532160.0000    1.77819
532200.0000    1.37069
532240.0000    1.77986
532280.0000    1.52097
532320.0000    1.37519
532360.0000    1.54750
532400.0000    1.81974
532440.0000    1.07274
532480.0000    1.92532
532520.0000    1.67592
532560.0000    1.76194
532600.0000    1.70211
532640.0000    1.95726
532680.0000    1.89165
532720.0000    2.03953
532760.0000    2.53513
532800.0000    1.67605
532840.0000    2.19171
532880.0000    2.10202
532920.0000    2.36047
532960.0000    2.23106
533000.0000    2.52802
533040.0000    1.41399
533080.0000    1.91856
533120.0000    1.45811
533160.0000    1.79461
533200.0000    2.62228
533240.0000    2.00460
533280.0000    2.58061
533320.0000    2.35520
533360.0000    2.43982
533400.0000    2.05758
533440.0000    2.26405
533480.0000    2.41861
533520.0000    1.83186
533560.0000    3.08117
533600.0000    1.96513
533640.0000    2.06583
533680.0000    2.44646
533720.0000    1.79954
533760.0000    2.23755
533800.0000    2.42381
533840.0000    2.91266
533880.0000    2.98086
533920.0000    3.00157
533960.0000    2.97428
534000.0000    2.77446
534040.0000    2.35311
534080.0000    1.97542
534120.0000    1.98705
534160.0000    2.06896
534200.0000    1.84154
534240.0000    2.73725
534280.0000    2.38720
534320.0000    1.82170
534360.0000    2.31242
534400.0000    2.48830
534440.0000    2.34841
534480.0000    1.99642
534520.0000    2.32984
534560.0000    1.64530
534600.0000    1.58467
534640.0000    2.49829
534680.0000    1.56112
534720.0000    1.78138
534760.0000    1.79908
534800.0000    1.72657
534840.0000    1.91652
534880.0000    1.71304
534920.0000    0.95910
534960.0000    1.83332
535000.0000    1.46176
535040.0000    1.38641
535080.0000    2.17057
535120.0000    1.71529
535160.0000    1.95034
535200.0000    2.31180
535240.0000    2.01048
535280.0000    1.74958
535320.0000    1.82042
535360.0000    1.09448
535400.0000    1.64521
535440.0000    1.60091
535480.0000    0.94584
535520.0000    2.15446
535560.0000    1.20592
535600.0000    1.10415
535640.0000    1.28155
535680.0000    1.36316
535720.0000    2.01775
535760.0000    1.85227
535800.0000    1.78148
535840.0000    2.02040
535880.0000    2.70307
535920.0000    2.45417
535960.0000    1.62736
536000.0000    1.62298
536040.0000    2.01943
536080.0000    2.24202
536120.0000    1.94904
536160.0000    1.86096
536200.0000    1.59864
536240.0000    1.73229
536280.0000    1.66748
536320.0000    1.54665
536360.0000    1.92190
536400.0000    2.47540
536440.0000    2.39037
536480.0000    2.67377
536520.0000    1.96513
536560.0000    1.98741
536600.0000    1.88407
536640.0000    2.52399
536680.0000    1.90625
536720.0000    1.85707
536760.0000    1.44012
536800.0000    1.19309
536840.0000    1.00246
536880.0000    1.37143
536920.0000    1.47360
536960.0000    1.91685
537000.0000    1.72702
537040.0000    1.46675
537080.0000    1.53026
537120.0000    1.51609
537160.0000    2.58915
537200.0000    1.89819
537240.0000    1.97553
537280.0000    1.27395
537320.0000    1.49728
537360.0000    1.56574
537400.0000    1.83031
537440.0000    1.23780
537480.0000    1.70029
537520.0000    2.10564
537560.0000    1.69138
537600.0000    2.27850
537640.0000    1.67833
537680.0000    1.46852
537720.0000    1.99213
537760.0000    2.26680
537800.0000    1.24993
537840.0000    1.74326
537880.0000    1.49414
537920.0000    2.11005
537960.0000    2.31918
538000.0000    2.18157
538040.0000    1.13974
538080.0000    1.78720
538120.0000    2.24686
538160.0000    2.56696
538200.0000    1.46163
538240.0000    1.11594
538280.0000    1.94274
538320.0000    1.72669
538360.0000    1.20336
538400.0000    1.45876
538440.0000    1.51977
538480.0000    1.65163
538520.0000    1.25029
538560.0000    1.85398
538600.0000    1.88461
538640.0000    1.52181
538680.0000    1.66928
538720.0000    0.85399
538760.0000    1.95787
538800.0000    1.74181
538840.0000    1.01731
538880.0000    1.41454
538920.0000    1.29867
538960.0000    0.68122
539000.0000    0.54927
539040.0000    0.46704
539080.0000    0.99166
539120.0000    0.39909
539160.0000    0.90387
539200.0000    1.47996
539240.0000    1.47876
539280.0000    1.77135
539320.0000    1.64937
539360.0000    1.89953
539400.0000    1.63315
539440.0000    1.73714
539480.0000    1.84637
539520.0000    1.65688
539560.0000    1.42461
539600.0000    1.65433
539640.0000    1.44950
539680.0000    2.22103
539720.0000    1.50248
539760.0000    1.52207
539800.0000    1.84541
539840.0000    1.82466
539880.0000    2.12846
539920.0000    2.26613
539960.0000    2.61024
540000.0000    3.06859
540040.0000    1.93835
540080.0000    2.18637
540120.0000    1.82205
540160.0000    1.69663
540200.0000    1.47450
540240.0000    1.58834
540280.0000    2.11305
540320.0000    1.28925
540360.0000    2.35948
540400.0000    1.89530
540440.0000    2.57996
540480.0000    1.65798
540520.0000    1.27270
540560.0000    1.46900
540600.0000    2.28441
540640.0000    1.84047
540680.0000    1.72104
540720.0000    1.09455
540760.0000    1.22778
540800.0000    0.92236
540840.0000    1.53355
540880.0000    1.19828
540920.0000    1.31607
540960.0000    1.49958
541000.0000    1.53211
541040.0000    0.88213
541080.0000    0.56482
541120.0000    1.03782
541160.0000    1.03971
541200.0000    1.46518
541240.0000    1.73916
541280.0000    1.44773
541320.0000    0.99084
541360.0000    0.82154
541400.0000    1.69037
541440.0000    0.91448
541480.0000    0.51109
541520.0000    1.42859
541560.0000    1.19873
541600.0000    2.07268
541640.0000    0.78995
541680.0000    1.08614
541720.0000    0.89922
541760.0000    1.39562
541800.0000    0.68182
541840.0000    1.40024
541880.0000    0.91870
541920.0000    0.99924
541960.0000    1.12189
542000.0000    1.00377
542040.0000    0.98123
542080.0000    1.31533
542120.0000    1.45209
542160.0000    1.54412
542200.0000    1.32111
542240.0000    0.96524
542280.0000    0.99392
542320.0000    0.87340
542360.0000    1.94895
542400.0000    1.53205
542440.0000    1.49304
542480.0000    1.33695
542520.0000    1.54274
542560.0000    0.89854
542600.0000    1.14625
542640.0000    1.25853
542680.0000    0.81225
542720.0000    1.76933
542760.0000    0.96954
542800.0000    1.36989
542840.0000    1.18594
542880.0000    1.36556
542920.0000    0.95657
542960.0000    1.61087
543000.0000    1.62005
543040.0000    1.54066
543080.0000    1.75489
543120.0000    1.11509
543160.0000    1.03516
543200.0000    0.86547
543240.0000    1.24175
543280.0000    0.61535
543320.0000    1.25456
543360.0000    1.55258
543400.0000    1.85936
543440.0000    1.50741
543480.0000    1.73500
543520.0000    1.81144
543560.0000    1.84860
543600.0000    0.62692
543640.0000    0.36210
543680.0000    0.69104
543720.0000    0.21182
543760.0000    0.59950
543800.0000    1.06140
543840.0000    1.04467
543880.0000    1.15586
543920.0000    0.63777
543960.0000    0.50426
544000.0000   -0.00054
544040.0000    0.98665
544080.0000    0.59114
544120.0000    0.54425
544160.0000    1.29860
544200.0000    1.04170
544240.0000    1.97478
544280.0000    0.80294
544320.0000    0.53965
544360.0000    0.47777
544400.0000    0.52536
544440.0000    0.93572
544480.0000    0.38395
544520.0000    0.44620
544560.0000    1.72910
544600.0000    2.00577
544640.0000    1.38398
544680.0000    1.43890
544720.0000    1.86360
544760.0000    2.28679
544800.0000    1.96499
544840.0000    2.62865
544880.0000    2.77942
544920.0000    2.22586
544960.0000    2.73489
545000.0000    1.96848
545040.0000    2.62233
545080.0000    2.43766
545120.0000    2.75413
545160.0000    2.67277
545200.0000    2.84592
545240.0000    3.14813
545280.0000    2.86534
545320.0000    3.21512
545360.0000    2.31952
545400.0000    1.16462
545440.0000    1.04975
545480.0000    2.01114
545520.0000    1.43580
545560.0000    1.52741
545600.0000    1.89907
545640.0000    0.89071
545680.0000    0.93423
545720.0000    1.00483
545760.0000    0.95041
545800.0000    0.88787
545840.0000    1.73901
545880.0000    0.58789
545920.0000    1.43335
545960.0000    0.33262
546000.0000    1.07926
546040.0000    1.30083
546080.0000    0.95180
546120.0000    1.14714
546160.0000    1.17563
546200.0000    1.95187
546240.0000    0.90659
546280.0000    1.03945
546320.0000    1.36200
546360.0000    1.10667
546400.0000    1.09190
546440.0000    1.47456
546480.0000    1.04133
546520.0000    0.30384
546560.0000    0.94377
546600.0000    0.71899
546640.0000    0.32580
546680.0000    0.48288
546720.0000    1.03982
546760.0000    0.92603
546800.0000    0.51436
546840.0000    0.99837
546880.0000    0.65421
546920.0000    0.59189
546960.0000    0.64350
547000.0000    0.78702
547040.0000    0.67983
547080.0000    0.55710
547120.0000    1.17277
547160.0000    1.29910
547200.0000    0.97241
547240.0000    1.20915
547280.0000    1.83540
547320.0000    1.66496
547360.0000    0.68487
547400.0000    0.95061
547440.0000    0.98557
547480.0000    0.76352
547520.0000    1.15644
547560.0000    0.75437
547600.0000    0.53944
547640.0000    1.45888
547680.0000    0.49817
547720.0000    0.89046
547760.0000    0.95098
547800.0000    0.94504
547840.0000    1.48878
547880.0000    0.99688
547920.0000    1.83246
547960.0000    1.41498
548000.0000    1.26230
548040.0000    0.79212
548080.0000    0.68326
548120.0000    0.86281
548160.0000    1.35769
548200.0000    1.02266
548240.0000    0.44454
548280.0000    0.87576
548320.0000    0.89020
548360.0000    0.98160
548400.0000    1.04323
548440.0000    1.12376
548480.0000    0.81996
548520.0000    1.34657
548560.0000    1.12248
548600.0000    1.09546
548640.0000    0.71736
548680.0000    0.96400
548720.0000    1.19482
548760.0000    1.40343
548800.0000    0.61600
548840.0000    1.20494
548880.0000    1.31637
548920.0000    1.88646
548960.0000    1.22474
549000.0000    1.97519
549040.0000    1.39054
549080.0000    2.18290
549120.0000    1.49886
549160.0000    1.86245
549200.0000    1.32402
549240.0000    1.40098
549280.0000    1.38467
549320.0000    2.21936
549360.0000    2.29632
549400.0000    2.19505
549440.0000    1.79768
549480.0000    2.27850
549520.0000    1.65277
549560.0000    2.41134
549600.0000    1.74945
549640.0000    2.10122
549680.0000    1.41818
549720.0000    2.13806
549760.0000    1.78743
549800.0000    2.94498
549840.0000    1.64251
549880.0000    1.28328
549920.0000    1.48629
549960.0000    1.27884
550000.0000    1.46842
550040.0000    1.56129
550080.0000    0.95165
550120.0000    1.75881
550160.0000    1.85245
550200.0000    2.47012
550240.0000    1.69368
550280.0000    1.87941
550320.0000    2.38023
550360.0000    2.48997
550400.0000    2.14813
550440.0000    1.77733
550480.0000    2.56660
550520.0000    2.31539
550560.0000    2.09854
550600.0000    2.03273
550640.0000    2.18219
550680.0000    2.43997
550720.0000    2.55711
550760.0000    1.75986
550800.0000    1.61495
550840.0000    2.42667
550880.0000    2.33124
550920.0000    2.52874
550960.0000    2.29992
551000.0000    1.82865
551040.0000    2.93758
551080.0000    2.55770
551120.0000    2.14148
551160.0000    1.76142
551200.0000    1.21063
551240.0000    0.53545
551280.0000    1.39409
551320.0000    1.27281
551360.0000    1.53530
551400.0000    1.97513
551440.0000    1.96216
551480.0000    2.17108
551520.0000    2.48255
551560.0000    1.93725
551600.0000    1.69708
551640.0000    1.59363
551680.0000    1.22428
551720.0000    1.97090
551760.0000    1.99860
551800.0000    0.93583
551840.0000    1.28046
551880.0000    1.63915
551920.0000    1.37469
551960.0000    2.01965
552000.0000    2.82957
552040.0000    2.53059
552080.0000    2.89861
552120.0000    3.52901
552160.0000    2.54248
552200.0000    2.38537
552240.0000    2.04799
552280.0000    1.91217
552320.0000    1.74215
552360.0000    1.95459
552400.0000    2.09982
552440.0000    2.23977
552480.0000    2.57023
552520.0000    2.22572
552560.0000    3.21478
552600.0000    3.40142
552640.0000    2.89599
552680.0000    2.88501
552720.0000    2.75785
552760.0000    3.27431
552800.0000    3.10265
552840.0000    2.54307
552880.0000    3.04383
552920.0000    2.64762
552960.0000    2.69779
553000.0000    2.13941
553040.0000    2.72703
553080.0000    3.32862
553120.0000    3.91701
553160.0000    3.12559
553200.0000    3.63142
553240.0000    3.73975
553280.0000    3.06395
553320.0000    2.85528
553360.0000    3.22930
553400.0000    3.52737
553440.0000    3.37824
553480.0000    3.56043
553520.0000    3.57711
553560.0000    3.43012
553600.0000    3.64437
553640.0000    3.49415
553680.0000    3.57122
553720.0000    2.90665
553760.0000    3.42387
553800.0000    3.45130
553840.0000    3.77042
553880.0000    3.87959
553920.0000    2.44738
553960.0000    3.10506
554000.0000    3.02930
554040.0000    3.01157
554080.0000    2.78308
554120.0000    2.83379
554160.0000    3.21689
554200.0000    2.97652
554240.0000    3.64791
554280.0000    2.57685
554320.0000    2.98709
554360.0000    3.48818
554400.0000    3.20424
554440.0000    3.18569
554480.0000    2.96338
554520.0000    3.07209
554560.0000    2.88187
554600.0000    2.81957
554640.0000    3.26721
554680.0000    2.12801
554720.0000    1.84400
554760.0000    1.74382
554800.0000    1.45890
554840.0000    2.17360
554880.0000    2.49399
554920.0000    2.74065
554960.0000    3.97080
555000.0000    3.33401
555040.0000    3.40869
555080.0000    3.83121
555120.0000    3.40062
555160.0000    3.33838
555200.0000    3.33475
555240.0000    3.34776
555280.0000    2.57820
555320.0000    3.32439
555360.0000    3.01391
555400.0000    2.98149
555440.0000    3.50383
555480.0000    2.89710
555520.0000    3.28473
555560.0000    3.04067
555600.0000    4.01557
555640.0000    3.53810
555680.0000    3.50003
555720.0000    4.28629
555760.0000    3.60051
555800.0000    3.72236
555840.0000    3.49693
555880.0000    3.71358
555920.0000    3.73091
555960.0000    3.39841
556000.0000    3.67524
556040.0000    4.57285
556080.0000    4.12605
556120.0000    4.40066
556160.0000    4.24539
556200.0000    3.61749
556240.0000    3.45193
556280.0000    3.66094
556320.0000    3.17134
556360.0000    3.59388
556400.0000    3.22240
556440.0000    3.54285
556480.0000    3.98191
556520.0000    3.16135
556560.0000    3.39720
556600.0000    3.30166
556640.0000    3.36768
556680.0000    3.57306
556720.0000    3.64509
556760.0000    3.59433
556800.0000    3.31862
556840.0000    3.42996
556880.0000    2.50729
556920.0000    3.28816
556960.0000    3.87559
557000.0000    3.85619
557040.0000    3.48358
557080.0000    3.26431
557120.0000    3.62786
557160.0000    3.69909
557200.0000    3.87744
557240.0000    3.86770
557280.0000    3.80820
557320.0000    3.37808
557360.0000    3.77632
557400.0000    4.03349
557440.0000    4.11897
557480.0000    4.18996
557520.0000    4.85127
557560.0000    3.60661
557600.0000    4.40894
557640.0000    4.45884
557680.0000    4.08167
557720.0000    3.80378
557760.0000    4.61402
557800.0000    3.80264
557840.0000    4.12535
557880.0000    3.62726
557920.0000    3.71679
557960.0000    4.17367
558000.0000    4.50040
558040.0000    4.24105
558080.0000    3.82471
558120.0000    4.16496
558160.0000    4.67359
558200.0000    4.62079
558240.0000    3.98601
558280.0000    3.32385
558320.0000    3.11947
558360.0000    3.38941
558400.0000    3.59981
558440.0000    3.62769
558480.0000    3.81204
558520.0000    3.55892
558560.0000    3.15672
558600.0000    3.93053
558640.0000    3.67768
558680.0000    3.94026
558720.0000    4.40200
558760.0000    3.74257
558800.0000    3.64741
558840.0000    3.77196
558880.0000    2.62457
558920.0000    3.67665
558960.0000    2.81134
559000.0000    2.50900
559040.0000    2.37470
559080.0000    3.89210
559120.0000    3.16854
559160.0000    3.38531
559200.0000    4.01276
559240.0000    3.97101
559280.0000    3.37769
559320.0000    3.97226
559360.0000    3.99196
559400.0000    3.43085
559440.0000    3.83862
559480.0000    2.79331
559520.0000    2.98508
559560.0000    3.16416
559600.0000    3.01241
559640.0000    4.00407
559680.0000    3.08487
559720.0000    3.31963
559760.0000    3.02286
559800.0000    3.78635
559840.0000    4.35538
559880.0000    4.47724
559920.0000    2.94022
559960.0000    3.95701
560000.0000    4.21016
560040.0000    3.51404
560080.0000    3.74999
560120.0000    3.57779
560160.0000    3.65762
560200.0000    3.45713
560240.0000    3.32600
560280.0000    3.52643
560320.0000    3.15263
560360.0000    4.40814
560400.0000    3.46502
560440.0000    3.68296
560480.0000    3.08635
560520.0000    3.58787
560560.0000    4.01033
560600.0000    3.26475
560640.0000    3.10104
560680.0000    3.61634
560720.0000    3.22040
560760.0000    3.40307
560800.0000    3.25038
560840.0000    3.40500
560880.0000    3.73049
560920.0000    3.87774
560960.0000    4.08440
561000.0000    3.88030
561040.0000    3.89880
561080.0000    3.44279
561120.0000    2.73252
561160.0000    3.02898
561200.0000    3.33358
561240.0000    3.82442
561280.0000    4.02085
561320.0000    3.85411
561360.0000    3.63332
561400.0000    4.16726
561440.0000    4.11138
561480.0000    3.73701
561520.0000    3.44812
561560.0000    4.02888
561600.0000    3.91254
561640.0000    4.02667
561680.0000    4.26937
561720.0000    4.12339
561760.0000    3.96308
561800.0000    3.57774
561840.0000    3.92814
561880.0000    3.47448
561920.0000    3.72474
561960.0000    3.47813
562000.0000    3.05405
562040.0000    3.61927
562080.0000    3.42264
562120.0000    4.02012
562160.0000    3.51340
562200.0000    2.68032
562240.0000    3.42525
562280.0000    3.48418
562320.0000    4.13074
562360.0000    4.30268
562400.0000    3.32663
562440.0000    3.40911
562480.0000    3.49877
562520.0000    3.32006
562560.0000    3.63882
562600.0000    3.66696
562640.0000    4.08979
562680.0000    3.32842
562720.0000    3.50430
562760.0000    3.82099
562800.0000    3.78085
562840.0000    3.34870
562880.0000    2.88645
562920.0000    3.07098
562960.0000    3.53349
563000.0000    2.76660
563040.0000    3.51070
563080.0000    2.70493
563120.0000    3.00965
563160.0000    2.94516
563200.0000    2.72036
563240.0000    2.66702
563280.0000    2.10008
563320.0000    2.00320
563360.0000    2.25378
563400.0000    2.34360
563440.0000    1.88501
563480.0000    2.45291
563520.0000    2.31807
563560.0000    2.47484
563600.0000    2.31203
563640.0000    1.69691
563680.0000    2.22885
563720.0000    1.79289
563760.0000    2.14385
563800.0000    2.10850
563840.0000    2.00138
563880.0000    2.16942
563920.0000    1.39197
563960.0000    2.26140
564000.0000    1.59191
564040.0000    2.18936
564080.0000    1.93487
564120.0000    2.12161
564160.0000    1.57314
564200.0000    1.79230
564240.0000    2.51905
564280.0000    2.52248
564320.0000    2.81190
564360.0000    2.48232
564400.0000    1.79697
564440.0000    1.54526
564480.0000    1.17723
564520.0000    1.84918
564560.0000    1.73339
564600.0000    1.65479
564640.0000    1.21560
564680.0000    1.40246
564720.0000    1.55039
564760.0000    1.47608
564800.0000    1.49143
564840.0000    1.27982
564880.0000    1.29493
564920.0000    1.21712
564960.0000    1.28831
565000.0000    1.84402
565040.0000    1.44104
565080.0000    1.23486
565120.0000    0.90166
565160.0000    1.92820
565200.0000    1.63460
565240.0000    1.66709
565280.0000    1.58965
565320.0000    1.59286
565360.0000    1.10629
565400.0000    1.77308
565440.0000    0.96363
565480.0000    1.86745
565520.0000    1.14540
565560.0000    1.49555
565600.0000    1.54538
565640.0000    1.75523
565680.0000    1.58881
565720.0000    2.08976
565760.0000    1.79935
565800.0000    2.14292
565840.0000    1.38938
565880.0000    1.91060
565920.0000    1.92571
565960.0000    1.15516
566000.0000    2.21881
566040.0000    1.14714
566080.0000    1.60800
566120.0000    2.06705
566160.0000    1.52043
566200.0000    1.76495
566240.0000    1.81736
566280.0000    1.96828
566320.0000    1.92501
566360.0000    1.89056
566400.0000    1.92770
566440.0000    1.60266
566480.0000    2.02708
566520.0000    1.70948
566560.0000    1.47707
566600.0000    1.86646
566640.0000    1.65744
566680.0000    1.75391
566720.0000    2.15283
566760.0000    2.39471
566800.0000    1.90300
566840.0000    2.05983
566880.0000    1.88281
566920.0000    1.73696
566960.0000    2.19778
567000.0000    1.10004
567040.0000    1.96120
567080.0000    1.89812
567120.0000    1.71713
567160.0000    1.84269
567200.0000    1.26814
567240.0000    0.58111
567280.0000    1.03172
567320.0000    0.53818
567360.0000    1.75439
567400.0000    1.70930
567440.0000    1.43523
567480.0000    1.75675
567520.0000    1.92372
567560.0000    2.91336
567600.0000    1.55047
567640.0000    2.37868
567680.0000    1.52311
567720.0000    1.80700
567760.0000    2.04596
567800.0000    2.49144
567840.0000    3.04170
567880.0000    1.85059
567920.0000    1.76875
567960.0000    1.98229
568000.0000    2.10360
568040.0000    2.53036
568080.0000    1.94795
568120.0000    1.82950
568160.0000    2.43696
568200.0000    3.08490
568240.0000    2.77872
568280.0000    2.33296
568320.0000    2.71922
568360.0000    2.17522
568400.0000    2.66503
568440.0000    2.39532
568480.0000    2.10649
568520.0000    1.69672
568560.0000    2.17491
568600.0000    2.52888
568640.0000    1.97553
568680.0000    2.81529
568720.0000    2.87534
568760.0000    1.79252
568800.0000    2.59147
568840.0000    2.13854
568880.0000    1.67919
568920.0000    1.31450
568960.0000    1.93899
569000.0000    2.60662
569040.0000    2.14635
569080.0000    2.82383
569120.0000    2.79356
569160.0000    2.61887
569200.0000    2.75059
569240.0000    2.71961
569280.0000    2.96342
569320.0000    2.13345
569360.0000    3.16708
569400.0000    3.42841
569440.0000    2.93759
569480.0000    2.91051
569520.0000    2.43213
569560.0000    3.26795
569600.0000    2.63040
569640.0000    2.83740
569680.0000    3.55251
569720.0000    3.22504
569760.0000    3.23927
569800.0000    2.87099
569840.0000    3.95762
569880.0000    3.55157
569920.0000    2.35980
569960.0000    3.53802
570000.0000    3.26013
570040.0000    2.24796
570080.0000    2.09164
570120.0000    2.52788
570160.0000    2.11336
570200.0000    2.24959
570240.0000    2.31854
570280.0000    2.93970
570320.0000    2.51434
570360.0000    2.73100
570400.0000    2.62349
570440.0000    1.85093
570480.0000    2.88383
570520.0000    2.42263
570560.0000    3.14643
570600.0000    2.75834
570640.0000    2.78160
570680.0000    1.60799
570720.0000    2.11737
570760.0000    2.43526
570800.0000    2.47522
570840.0000    1.94478
570880.0000    2.30034
570920.0000    2.72262
570960.0000    1.58436
571000.0000    1.74548
571040.0000    2.19961
571080.0000    1.39640
571120.0000    1.97265
571160.0000    2.48325
571200.0000    2.12730
571240.0000    1.89049
571280.0000    2.06559
571320.0000    2.06166
571360.0000    2.00229
571400.0000    1.65273
571440.0000    1.73993
571480.0000    1.62537
571520.0000    3.01650
571560.0000    1.81391
571600.0000    2.41883
571640.0000    1.83235
571680.0000    2.32962
571720.0000    2.18352
571760.0000    2.10751
571800.0000    2.39648
571840.0000    2.70847
571880.0000    2.45823
571920.0000    2.76060
571960.0000    2.70017
572000.0000    2.43380
572040.0000    2.18270
572080.0000    2.31130
572120.0000    2.05932
572160.0000    2.01945
572200.0000    1.91504
572240.0000    2.07274
572280.0000    2.47574
572320.0000    2.63821
572360.0000    2.80700
572400.0000    2.80397
572440.0000    2.89799
572480.0000    2.06815
572520.0000    3.15252
572560.0000    1.80623
572600.0000    2.39707
572640.0000    2.64842
572680.0000    2.73972
572720.0000    2.93714
572760.0000    2.91184
572800.0000    2.75643
572840.0000    3.03829
572880.0000    3.51363
572920.0000    2.54176
572960.0000    2.92401
573000.0000    3.06841
573040.0000    1.99389
573080.0000    2.24646
573120.0000    2.89568
573160.0000    2.95652
573200.0000    2.66251
573240.0000    3.34428
573280.0000    2.83996
573320.0000    3.73250
573360.0000    3.51887
573400.0000    3.44538
573440.0000    2.74505
573480.0000    3.13401
573520.0000    3.10637
573560.0000    3.23770
573600.0000    2.63525
573640.0000    2.71504
573680.0000    2.48628
573720.0000    2.65461
573760.0000    3.25327
573800.0000    2.14199
573840.0000    2.59282
573880.0000    3.00141
573920.0000    2.85064
573960.0000    2.91493
574000.0000    2.66602
574040.0000    3.42234
574080.0000    2.39827
574120.0000    2.59746
574160.0000    2.95244
574200.0000    3.22330
574240.0000    2.85714
574280.0000    3.05942
574320.0000    2.74126
574360.0000    2.25482
574400.0000    2.78518
574440.0000    2.57548
574480.0000    2.83439
574520.0000    3.06022
574560.0000    2.89229
574600.0000    2.78461
574640.0000    3.46840
574680.0000    3.12580
574720.0000    3.08945
574760.0000    2.86525
574800.0000    2.40999
574840.0000    2.13319
574880.0000    2.13557
574920.0000    2.24567
574960.0000    2.27838
575000.0000    2.39186
575040.0000    2.58911
575080.0000    2.13504
575120.0000    2.76467
575160.0000    2.70657
575200.0000    2.66334
575240.0000    2.36135
575280.0000    2.32236
575320.0000    2.70344
575360.0000    2.09309
575400.0000    1.93929
575440.0000    2.47787
575480.0000    2.45386
575520.0000    2.41242
575560.0000    1.66124
575600.0000    2.87358
575640.0000    2.66550
575680.0000    2.94063
575720.0000    2.47643
575760.0000    2.57195
575800.0000    1.58866
575840.0000    2.36004
575880.0000    2.32289
575920.0000    2.55452
575960.0000    2.36039
576000.0000    2.56311
576040.0000    2.82992
576080.0000    3.13314
576120.0000    3.36452
576160.0000    2.65461
576200.0000    2.78102
576240.0000    3.28858
576280.0000    3.42210
576320.0000    3.61036
576360.0000    3.34197
576400.0000    3.00613
576440.0000    4.68600
576480.0000    3.39256
576520.0000    3.74396
576560.0000    3.64525
576600.0000    3.09667
576640.0000    2.36429
576680.0000    3.01443
576720.0000    1.98162
576760.0000    2.89697
576800.0000    3.84596
576840.0000    3.38291
576880.0000    3.93857
576920.0000    4.48872
576960.0000    3.79762
577000.0000    4.08827
577040.0000    3.61472
577080.0000    4.23677
577120.0000    4.01285
577160.0000    3.90009
577200.0000    4.00551
577240.0000    4.23937
577280.0000    3.98577
577320.0000    3.99236
577360.0000    3.96568
577400.0000    3.25719
577440.0000    3.95229
577480.0000    4.11085
577520.0000    3.41711
577560.0000    2.87950
577600.0000    3.49874
577640.0000    3.45954
577680.0000    3.17110
577720.0000    3.05393
577760.0000    3.80226
577800.0000    3.38409
577840.0000    3.57603
577880.0000    2.86912
577920.0000    2.88702
577960.0000    3.50038
578000.0000    3.45890
578040.0000    3.13400
578080.0000    3.56544
578120.0000    4.10278
578160.0000    3.44553
578200.0000    3.38761
578240.0000    3.08679
578280.0000    3.47729
578320.0000    3.36167
578360.0000    3.51359
578400.0000    3.26956
578440.0000    4.05498
578480.0000    4.39410
578520.0000    3.94673
578560.0000    4.11792
578600.0000    3.73807
578640.0000    2.53745
578680.0000    3.48308
578720.0000    2.98121
578760.0000    3.47623
578800.0000    3.12420
578840.0000    3.52762
578880.0000    3.60339
578920.0000    3.18331
578960.0000    3.10652
579000.0000    3.51292
579040.0000    3.15912
579080.0000    3.62983
579120.0000    3.12323
579160.0000    2.97078
579200.0000    3.48629
579240.0000    2.71352
579280.0000    3.15644
579320.0000    2.62029
579360.0000    2.96930
579400.0000    3.01186
579440.0000    3.70754
579480.0000    3.51026
579520.0000    4.09740
579560.0000    4.15516
579600.0000    3.86147
579640.0000    5.09144
579680.0000    4.20377
579720.0000    4.35609
579760.0000    4.04600
579800.0000    4.11043
579840.0000    3.54412
579880.0000    3.27005
579920.0000    3.44321
579960.0000    3.64520
580000.0000    3.05573
580040.0000    2.92364
580080.0000    2.07161
580120.0000    2.27039
580160.0000    2.41159
580200.0000    2.51253
580240.0000    3.09465
580280.0000    3.63338
580320.0000    3.93436
580360.0000    4.06040
580400.0000    4.61097
580440.0000    4.38544
580480.0000    3.79905
580520.0000    3.47858
580560.0000    3.24788
580600.0000    4.11877
580640.0000    3.99051
580680.0000    3.88443
580720.0000    3.26576
580760.0000    3.20011
580800.0000    3.73364
580840.0000    3.31280
580880.0000    3.88094
580920.0000    4.04661
580960.0000    3.40287
581000.0000    3.87971
581040.0000    3.50604
581080.0000    3.94119
581120.0000    3.05119
581160.0000    3.03748
581200.0000    2.51344
581240.0000    2.71696
581280.0000    3.02739
581320.0000    2.71550
581360.0000    3.35959
581400.0000    2.77139
581440.0000    2.35764
581480.0000    2.32279
581520.0000    2.78179
581560.0000    2.01119
581600.0000    2.84917
581640.0000    2.17609
581680.0000    2.65761
581720.0000    1.46214
581760.0000    1.59727
581800.0000    2.27397
581840.0000    2.96144
581880.0000    2.76086
581920.0000    2.58674
581960.0000    2.50609
582000.0000    2.27291
582040.0000    3.30980
582080.0000    2.85071
582120.0000    3.23417
582160.0000    3.20904
582200.0000    2.79893
582240.0000    2.32270
582280.0000    2.47126
582320.0000    2.56259
582360.0000    3.27878
582400.0000    2.98645
582440.0000    2.95404
582480.0000    3.52354
582520.0000    3.38469
582560.0000    3.65591
582600.0000    3.78232
582640.0000    3.82035
582680.0000    3.00961
582720.0000    3.27702
582760.0000    3.11743
582800.0000    3.12475
582840.0000    2.26391
582880.0000    3.23952
582920.0000    3.55755
582960.0000    2.75727
583000.0000    2.93433
583040.0000    2.83148
583080.0000    3.24577
583120.0000    3.10324
583160.0000    3.69312
583200.0000    4.10031
583240.0000    4.31412
583280.0000    3.70966
583320.0000    2.92095
583360.0000    3.51780
583400.0000    2.90707
583440.0000    3.14721
583480.0000    3.06637
583520.0000    3.79604
583560.0000    3.18580
583600.0000    3.66007
583640.0000    3.81237
583680.0000    2.97620
583720.0000    3.08882
583760.0000    2.85622
583800.0000    3.24142
583840.0000    3.01553
583880.0000    2.69739
583920.0000    2.64836
583960.0000    2.41155
584000.0000    2.86777
584040.0000    2.60190
584080.0000    3.12315
584120.0000    2.80247
584160.0000    3.59514
584200.0000    2.01731
584240.0000    2.80884
584280.0000    3.24343
584320.0000    2.74949
584360.0000    1.75632
584400.0000    1.98935
584440.0000    3.02100
584480.0000    2.64864
584520.0000    2.55189
584560.0000    2.18484
584600.0000    1.74236
584640.0000    2.32079
584680.0000    2.42658
584720.0000    1.54300
584760.0000    1.84052
584800.0000    2.26258
584840.0000    2.34117
584880.0000    1.85459
584920.0000    2.74554
584960.0000    2.28120
585000.0000    2.57499
585040.0000    1.86036
585080.0000    1.56351
585120.0000    0.75490
585160.0000    1.58565
585200.0000    1.58201
585240.0000    2.26931
585280.0000    1.70944
585320.0000    1.11633
585360.0000    1.66574
585400.0000    0.82958
585440.0000    1.51787
585480.0000    1.97303
585520.0000    2.22261
585560.0000    1.77022
585600.0000    0.64831
585640.0000    1.85594
585680.0000    1.13581
585720.0000    1.78654
585760.0000    1.62085
585800.0000    2.34821
585840.0000    1.96033
585880.0000    1.63711
585920.0000    1.62578
585960.0000    2.13589
586000.0000    2.41914
586040.0000    2.02670
586080.0000    0.97509
586120.0000    1.27921
586160.0000    1.74408
586200.0000    1.53609
586240.0000    1.05640
586280.0000    1.04973
586320.0000    1.94387
586360.0000    1.77392
586400.0000    2.37886
586440.0000    1.56026
586480.0000    1.76252
586520.0000    1.60724
586560.0000    1.99323
586600.0000    2.64434
586640.0000    1.88912
586680.0000    3.04914
586720.0000    2.06632
586760.0000    3.32425
586800.0000    2.83519
586840.0000    2.94579
586880.0000    2.90144
586920.0000    3.44852
586960.0000    3.01675
587000.0000    1.74221
587040.0000    1.44095
587080.0000    2.39672
587120.0000    2.43863
587160.0000    1.99206
587200.0000    1.57498
587240.0000    1.96270
587280.0000    2.11594
587320.0000    2.03823
587360.0000    2.37764
587400.0000    2.09825
587440.0000    2.33162
587480.0000    2.47979
587520.0000    2.64222
587560.0000    2.07944
587600.0000    1.96407
587640.0000    2.68154
587680.0000    1.95531
587720.0000    1.86118
587760.0000    2.44466
587800.0000    2.49065
587840.0000    2.01927
587880.0000    1.81743
587920.0000    2.44285
587960.0000    2.01228
588000.0000    1.87710
588040.0000    1.61168
588080.0000    1.82589
588120.0000    1.77631
588160.0000    1.50814
588200.0000    1.90052
588240.0000    2.11628
588280.0000    2.03977
588320.0000    1.71787
588360.0000    1.90901
588400.0000    2.00829
588440.0000    1.47449
588480.0000    2.14972
588520.0000    2.19845
588560.0000    1.67271
588600.0000    1.72042
588640.0000    2.10074
588680.0000    1.61152
588720.0000    1.54742
588760.0000    2.24895
588800.0000    2.27920
588840.0000    1.53264
588880.0000    1.73502
588920.0000    1.94049
588960.0000    1.17990
589000.0000    2.01940
589040.0000    2.49740
589080.0000    2.90435
589120.0000    2.41742
589160.0000    2.62260
589200.0000    2.65623
589240.0000    2.40838
589280.0000    2.36293
589320.0000    2.48832
589360.0000    2.11890
589400.0000    2.00969
589440.0000    2.23387
589480.0000    1.79367
589520.0000    1.89026
589560.0000    2.72915
589600.0000    2.35873
589640.0000    2.06938
589680.0000    2.17740
589720.0000    1.74988
589760.0000    2.74211
589800.0000    2.35047
589840.0000    2.44557
589880.0000    2.30846
589920.0000    2.48593
589960.0000    2.25476
590000.0000    1.34543
590040.0000    1.42466
590080.0000    0.93148
590120.0000    1.26402
590160.0000    1.98316
590200.0000    2.01216
590240.0000    1.63951
590280.0000    2.38646
590320.0000    1.91367
590360.0000    2.27921
590400.0000    1.70676
590440.0000    0.86966
590480.0000    1.86615
590520.0000    1.49851
590560.0000    1.27021
590600.0000    2.04969
590640.0000    1.98340
590680.0000    1.80084
590720.0000    0.88279
590760.0000    0.98931
590800.0000    1.80026
590840.0000    3.03772
590880.0000    2.05866
590920.0000    2.26595
590960.0000    1.83024
591000.0000    1.85631
591040.0000    2.66245
591080.0000    2.52382
591120.0000    2.58240
591160.0000    2.28568
591200.0000    2.30883
591240.0000    2.70764
591280.0000    2.63667
591320.0000    2.40288
591360.0000    2.94837
591400.0000    1.71421
591440.0000    2.32293
591480.0000    2.12262
591520.0000    2.34392
591560.0000    1.74488
591600.0000    2.36343
591640.0000    1.81919
591680.0000    1.82987
591720.0000    1.76908
591760.0000    2.36177
591800.0000    1.88742
591840.0000    2.17768
591880.0000    1.45292
591920.0000    2.45184
591960.0000    1.72533
592000.0000    2.01947
592040.0000    2.07128
592080.0000    1.85192
592120.0000    2.29750
592160.0000    1.34510
592200.0000    0.94827
592240.0000    1.44402
592280.0000    2.52813
592320.0000    1.48484
592360.0000    1.88455
592400.0000    1.64475
592440.0000    1.69936
592480.0000    1.11384
592520.0000    1.61719
592560.0000    2.45258
592600.0000    2.06137
592640.0000    1.87166
592680.0000    2.61136
592720.0000    1.88125
592760.0000    1.90956
592800.0000    2.48254
592840.0000    1.79329
592880.0000    2.41087
592920.0000    2.42267
592960.0000    3.30684
593000.0000    2.04960
593040.0000    2.67170
593080.0000    2.49304
593120.0000    2.28896
593160.0000    2.09485
593200.0000    1.70064
593240.0000    1.55430
593280.0000    1.77854
593320.0000    2.30027
593360.0000    1.68301
593400.0000    1.96609
593440.0000    1.63787
593480.0000    1.87439
593520.0000    1.43078
593560.0000    1.11413
593600.0000    1.84421
593640.0000    1.57568
593680.0000    1.62010
593720.0000    0.88307
593760.0000    1.43356
593800.0000    1.45136
593840.0000    1.70197
593880.0000    1.83633
593920.0000    1.95061
593960.0000    1.12511
594000.0000    1.45087
594040.0000    1.30341
594080.0000    2.96212
594120.0000    2.86024
594160.0000    1.67386
594200.0000    1.75112
594240.0000    1.93832
594280.0000    1.61419
594320.0000    1.77314
594360.0000    2.21907
594400.0000    1.95645
594440.0000    1.63653
594480.0000    1.92636
594520.0000    1.07346
594560.0000    1.14466
594600.0000    1.69090
594640.0000    2.00511
594680.0000    1.63095
594720.0000    1.95688
594760.0000    2.30132
594800.0000    2.56256
594840.0000    2.35642
594880.0000    1.16976
594920.0000    1.34367
594960.0000    1.83272
595000.0000    2.03897
595040.0000    1.49407
595080.0000    1.75923
595120.0000    2.07980
595160.0000    2.17519
595200.0000    1.87850
595240.0000    1.75732
595280.0000    2.22346
595320.0000    1.76657
595360.0000    1.51222
595400.0000    1.81481
595440.0000    2.02832
595480.0000    1.54144
595520.0000    1.92565
595560.0000    1.82555
595600.0000    1.59743
595640.0000    1.57625
595680.0000    1.85043
595720.0000    2.01126
595760.0000    1.13218
595800.0000    2.36266
595840.0000    2.45180
595880.0000    3.10812
595920.0000    3.36865
595960.0000    2.77555
596000.0000    2.80456
596040.0000    2.46566
596080.0000    3.36020
596120.0000    3.33946
596160.0000    3.49549
596200.0000    2.91885
596240.0000    2.84333
596280.0000    2.47733
596320.0000    2.70483
596360.0000    2.62286
596400.0000    2.09946
596440.0000    2.14448
596480.0000    3.25427
596520.0000    2.03895
596560.0000    2.36864
596600.0000    2.16474
596640.0000    1.75656
596680.0000    2.64977
596720.0000    2.42919
596760.0000    1.65623
596800.0000    2.87206
596840.0000    2.50424
596880.0000    2.24962
596920.0000    2.46703
596960.0000    2.54487
597000.0000    2.57216
597040.0000    2.76389
597080.0000    2.37091
597120.0000    2.43752
597160.0000    2.53922
597200.0000    2.65142
597240.0000    2.26970
597280.0000    1.99732
597320.0000    2.03235
597360.0000    2.22024
597400.0000    2.72583
597440.0000    2.81659
597480.0000    3.35887
597520.0000    2.88064
597560.0000    2.83564
597600.0000    2.92974
597640.0000    2.50045
597680.0000    2.21521
597720.0000    2.83814
597760.0000    2.10250
597800.0000    3.10308
597840.0000    2.75434
597880.0000    3.09987
597920.0000    3.20337
597960.0000    2.26520
598000.0000    2.24570
598040.0000    2.22748
598080.0000    3.03090
598120.0000    2.42825
598160.0000    1.92960
598200.0000    2.84279
598240.0000    1.82759
598280.0000    2.00275
598320.0000    2.32909
598360.0000    1.18234
598400.0000    1.46438
598440.0000    2.04291
598480.0000    1.45390
598520.0000    1.87055
598560.0000    1.30129
598600.0000    1.22423
598640.0000    0.86526
598680.0000    1.03388
598720.0000    1.01136
598760.0000    1.66666
598800.0000    1.69972
598840.0000    2.20509
598880.0000    1.34196
598920.0000    0.98936
598960.0000    0.80029
599000.0000    1.37415
599040.0000    1.38463
599080.0000    1.54391
599120.0000    1.23640
599160.0000    0.60858
599200.0000    1.38851
599240.0000    1.42419
599280.0000    1.57401
599320.0000    2.15456
599360.0000    2.02272
599400.0000    1.71826
599440.0000    2.13882
599480.0000    1.48781
599520.0000    2.43948
599560.0000    2.42885
599600.0000    2.33255
599640.0000    1.43882
599680.0000    1.51462
599720.0000    1.59374
599760.0000    1.80886
599800.0000    2.18911
599840.0000    1.93049
599880.0000    1.82672
599920.0000    1.46473
599960.0000    2.05443
600000.0000    1.82206
600040.0000    2.04708
600080.0000    1.96752
600120.0000    2.21584
600160.0000    1.91618
600200.0000    1.69940
600240.0000    2.28660
600280.0000    2.62278
600320.0000    1.93322
600360.0000    1.62470
600400.0000    1.95066
600440.0000    1.27200
600480.0000    1.41053
600520.0000    1.63922
600560.0000    1.69402
600600.0000    2.59459
600640.0000    1.80205
600680.0000    2.93284
600720.0000    2.33967
600760.0000    2.17689
600800.0000    2.10550
600840.0000    1.92872
600880.0000    1.98704
600920.0000    1.75210
600960.0000    2.23541
601000.0000    2.17392
601040.0000    2.64865
601080.0000    2.05735
601120.0000    2.31788
601160.0000    2.17201
601200.0000    1.98069
601240.0000    2.11322
601280.0000    2.56408
601320.0000    2.19600
601360.0000    2.69029
601400.0000    1.88483
601440.0000    1.41901
601480.0000    1.94397
601520.0000    2.46536
601560.0000    2.24070
601600.0000    1.38402
601640.0000    2.26066
601680.0000    2.44770
601720.0000    2.45824
601760.0000    2.33657
601800.0000    2.52126
601840.0000    3.05923
601880.0000    2.01912
601920.0000    2.32761
601960.0000    1.54926
602000.0000    2.18099
602040.0000    1.44708
602080.0000    2.45345
602120.0000    2.34912
602160.0000    2.38166
602200.0000    2.08617
602240.0000    1.82083
602280.0000    2.08550
602320.0000    2.47340
602360.0000    3.80635
602400.0000    2.60229
602440.0000    2.60562
602480.0000    2.63998
602520.0000    2.25078
602560.0000    2.47153
602600.0000    1.66797
602640.0000    2.10186
602680.0000    1.96025
602720.0000    1.69657
602760.0000    1.37170
602800.0000    1.92263
602840.0000    1.42211
602880.0000    1.87921
602920.0000    1.81708
602960.0000    2.32376
603000.0000    2.00945
603040.0000    1.55242
603080.0000    1.79338
603120.0000    2.07996
603160.0000    0.94298
603200.0000    1.63592
603240.0000    1.78415
603280.0000    1.21556
603320.0000    0.91307
603360.0000    2.18005
603400.0000    1.57964
603440.0000    1.35903
603480.0000    1.81450
603520.0000    1.70380
603560.0000    1.85105
603600.0000    2.50175
603640.0000    1.70598
603680.0000    1.69576
603720.0000    1.75419
603760.0000    2.16293
603800.0000    2.46617
603840.0000    2.31907
603880.0000    2.11954
603920.0000    2.42642
603960.0000    1.36812
604000.0000    1.88570
604040.0000    1.06920
604080.0000    1.85295
604120.0000    1.97988
604160.0000    1.36038
604200.0000    1.56486
604240.0000    1.51598
604280.0000    1.81249
604320.0000    1.87994
604360.0000    1.29396
604400.0000    1.98710
604440.0000    2.23880
604480.0000    1.47730
604520.0000    1.47234
604560.0000    1.55116
604600.0000    1.07313
604640.0000    1.23824
604680.0000    1.43392
604720.0000    1.12905
604760.0000    0.75080
604800.0000    1.04170
604840.0000    0.92236
604880.0000    1.87928
604920.0000    0.76469
604960.0000    1.47028
605000.0000    1.95285
605040.0000    1.58412
605080.0000    1.29704
605120.0000    2.04510
605160.0000    1.36630
605200.0000    1.49622
605240.0000    1.54160
605280.0000    1.99901
605320.0000    1.91842
605360.0000    1.70678
605400.0000    1.35945
605440.0000    1.63189
605480.0000    2.40741
605520.0000    1.77727
605560.0000    2.19113
605600.0000    1.84319
605640.0000    1.78792
605680.0000    2.35918
605720.0000    2.69025
605760.0000    2.21884
605800.0000    1.96344
605840.0000    1.90244
605880.0000    2.06468
605920.0000    2.54433
605960.0000    2.49218
606000.0000    2.11531
606040.0000    1.80344
606080.0000    1.28070
606120.0000    1.78554
606160.0000    1.35715
606200.0000    2.17665
606240.0000    2.18752
606280.0000    2.00323
606320.0000    1.41342
606360.0000    2.03526
606400.0000    2.98972
606440.0000    1.75596
606480.0000    2.87474
606520.0000    2.08734
606560.0000    2.30918
606600.0000    1.54922
606640.0000    1.45424
606680.0000    1.63805
606720.0000    1.73000
606760.0000    1.77708
606800.0000    1.87238
606840.0000    1.69535
606880.0000    2.52114
606920.0000    2.05981
606960.0000    2.02381
607000.0000    2.36296
607040.0000    2.41605
607080.0000    1.48514
607120.0000    1.95464
607160.0000    2.58060
607200.0000    2.93184
607240.0000    3.12111
607280.0000    2.81091
607320.0000    2.50055
607360.0000    1.71063
607400.0000    1.91088
607440.0000    2.20979
607480.0000    2.07020
607520.0000    2.15887
607560.0000    1.48848
607600.0000    2.43474
607640.0000    2.33377
607680.0000    2.84242
607720.0000    2.36742
607760.0000    2.59013
607800.0000    2.21311
607840.0000    2.61261
607880.0000    2.31757
607920.0000    2.81562
607960.0000    2.58611
608000.0000    2.36227
608040.0000    2.99968
608080.0000    2.99282
608120.0000    2.95795
608160.0000    3.18787
608200.0000    2.14057
608240.0000    2.64762
608280.0000    2.31544
608320.0000    2.30567
608360.0000    2.31534
608400.0000    2.91927
608440.0000    2.58100
608480.0000    2.38230
608520.0000    2.73658
608560.0000    2.30508
608600.0000    2.79923
608640.0000    2.85507
608680.0000    2.85737
608720.0000    2.49303
608760.0000    2.66532
608800.0000    3.34718
608840.0000    2.71122
608880.0000    3.10824
608920.0000    3.06679
608960.0000    2.75632
609000.0000    2.42659
609040.0000    2.43214
609080.0000    3.18225
609120.0000    3.19938
609160.0000    2.94120
609200.0000    2.84023
609240.0000    2.91971
609280.0000    2.76809
609320.0000    2.58007
609360.0000    3.22856
609400.0000    2.75049
609440.0000    3.12624
609480.0000    2.76001
609520.0000    2.96717
609560.0000    3.12533
609600.0000    2.34987
609640.0000    2.67434
609680.0000    2.06076
609720.0000    3.19453
609760.0000    2.61718
609800.0000    3.27966
609840.0000    3.14503
609880.0000    2.74193
609920.0000    3.18103
609960.0000    3.03532
610000.0000    2.39604
610040.0000    2.48304
610080.0000    2.28655
610120.0000    2.34878
610160.0000    2.19547
610200.0000    2.31385
610240.0000    3.28869
610280.0000    3.35647
610320.0000    2.66589
610360.0000    2.55305
610400.0000    2.66123
610440.0000    3.12475
610480.0000    2.80010
610520.0000    2.55043
610560.0000    2.65887
610600.0000    3.21728
610640.0000    3.20827
610680.0000    2.90896
610720.0000    3.12449
610760.0000    2.80378
610800.0000    2.54434
610840.0000    2.38251
610880.0000    2.65837
610920.0000    2.73900
610960.0000    3.74059
611000.0000    4.05485
611040.0000    3.06886
611080.0000    3.01781
611120.0000    3.06047
611160.0000    4.05236
611200.0000    4.09903
611240.0000    3.92562
611280.0000    3.79790
611320.0000    4.04822
611360.0000    3.88311
611400.0000    3.62233
611440.0000    3.84490
611480.0000    4.05256
611520.0000    3.81604
611560.0000    4.01900
611600.0000    3.21429
611640.0000    3.37194
611680.0000    2.45388
611720.0000    2.50953
611760.0000    3.22996
611800.0000    3.35257
611840.0000    3.28314
611880.0000    2.32815
611920.0000    1.98944
611960.0000    1.82913
612000.0000    2.61033
612040.0000    3.01689
612080.0000    3.06238
612120.0000    1.97690
612160.0000    2.46960
612200.0000    3.13908
612240.0000    3.26297
612280.0000    2.11758
612320.0000    2.46796
612360.0000    3.10045
612400.0000    2.98972
612440.0000    2.76218
612480.0000    2.37722
612520.0000    2.86348
612560.0000    2.36255
612600.0000    3.11038
612640.0000    2.30342
612680.0000    3.19543
612720.0000    3.43170
612760.0000    3.15049
612800.0000    2.75754
612840.0000    2.80725
612880.0000    2.46188
612920.0000    2.79546
612960.0000    2.28353
613000.0000    2.33539
613040.0000    3.09200
613080.0000    2.68118
613120.0000    2.39087
613160.0000    2.51065
613200.0000    2.84700
613240.0000    3.04971
613280.0000    2.36827
613320.0000    2.93081
613360.0000    2.35652
613400.0000    3.19595
613440.0000    2.85866
613480.0000    2.81680
613520.0000    3.17968
613560.0000    2.55676
613600.0000    2.16912
613640.0000    2.42189
613680.0000    2.47941
613720.0000    2.83104
613760.0000    2.37501
613800.0000    2.16678
613840.0000    2.50124
613880.0000    2.32745
613920.0000    2.40029
613960.0000    1.97726
614000.0000    2.08622
614040.0000    2.72567
614080.0000    2.77179
614120.0000    2.41557
614160.0000    2.47542
614200.0000    2.42079
614240.0000    2.94463
614280.0000    3.01696
614320.0000    2.67954
614360.0000    3.00704
614400.0000    2.75102
614440.0000    2.57661
614480.0000    2.29187
614520.0000    1.67221
614560.0000    2.17019
614600.0000    1.77867
614640.0000    2.60008
614680.0000    2.12418
614720.0000    2.39217
614760.0000    1.86847
614800.0000    2.59806
614840.0000    2.51304
614880.0000    2.09144
614920.0000    2.94062
614960.0000    2.94119
615000.0000    2.79300
615040.0000    2.60522
615080.0000    2.82657
615120.0000    2.22302
615160.0000    2.61553
615200.0000    2.38158
615240.0000    2.16172
615280.0000    2.76604
615320.0000    2.74683
615360.0000    2.24597
615400.0000    2.24906
615440.0000    2.88312
615480.0000    2.20095
615520.0000    2.08030
615560.0000    2.76509
615600.0000    2.79456
615640.0000    2.74331
615680.0000    2.58741
615720.0000    3.05555
615760.0000    2.27265
615800.0000    2.79852
615840.0000    2.22400
615880.0000    1.64965
615920.0000    2.86693
615960.0000    3.03302
616000.0000    2.93836
616040.0000    2.77411
616080.0000    3.65377
616120.0000    2.13749
616160.0000    2.70096
616200.0000    2.81676
616240.0000    3.59100
616280.0000    2.64408
616320.0000    2.65203
616360.0000    2.51744
616400.0000    2.61423
616440.0000    2.57500
616480.0000    2.41965
616520.0000    2.35851
616560.0000    2.06003
616600.0000    2.76655
616640.0000    1.92157
616680.0000    2.78355
616720.0000    3.11951
616760.0000    3.41557
616800.0000    3.48619
616840.0000    3.56251
616880.0000    4.00101
616920.0000    3.80167
616960.0000    3.44799
617000.0000    3.33752
617040.0000    3.40638
617080.0000    3.30457
617120.0000    3.21413
617160.0000    1.98944
617200.0000    3.54624
617240.0000    2.46976
617280.0000    3.03973
617320.0000    2.81619
617360.0000    2.29162
617400.0000    2.18903
617440.0000    2.27474
617480.0000    2.22319
617520.0000    3.18172
617560.0000    1.89663
617600.0000    2.15337
617640.0000    2.21396
617680.0000    1.82503
617720.0000    1.46537
617760.0000    1.70533
617800.0000    1.33301
617840.0000    1.81767
617880.0000    1.95101
617920.0000    2.03540
617960.0000    2.13463
618000.0000    3.04954
618040.0000    3.37371
618080.0000    2.92228
618120.0000    3.04666
618160.0000    3.90812
618200.0000    3.67702
618240.0000    3.83176
618280.0000    2.74830
618320.0000    3.16886
618360.0000    3.19749
618400.0000    2.08815
618440.0000    2.50314
618480.0000    2.57727
618520.0000    2.88911
618560.0000    2.47075
618600.0000    1.94733
618640.0000    2.79726
618680.0000    2.96776
618720.0000    2.28307
618760.0000    3.20722
618800.0000    2.15492
618840.0000    2.84293
618880.0000    2.15968
618920.0000    1.79208
618960.0000    2.32138
619000.0000    2.26990
619040.0000    2.05238
619080.0000    2.52527
619120.0000    1.80898
619160.0000    1.50931
619200.0000    2.02448
619240.0000    2.42299
619280.0000    2.32260
619320.0000    2.08608
619360.0000    2.46570
619400.0000    2.25357
619440.0000    1.81054
619480.0000    2.55866
619520.0000    2.19324
619560.0000    1.96244
619600.0000    1.91653
619640.0000    1.31668
619680.0000    2.10530
619720.0000    1.95037
619760.0000    1.75941
619800.0000    3.35605
619840.0000    3.23914
619880.0000    2.97135
619920.0000    2.97791
619960.0000    3.65593
620000.0000    3.44586
620040.0000    3.83116
620080.0000    3.71864
620120.0000    4.09870
620160.0000    4.10565
620200.0000    3.43638
620240.0000    3.93480
620280.0000    3.65954
620320.0000    3.87296
620360.0000    3.29389
620400.0000    3.54456
620440.0000    3.14595
620480.0000    3.07680
620520.0000    2.82678
620560.0000    3.36772
620600.0000    2.58853
620640.0000    3.06080
620680.0000    3.33687
620720.0000    2.19491
620760.0000    2.32655
620800.0000    1.85672
620840.0000    2.37264
620880.0000    2.64872
620920.0000    2.08089
620960.0000    2.23769
621000.0000    2.34542
621040.0000    2.26711
621080.0000    1.70117
621120.0000    2.41170
621160.0000    2.50693
621200.0000    2.87289
621240.0000    2.51733
621280.0000    2.38731
621320.0000    2.21952
621360.0000    2.59305
621400.0000    2.47111
621440.0000    2.56492
621480.0000    2.49119
621520.0000    3.21858
621560.0000    2.55720
621600.0000    2.86770
621640.0000    2.48945
621680.0000    2.77518
621720.0000    2.78586
621760.0000    2.37555
621800.0000    2.81609
621840.0000    2.23692
621880.0000    2.91313
621920.0000    2.84916
621960.0000    2.75318
622000.0000    2.57823
622040.0000    2.86645
622080.0000    2.83033
622120.0000    1.80904
622160.0000    2.46953
622200.0000    2.80715
622240.0000    3.26191
622280.0000    3.03176
622320.0000    2.04393
622360.0000    2.68242
622400.0000    2.57845
622440.0000    2.50376
622480.0000    2.77987
622520.0000    3.42511
622560.0000    3.12398
622600.0000    3.10112
622640.0000    3.58033
622680.0000    2.55531
622720.0000    2.38747
622760.0000    2.96516
622800.0000    2.57433
622840.0000    2.42347
622880.0000    3.20327
622920.0000    2.99481
622960.0000    2.62702
623000.0000    1.69991
623040.0000    1.34756
623080.0000    1.72830
623120.0000    2.08580
623160.0000    2.56422
623200.0000    1.78788
623240.0000    2.83519
623280.0000    2.32413
623320.0000    1.98577
623360.0000    2.05699
623400.0000    1.76366
623440.0000    1.56759
623480.0000    2.53081
623520.0000    1.67939
623560.0000    1.16328
623600.0000    1.77597
623640.0000    1.85015
623680.0000    2.49939
623720.0000    2.77058
623760.0000    2.69806
623800.0000    3.04555
623840.0000    2.24594
623880.0000    3.20152
623920.0000    2.04182
623960.0000    1.80133
624000.0000    2.35665
624040.0000    2.30484
624080.0000    2.16258
624120.0000    2.78822
624160.0000    2.92079
624200.0000    2.32650
624240.0000    1.78382
624280.0000    2.71186
624320.0000    3.32756
624360.0000    2.58703
624400.0000    2.16643
624440.0000    2.13350
624480.0000    2.24850
624520.0000    3.02327
624560.0000    2.67288
624600.0000    2.74773
624640.0000    2.28949
624680.0000    2.28700
624720.0000    1.85376
624760.0000    2.01667
624800.0000    2.20942
624840.0000    1.96531
624880.0000    1.66146
624920.0000    2.52243
624960.0000    2.32354
625000.0000    2.47500
625040.0000    1.69709
625080.0000    2.24131
625120.0000    1.97517
625160.0000    2.51625
625200.0000    1.99208
625240.0000    2.30509
625280.0000    2.48401
625320.0000    2.04995
625360.0000    1.83443
625400.0000    1.89692
625440.0000    2.35792
625480.0000    2.19100
625520.0000    1.92718
625560.0000    2.00257
625600.0000    2.68621
625640.0000    2.90499
625680.0000    3.24229
625720.0000    2.78798
625760.0000    2.89868
625800.0000    2.41141
625840.0000    2.69879
625880.0000    2.41922
625920.0000    3.96562
625960.0000    4.18236
626000.0000    3.94320
626040.0000    4.04029
626080.0000    3.60375
626120.0000    4.26950
626160.0000    3.85717
626200.0000    3.58237
626240.0000    3.24133
626280.0000    2.59866
626320.0000    3.40598
626360.0000    2.74875
626400.0000    2.67515
626440.0000    2.87062
626480.0000    2.68792
626520.0000    2.74698
626560.0000    2.09604
626600.0000    3.04879
626640.0000    2.54801
626680.0000    2.25869
626720.0000    2.72335
626760.0000    2.51361
626800.0000    2.47570
626840.0000    2.75765
626880.0000    2.05791
626920.0000    1.66335
626960.0000    2.27469
627000.0000    1.87586
627040.0000    1.89155
627080.0000    2.34803
627120.0000    2.29958
627160.0000    1.79276
627200.0000    2.05471
627240.0000    2.03700
627280.0000    2.13793
627320.0000    2.17398
627360.0000    2.69901
627400.0000    2.03746
627440.0000    2.70142
627480.0000    2.51366
627520.0000    2.15060
627560.0000    2.29617
627600.0000    2.10623
627640.0000    2.92305
627680.0000    1.89072
627720.0000    2.22364
627760.0000    1.82329
627800.0000    2.64634
627840.0000    2.65355
627880.0000    2.49709
627920.0000    2.43218
627960.0000    2.47354
628000.0000    2.21602
628040.0000    1.89956
628080.0000    2.01692
628120.0000    0.98681
628160.0000    1.91952
628200.0000    2.13795
628240.0000    1.29887
628280.0000    2.30709
628320.0000    2.02676
628360.0000    2.94195
628400.0000    3.24288
628440.0000    3.54790
628480.0000    2.73630
628520.0000    2.98551
628560.0000    2.02416
628600.0000    2.45847
628640.0000    2.50888
628680.0000    2.73562
628720.0000    3.41266
628760.0000    2.83116
628800.0000    3.49249
628840.0000    3.09063
628880.0000    2.73925
628920.0000    3.34887
628960.0000    2.66505
629000.0000    2.53700
629040.0000    2.51300
629080.0000    2.35520
629120.0000    2.53002
629160.0000    2.11190
629200.0000    2.46743
629240.0000    2.36949
629280.0000    2.56174
629320.0000    2.51305
629360.0000    2.51748
629400.0000    1.94473
629440.0000    1.81935
629480.0000    1.49793
629520.0000    1.72210
629560.0000    2.15207
629600.0000    3.11581
629640.0000    2.31333
629680.0000    2.37302
629720.0000    2.21774
629760.0000    2.23858
629800.0000    2.56341
629840.0000    2.34500
629880.0000    2.30397
629920.0000    0.95425
629960.0000    1.94081
630000.0000    2.18050
630040.0000    2.29207
630080.0000    2.23885
630120.0000    2.94708
630160.0000    1.98296
630200.0000    2.02666
630240.0000    1.56814
630280.0000    1.25517
630320.0000    1.65350
630360.0000    0.94911
630400.0000    1.97653
630440.0000    1.71912
630480.0000    1.68160
630520.0000    0.86031
630560.0000    1.65092
630600.0000    1.98714
630640.0000    1.25289
630680.0000    1.99821
630720.0000    2.31641
630760.0000    2.03524
630800.0000    2.07102
630840.0000    1.28346
630880.0000    1.21880
630920.0000    1.49470
630960.0000    1.83154
631000.0000    1.94089
631040.0000    1.06810
631080.0000    1.01886
631120.0000    2.54191
631160.0000    1.25183
631200.0000    2.22145
631240.0000    2.40029
631280.0000    2.71042
631320.0000    2.14376
631360.0000    1.83269
631400.0000    2.09369
631440.0000    1.87988
631480.0000    3.08980
631520.0000    2.27683
631560.0000    1.47446
631600.0000    2.58252
631640.0000    1.95567
631680.0000    1.46340
631720.0000    2.19618
631760.0000    2.45136
631800.0000    2.59282
631840.0000    2.05786
631880.0000    2.10887
631920.0000    2.40196
631960.0000    3.16137
632000.0000    2.70274
632040.0000    3.00039
632080.0000    2.47232
632120.0000    1.57092
632160.0000    2.12726
632200.0000    2.46387
632240.0000    1.99859
632280.0000    2.49031
632320.0000    2.27665
632360.0000    2.41212
632400.0000    1.97675
632440.0000    2.91004
632480.0000    2.81351
632520.0000    2.42111
632560.0000    2.82035
632600.0000    2.77563
632640.0000    2.91931
632680.0000    1.92449
632720.0000    3.05255
632760.0000    2.80379
632800.0000    2.44388
632840.0000    2.39889
632880.0000    1.95722
632920.0000    2.06474
632960.0000    1.53984
633000.0000    2.52579
633040.0000    2.01356
633080.0000    2.67421
633120.0000    1.70530
633160.0000    1.56097
633200.0000    2.31780
633240.0000    2.53996
633280.0000    3.00033
633320.0000    3.18086
633360.0000    2.40230
633400.0000    3.07236
633440.0000    2.29698
633480.0000    2.49894
633520.0000    2.62487
633560.0000    2.24077
633600.0000    2.86867
633640.0000    3.24131
633680.0000    2.85573
633720.0000    2.52803
633760.0000    2.82744
633800.0000    2.71444
633840.0000    2.21748
633880.0000    2.77149
633920.0000    3.26456
633960.0000    2.87341
634000.0000    2.25373
634040.0000    3.22701
634080.0000    3.52642
634120.0000    2.59114
634160.0000    2.95107
634200.0000    3.04161
634240.0000    2.90350
634280.0000    3.23376
634320.0000    2.24120
634360.0000    2.20269
634400.0000    2.05509
634440.0000    2.28520
634480.0000    1.96515
634520.0000    2.72873
634560.0000    2.84197
634600.0000    2.70212
634640.0000    2.57136
634680.0000    1.95579
634720.0000    1.86055
634760.0000    2.28001
634800.0000    2.17625
634840.0000    2.83572
634880.0000    3.07841
634920.0000    2.91830
634960.0000    2.39749
635000.0000    2.41970
635040.0000    2.42733
635080.0000    1.36253
635120.0000    2.19301
635160.0000    1.87147
635200.0000    1.68493
635240.0000    1.34987
635280.0000    1.83429
635320.0000    1.67495
635360.0000    2.09843
635400.0000    2.76707
635440.0000    2.58029
635480.0000    2.76981
635520.0000    2.38819
635560.0000    2.49986
635600.0000    2.72015
635640.0000    1.83762
635680.0000    3.03908
635720.0000    2.31648
635760.0000    2.76812
635800.0000    3.05771
635840.0000    3.08633
635880.0000    2.97487
635920.0000    2.32736
635960.0000    2.57015
636000.0000    2.66965
636040.0000    3.21771
636080.0000    3.28381
636120.0000    2.43164
636160.0000    2.93531
636200.0000    3.22620
636240.0000    3.52718
636280.0000    2.69521
636320.0000    3.61379
636360.0000    3.20813
636400.0000    3.39162
636440.0000    3.05950
636480.0000    2.03103
636520.0000    3.36495
636560.0000    2.99259
636600.0000    2.17548
636640.0000    2.53518
636680.0000    3.08223
636720.0000    2.51271
636760.0000    2.73579
636800.0000    2.36620
636840.0000    3.11868
636880.0000    2.35328
636920.0000    2.61440
636960.0000    2.62720
637000.0000    2.17728
637040.0000    2.49389
637080.0000    2.04651
637120.0000    2.59872
637160.0000    1.97027
637200.0000    2.83640
637240.0000    2.73946
637280.0000    2.75214
637320.0000    2.42833
637360.0000    2.62767
637400.0000    2.54918
637440.0000    3.62492
637480.0000    2.65928
637520.0000    3.11948
637560.0000    3.35840
637600.0000    2.86809
637640.0000    3.41573
637680.0000    3.33506
637720.0000    3.20843
637760.0000    3.24649
637800.0000    3.58891
637840.0000    3.10525
637880.0000    3.58577
637920.0000    3.39795
637960.0000    3.48850
638000.0000    3.21523
638040.0000    3.37088
638080.0000    3.87032
638120.0000    3.10834
638160.0000    3.25670
638200.0000    3.83239
638240.0000    3.31333
638280.0000    3.34723
638320.0000    3.09997
638360.0000    3.30109
638400.0000    3.06341
638440.0000    3.37606
638480.0000    2.22305
638520.0000    2.53886
638560.0000    2.54210
638600.0000    2.62834
638640.0000    2.07606
638680.0000    1.97067
638720.0000    2.33127
638760.0000    2.31242
638800.0000    2.29075
638840.0000    2.58248
638880.0000    2.81182
638920.0000    3.07266
638960.0000    2.84370
639000.0000    2.84170
639040.0000    3.59944
639080.0000    3.13682
639120.0000    3.12771
639160.0000    3.08244
639200.0000    3.58554
639240.0000    3.20944
639280.0000    2.76460
639320.0000    2.33130
639360.0000    2.43545
639400.0000    3.21875
639440.0000    3.01282
639480.0000    2.89302
639520.0000    3.11441
639560.0000    3.07443
639600.0000    3.29778
639640.0000    2.90117
639680.0000    2.61836
639720.0000    2.91719
639760.0000    2.88192
639800.0000    2.75405
639840.0000    2.36164
639880.0000    2.60282
639920.0000    2.44422
639960.0000    2.17898
640000.0000    2.90323
640040.0000    3.15733
640080.0000    2.99598
640120.0000    2.33294
640160.0000    3.41824
640200.0000    2.55164
640240.0000    2.87153
640280.0000    2.06626
640320.0000    2.56128
640360.0000    2.55608
640400.0000    3.03381
640440.0000    3.06318
640480.0000    2.71480
640520.0000    1.99309
640560.0000    2.05707
640600.0000    2.40947
640640.0000    2.75148
640680.0000    3.43904
640720.0000    3.86684
640760.0000    2.63133
640800.0000    3.10287
640840.0000    3.18224
640880.0000    2.72113
640920.0000    2.50776
640960.0000    2.81512
641000.0000    2.12061
641040.0000    2.09607
641080.0000    2.19375
641120.0000    2.52567
641160.0000    2.29341
641200.0000    2.87844
641240.0000    3.38299
641280.0000    3.22508
641320.0000    2.85955
641360.0000    2.72760
641400.0000    2.64067
641440.0000    2.69683
641480.0000    2.63527
641520.0000    3.45034
641560.0000    3.37845
641600.0000    2.52559
641640.0000    3.02371
641680.0000    3.18484
641720.0000    2.49787
641760.0000    3.38257
641800.0000    2.45945
641840.0000    2.15374
641880.0000    2.73022
641920.0000    2.90539
641960.0000    2.51736
642000.0000    3.22072
642040.0000    2.30605
642080.0000    2.44269
642120.0000    2.45363
642160.0000    2.24868
642200.0000    1.83506
642240.0000    1.30150
642280.0000    2.01769
642320.0000    2.15144
642360.0000    2.32999
642400.0000    2.71205
642440.0000    2.27056
642480.0000    1.79868
642520.0000    2.13891
642560.0000    1.53137
642600.0000    2.07284
642640.0000    2.28354
642680.0000    1.34319
642720.0000    1.99120
642760.0000    1.35205
642800.0000    2.23853
642840.0000    1.73891
642880.0000    2.51332
642920.0000    2.38032
642960.0000    2.54569
643000.0000    2.83966
643040.0000    1.64643
643080.0000    2.36415
643120.0000    2.91967
643160.0000    2.36325
643200.0000    2.42369
643240.0000    2.63101
643280.0000    2.72649
643320.0000    2.57588
643360.0000    2.28323
643400.0000    2.08681
643440.0000    2.30115
643480.0000    2.07679
643520.0000    2.58731
643560.0000    2.47187
643600.0000    2.68250
643640.0000    2.53358
643680.0000    3.36500
643720.0000    2.89263
643760.0000    2.53877
643800.0000    3.10792
643840.0000    3.00312
643880.0000    2.66011
643920.0000    3.04141
643960.0000    2.54354
644000.0000    1.93889
644040.0000    2.45044
644080.0000    1.95059
644120.0000    2.33182
644160.0000    1.93697
644200.0000    3.22473
644240.0000    2.67900
644280.0000    2.55364
644320.0000    2.59394
644360.0000    2.32137
644400.0000    2.54982
644440.0000    2.66765
644480.0000    2.33422
644520.0000    2.80299
644560.0000    2.54425
644600.0000    2.51095
644640.0000    3.19583
644680.0000    3.30792
644720.0000    1.98925
644760.0000    2.12552
644800.0000    2.97320
644840.0000    2.98634
644880.0000    3.35844
644920.0000    3.42403
644960.0000    2.89653
645000.0000    3.35331
645040.0000    2.35237
645080.0000    2.43927
645120.0000    2.69279
645160.0000    2.39678
645200.0000    2.16869
645240.0000    2.48101
645280.0000    2.42614
645320.0000    1.48606
645360.0000    1.65995
645400.0000    0.97778
645440.0000    2.36767
645480.0000    2.23293
645520.0000    2.90539
645560.0000    2.83286
645600.0000    2.62917
645640.0000    2.58827
645680.0000    1.88839
645720.0000    1.75959
645760.0000    2.13923
645800.0000    2.33615
645840.0000    2.40407
645880.0000    2.47041
645920.0000    1.82060
645960.0000    1.33940
646000.0000    1.44651
646040.0000    2.09907
646080.0000    2.35849
646120.0000    2.20664
646160.0000    3.07131
646200.0000    2.26256
646240.0000    2.62227
646280.0000    2.13632
646320.0000    2.81418
646360.0000    2.68890
646400.0000    2.61835
646440.0000    2.77624
646480.0000    2.68466
646520.0000    2.77286
646560.0000    1.85370
646600.0000    1.32111
646640.0000    0.93188
646680.0000    1.78559
646720.0000    1.39853
646760.0000    2.36829
646800.0000    2.45764
646840.0000    2.07910
646880.0000    1.62588
646920.0000    1.95279
646960.0000    2.22718
647000.0000    2.17196
647040.0000    1.76866
647080.0000    2.00168
647120.0000    3.11731
647160.0000    2.36891
647200.0000    1.49508
647240.0000    2.08880
647280.0000    3.07096
647320.0000    2.99445
647360.0000    3.42162
647400.0000    3.04712
647440.0000    3.70262
647480.0000    3.29853
647520.0000    3.45504
647560.0000    3.47406
647600.0000    4.02904
647640.0000    3.88070
647680.0000    2.59227
647720.0000    3.23900
647760.0000    3.16630
647800.0000    3.45596
647840.0000    3.92787
647880.0000    2.75612
647920.0000    2.27511
647960.0000    2.14910
648000.0000    2.26245
648040.0000    1.60311
648080.0000    2.82928
648120.0000    2.81854
648160.0000    2.44520
648200.0000    1.60436
648240.0000    2.38103
648280.0000    2.25791
648320.0000    2.32099
648360.0000    2.24079
648400.0000    2.15654
648440.0000    3.20606
648480.0000    3.22560
648520.0000    2.89612
648560.0000    2.76676
648600.0000    2.79594
648640.0000    2.43416
648680.0000    2.62866
648720.0000    2.99865
648760.0000    3.45208
648800.0000    2.79985
648840.0000    2.69635
648880.0000    2.82356
648920.0000    2.39217
648960.0000    1.22742
649000.0000    2.59479
649040.0000    1.73204
649080.0000    2.62511
649120.0000    2.21066
649160.0000    2.36589
649200.0000    2.91914
649240.0000    3.65389
649280.0000    3.72111
649320.0000    3.65224
649360.0000    3.19487
649400.0000    2.98638
649440.0000    2.71360
649480.0000    3.37376
649520.0000    3.06680
649560.0000    2.75385
649600.0000    2.82748
649640.0000    2.85744
649680.0000    2.69059
649720.0000    2.57537
649760.0000    2.50749
649800.0000    2.81805
649840.0000    3.09092
649880.0000    3.16591
649920.0000    2.66160
649960.0000    3.05144
650000.0000    2.86345
650040.0000    2.39615
650080.0000    2.21551
650120.0000    2.01919
650160.0000    1.95682
650200.0000    1.96607
650240.0000    2.36793
650280.0000    1.94971
650320.0000    3.02397
650360.0000    3.17999
650400.0000    2.91017
650440.0000    3.04077
650480.0000    3.14780
650520.0000    3.60581
650560.0000    3.37275
650600.0000    3.07759
650640.0000    2.85701
650680.0000    2.16219
650720.0000    3.72507
650760.0000    2.37677
650800.0000    3.37238
650840.0000    2.52558
650880.0000    3.26056
650920.0000    2.59082
650960.0000    3.06231
651000.0000    3.02843
651040.0000    2.82616
651080.0000    3.03145
651120.0000    2.79624
651160.0000    3.04655
651200.0000    2.54336
651240.0000    2.92033
651280.0000    2.88695
651320.0000    2.44089
651360.0000    2.81026
651400.0000    2.79204
651440.0000    2.69972
651480.0000    3.34795
651520.0000    2.65680
651560.0000    2.80296
651600.0000    3.25788
651640.0000    3.46137
651680.0000    3.39302
651720.0000    3.51895
651760.0000    3.27911
651800.0000    3.19387
651840.0000    3.55760
651880.0000    2.93061
651920.0000    3.23294
651960.0000    3.53535
652000.0000    3.86527
652040.0000    3.07155
652080.0000    3.10013
652120.0000    2.46593
652160.0000    1.81040
652200.0000    1.78303
652240.0000    2.23244
652280.0000    1.76089
652320.0000    1.92237
652360.0000    2.47795
652400.0000    2.58356
652440.0000    2.62719
652480.0000    3.00672
652520.0000    2.31398
652560.0000    2.94048
652600.0000    2.98718
652640.0000    3.05206
652680.0000    2.33278
652720.0000    3.01432
652760.0000    2.97230
652800.0000    3.19243
652840.0000    3.31609
652880.0000    2.65339
652920.0000    2.15853
652960.0000    2.45239
653000.0000    1.42215
653040.0000    2.68711
653080.0000    2.63052
653120.0000    2.85442
653160.0000    2.66543
653200.0000    2.96440
653240.0000    3.80437
653280.0000    3.32623
653320.0000    2.33937
653360.0000    2.26467
653400.0000    1.95008
653440.0000    2.68076
653480.0000    2.30992
653520.0000    1.84594
653560.0000    2.85709
653600.0000    1.98203
653640.0000    2.66237
653680.0000    3.00288
653720.0000    3.14063
653760.0000    2.77556
653800.0000    2.56138
653840.0000    3.30286
653880.0000    2.78702
653920.0000    3.37840
653960.0000    3.44571
654000.0000    2.80142
654040.0000    3.27731
654080.0000    2.84598
654120.0000    3.37441
654160.0000    3.43483
654200.0000    3.34205
654240.0000    2.39382
654280.0000    3.09642
654320.0000    3.47576
654360.0000    3.35005
654400.0000    2.55165
654440.0000    2.82529
654480.0000    3.33059
654520.0000    3.11634
654560.0000    3.41923
654600.0000    3.71860
654640.0000    3.48389
654680.0000    3.69574
654720.0000    3.65503
654760.0000    2.97182
654800.0000    3.02190
654840.0000    3.19823
654880.0000    3.87184
654920.0000    3.42836
654960.0000    2.30119
655000.0000    2.84414
655040.0000    2.10967
655080.0000    3.35415
655120.0000    2.76568
655160.0000    2.97264
655200.0000    3.69321
655240.0000    2.60131
655280.0000    2.42180
655320.0000    2.70772
655360.0000    2.74784
655400.0000    3.53903
655440.0000    2.91472
655480.0000    2.53809
655520.0000    2.24703
655560.0000    3.18909
655600.0000    2.64922
655640.0000    1.94857
655680.0000    2.25973
655720.0000    2.79322
655760.0000    2.83914
655800.0000    2.43797
655840.0000    2.79784
655880.0000    2.60931
655920.0000    3.12790
655960.0000    2.83673
656000.0000    2.32356
656040.0000    3.57922
656080.0000    3.64263
656120.0000    3.51508
656160.0000    3.40793
656200.0000    3.40688
656240.0000    2.90017
656280.0000    2.96994
656320.0000    3.67109
656360.0000    3.28386
656400.0000    3.14386
656440.0000    3.19924
656480.0000    2.73368
656520.0000    2.62377
656560.0000    2.78335
656600.0000    3.53952
656640.0000    2.40400
656680.0000    3.84522
656720.0000    3.79796
656760.0000    3.02775
656800.0000    3.36394
656840.0000    3.91908
656880.0000    2.86128
656920.0000    3.21992
656960.0000    3.33607
657000.0000    3.42779
657040.0000    3.93073
657080.0000    3.54946
657120.0000    3.33948
657160.0000    3.72620
657200.0000    4.12065
657240.0000    3.98381
657280.0000    3.72288
657320.0000    3.51066
657360.0000    3.46886
657400.0000    3.15356
657440.0000    3.15227
657480.0000    3.62715
657520.0000    3.36657
657560.0000    3.15187
657600.0000    3.78180
657640.0000    2.97664
657680.0000    3.21340
657720.0000    2.28782
657760.0000    2.47544
657800.0000    3.28496
657840.0000    3.18059
657880.0000    3.56682
657920.0000    2.16046
657960.0000    3.32759
658000.0000    3.44109
658040.0000    3.36249
658080.0000    3.59836
658120.0000    3.05059
658160.0000    2.58071
658200.0000    2.81098
658240.0000    2.72568
658280.0000    3.62686
658320.0000    3.72628
658360.0000    2.83575
658400.0000    4.01639
658440.0000    3.12566
658480.0000    3.42040
658520.0000    3.25276
658560.0000    3.67539
658600.0000    2.83314
658640.0000    3.27299
658680.0000    3.38677
658720.0000    3.62515
658760.0000    3.67566
658800.0000    3.30683
658840.0000    3.71725
658880.0000    2.43495
658920.0000    2.80919
658960.0000    3.00889
659000.0000    3.02934
659040.0000    2.10222
659080.0000    2.62971
659120.0000    2.28241
659160.0000    2.33774
659200.0000    2.15811
659240.0000    1.97589
659280.0000    1.93759
659320.0000    1.76323
659360.0000    3.03223
659400.0000    3.30745
659440.0000    2.97991
659480.0000    3.40271
659520.0000    2.81850
659560.0000    3.40101
659600.0000    2.45913
659640.0000    3.22567
659680.0000    3.28373
659720.0000    3.28663
659760.0000    3.62352
659800.0000    3.79980
659840.0000    3.44154
659880.0000    3.03377
659920.0000    2.89973
659960.0000    3.46703
660000.0000    2.88832
660040.0000    3.10853
660080.0000    2.64277
660120.0000    2.07327
660160.0000    2.62134
660200.0000    3.23445
660240.0000    2.47541
660280.0000    1.91618
660320.0000    2.47729
660360.0000    2.77688
660400.0000    2.78154
660440.0000    3.08764
660480.0000    2.63825
660520.0000    2.75277
660560.0000    2.68036
660600.0000    3.20119
660640.0000    3.48809
660680.0000    2.80224
660720.0000    2.44530
660760.0000    3.23441
660800.0000    3.27772
660840.0000    3.19288
660880.0000    2.57428
660920.0000    2.75428
660960.0000    2.02412
661000.0000    1.91079
661040.0000    2.48825
661080.0000    2.60524
661120.0000    2.36100
661160.0000    2.66576
661200.0000    3.01406
661240.0000    2.74384
661280.0000    2.67131
661320.0000    2.68793
661360.0000    2.21701
661400.0000    2.49721
661440.0000    3.46630
661480.0000    2.85342
661520.0000    2.78074
661560.0000    2.82710
661600.0000    2.92959
661640.0000    2.71354
661680.0000    2.41217
661720.0000    3.56615
661760.0000    3.38203
661800.0000    2.97802
661840.0000    2.96922
661880.0000    3.12345
661920.0000    3.63915
661960.0000    3.21305
662000.0000    3.18298
662040.0000    3.02582
662080.0000    3.34783
662120.0000    3.32118
662160.0000    2.64870
662200.0000    3.27336
662240.0000    2.86977
662280.0000    3.27380
662320.0000    3.58852
662360.0000    3.27303
662400.0000    2.55165
662440.0000    3.37697
662480.0000    3.68266
662520.0000    3.65237
662560.0000    3.15004
662600.0000    2.81966
662640.0000    3.28511
662680.0000    3.75259
662720.0000    3.20664
662760.0000    3.20001
662800.0000    2.87621
662840.0000    2.64226
662880.0000    2.56588
662920.0000    2.69811
662960.0000    2.97227
663000.0000    2.36890
663040.0000    2.52052
663080.0000    1.70582
663120.0000    2.04607
663160.0000    3.07955
663200.0000    2.56900
663240.0000    3.21192
663280.0000    3.65271
663320.0000    3.15160
663360.0000    3.05082
663400.0000    3.49629
663440.0000    2.90055
663480.0000    3.15701
663520.0000    2.84200
663560.0000    3.36718
663600.0000    3.94111
663640.0000    4.12131
663680.0000    3.19910
663720.0000    3.27166
663760.0000    3.06414
663800.0000    3.15595
663840.0000    3.05307
663880.0000    2.84609
663920.0000    2.64306
663960.0000    2.83851
664000.0000    2.41142
664040.0000    2.66116
664080.0000    2.12944
664120.0000    1.72630
664160.0000    2.55370
664200.0000    2.16073
664240.0000    2.09239
664280.0000    2.94247
664320.0000    2.32949
664360.0000    3.50386
664400.0000    2.90245
664440.0000    3.14993
664480.0000    2.36228
664520.0000    2.02960
664560.0000    2.53736
664600.0000    2.64923
664640.0000    2.16790
664680.0000    3.18706
664720.0000    2.59539
664760.0000    2.77302
664800.0000    3.03327
664840.0000    2.95929
664880.0000    3.49203
664920.0000    3.47665
664960.0000    2.57878
665000.0000    2.55188
665040.0000    3.55993
665080.0000    2.85198
665120.0000    3.36246
665160.0000    3.20417
665200.0000    3.03331
665240.0000    2.30043
665280.0000    2.70476
665320.0000    2.40062
665360.0000    2.45747
665400.0000    2.41738
665440.0000    2.58812
665480.0000    2.95438
665520.0000    3.35364
665560.0000    2.54785
665600.0000    2.89761
665640.0000    2.56775
665680.0000    2.46671
665720.0000    2.44909
665760.0000    2.56007
665800.0000    2.05264
665840.0000    2.79059
665880.0000    3.01669
665920.0000    3.21110
665960.0000    3.09959
666000.0000    2.67064
666040.0000    3.17787
666080.0000    3.41197
666120.0000    3.15410
666160.0000    2.98491
666200.0000    2.96230
666240.0000    3.13444
666280.0000    3.18660
666320.0000    3.74490
666360.0000    3.02314
666400.0000    3.33254
666440.0000    3.50674
666480.0000    3.04923
666520.0000    2.46071
666560.0000    2.44446
666600.0000    2.95019
666640.0000    2.61625
666680.0000    3.02239
666720.0000    2.53125
666760.0000    3.05052
666800.0000    3.27656
666840.0000    3.20584
666880.0000    2.92935
666920.0000    2.49063
666960.0000    2.79061
667000.0000    3.34113
667040.0000    2.40557
667080.0000    2.46669
667120.0000    2.86931
667160.0000    2.39023
667200.0000    2.83649
667240.0000    2.83445
667280.0000    2.19846
667320.0000    2.84481
667360.0000    3.23587
667400.0000    3.83504
667440.0000    2.66064
667480.0000    3.14039
667520.0000    3.88176
667560.0000    3.52409
667600.0000    4.19661
667640.0000    3.78651
667680.0000    3.72754
667720.0000    2.98415
667760.0000    3.61769
667800.0000    3.05915
667840.0000    3.07907
667880.0000    3.55495
667920.0000    3.68899
667960.0000    2.83835
668000.0000    3.56462
668040.0000    3.86906
668080.0000    3.21492
668120.0000    3.39256
668160.0000    3.11701
668200.0000    3.19358
668240.0000    2.81155
668280.0000    3.23552
668320.0000    3.63644
668360.0000    4.05815
668400.0000    3.75287
668440.0000    3.21249
668480.0000    3.20869
668520.0000    3.17994
668560.0000    3.47323
668600.0000    3.71877
668640.0000    2.90886
668680.0000    3.37379
668720.0000    3.61192
668760.0000    3.75380
668800.0000    3.24888
668840.0000    3.76866
668880.0000    3.02400
668920.0000    3.47167
668960.0000    3.71540
669000.0000    3.45839
669040.0000    3.32287
669080.0000    3.27950
669120.0000    3.50436
669160.0000    2.67622
669200.0000    3.38100
669240.0000    3.36907
669280.0000    3.24965
669320.0000    3.09112
669360.0000    2.99501
669400.0000    3.71130
669440.0000    4.06683
669480.0000    3.23343
669520.0000    3.00661
669560.0000    2.65802
669600.0000    2.23076
669640.0000    2.66087
669680.0000    3.27100
669720.0000    3.81955
669760.0000    3.76290
669800.0000    3.33524
669840.0000    3.52720
669880.0000    2.81536
669920.0000    3.41036
669960.0000    2.91537
670000.0000    3.34944
670040.0000    3.29559
670080.0000    3.11854
670120.0000    2.86741
670160.0000    3.34924
670200.0000    2.87342
670240.0000    2.98251
670280.0000    3.07382
670320.0000    3.17450
670360.0000    3.56079
670400.0000    4.01134
670440.0000    3.55514
670480.0000    4.35032
670520.0000    3.76024
670560.0000    3.70020
670600.0000    2.82130
670640.0000    3.47307
670680.0000    3.94444
670720.0000    3.21809
670760.0000    3.62776
670800.0000    3.55871
670840.0000    4.02498
670880.0000    3.56174
670920.0000    3.15917
670960.0000    3.05155
671000.0000    3.55100
671040.0000    3.23686
671080.0000    3.51536
671120.0000    3.58089
671160.0000    3.40978
671200.0000    2.77806
671240.0000    2.91655
671280.0000    2.93177
671320.0000    2.66695
671360.0000    3.05914
671400.0000    3.01634
671440.0000    3.76124
671480.0000    3.57914
671520.0000    3.20924
671560.0000    3.88350
671600.0000    4.11672
671640.0000    4.15536
671680.0000    3.02484
671720.0000    3.32227
671760.0000    3.66722
671800.0000    2.93788
671840.0000    3.07907
671880.0000    3.18787
671920.0000    3.09738
671960.0000    2.84164
672000.0000    3.09533
672040.0000    2.94665
672080.0000    2.26316
672120.0000    3.01653
672160.0000    2.46392
672200.0000    2.52206
672240.0000    3.49702
672280.0000    3.10898
672320.0000    3.45366
672360.0000    3.56033
672400.0000    2.98780
672440.0000    2.36544
672480.0000    2.43486
672520.0000    2.41908
672560.0000    2.81623
672600.0000    3.69458
672640.0000    2.91986
672680.0000    3.36350
672720.0000    3.48780
672760.0000    2.31773
672800.0000    2.89794
672840.0000    3.25533
672880.0000    3.00034
672920.0000    2.97644
672960.0000    2.73976
673000.0000    3.64557
673040.0000    3.56611
673080.0000    3.77309
673120.0000    3.79281
673160.0000    4.19831
673200.0000    3.67135
673240.0000    3.31797
673280.0000    4.15340
673320.0000    3.46076
673360.0000    3.23424
673400.0000    3.53107
673440.0000    3.66023
673480.0000    3.07366
673520.0000    3.84654
673560.0000    3.69879
673600.0000    3.40616
673640.0000    3.20180
673680.0000    2.99874
673720.0000    3.23764
673760.0000    3.16535
673800.0000    3.11843
673840.0000    3.14881
673880.0000    3.70189
673920.0000    3.90561
673960.0000    4.11125
674000.0000    4.18081
674040.0000    3.70753
674080.0000    3.54159
674120.0000    3.32748
674160.0000    3.34345
674200.0000    3.25950
674240.0000    3.09711
674280.0000    4.06374
674320.0000    3.94930
674360.0000    3.71338
674400.0000    3.09289
674440.0000    3.67123
674480.0000    4.24154
674520.0000    4.03967
674560.0000    3.15230
674600.0000    3.67332
674640.0000    3.81205
674680.0000    3.26271
674720.0000    4.15220
674760.0000    4.32830
674800.0000    4.19588
674840.0000    4.23856
674880.0000    3.36217
674920.0000    3.88468
674960.0000    4.15530
675000.0000    3.69435
675040.0000    3.38649
675080.0000    3.19498
675120.0000    4.11096
675160.0000    3.68796
675200.0000    3.72749
675240.0000    4.36690
675280.0000    3.55140
675320.0000    3.97743
675360.0000    4.22031
675400.0000    3.61420
675440.0000    4.40919
675480.0000    4.10677
675520.0000    4.24400
675560.0000    3.41028
675600.0000    2.86217
675640.0000    3.66221
675680.0000    4.31243
675720.0000    3.59270
675760.0000    3.77728
675800.0000    4.05662
675840.0000    4.04962
675880.0000    3.66565
675920.0000    3.32766
675960.0000    3.73788
676000.0000    4.18107
676040.0000    3.14897
676080.0000    3.72661
676120.0000    4.09123
676160.0000    3.64910
676200.0000    3.20198
676240.0000    3.13342
676280.0000    4.31943
676320.0000    4.15272
676360.0000    3.72995
676400.0000    3.50398
676440.0000    3.64341
676480.0000    3.45835
676520.0000    2.90764
676560.0000    3.12565
676600.0000    3.86063
676640.0000    3.29432
676680.0000    3.52695
676720.0000    3.22765
676760.0000    3.44669
676800.0000    2.84333
676840.0000    2.95783
676880.0000    3.25574
676920.0000    3.52816
676960.0000    3.23613
677000.0000    3.45154
677040.0000    3.69729
677080.0000    3.68798
677120.0000    3.71702
677160.0000    2.84760
677200.0000    3.35815
677240.0000    3.54841
677280.0000    2.85349
677320.0000    2.58899
677360.0000    2.80358
677400.0000    3.39428
677440.0000    2.91270
677480.0000    2.82526
677520.0000    3.28527
677560.0000    3.59112
677600.0000    3.00746
677640.0000    2.93652
677680.0000    2.50805
677720.0000    2.43709
677760.0000    2.34430
677800.0000    2.76613
677840.0000    2.24812
677880.0000    1.74935
677920.0000    2.20435
677960.0000    2.45969
678000.0000    1.69624
678040.0000    1.43470
678080.0000    1.66967
678120.0000    1.92292
678160.0000    1.51147
678200.0000    1.88460
678240.0000    1.83354
678280.0000    1.75346
678320.0000    1.95663
678360.0000    1.11221
678400.0000    1.94587
678440.0000    1.62709
678480.0000    1.70783
678520.0000    2.34531
678560.0000    2.67567
678600.0000    2.06226
678640.0000    2.28496
678680.0000    2.87380
678720.0000    2.83425
678760.0000    3.09022
678800.0000    2.10493
678840.0000    1.54241
678880.0000    3.89021
678920.0000    2.66416
678960.0000    2.26608
679000.0000    2.30836
679040.0000    2.00382
679080.0000    2.63084
679120.0000    2.11890
679160.0000    2.71041
679200.0000    2.53358
679240.0000    3.20793
679280.0000    2.68636
679320.0000    2.37268
679360.0000    3.30120
679400.0000    3.30824
679440.0000    3.35138
679480.0000    3.47361
679520.0000    3.55442
679560.0000    4.04904
679600.0000    3.61209
679640.0000    3.77210
679680.0000    3.28170
679720.0000    3.84839
679760.0000    3.84776
679800.0000    3.10452
679840.0000    3.12232
679880.0000    3.44059
679920.0000    2.94143
679960.0000    2.99290
680000.0000    3.00063
680040.0000    3.45737
680080.0000    3.49380
680120.0000    2.92503
680160.0000    2.98882
680200.0000    3.97649
680240.0000    3.75371
680280.0000    2.87343
680320.0000    3.16785
680360.0000    3.28899
680400.0000    3.07670
680440.0000    3.13507
680480.0000    3.43490
680520.0000    3.39022
680560.0000    3.44980
680600.0000    3.45926
680640.0000    3.08107
680680.0000    3.37001
680720.0000    3.14349
680760.0000    3.05892
680800.0000    3.39837
680840.0000    3.65040
680880.0000    3.04723
680920.0000    2.75301
680960.0000    3.10216
681000.0000    2.34115
681040.0000    3.15279
681080.0000    3.16961
681120.0000    2.42331
681160.0000    3.08813
681200.0000    3.05084
681240.0000    4.17300
681280.0000    3.18901
681320.0000    3.60942
681360.0000    3.78255
681400.0000    3.43425
681440.0000    4.07210
681480.0000    3.65538
681520.0000    3.21183
681560.0000    3.01404
681600.0000    3.29911
681640.0000    3.68341
681680.0000    3.68453
681720.0000    3.59899
681760.0000    3.98088
681800.0000    2.83154
681840.0000    4.15929
681880.0000    3.07495
681920.0000    3.54053
681960.0000    2.62261
682000.0000    3.03765
682040.0000    3.13461
682080.0000    3.44159
682120.0000    3.75640
682160.0000    3.58352
682200.0000    3.37957
682240.0000    2.89312
682280.0000    3.06896
682320.0000    3.39144
682360.0000    3.29692
682400.0000    2.90787
682440.0000    2.58797
682480.0000    2.24728
682520.0000    2.88333
682560.0000    2.88302
682600.0000    2.94069
682640.0000    3.08482
682680.0000    3.65251
682720.0000    2.74355
682760.0000    2.32710
682800.0000    2.96704
682840.0000    3.50561
682880.0000    3.01574
682920.0000    3.32994
682960.0000    3.43045
683000.0000    3.23640
683040.0000    3.69369
683080.0000    3.61067
683120.0000    3.20790
683160.0000    3.47762
683200.0000    3.72985
683240.0000    3.70435
683280.0000    3.39474
683320.0000    3.41193
683360.0000    3.66613
683400.0000    3.49265
683440.0000    3.37344
683480.0000    3.25033
683520.0000    2.84154
683560.0000    3.11058
683600.0000    2.56465
683640.0000    3.82506
683680.0000    3.39653
683720.0000    3.13285
683760.0000    2.34145
683800.0000    3.03844
683840.0000    3.48500
683880.0000    2.72537
683920.0000    2.51232
683960.0000    2.98361
684000.0000    2.80055
684040.0000    3.01365
684080.0000    3.09263
684120.0000    2.71673
684160.0000    2.84804
684200.0000    3.27585
684240.0000    4.04749
684280.0000    3.24082
684320.0000    2.63618
684360.0000    3.06823
684400.0000    3.02585
684440.0000    3.42758
684480.0000    3.46547
684520.0000    3.30590
684560.0000    3.22404
684600.0000    2.61259
684640.0000    2.70409
684680.0000    3.35550
684720.0000    2.85417
684760.0000    3.62650
684800.0000    3.53282
684840.0000    3.49114
684880.0000    3.78390
684920.0000    3.11391
684960.0000    3.01238
685000.0000    3.45812
685040.0000    3.31333
685080.0000    3.52799
685120.0000    3.40184
685160.0000    3.37540
685200.0000    3.27402
685240.0000    3.57498
685280.0000    3.12139
685320.0000    3.29808
685360.0000    3.66296
685400.0000    2.78733
685440.0000    3.02802
685480.0000    3.25146
685520.0000    3.57773
685560.0000    3.57038
685600.0000    2.62866
685640.0000    2.65452
685680.0000    3.39983
685720.0000    2.62759
685760.0000    1.87093
685800.0000    2.76460
685840.0000    2.55633
685880.0000    1.73875
685920.0000    2.83100
685960.0000    2.62830
686000.0000    3.22728
686040.0000    3.37184
686080.0000    2.91824
686120.0000    2.97078
686160.0000    3.31757
686200.0000    2.68401
686240.0000    2.71972
686280.0000    2.73436
686320.0000    2.19440
686360.0000    2.62898
686400.0000    2.70741
686440.0000    3.20257
686480.0000    3.08476
686520.0000    3.19843
686560.0000    3.40146
686600.0000    3.53220
686640.0000    2.46890
686680.0000    3.60036
686720.0000    3.13398
686760.0000    3.09954
686800.0000    2.99580
686840.0000    2.89961
686880.0000    3.22908
686920.0000    3.20013
686960.0000    3.27950
687000.0000    2.48400
687040.0000    2.65934
687080.0000    2.54043
687120.0000    2.64104
687160.0000    3.08777
687200.0000    2.59872
687240.0000    2.70293
687280.0000    2.50710
687320.0000    3.09248
687360.0000    2.75620
687400.0000    3.01045
687440.0000    3.42413
687480.0000    3.43644
687520.0000    4.13876
687560.0000    2.72735
687600.0000    3.47880
687640.0000    3.44730
687680.0000    3.17269
687720.0000    2.63736
687760.0000    3.29337
687800.0000    2.94623
687840.0000    3.59071
687880.0000    2.82368
687920.0000    2.72783
687960.0000    2.40893
688000.0000    2.54853
688040.0000    2.72671
688080.0000    2.82443
688120.0000    2.74852
688160.0000    2.51033
688200.0000    2.53628
688240.0000    3.19034
688280.0000    3.12175
688320.0000    2.75790
688360.0000    2.68186
688400.0000    2.44930
688440.0000    2.69757
688480.0000    3.32659
688520.0000    3.83450
688560.0000    3.62836
688600.0000    3.70853
688640.0000    3.93257
688680.0000    3.90840
688720.0000    3.79152
688760.0000    3.25278
688800.0000    3.56540
688840.0000    3.79562
688880.0000    3.41508
688920.0000    3.24155
688960.0000    3.82330
689000.0000    3.57638
689040.0000    3.99571
689080.0000    3.04163
689120.0000    3.57006
689160.0000    3.63688
689200.0000    3.32255
689240.0000    3.88591
689280.0000    3.27883
689320.0000    3.46366
689360.0000    3.73177
689400.0000    4.08394
689440.0000    4.14902
689480.0000    4.00059
689520.0000    3.49467
689560.0000    3.28874
689600.0000    2.40140
689640.0000    2.61330
689680.0000    3.07339
689720.0000    3.36976
689760.0000    3.33326
689800.0000    2.37794
689840.0000    2.04644
689880.0000    2.37271
689920.0000    3.22208
689960.0000    3.55948
690000.0000    3.75416
690040.0000    3.18177
690080.0000    3.93619
690120.0000    4.19582
690160.0000    3.80049
690200.0000    3.24295
690240.0000    3.60754
690280.0000    3.19826
690320.0000    3.36440
690360.0000    3.41428
690400.0000    3.00768
690440.0000    3.39299
690480.0000    3.50694
690520.0000    2.73552
690560.0000    3.66653
690600.0000    3.38607
690640.0000    2.76967
690680.0000    3.25702
690720.0000    3.08857
690760.0000    3.61830
690800.0000    3.77126
690840.0000    3.63526
690880.0000    3.09149
690920.0000    3.23028
690960.0000    3.31957
691000.0000    4.14978
691040.0000    3.23057
691080.0000    3.97612
691120.0000    3.83096
691160.0000    3.44331
691200.0000    2.36092
691240.0000    3.13305
691280.0000    3.24065
691320.0000    3.71427
691360.0000    2.80411
691400.0000    3.48244
691440.0000    2.92787
691480.0000    3.58866
691520.0000    3.22954
691560.0000    3.04300
691600.0000    3.84140
691640.0000    3.10457
691680.0000    3.16987
691720.0000    3.05311
691760.0000    2.73107
691800.0000    2.56548
691840.0000    3.38195
691880.0000    3.40137
691920.0000    2.07875
691960.0000    1.74406
692000.0000    2.33199
692040.0000    2.49181
692080.0000    2.82435
692120.0000    3.29507
692160.0000    3.22427
692200.0000    2.59819
692240.0000    2.24285
692280.0000    3.06235
692320.0000    2.68447
692360.0000    2.56080
692400.0000    3.56074
692440.0000    2.24830
692480.0000    2.33544
692520.0000    2.68642
692560.0000    3.33199
692600.0000    2.13306
692640.0000    2.19079
692680.0000    2.43074
692720.0000    2.48796
692760.0000    2.38763
692800.0000    3.23124
692840.0000    3.72726
692880.0000    2.76386
692920.0000    2.74058
692960.0000    2.92623
693000.0000    2.62693
693040.0000    3.69762
693080.0000    3.16888
693120.0000    3.39761
693160.0000    2.81492
693200.0000    2.67770
693240.0000    2.41447
693280.0000    2.60113
693320.0000    3.20095
693360.0000    3.54812
693400.0000    3.33354
693440.0000    3.64052
693480.0000    3.40712
693520.0000    3.21590
693560.0000    3.57023
693600.0000    2.87542
693640.0000    2.67455
693680.0000    3.22013
693720.0000    2.66020
693760.0000    3.03214
693800.0000    3.12864
693840.0000    2.50076
693880.0000    3.41308
693920.0000    2.44052
693960.0000    3.37890
694000.0000    2.73602
694040.0000    2.66033
694080.0000    3.14709
694120.0000    2.70431
694160.0000    2.65645
694200.0000    3.80693
694240.0000    3.32075
694280.0000    3.76828
694320.0000    3.06881
694360.0000    3.01686
694400.0000    2.72432
694440.0000    2.68869
694480.0000    2.88827
694520.0000    2.96449
694560.0000    2.96512
694600.0000    3.61427
694640.0000    2.93810
694680.0000    2.27605
694720.0000    2.22084
694760.0000    2.46364
694800.0000    2.91771
694840.0000    2.56489
694880.0000    2.81488
694920.0000    2.47444
694960.0000    3.15635
695000.0000    3.40456
695040.0000    2.81508
695080.0000    3.40959
695120.0000    3.02165
695160.0000    2.65584
695200.0000    2.36705
695240.0000    1.95680
695280.0000    2.94113
695320.0000    3.08291
695360.0000    2.85691
695400.0000    3.37825
695440.0000    2.90853
695480.0000    3.60595
695520.0000    2.87637
695560.0000    3.33569
695600.0000    3.58381
695640.0000    3.26803
695680.0000    2.77730
695720.0000    2.55647
695760.0000    2.01264
695800.0000    1.99679
695840.0000    2.56192
695880.0000    2.50576
695920.0000    2.69863
695960.0000    2.03762
696000.0000    2.23522
696040.0000    2.55884
696080.0000    2.12572
696120.0000    2.54116
696160.0000    3.02305
696200.0000    2.90924
696240.0000    2.62218
696280.0000    2.25867
696320.0000    2.89953
696360.0000    2.52969
696400.0000    2.45793
696440.0000    2.70152
696480.0000    2.40208
696520.0000    2.17597
696560.0000    2.93755
696600.0000    2.19818
696640.0000    2.92919
696680.0000    2.77940
696720.0000    2.12742
696760.0000    2.75637
696800.0000    2.46684
696840.0000    2.78353
696880.0000    2.25492
696920.0000    3.56644
696960.0000    3.09536
697000.0000    3.43744
697040.0000    2.84755
697080.0000    3.37955
697120.0000    3.27285
697160.0000    3.25277
697200.0000    3.10004
697240.0000    3.37049
697280.0000    3.74185
697320.0000    2.74614
697360.0000    2.78682
697400.0000    2.67891
697440.0000    3.41393
697480.0000    2.65243
697520.0000    3.26428
697560.0000    3.26200
697600.0000    3.19706
697640.0000    3.50726
697680.0000    2.60636
697720.0000    3.04941
697760.0000    3.07284
697800.0000    2.03733
697840.0000    2.32706
697880.0000    2.20963
697920.0000    3.15553
697960.0000    2.61337
698000.0000    2.98845
698040.0000    3.21625
698080.0000    3.01692
698120.0000    2.52769
698160.0000    2.61567
698200.0000    2.15228
698240.0000    2.53074
698280.0000    3.28294
698320.0000    2.42208
698360.0000    2.05680
698400.0000    2.45915
698440.0000    2.38086
698480.0000    2.40302
698520.0000    2.13179
698560.0000    2.31450
698600.0000    2.82233
698640.0000    2.32951
698680.0000    2.51594
698720.0000    2.03908
698760.0000    2.45946
698800.0000    1.82478
698840.0000    2.70985
698880.0000    3.49654
698920.0000    3.34279
698960.0000    3.20791
699000.0000    2.58321
[truncated: 173,079 more chars]
