# Supplementary material for: Comment on 'Valid molecular dynamics simulations of human hemoglobin require a surprisingly large box size'
Source: eLife. 2019 Jun 20;8:e44718. doi: 10.7554/eLife.44718 (PMC6586461; doi:10.7554/eLife.44718)
Supplement: Figure 1—source data 1. — The zip archive contains a README file describing which source files correspond to the different panels. [file elife-44718-fig1-data1.zip › figure1/panel_C/150A/7/proj.xvg]

@ autoscale onread none
@ with g0
@ g0 on
@ title "projection on eigenvectors (nm)"
@ xaxis  label "Time (ps)"
@ world xmin 0
@ world xmax 1e+06
@ world ymin -9.4486
@ world ymax 6.14799
@ view xmin 0.15
@ view xmax 0.85
@ view ymin 0.15
@ view ymax 0.85
@ yaxis  label "vec 1"
@ xaxis tick major 250000
@ xaxis tick minor 125000
@ xaxis ticklabel start type spec
@ xaxis ticklabel start -0
@ yaxis tick major 5
@ yaxis tick minor 2.5
@ yaxis ticklabel start type spec
@ yaxis ticklabel start -5
@ zeroxaxis bar on
@ zeroxaxis bar linestyle 3
    0.0000   -5.09781
   40.0000   -4.99620
   80.0000   -4.50018
  120.0000   -5.96789
  160.0000   -5.61029
  200.0000   -5.69032
  240.0000   -5.51020
  280.0000   -5.23945
  320.0000   -5.31053
  360.0000   -6.20989
  400.0000   -6.13898
  440.0000   -5.39404
  480.0000   -6.15760
  520.0000   -4.74310
  560.0000   -5.84736
  600.0000   -5.55915
  640.0000   -5.83560
  680.0000   -6.69122
  720.0000   -5.50119
  760.0000   -6.02261
  800.0000   -6.36329
  840.0000   -6.33573
  880.0000   -6.11316
  920.0000   -7.06036
  960.0000   -6.80932
 1000.0000   -5.49035
 1040.0000   -5.64302
 1080.0000   -4.97240
 1120.0000   -5.84204
 1160.0000   -5.44578
 1200.0000   -5.59093
 1240.0000   -6.31379
 1280.0000   -6.33916
 1320.0000   -5.98812
 1360.0000   -5.80001
 1400.0000   -6.57796
 1440.0000   -5.62111
 1480.0000   -6.27930
 1520.0000   -6.95980
 1560.0000   -7.16724
 1600.0000   -7.13203
 1640.0000   -6.99207
 1680.0000   -6.39174
 1720.0000   -7.11477
 1760.0000   -6.48091
 1800.0000   -6.40738
 1840.0000   -5.44644
 1880.0000   -6.33449
 1920.0000   -6.58091
 1960.0000   -6.38456
 2000.0000   -7.21250
 2040.0000   -6.85453
 2080.0000   -6.76391
 2120.0000   -6.63472
 2160.0000   -6.13806
 2200.0000   -6.74711
 2240.0000   -5.58068
 2280.0000   -5.51431
 2320.0000   -5.64257
 2360.0000   -5.26840
 2400.0000   -6.69056
 2440.0000   -6.69876
 2480.0000   -6.61540
 2520.0000   -5.90513
 2560.0000   -5.96990
 2600.0000   -5.52256
 2640.0000   -6.41168
 2680.0000   -6.56107
 2720.0000   -6.65608
 2760.0000   -7.01413
 2800.0000   -6.46373
 2840.0000   -7.30195
 2880.0000   -6.35136
 2920.0000   -6.77267
 2960.0000   -7.47763
 3000.0000   -5.85709
 3040.0000   -6.87773
 3080.0000   -6.29009
 3120.0000   -6.10103
 3160.0000   -6.09418
 3200.0000   -6.20862
 3240.0000   -5.66210
 3280.0000   -5.70920
 3320.0000   -6.88343
 3360.0000   -8.15962
 3400.0000   -6.41726
 3440.0000   -6.76118
 3480.0000   -5.76194
 3520.0000   -6.00884
 3560.0000   -5.53860
 3600.0000   -5.56213
 3640.0000   -5.90022
 3680.0000   -6.90723
 3720.0000   -7.04783
 3760.0000   -6.73494
 3800.0000   -6.13440
 3840.0000   -6.88016
 3880.0000   -6.45371
 3920.0000   -5.75892
 3960.0000   -6.68917
 4000.0000   -5.02944
 4040.0000   -6.01743
 4080.0000   -7.14832
 4120.0000   -5.24383
 4160.0000   -6.68354
 4200.0000   -6.68433
 4240.0000   -6.02138
 4280.0000   -5.93876
 4320.0000   -5.93125
 4360.0000   -6.17075
 4400.0000   -5.74634
 4440.0000   -5.74326
 4480.0000   -6.31277
 4520.0000   -6.04799
 4560.0000   -6.28076
 4600.0000   -6.39481
 4640.0000   -6.37475
 4680.0000   -7.17615
 4720.0000   -6.57710
 4760.0000   -6.58401
 4800.0000   -7.48888
 4840.0000   -6.80368
 4880.0000   -7.71620
 4920.0000   -6.72031
 4960.0000   -7.36325
 5000.0000   -6.20817
 5040.0000   -6.43800
 5080.0000   -6.31824
 5120.0000   -5.09222
 5160.0000   -6.48688
 5200.0000   -5.50205
 5240.0000   -5.88679
 5280.0000   -5.95269
 5320.0000   -6.09818
 5360.0000   -6.49563
 5400.0000   -5.71473
 5440.0000   -6.46289
 5480.0000   -5.17285
 5520.0000   -4.88215
 5560.0000   -6.48460
 5600.0000   -6.41120
 5640.0000   -5.71669
 5680.0000   -6.79872
 5720.0000   -5.94823
 5760.0000   -5.50749
 5800.0000   -5.45181
 5840.0000   -5.40355
 5880.0000   -6.73025
 5920.0000   -6.04986
 5960.0000   -6.04521
 6000.0000   -5.96335
 6040.0000   -5.66326
 6080.0000   -6.06382
 6120.0000   -6.30425
 6160.0000   -6.52060
 6200.0000   -5.89970
 6240.0000   -6.76375
 6280.0000   -6.16923
 6320.0000   -6.03270
 6360.0000   -5.47528
 6400.0000   -5.76276
 6440.0000   -5.46837
 6480.0000   -6.47370
 6520.0000   -6.02822
 6560.0000   -6.41843
 6600.0000   -6.26276
 6640.0000   -6.61294
 6680.0000   -6.66837
 6720.0000   -5.59687
 6760.0000   -6.12847
 6800.0000   -5.34987
 6840.0000   -5.98195
 6880.0000   -6.20267
 6920.0000   -6.45848
 6960.0000   -6.91761
 7000.0000   -6.16661
 7040.0000   -6.99699
 7080.0000   -6.37295
 7120.0000   -6.83632
 7160.0000   -6.89210
 7200.0000   -7.01884
 7240.0000   -5.61470
 7280.0000   -4.78197
 7320.0000   -5.16560
 7360.0000   -5.94406
 7400.0000   -6.16450
 7440.0000   -6.01998
 7480.0000   -5.10157
 7520.0000   -5.74748
 7560.0000   -5.45874
 7600.0000   -5.62052
 7640.0000   -5.31269
 7680.0000   -5.83192
 7720.0000   -5.57193
 7760.0000   -5.37367
 7800.0000   -5.59655
 7840.0000   -5.97283
 7880.0000   -6.59198
 7920.0000   -6.40776
 7960.0000   -6.19870
 8000.0000   -6.22461
 8040.0000   -5.97570
 8080.0000   -6.24151
 8120.0000   -5.54977
 8160.0000   -4.14103
 8200.0000   -5.67627
 8240.0000   -4.21357
 8280.0000   -4.92642
 8320.0000   -4.66824
 8360.0000   -4.97800
 8400.0000   -4.62777
 8440.0000   -5.63498
 8480.0000   -5.44921
 8520.0000   -5.42172
 8560.0000   -6.06499
 8600.0000   -6.54463
 8640.0000   -6.47581
 8680.0000   -5.46517
 8720.0000   -5.78703
 8760.0000   -5.33307
 8800.0000   -5.71241
 8840.0000   -5.36592
 8880.0000   -4.66699
 8920.0000   -4.90758
 8960.0000   -5.75356
 9000.0000   -5.65313
 9040.0000   -5.48776
 9080.0000   -4.76942
 9120.0000   -5.84167
 9160.0000   -5.99137
 9200.0000   -5.08761
 9240.0000   -5.80820
 9280.0000   -6.36136
 9320.0000   -6.45344
 9360.0000   -5.29425
 9400.0000   -5.08089
 9440.0000   -4.67057
 9480.0000   -5.37607
 9520.0000   -4.75492
 9560.0000   -5.18573
 9600.0000   -5.01690
 9640.0000   -5.16047
 9680.0000   -4.49302
 9720.0000   -5.26278
 9760.0000   -5.00922
 9800.0000   -4.94285
 9840.0000   -5.21021
 9880.0000   -4.65466
 9920.0000   -3.52694
 9960.0000   -4.41983
10000.0000   -6.12473
10040.0000   -5.43099
10080.0000   -5.05466
10120.0000   -5.17470
10160.0000   -5.91556
10200.0000   -5.51527
10240.0000   -6.13544
10280.0000   -5.47324
10320.0000   -5.86644
10360.0000   -5.96893
10400.0000   -5.99262
10440.0000   -5.85685
10480.0000   -6.03571
10520.0000   -6.75065
10560.0000   -5.88339
10600.0000   -6.35152
10640.0000   -5.86954
10680.0000   -7.17286
10720.0000   -6.23103
10760.0000   -6.65628
10800.0000   -6.99690
10840.0000   -6.31500
10880.0000   -6.62016
10920.0000   -6.17120
10960.0000   -5.75948
11000.0000   -5.44823
11040.0000   -5.47128
11080.0000   -5.09841
11120.0000   -5.87513
11160.0000   -5.56502
11200.0000   -6.00346
11240.0000   -6.08380
11280.0000   -5.81858
11320.0000   -7.10983
11360.0000   -5.90646
11400.0000   -5.87330
11440.0000   -4.59132
11480.0000   -4.96422
11520.0000   -6.68080
11560.0000   -6.19019
11600.0000   -6.05127
11640.0000   -5.97986
11680.0000   -6.44201
11720.0000   -5.96264
11760.0000   -5.46190
11800.0000   -6.50127
11840.0000   -5.78480
11880.0000   -5.90650
11920.0000   -6.93685
11960.0000   -6.15907
12000.0000   -6.41784
12040.0000   -5.91451
12080.0000   -5.92938
12120.0000   -6.36636
12160.0000   -6.27923
12200.0000   -6.03728
12240.0000   -6.13716
12280.0000   -5.06109
12320.0000   -5.98864
12360.0000   -6.84278
12400.0000   -6.05961
12440.0000   -5.59601
12480.0000   -5.99342
12520.0000   -6.68857
12560.0000   -6.49593
12600.0000   -6.65909
12640.0000   -6.90482
12680.0000   -6.36458
12720.0000   -5.59857
12760.0000   -5.38820
12800.0000   -5.72163
12840.0000   -5.55136
12880.0000   -5.28275
12920.0000   -5.58736
12960.0000   -5.54240
13000.0000   -4.77789
13040.0000   -4.68367
13080.0000   -5.28034
13120.0000   -4.82993
13160.0000   -4.90804
13200.0000   -4.90126
13240.0000   -4.64159
13280.0000   -5.18398
13320.0000   -5.05257
13360.0000   -4.48474
13400.0000   -4.86608
13440.0000   -4.71888
13480.0000   -4.71505
13520.0000   -5.97401
13560.0000   -5.12154
13600.0000   -5.09433
13640.0000   -5.65942
13680.0000   -5.60338
13720.0000   -6.24878
13760.0000   -6.42314
13800.0000   -6.63793
13840.0000   -6.72057
13880.0000   -6.06721
13920.0000   -5.39658
13960.0000   -5.18667
14000.0000   -6.43573
14040.0000   -6.32549
14080.0000   -6.79148
14120.0000   -6.08178
14160.0000   -6.31535
14200.0000   -6.44129
14240.0000   -5.90763
14280.0000   -5.34845
14320.0000   -5.82967
14360.0000   -6.68886
14400.0000   -7.19299
14440.0000   -6.61041
14480.0000   -5.84979
14520.0000   -4.46869
14560.0000   -5.72775
14600.0000   -4.76369
14640.0000   -5.70972
14680.0000   -5.81360
14720.0000   -5.32519
14760.0000   -5.46785
14800.0000   -5.58060
14840.0000   -4.88573
14880.0000   -5.71283
14920.0000   -5.45639
14960.0000   -5.73254
15000.0000   -6.27146
15040.0000   -6.03794
15080.0000   -6.12587
15120.0000   -6.46460
15160.0000   -4.94139
15200.0000   -4.94673
15240.0000   -5.42092
15280.0000   -6.20591
15320.0000   -5.83852
15360.0000   -4.95730
15400.0000   -6.39114
15440.0000   -5.34009
15480.0000   -5.18628
15520.0000   -5.48198
15560.0000   -6.43748
15600.0000   -7.13381
15640.0000   -6.32966
15680.0000   -5.53758
15720.0000   -4.73127
15760.0000   -6.14671
15800.0000   -4.81076
15840.0000   -5.66589
15880.0000   -5.72384
15920.0000   -5.69791
15960.0000   -5.98586
16000.0000   -6.30303
16040.0000   -5.88988
16080.0000   -5.65057
16120.0000   -4.88529
16160.0000   -5.88795
16200.0000   -5.50392
16240.0000   -5.98257
16280.0000   -6.15335
16320.0000   -6.35717
16360.0000   -5.22420
16400.0000   -5.16870
16440.0000   -5.48389
16480.0000   -5.25108
16520.0000   -6.43780
16560.0000   -5.13969
16600.0000   -5.71124
16640.0000   -6.17397
16680.0000   -5.85934
16720.0000   -5.76042
16760.0000   -5.66737
16800.0000   -5.94154
16840.0000   -4.84016
16880.0000   -4.29359
16920.0000   -5.37128
16960.0000   -5.21481
17000.0000   -5.37971
17040.0000   -6.38451
17080.0000   -7.13971
17120.0000   -6.60039
17160.0000   -6.09858
17200.0000   -5.86271
17240.0000   -5.70178
17280.0000   -6.16909
17320.0000   -5.97124
17360.0000   -5.54834
17400.0000   -6.69268
17440.0000   -7.10218
17480.0000   -7.17078
17520.0000   -6.23281
17560.0000   -5.62075
17600.0000   -6.71161
17640.0000   -6.64756
17680.0000   -6.78602
17720.0000   -6.19674
17760.0000   -6.14873
17800.0000   -6.90614
17840.0000   -6.10337
17880.0000   -6.02602
17920.0000   -6.23343
17960.0000   -5.35619
18000.0000   -5.71431
18040.0000   -6.50018
18080.0000   -5.82611
18120.0000   -7.17106
18160.0000   -5.88405
18200.0000   -5.93304
18240.0000   -5.72760
18280.0000   -6.50947
18320.0000   -5.82329
18360.0000   -6.37380
18400.0000   -6.01961
18440.0000   -5.06882
18480.0000   -5.49780
18520.0000   -6.16452
18560.0000   -6.35955
18600.0000   -5.70586
18640.0000   -5.23278
18680.0000   -4.56303
18720.0000   -5.50989
18760.0000   -5.73238
18800.0000   -5.58565
18840.0000   -5.22216
18880.0000   -5.77078
18920.0000   -5.07962
18960.0000   -4.58036
19000.0000   -4.86041
19040.0000   -5.07931
19080.0000   -6.09417
19120.0000   -5.81042
19160.0000   -4.68344
19200.0000   -5.74049
19240.0000   -6.24189
19280.0000   -5.25371
19320.0000   -5.75770
19360.0000   -5.52049
19400.0000   -6.09674
19440.0000   -5.76514
19480.0000   -6.29490
19520.0000   -6.86988
19560.0000   -5.84088
19600.0000   -6.05622
19640.0000   -5.65123
19680.0000   -6.06844
19720.0000   -5.64520
19760.0000   -5.01743
19800.0000   -4.76627
19840.0000   -5.16507
19880.0000   -5.60575
19920.0000   -5.62575
19960.0000   -5.64575
20000.0000   -6.03417
20040.0000   -5.74948
20080.0000   -4.85057
20120.0000   -5.54955
20160.0000   -6.70158
20200.0000   -6.18815
20240.0000   -5.86089
20280.0000   -6.02884
20320.0000   -6.48903
20360.0000   -5.40103
20400.0000   -6.07930
20440.0000   -6.28772
20480.0000   -6.61063
20520.0000   -6.71079
20560.0000   -6.08637
20600.0000   -6.77578
20640.0000   -6.16894
20680.0000   -5.83255
20720.0000   -6.32324
20760.0000   -6.36430
20800.0000   -6.76681
20840.0000   -5.92089
20880.0000   -6.21693
20920.0000   -6.55841
20960.0000   -6.16384
21000.0000   -6.56235
21040.0000   -6.42160
21080.0000   -5.40062
21120.0000   -6.00078
21160.0000   -6.59299
21200.0000   -7.19900
21240.0000   -6.42353
21280.0000   -6.58488
21320.0000   -6.33793
21360.0000   -5.99564
21400.0000   -5.88539
21440.0000   -5.72152
21480.0000   -5.50363
21520.0000   -5.30766
21560.0000   -5.00952
21600.0000   -5.07960
21640.0000   -5.94328
21680.0000   -5.31440
21720.0000   -5.61593
21760.0000   -6.15230
21800.0000   -6.36918
21840.0000   -5.98264
21880.0000   -6.65360
21920.0000   -6.71608
21960.0000   -6.57208
22000.0000   -6.45727
22040.0000   -5.75587
22080.0000   -6.11967
22120.0000   -6.45856
22160.0000   -5.57704
22200.0000   -6.89445
22240.0000   -6.38130
22280.0000   -5.40171
22320.0000   -5.05866
22360.0000   -6.26680
22400.0000   -6.79385
22440.0000   -6.03167
22480.0000   -5.07919
22520.0000   -6.23802
22560.0000   -5.67907
22600.0000   -6.22585
22640.0000   -5.86821
22680.0000   -5.63866
22720.0000   -5.62984
22760.0000   -6.08908
22800.0000   -5.85861
22840.0000   -6.79721
22880.0000   -6.28316
22920.0000   -5.92067
22960.0000   -6.50346
23000.0000   -6.80208
23040.0000   -6.22425
23080.0000   -6.81631
23120.0000   -6.76763
23160.0000   -6.55124
23200.0000   -6.51092
23240.0000   -6.80407
23280.0000   -6.31212
23320.0000   -6.08947
23360.0000   -5.91839
23400.0000   -5.81168
23440.0000   -6.40197
23480.0000   -6.73289
23520.0000   -7.13124
23560.0000   -6.57824
23600.0000   -6.36158
23640.0000   -6.80278
23680.0000   -5.93372
23720.0000   -6.27599
23760.0000   -7.22863
23800.0000   -5.57727
23840.0000   -5.47031
23880.0000   -6.87657
23920.0000   -6.68817
23960.0000   -6.16080
24000.0000   -5.60460
24040.0000   -6.48224
24080.0000   -5.93671
24120.0000   -5.86722
24160.0000   -5.46273
24200.0000   -4.81742
24240.0000   -4.92048
24280.0000   -6.45910
24320.0000   -6.93056
24360.0000   -6.82740
24400.0000   -6.69594
24440.0000   -6.97003
24480.0000   -7.07636
24520.0000   -6.68042
24560.0000   -6.91094
24600.0000   -5.84896
24640.0000   -6.85821
24680.0000   -5.78735
24720.0000   -7.00898
24760.0000   -6.96289
24800.0000   -5.99651
24840.0000   -7.13509
24880.0000   -7.65047
24920.0000   -6.30946
24960.0000   -6.40643
25000.0000   -5.53322
25040.0000   -6.89372
25080.0000   -7.31205
25120.0000   -6.15630
25160.0000   -6.64778
25200.0000   -7.32455
25240.0000   -6.16766
25280.0000   -6.17789
25320.0000   -6.43541
25360.0000   -6.02559
25400.0000   -6.42821
25440.0000   -6.30042
25480.0000   -6.03425
25520.0000   -6.22611
25560.0000   -5.79040
25600.0000   -4.93334
25640.0000   -5.81752
25680.0000   -5.84762
25720.0000   -6.06609
25760.0000   -6.56206
25800.0000   -6.13078
25840.0000   -6.76147
25880.0000   -7.14498
25920.0000   -7.16020
25960.0000   -6.72295
26000.0000   -6.48758
26040.0000   -6.69138
26080.0000   -6.98036
26120.0000   -6.71364
26160.0000   -6.33863
26200.0000   -6.35504
26240.0000   -6.83430
26280.0000   -6.29624
26320.0000   -6.89220
26360.0000   -6.80820
26400.0000   -6.26677
26440.0000   -7.49219
26480.0000   -6.80683
26520.0000   -6.98475
26560.0000   -7.19776
26600.0000   -6.84853
26640.0000   -8.13903
26680.0000   -6.03689
26720.0000   -6.09275
26760.0000   -5.93959
26800.0000   -6.38735
26840.0000   -6.43013
26880.0000   -6.66127
26920.0000   -6.15602
26960.0000   -7.10256
27000.0000   -7.02120
27040.0000   -7.09889
27080.0000   -7.26684
27120.0000   -7.49670
27160.0000   -7.12245
27200.0000   -7.57100
27240.0000   -6.92806
27280.0000   -6.38055
27320.0000   -5.64094
27360.0000   -5.14519
27400.0000   -6.23315
27440.0000   -6.69080
27480.0000   -5.46495
27520.0000   -4.87001
27560.0000   -4.75746
27600.0000   -5.41642
27640.0000   -4.99771
27680.0000   -5.84816
27720.0000   -5.55465
27760.0000   -5.73459
27800.0000   -5.63615
27840.0000   -6.55850
27880.0000   -5.70521
27920.0000   -5.54962
27960.0000   -5.20531
28000.0000   -5.27289
28040.0000   -4.09146
28080.0000   -5.61477
28120.0000   -4.76644
28160.0000   -5.25089
28200.0000   -6.01639
28240.0000   -5.80643
28280.0000   -5.79661
28320.0000   -6.58027
28360.0000   -6.30740
28400.0000   -6.25545
28440.0000   -6.60566
28480.0000   -5.71123
28520.0000   -5.80256
28560.0000   -6.52804
28600.0000   -6.02206
28640.0000   -5.16923
28680.0000   -6.12944
28720.0000   -5.66247
28760.0000   -5.96638
28800.0000   -5.82620
28840.0000   -5.34528
28880.0000   -6.41496
28920.0000   -5.75748
28960.0000   -4.71425
29000.0000   -5.66468
29040.0000   -5.87702
29080.0000   -6.65426
29120.0000   -5.61004
29160.0000   -5.88999
29200.0000   -5.18342
29240.0000   -5.62774
29280.0000   -5.92016
29320.0000   -4.98509
29360.0000   -5.91016
29400.0000   -5.33645
29440.0000   -6.28606
29480.0000   -4.47810
29520.0000   -4.84810
29560.0000   -5.92862
29600.0000   -6.27255
29640.0000   -6.28556
29680.0000   -6.16453
29720.0000   -6.29896
29760.0000   -5.53398
29800.0000   -5.87526
29840.0000   -5.73418
29880.0000   -5.72089
29920.0000   -5.95516
29960.0000   -6.28518
30000.0000   -6.29430
30040.0000   -6.34006
30080.0000   -5.74529
30120.0000   -5.53887
30160.0000   -6.38823
30200.0000   -5.81504
30240.0000   -5.86943
30280.0000   -4.98033
30320.0000   -5.52944
30360.0000   -6.09602
30400.0000   -5.03487
30440.0000   -5.08321
30480.0000   -6.05925
30520.0000   -5.76432
30560.0000   -5.37139
30600.0000   -5.47973
30640.0000   -6.32341
30680.0000   -5.88033
30720.0000   -6.14247
30760.0000   -5.77345
30800.0000   -5.59070
30840.0000   -5.79184
30880.0000   -6.06417
30920.0000   -5.36390
30960.0000   -5.64712
31000.0000   -6.11072
31040.0000   -5.38393
31080.0000   -5.70425
31120.0000   -5.36536
31160.0000   -5.43610
31200.0000   -4.86601
31240.0000   -4.97499
31280.0000   -5.05209
31320.0000   -4.68372
31360.0000   -4.70141
31400.0000   -4.69734
31440.0000   -4.50385
31480.0000   -4.43655
31520.0000   -5.07468
31560.0000   -5.16105
31600.0000   -4.65557
31640.0000   -5.53142
31680.0000   -4.48940
31720.0000   -5.39493
31760.0000   -4.63480
31800.0000   -5.19863
31840.0000   -4.67663
31880.0000   -4.87698
31920.0000   -4.70182
31960.0000   -4.11157
32000.0000   -4.96917
32040.0000   -5.15024
32080.0000   -5.36327
32120.0000   -5.53768
32160.0000   -5.20110
32200.0000   -5.48571
32240.0000   -4.74010
32280.0000   -5.03192
32320.0000   -4.49247
32360.0000   -5.87027
32400.0000   -4.89634
32440.0000   -5.23911
32480.0000   -5.80075
32520.0000   -5.68439
32560.0000   -5.01398
32600.0000   -4.74753
32640.0000   -4.92566
32680.0000   -3.83592
32720.0000   -4.71857
32760.0000   -5.84190
32800.0000   -5.58867
32840.0000   -5.68383
32880.0000   -6.05928
32920.0000   -6.20748
32960.0000   -5.95169
33000.0000   -5.67580
33040.0000   -6.19957
33080.0000   -6.18968
33120.0000   -5.59795
33160.0000   -4.70853
33200.0000   -6.64363
33240.0000   -5.80994
33280.0000   -6.06775
33320.0000   -6.03755
33360.0000   -5.19309
33400.0000   -4.66525
33440.0000   -4.65686
33480.0000   -6.06929
33520.0000   -5.30020
33560.0000   -5.44533
33600.0000   -4.45520
33640.0000   -4.67980
33680.0000   -5.74680
33720.0000   -5.45401
33760.0000   -4.48862
33800.0000   -3.95610
33840.0000   -4.84615
33880.0000   -4.79147
33920.0000   -4.48856
33960.0000   -5.14973
34000.0000   -4.07303
34040.0000   -4.63272
34080.0000   -4.43832
34120.0000   -5.27095
34160.0000   -4.00431
34200.0000   -5.12645
34240.0000   -5.12231
34280.0000   -4.89429
34320.0000   -5.59914
34360.0000   -5.35075
34400.0000   -5.61275
34440.0000   -5.30463
34480.0000   -4.62002
34520.0000   -4.88647
34560.0000   -3.98266
34600.0000   -4.27914
34640.0000   -4.67582
34680.0000   -4.46121
34720.0000   -5.38282
34760.0000   -5.43676
34800.0000   -4.94114
34840.0000   -4.58422
34880.0000   -5.63078
34920.0000   -4.69599
34960.0000   -4.21487
35000.0000   -4.88774
35040.0000   -4.51844
35080.0000   -4.52032
35120.0000   -4.69800
35160.0000   -4.88979
35200.0000   -3.86211
35240.0000   -3.96011
35280.0000   -4.33727
35320.0000   -4.16406
35360.0000   -4.53476
35400.0000   -4.67121
35440.0000   -4.24347
35480.0000   -4.41909
35520.0000   -5.17340
35560.0000   -4.86341
35600.0000   -4.20060
35640.0000   -4.78615
35680.0000   -4.79982
35720.0000   -4.67651
35760.0000   -4.23562
35800.0000   -4.68755
35840.0000   -4.47724
35880.0000   -5.62617
35920.0000   -5.01412
35960.0000   -5.14223
36000.0000   -4.68260
36040.0000   -4.13894
36080.0000   -4.21679
36120.0000   -4.62768
36160.0000   -4.73221
36200.0000   -4.95722
36240.0000   -4.95636
36280.0000   -5.43527
36320.0000   -4.57813
36360.0000   -4.13641
36400.0000   -4.48956
36440.0000   -5.17308
36480.0000   -4.47321
36520.0000   -5.00990
36560.0000   -3.58928
36600.0000   -3.84200
36640.0000   -3.96287
36680.0000   -4.15650
36720.0000   -4.58120
36760.0000   -4.64096
36800.0000   -4.53681
36840.0000   -4.93579
36880.0000   -5.34906
36920.0000   -4.55615
36960.0000   -3.57852
37000.0000   -4.86688
37040.0000   -4.76072
37080.0000   -5.68497
37120.0000   -4.73269
37160.0000   -4.91868
37200.0000   -3.89530
37240.0000   -4.45440
37280.0000   -5.08516
37320.0000   -5.23711
37360.0000   -5.01199
37400.0000   -5.91219
37440.0000   -5.17604
37480.0000   -4.09447
37520.0000   -5.50147
37560.0000   -4.79797
37600.0000   -4.76402
37640.0000   -5.53744
37680.0000   -4.85464
37720.0000   -5.26539
37760.0000   -5.28629
37800.0000   -5.30951
37840.0000   -5.65069
37880.0000   -5.80261
37920.0000   -5.01003
37960.0000   -4.70498
38000.0000   -4.36377
38040.0000   -4.48747
38080.0000   -4.17067
38120.0000   -4.97362
38160.0000   -4.59939
38200.0000   -5.17339
38240.0000   -5.42959
38280.0000   -5.25541
38320.0000   -5.34899
38360.0000   -4.51535
38400.0000   -5.01675
38440.0000   -6.38769
38480.0000   -5.01002
38520.0000   -5.54231
38560.0000   -4.81884
38600.0000   -5.15754
38640.0000   -5.25537
38680.0000   -5.51116
38720.0000   -5.33871
38760.0000   -5.88225
38800.0000   -5.43144
38840.0000   -5.98214
38880.0000   -5.41958
38920.0000   -5.66856
38960.0000   -5.16643
39000.0000   -5.58659
39040.0000   -5.77351
39080.0000   -5.82360
39120.0000   -5.56967
39160.0000   -5.41449
39200.0000   -5.04515
39240.0000   -5.21832
39280.0000   -4.35905
39320.0000   -5.24069
39360.0000   -4.73408
39400.0000   -5.91291
39440.0000   -5.38336
39480.0000   -6.01015
39520.0000   -5.27077
39560.0000   -5.71508
39600.0000   -5.27485
39640.0000   -5.40682
39680.0000   -4.24132
39720.0000   -4.10660
39760.0000   -3.90360
39800.0000   -4.45310
39840.0000   -4.82928
39880.0000   -5.36396
39920.0000   -5.62759
39960.0000   -5.95290
40000.0000   -5.19170
40040.0000   -5.57679
40080.0000   -5.87169
40120.0000   -5.84991
40160.0000   -6.23808
40200.0000   -6.32499
40240.0000   -5.25118
40280.0000   -6.02254
40320.0000   -4.52735
40360.0000   -5.23603
40400.0000   -4.89350
40440.0000   -4.34060
40480.0000   -6.05449
40520.0000   -6.22270
40560.0000   -5.48699
40600.0000   -5.83858
40640.0000   -5.91956
40680.0000   -6.33628
40720.0000   -5.33636
40760.0000   -6.10297
40800.0000   -6.16770
40840.0000   -6.23463
40880.0000   -5.58916
40920.0000   -5.20843
40960.0000   -5.91348
41000.0000   -5.56888
41040.0000   -5.96711
41080.0000   -6.27363
41120.0000   -6.80099
41160.0000   -6.34711
41200.0000   -6.12955
41240.0000   -6.50538
41280.0000   -5.81555
41320.0000   -5.79558
41360.0000   -6.44878
41400.0000   -5.96670
41440.0000   -6.17551
41480.0000   -6.05812
41520.0000   -6.02735
41560.0000   -6.17131
41600.0000   -6.64650
41640.0000   -6.65327
41680.0000   -6.71001
41720.0000   -6.20199
41760.0000   -6.24005
41800.0000   -6.18768
41840.0000   -6.46640
41880.0000   -7.07124
41920.0000   -6.74644
41960.0000   -6.41469
42000.0000   -6.16728
42040.0000   -6.91138
42080.0000   -6.57116
42120.0000   -5.13963
42160.0000   -5.79242
42200.0000   -5.42183
42240.0000   -5.68928
42280.0000   -6.76970
42320.0000   -6.55336
42360.0000   -5.98815
42400.0000   -6.26689
42440.0000   -5.85312
42480.0000   -5.77396
42520.0000   -6.40082
42560.0000   -6.50824
42600.0000   -6.66392
42640.0000   -5.60753
42680.0000   -5.79342
42720.0000   -5.78072
42760.0000   -5.96157
42800.0000   -5.67497
42840.0000   -5.92307
42880.0000   -6.07219
42920.0000   -6.73415
42960.0000   -5.77407
43000.0000   -5.74063
43040.0000   -5.49874
43080.0000   -6.35630
43120.0000   -6.01804
43160.0000   -5.64319
43200.0000   -6.12168
43240.0000   -6.40165
43280.0000   -6.24058
43320.0000   -6.37327
43360.0000   -6.24845
43400.0000   -6.08276
43440.0000   -6.15708
43480.0000   -6.40709
43520.0000   -5.43150
43560.0000   -6.11659
43600.0000   -5.58917
43640.0000   -5.91324
43680.0000   -6.28350
43720.0000   -5.83845
43760.0000   -5.08850
43800.0000   -5.53679
43840.0000   -5.70626
43880.0000   -5.55669
43920.0000   -6.27807
43960.0000   -5.71204
44000.0000   -4.62991
44040.0000   -5.18703
44080.0000   -6.22934
44120.0000   -6.13670
44160.0000   -5.85539
44200.0000   -6.01482
44240.0000   -6.07991
44280.0000   -4.40274
44320.0000   -4.21881
44360.0000   -5.38312
44400.0000   -6.08981
44440.0000   -6.47533
44480.0000   -5.42636
44520.0000   -5.99759
44560.0000   -6.57118
44600.0000   -5.98089
44640.0000   -4.84591
44680.0000   -6.49805
44720.0000   -6.01823
44760.0000   -5.89637
44800.0000   -6.44200
44840.0000   -6.22136
44880.0000   -6.02113
44920.0000   -5.54232
44960.0000   -6.25367
45000.0000   -6.39299
45040.0000   -6.01491
45080.0000   -6.31627
45120.0000   -6.30021
45160.0000   -4.85708
45200.0000   -5.07843
45240.0000   -5.85744
45280.0000   -6.08349
45320.0000   -5.62728
45360.0000   -5.66819
45400.0000   -5.50871
45440.0000   -6.16039
45480.0000   -6.43873
45520.0000   -5.72216
45560.0000   -7.14534
45600.0000   -6.32254
45640.0000   -6.11206
45680.0000   -6.55486
45720.0000   -5.29099
45760.0000   -4.71575
45800.0000   -5.15270
45840.0000   -5.89807
45880.0000   -5.99338
45920.0000   -5.27668
45960.0000   -6.25248
46000.0000   -6.56493
46040.0000   -6.12556
46080.0000   -6.04714
46120.0000   -5.51974
46160.0000   -7.20837
46200.0000   -5.41598
46240.0000   -5.06901
46280.0000   -5.48075
46320.0000   -6.20976
46360.0000   -6.04277
46400.0000   -6.89821
46440.0000   -6.86512
46480.0000   -6.47787
46520.0000   -5.31405
46560.0000   -5.27960
46600.0000   -5.00596
46640.0000   -5.80060
46680.0000   -6.84663
46720.0000   -6.42306
46760.0000   -5.54423
46800.0000   -5.61957
46840.0000   -6.16569
46880.0000   -5.33903
46920.0000   -6.28247
46960.0000   -6.06750
47000.0000   -5.27726
47040.0000   -4.86907
47080.0000   -5.75103
47120.0000   -5.31134
47160.0000   -4.95310
47200.0000   -6.24802
47240.0000   -6.98810
47280.0000   -5.52641
47320.0000   -5.97007
47360.0000   -5.97629
47400.0000   -5.45705
47440.0000   -5.80470
47480.0000   -6.25016
47520.0000   -6.03912
47560.0000   -5.30646
47600.0000   -5.42703
47640.0000   -5.16301
47680.0000   -4.59377
47720.0000   -5.82434
47760.0000   -4.79805
47800.0000   -5.93402
47840.0000   -5.38095
47880.0000   -6.46083
47920.0000   -5.85973
47960.0000   -5.39933
48000.0000   -5.69974
48040.0000   -6.65215
48080.0000   -6.56799
48120.0000   -5.98348
48160.0000   -5.81635
48200.0000   -5.51189
48240.0000   -6.68554
48280.0000   -5.72651
48320.0000   -6.17775
48360.0000   -5.75211
48400.0000   -5.90608
48440.0000   -6.38179
48480.0000   -5.73816
48520.0000   -5.79305
48560.0000   -5.60394
48600.0000   -6.35308
48640.0000   -5.11001
48680.0000   -5.41339
48720.0000   -5.91037
48760.0000   -5.11267
48800.0000   -5.56130
48840.0000   -5.67007
48880.0000   -5.98965
48920.0000   -5.63188
48960.0000   -5.53706
49000.0000   -5.31354
49040.0000   -6.01879
49080.0000   -4.81467
49120.0000   -5.89431
49160.0000   -5.10588
49200.0000   -4.93386
49240.0000   -5.11404
49280.0000   -5.43972
49320.0000   -4.43410
49360.0000   -4.64851
49400.0000   -5.12219
49440.0000   -5.22578
49480.0000   -5.69175
49520.0000   -6.90528
49560.0000   -6.61719
49600.0000   -5.71507
49640.0000   -6.26480
49680.0000   -5.92996
49720.0000   -6.80089
49760.0000   -5.93772
49800.0000   -6.76025
49840.0000   -4.92904
49880.0000   -4.81295
49920.0000   -5.63821
49960.0000   -5.75614
50000.0000   -4.95331
50040.0000   -5.63308
50080.0000   -5.50067
50120.0000   -5.28605
50160.0000   -6.70460
50200.0000   -6.28832
50240.0000   -5.83754
50280.0000   -5.44410
50320.0000   -5.21833
50360.0000   -5.97732
50400.0000   -6.13189
50440.0000   -5.74813
50480.0000   -5.06240
50520.0000   -5.51772
50560.0000   -6.01215
50600.0000   -5.23889
50640.0000   -5.54081
50680.0000   -5.31304
50720.0000   -5.62471
50760.0000   -5.85990
50800.0000   -5.93940
50840.0000   -4.53882
50880.0000   -4.43269
50920.0000   -5.46600
50960.0000   -6.50739
51000.0000   -5.56084
51040.0000   -5.44000
51080.0000   -5.44556
51120.0000   -5.60201
51160.0000   -5.33037
51200.0000   -5.41514
51240.0000   -5.91887
51280.0000   -5.93224
51320.0000   -5.78768
51360.0000   -6.17054
51400.0000   -6.39287
51440.0000   -5.84293
51480.0000   -6.08788
51520.0000   -5.51300
51560.0000   -5.91786
51600.0000   -5.41800
51640.0000   -4.92792
51680.0000   -5.96087
51720.0000   -5.16000
51760.0000   -5.54523
51800.0000   -6.02968
51840.0000   -5.96125
51880.0000   -5.54156
51920.0000   -6.00783
51960.0000   -5.53016
52000.0000   -5.80739
52040.0000   -6.04487
52080.0000   -5.38448
52120.0000   -4.42402
52160.0000   -4.85251
52200.0000   -5.08270
52240.0000   -5.86007
52280.0000   -5.67476
52320.0000   -4.59680
52360.0000   -4.13954
52400.0000   -5.53914
52440.0000   -5.31554
52480.0000   -5.83602
52520.0000   -5.93669
52560.0000   -5.44010
52600.0000   -5.90558
52640.0000   -6.14320
52680.0000   -6.44740
52720.0000   -6.19678
52760.0000   -5.89202
52800.0000   -5.67388
52840.0000   -6.51886
52880.0000   -6.94609
52920.0000   -6.18135
52960.0000   -5.77955
53000.0000   -6.25047
53040.0000   -3.81428
53080.0000   -5.18451
53120.0000   -5.99642
53160.0000   -5.84973
53200.0000   -6.07457
53240.0000   -5.97813
53280.0000   -6.16929
53320.0000   -6.52160
53360.0000   -6.73479
53400.0000   -6.44545
53440.0000   -6.92177
53480.0000   -6.69198
53520.0000   -6.66177
53560.0000   -5.21762
53600.0000   -5.73802
53640.0000   -5.45735
53680.0000   -5.87482
53720.0000   -6.87212
53760.0000   -6.01527
53800.0000   -6.71447
53840.0000   -7.01535
53880.0000   -6.65855
53920.0000   -6.72260
53960.0000   -6.19721
54000.0000   -5.55546
54040.0000   -6.25368
54080.0000   -6.06664
54120.0000   -5.54687
54160.0000   -5.02182
54200.0000   -5.68327
54240.0000   -5.99091
54280.0000   -5.84609
54320.0000   -6.33514
54360.0000   -6.42015
54400.0000   -6.74553
54440.0000   -6.10366
54480.0000   -6.21466
54520.0000   -5.42753
54560.0000   -5.59657
54600.0000   -5.78903
54640.0000   -5.84777
54680.0000   -5.77986
54720.0000   -6.50169
54760.0000   -7.41696
54800.0000   -7.27784
54840.0000   -7.15002
54880.0000   -6.43221
54920.0000   -6.43811
54960.0000   -6.27360
55000.0000   -5.50037
55040.0000   -5.66146
55080.0000   -5.85047
55120.0000   -6.13965
55160.0000   -6.80721
55200.0000   -6.73805
55240.0000   -6.17881
55280.0000   -6.40857
55320.0000   -6.35552
55360.0000   -6.70149
55400.0000   -5.99335
55440.0000   -5.98163
55480.0000   -5.21588
55520.0000   -6.04786
55560.0000   -6.93597
55600.0000   -5.72152
55640.0000   -5.85659
55680.0000   -6.55160
55720.0000   -6.42380
55760.0000   -6.76175
55800.0000   -5.96636
55840.0000   -6.80295
55880.0000   -6.75183
55920.0000   -5.41423
55960.0000   -6.40614
56000.0000   -6.15835
56040.0000   -6.17208
56080.0000   -6.56654
56120.0000   -5.50561
56160.0000   -5.88900
56200.0000   -6.26344
56240.0000   -5.84100
56280.0000   -5.62458
56320.0000   -6.37030
56360.0000   -7.11380
56400.0000   -5.98608
56440.0000   -6.57188
56480.0000   -6.82596
56520.0000   -6.31254
56560.0000   -7.37250
56600.0000   -6.66174
56640.0000   -6.47116
56680.0000   -6.84911
56720.0000   -6.20698
56760.0000   -5.49646
56800.0000   -6.08088
56840.0000   -6.05597
56880.0000   -5.54369
56920.0000   -6.47233
56960.0000   -6.16049
57000.0000   -5.31332
57040.0000   -6.13048
57080.0000   -5.18428
57120.0000   -5.94791
57160.0000   -6.89394
57200.0000   -6.30767
57240.0000   -5.83531
57280.0000   -5.77495
57320.0000   -6.06684
57360.0000   -6.42779
57400.0000   -5.25579
57440.0000   -5.13370
57480.0000   -5.20171
57520.0000   -6.10617
57560.0000   -5.40976
57600.0000   -4.73103
57640.0000   -6.32780
57680.0000   -6.51466
57720.0000   -5.81788
57760.0000   -5.75437
57800.0000   -5.05508
57840.0000   -5.41983
57880.0000   -4.89401
57920.0000   -5.57364
57960.0000   -5.68538
58000.0000   -5.10454
58040.0000   -5.89699
58080.0000   -5.13042
58120.0000   -5.34673
58160.0000   -5.16443
58200.0000   -5.28900
58240.0000   -5.79549
58280.0000   -6.44404
58320.0000   -5.39998
58360.0000   -5.29302
58400.0000   -5.67616
58440.0000   -5.31660
58480.0000   -5.72920
58520.0000   -4.91558
58560.0000   -6.30985
58600.0000   -5.54153
58640.0000   -5.43602
58680.0000   -6.90287
58720.0000   -6.11637
58760.0000   -5.58203
58800.0000   -6.13673
58840.0000   -5.74632
58880.0000   -5.36549
58920.0000   -5.25348
58960.0000   -5.05725
59000.0000   -5.33404
59040.0000   -5.37162
59080.0000   -5.57067
59120.0000   -6.36031
59160.0000   -5.57139
59200.0000   -5.90592
59240.0000   -5.74740
59280.0000   -5.86296
59320.0000   -5.41600
59360.0000   -5.86567
59400.0000   -5.24807
59440.0000   -4.32653
59480.0000   -5.66322
59520.0000   -6.05153
59560.0000   -5.98058
59600.0000   -4.61803
59640.0000   -4.91382
59680.0000   -5.36843
59720.0000   -6.24268
59760.0000   -6.19943
59800.0000   -6.31054
59840.0000   -6.69659
59880.0000   -5.90130
59920.0000   -5.73881
59960.0000   -6.26268
60000.0000   -6.85801
60040.0000   -6.14837
60080.0000   -6.56926
60120.0000   -6.00937
60160.0000   -5.27937
60200.0000   -6.03927
60240.0000   -5.45067
60280.0000   -6.97718
60320.0000   -5.14497
60360.0000   -5.86271
60400.0000   -5.67484
60440.0000   -5.83234
60480.0000   -5.87287
60520.0000   -5.77752
60560.0000   -6.56768
60600.0000   -5.72434
60640.0000   -6.46960
60680.0000   -4.63464
60720.0000   -6.34423
60760.0000   -5.48455
60800.0000   -6.43925
60840.0000   -5.65214
60880.0000   -5.58859
60920.0000   -6.31200
60960.0000   -6.69852
61000.0000   -5.29666
61040.0000   -4.71136
61080.0000   -5.66857
61120.0000   -5.40703
61160.0000   -6.27703
61200.0000   -6.64777
61240.0000   -5.77000
61280.0000   -6.52277
61320.0000   -6.87742
61360.0000   -6.13042
61400.0000   -6.78404
61440.0000   -5.54664
61480.0000   -6.27209
61520.0000   -6.19087
61560.0000   -6.23821
61600.0000   -6.02044
61640.0000   -6.24858
61680.0000   -6.02862
61720.0000   -5.82154
61760.0000   -5.95167
61800.0000   -5.59697
61840.0000   -4.89924
61880.0000   -5.61197
61920.0000   -5.66176
61960.0000   -5.97856
62000.0000   -6.82610
62040.0000   -6.34920
62080.0000   -7.28553
62120.0000   -6.84785
62160.0000   -5.93426
62200.0000   -6.18856
62240.0000   -6.20189
62280.0000   -5.68074
62320.0000   -6.88265
62360.0000   -6.91013
62400.0000   -6.07732
62440.0000   -6.02162
62480.0000   -4.95319
62520.0000   -5.47900
62560.0000   -4.90853
62600.0000   -5.98580
62640.0000   -5.41123
62680.0000   -5.57265
62720.0000   -5.26587
62760.0000   -6.07959
62800.0000   -5.44777
62840.0000   -5.28304
62880.0000   -4.31347
62920.0000   -4.93983
62960.0000   -4.40006
63000.0000   -5.65927
63040.0000   -5.87452
63080.0000   -5.13227
63120.0000   -5.31654
63160.0000   -5.37018
63200.0000   -5.85430
63240.0000   -5.34436
63280.0000   -5.62213
63320.0000   -5.86540
63360.0000   -4.80641
63400.0000   -5.76283
63440.0000   -5.66976
63480.0000   -5.39541
63520.0000   -5.00557
63560.0000   -5.51952
63600.0000   -5.88273
63640.0000   -5.45666
63680.0000   -5.60875
63720.0000   -6.14318
63760.0000   -5.31110
63800.0000   -5.90874
63840.0000   -5.98166
63880.0000   -5.56370
63920.0000   -4.37328
63960.0000   -3.95463
64000.0000   -5.03774
64040.0000   -5.42289
64080.0000   -4.95847
64120.0000   -4.43960
64160.0000   -4.40862
64200.0000   -4.14467
64240.0000   -5.18583
64280.0000   -4.40449
64320.0000   -4.30902
64360.0000   -4.47856
64400.0000   -5.65454
64440.0000   -6.03190
64480.0000   -4.83128
64520.0000   -4.22599
64560.0000   -4.71390
64600.0000   -4.39448
64640.0000   -4.79334
64680.0000   -4.57948
64720.0000   -5.04909
64760.0000   -4.33019
64800.0000   -4.63773
64840.0000   -4.89320
64880.0000   -5.27295
64920.0000   -5.07882
64960.0000   -4.50751
65000.0000   -3.78254
65040.0000   -4.29687
65080.0000   -4.24942
65120.0000   -4.67689
65160.0000   -4.11906
65200.0000   -4.52649
65240.0000   -4.82624
65280.0000   -4.44417
65320.0000   -5.27279
65360.0000   -5.06014
65400.0000   -5.36501
65440.0000   -4.68617
65480.0000   -5.46157
65520.0000   -4.51949
65560.0000   -4.55423
65600.0000   -5.44370
65640.0000   -5.12296
65680.0000   -6.08329
65720.0000   -5.16878
65760.0000   -5.62810
65800.0000   -4.54675
65840.0000   -4.63253
65880.0000   -4.91307
65920.0000   -5.05289
65960.0000   -5.53365
66000.0000   -6.29282
66040.0000   -5.00892
66080.0000   -4.52262
66120.0000   -4.93513
66160.0000   -4.54003
66200.0000   -5.19234
66240.0000   -3.95211
66280.0000   -4.53290
66320.0000   -4.74029
66360.0000   -4.77278
66400.0000   -4.28139
66440.0000   -4.54618
66480.0000   -4.44803
66520.0000   -4.31004
66560.0000   -4.61023
66600.0000   -4.51811
66640.0000   -4.33200
66680.0000   -4.89696
66720.0000   -4.95466
66760.0000   -4.94249
66800.0000   -4.74317
66840.0000   -4.87331
66880.0000   -4.56249
66920.0000   -5.31271
66960.0000   -5.42987
67000.0000   -5.00778
67040.0000   -5.61742
67080.0000   -5.05339
67120.0000   -5.26644
67160.0000   -4.81961
67200.0000   -3.85700
67240.0000   -4.50827
67280.0000   -4.16268
67320.0000   -4.53583
67360.0000   -4.47811
67400.0000   -3.99911
67440.0000   -4.64827
67480.0000   -4.53402
67520.0000   -4.08029
67560.0000   -5.11053
67600.0000   -4.58796
67640.0000   -4.00284
67680.0000   -4.88373
67720.0000   -4.71287
67760.0000   -5.58318
67800.0000   -5.86183
67840.0000   -4.23515
67880.0000   -4.13080
67920.0000   -4.17579
67960.0000   -5.74418
68000.0000   -5.61830
68040.0000   -5.33932
68080.0000   -5.18590
68120.0000   -4.14448
68160.0000   -4.36812
68200.0000   -5.14055
68240.0000   -4.45141
68280.0000   -4.69969
68320.0000   -5.36146
68360.0000   -5.07488
68400.0000   -5.85106
68440.0000   -5.71378
68480.0000   -4.93918
68520.0000   -4.45963
68560.0000   -4.89470
68600.0000   -5.24775
68640.0000   -5.34023
68680.0000   -5.91326
68720.0000   -4.83869
68760.0000   -5.39994
68800.0000   -4.76642
68840.0000   -5.11022
68880.0000   -5.93305
68920.0000   -5.58412
68960.0000   -6.05045
69000.0000   -5.70360
69040.0000   -5.30980
69080.0000   -4.66874
69120.0000   -4.65128
69160.0000   -5.46058
69200.0000   -4.91577
69240.0000   -5.60968
69280.0000   -4.91690
69320.0000   -3.82572
69360.0000   -5.70166
69400.0000   -5.49926
69440.0000   -5.54657
69480.0000   -5.46386
69520.0000   -5.52146
69560.0000   -5.16823
69600.0000   -5.20630
69640.0000   -5.40110
69680.0000   -5.73523
69720.0000   -5.26360
69760.0000   -5.27377
69800.0000   -5.29038
69840.0000   -6.47898
69880.0000   -5.85875
69920.0000   -6.46589
69960.0000   -5.95266
70000.0000   -6.38478
70040.0000   -5.79967
70080.0000   -5.85489
70120.0000   -5.55673
70160.0000   -6.47400
70200.0000   -5.31591
70240.0000   -5.96622
70280.0000   -6.14750
70320.0000   -6.08906
70360.0000   -6.09396
70400.0000   -5.99490
70440.0000   -5.91306
70480.0000   -6.16926
70520.0000   -5.47488
70560.0000   -6.38187
70600.0000   -5.69605
70640.0000   -4.80506
70680.0000   -5.60573
70720.0000   -5.59131
70760.0000   -5.64062
70800.0000   -5.56725
70840.0000   -4.69916
70880.0000   -4.94028
70920.0000   -5.16837
70960.0000   -4.88475
71000.0000   -5.62047
71040.0000   -5.38129
71080.0000   -6.12589
71120.0000   -5.11270
71160.0000   -5.86789
71200.0000   -5.19172
71240.0000   -5.79806
71280.0000   -6.02595
71320.0000   -5.02890
71360.0000   -5.78810
71400.0000   -5.70846
71440.0000   -5.66241
71480.0000   -6.37190
71520.0000   -5.56527
71560.0000   -5.95577
71600.0000   -6.14612
71640.0000   -6.62729
71680.0000   -5.61991
71720.0000   -5.06086
71760.0000   -6.41104
71800.0000   -5.04494
71840.0000   -5.55843
71880.0000   -5.36386
71920.0000   -5.61378
71960.0000   -4.70833
72000.0000   -4.49567
72040.0000   -5.37399
72080.0000   -5.58319
72120.0000   -4.90363
72160.0000   -5.51186
72200.0000   -5.73386
72240.0000   -6.15642
72280.0000   -6.94837
72320.0000   -6.20547
72360.0000   -4.95883
72400.0000   -5.96906
72440.0000   -5.75492
72480.0000   -5.67353
72520.0000   -6.63637
72560.0000   -6.50121
72600.0000   -5.93582
72640.0000   -5.28518
72680.0000   -5.87803
72720.0000   -6.09174
72760.0000   -6.77439
72800.0000   -5.99633
72840.0000   -5.05365
72880.0000   -6.36964
72920.0000   -6.77717
72960.0000   -5.67138
73000.0000   -5.99500
73040.0000   -5.03281
73080.0000   -5.18243
73120.0000   -5.21547
73160.0000   -6.36401
73200.0000   -4.77735
73240.0000   -5.96835
73280.0000   -6.39120
73320.0000   -5.54572
73360.0000   -4.85501
73400.0000   -5.77568
73440.0000   -5.07795
73480.0000   -4.95307
73520.0000   -6.03339
73560.0000   -5.14750
73600.0000   -6.47175
73640.0000   -4.90368
73680.0000   -5.57473
73720.0000   -6.52016
73760.0000   -6.62255
73800.0000   -6.03933
73840.0000   -6.45428
73880.0000   -6.70474
73920.0000   -5.41409
73960.0000   -6.40010
74000.0000   -5.78867
74040.0000   -6.64253
74080.0000   -6.95076
74120.0000   -6.11819
74160.0000   -5.31425
74200.0000   -6.11284
74240.0000   -6.67858
74280.0000   -6.86919
74320.0000   -5.89803
74360.0000   -6.24688
74400.0000   -7.00873
74440.0000   -6.51148
74480.0000   -5.97477
74520.0000   -6.50086
74560.0000   -5.59208
74600.0000   -5.65568
74640.0000   -5.50383
74680.0000   -6.01552
74720.0000   -6.16329
74760.0000   -6.56149
74800.0000   -5.89672
74840.0000   -6.08836
74880.0000   -5.88756
74920.0000   -6.03688
74960.0000   -4.63026
75000.0000   -5.25014
75040.0000   -5.49244
75080.0000   -6.28027
75120.0000   -6.05048
75160.0000   -6.70854
75200.0000   -5.90724
75240.0000   -5.64054
75280.0000   -5.50348
75320.0000   -6.42700
75360.0000   -5.71149
75400.0000   -5.68905
75440.0000   -5.85107
75480.0000   -4.74531
75520.0000   -5.33319
75560.0000   -5.01895
75600.0000   -5.45038
75640.0000   -5.05889
75680.0000   -5.12146
75720.0000   -5.26506
75760.0000   -5.32600
75800.0000   -6.10196
75840.0000   -5.56258
75880.0000   -4.89578
75920.0000   -5.19247
75960.0000   -6.23257
76000.0000   -6.09606
76040.0000   -5.75820
76080.0000   -5.37826
76120.0000   -5.17219
76160.0000   -4.74848
76200.0000   -5.41760
76240.0000   -5.03249
76280.0000   -6.46308
76320.0000   -4.92412
76360.0000   -5.57079
76400.0000   -4.56748
76440.0000   -5.15402
76480.0000   -4.88982
76520.0000   -5.16807
76560.0000   -5.10078
76600.0000   -4.31811
76640.0000   -5.23622
76680.0000   -5.07812
76720.0000   -5.14683
76760.0000   -5.58222
76800.0000   -4.93319
76840.0000   -4.41511
76880.0000   -5.31756
76920.0000   -4.70287
76960.0000   -5.68634
77000.0000   -5.52192
77040.0000   -7.22259
77080.0000   -6.31094
77120.0000   -6.09288
77160.0000   -5.71966
77200.0000   -5.73391
77240.0000   -5.59649
77280.0000   -6.36669
77320.0000   -5.55559
77360.0000   -5.75975
77400.0000   -6.67927
77440.0000   -6.27671
77480.0000   -5.95533
77520.0000   -5.94191
77560.0000   -6.85164
77600.0000   -5.44619
77640.0000   -6.36199
77680.0000   -6.28352
77720.0000   -4.85578
77760.0000   -4.61566
77800.0000   -6.30903
77840.0000   -5.24988
77880.0000   -5.15484
77920.0000   -5.83461
77960.0000   -5.81663
78000.0000   -5.71207
78040.0000   -5.00486
78080.0000   -4.58823
78120.0000   -5.21606
78160.0000   -5.79848
78200.0000   -5.28999
78240.0000   -5.35334
78280.0000   -6.24038
78320.0000   -4.85881
78360.0000   -5.76878
78400.0000   -5.68139
78440.0000   -5.31449
78480.0000   -5.57955
78520.0000   -6.05113
78560.0000   -6.44858
78600.0000   -5.09606
78640.0000   -4.35118
78680.0000   -4.52717
78720.0000   -5.61715
78760.0000   -5.21878
78800.0000   -4.97068
78840.0000   -5.00284
78880.0000   -5.53309
78920.0000   -5.15844
78960.0000   -5.03545
79000.0000   -4.93215
79040.0000   -4.87171
79080.0000   -5.07501
79120.0000   -4.57898
79160.0000   -6.14994
79200.0000   -6.57550
79240.0000   -5.48574
79280.0000   -5.70829
79320.0000   -4.89387
79360.0000   -6.54981
79400.0000   -6.31228
79440.0000   -6.37725
79480.0000   -6.94160
79520.0000   -6.65798
79560.0000   -6.21946
79600.0000   -5.31556
79640.0000   -4.71253
79680.0000   -6.28767
79720.0000   -5.90474
79760.0000   -6.55806
79800.0000   -6.11033
79840.0000   -6.15885
79880.0000   -6.18290
79920.0000   -4.58104
79960.0000   -5.06544
80000.0000   -4.62898
80040.0000   -4.85782
80080.0000   -4.71666
80120.0000   -3.42738
80160.0000   -4.24711
80200.0000   -5.19822
80240.0000   -5.07889
80280.0000   -4.75400
80320.0000   -4.17492
80360.0000   -3.05079
80400.0000   -3.72887
80440.0000   -4.43825
80480.0000   -4.26909
80520.0000   -4.58585
80560.0000   -4.76719
80600.0000   -5.71813
80640.0000   -5.92227
80680.0000   -5.52196
80720.0000   -5.65426
80760.0000   -5.35370
80800.0000   -5.51210
80840.0000   -5.92114
80880.0000   -5.21354
80920.0000   -5.85026
80960.0000   -5.65670
81000.0000   -6.36302
81040.0000   -6.07725
81080.0000   -5.77117
81120.0000   -4.91811
81160.0000   -5.12881
81200.0000   -5.21705
81240.0000   -5.82301
81280.0000   -5.72230
81320.0000   -5.68552
81360.0000   -5.43093
81400.0000   -5.26736
81440.0000   -4.59749
81480.0000   -5.12776
81520.0000   -4.62988
81560.0000   -4.74434
81600.0000   -5.35401
81640.0000   -5.22255
81680.0000   -4.71889
81720.0000   -4.61135
81760.0000   -4.73608
81800.0000   -5.05308
81840.0000   -4.71746
81880.0000   -5.19640
81920.0000   -4.83656
81960.0000   -4.35869
82000.0000   -4.50209
82040.0000   -4.69659
82080.0000   -4.49021
82120.0000   -4.85048
82160.0000   -4.55417
82200.0000   -5.22015
82240.0000   -4.62493
82280.0000   -3.84697
82320.0000   -4.67395
82360.0000   -4.06554
82400.0000   -4.40664
82440.0000   -5.37844
82480.0000   -4.84931
82520.0000   -4.76927
82560.0000   -4.09985
82600.0000   -4.33705
82640.0000   -4.72359
82680.0000   -4.14462
82720.0000   -4.55277
82760.0000   -4.37412
82800.0000   -4.64169
82840.0000   -4.60096
82880.0000   -4.29926
82920.0000   -4.42617
82960.0000   -5.31791
83000.0000   -4.75763
83040.0000   -4.71921
83080.0000   -4.70803
83120.0000   -4.54603
83160.0000   -5.44105
83200.0000   -5.23135
83240.0000   -5.21325
83280.0000   -5.20213
83320.0000   -5.56059
83360.0000   -6.54203
83400.0000   -5.43467
83440.0000   -5.32271
83480.0000   -5.18356
83520.0000   -4.43588
83560.0000   -4.60199
83600.0000   -5.21748
83640.0000   -5.02275
83680.0000   -4.94780
83720.0000   -5.32918
83760.0000   -4.95927
83800.0000   -5.35992
83840.0000   -4.93863
83880.0000   -4.86855
83920.0000   -5.45235
83960.0000   -5.54932
84000.0000   -5.15987
84040.0000   -5.40495
84080.0000   -5.51872
84120.0000   -4.96333
84160.0000   -4.32607
84200.0000   -4.83721
84240.0000   -4.46291
84280.0000   -4.15424
84320.0000   -5.08224
84360.0000   -4.73519
84400.0000   -5.67887
84440.0000   -5.08429
84480.0000   -5.05857
84520.0000   -5.17994
84560.0000   -5.99736
84600.0000   -3.92830
84640.0000   -4.45263
84680.0000   -5.27497
84720.0000   -5.08597
84760.0000   -3.90174
84800.0000   -4.95336
84840.0000   -5.40186
84880.0000   -4.03321
84920.0000   -5.59446
84960.0000   -5.01055
85000.0000   -4.60808
85040.0000   -4.86612
85080.0000   -4.30030
85120.0000   -3.85432
85160.0000   -4.56502
85200.0000   -3.64119
85240.0000   -3.98204
85280.0000   -4.58858
85320.0000   -5.17828
85360.0000   -5.46650
85400.0000   -5.45907
85440.0000   -5.12498
85480.0000   -4.88795
85520.0000   -5.19195
85560.0000   -5.51124
85600.0000   -5.13560
85640.0000   -4.77804
85680.0000   -5.10901
85720.0000   -4.21978
85760.0000   -4.65451
85800.0000   -4.40602
85840.0000   -5.28255
85880.0000   -5.77916
85920.0000   -5.33078
85960.0000   -5.66126
86000.0000   -5.81361
86040.0000   -5.29152
86080.0000   -5.31398
86120.0000   -5.66064
86160.0000   -4.95935
86200.0000   -4.30009
86240.0000   -4.92572
86280.0000   -6.10057
86320.0000   -5.73621
86360.0000   -5.41432
86400.0000   -6.02364
86440.0000   -4.31269
86480.0000   -4.99114
86520.0000   -4.75533
86560.0000   -5.06591
86600.0000   -5.45557
86640.0000   -4.34542
86680.0000   -5.85816
86720.0000   -5.28891
86760.0000   -5.59615
86800.0000   -6.18302
86840.0000   -5.65182
86880.0000   -6.66960
86920.0000   -6.18961
86960.0000   -5.52502
87000.0000   -6.44225
87040.0000   -5.64839
87080.0000   -6.34482
87120.0000   -5.94502
87160.0000   -5.11123
87200.0000   -5.47151
87240.0000   -5.62688
87280.0000   -5.52829
87320.0000   -5.67096
87360.0000   -5.08840
87400.0000   -5.85774
87440.0000   -5.05700
87480.0000   -5.18616
87520.0000   -5.53552
87560.0000   -6.15818
87600.0000   -6.77905
87640.0000   -6.11662
87680.0000   -5.89615
87720.0000   -5.98925
87760.0000   -5.89041
87800.0000   -5.12456
87840.0000   -5.36657
87880.0000   -5.51010
87920.0000   -5.12812
87960.0000   -5.83589
88000.0000   -5.78481
88040.0000   -4.84102
88080.0000   -5.34920
88120.0000   -5.58235
88160.0000   -4.74693
88200.0000   -6.02431
88240.0000   -4.52785
88280.0000   -5.25791
88320.0000   -5.27761
88360.0000   -6.18913
88400.0000   -5.60610
88440.0000   -5.32286
88480.0000   -5.95598
88520.0000   -4.86669
88560.0000   -5.13746
88600.0000   -5.28635
88640.0000   -6.00551
88680.0000   -5.76200
88720.0000   -5.06641
88760.0000   -5.10685
88800.0000   -5.66923
88840.0000   -5.05968
88880.0000   -4.13939
88920.0000   -5.75143
88960.0000   -5.00610
89000.0000   -4.74681
89040.0000   -4.92855
89080.0000   -3.90358
89120.0000   -3.70324
89160.0000   -3.34315
89200.0000   -4.58715
89240.0000   -5.01434
89280.0000   -4.69184
89320.0000   -4.17342
89360.0000   -4.42854
89400.0000   -5.37332
89440.0000   -4.89169
89480.0000   -3.93209
89520.0000   -4.43350
89560.0000   -3.96112
89600.0000   -4.98874
89640.0000   -4.78959
89680.0000   -4.38896
89720.0000   -4.13294
89760.0000   -5.38158
89800.0000   -5.32283
89840.0000   -4.42217
89880.0000   -4.93799
89920.0000   -4.99586
89960.0000   -4.84334
90000.0000   -5.05069
90040.0000   -4.14117
90080.0000   -5.04575
90120.0000   -4.42328
90160.0000   -5.19880
90200.0000   -4.93698
90240.0000   -5.25709
90280.0000   -5.11081
90320.0000   -5.44946
90360.0000   -5.24641
90400.0000   -4.72496
90440.0000   -5.68762
90480.0000   -4.89991
90520.0000   -4.47360
90560.0000   -4.54699
90600.0000   -4.18833
90640.0000   -4.65602
90680.0000   -5.11579
90720.0000   -5.32440
90760.0000   -4.87691
90800.0000   -4.56748
90840.0000   -4.47312
90880.0000   -4.83555
90920.0000   -4.33473
90960.0000   -4.73282
91000.0000   -4.68482
91040.0000   -4.97478
91080.0000   -4.71809
91120.0000   -4.96209
91160.0000   -4.06663
91200.0000   -5.15665
91240.0000   -4.96662
91280.0000   -4.12992
91320.0000   -4.54948
91360.0000   -4.92624
91400.0000   -4.02942
91440.0000   -4.13686
91480.0000   -4.43027
91520.0000   -4.26240
91560.0000   -3.94275
91600.0000   -4.23307
91640.0000   -4.04280
91680.0000   -3.93815
91720.0000   -5.42614
91760.0000   -4.26815
91800.0000   -5.05428
91840.0000   -4.51725
91880.0000   -4.14467
91920.0000   -4.69530
91960.0000   -4.55091
92000.0000   -4.78502
92040.0000   -4.92575
92080.0000   -5.13623
92120.0000   -5.30758
92160.0000   -4.32950
92200.0000   -4.25551
92240.0000   -4.33456
92280.0000   -4.09469
92320.0000   -4.20899
92360.0000   -5.09862
92400.0000   -4.54452
92440.0000   -4.58227
92480.0000   -4.96642
92520.0000   -5.33358
92560.0000   -4.89624
92600.0000   -4.76189
92640.0000   -4.70273
92680.0000   -4.68113
92720.0000   -4.88326
92760.0000   -5.35483
92800.0000   -4.95141
92840.0000   -5.08793
92880.0000   -4.52846
92920.0000   -4.70852
92960.0000   -3.86909
93000.0000   -3.73970
93040.0000   -4.03676
93080.0000   -3.88604
93120.0000   -4.01109
93160.0000   -4.00776
93200.0000   -4.35439
93240.0000   -4.54587
93280.0000   -4.66141
93320.0000   -4.68571
93360.0000   -5.20603
93400.0000   -4.54871
93440.0000   -5.11423
93480.0000   -4.81392
93520.0000   -4.27066
93560.0000   -5.47420
93600.0000   -5.34829
93640.0000   -5.35622
93680.0000   -5.32789
93720.0000   -4.51879
93760.0000   -4.68383
93800.0000   -5.62689
93840.0000   -5.37303
93880.0000   -4.88465
93920.0000   -3.78576
93960.0000   -3.83980
94000.0000   -4.59597
94040.0000   -4.61593
94080.0000   -3.77010
94120.0000   -3.97278
94160.0000   -3.79920
94200.0000   -3.79168
94240.0000   -3.32446
94280.0000   -4.19013
94320.0000   -4.28254
94360.0000   -4.38910
94400.0000   -4.68056
94440.0000   -3.84116
94480.0000   -4.88502
94520.0000   -4.60401
94560.0000   -5.45422
94600.0000   -5.02692
94640.0000   -4.91543
94680.0000   -4.94477
94720.0000   -4.83158
94760.0000   -4.14664
94800.0000   -4.18167
94840.0000   -4.41239
94880.0000   -4.95940
94920.0000   -4.12727
94960.0000   -4.49042
95000.0000   -3.68457
95040.0000   -4.31512
95080.0000   -4.32291
95120.0000   -3.56827
95160.0000   -4.80200
95200.0000   -3.82226
95240.0000   -4.28587
95280.0000   -4.23275
95320.0000   -4.82232
95360.0000   -4.50899
95400.0000   -3.87809
95440.0000   -3.87501
95480.0000   -4.22329
95520.0000   -5.33572
95560.0000   -4.33835
95600.0000   -4.82046
95640.0000   -5.19488
95680.0000   -5.10328
95720.0000   -5.95176
95760.0000   -6.06200
95800.0000   -6.17891
95840.0000   -5.50400
95880.0000   -5.08791
95920.0000   -5.02322
95960.0000   -5.31263
96000.0000   -4.92437
96040.0000   -4.58356
96080.0000   -4.80598
96120.0000   -4.62238
96160.0000   -4.73290
96200.0000   -5.39436
96240.0000   -5.08290
96280.0000   -5.05330
96320.0000   -5.33583
96360.0000   -4.89313
96400.0000   -4.53289
96440.0000   -5.00493
96480.0000   -4.74110
96520.0000   -3.69499
96560.0000   -4.26243
96600.0000   -4.70306
96640.0000   -4.34192
96680.0000   -4.12700
96720.0000   -3.29400
96760.0000   -3.85674
96800.0000   -3.52920
96840.0000   -3.18164
96880.0000   -4.04624
96920.0000   -4.93890
96960.0000   -4.99576
97000.0000   -5.11140
97040.0000   -4.30447
97080.0000   -4.84494
97120.0000   -5.30381
97160.0000   -5.35699
97200.0000   -5.53087
97240.0000   -5.39144
97280.0000   -6.81549
97320.0000   -5.61684
97360.0000   -5.85316
97400.0000   -5.64191
97440.0000   -6.12470
97480.0000   -5.80792
97520.0000   -6.03011
97560.0000   -6.36109
97600.0000   -5.39713
97640.0000   -5.65806
97680.0000   -5.75379
97720.0000   -5.74531
97760.0000   -5.45566
97800.0000   -5.62273
97840.0000   -5.34046
97880.0000   -5.46803
97920.0000   -4.79981
97960.0000   -4.64000
98000.0000   -5.12517
98040.0000   -4.61315
98080.0000   -4.91840
98120.0000   -4.57891
98160.0000   -3.83626
98200.0000   -4.01366
98240.0000   -3.96892
98280.0000   -4.05264
98320.0000   -4.71689
98360.0000   -4.30409
98400.0000   -4.42345
98440.0000   -4.25799
98480.0000   -4.22674
98520.0000   -5.98677
98560.0000   -5.41221
98600.0000   -4.42155
98640.0000   -4.70143
98680.0000   -4.44865
98720.0000   -4.51511
98760.0000   -4.92946
98800.0000   -5.60064
98840.0000   -4.56440
98880.0000   -5.61653
98920.0000   -5.23965
98960.0000   -5.50416
99000.0000   -5.20720
99040.0000   -5.36711
99080.0000   -5.22827
99120.0000   -4.75439
99160.0000   -5.23800
99200.0000   -5.37610
99240.0000   -5.91211
99280.0000   -5.26590
99320.0000   -5.45769
99360.0000   -5.35707
99400.0000   -4.76807
99440.0000   -4.49548
99480.0000   -4.56801
99520.0000   -5.24464
99560.0000   -5.75552
99600.0000   -5.12752
99640.0000   -5.25977
99680.0000   -4.62597
99720.0000   -3.93071
99760.0000   -4.74798
99800.0000   -5.37895
99840.0000   -5.23715
99880.0000   -5.81576
99920.0000   -4.86609
99960.0000   -4.17548
100000.0000   -4.58650
100040.0000   -4.42578
100080.0000   -4.35743
100120.0000   -4.79314
100160.0000   -5.63160
100200.0000   -5.07506
100240.0000   -5.59040
100280.0000   -5.25970
100320.0000   -5.54318
100360.0000   -5.94087
100400.0000   -6.02171
100440.0000   -6.09417
100480.0000   -5.43021
100520.0000   -6.72949
100560.0000   -5.99499
100600.0000   -5.65744
100640.0000   -5.49650
100680.0000   -5.85255
100720.0000   -6.50471
100760.0000   -6.08461
100800.0000   -6.76748
100840.0000   -5.82110
100880.0000   -5.32519
100920.0000   -6.29977
100960.0000   -5.17575
101000.0000   -5.14150
101040.0000   -5.34111
101080.0000   -5.48606
101120.0000   -5.87780
101160.0000   -5.57456
101200.0000   -5.60598
101240.0000   -5.61162
101280.0000   -5.11513
101320.0000   -4.50335
101360.0000   -4.40085
101400.0000   -5.38532
101440.0000   -5.49874
101480.0000   -5.50832
101520.0000   -5.96082
101560.0000   -6.57253
101600.0000   -5.82692
101640.0000   -6.72733
101680.0000   -4.74087
101720.0000   -5.11410
101760.0000   -4.95453
101800.0000   -5.59504
101840.0000   -5.37191
101880.0000   -4.31118
101920.0000   -6.39466
101960.0000   -6.18884
102000.0000   -7.19964
102040.0000   -6.22594
102080.0000   -6.59332
102120.0000   -6.67461
102160.0000   -7.17898
102200.0000   -6.01645
102240.0000   -5.93877
102280.0000   -5.31075
102320.0000   -5.79361
102360.0000   -5.36568
102400.0000   -5.74880
102440.0000   -5.86509
102480.0000   -5.80757
102520.0000   -6.44156
102560.0000   -6.41788
102600.0000   -5.94332
102640.0000   -6.11914
102680.0000   -5.94810
102720.0000   -5.98766
102760.0000   -7.19623
102800.0000   -6.06662
102840.0000   -5.66616
102880.0000   -6.20146
102920.0000   -5.79368
102960.0000   -6.18045
103000.0000   -5.97173
103040.0000   -6.10452
103080.0000   -6.00904
103120.0000   -6.04880
103160.0000   -6.63429
103200.0000   -6.77287
103240.0000   -6.22340
103280.0000   -4.97241
103320.0000   -6.09622
103360.0000   -5.23120
103400.0000   -5.45082
103440.0000   -6.08341
103480.0000   -5.76732
103520.0000   -5.49012
103560.0000   -4.96418
103600.0000   -4.60177
103640.0000   -5.47872
103680.0000   -5.85294
103720.0000   -5.39527
103760.0000   -6.03762
103800.0000   -5.73917
103840.0000   -5.63045
103880.0000   -6.01004
103920.0000   -4.59313
103960.0000   -4.63226
104000.0000   -4.53551
104040.0000   -5.43069
104080.0000   -5.53827
104120.0000   -5.40810
104160.0000   -5.79169
104200.0000   -6.41002
104240.0000   -5.57892
104280.0000   -5.63903
104320.0000   -5.29731
104360.0000   -5.71349
104400.0000   -6.68336
104440.0000   -6.47848
104480.0000   -6.55068
104520.0000   -5.88211
104560.0000   -5.85448
104600.0000   -6.32394
104640.0000   -5.59750
104680.0000   -5.54441
104720.0000   -6.38621
104760.0000   -5.52960
104800.0000   -5.74511
104840.0000   -6.13232
104880.0000   -6.12296
104920.0000   -5.80355
104960.0000   -5.86112
105000.0000   -5.87390
105040.0000   -5.69218
105080.0000   -5.63501
105120.0000   -5.57266
105160.0000   -5.47854
105200.0000   -6.94620
105240.0000   -6.39338
105280.0000   -6.68208
105320.0000   -6.00974
105360.0000   -5.49054
105400.0000   -5.67762
105440.0000   -5.51447
105480.0000   -5.81734
105520.0000   -5.40875
105560.0000   -6.22694
105600.0000   -5.39057
105640.0000   -5.71346
105680.0000   -5.97979
105720.0000   -5.11509
105760.0000   -6.06321
105800.0000   -5.29170
105840.0000   -5.43383
105880.0000   -5.31335
105920.0000   -5.41406
105960.0000   -5.92099
106000.0000   -5.64046
106040.0000   -5.77610
106080.0000   -5.96102
106120.0000   -6.30906
106160.0000   -5.19057
106200.0000   -4.86267
106240.0000   -5.38079
106280.0000   -5.87070
106320.0000   -5.96252
106360.0000   -5.57147
106400.0000   -6.17003
106440.0000   -4.03172
106480.0000   -5.65182
106520.0000   -6.27743
106560.0000   -5.59864
106600.0000   -6.36192
106640.0000   -6.26064
106680.0000   -6.07857
106720.0000   -6.75510
106760.0000   -6.21061
106800.0000   -5.98221
106840.0000   -5.26168
106880.0000   -5.09182
106920.0000   -5.16445
106960.0000   -4.34587
107000.0000   -4.92496
107040.0000   -4.92785
107080.0000   -5.29363
107120.0000   -4.94494
107160.0000   -5.41771
107200.0000   -4.55867
107240.0000   -3.83910
107280.0000   -4.73380
107320.0000   -4.70020
107360.0000   -5.31566
107400.0000   -5.23055
107440.0000   -4.69154
107480.0000   -5.08938
107520.0000   -4.81025
107560.0000   -5.26661
107600.0000   -3.91764
107640.0000   -4.92706
107680.0000   -4.60114
107720.0000   -4.37209
107760.0000   -4.97020
107800.0000   -4.31101
107840.0000   -5.15521
107880.0000   -4.36401
107920.0000   -4.10093
107960.0000   -4.05995
108000.0000   -4.35881
108040.0000   -5.15223
108080.0000   -5.28218
108120.0000   -4.07449
108160.0000   -4.79919
108200.0000   -4.76262
108240.0000   -4.95032
108280.0000   -5.46918
108320.0000   -6.20446
108360.0000   -4.58528
108400.0000   -5.86015
108440.0000   -6.06565
108480.0000   -6.08197
108520.0000   -5.36379
108560.0000   -6.21491
108600.0000   -5.99110
108640.0000   -4.82341
108680.0000   -5.56691
108720.0000   -5.52399
108760.0000   -5.45645
108800.0000   -5.28153
108840.0000   -5.90260
108880.0000   -5.57753
108920.0000   -4.22537
108960.0000   -6.18946
109000.0000   -5.94507
109040.0000   -6.28639
109080.0000   -5.42915
109120.0000   -5.19391
109160.0000   -6.01293
109200.0000   -5.31804
109240.0000   -5.97854
109280.0000   -6.44419
109320.0000   -5.59831
109360.0000   -6.29548
109400.0000   -5.52376
109440.0000   -5.15832
109480.0000   -5.31104
109520.0000   -5.47765
109560.0000   -5.97814
109600.0000   -5.14596
109640.0000   -5.77729
109680.0000   -6.14366
109720.0000   -5.66612
109760.0000   -5.89521
109800.0000   -5.03521
109840.0000   -5.65033
109880.0000   -5.62260
109920.0000   -5.67100
109960.0000   -6.77457
110000.0000   -5.69658
110040.0000   -6.58659
110080.0000   -6.86903
110120.0000   -6.58930
110160.0000   -5.56588
110200.0000   -5.54778
110240.0000   -6.40852
110280.0000   -5.63325
110320.0000   -7.03320
110360.0000   -6.91303
110400.0000   -6.88410
110440.0000   -6.86978
110480.0000   -6.75933
110520.0000   -7.14501
110560.0000   -6.30242
110600.0000   -5.43015
110640.0000   -5.45957
110680.0000   -6.21613
110720.0000   -6.76146
110760.0000   -5.87992
110800.0000   -6.93449
110840.0000   -5.89107
110880.0000   -5.99021
110920.0000   -6.85038
110960.0000   -6.30878
111000.0000   -6.60140
111040.0000   -5.05448
111080.0000   -5.52042
111120.0000   -5.60741
111160.0000   -5.98930
111200.0000   -5.92508
111240.0000   -5.52234
111280.0000   -5.70946
111320.0000   -6.26280
111360.0000   -6.01934
111400.0000   -5.13752
111440.0000   -5.73858
111480.0000   -5.42168
111520.0000   -5.88290
111560.0000   -4.96847
111600.0000   -6.11488
111640.0000   -6.81540
111680.0000   -6.04171
111720.0000   -6.25912
111760.0000   -5.65144
111800.0000   -5.94596
111840.0000   -6.20627
111880.0000   -5.98131
111920.0000   -6.52450
111960.0000   -5.79064
112000.0000   -6.07100
112040.0000   -5.63755
112080.0000   -5.54358
112120.0000   -5.54702
112160.0000   -4.80107
112200.0000   -4.87576
112240.0000   -5.34637
112280.0000   -5.15911
112320.0000   -5.35168
112360.0000   -5.82778
112400.0000   -4.82908
112440.0000   -5.69942
112480.0000   -5.65672
112520.0000   -4.35781
112560.0000   -4.72189
112600.0000   -6.26670
112640.0000   -5.98759
112680.0000   -5.33950
112720.0000   -5.44549
112760.0000   -6.90741
112800.0000   -5.54154
112840.0000   -4.72866
112880.0000   -6.17865
112920.0000   -5.47488
112960.0000   -6.19642
113000.0000   -6.03579
113040.0000   -5.18573
113080.0000   -5.51235
113120.0000   -5.33716
113160.0000   -4.21266
113200.0000   -5.34046
113240.0000   -5.28349
113280.0000   -4.79154
113320.0000   -4.88867
113360.0000   -4.71466
113400.0000   -4.84027
113440.0000   -4.56390
113480.0000   -4.93885
113520.0000   -5.30606
113560.0000   -5.35785
113600.0000   -5.99365
113640.0000   -5.52232
113680.0000   -4.85220
113720.0000   -4.74548
113760.0000   -4.97555
113800.0000   -4.53218
113840.0000   -5.10109
113880.0000   -5.33471
113920.0000   -4.80567
113960.0000   -5.28057
114000.0000   -4.50242
114040.0000   -5.20878
114080.0000   -4.87969
114120.0000   -4.99543
114160.0000   -5.03573
114200.0000   -5.14111
114240.0000   -5.84596
114280.0000   -4.10306
114320.0000   -5.35423
114360.0000   -6.13231
114400.0000   -5.98648
114440.0000   -5.42188
114480.0000   -6.32416
114520.0000   -4.82535
114560.0000   -5.06552
114600.0000   -4.87481
114640.0000   -5.58071
114680.0000   -5.22402
114720.0000   -5.89979
114760.0000   -5.53196
114800.0000   -5.54803
114840.0000   -5.52317
114880.0000   -4.72187
114920.0000   -5.67383
114960.0000   -5.17777
115000.0000   -5.04897
115040.0000   -5.22489
115080.0000   -4.59107
115120.0000   -5.34904
115160.0000   -4.68436
115200.0000   -4.50872
115240.0000   -5.05089
115280.0000   -4.72588
115320.0000   -4.97393
115360.0000   -4.43626
115400.0000   -5.44809
115440.0000   -4.60856
115480.0000   -4.54179
115520.0000   -4.72847
115560.0000   -5.21167
115600.0000   -5.86882
115640.0000   -6.16554
115680.0000   -4.96873
115720.0000   -6.19531
115760.0000   -5.03783
115800.0000   -4.42349
115840.0000   -5.15250
115880.0000   -4.87424
115920.0000   -4.94158
115960.0000   -5.00518
116000.0000   -5.80874
116040.0000   -5.25824
116080.0000   -5.54805
116120.0000   -5.02737
116160.0000   -6.09235
116200.0000   -5.64200
116240.0000   -5.24184
116280.0000   -5.22995
116320.0000   -5.18039
116360.0000   -5.54636
116400.0000   -4.93640
116440.0000   -4.81554
116480.0000   -5.20675
116520.0000   -4.26760
116560.0000   -5.10369
116600.0000   -5.09846
116640.0000   -5.27633
116680.0000   -5.09666
116720.0000   -4.77923
116760.0000   -5.07853
116800.0000   -5.17786
116840.0000   -5.18206
116880.0000   -5.09439
116920.0000   -5.19054
116960.0000   -5.61155
117000.0000   -5.23327
117040.0000   -5.83187
117080.0000   -6.00480
117120.0000   -5.89331
117160.0000   -5.84588
117200.0000   -5.02682
117240.0000   -5.97897
117280.0000   -5.42469
117320.0000   -6.34335
117360.0000   -5.84498
117400.0000   -5.92161
117440.0000   -6.22256
117480.0000   -5.21951
117520.0000   -5.76167
117560.0000   -5.52009
117600.0000   -6.22557
117640.0000   -5.63072
117680.0000   -5.31582
117720.0000   -6.35337
117760.0000   -6.28807
117800.0000   -5.29602
117840.0000   -5.37019
117880.0000   -5.52082
117920.0000   -5.76135
117960.0000   -5.61528
118000.0000   -5.36801
118040.0000   -4.82003
118080.0000   -4.85744
118120.0000   -5.45754
118160.0000   -5.39102
118200.0000   -5.30823
118240.0000   -5.71378
118280.0000   -5.22190
118320.0000   -5.71213
118360.0000   -5.64952
118400.0000   -5.89139
118440.0000   -6.05759
118480.0000   -5.32091
118520.0000   -4.63278
118560.0000   -5.29867
118600.0000   -5.21858
118640.0000   -5.61426
118680.0000   -5.04072
118720.0000   -4.59150
118760.0000   -5.86148
118800.0000   -5.07962
118840.0000   -4.12243
118880.0000   -5.17472
118920.0000   -5.44147
118960.0000   -4.88614
119000.0000   -5.45860
119040.0000   -4.47411
119080.0000   -5.30976
119120.0000   -5.46214
119160.0000   -5.88832
119200.0000   -6.63195
119240.0000   -6.09254
119280.0000   -5.97975
119320.0000   -5.62014
119360.0000   -4.45817
119400.0000   -4.96756
119440.0000   -4.76538
119480.0000   -4.81251
119520.0000   -4.72769
119560.0000   -4.58569
119600.0000   -5.81990
119640.0000   -5.15909
119680.0000   -5.74300
119720.0000   -5.42944
119760.0000   -5.85736
119800.0000   -6.17766
119840.0000   -5.98888
119880.0000   -6.52409
119920.0000   -6.28480
119960.0000   -5.34566
120000.0000   -5.82729
120040.0000   -5.47957
120080.0000   -5.81913
120120.0000   -5.04225
120160.0000   -5.35097
120200.0000   -6.24116
120240.0000   -6.00709
120280.0000   -5.16563
120320.0000   -4.78033
120360.0000   -4.88368
120400.0000   -5.08768
120440.0000   -6.24645
120480.0000   -4.61729
120520.0000   -6.10606
120560.0000   -5.30526
120600.0000   -4.60314
120640.0000   -4.60826
120680.0000   -4.62722
120720.0000   -6.13520
120760.0000   -5.29036
120800.0000   -5.85237
120840.0000   -6.22384
120880.0000   -5.56239
120920.0000   -5.04484
120960.0000   -5.76107
121000.0000   -4.97461
121040.0000   -5.45324
121080.0000   -4.73634
121120.0000   -4.96414
121160.0000   -5.22731
121200.0000   -5.62492
121240.0000   -4.74871
121280.0000   -5.33664
121320.0000   -4.02879
121360.0000   -5.32655
121400.0000   -4.23422
121440.0000   -4.80201
121480.0000   -4.87088
121520.0000   -4.74657
121560.0000   -5.39714
121600.0000   -5.15184
121640.0000   -3.93886
121680.0000   -4.05320
121720.0000   -4.13536
121760.0000   -5.14716
121800.0000   -6.28973
121840.0000   -4.98289
121880.0000   -5.38333
121920.0000   -5.64224
121960.0000   -5.42594
122000.0000   -5.96415
122040.0000   -5.56507
122080.0000   -7.32140
122120.0000   -5.83614
122160.0000   -6.03396
122200.0000   -6.56460
122240.0000   -6.00331
122280.0000   -5.21073
122320.0000   -5.84611
122360.0000   -6.07579
122400.0000   -5.20024
122440.0000   -6.53252
122480.0000   -5.99016
122520.0000   -6.22781
122560.0000   -5.61976
122600.0000   -6.30488
122640.0000   -5.80032
122680.0000   -6.09393
122720.0000   -5.21866
122760.0000   -5.76922
122800.0000   -5.97735
122840.0000   -5.79497
122880.0000   -6.00983
122920.0000   -5.77870
122960.0000   -5.60118
123000.0000   -5.65736
123040.0000   -5.38398
123080.0000   -5.08836
123120.0000   -5.18750
123160.0000   -5.51641
123200.0000   -4.94470
123240.0000   -5.13563
123280.0000   -4.80073
123320.0000   -5.52905
123360.0000   -5.37631
123400.0000   -5.75525
123440.0000   -5.99076
123480.0000   -6.42295
123520.0000   -5.95730
123560.0000   -5.41484
123600.0000   -4.88198
123640.0000   -5.23658
123680.0000   -4.97587
123720.0000   -5.40673
123760.0000   -6.06438
123800.0000   -5.51460
123840.0000   -6.28758
123880.0000   -6.28275
123920.0000   -6.55274
123960.0000   -6.34684
124000.0000   -5.98645
124040.0000   -5.60458
124080.0000   -4.94971
124120.0000   -5.22631
124160.0000   -6.01754
124200.0000   -5.41716
124240.0000   -6.02743
124280.0000   -5.74026
124320.0000   -6.05413
124360.0000   -5.41293
124400.0000   -5.62648
124440.0000   -5.52724
124480.0000   -6.49973
124520.0000   -5.40015
124560.0000   -5.36730
124600.0000   -5.55221
124640.0000   -5.71396
124680.0000   -6.32333
124720.0000   -5.05862
124760.0000   -5.84395
124800.0000   -6.01949
124840.0000   -5.75745
124880.0000   -5.47413
124920.0000   -5.32066
124960.0000   -5.09264
125000.0000   -5.45944
125040.0000   -5.58979
125080.0000   -5.93461
125120.0000   -6.00429
125160.0000   -5.35563
125200.0000   -5.59881
125240.0000   -5.91941
125280.0000   -5.44260
125320.0000   -5.79081
125360.0000   -5.89247
125400.0000   -4.96108
125440.0000   -5.47789
125480.0000   -5.10905
125520.0000   -5.63144
125560.0000   -5.24681
125600.0000   -5.06632
125640.0000   -5.26831
125680.0000   -4.59607
125720.0000   -4.49111
125760.0000   -3.63701
125800.0000   -3.62320
125840.0000   -3.93167
125880.0000   -4.24794
125920.0000   -4.31995
125960.0000   -4.80590
126000.0000   -4.49363
126040.0000   -4.25502
126080.0000   -3.87840
126120.0000   -3.92570
126160.0000   -3.88585
126200.0000   -3.80264
126240.0000   -5.03542
126280.0000   -4.15825
126320.0000   -4.08868
126360.0000   -4.35029
126400.0000   -3.47448
126440.0000   -4.12551
126480.0000   -4.83293
126520.0000   -5.07550
126560.0000   -3.96907
126600.0000   -5.34979
126640.0000   -6.16406
126680.0000   -4.76467
126720.0000   -5.26046
126760.0000   -6.15725
126800.0000   -5.03484
126840.0000   -5.49721
126880.0000   -6.25470
126920.0000   -4.99176
126960.0000   -5.17280
127000.0000   -5.71531
127040.0000   -4.90323
127080.0000   -5.11751
127120.0000   -4.22527
127160.0000   -4.90159
127200.0000   -5.92869
127240.0000   -4.86638
127280.0000   -4.24906
127320.0000   -5.85032
127360.0000   -4.91179
127400.0000   -4.34946
127440.0000   -5.04386
127480.0000   -5.44599
127520.0000   -5.72198
127560.0000   -5.75612
127600.0000   -4.62865
127640.0000   -5.15371
127680.0000   -6.29830
127720.0000   -6.30240
127760.0000   -6.60956
127800.0000   -5.62530
127840.0000   -6.13093
127880.0000   -5.84332
127920.0000   -5.85625
127960.0000   -5.24508
128000.0000   -4.78996
128040.0000   -5.21302
128080.0000   -4.85551
128120.0000   -5.19880
128160.0000   -5.55912
128200.0000   -5.91271
128240.0000   -4.68047
128280.0000   -6.11849
128320.0000   -4.55232
128360.0000   -3.94549
128400.0000   -5.05188
128440.0000   -5.29147
128480.0000   -4.42117
128520.0000   -4.41620
128560.0000   -4.89832
128600.0000   -5.58394
128640.0000   -4.40053
128680.0000   -5.55623
128720.0000   -4.67177
128760.0000   -5.68852
128800.0000   -4.47512
128840.0000   -4.82619
128880.0000   -4.56467
128920.0000   -4.87342
128960.0000   -5.03496
129000.0000   -4.97050
129040.0000   -5.63854
129080.0000   -5.64652
129120.0000   -4.79700
129160.0000   -4.85188
129200.0000   -5.38216
129240.0000   -6.04672
129280.0000   -4.76743
129320.0000   -4.27922
129360.0000   -4.74450
129400.0000   -4.84483
129440.0000   -5.50808
129480.0000   -5.60694
129520.0000   -4.72091
129560.0000   -4.88235
129600.0000   -5.06540
129640.0000   -4.55812
129680.0000   -5.58308
129720.0000   -4.58244
129760.0000   -4.83192
129800.0000   -4.81855
129840.0000   -5.34971
129880.0000   -4.73632
129920.0000   -4.64862
129960.0000   -5.23791
130000.0000   -4.34204
130040.0000   -4.96976
130080.0000   -4.63257
130120.0000   -5.10609
130160.0000   -5.37159
130200.0000   -5.66584
130240.0000   -5.72542
130280.0000   -5.04464
130320.0000   -5.56664
130360.0000   -5.51008
130400.0000   -4.94183
130440.0000   -5.74943
130480.0000   -5.35106
130520.0000   -5.17868
130560.0000   -5.68728
130600.0000   -4.89625
130640.0000   -5.00012
130680.0000   -4.52112
130720.0000   -4.90028
130760.0000   -5.52088
130800.0000   -4.27452
130840.0000   -5.30295
130880.0000   -5.33672
130920.0000   -4.83312
130960.0000   -4.75515
131000.0000   -4.32626
131040.0000   -5.27674
131080.0000   -4.37341
131120.0000   -5.25355
131160.0000   -5.19876
131200.0000   -6.18558
131240.0000   -6.12981
131280.0000   -5.71076
131320.0000   -5.52586
131360.0000   -4.71281
131400.0000   -4.83341
131440.0000   -4.90249
131480.0000   -5.48254
131520.0000   -4.62810
131560.0000   -4.16846
131600.0000   -4.15366
131640.0000   -4.34292
131680.0000   -4.54180
131720.0000   -4.29878
131760.0000   -4.51094
131800.0000   -4.99309
131840.0000   -4.49882
131880.0000   -5.72675
131920.0000   -4.78531
131960.0000   -5.29210
132000.0000   -4.82911
132040.0000   -5.43411
132080.0000   -4.73891
132120.0000   -4.33236
132160.0000   -5.24340
132200.0000   -5.36270
132240.0000   -5.69704
132280.0000   -5.07014
132320.0000   -4.53609
132360.0000   -5.15768
132400.0000   -5.51295
132440.0000   -5.37693
132480.0000   -4.18236
132520.0000   -4.48769
132560.0000   -4.66794
132600.0000   -5.32841
132640.0000   -4.43823
132680.0000   -5.51452
132720.0000   -4.86013
132760.0000   -4.82797
132800.0000   -4.98349
132840.0000   -4.44559
132880.0000   -4.29726
132920.0000   -4.36499
132960.0000   -4.44626
133000.0000   -4.09003
133040.0000   -5.04726
133080.0000   -4.14700
133120.0000   -4.54055
133160.0000   -4.73832
133200.0000   -3.91525
133240.0000   -5.51930
133280.0000   -5.24653
133320.0000   -4.71363
133360.0000   -4.82295
133400.0000   -5.11421
133440.0000   -4.95041
133480.0000   -4.93878
133520.0000   -4.23993
133560.0000   -3.43529
133600.0000   -3.47650
133640.0000   -3.98153
133680.0000   -4.80475
133720.0000   -4.26681
133760.0000   -4.74196
133800.0000   -4.55162
133840.0000   -3.47471
133880.0000   -3.21076
133920.0000   -3.29025
133960.0000   -1.79892
134000.0000   -3.63365
134040.0000   -3.89450
134080.0000   -3.92662
134120.0000   -3.87195
134160.0000   -3.18952
134200.0000   -2.59226
134240.0000   -3.28073
134280.0000   -4.36971
134320.0000   -4.34212
134360.0000   -3.92932
134400.0000   -4.18832
134440.0000   -5.02925
134480.0000   -5.00507
134520.0000   -4.81711
134560.0000   -3.72880
134600.0000   -4.12537
134640.0000   -4.91948
134680.0000   -4.75827
134720.0000   -3.94252
134760.0000   -4.66923
134800.0000   -4.32052
134840.0000   -5.13509
134880.0000   -4.71619
134920.0000   -4.91635
134960.0000   -4.20505
135000.0000   -4.19162
135040.0000   -4.28790
135080.0000   -3.62889
135120.0000   -4.20176
135160.0000   -3.84587
135200.0000   -4.52258
135240.0000   -3.90051
135280.0000   -3.67985
135320.0000   -4.59098
135360.0000   -3.77381
135400.0000   -4.30174
135440.0000   -4.61387
135480.0000   -4.19969
135520.0000   -4.33515
135560.0000   -4.35850
135600.0000   -3.70939
135640.0000   -3.67982
135680.0000   -4.30056
135720.0000   -3.39795
135760.0000   -3.81271
135800.0000   -4.34470
135840.0000   -3.38911
135880.0000   -4.27328
135920.0000   -4.16464
135960.0000   -3.87797
136000.0000   -3.73257
136040.0000   -3.22070
136080.0000   -3.97439
136120.0000   -3.77029
136160.0000   -4.80777
136200.0000   -4.43547
136240.0000   -4.37898
136280.0000   -3.32766
136320.0000   -4.18142
136360.0000   -4.23239
136400.0000   -3.28324
136440.0000   -4.14857
136480.0000   -3.83754
136520.0000   -3.71647
136560.0000   -3.97636
136600.0000   -5.35305
136640.0000   -4.02230
136680.0000   -5.10068
136720.0000   -5.19696
136760.0000   -5.04529
136800.0000   -4.92523
136840.0000   -3.89635
136880.0000   -4.79409
136920.0000   -4.85369
136960.0000   -4.00204
137000.0000   -4.62013
137040.0000   -3.99999
137080.0000   -4.34416
137120.0000   -4.99188
137160.0000   -4.23751
137200.0000   -4.53847
137240.0000   -4.55170
137280.0000   -4.48478
137320.0000   -4.21439
137360.0000   -4.61966
137400.0000   -5.41226
137440.0000   -4.62901
137480.0000   -4.25439
137520.0000   -4.23874
137560.0000   -3.61929
137600.0000   -3.80005
137640.0000   -4.27430
137680.0000   -4.01640
137720.0000   -4.25535
137760.0000   -4.13698
137800.0000   -4.44113
137840.0000   -3.94626
137880.0000   -4.36845
137920.0000   -3.95029
137960.0000   -4.35863
138000.0000   -3.58802
138040.0000   -3.03345
138080.0000   -3.19377
138120.0000   -3.00568
138160.0000   -3.62919
138200.0000   -3.85457
138240.0000   -4.05719
138280.0000   -4.27137
138320.0000   -4.62098
138360.0000   -5.30986
138400.0000   -5.11146
138440.0000   -4.51848
138480.0000   -4.88349
138520.0000   -4.67317
138560.0000   -3.95966
138600.0000   -4.69485
138640.0000   -4.83376
138680.0000   -4.56004
138720.0000   -4.67923
138760.0000   -4.13704
138800.0000   -3.50236
138840.0000   -4.29400
138880.0000   -4.54076
138920.0000   -5.26060
138960.0000   -4.76966
139000.0000   -3.92851
139040.0000   -3.70400
139080.0000   -4.34192
139120.0000   -4.16884
139160.0000   -5.00552
139200.0000   -4.14173
139240.0000   -4.04360
139280.0000   -4.29096
139320.0000   -5.00333
139360.0000   -4.96590
139400.0000   -4.74128
139440.0000   -4.62100
139480.0000   -4.86412
139520.0000   -5.51639
139560.0000   -4.91201
139600.0000   -5.01294
139640.0000   -4.75671
139680.0000   -4.95426
139720.0000   -4.96141
139760.0000   -4.64108
139800.0000   -5.52489
139840.0000   -5.05767
139880.0000   -4.62009
139920.0000   -4.59189
139960.0000   -4.54002
140000.0000   -4.77647
140040.0000   -4.35298
140080.0000   -4.77410
140120.0000   -4.86404
140160.0000   -4.89755
140200.0000   -5.11669
140240.0000   -4.69020
140280.0000   -4.49677
140320.0000   -5.57422
140360.0000   -5.37029
140400.0000   -5.97931
140440.0000   -5.43627
140480.0000   -5.09865
140520.0000   -4.60689
140560.0000   -4.67096
140600.0000   -4.36641
140640.0000   -4.19738
140680.0000   -3.81057
140720.0000   -3.89453
140760.0000   -4.40263
140800.0000   -4.72103
140840.0000   -4.34635
140880.0000   -3.98531
140920.0000   -3.28254
140960.0000   -3.49590
141000.0000   -3.24435
141040.0000   -4.10110
141080.0000   -2.76831
141120.0000   -2.93349
141160.0000   -2.71623
141200.0000   -3.09885
141240.0000   -3.20971
141280.0000   -3.72801
141320.0000   -3.60341
141360.0000   -3.50726
141400.0000   -2.68522
141440.0000   -2.85973
141480.0000   -3.71430
141520.0000   -3.11902
141560.0000   -3.67839
141600.0000   -3.11029
141640.0000   -2.97766
141680.0000   -2.35061
141720.0000   -3.56541
141760.0000   -3.57152
141800.0000   -2.68791
141840.0000   -3.32611
141880.0000   -3.56432
141920.0000   -4.15566
141960.0000   -2.83879
142000.0000   -3.77648
142040.0000   -4.71440
142080.0000   -4.27262
142120.0000   -4.01832
142160.0000   -3.76289
142200.0000   -3.21633
142240.0000   -4.31675
142280.0000   -4.05827
142320.0000   -4.06099
142360.0000   -4.03494
142400.0000   -4.58792
142440.0000   -4.55264
142480.0000   -3.86864
142520.0000   -4.92479
142560.0000   -4.26010
142600.0000   -4.38824
142640.0000   -4.32666
142680.0000   -3.70917
142720.0000   -4.02963
142760.0000   -4.74212
142800.0000   -5.76710
142840.0000   -4.62803
142880.0000   -4.53781
142920.0000   -5.53150
142960.0000   -4.32998
143000.0000   -4.20214
143040.0000   -4.45126
143080.0000   -4.46979
143120.0000   -4.84840
143160.0000   -5.06522
143200.0000   -4.67705
143240.0000   -3.76689
143280.0000   -3.64294
143320.0000   -4.27508
143360.0000   -4.19446
143400.0000   -4.32092
143440.0000   -4.13734
143480.0000   -4.37397
143520.0000   -3.48043
143560.0000   -3.49230
143600.0000   -3.21085
143640.0000   -4.44388
143680.0000   -4.09260
143720.0000   -4.98894
143760.0000   -4.62812
143800.0000   -4.61799
143840.0000   -3.82135
143880.0000   -4.47056
143920.0000   -4.56735
143960.0000   -4.06652
144000.0000   -4.07646
144040.0000   -3.23306
144080.0000   -3.82922
144120.0000   -5.46277
144160.0000   -4.36164
144200.0000   -5.11289
144240.0000   -4.26279
144280.0000   -3.77198
144320.0000   -4.10296
144360.0000   -4.70253
144400.0000   -4.51706
144440.0000   -4.38912
144480.0000   -4.24029
144520.0000   -4.56005
144560.0000   -4.28571
144600.0000   -4.43426
144640.0000   -3.95201
144680.0000   -4.54533
144720.0000   -5.14375
144760.0000   -5.13264
144800.0000   -4.92602
144840.0000   -4.50625
144880.0000   -4.25662
144920.0000   -5.25726
144960.0000   -3.76540
145000.0000   -3.86519
145040.0000   -3.94439
145080.0000   -3.78354
145120.0000   -2.67252
145160.0000   -4.11141
145200.0000   -4.17823
145240.0000   -5.33266
145280.0000   -5.56205
145320.0000   -5.66029
145360.0000   -4.39802
145400.0000   -4.37486
145440.0000   -4.89160
145480.0000   -5.69898
145520.0000   -5.29941
145560.0000   -5.64914
145600.0000   -4.74190
145640.0000   -5.44824
145680.0000   -5.08237
145720.0000   -5.19763
145760.0000   -4.82155
145800.0000   -4.32628
145840.0000   -4.45822
145880.0000   -4.77896
145920.0000   -5.37069
145960.0000   -4.55558
146000.0000   -4.74032
146040.0000   -4.79706
146080.0000   -4.97349
146120.0000   -4.92765
146160.0000   -5.45757
146200.0000   -5.45886
146240.0000   -4.78893
146280.0000   -5.03363
146320.0000   -5.78154
146360.0000   -5.99205
146400.0000   -5.06621
146440.0000   -5.24523
146480.0000   -5.06097
146520.0000   -5.31688
146560.0000   -5.15754
146600.0000   -5.18652
146640.0000   -5.03665
146680.0000   -4.96355
146720.0000   -4.58303
146760.0000   -4.93045
146800.0000   -5.35525
146840.0000   -5.23176
146880.0000   -4.61854
146920.0000   -4.88449
146960.0000   -4.42225
147000.0000   -4.32857
147040.0000   -3.72522
147080.0000   -4.38593
147120.0000   -4.82713
147160.0000   -3.95982
147200.0000   -4.09376
147240.0000   -5.06146
147280.0000   -4.34352
147320.0000   -5.12721
147360.0000   -4.71187
147400.0000   -3.90826
147440.0000   -4.21080
147480.0000   -4.22169
147520.0000   -4.00029
147560.0000   -4.61524
147600.0000   -4.35503
147640.0000   -4.98340
147680.0000   -5.09690
147720.0000   -4.05338
147760.0000   -4.83984
147800.0000   -4.09878
147840.0000   -4.73265
147880.0000   -4.51764
147920.0000   -4.30107
147960.0000   -4.71713
148000.0000   -4.86678
148040.0000   -3.93081
148080.0000   -4.68568
148120.0000   -4.68278
148160.0000   -3.85398
148200.0000   -4.54735
148240.0000   -4.08599
148280.0000   -4.77801
148320.0000   -4.00198
148360.0000   -5.95938
148400.0000   -4.55111
148440.0000   -4.68431
148480.0000   -4.39713
148520.0000   -4.29670
148560.0000   -4.41304
148600.0000   -4.54032
148640.0000   -4.35936
148680.0000   -4.23931
148720.0000   -4.43179
148760.0000   -4.68993
148800.0000   -4.12690
148840.0000   -5.04859
148880.0000   -4.62804
148920.0000   -5.21296
148960.0000   -5.02920
149000.0000   -5.39401
149040.0000   -4.45090
149080.0000   -4.67423
149120.0000   -4.01521
149160.0000   -4.20959
149200.0000   -3.61524
149240.0000   -3.86890
149280.0000   -4.14990
149320.0000   -3.96559
149360.0000   -4.45320
149400.0000   -4.21220
149440.0000   -4.32297
149480.0000   -3.83740
149520.0000   -5.09173
149560.0000   -5.11235
149600.0000   -4.63925
149640.0000   -4.55354
149680.0000   -4.33046
149720.0000   -4.05073
149760.0000   -3.88141
149800.0000   -4.33859
149840.0000   -4.26956
149880.0000   -3.95154
149920.0000   -5.45469
149960.0000   -5.30712
150000.0000   -5.00381
150040.0000   -5.15061
150080.0000   -4.90323
150120.0000   -4.66597
150160.0000   -4.61794
150200.0000   -4.64946
150240.0000   -4.51852
150280.0000   -4.27805
150320.0000   -4.41958
150360.0000   -4.06325
150400.0000   -5.13530
150440.0000   -4.98302
150480.0000   -4.16854
150520.0000   -4.68409
150560.0000   -4.92302
150600.0000   -5.09007
150640.0000   -4.64265
150680.0000   -4.57939
150720.0000   -5.14294
150760.0000   -4.37163
150800.0000   -3.85144
150840.0000   -5.27146
150880.0000   -4.81233
150920.0000   -4.16330
150960.0000   -5.07574
151000.0000   -5.85019
151040.0000   -6.21558
151080.0000   -5.23292
151120.0000   -6.00331
151160.0000   -4.65357
151200.0000   -4.54978
151240.0000   -4.71282
151280.0000   -5.19283
151320.0000   -4.32169
151360.0000   -4.23663
151400.0000   -3.99893
151440.0000   -4.71037
151480.0000   -4.95436
151520.0000   -4.37840
151560.0000   -4.37665
151600.0000   -5.21150
151640.0000   -5.50159
151680.0000   -5.01443
151720.0000   -5.42179
151760.0000   -5.28655
151800.0000   -6.17276
151840.0000   -5.10856
151880.0000   -5.71268
151920.0000   -4.92674
151960.0000   -4.55821
152000.0000   -4.84177
152040.0000   -5.01790
152080.0000   -3.11716
152120.0000   -4.45609
152160.0000   -3.86579
152200.0000   -4.27493
152240.0000   -4.57667
152280.0000   -5.02266
152320.0000   -4.47275
152360.0000   -3.02885
152400.0000   -4.04855
152440.0000   -4.12830
152480.0000   -3.86521
152520.0000   -3.81687
152560.0000   -4.58733
152600.0000   -4.77927
152640.0000   -4.15743
152680.0000   -5.05107
152720.0000   -3.61091
152760.0000   -4.82130
152800.0000   -5.03310
152840.0000   -4.09661
152880.0000   -4.45082
152920.0000   -4.28488
152960.0000   -4.54165
153000.0000   -5.17744
153040.0000   -3.98654
153080.0000   -4.75044
153120.0000   -3.91034
153160.0000   -3.27156
153200.0000   -3.86144
153240.0000   -4.57076
153280.0000   -4.05693
153320.0000   -4.48871
153360.0000   -5.27590
153400.0000   -4.01686
153440.0000   -4.33222
153480.0000   -4.42607
153520.0000   -3.86751
153560.0000   -4.43063
153600.0000   -3.99666
153640.0000   -4.31342
153680.0000   -4.39510
153720.0000   -4.88281
153760.0000   -4.23901
153800.0000   -4.16074
153840.0000   -4.64335
153880.0000   -3.84357
153920.0000   -4.05867
153960.0000   -3.79826
154000.0000   -4.22217
154040.0000   -3.41661
154080.0000   -3.59871
154120.0000   -3.79829
154160.0000   -3.32369
154200.0000   -4.73015
154240.0000   -3.73499
154280.0000   -3.15111
154320.0000   -4.59298
154360.0000   -4.06293
154400.0000   -4.70166
154440.0000   -4.60544
154480.0000   -4.67820
154520.0000   -3.79685
154560.0000   -4.61219
154600.0000   -4.05890
154640.0000   -4.59539
154680.0000   -3.57943
154720.0000   -4.40750
154760.0000   -4.44555
154800.0000   -4.25849
154840.0000   -4.49877
154880.0000   -3.96706
154920.0000   -4.48858
154960.0000   -4.07116
155000.0000   -4.17727
155040.0000   -4.58044
155080.0000   -3.25467
155120.0000   -3.79187
155160.0000   -4.38780
155200.0000   -4.40258
155240.0000   -3.13668
155280.0000   -3.47388
155320.0000   -4.25260
155360.0000   -4.55421
155400.0000   -4.22606
155440.0000   -4.50247
155480.0000   -4.88028
155520.0000   -3.96988
155560.0000   -4.69638
155600.0000   -4.65683
155640.0000   -5.79248
155680.0000   -5.39370
155720.0000   -4.65669
155760.0000   -4.50730
155800.0000   -4.64804
155840.0000   -4.32530
155880.0000   -4.28086
155920.0000   -4.76008
155960.0000   -4.49848
156000.0000   -4.84790
156040.0000   -4.77140
156080.0000   -5.56267
156120.0000   -4.74147
156160.0000   -5.28307
156200.0000   -4.69619
156240.0000   -4.03554
156280.0000   -4.91933
156320.0000   -4.76959
156360.0000   -4.78469
156400.0000   -4.20890
156440.0000   -3.93728
156480.0000   -4.03983
156520.0000   -4.13580
156560.0000   -4.89718
156600.0000   -4.20927
156640.0000   -3.88163
156680.0000   -3.95193
156720.0000   -4.80697
156760.0000   -4.29814
156800.0000   -5.49457
156840.0000   -4.62141
156880.0000   -4.61790
156920.0000   -4.20571
156960.0000   -3.91803
157000.0000   -4.62919
157040.0000   -4.37997
157080.0000   -4.96480
157120.0000   -5.04614
157160.0000   -4.01895
157200.0000   -4.68287
157240.0000   -4.54130
157280.0000   -4.49881
157320.0000   -4.09684
157360.0000   -3.54019
157400.0000   -3.67056
157440.0000   -4.12159
157480.0000   -4.56655
157520.0000   -4.71600
157560.0000   -4.83475
157600.0000   -4.84378
157640.0000   -4.19485
157680.0000   -4.30367
157720.0000   -5.08746
157760.0000   -4.96991
157800.0000   -4.06682
157840.0000   -4.40334
157880.0000   -4.66305
157920.0000   -4.94660
157960.0000   -4.83623
158000.0000   -5.21989
158040.0000   -4.38215
158080.0000   -5.18650
158120.0000   -5.37845
158160.0000   -4.58551
158200.0000   -4.83261
158240.0000   -4.28283
158280.0000   -4.45605
158320.0000   -4.35347
158360.0000   -4.57825
158400.0000   -4.63744
158440.0000   -5.40402
158480.0000   -4.42899
158520.0000   -3.78019
158560.0000   -4.50109
158600.0000   -4.24122
158640.0000   -3.70451
158680.0000   -4.29663
158720.0000   -3.13366
158760.0000   -3.65353
158800.0000   -3.99043
158840.0000   -4.03472
158880.0000   -3.52507
158920.0000   -4.22776
158960.0000   -3.48783
159000.0000   -3.94723
159040.0000   -3.78576
159080.0000   -4.23898
159120.0000   -4.68895
159160.0000   -5.38003
159200.0000   -4.69249
159240.0000   -4.87574
159280.0000   -3.71188
159320.0000   -4.59474
159360.0000   -4.18377
159400.0000   -4.97789
159440.0000   -3.69921
159480.0000   -3.96410
159520.0000   -3.85059
159560.0000   -4.52717
159600.0000   -5.39599
159640.0000   -4.05256
159680.0000   -4.76280
159720.0000   -5.50345
159760.0000   -5.26816
159800.0000   -6.27695
159840.0000   -5.17373
159880.0000   -4.88101
159920.0000   -4.57825
159960.0000   -4.77765
160000.0000   -4.92856
160040.0000   -4.43774
160080.0000   -4.10245
160120.0000   -3.88892
160160.0000   -4.40036
160200.0000   -5.03115
160240.0000   -4.30758
160280.0000   -4.99567
160320.0000   -4.48421
160360.0000   -4.18847
160400.0000   -4.87434
160440.0000   -4.58601
160480.0000   -3.20307
160520.0000   -3.70007
160560.0000   -3.68052
160600.0000   -4.92350
160640.0000   -4.46110
160680.0000   -4.38198
160720.0000   -4.97014
160760.0000   -4.34598
160800.0000   -4.41448
160840.0000   -4.28074
160880.0000   -4.09932
160920.0000   -4.37995
160960.0000   -4.35859
161000.0000   -4.60330
161040.0000   -4.29434
161080.0000   -5.12475
161120.0000   -4.24726
161160.0000   -4.47270
161200.0000   -4.32477
161240.0000   -5.13885
161280.0000   -3.99911
161320.0000   -4.31996
161360.0000   -4.12591
161400.0000   -4.56601
161440.0000   -4.51151
161480.0000   -4.38671
161520.0000   -3.96428
161560.0000   -5.13946
161600.0000   -4.62128
161640.0000   -4.17508
161680.0000   -4.43848
161720.0000   -3.66880
161760.0000   -4.37243
161800.0000   -4.27101
161840.0000   -4.99708
161880.0000   -4.26081
161920.0000   -4.17824
161960.0000   -4.38054
162000.0000   -3.85082
162040.0000   -4.18401
162080.0000   -4.19452
162120.0000   -4.76532
162160.0000   -4.65236
162200.0000   -4.94171
162240.0000   -6.12813
162280.0000   -4.12636
162320.0000   -3.89193
162360.0000   -3.86170
162400.0000   -3.56349
162440.0000   -4.31865
162480.0000   -4.20725
162520.0000   -4.57439
162560.0000   -4.12024
162600.0000   -3.95258
162640.0000   -4.18819
162680.0000   -4.74816
162720.0000   -4.24352
162760.0000   -4.18748
162800.0000   -4.60312
162840.0000   -4.96772
162880.0000   -4.26060
162920.0000   -3.47498
162960.0000   -3.39922
163000.0000   -4.26038
163040.0000   -3.70981
163080.0000   -3.73141
163120.0000   -4.27039
163160.0000   -4.16173
163200.0000   -4.71343
163240.0000   -5.01738
163280.0000   -3.88743
163320.0000   -4.85589
163360.0000   -4.34300
163400.0000   -4.84833
163440.0000   -4.03778
163480.0000   -4.88224
163520.0000   -4.72525
163560.0000   -4.78995
163600.0000   -5.01034
163640.0000   -5.44270
163680.0000   -4.01337
163720.0000   -4.91368
163760.0000   -4.16311
163800.0000   -4.55867
163840.0000   -4.26331
163880.0000   -3.89308
163920.0000   -4.35729
163960.0000   -4.58590
164000.0000   -4.37364
164040.0000   -4.02221
164080.0000   -4.20129
164120.0000   -4.39890
164160.0000   -3.35553
164200.0000   -4.65266
164240.0000   -4.71297
164280.0000   -3.81670
164320.0000   -3.42115
164360.0000   -3.47298
164400.0000   -4.22210
164440.0000   -4.09712
164480.0000   -3.60959
164520.0000   -3.86963
164560.0000   -4.23717
164600.0000   -3.89082
164640.0000   -3.64661
164680.0000   -4.33303
164720.0000   -4.78166
164760.0000   -3.86449
164800.0000   -3.31404
164840.0000   -4.05006
164880.0000   -3.62824
164920.0000   -3.77185
164960.0000   -4.17473
165000.0000   -4.02286
165040.0000   -3.70279
165080.0000   -3.36330
165120.0000   -3.48363
165160.0000   -3.98254
165200.0000   -4.76797
165240.0000   -3.73800
165280.0000   -5.01278
165320.0000   -3.98538
165360.0000   -3.76397
165400.0000   -4.21820
165440.0000   -4.13500
165480.0000   -3.96755
165520.0000   -3.55209
165560.0000   -4.14803
165600.0000   -4.31808
165640.0000   -4.58222
165680.0000   -4.12264
165720.0000   -4.63895
165760.0000   -3.79624
165800.0000   -3.51212
165840.0000   -3.74510
165880.0000   -4.28776
165920.0000   -3.63320
165960.0000   -3.49799
166000.0000   -3.73256
166040.0000   -4.27132
166080.0000   -3.79249
166120.0000   -3.72233
166160.0000   -4.02714
166200.0000   -4.15020
166240.0000   -4.45437
166280.0000   -5.27536
166320.0000   -5.59052
166360.0000   -5.30571
166400.0000   -4.29195
166440.0000   -4.50331
166480.0000   -4.55573
166520.0000   -4.09483
166560.0000   -3.73837
166600.0000   -4.20103
166640.0000   -4.04611
166680.0000   -3.95272
166720.0000   -3.99724
166760.0000   -4.18667
166800.0000   -4.79226
166840.0000   -4.58196
166880.0000   -3.29071
166920.0000   -4.73243
166960.0000   -4.73088
167000.0000   -3.87671
167040.0000   -4.10871
167080.0000   -4.76093
167120.0000   -4.50751
167160.0000   -4.14818
167200.0000   -3.96998
167240.0000   -3.58979
167280.0000   -3.95985
167320.0000   -3.81808
167360.0000   -3.36389
167400.0000   -4.17637
167440.0000   -3.96648
167480.0000   -4.73764
167520.0000   -3.75766
167560.0000   -4.37631
167600.0000   -4.72784
167640.0000   -4.36976
167680.0000   -4.33172
167720.0000   -3.64425
167760.0000   -3.48418
167800.0000   -4.46500
167840.0000   -4.19962
167880.0000   -4.82551
167920.0000   -4.53169
167960.0000   -5.12541
168000.0000   -4.63618
168040.0000   -5.20710
168080.0000   -5.22913
168120.0000   -4.29852
168160.0000   -4.50283
168200.0000   -4.85628
168240.0000   -3.86523
168280.0000   -4.32401
168320.0000   -4.62601
168360.0000   -3.74580
168400.0000   -5.14067
168440.0000   -4.10602
168480.0000   -3.91789
168520.0000   -4.49728
168560.0000   -4.37688
168600.0000   -3.72418
168640.0000   -3.95581
168680.0000   -4.00877
168720.0000   -4.56513
168760.0000   -5.35552
168800.0000   -4.08630
168840.0000   -3.71653
168880.0000   -3.75278
168920.0000   -4.26126
168960.0000   -4.44083
169000.0000   -4.45156
169040.0000   -3.98016
169080.0000   -3.70992
169120.0000   -4.17454
169160.0000   -4.65782
169200.0000   -4.20033
169240.0000   -4.44889
169280.0000   -4.20831
169320.0000   -3.54143
169360.0000   -3.34039
169400.0000   -3.51284
169440.0000   -3.33894
169480.0000   -4.04474
169520.0000   -3.93695
169560.0000   -3.36403
169600.0000   -3.34719
169640.0000   -3.35877
169680.0000   -2.77230
169720.0000   -4.17060
169760.0000   -3.86496
169800.0000   -4.24231
169840.0000   -3.46259
169880.0000   -4.33613
169920.0000   -3.35775
169960.0000   -4.22936
170000.0000   -3.98239
170040.0000   -4.15317
170080.0000   -3.87670
170120.0000   -4.11204
170160.0000   -3.47223
170200.0000   -3.87104
170240.0000   -4.38971
170280.0000   -3.42437
170320.0000   -3.29382
170360.0000   -4.35510
170400.0000   -3.58442
170440.0000   -4.15942
170480.0000   -3.74427
170520.0000   -4.13646
170560.0000   -3.88757
170600.0000   -4.29237
170640.0000   -3.64660
170680.0000   -3.95092
170720.0000   -3.84957
170760.0000   -3.32400
170800.0000   -4.78419
170840.0000   -4.64016
170880.0000   -4.44625
170920.0000   -4.01339
170960.0000   -2.23195
171000.0000   -4.06321
171040.0000   -4.22990
171080.0000   -4.79514
171120.0000   -4.07743
171160.0000   -3.86779
171200.0000   -3.61067
171240.0000   -3.86222
171280.0000   -4.10537
171320.0000   -3.64255
171360.0000   -3.73626
171400.0000   -4.01477
171440.0000   -4.47332
171480.0000   -4.03965
171520.0000   -4.98942
171560.0000   -3.35427
171600.0000   -4.07782
171640.0000   -3.68718
171680.0000   -4.08936
171720.0000   -5.03245
171760.0000   -4.02675
171800.0000   -3.89973
171840.0000   -4.78426
171880.0000   -4.22797
171920.0000   -3.44406
171960.0000   -3.70746
172000.0000   -4.15499
172040.0000   -4.09352
172080.0000   -3.96563
172120.0000   -4.05330
172160.0000   -3.70616
172200.0000   -5.15765
172240.0000   -4.28948
172280.0000   -4.42139
172320.0000   -3.55534
172360.0000   -3.78831
172400.0000   -4.28131
172440.0000   -3.98097
172480.0000   -3.59601
172520.0000   -3.51598
172560.0000   -3.10053
172600.0000   -3.13183
172640.0000   -3.82474
172680.0000   -3.42900
172720.0000   -4.05805
172760.0000   -5.35315
172800.0000   -4.28483
172840.0000   -4.71993
172880.0000   -4.02321
172920.0000   -4.21833
172960.0000   -4.37165
173000.0000   -4.30690
173040.0000   -3.90875
173080.0000   -4.13739
173120.0000   -4.38275
173160.0000   -4.50432
173200.0000   -4.41470
173240.0000   -4.80241
173280.0000   -4.22309
173320.0000   -4.47461
173360.0000   -4.78466
173400.0000   -4.60509
173440.0000   -4.05305
173480.0000   -3.13976
173520.0000   -4.04909
173560.0000   -4.23446
173600.0000   -4.37576
173640.0000   -3.43384
173680.0000   -4.01690
173720.0000   -4.66932
173760.0000   -5.41360
173800.0000   -4.83577
173840.0000   -5.24123
173880.0000   -4.83109
173920.0000   -4.79725
173960.0000   -5.64921
174000.0000   -5.36912
174040.0000   -4.86772
174080.0000   -5.03598
174120.0000   -4.98443
174160.0000   -5.81672
174200.0000   -5.06109
174240.0000   -5.13639
174280.0000   -4.20139
174320.0000   -4.52442
174360.0000   -5.37407
174400.0000   -4.35498
174440.0000   -4.85604
174480.0000   -4.98855
174520.0000   -4.59185
174560.0000   -5.68979
174600.0000   -4.90329
174640.0000   -4.74603
174680.0000   -3.92141
174720.0000   -4.85718
174760.0000   -4.86378
174800.0000   -4.08753
174840.0000   -4.57954
174880.0000   -5.57179
174920.0000   -4.83983
174960.0000   -4.54011
175000.0000   -5.22502
175040.0000   -4.29144
175080.0000   -3.87182
175120.0000   -4.66339
175160.0000   -4.82986
175200.0000   -4.36378
175240.0000   -4.19624
175280.0000   -4.94467
175320.0000   -4.59077
175360.0000   -4.67780
175400.0000   -4.74151
175440.0000   -4.57944
175480.0000   -4.71476
175520.0000   -4.98099
175560.0000   -4.90373
175600.0000   -5.08321
175640.0000   -4.40118
175680.0000   -4.37486
175720.0000   -4.88564
175760.0000   -4.34493
175800.0000   -4.18817
175840.0000   -4.56742
175880.0000   -5.14800
175920.0000   -4.52587
175960.0000   -4.39366
176000.0000   -4.95150
176040.0000   -5.61755
176080.0000   -4.15338
176120.0000   -4.94543
176160.0000   -4.29691
176200.0000   -4.57823
176240.0000   -4.76299
176280.0000   -5.15023
176320.0000   -5.74293
176360.0000   -5.12769
176400.0000   -4.43297
176440.0000   -3.88967
176480.0000   -4.76049
176520.0000   -4.57196
176560.0000   -4.57276
176600.0000   -3.88083
176640.0000   -4.00537
176680.0000   -4.43694
176720.0000   -3.65016
176760.0000   -4.62219
176800.0000   -2.91606
176840.0000   -3.79856
176880.0000   -3.70636
176920.0000   -3.80920
176960.0000   -3.35814
177000.0000   -3.87583
177040.0000   -3.74452
177080.0000   -4.14313
177120.0000   -3.37784
177160.0000   -2.61352
177200.0000   -3.01037
177240.0000   -3.33247
177280.0000   -3.57762
177320.0000   -3.89763
177360.0000   -3.59108
177400.0000   -4.15274
177440.0000   -3.07277
177480.0000   -3.87202
177520.0000   -3.45251
177560.0000   -3.68171
177600.0000   -3.37819
177640.0000   -3.74589
177680.0000   -4.59557
177720.0000   -4.22645
177760.0000   -3.47929
177800.0000   -3.54700
177840.0000   -4.14965
177880.0000   -4.63247
177920.0000   -4.67475
177960.0000   -3.02890
178000.0000   -3.74484
178040.0000   -3.77348
178080.0000   -4.53983
178120.0000   -4.34899
178160.0000   -3.28183
178200.0000   -4.70878
178240.0000   -3.77020
178280.0000   -3.66741
178320.0000   -3.80737
178360.0000   -3.54551
178400.0000   -3.84843
178440.0000   -3.07211
178480.0000   -3.24378
178520.0000   -3.11486
178560.0000   -3.69496
178600.0000   -3.17766
178640.0000   -4.17951
178680.0000   -4.22460
178720.0000   -3.10625
178760.0000   -3.89997
178800.0000   -3.72383
178840.0000   -3.91659
178880.0000   -3.86414
178920.0000   -3.76925
178960.0000   -3.95070
179000.0000   -4.25140
179040.0000   -3.38501
179080.0000   -3.93010
179120.0000   -3.71244
179160.0000   -3.71671
179200.0000   -4.12885
179240.0000   -3.76869
179280.0000   -3.87296
179320.0000   -4.46821
179360.0000   -4.52492
179400.0000   -3.12168
179440.0000   -4.02919
179480.0000   -4.84767
179520.0000   -4.90236
179560.0000   -4.80854
179600.0000   -5.43577
179640.0000   -5.53172
179680.0000   -4.68894
179720.0000   -4.30676
179760.0000   -4.17524
179800.0000   -3.66015
179840.0000   -3.92362
179880.0000   -4.18783
179920.0000   -4.17820
179960.0000   -3.92065
180000.0000   -3.95577
180040.0000   -2.91181
180080.0000   -2.63353
180120.0000   -2.82760
180160.0000   -3.30074
180200.0000   -3.57323
180240.0000   -3.34285
180280.0000   -2.71307
180320.0000   -3.72795
180360.0000   -3.73038
180400.0000   -3.14190
180440.0000   -4.46681
180480.0000   -3.82002
180520.0000   -4.06524
180560.0000   -3.02152
180600.0000   -3.51810
180640.0000   -3.94081
180680.0000   -4.13995
180720.0000   -3.89560
180760.0000   -4.59249
180800.0000   -3.53190
180840.0000   -3.87575
180880.0000   -4.64482
180920.0000   -4.05854
180960.0000   -2.79263
181000.0000   -3.25145
181040.0000   -4.01490
181080.0000   -3.85235
181120.0000   -3.04204
181160.0000   -2.86655
181200.0000   -2.63428
181240.0000   -2.83467
181280.0000   -3.56443
181320.0000   -3.62740
181360.0000   -3.10892
181400.0000   -2.97386
181440.0000   -2.63003
181480.0000   -2.71209
181520.0000   -3.96741
181560.0000   -3.46271
181600.0000   -2.65243
181640.0000   -3.45771
181680.0000   -3.46528
181720.0000   -3.27137
181760.0000   -3.56796
181800.0000   -3.61402
181840.0000   -3.67065
181880.0000   -4.74715
181920.0000   -3.93255
181960.0000   -3.45180
182000.0000   -4.12757
182040.0000   -4.94867
182080.0000   -4.79700
182120.0000   -3.96530
182160.0000   -4.24457
182200.0000   -4.12015
182240.0000   -5.01488
182280.0000   -3.77796
182320.0000   -3.55404
182360.0000   -4.71501
182400.0000   -5.36411
182440.0000   -5.66227
182480.0000   -5.17707
182520.0000   -4.43537
182560.0000   -4.97601
182600.0000   -3.78123
182640.0000   -4.85118
182680.0000   -4.68088
182720.0000   -4.18477
182760.0000   -4.30437
182800.0000   -3.62868
182840.0000   -4.21375
182880.0000   -3.88896
182920.0000   -4.76150
182960.0000   -3.93039
183000.0000   -3.20158
183040.0000   -3.98700
183080.0000   -4.06654
183120.0000   -3.61449
183160.0000   -2.79544
183200.0000   -3.10949
183240.0000   -2.79566
183280.0000   -2.74218
183320.0000   -3.27967
183360.0000   -2.75923
183400.0000   -2.58824
183440.0000   -2.54679
183480.0000   -2.81664
183520.0000   -2.47411
183560.0000   -3.87630
183600.0000   -3.11199
183640.0000   -2.88338
183680.0000   -3.42709
183720.0000   -3.40834
183760.0000   -3.42771
183800.0000   -3.40464
183840.0000   -3.52635
183880.0000   -4.45734
183920.0000   -4.59817
183960.0000   -5.09595
184000.0000   -4.79260
184040.0000   -4.16740
184080.0000   -4.97599
184120.0000   -3.21983
184160.0000   -3.71272
184200.0000   -3.00203
184240.0000   -3.57580
184280.0000   -3.85760
184320.0000   -2.73888
184360.0000   -2.60598
184400.0000   -2.36822
184440.0000   -3.45527
184480.0000   -2.75850
184520.0000   -2.73266
184560.0000   -3.87189
184600.0000   -4.16561
184640.0000   -3.38194
184680.0000   -2.87576
184720.0000   -2.96804
184760.0000   -3.06033
184800.0000   -2.87827
184840.0000   -2.67956
184880.0000   -3.02535
184920.0000   -3.75177
184960.0000   -3.71536
185000.0000   -3.64659
185040.0000   -4.04095
185080.0000   -3.37755
185120.0000   -2.28939
185160.0000   -3.74614
185200.0000   -3.13677
185240.0000   -3.15387
185280.0000   -3.53568
185320.0000   -3.94594
185360.0000   -3.27181
185400.0000   -3.08112
185440.0000   -2.98071
185480.0000   -4.13497
185520.0000   -4.12495
185560.0000   -3.32116
185600.0000   -2.54011
185640.0000   -2.97716
185680.0000   -2.73503
185720.0000   -2.23225
185760.0000   -3.29449
185800.0000   -2.57759
185840.0000   -2.95139
185880.0000   -3.73750
185920.0000   -3.99054
185960.0000   -4.15980
186000.0000   -3.80934
186040.0000   -4.36853
186080.0000   -3.75905
186120.0000   -3.49454
186160.0000   -2.90390
186200.0000   -2.44939
186240.0000   -3.12056
186280.0000   -2.65421
186320.0000   -3.29151
186360.0000   -3.30408
186400.0000   -3.82544
186440.0000   -2.66449
186480.0000   -3.35547
186520.0000   -3.18501
186560.0000   -4.38587
186600.0000   -3.43938
186640.0000   -2.88899
186680.0000   -2.84364
186720.0000   -2.46432
186760.0000   -2.42966
186800.0000   -2.92579
186840.0000   -2.48180
186880.0000   -2.92857
186920.0000   -3.00202
186960.0000   -2.70718
187000.0000   -3.30923
187040.0000   -2.60564
187080.0000   -2.56503
187120.0000   -2.85185
187160.0000   -2.52532
187200.0000   -2.37395
187240.0000   -2.96892
187280.0000   -2.18037
187320.0000   -2.88203
187360.0000   -3.60920
187400.0000   -2.88049
187440.0000   -3.86402
187480.0000   -3.80502
187520.0000   -2.79411
187560.0000   -4.05032
187600.0000   -3.54838
187640.0000   -3.23354
187680.0000   -3.59123
187720.0000   -2.76063
187760.0000   -3.21362
187800.0000   -3.31647
187840.0000   -2.68203
187880.0000   -3.27775
187920.0000   -3.22101
187960.0000   -4.33256
188000.0000   -3.56496
188040.0000   -3.99080
188080.0000   -3.66609
188120.0000   -4.05096
188160.0000   -4.39341
188200.0000   -3.93790
188240.0000   -3.84265
188280.0000   -3.51898
188320.0000   -4.74229
188360.0000   -3.99505
188400.0000   -3.87633
188440.0000   -3.92326
188480.0000   -3.83677
188520.0000   -3.41759
188560.0000   -3.59812
188600.0000   -3.16016
188640.0000   -2.76581
188680.0000   -3.26674
188720.0000   -3.90581
188760.0000   -3.95151
188800.0000   -4.21642
188840.0000   -4.92946
188880.0000   -4.99553
188920.0000   -5.50941
188960.0000   -4.45122
189000.0000   -4.95762
189040.0000   -3.50895
189080.0000   -4.39101
189120.0000   -3.96782
189160.0000   -3.21327
189200.0000   -4.03039
189240.0000   -3.89744
189280.0000   -3.31939
189320.0000   -3.10499
189360.0000   -3.65889
189400.0000   -3.08170
189440.0000   -3.70147
189480.0000   -3.51972
189520.0000   -3.45002
189560.0000   -3.88878
189600.0000   -4.62527
189640.0000   -3.88341
189680.0000   -3.37057
189720.0000   -3.60635
189760.0000   -3.56012
189800.0000   -3.60240
189840.0000   -3.84045
189880.0000   -3.71535
189920.0000   -3.03266
189960.0000   -3.26179
190000.0000   -3.59071
190040.0000   -2.90512
190080.0000   -3.74207
190120.0000   -3.65363
190160.0000   -2.70952
190200.0000   -2.69149
190240.0000   -3.50681
190280.0000   -3.94185
190320.0000   -3.24003
190360.0000   -3.10271
190400.0000   -2.76198
190440.0000   -2.26489
190480.0000   -2.53109
190520.0000   -2.79536
190560.0000   -2.96449
190600.0000   -3.59884
190640.0000   -3.50429
190680.0000   -4.15631
190720.0000   -2.98139
190760.0000   -3.60717
190800.0000   -3.25332
190840.0000   -2.97463
190880.0000   -4.01186
190920.0000   -3.53447
190960.0000   -4.38654
191000.0000   -4.30074
191040.0000   -3.67489
191080.0000   -3.71788
191120.0000   -4.32550
191160.0000   -2.79749
191200.0000   -3.29214
191240.0000   -2.97767
191280.0000   -3.59230
191320.0000   -3.00372
191360.0000   -2.61236
191400.0000   -2.62423
191440.0000   -1.98068
191480.0000   -1.22667
191520.0000   -2.35151
191560.0000   -2.94837
191600.0000   -2.09999
191640.0000   -1.77970
191680.0000   -3.06141
191720.0000   -3.17382
191760.0000   -3.07528
191800.0000   -3.81745
191840.0000   -3.70483
191880.0000   -3.46700
191920.0000   -2.48202
191960.0000   -2.39550
192000.0000   -2.47344
192040.0000   -2.58466
192080.0000   -2.93660
192120.0000   -2.54393
192160.0000   -3.60478
192200.0000   -3.01129
192240.0000   -2.12711
192280.0000   -2.93525
192320.0000   -2.68367
192360.0000   -2.91752
192400.0000   -3.43762
192440.0000   -2.65798
192480.0000   -2.93991
192520.0000   -2.85279
192560.0000   -2.74729
192600.0000   -1.92372
192640.0000   -2.30365
192680.0000   -2.17403
192720.0000   -2.73292
192760.0000   -3.13134
192800.0000   -3.15095
192840.0000   -2.74907
192880.0000   -2.29602
192920.0000   -2.65903
192960.0000   -2.49858
193000.0000   -2.70179
193040.0000   -2.92556
193080.0000   -1.55970
193120.0000   -2.45111
193160.0000   -2.90354
193200.0000   -2.26589
193240.0000   -2.95434
193280.0000   -3.08489
193320.0000   -2.96299
193360.0000   -2.79511
193400.0000   -2.65110
193440.0000   -2.74480
193480.0000   -2.54296
193520.0000   -2.56114
193560.0000   -3.18357
193600.0000   -2.23238
193640.0000   -1.68707
193680.0000   -2.48168
193720.0000   -2.37541
193760.0000   -2.77683
193800.0000   -2.25894
193840.0000   -2.50889
193880.0000   -3.37407
193920.0000   -2.88369
193960.0000   -2.68007
194000.0000   -2.73391
194040.0000   -3.15178
194080.0000   -2.95602
194120.0000   -3.63101
194160.0000   -2.61752
194200.0000   -3.73539
194240.0000   -3.69425
194280.0000   -3.12129
194320.0000   -2.17475
194360.0000   -2.78925
194400.0000   -3.53006
194440.0000   -3.36022
194480.0000   -2.77001
194520.0000   -3.55913
194560.0000   -2.92560
194600.0000   -4.09418
194640.0000   -4.09382
194680.0000   -3.28324
194720.0000   -3.17789
194760.0000   -3.36650
194800.0000   -3.41322
194840.0000   -4.58929
194880.0000   -3.93002
194920.0000   -3.21212
194960.0000   -3.46729
195000.0000   -4.76999
195040.0000   -4.79075
195080.0000   -4.96104
195120.0000   -5.04205
195160.0000   -4.57291
195200.0000   -4.97686
195240.0000   -4.21370
195280.0000   -4.99717
195320.0000   -5.13240
195360.0000   -5.04093
195400.0000   -4.93805
195440.0000   -4.97306
195480.0000   -4.69707
195520.0000   -3.92033
195560.0000   -3.75307
195600.0000   -3.73278
195640.0000   -4.34181
195680.0000   -3.54974
195720.0000   -2.92278
195760.0000   -3.81497
195800.0000   -4.11026
195840.0000   -3.05894
195880.0000   -3.27112
195920.0000   -3.73645
195960.0000   -4.36546
196000.0000   -3.23109
196040.0000   -2.67423
196080.0000   -2.76244
196120.0000   -3.51595
196160.0000   -3.77137
196200.0000   -3.91953
196240.0000   -3.81561
196280.0000   -3.73294
196320.0000   -4.03521
196360.0000   -4.39081
196400.0000   -3.10078
196440.0000   -3.91140
196480.0000   -4.28733
196520.0000   -4.13068
196560.0000   -4.61370
196600.0000   -4.58355
196640.0000   -4.26909
196680.0000   -4.14518
196720.0000   -4.12050
196760.0000   -3.75275
196800.0000   -4.13542
196840.0000   -4.13517
196880.0000   -3.70317
196920.0000   -3.82906
196960.0000   -3.27194
197000.0000   -4.29473
197040.0000   -3.61576
197080.0000   -4.03044
197120.0000   -4.43528
197160.0000   -2.57620
197200.0000   -2.99548
197240.0000   -3.70104
197280.0000   -3.66865
197320.0000   -3.91818
197360.0000   -3.94262
197400.0000   -3.35399
197440.0000   -4.06865
197480.0000   -4.55622
197520.0000   -3.82349
197560.0000   -3.45473
197600.0000   -3.78205
197640.0000   -3.57452
197680.0000   -4.02737
197720.0000   -4.09758
197760.0000   -3.56600
197800.0000   -3.70099
197840.0000   -4.17873
197880.0000   -3.80508
197920.0000   -4.97357
197960.0000   -4.41098
198000.0000   -4.48139
198040.0000   -3.80111
198080.0000   -3.64884
198120.0000   -4.21354
198160.0000   -4.69032
198200.0000   -4.13410
198240.0000   -4.45013
198280.0000   -4.45121
198320.0000   -4.57263
198360.0000   -4.74011
198400.0000   -3.66567
198440.0000   -4.50828
198480.0000   -4.28094
198520.0000   -4.92665
198560.0000   -5.12199
198600.0000   -4.71310
198640.0000   -4.59391
198680.0000   -5.22869
198720.0000   -5.77541
198760.0000   -4.74377
198800.0000   -5.41662
198840.0000   -5.01346
198880.0000   -4.85633
198920.0000   -3.40633
198960.0000   -3.61963
199000.0000   -4.35963
199040.0000   -4.10601
199080.0000   -4.59923
199120.0000   -3.79581
199160.0000   -4.88689
199200.0000   -4.96634
199240.0000   -4.60321
199280.0000   -4.35400
199320.0000   -5.07338
199360.0000   -5.18653
199400.0000   -5.33475
199440.0000   -4.60178
199480.0000   -4.00327
199520.0000   -3.97855
199560.0000   -4.22548
199600.0000   -3.84747
199640.0000   -4.02603
199680.0000   -3.82625
199720.0000   -4.41313
199760.0000   -5.00390
199800.0000   -4.73463
199840.0000   -5.05705
199880.0000   -5.24204
199920.0000   -5.15284
199960.0000   -4.65580
200000.0000   -4.25900
200040.0000   -4.96491
200080.0000   -4.33789
200120.0000   -4.25326
200160.0000   -3.98770
200200.0000   -4.16381
200240.0000   -4.68549
200280.0000   -5.07474
200320.0000   -5.41968
200360.0000   -5.01936
200400.0000   -5.19958
200440.0000   -4.54341
200480.0000   -4.25366
200520.0000   -5.11021
200560.0000   -4.25578
200600.0000   -4.96868
200640.0000   -4.65438
200680.0000   -5.52665
200720.0000   -5.72188
200760.0000   -5.48408
200800.0000   -4.99599
200840.0000   -5.28292
200880.0000   -5.25802
200920.0000   -5.74108
200960.0000   -5.45704
201000.0000   -5.05505
201040.0000   -4.69318
201080.0000   -4.29947
201120.0000   -4.53142
201160.0000   -5.27262
201200.0000   -4.97749
201240.0000   -4.71319
201280.0000   -4.69498
201320.0000   -5.04960
201360.0000   -5.65096
201400.0000   -4.80655
201440.0000   -4.79371
201480.0000   -5.76779
201520.0000   -4.82603
201560.0000   -3.86941
201600.0000   -4.50762
201640.0000   -4.17917
201680.0000   -3.88958
201720.0000   -4.17066
201760.0000   -4.11812
201800.0000   -3.45732
201840.0000   -3.32704
201880.0000   -3.40034
201920.0000   -4.54109
201960.0000   -3.83606
202000.0000   -3.66745
202040.0000   -4.28776
202080.0000   -3.82268
202120.0000   -3.67255
202160.0000   -2.72485
202200.0000   -3.77079
202240.0000   -3.63426
202280.0000   -3.70271
202320.0000   -2.78457
202360.0000   -3.44751
202400.0000   -3.60877
202440.0000   -4.88728
202480.0000   -4.39036
202520.0000   -4.06686
202560.0000   -5.05198
202600.0000   -5.69456
202640.0000   -5.06807
202680.0000   -4.46937
202720.0000   -3.94216
202760.0000   -3.99393
202800.0000   -3.96980
202840.0000   -3.97648
202880.0000   -4.52496
202920.0000   -4.44265
202960.0000   -4.84579
203000.0000   -4.09635
203040.0000   -4.02874
203080.0000   -4.42887
203120.0000   -2.58593
203160.0000   -3.21810
203200.0000   -3.28433
203240.0000   -2.85593
203280.0000   -3.98189
203320.0000   -3.45781
203360.0000   -3.53659
203400.0000   -4.05031
203440.0000   -3.51746
203480.0000   -4.29473
203520.0000   -3.81592
203560.0000   -4.38578
203600.0000   -3.75848
203640.0000   -3.28290
203680.0000   -4.27622
203720.0000   -2.94727
203760.0000   -3.48350
203800.0000   -4.10461
203840.0000   -3.53839
203880.0000   -3.88104
203920.0000   -4.44420
203960.0000   -3.72896
204000.0000   -4.35708
204040.0000   -3.72669
204080.0000   -4.43726
204120.0000   -4.02934
204160.0000   -4.51105
204200.0000   -4.26768
204240.0000   -5.21743
204280.0000   -5.78359
204320.0000   -5.09617
204360.0000   -4.36516
204400.0000   -3.45385
204440.0000   -4.09937
204480.0000   -3.53165
204520.0000   -4.88622
204560.0000   -4.30000
204600.0000   -3.89565
204640.0000   -3.33635
204680.0000   -2.82725
204720.0000   -3.92321
204760.0000   -4.17740
204800.0000   -4.08790
204840.0000   -3.80086
204880.0000   -4.29139
204920.0000   -4.38560
204960.0000   -3.83147
205000.0000   -4.12144
205040.0000   -4.59948
205080.0000   -3.92640
205120.0000   -4.69077
205160.0000   -4.15010
205200.0000   -4.62870
205240.0000   -4.86111
205280.0000   -4.70480
205320.0000   -4.98927
205360.0000   -4.86836
205400.0000   -3.30293
205440.0000   -4.91775
205480.0000   -4.89091
205520.0000   -5.00334
205560.0000   -4.04170
205600.0000   -4.29211
205640.0000   -5.21574
205680.0000   -6.34850
205720.0000   -5.08098
205760.0000   -5.19855
205800.0000   -5.41816
205840.0000   -4.60231
205880.0000   -5.04716
205920.0000   -4.21572
205960.0000   -4.61782
206000.0000   -5.39146
206040.0000   -4.33991
206080.0000   -4.72631
206120.0000   -4.60238
206160.0000   -4.16491
206200.0000   -5.00476
206240.0000   -5.03330
206280.0000   -5.34396
206320.0000   -5.81721
206360.0000   -4.29604
206400.0000   -5.14748
206440.0000   -5.03734
206480.0000   -3.88879
206520.0000   -4.30362
206560.0000   -3.80430
206600.0000   -3.97388
206640.0000   -4.00938
206680.0000   -4.83422
206720.0000   -4.93684
206760.0000   -4.41698
206800.0000   -4.91815
206840.0000   -5.21930
206880.0000   -4.97286
206920.0000   -5.82354
206960.0000   -5.05629
207000.0000   -5.34994
207040.0000   -4.48957
207080.0000   -5.31152
207120.0000   -5.21971
207160.0000   -4.42825
207200.0000   -4.06725
207240.0000   -3.81532
207280.0000   -4.28212
207320.0000   -4.48717
207360.0000   -4.72612
207400.0000   -4.47143
207440.0000   -4.90915
207480.0000   -4.77836
207520.0000   -4.60361
207560.0000   -4.91059
207600.0000   -4.89670
207640.0000   -5.00725
207680.0000   -3.53925
207720.0000   -4.21236
207760.0000   -2.93452
207800.0000   -4.12340
207840.0000   -3.94380
207880.0000   -4.91643
207920.0000   -4.08070
207960.0000   -4.35035
208000.0000   -4.76059
208040.0000   -3.98641
208080.0000   -4.86373
208120.0000   -5.20052
208160.0000   -4.56097
208200.0000   -4.81003
208240.0000   -5.21888
208280.0000   -3.90757
208320.0000   -4.36030
208360.0000   -3.36036
208400.0000   -3.14929
208440.0000   -4.12757
208480.0000   -3.40785
208520.0000   -3.59836
208560.0000   -4.70747
208600.0000   -5.16258
208640.0000   -3.64936
208680.0000   -3.71764
208720.0000   -4.39110
208760.0000   -4.59242
208800.0000   -3.98597
208840.0000   -3.32697
208880.0000   -4.02311
208920.0000   -3.22311
208960.0000   -3.19313
209000.0000   -3.18913
209040.0000   -4.00334
209080.0000   -3.45727
209120.0000   -3.73244
209160.0000   -3.15063
209200.0000   -4.01577
209240.0000   -4.55298
209280.0000   -4.26541
209320.0000   -4.68525
209360.0000   -5.21786
209400.0000   -5.52021
209440.0000   -5.25086
209480.0000   -4.57493
209520.0000   -5.01724
209560.0000   -4.96144
209600.0000   -4.03484
209640.0000   -4.02191
209680.0000   -4.52502
209720.0000   -4.58679
209760.0000   -4.01564
209800.0000   -4.69649
209840.0000   -3.74931
209880.0000   -3.71799
209920.0000   -3.38655
209960.0000   -4.85231
210000.0000   -4.57446
210040.0000   -4.16703
210080.0000   -4.15610
210120.0000   -3.74634
210160.0000   -4.67223
210200.0000   -4.71044
210240.0000   -4.07308
210280.0000   -3.97704
210320.0000   -4.51175
210360.0000   -4.42640
210400.0000   -2.92231
210440.0000   -4.14440
210480.0000   -3.37019
210520.0000   -2.98328
210560.0000   -4.47240
210600.0000   -4.30786
210640.0000   -2.90467
210680.0000   -1.75354
210720.0000   -3.15094
210760.0000   -3.45783
210800.0000   -2.95964
210840.0000   -3.89650
210880.0000   -3.45146
210920.0000   -2.96057
210960.0000   -3.21381
211000.0000   -3.52306
211040.0000   -2.94910
211080.0000   -3.49559
211120.0000   -2.98896
211160.0000   -3.83807
211200.0000   -3.33134
211240.0000   -2.40339
211280.0000   -3.15073
211320.0000   -3.45457
211360.0000   -3.40268
211400.0000   -3.26403
211440.0000   -4.16373
211480.0000   -3.93375
211520.0000   -3.35504
211560.0000   -1.80052
211600.0000   -2.96594
211640.0000   -3.18575
211680.0000   -3.76310
211720.0000   -4.02426
211760.0000   -4.16645
211800.0000   -3.28724
211840.0000   -3.76391
211880.0000   -4.47818
211920.0000   -4.19763
211960.0000   -3.34200
212000.0000   -3.13958
212040.0000   -3.67061
212080.0000   -3.67044
212120.0000   -5.13009
212160.0000   -4.13067
212200.0000   -3.89449
212240.0000   -2.98302
212280.0000   -4.21920
212320.0000   -3.46961
212360.0000   -4.72957
212400.0000   -3.06430
212440.0000   -3.30797
212480.0000   -3.14367
212520.0000   -2.53476
212560.0000   -1.68485
212600.0000   -0.23492
212640.0000   -1.03429
212680.0000    0.93964
212720.0000    0.86964
212760.0000    0.16958
212800.0000   -1.22737
212840.0000   -0.70914
212880.0000   -0.29803
212920.0000    0.02682
212960.0000   -0.18640
213000.0000   -0.30493
213040.0000   -0.60267
213080.0000   -0.52634
213120.0000   -0.50965
213160.0000    0.59451
213200.0000    0.28987
213240.0000    1.38473
213280.0000    1.03550
213320.0000    0.00108
213360.0000    0.54775
213400.0000    1.24406
213440.0000    0.72005
213480.0000    0.58610
213520.0000    0.59341
213560.0000    0.76002
213600.0000    0.05676
213640.0000   -0.91812
213680.0000   -0.22605
213720.0000    0.10010
213760.0000    0.19073
213800.0000    0.10913
213840.0000    0.57105
213880.0000    0.63946
213920.0000    0.35377
213960.0000    1.01457
214000.0000    0.94671
214040.0000   -0.04594
214080.0000    0.29833
214120.0000    0.09572
214160.0000   -0.28854
214200.0000    0.01341
214240.0000    0.27570
214280.0000   -0.67181
214320.0000   -0.14821
214360.0000   -0.50277
214400.0000    0.17306
214440.0000   -0.42779
214480.0000   -0.07535
214520.0000    0.17698
214560.0000    0.30213
214600.0000    0.60011
214640.0000    0.45094
214680.0000    1.44146
214720.0000    1.07755
214760.0000    1.22127
214800.0000    0.01211
214840.0000    0.91798
214880.0000    1.26280
214920.0000   -0.07719
214960.0000    0.17117
215000.0000    0.62055
215040.0000    0.15372
215080.0000    0.11609
215120.0000   -0.94455
215160.0000    0.14456
215200.0000    0.98834
215240.0000    1.09935
215280.0000    0.45594
215320.0000    0.54768
215360.0000    0.67898
215400.0000    0.56936
215440.0000    0.64298
215480.0000    0.80105
215520.0000    1.82417
215560.0000    1.25022
215600.0000    1.65085
215640.0000    1.77196
215680.0000    1.20378
215720.0000    1.54714
215760.0000    1.01466
215800.0000    0.70098
215840.0000    1.31617
215880.0000    1.93288
215920.0000    0.75918
215960.0000    1.98364
216000.0000    1.45703
216040.0000    1.82954
216080.0000    1.66304
216120.0000    2.95529
216160.0000    2.61470
216200.0000    2.48177
216240.0000    2.73666
216280.0000    3.57377
216320.0000    2.59548
216360.0000    2.56046
216400.0000    2.16690
216440.0000    2.49526
216480.0000    2.92035
216520.0000    1.44395
216560.0000    4.03830
216600.0000    4.71237
216640.0000    3.57952
216680.0000    3.00399
216720.0000    3.48643
216760.0000    1.72190
216800.0000    2.45077
216840.0000    1.21464
216880.0000    2.76968
216920.0000    2.60701
216960.0000    2.18287
217000.0000    2.04241
217040.0000    2.69984
217080.0000    3.36522
217120.0000    3.32488
217160.0000    3.82478
217200.0000    2.59878
217240.0000    2.93707
217280.0000    2.67519
217320.0000    3.49497
217360.0000    3.34358
217400.0000    3.75065
217440.0000    3.45154
217480.0000    3.73983
217520.0000    3.36500
217560.0000    2.97072
217600.0000    4.01108
217640.0000    4.73012
217680.0000    3.31216
217720.0000    3.71762
217760.0000    2.58259
217800.0000    2.80791
217840.0000    3.67306
217880.0000    3.17732
217920.0000    2.55365
217960.0000    2.33209
218000.0000    3.77118
218040.0000    4.40662
218080.0000    3.45833
218120.0000    2.98900
218160.0000    3.60221
218200.0000    3.61338
218240.0000    4.34848
218280.0000    3.59524
218320.0000    4.15217
218360.0000    3.09802
218400.0000    1.72392
218440.0000    2.49864
218480.0000    2.88940
218520.0000    3.10314
218560.0000    3.50048
218600.0000    2.57720
218640.0000    2.97981
218680.0000    2.79465
218720.0000    3.42535
218760.0000    3.00113
218800.0000    3.34204
218840.0000    3.91773
218880.0000    3.16475
218920.0000    4.06907
218960.0000    4.13311
219000.0000    3.63351
219040.0000    3.97901
219080.0000    2.07942
219120.0000    3.33268
219160.0000    1.99586
219200.0000    3.62704
219240.0000    3.86964
219280.0000    4.28377
219320.0000    4.31781
219360.0000    2.21151
219400.0000    2.42175
219440.0000    1.90923
219480.0000    2.26856
219520.0000    2.39123
219560.0000    2.81141
219600.0000    1.91639
219640.0000    2.40157
219680.0000    0.72848
219720.0000    1.51867
219760.0000    1.38026
219800.0000    1.53344
219840.0000    0.89902
219880.0000    1.01544
219920.0000    0.39144
219960.0000   -0.46715
220000.0000    0.35590
220040.0000    0.67088
220080.0000    0.72056
220120.0000    0.83711
220160.0000   -0.31904
220200.0000   -0.96758
220240.0000    0.15435
220280.0000    0.35996
220320.0000    0.33814
220360.0000    0.34000
220400.0000    0.12470
220440.0000   -0.18413
220480.0000   -0.72354
220520.0000   -0.52374
220560.0000    0.50469
220600.0000    0.97802
220640.0000    0.24400
220680.0000    0.33959
220720.0000    0.23092
220760.0000    0.17974
220800.0000    1.28562
220840.0000    0.60157
220880.0000    0.56394
220920.0000    0.64296
220960.0000    0.86037
221000.0000    0.14210
221040.0000    0.66697
221080.0000    0.85376
221120.0000    1.36041
221160.0000    0.45102
221200.0000    0.16535
221240.0000    0.41468
221280.0000    1.14161
221320.0000    0.68990
221360.0000    1.27638
221400.0000    0.86698
221440.0000    0.11084
221480.0000    0.61561
221520.0000    0.08901
221560.0000    0.32455
221600.0000    1.20219
221640.0000    0.50813
221680.0000    0.72581
221720.0000    0.46516
221760.0000    1.15597
221800.0000    0.77507
221840.0000    0.72951
221880.0000    0.86626
221920.0000    1.11032
221960.0000    0.71367
222000.0000    1.48973
222040.0000    1.16730
222080.0000    1.66817
222120.0000    1.48324
222160.0000    1.03543
222200.0000    0.82535
222240.0000    0.70342
222280.0000   -0.05828
222320.0000   -0.86380
222360.0000   -0.48720
222400.0000   -0.98779
222440.0000   -1.26772
222480.0000   -0.17223
222520.0000   -0.97462
222560.0000   -0.40406
222600.0000    0.21847
222640.0000   -0.19439
222680.0000   -0.12158
222720.0000    0.21264
222760.0000    0.10552
222800.0000    0.32138
222840.0000    0.09929
222880.0000    0.54432
222920.0000    0.71084
222960.0000    1.24821
223000.0000    0.47157
223040.0000    0.31465
223080.0000    0.85702
223120.0000    0.64165
223160.0000   -0.34927
223200.0000    0.93804
223240.0000    0.90968
223280.0000    1.85454
223320.0000    1.73286
223360.0000    1.39012
223400.0000    1.58285
223440.0000    1.39097
223480.0000    2.31601
223520.0000    1.45943
223560.0000    1.52392
223600.0000    1.44541
223640.0000    0.92520
223680.0000    0.90945
223720.0000    1.29692
223760.0000    1.45397
223800.0000    1.18949
223840.0000    0.82386
223880.0000    0.83803
223920.0000    1.13762
223960.0000    0.60290
224000.0000    0.78536
224040.0000    0.53597
224080.0000    1.47691
224120.0000    0.42605
224160.0000    0.67252
224200.0000    0.94097
224240.0000    0.46947
224280.0000    1.29962
224320.0000    0.84748
224360.0000    0.86093
224400.0000    0.58015
224440.0000    0.30839
224480.0000    0.28701
224520.0000    0.59580
224560.0000    0.17140
224600.0000    0.04963
224640.0000    0.80468
224680.0000    0.90226
224720.0000    0.27301
224760.0000    0.37183
224800.0000    0.87063
224840.0000    0.52235
224880.0000    0.32461
224920.0000    0.81674
224960.0000    0.81142
225000.0000    0.47673
225040.0000    0.14619
225080.0000    0.31793
225120.0000   -0.00675
225160.0000    0.04627
225200.0000    0.01700
225240.0000    0.11771
225280.0000    1.41261
225320.0000    1.11298
225360.0000    0.70248
225400.0000    1.28406
225440.0000    1.03692
225480.0000    0.92999
225520.0000    1.52895
225560.0000    1.50241
225600.0000    1.11302
225640.0000    0.92679
225680.0000    0.60569
225720.0000    0.31245
225760.0000    0.59904
225800.0000    0.68268
225840.0000    1.41952
225880.0000    0.40427
225920.0000   -0.02122
225960.0000   -0.03342
226000.0000    0.08868
226040.0000   -0.00858
226080.0000   -0.10676
226120.0000    0.17351
226160.0000   -0.65318
226200.0000    0.21945
226240.0000   -0.09565
226280.0000   -0.25796
226320.0000   -0.45502
226360.0000   -0.49163
226400.0000   -0.10770
226440.0000    0.58036
226480.0000    0.09276
226520.0000   -0.31356
226560.0000    0.46532
226600.0000    0.90885
226640.0000    0.03451
226680.0000   -0.77282
226720.0000   -0.04305
226760.0000    0.04592
226800.0000    0.31282
226840.0000    0.12256
226880.0000    0.07528
226920.0000    0.09398
226960.0000    0.30343
227000.0000    0.51070
227040.0000    0.29493
227080.0000    0.06127
227120.0000   -0.20272
227160.0000    0.74777
227200.0000    0.48376
227240.0000    0.33791
227280.0000   -0.33169
227320.0000    0.68161
227360.0000    0.44275
227400.0000    0.63599
227440.0000    0.83557
227480.0000    0.37512
227520.0000    0.44012
227560.0000    0.19054
227600.0000   -0.41046
227640.0000    0.52111
227680.0000    1.10080
227720.0000    1.43938
227760.0000    1.23341
227800.0000    0.50175
227840.0000    0.71946
227880.0000    0.55157
227920.0000    0.28536
227960.0000    0.53815
228000.0000    0.58438
228040.0000    0.21809
228080.0000    0.34834
228120.0000    0.75423
228160.0000    0.43835
228200.0000    0.64599
228240.0000    0.50281
228280.0000    1.24870
228320.0000    0.37446
228360.0000    0.61756
228400.0000    0.92506
228440.0000    0.82950
228480.0000    1.14619
228520.0000    0.82641
228560.0000    1.04024
228600.0000    0.36506
228640.0000    1.19213
228680.0000    0.82327
228720.0000    0.08866
228760.0000    0.62364
228800.0000    0.62028
228840.0000    0.27188
228880.0000    1.17347
228920.0000    0.72588
228960.0000    0.70390
229000.0000    0.91671
229040.0000    0.57114
229080.0000    0.50375
229120.0000    0.11928
229160.0000    0.54353
229200.0000    0.08374
229240.0000    0.36154
229280.0000    0.86853
229320.0000    0.41114
229360.0000   -0.03638
229400.0000    0.73710
229440.0000    1.22845
229480.0000    0.72091
229520.0000    1.61156
229560.0000    0.64218
229600.0000    1.29115
229640.0000    0.13275
229680.0000    0.72908
229720.0000    0.06111
229760.0000    0.84418
229800.0000    1.31615
229840.0000    0.79679
229880.0000    0.23442
229920.0000    1.21565
229960.0000    0.91612
230000.0000    1.43184
230040.0000    1.56891
230080.0000    1.03392
230120.0000    0.54530
230160.0000    0.54863
230200.0000    0.42334
230240.0000    0.69539
230280.0000    0.33634
230320.0000    0.35901
230360.0000    1.04544
230400.0000    0.45430
230440.0000    0.19892
230480.0000    0.74032
230520.0000    0.84699
230560.0000    0.96718
230600.0000    1.09528
230640.0000    1.60028
230680.0000    0.80350
230720.0000    0.28187
230760.0000    0.47736
230800.0000    0.14723
230840.0000    0.07182
230880.0000    0.81424
230920.0000    1.35536
230960.0000    1.48926
231000.0000    1.24466
231040.0000    1.23721
231080.0000    0.98192
231120.0000    0.92735
231160.0000    1.25030
231200.0000    1.82385
231240.0000    0.55457
231280.0000    0.96083
231320.0000    0.92272
231360.0000    0.79323
231400.0000    0.50409
231440.0000    0.86054
231480.0000    1.31094
231520.0000    0.71989
231560.0000    0.41829
231600.0000    1.20458
231640.0000    1.22334
231680.0000    0.99850
231720.0000    1.73976
231760.0000    1.35363
231800.0000    1.10111
231840.0000    1.32971
231880.0000    1.27907
231920.0000    0.82025
231960.0000    0.83255
232000.0000    1.48918
232040.0000    0.92976
232080.0000    1.54580
232120.0000    1.08030
232160.0000    1.57994
232200.0000    1.36952
232240.0000    1.27882
232280.0000    1.15923
232320.0000    0.67545
232360.0000    0.90890
232400.0000    1.00700
232440.0000    1.20881
232480.0000    0.65072
232520.0000    1.48180
232560.0000    0.52820
232600.0000    1.17074
232640.0000    1.08772
232680.0000    0.16967
232720.0000    0.79061
232760.0000    0.99997
232800.0000    0.54888
232840.0000    0.63687
232880.0000    1.03458
232920.0000    1.06581
232960.0000    1.24315
233000.0000    0.94741
233040.0000    0.91861
233080.0000    0.23823
233120.0000   -0.07859
233160.0000    0.13949
233200.0000    0.06552
233240.0000   -0.38414
233280.0000   -1.04286
233320.0000    0.00934
233360.0000   -0.38963
233400.0000    0.23502
233440.0000   -0.67146
233480.0000    0.26166
233520.0000   -0.13373
233560.0000    0.10786
233600.0000    0.43369
233640.0000    0.08589
233680.0000   -0.29151
233720.0000   -0.13392
233760.0000    0.07093
233800.0000   -0.11366
233840.0000   -0.57723
233880.0000   -0.02205
233920.0000   -0.57011
233960.0000   -1.05309
234000.0000   -0.97955
234040.0000   -0.75236
234080.0000   -1.16206
234120.0000    0.42584
234160.0000    0.06691
234200.0000    0.67799
234240.0000    0.04201
234280.0000    0.05386
234320.0000    0.55966
234360.0000   -0.56151
234400.0000    0.35571
234440.0000   -0.58040
234480.0000   -0.39305
234520.0000    0.82607
234560.0000    0.36595
234600.0000   -0.00282
234640.0000    0.46650
234680.0000    0.39650
234720.0000    0.30168
234760.0000    0.84855
234800.0000    1.21852
234840.0000    1.19667
234880.0000   -0.02069
234920.0000    0.52005
234960.0000    0.75765
235000.0000    0.45061
235040.0000    1.15323
235080.0000    1.53538
235120.0000    0.45300
235160.0000    1.09864
235200.0000    1.26300
235240.0000    0.68257
235280.0000    0.82264
235320.0000    0.49188
235360.0000    0.70403
235400.0000    1.09023
235440.0000    1.23741
235480.0000    0.54272
235520.0000    0.88632
235560.0000    1.16231
235600.0000    0.81681
235640.0000    0.39504
235680.0000    0.63192
235720.0000    0.83395
235760.0000   -0.39818
235800.0000    0.65981
235840.0000    0.87760
235880.0000    0.04757
235920.0000    1.25100
235960.0000    0.66895
236000.0000    0.32370
236040.0000    1.49682
236080.0000    0.59554
236120.0000    0.46607
236160.0000    0.34624
236200.0000    0.47508
236240.0000   -0.13494
236280.0000    0.92907
236320.0000    0.62989
236360.0000    1.29265
236400.0000    0.66434
236440.0000    0.91833
236480.0000    1.20991
236520.0000    0.83257
236560.0000    0.87314
236600.0000    0.83692
236640.0000    0.82105
236680.0000    1.09780
236720.0000    1.29094
236760.0000    1.17819
236800.0000    1.39274
236840.0000    0.54203
236880.0000    0.69022
236920.0000    1.20894
236960.0000    0.44285
237000.0000    0.76985
237040.0000    1.02987
237080.0000    0.98210
237120.0000    1.15405
237160.0000    1.46254
237200.0000    1.09301
237240.0000    0.96657
237280.0000    0.63856
237320.0000    2.32481
237360.0000    1.43750
237400.0000    1.32514
237440.0000    1.64325
237480.0000    0.62626
237520.0000    1.10786
237560.0000    0.73409
237600.0000    0.53452
237640.0000    1.69359
237680.0000    1.14740
237720.0000    0.61038
237760.0000    1.16790
237800.0000    1.13217
237840.0000    1.63517
237880.0000    1.58435
237920.0000    1.14924
237960.0000    1.49444
238000.0000    0.59311
238040.0000    0.90202
238080.0000    0.63811
238120.0000    1.13062
238160.0000    1.25123
238200.0000    0.66979
238240.0000    0.57825
238280.0000    0.92634
238320.0000    0.62352
238360.0000    0.90675
238400.0000    0.66617
238440.0000    1.25398
238480.0000    0.05502
238520.0000    0.86879
238560.0000    0.57522
238600.0000    0.44894
238640.0000    0.07242
238680.0000    0.34267
238720.0000    0.79649
238760.0000    0.85953
238800.0000    0.92192
238840.0000    0.07668
238880.0000    0.03169
238920.0000    0.70612
238960.0000    1.23508
239000.0000    1.88968
239040.0000    1.17549
239080.0000    1.66394
239120.0000    1.10029
239160.0000    1.71667
239200.0000    0.61153
239240.0000    1.35502
239280.0000    0.84066
239320.0000    1.07483
239360.0000    2.03606
239400.0000    0.59172
239440.0000    0.84022
239480.0000    1.05140
239520.0000    1.21348
239560.0000    1.55117
239600.0000    1.21550
239640.0000    1.94864
239680.0000    1.88650
239720.0000    0.94128
239760.0000    1.57441
239800.0000    1.51179
239840.0000    0.83564
239880.0000    1.31337
239920.0000    0.38583
239960.0000    1.33636
240000.0000    0.45535
240040.0000    0.97802
240080.0000    0.48923
240120.0000    1.33571
240160.0000    0.91887
240200.0000    0.83923
240240.0000    0.69501
240280.0000    0.90823
240320.0000    0.69482
240360.0000    0.31094
240400.0000    0.82483
240440.0000    0.97175
240480.0000    0.42397
240520.0000    0.59276
240560.0000    0.69207
240600.0000    0.51378
240640.0000    0.37959
240680.0000    0.58255
240720.0000    0.02567
240760.0000   -0.23298
240800.0000   -0.37377
240840.0000    0.07354
240880.0000   -0.27694
240920.0000    0.41379
240960.0000    0.06081
241000.0000    0.44630
241040.0000    0.19855
241080.0000    0.24988
241120.0000    0.39623
241160.0000    0.02442
241200.0000    0.29850
241240.0000    0.55263
241280.0000    0.89180
241320.0000    0.35613
241360.0000    0.74206
241400.0000    0.15454
241440.0000   -0.26279
241480.0000    0.06646
241520.0000    0.48367
241560.0000    0.06928
241600.0000    0.35497
241640.0000    0.75267
241680.0000    0.64820
241720.0000    0.16376
241760.0000    0.87974
241800.0000    1.11689
241840.0000    0.52399
241880.0000    0.32113
241920.0000   -0.01241
241960.0000    0.53360
242000.0000    0.06534
242040.0000    0.18244
242080.0000   -0.21575
242120.0000    0.42109
242160.0000    0.60618
242200.0000   -0.04293
242240.0000   -0.19164
242280.0000    0.13343
242320.0000    0.21408
242360.0000    0.58235
242400.0000    0.41828
242440.0000    0.32359
242480.0000   -0.08036
242520.0000   -0.78472
242560.0000   -0.06851
242600.0000   -0.06541
242640.0000   -0.25198
242680.0000    0.46227
242720.0000   -0.08834
242760.0000    0.29246
242800.0000    0.29461
242840.0000    0.36763
242880.0000   -0.61712
242920.0000    0.18791
242960.0000    0.01453
243000.0000    0.10110
243040.0000    1.09318
243080.0000    1.01770
243120.0000    0.07462
243160.0000    0.14073
243200.0000    0.66811
243240.0000   -0.08559
243280.0000    0.64742
243320.0000   -0.06279
243360.0000    0.85809
243400.0000    0.94626
243440.0000    0.92981
243480.0000    0.69026
243520.0000    0.39333
243560.0000   -0.17483
243600.0000    0.55024
243640.0000    1.03511
243680.0000    0.47092
243720.0000    0.66004
243760.0000    0.00647
243800.0000   -0.08164
243840.0000    0.30821
243880.0000   -0.03329
243920.0000    0.68454
243960.0000    0.05126
244000.0000   -0.48794
244040.0000    0.47947
244080.0000    0.01277
244120.0000    0.43532
244160.0000   -0.41257
244200.0000    0.05902
244240.0000   -0.12577
244280.0000    0.05043
244320.0000    0.41293
244360.0000    0.44203
244400.0000    0.23460
244440.0000    0.17712
244480.0000   -0.30202
244520.0000    0.14207
244560.0000    0.10427
244600.0000   -0.00858
244640.0000    0.24437
244680.0000    0.06703
244720.0000    0.17242
244760.0000   -0.27050
244800.0000   -0.49099
244840.0000    0.42748
244880.0000    0.19657
244920.0000    0.03862
244960.0000    0.10701
245000.0000   -0.36722
245040.0000    0.06161
245080.0000    0.07597
245120.0000   -0.45905
245160.0000    0.01231
245200.0000   -0.14153
245240.0000    0.08853
245280.0000    0.14345
245320.0000   -0.55768
245360.0000   -0.41506
245400.0000   -0.55772
245440.0000   -0.34646
245480.0000   -0.09976
245520.0000    0.00321
245560.0000    0.47741
245600.0000   -0.53870
245640.0000   -0.22149
245680.0000   -0.41559
245720.0000    0.35425
245760.0000    0.21789
245800.0000    0.22578
245840.0000    0.63465
245880.0000    0.29533
245920.0000    0.19895
245960.0000    0.35899
246000.0000    1.22850
246040.0000    0.44248
246080.0000    0.06541
246120.0000    0.67143
246160.0000    0.73940
246200.0000    0.59996
246240.0000    0.29111
246280.0000    0.63694
246320.0000    0.37421
246360.0000    0.72202
246400.0000    0.41157
246440.0000    0.48018
246480.0000    0.28072
246520.0000   -0.02351
246560.0000    0.19805
246600.0000    0.35945
246640.0000    0.38586
246680.0000   -0.48274
246720.0000    0.20671
246760.0000   -0.28272
246800.0000    0.25557
246840.0000    0.31733
246880.0000    0.50500
246920.0000    0.37826
246960.0000    0.48818
247000.0000    0.31343
247040.0000    0.42228
247080.0000    0.20969
247120.0000    0.00646
247160.0000    0.49279
247200.0000    0.37737
247240.0000   -0.48094
247280.0000    0.50945
247320.0000    0.13820
247360.0000    0.48816
247400.0000   -0.10338
247440.0000    0.74503
247480.0000   -0.41467
247520.0000   -0.20175
247560.0000    0.14990
247600.0000   -0.18227
247640.0000    0.18707
247680.0000   -0.05628
247720.0000   -0.51310
247760.0000    0.12160
247800.0000    0.43351
247840.0000   -0.05033
247880.0000   -0.03111
247920.0000   -0.19590
247960.0000   -0.05205
248000.0000   -0.05569
248040.0000   -1.21435
248080.0000   -0.14481
248120.0000   -0.32883
248160.0000   -0.37646
248200.0000   -0.29208
248240.0000    0.34317
248280.0000   -0.11684
248320.0000   -0.61902
248360.0000   -0.76529
248400.0000    0.45671
248440.0000    0.73039
248480.0000   -0.02048
248520.0000    0.47712
248560.0000    0.38197
248600.0000    0.11556
248640.0000    0.42053
248680.0000   -0.16299
248720.0000   -0.15473
248760.0000    0.42935
248800.0000   -0.16283
248840.0000   -0.30745
248880.0000   -0.28979
248920.0000    0.51257
248960.0000    0.38716
249000.0000    0.41335
249040.0000    0.03783
249080.0000   -0.29778
249120.0000   -0.85978
249160.0000   -0.05865
249200.0000   -0.61436
249240.0000   -0.62483
249280.0000   -0.72228
249320.0000   -0.08783
249360.0000   -0.31732
249400.0000   -0.20626
249440.0000   -0.16545
249480.0000   -0.19963
249520.0000   -0.09759
249560.0000   -0.82531
249600.0000   -0.57528
249640.0000    0.13093
249680.0000   -0.24111
249720.0000   -0.02236
249760.0000   -0.19543
249800.0000   -0.32722
249840.0000   -0.07779
249880.0000   -0.33604
249920.0000    0.29504
249960.0000   -0.24351
250000.0000    0.74480
250040.0000    0.33009
250080.0000    0.26676
250120.0000    0.16159
250160.0000    0.19158
250200.0000   -0.38668
250240.0000   -0.69518
250280.0000   -0.06321
250320.0000   -0.74700
250360.0000   -0.19479
250400.0000   -0.55602
250440.0000   -0.93689
250480.0000   -0.60041
250520.0000   -0.82911
250560.0000   -0.28945
250600.0000   -0.71229
250640.0000   -0.03690
250680.0000   -0.32180
250720.0000   -0.11644
250760.0000    0.41837
250800.0000   -0.27447
250840.0000   -0.16095
250880.0000    0.46978
250920.0000    0.06921
250960.0000   -0.43133
251000.0000   -0.11169
251040.0000   -0.25379
251080.0000   -0.31184
251120.0000   -0.76382
251160.0000   -0.21815
251200.0000   -0.08375
251240.0000   -0.14616
251280.0000    0.34407
251320.0000   -0.91008
251360.0000   -0.26423
251400.0000   -0.38907
251440.0000    0.14970
251480.0000    0.03417
251520.0000   -0.16161
251560.0000   -0.33336
251600.0000   -0.25540
251640.0000   -0.59055
251680.0000   -0.37609
251720.0000   -0.62496
251760.0000   -0.80509
251800.0000   -0.39372
251840.0000   -0.35374
251880.0000   -0.81793
251920.0000   -0.76275
251960.0000   -0.70535
252000.0000   -0.94826
252040.0000   -0.72692
252080.0000   -0.84768
252120.0000   -0.15636
252160.0000   -0.36225
252200.0000   -0.01349
252240.0000   -1.07682
252280.0000   -0.98593
252320.0000   -1.17474
252360.0000   -0.89991
252400.0000   -0.92459
252440.0000   -0.49793
252480.0000   -0.79596
252520.0000   -0.71374
252560.0000   -0.44210
252600.0000   -1.22035
252640.0000   -0.63639
252680.0000   -0.62285
252720.0000   -0.49378
252760.0000   -0.26335
252800.0000   -0.51712
252840.0000   -1.22510
252880.0000   -0.73081
252920.0000   -0.06852
252960.0000   -0.04446
253000.0000   -0.01601
253040.0000   -0.68049
253080.0000   -0.58764
253120.0000    0.33645
253160.0000   -0.97622
253200.0000   -0.62611
253240.0000   -0.40835
253280.0000   -0.54537
253320.0000    0.19442
253360.0000   -0.12638
253400.0000    0.24808
253440.0000    0.37417
253480.0000    0.10296
253520.0000    0.02186
253560.0000    0.18260
253600.0000    0.40317
253640.0000   -0.38831
253680.0000   -0.58034
253720.0000   -0.59183
253760.0000   -0.36904
253800.0000    0.08712
253840.0000   -0.91797
253880.0000   -0.17453
253920.0000   -0.24199
253960.0000   -0.21367
254000.0000    0.04213
254040.0000   -0.08219
254080.0000   -0.31954
254120.0000   -1.08374
254160.0000   -0.27666
254200.0000   -0.08114
254240.0000   -0.11750
254280.0000   -0.14173
254320.0000   -0.32360
254360.0000   -0.29966
254400.0000    0.64870
254440.0000    0.47222
254480.0000   -0.25821
254520.0000   -0.75307
254560.0000    0.03443
254600.0000   -0.49494
254640.0000    0.05946
254680.0000   -0.64356
254720.0000   -0.71321
254760.0000   -0.40930
254800.0000   -0.24158
254840.0000   -0.58844
254880.0000   -0.45641
254920.0000   -0.00541
254960.0000   -0.42107
255000.0000   -0.55822
255040.0000   -0.60854
255080.0000   -0.20678
255120.0000   -0.18209
255160.0000   -0.40662
255200.0000    0.19901
255240.0000   -0.36337
255280.0000   -0.35651
255320.0000   -0.06091
255360.0000   -0.61469
255400.0000   -0.33953
255440.0000   -0.09908
255480.0000   -0.84266
255520.0000   -0.53773
255560.0000   -0.82707
255600.0000    0.01855
255640.0000   -0.51987
255680.0000    0.02082
255720.0000   -0.09929
255760.0000    0.78184
255800.0000   -0.16836
255840.0000   -0.16977
255880.0000   -0.11963
255920.0000   -0.20072
255960.0000    0.30651
256000.0000   -0.30352
256040.0000   -0.34705
256080.0000   -0.28888
256120.0000    0.49124
256160.0000   -0.10000
256200.0000   -0.47277
256240.0000   -0.38988
256280.0000   -0.18626
256320.0000   -0.26534
256360.0000    0.11164
256400.0000   -0.02416
256440.0000   -0.13315
256480.0000    0.16875
256520.0000   -0.27074
256560.0000   -0.20521
256600.0000   -0.20619
256640.0000   -0.15785
256680.0000    0.15404
256720.0000   -0.49252
256760.0000    0.00110
256800.0000   -0.22951
256840.0000   -0.50429
256880.0000   -0.04781
256920.0000   -0.09215
256960.0000    0.22589
257000.0000   -0.05085
257040.0000   -0.08317
257080.0000   -0.54133
257120.0000    0.67623
257160.0000   -0.02630
257200.0000    0.18571
257240.0000    0.17879
257280.0000   -0.02172
257320.0000   -0.05316
257360.0000    0.17635
257400.0000    0.09903
257440.0000    0.07244
257480.0000   -0.05400
257520.0000   -0.03915
257560.0000   -0.23172
257600.0000    0.46644
257640.0000    0.28336
257680.0000    0.49178
257720.0000    0.48775
257760.0000    0.36698
257800.0000    0.23932
257840.0000   -0.11479
257880.0000    0.13477
257920.0000   -0.28292
257960.0000   -0.08723
258000.0000   -0.17268
258040.0000   -0.25056
258080.0000   -0.19069
258120.0000   -0.30808
258160.0000   -0.60516
258200.0000   -0.42704
258240.0000   -0.01040
258280.0000    0.52035
258320.0000   -0.68027
258360.0000    0.49700
258400.0000    0.20573
258440.0000    0.36083
258480.0000    0.02805
258520.0000   -0.10173
258560.0000    0.25990
258600.0000    0.42044
258640.0000    0.04000
258680.0000    0.07319
258720.0000   -0.28198
258760.0000    0.50575
258800.0000    0.66743
258840.0000   -0.00916
258880.0000    0.14509
258920.0000    0.78400
258960.0000    0.39443
259000.0000   -0.32702
259040.0000   -0.38040
259080.0000   -0.10256
259120.0000   -0.14370
259160.0000    0.33151
259200.0000   -0.03051
259240.0000   -0.15173
259280.0000   -0.23704
259320.0000   -0.25563
259360.0000   -0.09489
259400.0000   -0.70813
259440.0000   -0.40855
259480.0000   -0.52069
259520.0000   -0.77408
259560.0000   -0.42330
259600.0000   -1.31327
259640.0000   -0.40718
259680.0000   -0.33947
259720.0000   -0.90466
259760.0000   -0.57299
259800.0000   -0.01383
259840.0000   -1.15815
259880.0000   -0.57262
259920.0000   -0.40056
259960.0000   -0.79034
260000.0000   -0.50504
260040.0000   -0.66573
260080.0000   -0.70937
260120.0000   -0.53630
260160.0000   -0.80154
260200.0000   -0.61255
260240.0000   -0.18864
260280.0000   -0.11094
260320.0000   -0.26182
260360.0000    0.26345
260400.0000    0.05658
260440.0000    0.09397
260480.0000    0.28656
260520.0000   -0.32977
260560.0000   -0.04028
260600.0000    0.02763
260640.0000    0.11398
260680.0000   -0.02844
260720.0000    1.18286
260760.0000    0.78225
260800.0000    1.00898
260840.0000    0.72060
260880.0000   -0.23562
260920.0000   -0.21434
260960.0000    0.21675
261000.0000    0.38147
261040.0000    0.65404
261080.0000    1.07610
261120.0000    0.74763
261160.0000    0.47498
261200.0000    1.58861
261240.0000    0.82639
261280.0000    0.83135
261320.0000    1.02163
261360.0000    1.08160
261400.0000    1.13127
261440.0000    1.32914
261480.0000    0.64188
261520.0000    1.40668
261560.0000    1.16169
261600.0000    0.75526
261640.0000    0.67826
261680.0000    0.61799
261720.0000    1.04395
261760.0000    0.83817
261800.0000    1.03558
261840.0000    0.20803
261880.0000    0.44227
261920.0000    0.57010
261960.0000    0.11164
262000.0000    0.21169
262040.0000    0.34592
262080.0000    0.85597
262120.0000    0.42591
262160.0000    0.38440
262200.0000   -0.46809
262240.0000    0.07105
262280.0000    1.03550
262320.0000    0.81435
262360.0000    0.05001
262400.0000    1.11058
262440.0000    0.65036
262480.0000    0.86214
262520.0000    0.19900
262560.0000    0.04777
262600.0000   -0.33488
262640.0000    0.19859
262680.0000   -0.21612
262720.0000    0.16474
262760.0000    0.39353
262800.0000   -0.44476
262840.0000   -0.67803
262880.0000   -0.21939
262920.0000    0.22690
262960.0000    0.49135
263000.0000    1.25838
263040.0000    0.16436
263080.0000    0.13962
263120.0000    0.30050
263160.0000   -0.02269
263200.0000   -0.10928
263240.0000    0.27597
263280.0000    0.06433
263320.0000    0.30497
263360.0000   -0.39783
263400.0000    0.37601
263440.0000    0.24433
263480.0000   -0.23504
263520.0000    0.07439
263560.0000    0.02395
263600.0000   -0.30527
263640.0000    0.73765
263680.0000    0.17618
263720.0000    0.34291
263760.0000   -0.05741
263800.0000    0.04595
263840.0000   -0.27369
263880.0000   -0.49438
263920.0000   -0.47437
263960.0000    0.16197
264000.0000   -0.40349
264040.0000   -0.17068
264080.0000   -0.39687
264120.0000   -0.24793
264160.0000   -0.12838
264200.0000   -0.48512
264240.0000    0.45827
264280.0000   -0.66238
264320.0000    0.26066
264360.0000   -0.20077
264400.0000   -0.00659
264440.0000   -0.49286
264480.0000    0.33688
264520.0000   -0.09223
264560.0000    0.34800
264600.0000    0.40292
264640.0000    0.94794
264680.0000    0.14803
264720.0000   -0.12459
264760.0000    0.95178
264800.0000    0.33609
264840.0000    0.70884
264880.0000   -0.13363
264920.0000    0.77784
264960.0000    0.36950
265000.0000    0.66724
265040.0000    0.67605
265080.0000   -0.19170
265120.0000   -0.46955
265160.0000   -0.22998
265200.0000   -0.24378
265240.0000   -0.32670
265280.0000    0.10274
265320.0000    0.08688
265360.0000    0.99753
265400.0000    0.43874
265440.0000    0.56749
265480.0000    0.48523
265520.0000    0.58861
265560.0000    0.61433
265600.0000   -0.11007
265640.0000    0.36428
265680.0000    0.43366
265720.0000    0.63027
265760.0000    0.34339
265800.0000   -0.03797
265840.0000    0.45238
265880.0000    0.36180
265920.0000    0.22964
265960.0000    0.12997
266000.0000    0.01516
266040.0000    0.53326
266080.0000   -0.06222
266120.0000   -0.39587
266160.0000    0.20096
266200.0000    0.43419
266240.0000    0.02612
266280.0000   -0.36418
266320.0000    0.28784
266360.0000   -0.39566
266400.0000   -0.46868
266440.0000   -0.72217
266480.0000   -0.16013
266520.0000    0.24338
266560.0000    0.49686
266600.0000    0.07539
266640.0000    0.73975
266680.0000    0.36634
266720.0000   -0.28193
266760.0000   -0.02256
266800.0000    0.19069
266840.0000    0.05314
266880.0000   -0.34665
266920.0000   -0.34250
266960.0000   -0.10436
267000.0000    0.32269
267040.0000    0.30104
267080.0000    0.85610
267120.0000    0.09463
267160.0000    0.46408
267200.0000    0.61951
267240.0000    0.35263
267280.0000    0.69436
267320.0000    0.34253
267360.0000    0.35789
267400.0000    0.35096
267440.0000    0.72863
267480.0000    0.26522
267520.0000   -0.11792
267560.0000   -0.31203
267600.0000   -0.12905
267640.0000    0.22807
267680.0000   -0.23624
267720.0000    0.50239
267760.0000    0.51482
267800.0000    1.05497
267840.0000    0.67762
267880.0000    0.06247
267920.0000    0.03653
267960.0000    0.68639
268000.0000    0.35349
268040.0000   -0.49990
268080.0000    0.12680
268120.0000    0.09451
268160.0000    0.72894
268200.0000    0.08148
268240.0000    0.13819
268280.0000   -0.27309
268320.0000   -0.17751
268360.0000   -0.13916
268400.0000    0.08870
268440.0000   -0.10207
268480.0000   -0.30081
268520.0000   -0.50566
268560.0000   -0.41680
268600.0000   -0.37702
268640.0000   -0.32836
268680.0000   -0.37639
268720.0000   -0.65842
268760.0000   -1.12874
268800.0000   -0.19401
268840.0000   -0.34965
268880.0000   -0.09576
268920.0000    0.27565
268960.0000    0.41065
269000.0000   -0.33374
269040.0000    0.04089
269080.0000   -0.71631
269120.0000   -0.50479
269160.0000   -0.53996
269200.0000   -0.12553
269240.0000    0.17684
269280.0000   -0.45866
269320.0000    0.33314
269360.0000    0.00970
269400.0000    0.30745
269440.0000    0.31432
269480.0000   -0.49663
269520.0000    0.37997
269560.0000    0.03236
269600.0000    0.18405
269640.0000    0.19565
269680.0000    0.36201
269720.0000   -0.02076
269760.0000    0.22583
269800.0000    0.11821
269840.0000    0.59709
269880.0000    0.59999
269920.0000    0.06068
269960.0000    1.03600
270000.0000    0.13032
270040.0000    0.24874
270080.0000    0.21038
270120.0000   -0.32314
270160.0000   -0.15471
270200.0000   -0.56934
270240.0000   -0.20731
270280.0000   -0.05728
270320.0000   -0.54026
270360.0000    0.08298
270400.0000    0.10883
270440.0000    0.34288
270480.0000    0.03604
270520.0000   -0.08784
270560.0000    0.18992
270600.0000   -0.07534
270640.0000   -0.30987
270680.0000    0.45445
270720.0000    0.00348
270760.0000   -0.53124
270800.0000    0.06169
270840.0000    0.49218
270880.0000    0.03870
270920.0000   -0.68113
270960.0000   -0.08812
271000.0000    0.08256
271040.0000   -0.35142
271080.0000    0.07697
271120.0000    0.09714
271160.0000   -0.12289
271200.0000   -0.52425
271240.0000   -0.38807
271280.0000   -0.70483
271320.0000   -0.72831
271360.0000   -0.75889
271400.0000   -0.15807
271440.0000    0.18785
271480.0000   -0.36466
271520.0000    0.60688
271560.0000    0.31891
271600.0000    0.75199
271640.0000    0.73607
271680.0000    0.25761
271720.0000   -0.49231
271760.0000    0.30465
271800.0000    0.01238
271840.0000    0.70156
271880.0000   -0.22268
271920.0000    0.11960
271960.0000    0.13623
272000.0000    0.30565
272040.0000   -0.05131
272080.0000    0.16132
272120.0000    0.37015
272160.0000    0.29412
272200.0000   -0.00007
272240.0000    0.25308
272280.0000    0.73177
272320.0000   -0.20131
272360.0000    0.54509
272400.0000    0.64176
272440.0000    0.17470
272480.0000    0.46217
272520.0000    0.07773
272560.0000    0.26604
272600.0000    0.26189
272640.0000    0.13760
272680.0000   -0.36098
272720.0000   -0.39278
272760.0000   -0.25896
272800.0000   -0.83366
272840.0000    0.31930
272880.0000   -0.32854
272920.0000   -1.38001
272960.0000   -0.67923
273000.0000    0.31210
273040.0000   -0.13490
273080.0000    0.34720
273120.0000   -0.17224
273160.0000   -0.39471
273200.0000   -0.32653
273240.0000   -0.18132
273280.0000   -0.31874
273320.0000   -0.67556
273360.0000   -0.11468
273400.0000   -0.61839
273440.0000   -0.26685
273480.0000   -0.25942
273520.0000    0.01254
273560.0000   -0.21794
273600.0000   -0.53343
273640.0000   -0.62021
273680.0000   -0.03540
273720.0000   -0.16080
273760.0000   -0.07481
273800.0000   -0.28177
273840.0000    1.19757
273880.0000    0.61782
273920.0000    0.62961
273960.0000    0.32993
274000.0000    0.64918
274040.0000   -0.95178
274080.0000   -0.43976
274120.0000   -0.43825
274160.0000   -0.25716
274200.0000   -0.60294
274240.0000   -0.85085
274280.0000   -0.60458
274320.0000   -0.16664
274360.0000   -0.02014
274400.0000    0.06870
274440.0000    0.09615
274480.0000   -0.22859
274520.0000   -0.28308
274560.0000   -0.29357
274600.0000   -0.63741
274640.0000   -0.39894
274680.0000    0.25371
274720.0000   -0.36462
274760.0000   -0.38783
274800.0000   -0.35131
274840.0000   -0.32428
274880.0000    0.17034
274920.0000   -0.20104
274960.0000   -0.59262
275000.0000   -0.01394
275040.0000    0.38428
275080.0000    0.33744
275120.0000   -0.22543
275160.0000    0.26864
275200.0000    0.08331
275240.0000    0.20963
275280.0000    0.47692
275320.0000    0.52129
275360.0000    0.12748
275400.0000    0.95708
275440.0000    0.85459
275480.0000    0.10937
275520.0000    0.36378
275560.0000    0.63837
275600.0000    0.64615
275640.0000   -0.06393
275680.0000    0.52091
275720.0000   -0.75174
275760.0000   -0.18889
275800.0000    0.00544
275840.0000    0.43705
275880.0000   -0.22781
275920.0000    0.35153
275960.0000    0.37363
276000.0000    0.46604
276040.0000    0.31157
276080.0000    0.46018
276120.0000    0.39319
276160.0000    0.26246
276200.0000    0.25524
276240.0000    0.00854
276280.0000   -0.09236
276320.0000   -0.14505
276360.0000   -0.43203
276400.0000   -0.31541
276440.0000   -0.51468
276480.0000   -0.17216
276520.0000    0.55742
276560.0000    0.66417
276600.0000    0.36533
276640.0000   -0.09399
276680.0000   -0.07728
276720.0000    0.42452
276760.0000    0.04123
276800.0000    0.25002
276840.0000   -0.55829
276880.0000   -0.15758
276920.0000    0.10989
276960.0000    0.31214
277000.0000    0.27909
277040.0000   -0.17919
277080.0000   -0.11513
277120.0000    0.26024
277160.0000    0.00608
277200.0000    0.36652
277240.0000   -0.35007
277280.0000    0.54478
277320.0000    0.37491
277360.0000    0.52000
277400.0000    0.59157
277440.0000    0.88511
277480.0000    0.14837
277520.0000    0.43736
277560.0000    0.05516
277600.0000    0.61494
277640.0000    0.00706
277680.0000   -0.12915
277720.0000   -0.10316
277760.0000   -0.52661
277800.0000   -0.27377
277840.0000   -0.38274
277880.0000   -0.38600
277920.0000   -0.08328
277960.0000    0.33653
278000.0000    0.21371
278040.0000    0.38993
278080.0000    0.42760
278120.0000    0.23311
278160.0000   -0.56384
278200.0000   -0.69280
278240.0000   -0.80806
278280.0000   -0.19221
278320.0000   -0.20176
278360.0000   -0.45297
278400.0000   -0.62429
278440.0000   -0.50040
278480.0000   -1.05102
278520.0000   -0.43012
278560.0000   -0.89402
278600.0000   -0.10520
278640.0000   -0.18141
278680.0000   -0.74288
278720.0000   -0.98369
278760.0000   -1.24732
278800.0000   -1.26666
278840.0000   -0.61173
278880.0000   -0.49457
278920.0000   -1.39070
278960.0000   -0.96134
279000.0000   -0.07308
279040.0000   -0.52374
279080.0000   -0.33015
279120.0000   -0.69816
279160.0000   -0.05933
279200.0000    0.13956
279240.0000    0.44763
279280.0000    0.27790
279320.0000    0.12398
279360.0000    0.00407
279400.0000    1.15809
279440.0000    0.38640
279480.0000   -0.31227
279520.0000    0.39515
279560.0000   -0.03858
279600.0000   -0.22884
279640.0000    0.13282
279680.0000   -0.06745
279720.0000    0.26335
279760.0000    0.56105
279800.0000    0.02824
279840.0000    0.60392
279880.0000    0.28152
279920.0000    1.04413
279960.0000    0.46151
280000.0000    0.81386
280040.0000    0.02533
280080.0000   -0.06814
280120.0000    0.33956
280160.0000    0.42379
280200.0000    0.55973
280240.0000   -0.07005
280280.0000    0.06712
280320.0000    0.06763
280360.0000    0.40255
280400.0000   -0.00238
280440.0000    0.48421
280480.0000   -0.04873
280520.0000   -0.36948
280560.0000   -0.44752
280600.0000    0.15112
280640.0000   -0.23517
280680.0000    0.05185
280720.0000   -0.03587
280760.0000    0.34527
280800.0000    0.15851
280840.0000    0.30404
280880.0000    0.45677
280920.0000    1.18038
280960.0000    0.57564
281000.0000    0.30392
281040.0000    0.52808
281080.0000    0.29629
281120.0000   -0.84704
281160.0000    0.33643
281200.0000   -0.23607
281240.0000   -0.44786
281280.0000   -0.13346
281320.0000    0.04958
281360.0000    0.34133
281400.0000    0.31505
281440.0000    0.48761
281480.0000   -0.30558
281520.0000   -0.15152
281560.0000    0.08379
281600.0000   -0.21160
281640.0000    0.16471
281680.0000    0.38168
281720.0000    0.08460
281760.0000    0.17280
281800.0000    0.68359
281840.0000   -0.25475
281880.0000    0.26466
281920.0000   -0.25849
281960.0000    0.99889
282000.0000    0.82295
282040.0000    0.55082
282080.0000    0.83880
282120.0000    0.98270
282160.0000    1.26502
282200.0000    0.43477
282240.0000    0.30787
282280.0000    0.96803
282320.0000    0.97944
282360.0000    0.69279
282400.0000    0.61421
282440.0000    0.77065
282480.0000    1.18307
282520.0000    0.14627
282560.0000   -0.15666
282600.0000    0.02299
282640.0000    0.15197
282680.0000   -0.32659
282720.0000   -0.40644
282760.0000    0.06807
282800.0000   -0.77146
282840.0000   -0.43937
282880.0000   -0.53120
282920.0000    0.07751
282960.0000    0.07398
283000.0000   -0.41336
283040.0000   -0.34861
283080.0000   -0.61164
283120.0000   -0.41872
283160.0000    0.00197
283200.0000   -0.77815
283240.0000   -0.19674
283280.0000   -0.66735
283320.0000   -0.12322
283360.0000   -0.36784
283400.0000   -0.53056
283440.0000    0.09076
283480.0000   -0.57210
283520.0000    0.05054
283560.0000   -1.04470
283600.0000   -0.42843
283640.0000   -0.53532
283680.0000   -0.82846
283720.0000   -0.51612
283760.0000   -0.29428
283800.0000   -0.47884
283840.0000   -0.44752
283880.0000   -1.09206
283920.0000    0.03245
283960.0000   -0.27787
284000.0000   -0.13379
284040.0000   -0.68118
284080.0000   -0.55162
284120.0000   -0.33044
284160.0000   -0.98578
284200.0000   -0.05603
284240.0000    0.38804
284280.0000    0.03020
284320.0000   -0.34839
284360.0000    0.20113
284400.0000   -0.55761
284440.0000    0.10713
284480.0000   -0.58383
284520.0000   -0.43699
284560.0000   -0.34930
284600.0000    0.00672
284640.0000   -0.02225
284680.0000    0.15907
284720.0000   -0.47347
284760.0000   -0.72553
284800.0000   -0.58437
284840.0000   -0.08962
284880.0000    0.22392
284920.0000    0.38097
284960.0000    0.28694
285000.0000   -0.29308
285040.0000    0.03433
285080.0000   -0.00322
285120.0000   -0.40554
285160.0000    0.05844
285200.0000   -0.18814
285240.0000   -0.30565
285280.0000   -1.04321
285320.0000   -0.87215
285360.0000   -0.23320
285400.0000   -0.33787
285440.0000   -0.15379
285480.0000    0.02741
285520.0000    0.37588
285560.0000   -0.27021
285600.0000    0.18911
285640.0000   -0.90113
285680.0000   -0.66165
285720.0000   -0.36315
285760.0000   -0.28995
285800.0000   -0.04834
285840.0000    0.09683
285880.0000   -0.40478
285920.0000   -0.60391
285960.0000   -0.15972
286000.0000   -0.22592
286040.0000   -0.76067
286080.0000    0.03909
286120.0000   -0.55784
286160.0000   -1.06580
286200.0000    0.02047
286240.0000   -0.25128
286280.0000    0.69648
286320.0000   -0.19424
286360.0000   -0.44386
286400.0000    0.46914
286440.0000    0.03574
286480.0000    0.06611
286520.0000    0.03709
286560.0000   -0.09865
286600.0000   -0.56954
286640.0000   -0.11853
286680.0000    0.20351
286720.0000   -0.11366
286760.0000    0.41951
286800.0000    0.17104
286840.0000   -0.35223
286880.0000    0.63125
286920.0000   -0.26646
286960.0000    0.54557
287000.0000   -0.21224
287040.0000   -0.10392
287080.0000    0.40622
287120.0000   -0.78434
287160.0000   -0.15688
287200.0000   -0.13835
287240.0000    0.43510
287280.0000   -0.57773
287320.0000    0.00237
287360.0000    0.10325
287400.0000   -0.37886
287440.0000   -0.23903
287480.0000    0.00585
287520.0000   -0.07789
287560.0000    0.34045
287600.0000    0.36204
287640.0000    0.30621
287680.0000   -0.12457
287720.0000    0.14583
287760.0000   -0.14647
287800.0000   -0.43104
287840.0000   -0.38476
287880.0000   -0.63832
287920.0000   -0.42829
287960.0000   -0.99969
288000.0000   -0.58148
288040.0000    0.04868
288080.0000    0.25203
288120.0000    0.27276
288160.0000   -0.13486
288200.0000   -0.06523
288240.0000   -0.46512
288280.0000   -0.07779
288320.0000    0.51384
288360.0000    0.43684
288400.0000    0.32760
288440.0000   -0.09323
288480.0000   -0.11551
288520.0000   -0.02639
288560.0000   -0.32130
288600.0000   -0.82993
288640.0000   -0.57453
288680.0000   -0.39891
288720.0000    0.05800
288760.0000    0.90975
288800.0000    0.02730
288840.0000   -0.30479
288880.0000    0.13988
288920.0000   -0.35694
288960.0000   -0.72534
289000.0000   -0.49726
289040.0000   -0.43237
289080.0000   -0.24461
289120.0000   -0.67470
289160.0000    0.28675
289200.0000   -0.04834
289240.0000    0.36641
289280.0000   -0.44430
289320.0000    0.78378
289360.0000    0.34852
289400.0000    0.20368
289440.0000   -0.07474
289480.0000   -0.13352
289520.0000   -0.37753
289560.0000   -0.07495
289600.0000    0.44708
289640.0000    0.11230
289680.0000   -0.05588
289720.0000    0.25167
289760.0000    0.22846
289800.0000    0.56617
289840.0000   -0.51632
289880.0000    0.19272
289920.0000   -0.34317
289960.0000    0.70611
290000.0000   -0.38291
290040.0000    0.07437
290080.0000   -0.03026
290120.0000    0.79269
290160.0000    0.14861
290200.0000    0.12881
290240.0000    0.01421
290280.0000    0.07738
290320.0000   -0.12520
290360.0000   -0.23274
290400.0000    0.11403
290440.0000    0.71748
290480.0000    0.45708
290520.0000   -0.34703
290560.0000   -0.34963
290600.0000   -0.55686
290640.0000   -0.13028
290680.0000   -0.08056
290720.0000   -0.06678
290760.0000   -0.08555
290800.0000    0.43046
290840.0000   -0.25041
290880.0000   -0.11233
290920.0000    0.42050
290960.0000   -0.57753
291000.0000   -0.52920
291040.0000   -0.05404
291080.0000   -0.14832
291120.0000   -0.45678
291160.0000   -0.50714
291200.0000   -0.36021
291240.0000   -0.45631
291280.0000    0.02370
291320.0000    0.12943
291360.0000    0.46649
291400.0000    0.42033
291440.0000    0.53010
291480.0000    0.36673
291520.0000    0.87740
291560.0000    1.12285
291600.0000    0.82792
291640.0000    0.66376
291680.0000    0.44914
291720.0000    0.27870
291760.0000    0.21670
291800.0000    0.03234
291840.0000    0.46700
291880.0000    0.77737
291920.0000    0.32681
291960.0000    0.35806
292000.0000    0.37917
292040.0000    0.31456
292080.0000    0.40811
292120.0000    0.36192
292160.0000    0.88585
292200.0000    0.41424
292240.0000    0.80030
292280.0000    0.49743
292320.0000    0.12734
292360.0000    1.12333
292400.0000    0.20562
292440.0000    0.47504
292480.0000   -0.46626
292520.0000    0.18001
292560.0000    0.72289
292600.0000   -0.10769
292640.0000   -0.50331
292680.0000    0.51195
292720.0000   -0.75560
292760.0000    0.04522
292800.0000    0.16981
292840.0000    0.50347
292880.0000    0.33186
292920.0000    0.66749
292960.0000    0.77594
293000.0000    0.48088
293040.0000    0.34763
293080.0000    0.73258
293120.0000    0.33854
293160.0000    0.95806
293200.0000    1.05596
293240.0000    0.38560
293280.0000    0.11187
293320.0000    0.32766
293360.0000    0.47827
293400.0000    0.98345
293440.0000    0.06303
293480.0000    0.63705
293520.0000   -0.07764
293560.0000   -0.34439
293600.0000   -0.11275
293640.0000    0.02369
293680.0000    0.04417
293720.0000    0.27390
293760.0000    0.22658
293800.0000    0.85032
293840.0000    0.28503
293880.0000    0.25931
293920.0000    0.08923
293960.0000    0.64919
294000.0000    0.49200
294040.0000    0.13219
294080.0000   -0.24420
294120.0000    0.74973
294160.0000   -0.11198
294200.0000    0.14714
294240.0000    0.11486
294280.0000   -0.27096
294320.0000    0.66740
294360.0000    0.28805
294400.0000    1.01484
294440.0000    0.47034
294480.0000    0.37303
294520.0000    0.22015
294560.0000   -0.04829
294600.0000    0.20474
294640.0000   -0.09838
294680.0000    0.27654
294720.0000    0.27224
294760.0000   -0.10853
294800.0000    0.08357
294840.0000    0.44556
294880.0000    0.23321
294920.0000    0.90346
294960.0000    0.90983
295000.0000    0.99791
295040.0000    1.49594
295080.0000    0.86570
295120.0000    0.79429
295160.0000    0.68060
295200.0000    0.52712
295240.0000    0.19551
295280.0000    0.59711
295320.0000    0.06038
295360.0000    0.72975
295400.0000    0.75925
295440.0000    0.99955
295480.0000    0.39768
295520.0000    0.58427
295560.0000    0.17660
295600.0000    0.57018
295640.0000    0.81413
295680.0000    0.92276
295720.0000    1.05951
295760.0000    0.74694
295800.0000    1.00990
295840.0000    0.86988
295880.0000    0.22828
295920.0000    0.36739
295960.0000    0.48451
296000.0000    0.89549
296040.0000    1.11686
296080.0000    0.64211
296120.0000    1.26012
296160.0000    1.28789
296200.0000    1.24342
296240.0000    0.84582
296280.0000    0.97755
296320.0000    0.93391
296360.0000    0.82672
296400.0000    0.63608
296440.0000    1.13523
296480.0000    0.90115
296520.0000    0.29788
296560.0000    0.64172
296600.0000    0.59657
296640.0000    0.21843
296680.0000    0.42050
296720.0000    1.07805
296760.0000    1.42319
296800.0000    0.81583
296840.0000    0.91968
296880.0000    0.98653
296920.0000    0.31491
296960.0000    0.70446
297000.0000    0.81844
297040.0000    0.89310
297080.0000    0.66009
297120.0000    0.14943
297160.0000    1.34240
297200.0000    1.05146
297240.0000    1.03199
297280.0000    1.08681
297320.0000    0.67370
297360.0000    0.68581
297400.0000    0.31724
297440.0000    0.51687
297480.0000    0.62641
297520.0000    0.56172
297560.0000    0.91341
297600.0000    0.64361
297640.0000    1.30979
297680.0000    0.84370
297720.0000    1.25604
297760.0000    0.66784
297800.0000    0.79506
297840.0000    0.40734
297880.0000    1.24818
297920.0000    1.28704
297960.0000    0.30735
298000.0000    0.90625
298040.0000    1.08077
298080.0000    0.42897
298120.0000   -0.04520
298160.0000   -0.66812
298200.0000    0.02526
298240.0000    0.76095
298280.0000    0.27429
298320.0000    0.02521
298360.0000   -0.52312
298400.0000    0.17565
298440.0000    0.22485
298480.0000    0.62099
298520.0000    0.50081
298560.0000   -0.04210
298600.0000    0.97473
298640.0000    0.70010
298680.0000    0.91762
298720.0000    0.34275
298760.0000   -0.16318
298800.0000   -0.42715
298840.0000   -0.33983
298880.0000   -0.45473
298920.0000    0.31524
298960.0000    0.53069
299000.0000   -0.17489
299040.0000   -0.12310
299080.0000    0.42529
299120.0000    0.20069
299160.0000    0.74208
299200.0000    0.93463
299240.0000    0.81723
299280.0000    0.22673
299320.0000    1.09598
299360.0000   -0.08940
299400.0000    0.07046
299440.0000    0.47585
299480.0000    0.33792
299520.0000    0.81495
299560.0000   -0.11382
299600.0000   -0.31279
299640.0000    0.97805
299680.0000    0.87462
299720.0000    0.66891
299760.0000    0.27906
299800.0000    0.83260
299840.0000    0.65203
299880.0000    0.82508
299920.0000    0.81477
299960.0000    1.14235
300000.0000    0.89629
300040.0000    0.41502
300080.0000    1.07750
300120.0000   -0.09628
300160.0000    0.89961
300200.0000    1.14950
300240.0000    1.12365
300280.0000    0.94699
300320.0000    1.77229
300360.0000    0.88198
300400.0000    1.47246
300440.0000    1.55635
300480.0000    1.25868
300520.0000    1.01717
300560.0000    0.88505
300600.0000    0.81747
300640.0000    0.71931
300680.0000    1.72791
300720.0000    0.46967
300760.0000    0.91574
300800.0000    0.89074
300840.0000    1.17524
300880.0000    0.97678
300920.0000    0.31474
300960.0000    0.23416
301000.0000    0.11495
301040.0000    0.43715
301080.0000    0.36623
301120.0000    0.88657
301160.0000    0.75981
301200.0000   -0.51263
301240.0000    0.44592
301280.0000   -0.17060
301320.0000    0.37045
301360.0000    0.16944
301400.0000    0.48074
301440.0000    0.79843
301480.0000    0.14900
301520.0000    0.65127
301560.0000   -0.41203
301600.0000    0.10132
301640.0000   -0.05421
301680.0000    0.32118
301720.0000    0.45835
301760.0000   -0.18486
301800.0000    0.11542
301840.0000   -0.05928
301880.0000    0.15121
301920.0000    0.27838
301960.0000    0.16786
302000.0000    0.62525
302040.0000    0.61192
302080.0000    0.67959
302120.0000    0.68099
302160.0000    0.41409
302200.0000   -0.00980
302240.0000    0.64840
302280.0000    1.59576
302320.0000    0.40585
302360.0000    0.46987
302400.0000    0.33882
302440.0000    0.17026
302480.0000    0.82825
302520.0000    0.89391
302560.0000    0.95922
302600.0000    1.20148
302640.0000    0.51637
302680.0000    0.53958
302720.0000    0.05158
302760.0000   -0.50741
302800.0000    0.28326
302840.0000    0.11576
302880.0000    0.49007
302920.0000    0.63643
302960.0000    0.59738
303000.0000    0.62698
303040.0000    0.22758
303080.0000   -0.08170
303120.0000    0.09489
303160.0000    0.50953
303200.0000   -0.08079
303240.0000    0.27003
303280.0000    1.36966
303320.0000    1.11690
303360.0000    0.86550
303400.0000    0.57385
303440.0000    0.85957
303480.0000    0.03061
303520.0000    0.10435
303560.0000    0.11083
303600.0000   -0.32904
303640.0000   -0.04640
303680.0000    0.43081
303720.0000   -0.18702
303760.0000    0.01462
303800.0000   -0.05294
303840.0000    0.41985
303880.0000    0.40584
303920.0000   -0.22092
303960.0000    0.72585
304000.0000    0.54309
304040.0000    0.53570
304080.0000    0.38874
304120.0000    0.20726
304160.0000    0.55878
304200.0000   -0.45301
304240.0000    0.44112
304280.0000    0.51999
304320.0000    1.06519
304360.0000    0.47697
304400.0000    0.76806
304440.0000    0.44715
304480.0000    0.61926
304520.0000    0.41945
304560.0000    0.78321
304600.0000    0.33699
304640.0000    0.67812
304680.0000    0.39439
304720.0000    0.12649
304760.0000   -0.01232
304800.0000    0.47527
304840.0000    0.15545
304880.0000    0.94301
304920.0000    0.26002
304960.0000    0.19265
305000.0000   -0.09813
305040.0000   -0.18316
305080.0000   -0.51597
305120.0000   -0.12211
305160.0000    0.72354
305200.0000    0.13413
305240.0000    0.16625
305280.0000    0.73781
305320.0000    1.24864
305360.0000    0.38381
305400.0000   -0.40970
305440.0000    0.00350
305480.0000   -0.13956
305520.0000   -0.24188
305560.0000   -0.36051
305600.0000    0.05492
305640.0000    0.03848
305680.0000   -0.18740
305720.0000    0.35495
305760.0000    0.25692
305800.0000    0.55714
305840.0000    0.21119
305880.0000    0.69114
305920.0000   -0.06372
305960.0000   -0.47243
306000.0000    0.08038
306040.0000   -0.27971
306080.0000   -0.06008
306120.0000   -0.09127
306160.0000   -0.08015
306200.0000   -0.68746
306240.0000   -0.16049
306280.0000    0.06077
306320.0000    1.07151
306360.0000    0.42000
306400.0000   -0.15075
306440.0000    0.09354
306480.0000    0.25310
306520.0000    0.64354
306560.0000    0.50455
306600.0000    0.46478
306640.0000    0.65550
306680.0000    0.22379
306720.0000    0.98992
306760.0000    0.74180
306800.0000   -0.42678
306840.0000   -0.28575
306880.0000   -0.28892
306920.0000   -0.63649
306960.0000   -0.23900
307000.0000   -0.54842
307040.0000    0.26001
307080.0000    0.50336
307120.0000   -0.30966
307160.0000    0.01169
307200.0000   -1.02301
307240.0000    0.05801
307280.0000   -0.02741
307320.0000   -0.13929
307360.0000    0.02371
307400.0000    0.10351
307440.0000    0.69423
307480.0000    0.47820
307520.0000    0.04169
307560.0000    0.49738
307600.0000    0.30566
307640.0000    0.44165
307680.0000    0.24211
307720.0000    0.37441
307760.0000    0.43521
307800.0000    1.36853
307840.0000    0.95635
307880.0000    1.20231
307920.0000    0.57109
307960.0000    0.26207
308000.0000    0.92702
308040.0000    0.12189
308080.0000   -0.05572
308120.0000    0.40327
308160.0000   -0.09776
308200.0000    0.41669
308240.0000    0.39720
308280.0000    0.06516
308320.0000    0.74081
308360.0000    0.00275
308400.0000    0.93095
308440.0000    0.47968
308480.0000    0.59685
308520.0000    0.31454
308560.0000    0.53052
308600.0000    0.38432
308640.0000   -0.22656
308680.0000   -0.01831
308720.0000    0.18755
308760.0000    0.41152
308800.0000    0.17879
308840.0000    0.37330
308880.0000   -0.52289
308920.0000   -0.27005
308960.0000   -0.16604
309000.0000    0.43149
309040.0000    0.63418
309080.0000    1.05400
309120.0000    0.54814
309160.0000    0.72745
309200.0000    0.41282
309240.0000    0.62298
309280.0000    1.01366
309320.0000    0.81456
309360.0000    0.03333
309400.0000    0.02023
309440.0000    0.73334
309480.0000    0.24337
309520.0000    0.71607
309560.0000    0.35684
309600.0000    0.87383
309640.0000    1.03683
309680.0000    1.11357
309720.0000    0.46107
309760.0000    1.01192
309800.0000    1.31871
309840.0000    0.92574
309880.0000    0.78388
309920.0000    0.88629
309960.0000    0.46044
310000.0000    1.14287
310040.0000    0.45555
310080.0000    0.91345
310120.0000    1.13687
310160.0000    0.79528
310200.0000    0.56714
310240.0000    0.36342
310280.0000    0.49884
310320.0000    0.24280
310360.0000    0.28753
310400.0000    0.83019
310440.0000    0.80416
310480.0000    1.23670
310520.0000    0.72033
310560.0000    0.67131
310600.0000    0.47939
310640.0000    0.92187
310680.0000    0.59908
310720.0000    0.32608
310760.0000    0.57287
310800.0000    0.29713
310840.0000   -0.01418
310880.0000    0.26970
310920.0000    0.61085
310960.0000   -0.65895
311000.0000   -0.10015
311040.0000   -0.12312
311080.0000    0.09820
311120.0000   -0.20899
311160.0000   -0.05275
311200.0000   -0.15447
311240.0000    0.33931
311280.0000    0.05607
311320.0000    0.69114
311360.0000    0.82301
311400.0000   -0.06653
311440.0000    0.16082
311480.0000    0.35159
311520.0000    0.16615
311560.0000    0.46104
311600.0000    0.81421
311640.0000    0.04164
311680.0000    0.18462
311720.0000   -0.26111
311760.0000   -0.19193
311800.0000   -0.22822
311840.0000    1.01442
311880.0000    0.19692
311920.0000    0.06949
311960.0000    0.33543
312000.0000   -0.15234
312040.0000    0.11622
312080.0000    0.32320
312120.0000   -0.01594
312160.0000    0.47779
312200.0000   -0.34159
312240.0000    0.56162
312280.0000    0.80930
312320.0000    0.21900
312360.0000   -0.06672
312400.0000    0.01715
312440.0000    0.12586
312480.0000    0.72487
312520.0000    0.54985
312560.0000    0.18526
312600.0000    0.16496
312640.0000    0.32389
312680.0000    0.47430
312720.0000    0.11449
312760.0000    0.27835
312800.0000    0.86569
312840.0000    0.67360
312880.0000    0.47339
312920.0000    0.34775
312960.0000    0.40320
313000.0000    0.80607
313040.0000    0.10662
313080.0000   -0.31189
313120.0000    0.02590
313160.0000    0.75476
313200.0000    0.07300
313240.0000   -0.01328
313280.0000    0.03363
313320.0000   -0.39121
313360.0000   -0.19279
313400.0000    0.45729
313440.0000    0.80834
313480.0000    0.69418
313520.0000    0.62751
313560.0000    0.33680
313600.0000    1.24233
313640.0000   -0.13130
313680.0000    0.00112
313720.0000    0.07610
313760.0000    0.40807
313800.0000    0.28117
313840.0000    0.49896
313880.0000    0.82898
313920.0000    1.03811
313960.0000    0.39157
314000.0000    0.53701
314040.0000    0.76585
314080.0000    1.09506
314120.0000    0.22943
314160.0000   -0.21254
314200.0000    0.46222
314240.0000    0.20711
314280.0000    0.44552
314320.0000   -0.43977
314360.0000   -0.18324
314400.0000   -0.08731
314440.0000    0.29127
314480.0000    0.48645
314520.0000    0.72643
314560.0000    0.86769
314600.0000    0.92316
314640.0000    1.23573
314680.0000    0.97475
314720.0000    1.11652
314760.0000    0.42540
314800.0000    0.88624
314840.0000    0.88797
314880.0000    1.17566
314920.0000    1.11337
314960.0000    0.60561
315000.0000    1.50139
315040.0000    0.98009
315080.0000    0.34109
315120.0000    1.06711
315160.0000    1.31339
315200.0000    0.61182
315240.0000    0.34253
315280.0000    0.80195
315320.0000    0.52262
315360.0000    0.53395
315400.0000    0.30355
315440.0000    1.14888
315480.0000    0.50388
315520.0000    0.71267
315560.0000    1.18614
315600.0000    1.04344
315640.0000    0.80716
315680.0000    0.89039
315720.0000    1.11385
315760.0000    0.50926
315800.0000    1.01308
315840.0000    0.14655
315880.0000    0.19384
315920.0000    0.38159
315960.0000    0.83595
316000.0000    0.74445
316040.0000    1.59356
316080.0000    1.05287
316120.0000    1.20033
316160.0000    2.06694
316200.0000    1.00545
316240.0000    0.69588
316280.0000    1.06118
316320.0000    0.61876
316360.0000    1.42781
316400.0000    1.10699
316440.0000    0.71232
316480.0000    0.86438
316520.0000    1.25965
316560.0000    0.86641
316600.0000    1.23437
316640.0000    1.13635
316680.0000    0.81987
316720.0000    0.90043
316760.0000    1.34433
316800.0000    1.12681
316840.0000    1.03912
316880.0000    0.85606
316920.0000    1.02128
316960.0000    0.49829
317000.0000    0.31616
317040.0000    0.62634
317080.0000    0.80621
317120.0000    1.19052
317160.0000    1.20568
317200.0000    1.03837
317240.0000    0.71119
317280.0000    0.30573
317320.0000    0.61669
317360.0000    0.47451
317400.0000    0.69276
317440.0000    0.81997
317480.0000    0.82301
317520.0000    1.41253
317560.0000    1.69526
317600.0000    1.99814
317640.0000    1.98744
317680.0000    1.78761
317720.0000    1.20369
317760.0000    2.16938
317800.0000    0.87295
317840.0000    1.31935
317880.0000    1.28362
317920.0000    1.71094
317960.0000    0.48251
318000.0000    1.89789
318040.0000    1.46623
318080.0000    1.22994
318120.0000    1.27414
318160.0000    1.51784
318200.0000    0.86000
318240.0000    1.57300
318280.0000    1.16964
318320.0000    1.49840
318360.0000    1.13337
318400.0000    0.43458
318440.0000    0.56756
318480.0000    1.03787
318520.0000    0.92779
318560.0000    0.75007
318600.0000    1.07726
318640.0000   -0.15907
318680.0000    0.49717
318720.0000    0.67002
318760.0000    0.59125
318800.0000    0.83729
318840.0000    1.13381
318880.0000    0.95451
318920.0000    1.05453
318960.0000    0.66335
319000.0000    0.82018
319040.0000    0.56944
319080.0000    1.06073
319120.0000    0.61593
319160.0000    0.58652
319200.0000    0.24969
319240.0000    0.65293
319280.0000    0.42554
319320.0000    0.27010
319360.0000    1.09728
319400.0000    0.70096
319440.0000    1.18329
319480.0000    1.26729
319520.0000    1.13676
319560.0000    0.87296
319600.0000    0.94751
319640.0000    0.04489
319680.0000    0.13828
319720.0000   -0.27241
319760.0000    1.18859
319800.0000    0.80728
319840.0000    1.29296
319880.0000    1.08981
319920.0000    0.25093
319960.0000    0.60673
320000.0000    0.88924
320040.0000    0.81247
320080.0000    0.65035
320120.0000    0.88038
320160.0000    0.93062
320200.0000    0.63668
320240.0000    0.73116
320280.0000    0.99204
320320.0000    1.02856
320360.0000    0.57374
320400.0000    1.02446
320440.0000    0.68626
320480.0000    0.82086
320520.0000    0.79049
320560.0000    0.72370
320600.0000    1.22362
320640.0000    0.47878
320680.0000    0.09977
320720.0000    0.41735
320760.0000    0.27477
320800.0000    0.75997
320840.0000    0.82032
320880.0000    0.74531
320920.0000    0.24211
320960.0000    0.72563
321000.0000    0.74022
321040.0000    0.55099
321080.0000    0.53589
321120.0000    0.43988
321160.0000    0.52573
321200.0000    1.09139
321240.0000    1.28049
321280.0000    0.77420
321320.0000    0.59718
321360.0000    0.72249
321400.0000    0.76154
321440.0000    1.02606
321480.0000    0.89593
321520.0000    0.85947
321560.0000    1.20726
321600.0000    1.40369
321640.0000    1.44294
321680.0000    1.35589
321720.0000    1.17883
321760.0000    1.28083
321800.0000    1.83412
321840.0000    1.53664
321880.0000    0.70797
321920.0000    0.71318
321960.0000    1.33729
322000.0000    0.99216
322040.0000    0.93318
322080.0000    0.92913
322120.0000    0.65681
322160.0000    0.80317
322200.0000    1.24225
322240.0000    1.54367
322280.0000    1.25159
322320.0000    1.04136
322360.0000    0.68408
322400.0000    1.07799
322440.0000    1.42474
322480.0000    0.68039
322520.0000    1.15168
322560.0000    0.85028
322600.0000    1.36138
322640.0000    0.73360
322680.0000    0.24255
322720.0000    0.68165
322760.0000    0.64476
322800.0000    0.90619
322840.0000    1.26410
322880.0000    0.36742
322920.0000    0.68961
322960.0000    0.01373
323000.0000    0.79119
323040.0000    1.12709
323080.0000    0.84371
323120.0000    0.74650
323160.0000    1.14554
323200.0000    1.05074
323240.0000    0.79000
323280.0000    0.71365
323320.0000    0.46506
323360.0000    0.91207
323400.0000    0.49836
323440.0000    0.81117
323480.0000    1.11424
323520.0000    0.71436
323560.0000    0.45222
323600.0000    0.96771
323640.0000    1.04880
323680.0000    1.02304
323720.0000    1.09770
323760.0000    1.57881
323800.0000    0.99784
323840.0000    0.88620
323880.0000    0.67873
323920.0000    1.24322
323960.0000    0.63716
324000.0000    0.02203
324040.0000    0.50996
324080.0000    0.25897
324120.0000    1.13051
324160.0000    0.74622
324200.0000    1.41063
324240.0000    1.23919
324280.0000    1.37654
324320.0000    1.00270
324360.0000    0.88977
324400.0000    0.81471
324440.0000    0.45681
324480.0000    0.10702
324520.0000   -0.35912
324560.0000   -0.02792
324600.0000    0.80898
324640.0000    0.32646
324680.0000    0.00503
324720.0000    0.18964
324760.0000    1.32046
324800.0000    1.03913
324840.0000    0.66183
324880.0000    0.68394
324920.0000    0.24229
324960.0000    0.56864
325000.0000    0.78478
325040.0000    0.88088
325080.0000    1.41633
325120.0000    0.87593
325160.0000    0.36790
325200.0000    0.53744
325240.0000    0.89454
325280.0000    0.83658
325320.0000    0.86428
325360.0000    1.57053
325400.0000    0.51670
325440.0000    0.64852
325480.0000    1.14753
325520.0000    1.42853
325560.0000    0.69226
325600.0000    0.33445
325640.0000    0.48380
325680.0000    1.30410
325720.0000    1.48295
325760.0000    1.00284
325800.0000    0.67116
325840.0000    1.15800
325880.0000    0.86798
325920.0000    1.70047
325960.0000    0.78765
326000.0000    0.05533
326040.0000    0.94183
326080.0000    0.68081
326120.0000    0.97073
326160.0000    1.14603
326200.0000    0.92348
326240.0000    0.99833
326280.0000    0.52306
326320.0000    0.61050
326360.0000    0.79174
326400.0000    1.11048
326440.0000    1.01329
326480.0000    0.27790
326520.0000    0.23509
326560.0000   -0.13373
326600.0000    0.03145
326640.0000   -0.25567
326680.0000    1.05159
326720.0000    0.85596
326760.0000    1.27580
326800.0000    0.70487
326840.0000    0.60906
326880.0000    0.81075
326920.0000    1.01661
326960.0000    1.64656
327000.0000    0.83699
327040.0000    0.65146
327080.0000    0.51700
327120.0000    0.23843
327160.0000    0.85231
327200.0000    0.61604
327240.0000    0.95101
327280.0000    0.87567
327320.0000    1.09409
327360.0000    0.91282
327400.0000    0.35479
327440.0000    0.83252
327480.0000    0.42921
327520.0000    1.62425
327560.0000    0.94033
327600.0000    0.59683
327640.0000    0.80670
327680.0000    0.33039
327720.0000    0.92756
327760.0000    0.20109
327800.0000    0.74939
327840.0000    0.78735
327880.0000    0.69685
327920.0000    1.31988
327960.0000    1.16508
328000.0000    1.21046
328040.0000    1.10546
328080.0000    0.87245
328120.0000    1.03255
328160.0000    0.47736
328200.0000   -0.20975
328240.0000   -0.25119
328280.0000   -0.13361
328320.0000    0.23839
328360.0000    0.70359
328400.0000    0.43330
328440.0000    0.36102
328480.0000    0.53716
328520.0000    0.18437
328560.0000    0.50139
328600.0000    0.90795
328640.0000    0.36150
328680.0000    0.08531
328720.0000    1.89807
328760.0000    0.84078
328800.0000    0.42641
328840.0000    0.33044
328880.0000    1.08223
328920.0000    0.63228
328960.0000    0.53076
329000.0000    0.43698
329040.0000    0.40874
329080.0000    1.25994
329120.0000    0.43612
329160.0000    0.37158
329200.0000    0.50726
329240.0000    0.78657
329280.0000    0.95183
329320.0000    0.29278
329360.0000    1.13978
329400.0000    0.66108
329440.0000    0.78473
329480.0000    1.31728
329520.0000    0.70649
329560.0000    0.53381
329600.0000    0.59272
329640.0000    0.91483
329680.0000    0.74486
329720.0000    0.72675
329760.0000    1.15263
329800.0000    1.32563
329840.0000    1.40548
329880.0000    0.48580
329920.0000    0.63184
329960.0000    0.23631
330000.0000    0.96448
330040.0000    0.55501
330080.0000    0.67134
330120.0000    0.92996
330160.0000    1.27985
330200.0000    1.03985
330240.0000    0.18059
330280.0000    1.02973
330320.0000    0.90967
330360.0000    0.54244
330400.0000    0.22721
330440.0000    0.11778
330480.0000    0.52645
330520.0000    0.62258
330560.0000    0.78887
330600.0000    0.03500
330640.0000    0.01614
330680.0000   -0.33214
330720.0000    0.75610
330760.0000    0.46697
330800.0000    0.36115
330840.0000    0.01481
330880.0000    0.14749
330920.0000    0.75141
330960.0000    0.51242
331000.0000    1.15473
331040.0000    0.98685
331080.0000    0.60609
331120.0000    0.35653
331160.0000    0.91859
331200.0000    0.21407
331240.0000   -0.07112
331280.0000    0.64917
331320.0000    0.72905
331360.0000    0.06068
331400.0000    0.81153
331440.0000    0.51278
331480.0000    1.14543
331520.0000    0.56748
331560.0000    0.47285
331600.0000    0.61457
331640.0000    0.73600
331680.0000    0.94378
331720.0000    0.41165
331760.0000    0.14863
331800.0000    0.83839
331840.0000    0.69724
331880.0000    1.24140
331920.0000    0.93973
331960.0000    0.36825
332000.0000    0.74393
332040.0000    0.93666
332080.0000    0.25260
332120.0000    0.40797
332160.0000    0.69292
332200.0000    0.40288
332240.0000    0.40355
332280.0000    0.35215
332320.0000    0.66997
332360.0000    0.12566
332400.0000    0.72401
332440.0000    0.71049
332480.0000    0.54147
332520.0000    0.25469
332560.0000    1.12951
332600.0000    0.67531
332640.0000    0.87514
332680.0000    0.53893
332720.0000   -0.15078
332760.0000    0.46779
332800.0000    0.02643
332840.0000    0.63772
332880.0000    0.83055
332920.0000    0.56848
332960.0000    0.38378
333000.0000    0.16300
333040.0000    0.73460
333080.0000    0.98629
333120.0000    0.88864
333160.0000    1.53507
333200.0000    0.90264
333240.0000    1.19958
333280.0000    0.45321
333320.0000    0.99866
333360.0000    1.65218
333400.0000    1.24758
333440.0000    1.09635
333480.0000    0.95876
333520.0000    0.56485
333560.0000    0.79100
333600.0000    0.80156
333640.0000    1.11558
333680.0000    0.25860
333720.0000    0.36604
333760.0000    0.87272
333800.0000    1.18256
333840.0000    0.17187
333880.0000    0.73225
333920.0000    0.36947
333960.0000    1.69894
334000.0000    1.00963
334040.0000    0.56047
334080.0000    1.53618
334120.0000    0.42505
334160.0000    1.59988
334200.0000    1.44461
334240.0000    1.75345
334280.0000    1.41907
334320.0000    1.10857
334360.0000    1.17172
334400.0000    0.69782
334440.0000    1.21794
334480.0000    0.68760
334520.0000    1.21799
334560.0000    1.11280
334600.0000    0.86413
334640.0000    0.51325
334680.0000    0.35403
334720.0000    0.28552
334760.0000    0.30666
334800.0000   -0.62572
334840.0000   -0.06949
334880.0000    0.57295
334920.0000    0.71808
334960.0000    0.28022
335000.0000   -0.34033
335040.0000    0.36919
335080.0000    0.53961
335120.0000    0.75905
335160.0000    0.24485
335200.0000    0.25209
335240.0000    0.96673
335280.0000    0.29236
335320.0000    0.96467
335360.0000    1.12314
335400.0000    0.85663
335440.0000    1.25439
335480.0000    0.88843
335520.0000    1.98956
335560.0000    0.25921
335600.0000    0.56888
335640.0000    0.66042
335680.0000    0.65567
335720.0000   -0.00761
335760.0000    0.30607
335800.0000    0.83623
335840.0000    0.85512
335880.0000    0.23102
335920.0000   -0.17212
335960.0000    0.80645
336000.0000    0.88174
336040.0000    0.25267
336080.0000    0.44443
336120.0000    0.97599
336160.0000    0.62159
336200.0000    0.29834
336240.0000    0.43228
336280.0000    0.44074
336320.0000   -0.01720
336360.0000    0.92244
336400.0000    0.76454
336440.0000    0.59838
336480.0000    0.60270
336520.0000    0.59670
336560.0000    0.64426
336600.0000    0.70518
336640.0000    0.65815
336680.0000    0.53596
336720.0000    0.43901
336760.0000    0.33313
336800.0000    0.41868
336840.0000    0.68607
336880.0000    0.45090
336920.0000    0.50886
336960.0000    0.45173
337000.0000    0.83624
337040.0000    0.49210
337080.0000    1.81810
337120.0000    0.69442
337160.0000    0.86060
337200.0000    0.47181
337240.0000    0.64803
337280.0000    0.21284
337320.0000   -0.13064
337360.0000    0.52753
337400.0000    0.09560
337440.0000    0.26557
337480.0000    0.35422
337520.0000    0.01234
337560.0000    0.23799
337600.0000    0.56148
337640.0000   -0.22115
337680.0000    0.81861
337720.0000    0.20329
337760.0000    0.36884
337800.0000    0.75937
337840.0000    1.08707
337880.0000    0.03191
337920.0000    0.76260
337960.0000    0.87962
338000.0000    0.78352
338040.0000    0.37969
338080.0000    0.59614
338120.0000    0.43648
338160.0000    0.48829
338200.0000    1.11517
338240.0000    1.42127
338280.0000    1.42208
338320.0000    0.97314
338360.0000    0.62966
338400.0000    0.64531
338440.0000    0.34938
338480.0000    0.89448
338520.0000    0.38179
338560.0000    0.87714
338600.0000    0.81574
338640.0000    0.13834
338680.0000    0.97712
338720.0000    1.15567
338760.0000    0.65857
338800.0000    0.80021
338840.0000    0.58620
338880.0000    1.39172
338920.0000    0.63579
338960.0000    1.13181
339000.0000    0.14196
339040.0000    0.86633
339080.0000    0.82210
339120.0000    0.54813
339160.0000    1.09484
339200.0000    1.16454
339240.0000    0.74249
339280.0000    0.98740
339320.0000    0.30385
339360.0000    0.69511
339400.0000    1.04210
339440.0000    0.76847
339480.0000    0.66626
339520.0000    1.26000
339560.0000    0.56730
339600.0000    0.88984
339640.0000    0.29543
339680.0000    0.36008
339720.0000    0.72317
339760.0000    0.98391
339800.0000    1.08938
339840.0000    0.32346
339880.0000    1.09277
339920.0000    1.20005
339960.0000    0.98311
340000.0000    1.10039
340040.0000    0.82791
340080.0000    1.45900
340120.0000    0.43265
340160.0000    0.69978
340200.0000    1.08309
340240.0000    0.69800
340280.0000    0.42056
340320.0000   -0.39780
340360.0000    0.57763
340400.0000    0.51350
340440.0000   -0.09087
340480.0000    0.90049
340520.0000    1.22511
340560.0000    0.75004
340600.0000    0.00732
340640.0000    0.37628
340680.0000    0.25985
340720.0000    0.19485
340760.0000    0.00593
340800.0000    0.24626
340840.0000    0.64220
340880.0000    0.10526
340920.0000    0.92253
340960.0000    0.74604
341000.0000    0.51478
341040.0000    0.03692
341080.0000    0.32691
341120.0000    0.26226
341160.0000    0.42855
341200.0000   -0.12024
341240.0000    0.29673
341280.0000    0.00013
341320.0000   -0.31212
341360.0000    0.07573
341400.0000    0.09257
341440.0000    0.23691
341480.0000    0.63337
341520.0000    0.08870
341560.0000   -0.20722
341600.0000    0.54882
341640.0000    0.89884
341680.0000    0.73981
341720.0000    0.25556
341760.0000    0.73877
341800.0000    1.02084
341840.0000    0.66508
341880.0000    0.62608
341920.0000    0.63801
341960.0000    0.59657
342000.0000    0.50381
342040.0000    0.35463
342080.0000    0.33200
342120.0000    0.68900
342160.0000    0.60560
342200.0000    0.24089
342240.0000    0.02259
342280.0000    0.48125
342320.0000    0.04712
342360.0000    0.72011
342400.0000    0.57322
342440.0000    0.28940
342480.0000    0.05054
342520.0000    0.20107
342560.0000    0.63841
342600.0000    1.01531
342640.0000    0.69878
342680.0000   -0.00164
342720.0000   -0.01128
342760.0000    0.03036
342800.0000   -0.12912
342840.0000    1.05529
342880.0000    0.71583
342920.0000    0.66172
342960.0000    0.62037
343000.0000    0.57459
343040.0000   -0.26907
343080.0000   -0.28745
343120.0000   -0.05091
343160.0000   -0.27167
343200.0000    0.30561
343240.0000    0.54257
343280.0000    1.01573
343320.0000    0.75887
343360.0000    0.55487
343400.0000    0.69249
343440.0000    0.28079
343480.0000    0.68753
343520.0000    0.84718
343560.0000    1.19384
343600.0000    1.34537
343640.0000    1.48573
343680.0000    0.30993
343720.0000    1.00705
343760.0000   -0.12982
343800.0000    0.36471
343840.0000   -0.16168
343880.0000    0.36064
343920.0000    0.46388
343960.0000    0.18368
344000.0000    0.17350
344040.0000   -0.14359
344080.0000    0.12633
344120.0000    0.24543
344160.0000    0.09121
344200.0000    0.70588
344240.0000    0.06537
344280.0000    0.19322
344320.0000    0.07486
344360.0000    0.94332
344400.0000    0.49446
344440.0000    0.06306
344480.0000    0.36861
344520.0000   -0.45259
344560.0000    0.13699
344600.0000    0.28167
344640.0000    0.94892
344680.0000    0.56903
344720.0000    0.33110
344760.0000    0.36762
344800.0000    0.29390
344840.0000    0.78206
344880.0000    0.37306
344920.0000    0.60103
344960.0000    1.22091
345000.0000    0.27018
345040.0000    0.62263
345080.0000    0.55670
345120.0000    0.82418
345160.0000    0.62916
345200.0000    0.18762
345240.0000    1.41813
345280.0000    0.47474
345320.0000    0.46626
345360.0000    0.24763
345400.0000    0.90947
345440.0000    1.02961
345480.0000    1.15003
345520.0000    0.65289
345560.0000    0.33759
345600.0000    0.61086
345640.0000    0.11296
345680.0000    0.56965
345720.0000   -0.02170
345760.0000    0.35887
345800.0000   -0.41611
345840.0000    0.17027
345880.0000   -0.27263
345920.0000    0.10458
345960.0000   -0.39956
346000.0000    0.59093
346040.0000    0.50191
346080.0000   -0.09780
346120.0000    0.68644
346160.0000    0.57260
346200.0000    0.60739
346240.0000    0.09618
346280.0000    0.31324
346320.0000    1.05988
346360.0000    0.85677
346400.0000   -0.11430
346440.0000    0.24658
346480.0000   -0.58295
346520.0000    0.53765
346560.0000   -0.33097
346600.0000    0.47561
346640.0000    0.37151
346680.0000    0.30601
346720.0000    0.82481
346760.0000    0.08823
346800.0000    0.91594
346840.0000    0.54066
346880.0000    0.51706
346920.0000    0.84154
346960.0000    0.47125
347000.0000    0.30536
347040.0000    0.44787
347080.0000    0.74318
347120.0000    0.72682
347160.0000    0.44377
347200.0000    0.35448
347240.0000    1.40594
347280.0000    0.54860
347320.0000    1.25394
347360.0000    1.09255
347400.0000    0.81365
347440.0000    1.18598
347480.0000    0.27608
347520.0000    0.37809
347560.0000    0.73393
347600.0000    0.96578
347640.0000    1.24903
347680.0000    1.14843
347720.0000    1.13844
347760.0000    1.25715
347800.0000    0.88403
347840.0000    0.97338
347880.0000    0.68557
347920.0000    0.51522
347960.0000    0.70457
348000.0000    0.22486
348040.0000    0.30300
348080.0000    0.72574
348120.0000    0.63160
348160.0000    0.80504
348200.0000    0.92921
348240.0000    0.36180
348280.0000    0.34963
348320.0000    0.67340
348360.0000    0.55380
348400.0000    0.76435
348440.0000    0.02701
348480.0000    0.07752
348520.0000    0.24592
348560.0000    0.99342
348600.0000    0.38686
348640.0000   -0.19545
348680.0000    0.33275
348720.0000   -0.11551
348760.0000    0.78617
348800.0000   -0.18504
348840.0000    0.21899
348880.0000    0.61787
348920.0000    0.49143
348960.0000    0.99493
349000.0000    0.44572
349040.0000    1.07187
349080.0000    1.09106
349120.0000    0.42566
349160.0000    0.37465
349200.0000    0.14846
349240.0000   -0.03209
349280.0000    0.22314
349320.0000    0.36919
349360.0000    0.21659
349400.0000   -0.38563
349440.0000    0.23996
349480.0000    0.38940
349520.0000   -0.49419
349560.0000    0.45234
349600.0000    0.19746
349640.0000   -0.13505
349680.0000   -0.25417
349720.0000    0.29215
349760.0000    0.07670
349800.0000    0.60945
349840.0000    0.41530
349880.0000    0.35299
349920.0000    0.10088
349960.0000    0.39340
350000.0000    0.56506
350040.0000    0.49384
350080.0000    0.57712
350120.0000    0.25992
350160.0000    0.05151
350200.0000    0.00235
350240.0000    0.16664
350280.0000    0.58003
350320.0000    0.12404
350360.0000   -0.37851
350400.0000    0.10593
350440.0000   -0.07590
350480.0000    0.42000
350520.0000    0.74656
350560.0000    0.82096
350600.0000    0.67545
350640.0000    0.90004
350680.0000    0.75472
350720.0000    0.20065
350760.0000    0.73718
350800.0000    0.60665
350840.0000    0.08155
350880.0000    0.41536
350920.0000    0.38476
350960.0000    0.29891
351000.0000    0.43015
351040.0000    0.08767
351080.0000   -0.08014
351120.0000    0.30852
351160.0000    0.60590
351200.0000    0.12872
351240.0000    0.48391
351280.0000    0.48790
351320.0000    0.27169
351360.0000   -0.18508
351400.0000    0.39404
351440.0000   -0.03242
351480.0000    0.13861
351520.0000   -0.06303
351560.0000    0.35008
351600.0000   -0.43896
351640.0000    0.39186
351680.0000   -0.26207
351720.0000   -0.76208
351760.0000   -0.34807
351800.0000    0.08838
351840.0000   -0.33518
351880.0000    0.24228
351920.0000    0.22681
351960.0000    0.17683
352000.0000    0.20567
352040.0000    0.62303
352080.0000    0.01932
352120.0000   -0.06739
352160.0000    0.44478
352200.0000    0.89574
352240.0000    0.42229
352280.0000    1.02256
352320.0000    0.87265
352360.0000    1.24546
352400.0000    0.55778
352440.0000    0.81804
352480.0000   -0.02958
352520.0000    0.15778
352560.0000   -0.33132
352600.0000    0.49889
352640.0000    0.20120
352680.0000    0.17296
352720.0000    0.70661
352760.0000    0.56717
352800.0000    0.62185
352840.0000    0.38572
352880.0000    0.46537
352920.0000    0.31989
352960.0000    0.35582
353000.0000    0.25443
353040.0000    0.32400
353080.0000    0.92592
353120.0000   -0.27959
353160.0000    0.50166
353200.0000    0.34804
353240.0000    0.16371
353280.0000    0.54928
353320.0000    0.70213
353360.0000    1.44564
353400.0000    0.50432
353440.0000    0.38961
353480.0000    0.32521
353520.0000    0.39164
353560.0000    0.69165
353600.0000   -0.07796
353640.0000    0.48313
353680.0000    0.14644
353720.0000   -0.14901
353760.0000    0.64473
353800.0000   -0.31676
353840.0000   -0.25253
353880.0000    0.09012
353920.0000   -0.10212
353960.0000   -0.76363
354000.0000    0.47729
354040.0000   -0.23365
354080.0000   -0.24817
354120.0000    0.25975
354160.0000    0.19678
354200.0000    0.07162
354240.0000    0.15507
354280.0000   -0.09296
354320.0000    0.25752
354360.0000   -0.37643
354400.0000    0.29514
354440.0000    0.64899
354480.0000    0.62455
354520.0000   -0.02540
354560.0000    0.34872
354600.0000    0.37952
354640.0000    0.85315
354680.0000    0.23331
354720.0000    0.65489
354760.0000    0.09551
354800.0000    0.31096
354840.0000    0.02255
354880.0000    0.15944
354920.0000    0.48338
354960.0000   -0.12649
355000.0000   -0.09833
355040.0000    0.38906
355080.0000    0.47669
355120.0000    1.29283
355160.0000    1.33115
355200.0000    0.71617
355240.0000    0.64236
355280.0000    0.52961
355320.0000    0.89898
355360.0000    0.42440
355400.0000   -0.04656
355440.0000    0.23778
355480.0000    0.46834
355520.0000    0.24812
355560.0000   -0.03761
355600.0000   -0.30035
355640.0000    0.23303
355680.0000    0.30175
355720.0000    0.31761
355760.0000    0.19278
355800.0000    0.64139
355840.0000   -0.05456
355880.0000    0.82124
355920.0000   -0.22914
355960.0000    0.17926
356000.0000    0.26750
356040.0000    0.01807
356080.0000   -0.10166
356120.0000    0.18503
356160.0000   -0.30056
356200.0000   -0.36032
356240.0000    0.13678
356280.0000    0.00554
356320.0000   -0.13260
356360.0000    0.05214
356400.0000   -0.44774
356440.0000   -0.81136
356480.0000   -0.23878
356520.0000   -0.44632
356560.0000   -0.69863
356600.0000   -0.20485
356640.0000   -0.44076
356680.0000   -0.11914
356720.0000    0.27284
356760.0000    0.22530
356800.0000    0.31628
356840.0000    0.10061
356880.0000   -0.01136
356920.0000    0.26733
356960.0000   -0.09478
357000.0000   -0.05748
357040.0000    0.14347
357080.0000    0.21403
357120.0000    0.07083
357160.0000    0.72120
357200.0000   -0.20638
357240.0000    0.26763
357280.0000    0.11451
357320.0000    0.10427
357360.0000    0.49512
357400.0000    0.55930
357440.0000    0.26080
357480.0000    0.10604
357520.0000   -0.40134
357560.0000   -0.32037
357600.0000    0.70121
357640.0000   -0.30916
357680.0000    0.27488
357720.0000    0.28692
357760.0000   -0.05750
357800.0000    0.42262
357840.0000    0.07894
357880.0000   -0.33721
357920.0000   -0.20229
357960.0000    0.16416
358000.0000    0.02303
358040.0000   -0.00758
358080.0000    0.23415
358120.0000    0.03464
358160.0000   -0.45263
358200.0000   -0.42451
358240.0000   -0.60740
358280.0000   -0.31271
358320.0000   -0.29240
358360.0000   -0.66921
358400.0000    0.06386
358440.0000   -0.04627
358480.0000   -0.33533
358520.0000   -0.35918
358560.0000   -0.24378
358600.0000    0.69301
358640.0000    0.55640
358680.0000   -0.13814
358720.0000    0.09450
358760.0000   -0.00540
358800.0000    0.31462
358840.0000    0.43633
358880.0000    0.34379
358920.0000    0.90457
358960.0000    0.02392
359000.0000   -0.67802
359040.0000    0.31844
359080.0000    0.59592
359120.0000    0.07337
359160.0000   -0.25682
359200.0000   -0.22795
359240.0000   -0.18011
359280.0000    0.44232
359320.0000    0.84519
359360.0000   -0.08631
359400.0000   -0.05752
359440.0000   -0.55558
359480.0000   -0.74873
359520.0000   -0.14091
359560.0000   -0.56656
359600.0000   -0.40535
359640.0000    0.11830
359680.0000   -0.39715
359720.0000   -0.34843
359760.0000   -0.09485
359800.0000    0.11256
359840.0000    0.08874
359880.0000    0.52915
359920.0000   -0.26885
359960.0000    0.07798
360000.0000    0.32384
360040.0000    0.78874
360080.0000    0.62599
360120.0000    0.49478
360160.0000    0.42978
360200.0000    0.01278
360240.0000    0.44255
360280.0000   -0.81000
360320.0000   -0.29900
360360.0000    0.20807
360400.0000   -0.12363
360440.0000   -0.29286
360480.0000    0.05537
360520.0000    0.07150
360560.0000    0.70216
360600.0000   -0.13608
360640.0000    0.35995
360680.0000    0.04255
360720.0000   -0.56489
360760.0000   -0.78930
360800.0000    0.13238
360840.0000   -0.52959
360880.0000   -0.12329
360920.0000    0.19952
360960.0000    0.45282
361000.0000   -0.56303
361040.0000   -0.13908
361080.0000   -0.21786
361120.0000   -0.51725
361160.0000   -0.39522
361200.0000   -0.59519
361240.0000   -0.81343
361280.0000   -1.42728
361320.0000   -0.59673
361360.0000   -0.72702
361400.0000   -0.18802
361440.0000    0.01455
361480.0000    0.28278
361520.0000   -0.71303
361560.0000   -0.28113
361600.0000   -0.26625
361640.0000    0.21862
361680.0000   -0.19839
361720.0000   -0.46962
361760.0000   -0.40032
361800.0000    0.01749
361840.0000    0.06626
361880.0000    0.24672
361920.0000   -0.34444
361960.0000   -0.70070
362000.0000    0.09326
362040.0000   -0.06212
362080.0000    0.48202
362120.0000    0.24015
362160.0000   -0.34754
362200.0000   -0.25748
362240.0000   -0.33877
362280.0000   -0.24067
362320.0000    0.18509
362360.0000   -0.43597
362400.0000   -0.64443
362440.0000   -0.24829
362480.0000   -0.04697
362520.0000   -0.01127
362560.0000   -0.06567
362600.0000   -0.35389
362640.0000    0.11494
362680.0000    0.80316
362720.0000   -0.16860
362760.0000   -0.29534
362800.0000   -0.11325
362840.0000   -0.10096
362880.0000   -0.03773
362920.0000    0.35109
362960.0000    0.25376
363000.0000   -0.32345
363040.0000    0.12261
363080.0000    0.46681
363120.0000   -0.13103
363160.0000    0.21928
363200.0000   -0.06812
363240.0000   -0.05920
363280.0000   -0.01082
363320.0000    0.15949
363360.0000    0.73491
363400.0000    0.59520
363440.0000    0.66135
363480.0000    0.31909
363520.0000    0.28016
363560.0000   -0.29292
363600.0000    0.10266
363640.0000    0.09963
363680.0000    0.20150
363720.0000   -0.47853
363760.0000   -0.47461
363800.0000    0.22290
363840.0000   -0.44191
363880.0000    0.55552
363920.0000    0.33513
363960.0000    0.39361
364000.0000    0.58416
364040.0000    0.37668
364080.0000    0.34012
364120.0000    0.35307
364160.0000    0.49042
364200.0000    0.67023
364240.0000    0.10915
364280.0000    0.46680
364320.0000   -0.40655
364360.0000   -0.65747
364400.0000   -0.31276
364440.0000   -0.61683
364480.0000    0.36559
364520.0000    0.10428
364560.0000    0.07970
364600.0000    0.46786
364640.0000    0.79572
364680.0000    0.93355
364720.0000    0.64806
364760.0000    0.44584
364800.0000   -0.02254
364840.0000   -0.42128
364880.0000   -0.27100
364920.0000    0.00475
364960.0000    0.17069
365000.0000   -0.48045
365040.0000   -0.05009
365080.0000   -0.30964
365120.0000   -0.25293
365160.0000   -0.21907
365200.0000    0.59545
365240.0000   -0.18382
365280.0000   -0.18216
365320.0000    0.20548
365360.0000    0.32701
365400.0000   -0.05014
365440.0000    0.14885
365480.0000    0.29178
365520.0000   -0.36022
365560.0000   -0.68502
365600.0000   -0.57272
365640.0000   -0.98626
365680.0000   -0.30108
365720.0000   -0.46734
365760.0000    0.07385
365800.0000   -0.30523
365840.0000   -0.29420
365880.0000   -0.61020
365920.0000   -0.04696
365960.0000   -0.13302
366000.0000   -0.45882
366040.0000    0.26361
366080.0000   -0.73300
366120.0000    0.16609
366160.0000   -0.08435
366200.0000   -0.39384
366240.0000   -1.01100
366280.0000   -0.79713
366320.0000   -0.28251
366360.0000   -0.64475
366400.0000   -0.69188
366440.0000   -0.95345
366480.0000   -0.17002
366520.0000   -0.32568
366560.0000   -0.82859
366600.0000   -0.62508
366640.0000   -0.56663
366680.0000   -0.40443
366720.0000   -0.12207
366760.0000   -0.16573
366800.0000    0.14789
366840.0000   -0.83577
366880.0000   -0.22943
366920.0000    0.36844
366960.0000    0.09051
367000.0000   -0.03175
367040.0000    0.61935
367080.0000   -0.16154
367120.0000   -0.15274
367160.0000   -0.82009
367200.0000   -0.58540
367240.0000    0.12047
367280.0000    0.11512
367320.0000   -0.54064
367360.0000   -0.61541
367400.0000   -0.23673
367440.0000   -0.41788
367480.0000   -0.02816
367520.0000   -0.55788
367560.0000   -0.34005
367600.0000   -0.30609
367640.0000   -0.24013
367680.0000   -0.33201
367720.0000    0.28874
367760.0000   -0.04846
367800.0000   -0.39659
367840.0000   -0.50980
367880.0000   -0.58886
367920.0000   -0.71622
367960.0000   -0.26382
368000.0000   -0.92432
368040.0000   -0.29405
368080.0000   -0.64948
368120.0000   -1.26379
368160.0000   -0.37575
368200.0000   -0.00370
368240.0000    0.25596
368280.0000    0.08966
368320.0000    0.00061
368360.0000    0.03708
368400.0000   -0.20624
368440.0000    0.23319
368480.0000    1.06264
368520.0000    0.94174
368560.0000    0.56302
368600.0000    0.91961
368640.0000    0.56356
368680.0000    0.44688
368720.0000    0.43465
368760.0000    0.69593
368800.0000    0.50738
368840.0000    0.80664
368880.0000    0.95836
368920.0000    0.50763
368960.0000    0.12540
369000.0000   -0.40409
369040.0000   -0.19044
369080.0000   -0.09178
369120.0000    0.61474
369160.0000    0.36261
369200.0000   -0.20194
369240.0000   -0.12082
369280.0000    0.17012
369320.0000   -0.18259
369360.0000   -0.06309
369400.0000    0.08524
369440.0000   -0.03542
369480.0000    0.38956
369520.0000    0.30217
369560.0000    0.01186
369600.0000    0.54392
369640.0000    0.24656
369680.0000    0.62973
369720.0000    0.27591
369760.0000    0.35959
369800.0000    0.77262
369840.0000   -0.27583
369880.0000    0.09715
369920.0000    0.53386
369960.0000    0.98643
370000.0000    0.72245
370040.0000    0.00384
370080.0000    0.48422
370120.0000   -0.11181
370160.0000   -0.05832
370200.0000    0.87117
370240.0000   -0.01109
370280.0000    0.18291
370320.0000    0.18599
370360.0000    0.13234
370400.0000    0.29617
370440.0000    0.47501
370480.0000    0.21185
370520.0000   -0.35927
370560.0000    0.03161
370600.0000    0.81830
370640.0000    0.26966
370680.0000   -0.18178
370720.0000   -0.19739
370760.0000   -0.43024
370800.0000   -1.25211
370840.0000   -0.13055
370880.0000    0.34909
370920.0000   -0.18437
370960.0000   -0.79250
371000.0000   -0.05407
371040.0000   -0.12484
371080.0000   -0.24779
371120.0000   -0.16559
371160.0000   -0.62731
371200.0000   -0.45761
371240.0000   -0.69689
371280.0000   -0.69726
371320.0000    0.05926
371360.0000    0.17786
371400.0000    0.10662
371440.0000   -0.23852
371480.0000   -0.44588
371520.0000    0.13242
371560.0000   -0.71898
371600.0000   -0.12675
371640.0000    0.00454
371680.0000    0.23941
371720.0000    0.14138
371760.0000   -0.35281
371800.0000   -0.80259
371840.0000   -0.20521
371880.0000   -0.11465
371920.0000    0.31081
371960.0000    0.11897
372000.0000    0.23957
372040.0000    0.98096
372080.0000    0.31463
372120.0000    0.12113
372160.0000    0.35052
372200.0000    0.19568
372240.0000   -0.00295
372280.0000    0.24908
372320.0000    0.14383
372360.0000   -0.40060
372400.0000    0.09254
372440.0000    0.03503
372480.0000    0.30295
372520.0000   -0.01092
372560.0000   -0.05149
372600.0000   -0.23902
372640.0000   -0.25590
372680.0000   -0.34914
372720.0000   -0.63791
372760.0000    0.33875
372800.0000    0.74383
372840.0000    0.07222
372880.0000    0.44331
372920.0000   -0.02923
372960.0000   -0.50661
373000.0000    0.24338
373040.0000    0.18954
373080.0000    0.05284
373120.0000   -0.39250
373160.0000    0.00583
373200.0000    0.50555
373240.0000   -0.50489
373280.0000   -0.58115
373320.0000    0.00729
373360.0000    0.12402
373400.0000   -0.20171
373440.0000   -0.21287
373480.0000   -0.20953
373520.0000    0.27858
373560.0000   -1.21067
373600.0000   -0.69379
373640.0000   -0.31563
373680.0000   -0.02437
373720.0000   -0.29099
373760.0000    0.21202
373800.0000   -0.07332
373840.0000   -0.13184
373880.0000   -0.34346
373920.0000   -0.27527
373960.0000   -0.40110
374000.0000   -0.90544
374040.0000   -0.42489
374080.0000    0.54575
374120.0000   -0.48383
374160.0000   -0.59204
374200.0000   -0.04747
374240.0000   -0.03393
374280.0000    0.22455
374320.0000    0.08928
374360.0000   -0.15930
374400.0000   -0.35150
374440.0000    0.18863
374480.0000   -0.18708
374520.0000    0.02973
374560.0000   -0.29017
374600.0000   -1.69225
374640.0000   -0.67388
374680.0000   -0.21511
374720.0000   -0.85371
374760.0000   -0.59872
374800.0000   -0.87054
374840.0000   -0.61184
374880.0000   -0.65562
374920.0000   -0.17000
374960.0000   -0.22436
375000.0000   -0.72973
375040.0000    0.30779
375080.0000   -0.69808
375120.0000   -1.16713
375160.0000   -0.60176
375200.0000   -0.57685
375240.0000   -0.81399
375280.0000   -1.24094
375320.0000   -0.56024
375360.0000   -0.81932
375400.0000    0.00648
375440.0000    0.05750
375480.0000   -0.28233
375520.0000   -0.45341
375560.0000   -0.59214
375600.0000   -1.30964
375640.0000   -1.37208
375680.0000   -0.46388
375720.0000   -0.03188
375760.0000   -1.05238
375800.0000   -0.39549
375840.0000   -0.59953
375880.0000   -1.27728
375920.0000   -0.39624
375960.0000   -0.84575
376000.0000   -0.68396
376040.0000   -0.90358
376080.0000   -0.42585
376120.0000   -0.02131
376160.0000    0.29332
376200.0000   -0.21036
376240.0000    0.44026
376280.0000   -0.54387
376320.0000   -0.67360
376360.0000   -0.35739
376400.0000   -1.03185
376440.0000   -0.22864
376480.0000   -0.39469
376520.0000   -0.15545
376560.0000   -0.52285
376600.0000   -0.49296
376640.0000    0.19951
376680.0000   -0.09207
376720.0000   -0.08081
376760.0000    0.95860
376800.0000   -0.75772
376840.0000   -0.88316
376880.0000    0.36038
376920.0000   -0.07532
376960.0000    0.12761
377000.0000    0.19544
377040.0000    0.11351
377080.0000   -0.03326
377120.0000   -0.54437
377160.0000   -0.19385
377200.0000   -1.09765
377240.0000   -0.43023
377280.0000    0.27657
377320.0000   -0.08972
377360.0000   -0.81224
377400.0000    0.25857
377440.0000    0.28044
377480.0000    0.14916
377520.0000    0.02436
377560.0000    0.22202
377600.0000    0.04962
377640.0000   -0.25098
377680.0000   -0.23840
377720.0000   -0.60024
377760.0000   -0.44830
377800.0000    0.17872
377840.0000   -0.09225
377880.0000   -0.38112
377920.0000    0.49139
377960.0000   -0.25878
378000.0000   -0.33348
378040.0000   -0.95622
378080.0000    0.01428
378120.0000   -0.09957
378160.0000    0.05192
378200.0000   -0.87442
378240.0000   -0.61359
378280.0000   -0.79607
378320.0000   -0.61615
378360.0000   -0.28336
378400.0000   -0.69940
378440.0000   -0.88113
378480.0000   -0.62468
378520.0000    0.04339
378560.0000   -0.30283
378600.0000   -0.17873
378640.0000   -0.86084
378680.0000   -0.29860
378720.0000    0.13241
378760.0000   -0.79235
378800.0000    0.24513
378840.0000   -0.47669
378880.0000   -0.49985
378920.0000   -1.13214
378960.0000   -0.41122
379000.0000   -1.02451
379040.0000   -0.54744
379080.0000   -0.62190
379120.0000   -0.29958
379160.0000   -0.46602
379200.0000   -1.01220
379240.0000   -0.68574
379280.0000   -0.90511
379320.0000   -0.01969
379360.0000   -0.22852
379400.0000   -0.74378
379440.0000   -0.16863
379480.0000   -0.11122
379520.0000   -0.03326
379560.0000    0.17885
379600.0000    0.51212
379640.0000   -0.20838
379680.0000   -0.06518
379720.0000    0.51072
379760.0000   -0.11672
379800.0000   -0.50358
379840.0000   -0.56599
379880.0000   -0.34059
379920.0000   -1.44750
379960.0000   -1.08653
380000.0000   -0.55182
380040.0000   -0.70223
380080.0000   -0.53260
380120.0000   -0.77631
380160.0000   -0.45704
380200.0000   -1.43272
380240.0000   -0.70358
380280.0000   -1.23019
380320.0000   -0.70707
380360.0000   -1.11127
380400.0000   -0.94935
380440.0000   -0.89483
380480.0000   -0.83952
380520.0000   -0.49350
380560.0000   -0.75221
380600.0000   -0.63777
380640.0000   -0.87793
380680.0000   -1.06557
380720.0000   -0.34803
380760.0000   -0.76192
380800.0000   -0.75600
380840.0000    0.15089
380880.0000   -0.29372
380920.0000   -0.53174
380960.0000   -0.38520
381000.0000   -0.09496
381040.0000   -0.85004
381080.0000   -0.68281
381120.0000   -0.96548
381160.0000   -0.65183
381200.0000   -0.38649
381240.0000   -0.28954
381280.0000   -0.13141
381320.0000   -0.70876
381360.0000   -0.96552
381400.0000   -0.60532
381440.0000   -0.10107
381480.0000   -0.27922
381520.0000   -1.14653
381560.0000   -0.92006
381600.0000   -1.01555
381640.0000   -0.58932
381680.0000   -0.48620
381720.0000   -0.91088
381760.0000   -0.54326
381800.0000   -0.20299
381840.0000   -0.00046
381880.0000   -0.31388
381920.0000   -0.59439
381960.0000   -0.34520
382000.0000   -0.16720
382040.0000   -0.55017
382080.0000   -0.60681
382120.0000   -0.18713
382160.0000   -0.74058
382200.0000   -0.62828
382240.0000   -0.64758
382280.0000   -0.26572
382320.0000   -0.01222
382360.0000   -0.26368
382400.0000   -0.68199
382440.0000   -0.21933
382480.0000   -0.09167
382520.0000    0.04958
382560.0000    0.24005
382600.0000    0.02607
382640.0000    0.42213
382680.0000    0.45686
382720.0000   -0.06536
382760.0000   -0.04482
382800.0000    0.06990
382840.0000   -0.12349
382880.0000   -0.84358
382920.0000   -0.30303
382960.0000   -0.61062
383000.0000   -0.09511
383040.0000   -0.51603
383080.0000   -0.14216
383120.0000    0.38074
383160.0000   -0.13677
383200.0000    0.08940
383240.0000   -0.12890
383280.0000    0.03661
383320.0000   -0.70931
383360.0000    0.07255
383400.0000   -0.06701
383440.0000    0.33330
383480.0000    0.20294
383520.0000   -0.00127
383560.0000   -0.60511
383600.0000    0.22487
383640.0000    0.24592
383680.0000   -0.03136
383720.0000    0.35474
383760.0000    0.77225
383800.0000    0.34577
383840.0000    0.58643
383880.0000    0.75702
383920.0000    0.61063
383960.0000    0.31612
384000.0000    0.79400
384040.0000   -0.09827
384080.0000    0.13875
384120.0000   -0.35260
384160.0000    0.20246
384200.0000   -0.16456
384240.0000   -0.38709
384280.0000    0.12813
384320.0000    0.63842
384360.0000    0.72205
384400.0000   -0.25567
384440.0000    0.50788
384480.0000    0.35558
384520.0000    0.53316
384560.0000    0.40967
384600.0000    0.04952
384640.0000   -0.38317
384680.0000   -0.30578
384720.0000    0.21866
384760.0000   -0.35012
384800.0000    0.10024
384840.0000   -0.14102
384880.0000   -0.63526
384920.0000    0.38621
384960.0000    0.19638
385000.0000   -0.09464
385040.0000   -0.08577
385080.0000    0.40722
385120.0000    0.44484
385160.0000    0.40019
385200.0000    0.62117
385240.0000    0.56473
385280.0000    0.32710
385320.0000    0.41660
385360.0000    0.67632
385400.0000    0.35889
385440.0000   -0.01214
385480.0000   -0.29459
385520.0000    0.03666
385560.0000   -0.06765
385600.0000   -0.17982
385640.0000    0.13440
385680.0000   -0.09509
385720.0000    0.06316
385760.0000   -0.63063
385800.0000   -0.48008
385840.0000    0.18442
385880.0000    0.00737
385920.0000    0.51940
385960.0000   -0.91277
386000.0000    0.14893
386040.0000   -0.14084
386080.0000   -0.06317
386120.0000    0.26286
386160.0000    0.83770
386200.0000    0.40898
386240.0000    0.33532
386280.0000   -0.73772
386320.0000   -0.58250
386360.0000   -0.61300
386400.0000    0.11825
386440.0000   -0.63537
386480.0000    0.14083
386520.0000   -0.26403
386560.0000    0.21750
386600.0000    0.52937
386640.0000   -0.27959
386680.0000   -0.14457
386720.0000    0.41025
386760.0000    0.34745
386800.0000    0.62454
386840.0000    0.46840
386880.0000    0.47548
386920.0000    0.48792
386960.0000   -0.31857
387000.0000    0.51913
387040.0000    0.58990
387080.0000    0.01761
387120.0000    0.88556
387160.0000    0.26550
387200.0000    0.42885
387240.0000    0.46123
387280.0000    0.17301
387320.0000    0.15840
387360.0000    0.53048
387400.0000    0.60756
387440.0000    0.46598
387480.0000    0.40732
387520.0000    0.48770
387560.0000    1.01859
387600.0000    0.42792
387640.0000    0.35487
387680.0000   -0.07832
387720.0000    0.36739
387760.0000    0.02901
387800.0000    0.03389
387840.0000    0.67694
387880.0000    0.67772
387920.0000    0.12905
387960.0000   -0.10179
388000.0000    0.28116
388040.0000    0.14650
388080.0000    0.23698
388120.0000    0.35246
388160.0000    0.99816
388200.0000   -0.13094
388240.0000   -0.01896
388280.0000    0.52560
388320.0000   -0.36947
388360.0000    0.12609
388400.0000   -0.33311
388440.0000    0.51954
388480.0000   -0.15072
388520.0000    0.23786
388560.0000    0.10420
388600.0000   -0.12085
388640.0000    0.05822
388680.0000    0.22744
388720.0000    0.37326
388760.0000    0.69542
388800.0000    0.97738
388840.0000    1.01960
388880.0000    1.13557
388920.0000    0.16678
388960.0000    0.65427
389000.0000   -0.09545
389040.0000    0.07207
389080.0000   -0.17769
389120.0000    0.19942
389160.0000    0.33841
389200.0000    0.17584
389240.0000    0.09401
389280.0000    0.51082
389320.0000    0.06708
389360.0000    0.46715
389400.0000    0.29930
389440.0000    0.32388
389480.0000    0.69006
389520.0000    0.53721
389560.0000    0.85968
389600.0000    0.14407
389640.0000    0.56765
389680.0000    0.65343
389720.0000   -0.01919
389760.0000    0.81003
389800.0000    0.63653
389840.0000    0.61435
389880.0000    0.74478
389920.0000    0.46884
389960.0000    0.20313
390000.0000   -0.25080
390040.0000    0.01124
390080.0000    0.22093
390120.0000    0.08719
390160.0000    0.13802
390200.0000    0.32212
390240.0000    0.15378
390280.0000    0.17604
390320.0000    0.41541
390360.0000    0.55914
390400.0000    0.41426
390440.0000    0.04638
390480.0000    0.04928
390520.0000   -0.03252
390560.0000    0.10260
390600.0000   -0.17348
390640.0000    0.70820
390680.0000    0.37250
390720.0000    0.31710
390760.0000    0.38208
390800.0000    0.44019
390840.0000   -0.00206
390880.0000   -0.05208
390920.0000    0.15570
390960.0000   -0.14643
391000.0000    0.48524
391040.0000   -0.39061
391080.0000   -0.62043
391120.0000   -0.68401
391160.0000   -0.10894
391200.0000   -0.21637
391240.0000   -0.30174
391280.0000    0.58070
391320.0000    0.64847
391360.0000   -0.22198
391400.0000   -0.37327
391440.0000    0.41499
391480.0000    0.72539
391520.0000   -0.07919
391560.0000    0.21434
391600.0000    0.66111
391640.0000   -0.31231
391680.0000    0.17036
391720.0000    0.42718
391760.0000    0.12225
391800.0000    0.40676
391840.0000    0.18181
391880.0000    0.68649
391920.0000    0.84668
391960.0000    0.29505
392000.0000    0.16216
392040.0000    0.03178
392080.0000    0.24299
392120.0000    0.02930
392160.0000    0.03906
392200.0000   -0.24426
392240.0000   -0.05058
392280.0000    0.69727
392320.0000    0.59360
392360.0000    0.52857
392400.0000    0.79764
392440.0000    0.55483
392480.0000   -0.26894
392520.0000    0.33926
392560.0000    0.27619
392600.0000   -0.16082
392640.0000    0.49624
392680.0000    0.28916
392720.0000   -0.12196
392760.0000    0.06042
392800.0000   -0.37159
392840.0000   -0.07914
392880.0000   -0.53841
392920.0000    0.48763
392960.0000   -0.30846
393000.0000    0.51920
393040.0000    0.70154
393080.0000    0.50612
393120.0000   -0.24746
393160.0000    0.96681
393200.0000    0.96919
393240.0000    0.43635
393280.0000    0.26624
393320.0000    0.15359
393360.0000    0.06424
393400.0000    0.40864
393440.0000   -0.12600
393480.0000   -0.17832
393520.0000   -0.50434
393560.0000   -0.24179
393600.0000   -0.04676
393640.0000   -0.17256
393680.0000    0.26302
393720.0000    0.08721
393760.0000    0.08089
393800.0000    0.44509
393840.0000    0.62539
393880.0000   -0.08518
393920.0000    0.53576
393960.0000    0.36058
394000.0000   -0.07224
394040.0000   -0.31547
394080.0000   -0.06104
394120.0000    0.17411
394160.0000    0.38581
394200.0000    0.35747
394240.0000    0.23988
394280.0000   -0.19770
394320.0000   -0.37021
394360.0000   -0.33651
394400.0000   -0.92440
394440.0000   -0.55769
394480.0000   -0.28665
394520.0000   -0.08681
394560.0000   -0.47850
394600.0000   -0.40102
394640.0000   -0.65042
394680.0000   -0.78643
394720.0000   -0.68686
394760.0000   -0.27684
394800.0000   -0.09898
394840.0000   -0.91618
394880.0000   -0.28031
394920.0000   -0.20787
394960.0000    0.01613
395000.0000    0.54281
395040.0000    0.36861
395080.0000    0.12268
395120.0000   -0.22603
395160.0000   -0.13648
395200.0000   -0.51503
395240.0000   -0.21366
395280.0000   -0.42751
395320.0000   -0.08159
395360.0000   -0.33104
395400.0000   -0.79272
395440.0000    0.08086
395480.0000    0.09505
395520.0000   -0.48438
395560.0000   -0.39797
395600.0000   -0.34710
395640.0000   -1.11037
395680.0000   -0.53528
395720.0000   -0.34664
395760.0000   -0.33647
395800.0000    0.09363
395840.0000   -0.60306
395880.0000    0.10652
395920.0000   -0.13286
395960.0000   -0.70829
396000.0000    0.18172
396040.0000   -0.54430
396080.0000    0.27919
396120.0000    0.31263
396160.0000   -0.24170
396200.0000    0.29830
396240.0000    0.31855
396280.0000    0.79401
396320.0000    0.32794
396360.0000   -0.78983
396400.0000   -0.27096
396440.0000    0.79075
396480.0000    0.18331
396520.0000   -0.11232
396560.0000   -0.30049
396600.0000    0.01379
396640.0000   -0.49740
396680.0000    0.14903
396720.0000   -0.15148
396760.0000    0.24600
396800.0000    0.45582
396840.0000    0.58949
396880.0000    0.31947
396920.0000   -0.23655
396960.0000   -0.27532
397000.0000   -0.24014
397040.0000   -0.50718
397080.0000   -0.84750
397120.0000    0.10005
397160.0000    0.25386
397200.0000    0.40230
397240.0000    0.06744
397280.0000    0.06929
397320.0000    0.20124
397360.0000    0.05802
397400.0000    0.70165
397440.0000    0.09847
397480.0000    0.03405
397520.0000    1.23802
397560.0000    0.17519
397600.0000    0.77966
397640.0000    0.90040
397680.0000    0.86785
397720.0000    0.56973
397760.0000    0.66254
397800.0000    0.72696
397840.0000    0.73251
397880.0000    0.41314
397920.0000    0.51314
397960.0000    0.56097
398000.0000    0.63800
398040.0000    0.19513
398080.0000    0.97785
398120.0000    1.25192
398160.0000    0.82964
398200.0000    0.18303
398240.0000    0.49932
398280.0000    0.48939
398320.0000    0.63899
398360.0000    0.65143
398400.0000    0.85820
398440.0000    0.97340
398480.0000    0.99227
398520.0000    0.45379
398560.0000    0.01844
398600.0000    0.05495
398640.0000    0.60341
398680.0000    0.84049
398720.0000    1.11075
398760.0000    0.97662
398800.0000    0.09381
398840.0000    1.07972
398880.0000   -0.00863
398920.0000    0.64154
398960.0000   -0.00808
399000.0000    0.24423
399040.0000   -0.37336
399080.0000   -0.01958
399120.0000    0.12541
399160.0000    0.45299
399200.0000    0.11981
399240.0000   -0.16186
399280.0000    0.10975
399320.0000    0.67927
399360.0000    0.27437
399400.0000    0.33434
399440.0000    0.23456
399480.0000    0.59997
399520.0000    0.22948
399560.0000    0.43441
399600.0000   -0.18677
399640.0000   -0.52322
399680.0000    0.08983
399720.0000    0.48649
399760.0000    0.52479
399800.0000    1.03244
399840.0000   -0.16562
399880.0000    0.71772
399920.0000    0.07343
399960.0000   -0.44085
400000.0000   -0.36756
400040.0000   -0.02540
400080.0000    0.08008
400120.0000    0.34810
400160.0000    0.46034
400200.0000    0.40794
400240.0000    0.22513
400280.0000   -0.27454
400320.0000   -0.59653
400360.0000    0.46829
400400.0000    0.21551
400440.0000   -0.14803
400480.0000   -0.44547
400520.0000   -0.76726
400560.0000   -0.59153
400600.0000   -0.14558
400640.0000    0.28859
400680.0000   -0.01455
400720.0000   -0.10489
400760.0000    0.00723
400800.0000    0.23063
400840.0000    0.25234
400880.0000   -0.48231
400920.0000   -0.19593
400960.0000   -0.19774
401000.0000    0.01610
401040.0000   -0.18786
401080.0000    0.00947
401120.0000   -0.14189
401160.0000    0.64262
401200.0000    0.48932
401240.0000    0.49778
401280.0000    0.48641
401320.0000    0.24671
401360.0000   -0.13461
401400.0000    0.34246
401440.0000   -0.14118
401480.0000    0.31564
401520.0000    0.40825
401560.0000    0.25326
401600.0000   -0.18354
401640.0000    0.13051
401680.0000   -0.30955
401720.0000   -1.00306
401760.0000   -0.20896
401800.0000   -0.40935
401840.0000   -0.06000
401880.0000   -0.56705
401920.0000   -0.46062
401960.0000   -0.58932
402000.0000   -0.46426
402040.0000   -0.43230
402080.0000   -0.57896
402120.0000   -1.14869
402160.0000   -1.07148
402200.0000   -0.39069
402240.0000   -1.26144
402280.0000   -1.65552
402320.0000   -0.64545
402360.0000   -0.80921
402400.0000   -0.12714
402440.0000   -0.96067
402480.0000   -0.62481
402520.0000   -0.90172
402560.0000   -1.05140
402600.0000   -0.63335
402640.0000   -0.57521
402680.0000   -0.57617
402720.0000   -0.77332
402760.0000   -0.21937
402800.0000   -0.75349
402840.0000   -0.93951
402880.0000   -0.84839
402920.0000   -0.63196
402960.0000    0.23113
403000.0000   -0.08398
403040.0000   -0.70485
403080.0000   -0.22854
403120.0000   -0.57141
403160.0000   -0.00877
403200.0000   -0.11782
403240.0000   -0.66064
403280.0000   -0.44262
403320.0000   -0.11093
403360.0000   -0.42421
403400.0000    0.93823
403440.0000    0.12840
403480.0000   -0.47606
403520.0000   -0.30589
403560.0000   -0.30429
403600.0000    0.15535
403640.0000   -0.15027
403680.0000    0.55590
403720.0000   -0.46190
403760.0000   -0.13969
403800.0000   -0.42789
403840.0000   -0.41841
403880.0000   -0.06819
403920.0000   -0.63565
403960.0000   -0.62679
404000.0000   -0.13114
404040.0000   -0.70599
404080.0000   -0.17880
404120.0000   -0.62162
404160.0000    0.28485
404200.0000    0.29481
404240.0000    0.19088
404280.0000    0.22547
404320.0000   -0.07780
404360.0000    0.18651
404400.0000   -0.13827
404440.0000    0.20969
404480.0000   -0.58770
404520.0000   -0.10741
404560.0000   -0.80529
404600.0000   -0.15544
404640.0000   -0.11682
404680.0000    0.16546
404720.0000   -0.03021
404760.0000    0.28726
404800.0000   -0.28703
404840.0000    0.27051
404880.0000    0.09390
404920.0000   -0.50439
404960.0000   -0.02212
405000.0000    0.34588
405040.0000    0.35334
405080.0000    0.22306
405120.0000    0.31473
405160.0000    0.17333
405200.0000   -0.06280
405240.0000    0.33299
405280.0000   -0.18709
405320.0000   -0.57430
405360.0000    0.07334
405400.0000   -0.81239
405440.0000    0.06071
405480.0000   -0.58860
405520.0000   -0.34283
405560.0000    0.08970
405600.0000   -0.05895
405640.0000   -0.31034
405680.0000   -0.52701
405720.0000   -0.41483
405760.0000   -0.51517
405800.0000   -0.30072
405840.0000   -0.71966
405880.0000   -0.20709
405920.0000   -0.46470
405960.0000    0.15432
406000.0000   -0.06611
406040.0000   -0.13562
406080.0000    0.04199
406120.0000    0.02454
406160.0000    0.00975
406200.0000    0.21878
406240.0000    0.26929
406280.0000    0.39787
406320.0000   -0.58007
406360.0000   -0.23643
406400.0000   -0.04353
406440.0000    0.02163
406480.0000    0.06399
406520.0000   -0.03858
406560.0000    0.95853
406600.0000   -0.07807
406640.0000    0.34210
406680.0000    0.10052
406720.0000   -0.01384
406760.0000   -0.34772
406800.0000   -0.29412
406840.0000   -0.31129
406880.0000    0.13595
406920.0000   -0.04920
406960.0000   -0.36252
407000.0000    0.48098
407040.0000    0.13568
407080.0000    0.17423
407120.0000   -0.30568
407160.0000   -0.88188
407200.0000   -0.17297
407240.0000   -0.25598
407280.0000   -0.37560
407320.0000   -0.41228
407360.0000   -0.07229
407400.0000    0.36269
407440.0000    1.14072
407480.0000    0.73232
407520.0000    0.17125
407560.0000    0.72140
407600.0000    0.39688
407640.0000    0.68522
407680.0000    0.67044
407720.0000    0.39031
407760.0000    0.11075
407800.0000    0.17361
407840.0000   -0.05670
407880.0000   -0.11724
407920.0000    0.24542
407960.0000    0.24218
408000.0000    0.45496
408040.0000    0.58078
408080.0000    0.06382
408120.0000    0.66783
408160.0000    0.97791
408200.0000    0.73939
408240.0000    0.18630
408280.0000    0.18605
408320.0000   -0.42202
408360.0000   -0.22323
408400.0000   -0.76553
408440.0000   -0.33475
408480.0000   -0.03652
408520.0000    0.47706
408560.0000   -0.00487
408600.0000    0.04574
408640.0000    0.15747
408680.0000    0.38749
408720.0000    0.05574
408760.0000   -0.22465
408800.0000    0.05043
408840.0000    0.66084
408880.0000    0.16485
408920.0000   -0.03358
408960.0000    0.29120
409000.0000    0.30093
409040.0000    0.38880
409080.0000    0.36986
409120.0000    0.98873
409160.0000   -0.18505
409200.0000    0.34990
409240.0000    0.50645
409280.0000    0.91923
409320.0000    0.19145
409360.0000    0.14254
409400.0000    0.09174
409440.0000    0.51799
409480.0000    0.28651
409520.0000    0.26360
409560.0000    0.56093
409600.0000    0.69342
409640.0000    0.47591
409680.0000    0.78437
409720.0000    0.06751
409760.0000    1.07419
409800.0000    0.27728
409840.0000   -0.07944
409880.0000    0.72310
409920.0000    1.52435
409960.0000    1.07346
410000.0000    0.44112
410040.0000    0.84381
410080.0000    0.81337
410120.0000    0.69468
410160.0000    0.11610
410200.0000    0.40104
410240.0000    0.17291
410280.0000    0.24001
410320.0000    0.50406
410360.0000    0.61750
410400.0000    0.20628
410440.0000    0.90790
410480.0000   -0.02790
410520.0000    0.19275
410560.0000    0.29122
410600.0000    0.42099
410640.0000    0.85236
410680.0000    0.73921
410720.0000    0.27658
410760.0000    0.14096
410800.0000    0.67969
410840.0000    1.24832
410880.0000    1.01927
410920.0000    0.76824
410960.0000    0.71526
411000.0000    0.82727
411040.0000    0.84455
411080.0000    0.16198
411120.0000    0.79523
411160.0000    1.18942
411200.0000    0.92454
411240.0000    1.38035
411280.0000    0.78832
411320.0000    0.83258
411360.0000    1.12866
411400.0000    0.86500
411440.0000    0.73902
411480.0000    0.63825
411520.0000    0.47411
411560.0000   -0.06869
411600.0000   -0.11783
411640.0000    0.12652
411680.0000   -0.65418
411720.0000   -0.92058
411760.0000    0.10058
411800.0000    0.94644
411840.0000    0.35079
411880.0000    0.65095
411920.0000    1.16181
411960.0000    1.27930
412000.0000    0.97302
412040.0000    1.45226
412080.0000    0.59956
412120.0000    0.68613
412160.0000    0.72096
412200.0000   -0.27689
412240.0000    0.23414
412280.0000    0.63102
412320.0000    0.12874
412360.0000    0.47864
412400.0000    0.44033
412440.0000   -0.08205
412480.0000    0.20343
412520.0000   -0.05468
412560.0000    0.73256
412600.0000    0.74275
412640.0000   -0.23857
412680.0000    0.43615
412720.0000    0.27590
412760.0000    0.03017
412800.0000    0.51265
412840.0000   -0.11017
412880.0000   -0.10695
412920.0000    0.45274
412960.0000    0.43297
413000.0000    0.70488
413040.0000    0.08145
413080.0000    0.18686
413120.0000   -0.00727
413160.0000   -0.57940
413200.0000   -0.27797
413240.0000    0.06755
413280.0000    0.07129
413320.0000    0.39319
413360.0000    0.30771
413400.0000   -0.17821
413440.0000    0.16905
413480.0000   -0.28209
413520.0000   -0.56973
413560.0000   -0.45179
413600.0000   -0.74251
413640.0000    0.33255
413680.0000    0.05199
413720.0000   -0.51125
413760.0000   -0.40488
413800.0000   -0.27974
413840.0000   -0.52950
413880.0000   -0.28322
413920.0000    0.37662
413960.0000    1.18965
414000.0000    0.23560
414040.0000    0.05741
414080.0000   -0.16295
414120.0000   -0.25839
414160.0000   -0.31134
414200.0000   -0.12162
414240.0000    0.71121
414280.0000    1.14011
414320.0000    0.42418
414360.0000    0.22574
414400.0000    0.47143
414440.0000    0.58558
414480.0000    0.15842
414520.0000   -0.42522
414560.0000    0.07366
414600.0000    0.73209
414640.0000    0.06295
414680.0000    0.09994
414720.0000   -0.07034
414760.0000   -0.07519
414800.0000   -0.61826
414840.0000    0.03333
414880.0000   -0.48236
414920.0000   -0.23575
414960.0000   -0.00486
415000.0000   -0.43486
415040.0000    0.21876
415080.0000    0.05334
415120.0000    0.32774
415160.0000   -0.03387
415200.0000   -0.37309
415240.0000    0.01332
415280.0000    0.75771
415320.0000    0.38516
415360.0000   -0.02849
415400.0000    0.40956
415440.0000    0.68036
415480.0000    0.14001
415520.0000    0.29236
415560.0000    0.65491
415600.0000   -0.02300
415640.0000    0.35648
415680.0000    0.35156
415720.0000    0.96705
415760.0000    0.33680
415800.0000   -0.03979
415840.0000    0.30359
415880.0000    0.63746
415920.0000    0.26878
415960.0000    0.59532
416000.0000    0.58105
416040.0000    0.34811
416080.0000    0.30745
416120.0000    0.70131
416160.0000    0.51272
416200.0000   -0.11035
416240.0000    0.27676
416280.0000    0.26084
416320.0000    0.66815
416360.0000    0.19911
416400.0000    0.62937
416440.0000    0.44214
416480.0000   -0.10722
416520.0000    0.34401
416560.0000    0.38067
416600.0000   -0.05282
416640.0000    0.09577
416680.0000   -0.11039
416720.0000    0.45861
416760.0000    0.23858
416800.0000    0.15024
416840.0000   -0.03669
416880.0000   -0.26257
416920.0000    0.17609
416960.0000   -0.18582
417000.0000    0.02805
417040.0000    0.40214
417080.0000   -0.75388
417120.0000    0.17066
417160.0000    0.94706
417200.0000    0.04102
417240.0000    0.41999
417280.0000    0.35554
417320.0000    0.24300
417360.0000    0.30940
417400.0000   -0.20359
417440.0000    0.33499
417480.0000    0.42989
417520.0000    0.63626
417560.0000    0.72505
417600.0000    0.47234
417640.0000   -0.08098
417680.0000    0.29143
417720.0000    0.40813
417760.0000    0.09542
417800.0000    0.02874
417840.0000    0.56182
417880.0000   -0.03924
417920.0000   -0.03958
417960.0000    0.39380
418000.0000    0.21257
418040.0000   -0.30096
418080.0000   -0.55648
418120.0000   -0.18171
418160.0000   -0.20149
418200.0000    0.64548
418240.0000    0.00178
418280.0000   -0.52718
418320.0000    0.33212
418360.0000    0.77856
418400.0000    0.11428
418440.0000   -0.10606
418480.0000   -0.39967
418520.0000   -0.10879
418560.0000    0.44709
418600.0000   -0.10558
418640.0000    0.50280
418680.0000    0.73458
418720.0000    0.18453
418760.0000    0.24319
418800.0000   -0.22966
418840.0000   -0.35678
418880.0000    0.26859
418920.0000    0.68457
418960.0000    0.66180
419000.0000   -0.14371
419040.0000    0.02223
419080.0000    0.88463
419120.0000    0.56857
419160.0000    0.62576
419200.0000   -0.20626
419240.0000   -0.08736
419280.0000    0.76294
419320.0000    0.17662
419360.0000    0.33090
419400.0000    0.18472
419440.0000    0.31840
419480.0000    0.20645
419520.0000    0.35257
419560.0000    0.38777
419600.0000    0.51706
419640.0000    0.41820
419680.0000   -0.12953
419720.0000   -0.52754
419760.0000    0.16996
419800.0000    1.11624
419840.0000    1.11954
419880.0000    0.66285
419920.0000    0.65534
419960.0000    0.32971
420000.0000    0.27701
420040.0000   -0.01225
420080.0000    0.38542
420120.0000    0.15359
420160.0000    0.83308
420200.0000    0.36194
420240.0000    0.32170
420280.0000    0.01989
420320.0000    0.22629
420360.0000    0.28411
420400.0000    0.83893
420440.0000   -0.16282
420480.0000    0.06992
420520.0000   -0.07391
420560.0000    0.10835
420600.0000    0.53748
420640.0000   -0.07730
420680.0000   -0.39419
420720.0000    0.05265
420760.0000    0.28468
420800.0000    0.47695
420840.0000    0.09885
420880.0000    0.76574
420920.0000    0.70002
420960.0000    0.46628
421000.0000    0.23756
421040.0000   -0.24543
421080.0000    0.64345
421120.0000    0.72040
421160.0000    0.52783
421200.0000   -0.29704
421240.0000   -0.10307
421280.0000    0.42264
421320.0000    0.10054
421360.0000    0.01826
421400.0000    0.00195
421440.0000    0.19441
421480.0000    0.21956
421520.0000    0.39569
421560.0000    0.18742
421600.0000    0.52767
421640.0000    0.89883
421680.0000    0.60377
421720.0000    1.20346
421760.0000    0.53937
421800.0000    1.28996
421840.0000   -0.02994
421880.0000    0.87603
421920.0000    1.07261
421960.0000    0.93450
422000.0000    1.30399
422040.0000    1.21520
422080.0000    0.55124
422120.0000    0.20951
422160.0000    0.47790
422200.0000    0.38169
422240.0000   -0.03585
422280.0000   -0.45073
422320.0000    0.42608
422360.0000   -0.07384
422400.0000    0.22295
422440.0000    1.01210
422480.0000    0.93534
422520.0000    0.56407
422560.0000    0.52648
422600.0000    0.77382
422640.0000    0.40955
422680.0000    0.49731
422720.0000   -0.23058
422760.0000   -0.10185
422800.0000    0.49125
422840.0000    0.44133
422880.0000    0.70537
422920.0000   -0.00156
422960.0000    0.01849
423000.0000   -0.19261
423040.0000    0.94431
423080.0000    0.25483
423120.0000    0.58851
423160.0000    0.98075
423200.0000    0.42805
423240.0000    0.43764
423280.0000    0.45813
423320.0000   -0.50374
423360.0000   -0.09679
423400.0000    0.28257
423440.0000    0.84702
423480.0000    0.23435
423520.0000    0.33063
423560.0000    0.01951
423600.0000   -0.66625
423640.0000    0.06824
423680.0000   -0.39230
423720.0000    0.10950
423760.0000   -0.00168
423800.0000   -0.61787
423840.0000    0.31230
423880.0000    0.13048
423920.0000    0.14187
423960.0000    0.01422
424000.0000    0.18546
424040.0000    0.60502
424080.0000    0.28062
424120.0000    0.28711
424160.0000    0.54722
424200.0000    0.16134
424240.0000   -0.27059
424280.0000    0.92813
424320.0000    0.87257
424360.0000   -0.45261
424400.0000   -0.15347
424440.0000   -0.25952
424480.0000   -0.30349
424520.0000   -0.40479
424560.0000    0.12873
424600.0000   -0.41778
424640.0000    0.30229
424680.0000    0.06913
424720.0000    0.95021
424760.0000   -0.01337
424800.0000    0.89216
424840.0000    0.55849
424880.0000    0.89879
424920.0000    0.50728
424960.0000    0.12477
425000.0000    0.67450
425040.0000    0.92862
425080.0000    0.46433
425120.0000    1.28992
425160.0000    0.24669
425200.0000    0.26855
425240.0000    0.22621
425280.0000    0.02718
425320.0000    0.64112
425360.0000    0.76480
425400.0000    0.10399
425440.0000    0.30335
425480.0000    0.64320
425520.0000    0.16823
425560.0000    0.43244
425600.0000    0.24356
425640.0000    0.73654
425680.0000    0.72151
425720.0000    1.04374
425760.0000    0.23555
425800.0000   -0.16438
425840.0000    0.53801
425880.0000    0.15498
425920.0000    0.83489
425960.0000    0.31414
426000.0000   -0.20043
426040.0000    0.56013
426080.0000    0.30266
426120.0000    0.63528
426160.0000    0.58018
426200.0000    0.02043
426240.0000   -0.13199
426280.0000    0.46789
426320.0000    0.27809
426360.0000   -0.53261
426400.0000    0.09080
426440.0000   -0.23219
426480.0000    0.09394
426520.0000   -0.07169
426560.0000    0.32419
426600.0000   -0.06909
426640.0000    0.05676
426680.0000    0.78320
426720.0000    0.52074
426760.0000    0.38082
426800.0000    0.27939
426840.0000    0.82777
426880.0000    0.64388
426920.0000    0.18841
426960.0000    0.39552
427000.0000   -0.15908
427040.0000    0.04721
427080.0000    0.14289
427120.0000    1.24874
427160.0000    0.56588
427200.0000    0.67735
427240.0000    0.77185
427280.0000    0.75800
427320.0000    0.72229
427360.0000    0.34636
427400.0000    0.37734
427440.0000    0.26244
427480.0000    1.30887
427520.0000    0.46462
427560.0000    0.50439
427600.0000   -0.14198
427640.0000    0.42953
427680.0000    0.56564
427720.0000    1.38630
427760.0000    0.47169
427800.0000    0.32721
427840.0000    0.32733
427880.0000    0.35640
427920.0000    0.60442
427960.0000    0.45620
428000.0000    0.89534
428040.0000    0.85954
428080.0000    1.07841
428120.0000    1.14755
428160.0000    1.20077
428200.0000    1.64279
428240.0000    1.43640
428280.0000    1.62739
428320.0000    1.16592
428360.0000    0.56182
428400.0000    0.85695
428440.0000    1.20378
428480.0000    1.00697
428520.0000    0.35219
428560.0000    0.77763
428600.0000    0.58968
428640.0000    0.69157
428680.0000    0.47111
428720.0000    0.43945
428760.0000    0.45077
428800.0000    0.89188
428840.0000   -0.34125
428880.0000    0.29811
428920.0000    0.09482
428960.0000    0.25705
429000.0000   -0.20149
429040.0000    0.03589
429080.0000    0.58298
429120.0000    0.42422
429160.0000    0.99042
429200.0000    0.65639
429240.0000    0.36464
429280.0000    0.35506
429320.0000    0.30540
429360.0000    0.22427
429400.0000    0.83076
429440.0000    0.36080
429480.0000   -0.08889
429520.0000    0.12985
429560.0000    0.07385
429600.0000    0.32422
429640.0000    1.30537
429680.0000    0.49626
429720.0000    0.08930
429760.0000    0.36515
429800.0000    0.94865
429840.0000    0.48963
429880.0000    0.35005
429920.0000    0.42507
429960.0000    0.14197
430000.0000   -0.12954
430040.0000   -0.24583
430080.0000    0.72546
430120.0000    0.44638
430160.0000    0.52859
430200.0000    0.64966
430240.0000    0.29977
430280.0000   -0.21253
430320.0000    0.50215
430360.0000    0.75748
430400.0000    0.62445
430440.0000    0.49848
430480.0000    0.36331
430520.0000   -0.15685
430560.0000    0.60787
430600.0000   -0.03355
430640.0000   -0.05139
430680.0000    0.62543
430720.0000    0.56225
430760.0000   -0.04529
430800.0000   -0.01044
430840.0000   -0.48829
430880.0000   -0.01094
430920.0000   -0.42565
430960.0000   -0.11809
431000.0000   -0.18680
431040.0000    0.61132
431080.0000   -0.47242
431120.0000    0.25578
431160.0000   -0.26564
431200.0000    0.91654
431240.0000    0.97335
431280.0000    0.82990
431320.0000    0.80299
431360.0000    0.71459
431400.0000    0.48988
431440.0000    0.51058
431480.0000    0.52918
431520.0000    0.91386
431560.0000    0.48972
431600.0000    1.12290
431640.0000   -0.04320
431680.0000    0.16410
431720.0000    0.41387
431760.0000    0.65805
431800.0000    0.00896
431840.0000    0.43485
431880.0000   -0.07212
431920.0000    0.50486
431960.0000    0.57246
432000.0000    0.44558
432040.0000    0.41269
432080.0000   -0.20906
432120.0000    0.64155
432160.0000    0.56872
432200.0000    0.24558
432240.0000    0.45421
432280.0000    0.58213
432320.0000    0.95752
432360.0000    0.16200
432400.0000    0.71352
432440.0000    0.64716
432480.0000    1.09461
432520.0000    0.58414
432560.0000    0.46719
432600.0000    0.83074
432640.0000    0.52683
432680.0000   -0.12066
432720.0000    0.30104
432760.0000   -0.02704
432800.0000    0.06704
432840.0000    0.08685
432880.0000    0.32462
432920.0000    0.62153
432960.0000    0.59177
433000.0000    0.22865
433040.0000    0.61784
433080.0000    0.45174
433120.0000    0.13415
433160.0000    0.14150
433200.0000    0.12645
433240.0000    0.40518
433280.0000    0.75170
433320.0000    0.75565
433360.0000    0.64502
433400.0000    0.51774
433440.0000    0.23967
433480.0000    0.31234
433520.0000    0.47487
433560.0000    0.35229
433600.0000    0.87181
433640.0000    0.71025
433680.0000    0.21446
433720.0000    0.50750
433760.0000    0.21970
433800.0000    0.56826
433840.0000    0.03546
433880.0000   -0.21460
433920.0000   -0.32655
433960.0000   -0.31349
434000.0000    0.71315
434040.0000    0.41353
434080.0000    0.01549
434120.0000   -0.25927
434160.0000   -0.21571
434200.0000   -0.18176
434240.0000    0.26633
434280.0000    0.39896
434320.0000    0.69397
434360.0000    0.06079
434400.0000    0.64222
434440.0000   -0.42270
434480.0000    0.13337
434520.0000    1.01688
434560.0000    0.42489
434600.0000   -0.25877
434640.0000   -0.95540
434680.0000    0.40741
434720.0000    0.11284
434760.0000    0.00865
434800.0000    0.26121
434840.0000   -0.40782
434880.0000    0.04511
434920.0000   -0.61508
434960.0000   -0.26112
435000.0000   -0.45976
435040.0000   -0.19423
435080.0000   -0.80139
435120.0000    0.48840
435160.0000    0.14516
435200.0000    0.29620
435240.0000    0.78539
435280.0000    0.02628
435320.0000   -0.01365
435360.0000    0.33603
435400.0000    0.45623
435440.0000    0.04653
435480.0000   -0.17303
435520.0000    0.25940
435560.0000   -0.15073
435600.0000    0.15437
435640.0000    0.31688
435680.0000    0.03926
435720.0000    0.08215
435760.0000   -0.46043
435800.0000    0.18157
435840.0000   -0.15886
435880.0000    0.46106
435920.0000    0.88633
435960.0000    0.22172
436000.0000    0.42177
436040.0000    0.18278
436080.0000    0.29184
436120.0000    0.49183
436160.0000    0.15974
436200.0000   -0.01794
436240.0000   -0.06367
436280.0000   -0.17759
436320.0000   -0.42221
436360.0000   -0.05132
436400.0000   -0.43074
436440.0000    0.27559
436480.0000    0.04243
436520.0000   -0.05911
436560.0000    0.29237
436600.0000   -0.51335
436640.0000    0.37490
436680.0000    0.15553
436720.0000   -0.10664
436760.0000   -0.36855
436800.0000   -0.11216
436840.0000   -0.08530
436880.0000    0.12288
436920.0000    0.32311
436960.0000    0.16769
437000.0000    0.20093
437040.0000    1.12170
437080.0000    0.97534
437120.0000    0.00673
437160.0000    0.35006
437200.0000    0.61199
437240.0000    0.44559
437280.0000    0.11066
437320.0000    0.00792
437360.0000    0.96568
437400.0000   -0.07123
437440.0000   -0.40755
437480.0000    0.26971
437520.0000   -0.47790
437560.0000   -0.13408
437600.0000   -0.20065
437640.0000   -0.06778
437680.0000   -0.24045
437720.0000    0.35797
437760.0000    0.05859
437800.0000   -0.14675
437840.0000   -0.87108
437880.0000   -0.35222
437920.0000    0.02317
437960.0000    0.20245
438000.0000   -0.39668
438040.0000   -0.18524
438080.0000   -0.10782
438120.0000    0.82080
438160.0000   -0.33163
438200.0000   -0.06472
438240.0000   -0.87894
438280.0000   -0.08009
438320.0000   -0.37743
438360.0000   -0.81653
438400.0000    0.09444
438440.0000   -0.30843
438480.0000   -0.24000
438520.0000   -0.28865
438560.0000    0.03200
438600.0000   -0.21088
438640.0000   -0.03313
438680.0000    0.13150
438720.0000   -0.10723
438760.0000    0.43794
438800.0000    0.25531
438840.0000   -0.18581
438880.0000    0.29858
438920.0000   -0.46805
438960.0000   -0.79506
439000.0000   -0.57055
439040.0000   -0.13002
439080.0000   -0.34836
439120.0000    0.50925
439160.0000   -0.43281
439200.0000   -0.33029
439240.0000   -0.37240
439280.0000   -0.42651
439320.0000   -0.15960
439360.0000    0.15412
439400.0000   -0.19347
439440.0000   -0.36520
439480.0000   -0.07736
439520.0000   -0.33531
439560.0000   -0.50550
439600.0000   -0.16897
439640.0000   -0.21273
439680.0000   -0.33366
439720.0000    0.19273
439760.0000   -0.37715
439800.0000   -0.66429
439840.0000    0.20957
439880.0000   -0.37801
439920.0000   -0.08386
439960.0000   -0.00591
440000.0000   -0.41216
440040.0000   -0.34962
440080.0000   -0.78037
440120.0000   -0.10127
440160.0000   -1.02783
440200.0000   -0.38743
440240.0000   -0.41877
440280.0000   -0.57066
440320.0000    0.12561
440360.0000   -0.43916
440400.0000    0.64739
440440.0000    0.87918
440480.0000   -0.36151
440520.0000   -0.54596
440560.0000   -0.52052
440600.0000    0.08404
440640.0000    0.10283
440680.0000   -0.04260
440720.0000   -0.06140
440760.0000    0.08631
440800.0000    0.06823
440840.0000   -0.34427
440880.0000   -0.57336
440920.0000    0.27399
440960.0000    0.79242
441000.0000    1.11599
441040.0000    0.32238
441080.0000    0.78074
441120.0000   -0.00525
441160.0000    0.77692
441200.0000    0.46303
441240.0000    0.20247
441280.0000   -0.01065
441320.0000    0.46080
441360.0000    0.59004
441400.0000    0.65295
441440.0000    0.19042
441480.0000    0.78230
441520.0000    0.50791
441560.0000    0.08370
441600.0000    0.84445
441640.0000    0.35194
441680.0000    0.88858
441720.0000    0.55280
441760.0000    1.02171
441800.0000    0.37302
441840.0000   -0.07988
441880.0000    1.14856
441920.0000    1.47942
441960.0000    0.39203
442000.0000    0.58336
442040.0000    0.14810
442080.0000    0.81073
442120.0000    0.82834
442160.0000    1.25894
442200.0000    0.76706
442240.0000    0.41908
442280.0000    0.17290
442320.0000    0.58170
442360.0000    0.65827
442400.0000    0.57698
442440.0000    0.61935
442480.0000    0.78489
442520.0000    0.06897
442560.0000    0.80689
442600.0000    0.33271
442640.0000    0.03872
442680.0000    0.46580
442720.0000    0.34111
442760.0000    0.64514
442800.0000    0.47254
442840.0000    0.28568
442880.0000   -0.04025
442920.0000    0.08978
442960.0000    0.69981
443000.0000   -0.09171
443040.0000   -0.19451
443080.0000    0.86636
443120.0000    0.47415
443160.0000    0.04713
443200.0000   -0.15178
443240.0000   -0.15882
443280.0000   -0.22413
443320.0000    0.77967
443360.0000    0.40104
443400.0000    0.64682
443440.0000    1.07031
443480.0000    0.35057
443520.0000    0.50024
443560.0000   -0.01236
443600.0000    0.55851
443640.0000    0.48200
443680.0000    0.44189
443720.0000    0.40621
443760.0000    0.29039
443800.0000    0.94009
443840.0000   -0.10304
443880.0000    0.35161
443920.0000    0.75736
443960.0000    0.17076
444000.0000    0.31146
444040.0000   -0.24006
444080.0000   -0.21292
444120.0000    0.53914
444160.0000    1.46117
444200.0000    0.75444
444240.0000    0.17949
444280.0000    0.04963
444320.0000    0.36175
444360.0000    0.41932
444400.0000   -0.28786
444440.0000    0.43444
444480.0000    0.91336
444520.0000    0.25402
444560.0000    0.78909
444600.0000    0.49599
444640.0000    0.15737
444680.0000    1.01485
444720.0000    0.33683
444760.0000    0.51639
444800.0000    0.61549
444840.0000    0.19983
444880.0000    0.43752
444920.0000    0.36599
444960.0000   -0.13803
445000.0000    0.38475
445040.0000    0.37936
445080.0000    0.45984
445120.0000   -0.27664
445160.0000    0.15884
445200.0000   -0.41622
445240.0000   -0.34530
445280.0000    0.63303
445320.0000   -0.08662
445360.0000   -0.59067
445400.0000    0.00328
445440.0000    0.74190
445480.0000   -0.26050
445520.0000    0.29141
445560.0000    0.05593
445600.0000    0.23369
445640.0000    0.37667
445680.0000    0.25753
445720.0000    0.29032
445760.0000    0.15213
445800.0000    0.20633
445840.0000    0.31981
445880.0000   -0.26113
445920.0000    0.22643
445960.0000   -0.01072
446000.0000   -0.36347
446040.0000    0.00444
446080.0000    0.90743
446120.0000    0.32344
446160.0000    0.42100
446200.0000   -0.26381
446240.0000    0.70963
446280.0000    1.03042
446320.0000    0.53966
446360.0000   -0.03452
446400.0000    0.59883
446440.0000    0.13639
446480.0000    0.32448
446520.0000    0.00455
446560.0000    0.19449
446600.0000    0.09842
446640.0000    0.10388
446680.0000    0.51414
446720.0000    0.20170
446760.0000    0.77129
446800.0000    0.18940
446840.0000    0.58863
446880.0000    1.20949
446920.0000    0.02790
446960.0000    0.65719
447000.0000    1.50388
447040.0000    0.74408
447080.0000    0.79837
447120.0000    0.69137
447160.0000    1.56688
447200.0000    0.82686
447240.0000    0.83588
447280.0000    0.95589
447320.0000    0.66133
447360.0000    0.91058
447400.0000    0.25359
447440.0000    0.93940
447480.0000   -0.07013
447520.0000    0.99648
447560.0000    0.22363
447600.0000    0.48873
447640.0000   -0.01714
447680.0000    0.25806
447720.0000    0.19969
447760.0000    0.87457
447800.0000    0.73957
447840.0000    1.25653
447880.0000    1.31904
447920.0000    1.10670
447960.0000    0.81836
448000.0000    0.65991
448040.0000    0.17691
448080.0000    0.23558
448120.0000   -0.07864
448160.0000    0.62571
448200.0000    0.27152
448240.0000   -0.20490
448280.0000   -0.24402
448320.0000   -0.02671
448360.0000   -0.54156
448400.0000    0.18649
448440.0000    0.71994
448480.0000    0.03351
448520.0000    1.45260
448560.0000    0.62746
448600.0000    0.61102
448640.0000    0.60132
448680.0000    0.55724
448720.0000    0.73617
448760.0000    1.50557
448800.0000    0.18819
448840.0000    0.29694
448880.0000    0.47592
448920.0000    0.56010
448960.0000    1.57004
449000.0000    1.00416
449040.0000    1.16732
449080.0000    1.21151
449120.0000    0.86338
449160.0000    0.02595
449200.0000    0.19553
449240.0000    1.23681
449280.0000    0.92758
449320.0000    1.00108
449360.0000    0.37048
449400.0000    0.83989
449440.0000    0.36584
449480.0000    0.49149
449520.0000   -0.17052
449560.0000    0.96220
449600.0000    0.54639
449640.0000    0.38441
449680.0000    0.19005
449720.0000   -0.03689
449760.0000    0.07007
449800.0000    0.15241
449840.0000    0.33413
449880.0000    0.52924
449920.0000   -0.16326
449960.0000   -0.13502
450000.0000    0.53444
450040.0000    0.93241
450080.0000   -0.37686
450120.0000    0.27134
450160.0000    0.27279
450200.0000    0.91621
450240.0000    0.48470
450280.0000    0.24588
450320.0000   -0.16313
450360.0000   -0.27704
450400.0000    0.21335
450440.0000    0.25127
450480.0000    0.22555
450520.0000    0.75587
450560.0000    0.89317
450600.0000    0.29267
450640.0000    0.42649
450680.0000    1.05739
450720.0000    0.45329
450760.0000    0.75050
450800.0000    1.40524
450840.0000    0.55086
450880.0000    0.40876
450920.0000    0.30244
450960.0000    0.48151
451000.0000    0.79622
451040.0000    0.70591
451080.0000    0.48875
451120.0000    0.95269
451160.0000    0.41411
451200.0000    0.68933
451240.0000    0.07574
451280.0000    0.59944
451320.0000    0.56995
451360.0000    0.41688
451400.0000    0.31279
451440.0000    0.38407
451480.0000    0.79272
451520.0000    1.03198
451560.0000    1.15882
451600.0000    0.40710
451640.0000    1.83767
451680.0000    0.89583
451720.0000    1.25627
451760.0000    1.05292
451800.0000    0.72715
451840.0000    0.45417
451880.0000   -0.09386
451920.0000    0.12902
451960.0000    0.38879
452000.0000    0.41115
452040.0000    0.10385
452080.0000    0.91392
452120.0000    0.75221
452160.0000    0.57966
452200.0000    0.56679
452240.0000    1.02361
452280.0000    0.75187
452320.0000    1.22199
452360.0000    1.07397
452400.0000    1.14380
452440.0000    0.92047
452480.0000    0.66076
452520.0000    0.85719
452560.0000    0.00453
452600.0000    0.24588
452640.0000    0.79242
452680.0000    0.87679
452720.0000    0.99864
452760.0000    0.18980
452800.0000    1.25470
452840.0000    0.88074
452880.0000   -0.34150
452920.0000    0.90782
452960.0000    1.22716
453000.0000    0.41510
453040.0000    0.34628
453080.0000    0.36084
453120.0000   -0.23835
453160.0000    1.08970
453200.0000    0.86287
453240.0000    0.76581
453280.0000    0.54183
453320.0000    0.72522
453360.0000   -0.40476
453400.0000    1.18728
453440.0000    0.92072
453480.0000    0.91271
453520.0000    0.47426
453560.0000    0.13752
453600.0000    0.34905
453640.0000    0.87779
453680.0000   -0.12274
453720.0000    0.47632
453760.0000   -0.05255
453800.0000    0.56611
453840.0000    1.31705
453880.0000    0.49276
453920.0000    0.55432
453960.0000    0.32022
454000.0000    0.24501
454040.0000    0.60741
454080.0000    0.29040
454120.0000    0.97890
454160.0000    0.99730
454200.0000    0.62572
454240.0000    1.06879
454280.0000    0.48269
454320.0000    0.62429
454360.0000    0.10922
454400.0000    0.48834
454440.0000    0.85314
454480.0000    0.57527
454520.0000    0.99346
454560.0000   -0.23966
454600.0000    0.44112
454640.0000    1.04697
454680.0000    0.63558
454720.0000    0.59224
454760.0000    0.23550
454800.0000    0.78725
454840.0000    0.51506
454880.0000    1.03703
454920.0000    0.36407
454960.0000    1.32801
455000.0000   -0.00004
455040.0000    0.09615
455080.0000    0.12332
455120.0000    0.30378
455160.0000    0.13092
455200.0000    0.33363
455240.0000    0.43158
455280.0000    0.90408
455320.0000    0.47345
455360.0000   -0.05213
455400.0000    1.01172
455440.0000    0.32714
455480.0000    0.35225
455520.0000    0.17582
455560.0000    0.42599
455600.0000    0.53616
455640.0000    0.81751
455680.0000    1.17884
455720.0000    0.71781
455760.0000    0.77938
455800.0000    1.50385
455840.0000    0.33412
455880.0000    0.49167
455920.0000    0.46831
455960.0000    0.64794
456000.0000    0.68512
456040.0000    0.07035
456080.0000    0.54877
456120.0000    0.81383
456160.0000    1.18027
456200.0000    1.23236
456240.0000    1.12019
456280.0000    0.99800
456320.0000    1.01085
456360.0000    1.00973
456400.0000    0.64789
456440.0000    0.61909
456480.0000    0.42084
456520.0000    0.80074
456560.0000    1.16073
456600.0000    1.05839
456640.0000    0.47656
456680.0000    0.00192
456720.0000    0.11179
456760.0000    0.10187
456800.0000    0.06972
456840.0000    0.50074
456880.0000    0.71174
456920.0000    0.29402
456960.0000    0.82817
457000.0000    0.85783
457040.0000    1.50344
457080.0000    0.67262
457120.0000    1.06593
457160.0000    1.47350
457200.0000    0.82520
457240.0000   -0.01961
457280.0000    0.92279
457320.0000    0.67166
457360.0000    0.90495
457400.0000    0.75015
457440.0000    0.46861
457480.0000    0.62397
457520.0000    0.73363
457560.0000    0.70661
457600.0000    0.58244
457640.0000    0.81378
457680.0000    0.17749
457720.0000    0.09150
457760.0000    0.56000
457800.0000    0.63834
457840.0000    1.00202
457880.0000    0.73878
457920.0000    0.73587
457960.0000    0.62125
458000.0000    0.62002
458040.0000    0.77644
458080.0000    0.92236
458120.0000    0.80303
458160.0000    1.70236
458200.0000    1.14708
458240.0000    0.44298
458280.0000    0.59723
458320.0000    0.08265
458360.0000    0.34158
458400.0000    0.52548
458440.0000    1.28660
458480.0000    1.29726
458520.0000    1.38508
458560.0000    1.77064
458600.0000    1.15087
458640.0000    1.85646
458680.0000    1.28066
458720.0000    0.99938
458760.0000    1.09279
458800.0000    0.73432
458840.0000    0.20376
458880.0000    0.88906
458920.0000    0.64991
458960.0000    0.48721
459000.0000    0.71738
459040.0000    0.28936
459080.0000    0.59215
459120.0000    0.12007
459160.0000    0.90407
459200.0000    0.65035
459240.0000    0.78791
459280.0000    1.32659
459320.0000    0.37042
459360.0000    0.93232
459400.0000    1.01209
459440.0000    0.97608
459480.0000    1.69656
459520.0000    1.16937
459560.0000    0.70196
459600.0000    1.77749
459640.0000    1.23230
459680.0000    1.54730
459720.0000    1.64816
459760.0000    1.64281
459800.0000    0.77479
459840.0000    0.77719
459880.0000    1.06051
459920.0000    1.41119
459960.0000    0.66641
460000.0000    1.12436
460040.0000    1.10375
460080.0000    1.12513
460120.0000    1.11837
460160.0000    1.30716
460200.0000    1.21023
460240.0000    1.27458
460280.0000    1.01229
460320.0000    0.14248
460360.0000    0.60637
460400.0000    0.92527
460440.0000    0.62870
460480.0000    0.41288
460520.0000    1.23208
460560.0000    0.59632
460600.0000    0.44427
460640.0000    0.06832
460680.0000    0.58437
460720.0000    0.51002
460760.0000    0.66296
460800.0000    0.35298
460840.0000   -0.02323
460880.0000    0.47463
460920.0000    0.23364
460960.0000    0.43666
461000.0000    0.96070
461040.0000    0.69925
461080.0000    0.80539
461120.0000    0.36193
461160.0000    0.22734
461200.0000    0.39051
461240.0000    0.12470
461280.0000   -0.05798
461320.0000    0.29404
461360.0000    0.22953
461400.0000   -0.45364
461440.0000    0.25470
461480.0000   -0.37315
461520.0000    0.50954
461560.0000    0.53538
461600.0000    0.21865
461640.0000   -0.05830
461680.0000    0.16350
461720.0000    0.35967
461760.0000    0.25841
461800.0000    0.25304
461840.0000   -0.04572
461880.0000    0.25653
461920.0000    0.59367
461960.0000    0.05734
462000.0000   -0.05100
462040.0000   -0.20551
462080.0000   -0.07913
462120.0000    0.25653
462160.0000    0.40568
462200.0000   -0.06840
462240.0000    0.26920
462280.0000    0.18177
462320.0000    0.25487
462360.0000    0.65348
462400.0000    0.34386
462440.0000    1.19967
462480.0000    1.00084
462520.0000    0.57649
462560.0000    0.67401
462600.0000    0.42038
462640.0000    0.44865
462680.0000    0.79232
462720.0000    0.27519
462760.0000    0.35553
462800.0000    0.72303
462840.0000    0.41598
462880.0000   -0.22972
462920.0000    0.11400
462960.0000    0.42992
463000.0000    0.50856
463040.0000    0.13983
463080.0000    0.48969
463120.0000    0.22586
463160.0000    0.66194
463200.0000    0.51731
463240.0000    0.89871
463280.0000    0.50905
463320.0000    0.84023
463360.0000    0.76445
463400.0000    1.08668
463440.0000    1.10782
463480.0000    0.44714
463520.0000    0.00889
463560.0000    0.53697
463600.0000    0.11724
463640.0000    0.30625
463680.0000    0.55411
463720.0000    1.58426
463760.0000    1.52782
463800.0000    0.75250
463840.0000    0.94928
463880.0000    0.68902
463920.0000   -0.01603
463960.0000    0.12012
464000.0000   -0.23662
464040.0000    0.44355
464080.0000    0.93962
464120.0000    0.81887
464160.0000    0.80930
464200.0000    1.06584
464240.0000    0.84613
464280.0000    0.59137
464320.0000   -0.27316
464360.0000    0.71057
464400.0000    0.01976
464440.0000   -0.05062
464480.0000    0.49487
464520.0000    0.68336
464560.0000    0.62152
464600.0000    0.48271
464640.0000    0.75216
464680.0000    0.24985
464720.0000    0.70352
464760.0000   -0.07655
464800.0000    0.29552
464840.0000    0.15642
464880.0000   -0.03786
464920.0000    0.26934
464960.0000    0.04456
465000.0000    0.05706
465040.0000   -0.43296
465080.0000    0.50292
465120.0000    0.64432
465160.0000    0.39906
465200.0000    0.47407
465240.0000    0.73317
465280.0000    0.84389
465320.0000    0.30945
465360.0000    0.63638
465400.0000    0.90133
465440.0000    1.13231
465480.0000    0.55856
465520.0000    0.28470
465560.0000    0.43183
465600.0000    0.45463
465640.0000    1.03131
465680.0000    0.57015
465720.0000    0.59109
465760.0000    0.16294
465800.0000    0.03594
465840.0000    0.78066
465880.0000    1.01850
465920.0000    0.22596
465960.0000   -0.06479
466000.0000   -0.04324
466040.0000    0.29664
466080.0000    0.23706
466120.0000    0.67195
466160.0000   -0.12776
466200.0000    0.36403
466240.0000   -0.09940
466280.0000    0.02873
466320.0000   -0.02516
466360.0000    0.35772
466400.0000   -0.06288
466440.0000   -0.13714
466480.0000   -0.03879
466520.0000    0.30931
466560.0000    0.52265
466600.0000    0.53933
466640.0000    0.41932
466680.0000    0.00895
466720.0000    0.78472
466760.0000    0.11663
466800.0000   -0.31767
466840.0000    0.77980
466880.0000    0.60953
466920.0000    0.80064
466960.0000    0.03467
467000.0000    0.27065
467040.0000    0.31721
467080.0000    0.35215
467120.0000    0.14713
467160.0000   -0.12913
467200.0000   -0.07037
467240.0000   -0.11117
467280.0000   -0.51818
467320.0000    0.10624
467360.0000    0.42675
467400.0000    0.00012
467440.0000    0.40371
467480.0000   -0.68516
467520.0000   -0.03190
467560.0000   -0.43941
467600.0000   -0.07059
467640.0000   -0.25281
467680.0000    0.09842
467720.0000   -0.20823
467760.0000    0.91323
467800.0000   -0.13354
467840.0000    0.28942
467880.0000    0.58998
467920.0000    0.65860
467960.0000    0.63936
468000.0000   -0.11327
468040.0000   -0.12711
468080.0000   -0.74727
468120.0000    0.05567
468160.0000   -0.33617
468200.0000   -0.20049
468240.0000   -0.03335
468280.0000    0.95360
468320.0000    0.59714
468360.0000    0.53572
468400.0000    0.13142
468440.0000    0.27886
468480.0000    0.00745
468520.0000    1.21764
468560.0000    0.36886
468600.0000    0.70884
468640.0000    0.83366
468680.0000    0.18244
468720.0000    0.54122
468760.0000    0.27102
468800.0000    1.02335
468840.0000    0.30300
468880.0000    0.14968
468920.0000   -0.08569
468960.0000   -0.14171
469000.0000    0.17040
469040.0000    0.61688
469080.0000    0.34156
469120.0000    0.05918
469160.0000   -0.46302
469200.0000    0.02433
469240.0000    0.24968
469280.0000    0.16198
469320.0000    0.24189
469360.0000    0.59041
469400.0000   -0.26897
469440.0000    0.63694
469480.0000    0.54040
469520.0000   -0.13466
469560.0000    0.15193
469600.0000    0.02810
469640.0000    0.74369
469680.0000    0.33655
469720.0000    0.06356
469760.0000   -0.07615
469800.0000   -0.72802
469840.0000   -0.53916
469880.0000    0.47425
469920.0000    0.06278
469960.0000    0.54358
470000.0000    0.20656
470040.0000   -0.19014
470080.0000    0.53310
470120.0000    0.47900
470160.0000   -0.00774
470200.0000    0.67508
470240.0000    0.46802
470280.0000    0.25029
470320.0000   -0.11243
470360.0000    0.46972
470400.0000   -0.12405
470440.0000    0.15537
470480.0000    0.31567
470520.0000    0.28496
470560.0000   -0.26355
470600.0000   -0.41027
470640.0000    0.04063
470680.0000    0.07703
470720.0000    0.71023
470760.0000    0.90562
470800.0000    0.23203
470840.0000    0.49505
470880.0000    0.22660
470920.0000    0.42742
470960.0000    0.67682
471000.0000    0.40033
471040.0000    0.68354
471080.0000    0.37140
471120.0000   -0.06538
471160.0000    0.48081
471200.0000    0.02979
471240.0000    0.36958
471280.0000    0.47195
471320.0000    0.42082
471360.0000   -0.14945
471400.0000    0.27542
471440.0000    0.56778
471480.0000    0.43299
471520.0000    0.61716
471560.0000   -0.02938
471600.0000    0.92723
471640.0000    0.55297
471680.0000    1.32459
471720.0000    0.66504
471760.0000    1.38601
471800.0000    0.33140
471840.0000    0.09248
471880.0000    0.20760
471920.0000    0.54986
471960.0000   -0.13518
472000.0000    0.14380
472040.0000    0.06878
472080.0000   -0.29120
472120.0000   -0.30824
472160.0000   -0.41290
472200.0000    0.01010
472240.0000   -0.52206
472280.0000    0.10851
472320.0000    0.14593
472360.0000    0.01860
472400.0000    0.06585
472440.0000    0.07487
472480.0000    0.07691
472520.0000    0.38440
472560.0000    0.28273
472600.0000    0.38530
472640.0000    1.09694
472680.0000    0.58888
472720.0000    0.41873
472760.0000   -0.09725
472800.0000    0.05378
472840.0000    0.44047
472880.0000    0.18260
472920.0000    0.21340
472960.0000   -0.06335
473000.0000    0.04929
473040.0000    0.40157
473080.0000    0.55945
473120.0000    0.90498
473160.0000   -0.16799
473200.0000    0.38118
473240.0000    0.06916
473280.0000   -0.32886
473320.0000   -0.83996
473360.0000   -0.00118
473400.0000   -0.03627
473440.0000   -0.11162
473480.0000    0.02139
473520.0000    0.07092
473560.0000   -0.12926
473600.0000   -0.19232
473640.0000   -0.32056
473680.0000    0.39710
473720.0000    0.54215
473760.0000    0.47060
473800.0000    1.04104
473840.0000    0.22312
473880.0000   -0.51039
473920.0000   -0.02061
473960.0000   -0.00249
474000.0000    0.02218
474040.0000    0.15730
474080.0000    1.26656
474120.0000    0.29412
474160.0000    0.07565
474200.0000    0.47750
474240.0000    0.31895
474280.0000    0.77586
474320.0000    0.61401
474360.0000    0.67735
474400.0000    0.37337
474440.0000    0.78040
474480.0000    0.29679
474520.0000    0.40830
474560.0000    0.70988
474600.0000   -0.02406
474640.0000    0.63720
474680.0000    0.95717
474720.0000    0.40760
474760.0000    0.17949
474800.0000    0.08203
474840.0000    0.26542
474880.0000    0.00822
474920.0000    0.45705
474960.0000    0.14490
475000.0000    0.08700
475040.0000    0.63701
475080.0000    0.55031
475120.0000    0.06256
475160.0000    0.04020
475200.0000    0.08279
475240.0000    0.14678
475280.0000    0.78114
475320.0000    0.01895
475360.0000   -0.08391
475400.0000    0.63161
475440.0000    0.63712
475480.0000    0.13095
475520.0000    0.42165
475560.0000    1.02946
475600.0000    0.51617
475640.0000    0.38433
475680.0000    0.56599
475720.0000    1.11162
475760.0000    1.04122
475800.0000    0.61856
475840.0000    1.22530
475880.0000    0.93567
475920.0000    1.04722
475960.0000    0.86914
476000.0000    0.82758
476040.0000    1.35422
476080.0000    0.53813
476120.0000    0.63577
476160.0000    0.40934
476200.0000    0.05259
476240.0000    0.87933
476280.0000    0.36635
476320.0000    0.52619
476360.0000    0.52530
476400.0000    1.21713
476440.0000    0.29856
476480.0000    0.37305
476520.0000    0.38922
476560.0000    0.22518
476600.0000    0.50734
476640.0000    0.36551
476680.0000    1.16121
476720.0000    0.60740
476760.0000    1.13383
476800.0000    0.00400
476840.0000    0.44143
476880.0000    0.23759
476920.0000    0.79893
476960.0000   -0.10722
477000.0000    0.23396
477040.0000    0.42198
477080.0000    0.40091
477120.0000    0.58799
477160.0000    0.48488
477200.0000    0.74564
477240.0000    0.97753
477280.0000    1.02713
477320.0000    0.36056
477360.0000    0.61157
477400.0000    0.52446
477440.0000    0.33773
477480.0000    0.10395
477520.0000    0.30701
477560.0000   -0.26008
477600.0000    0.13178
477640.0000    0.49654
477680.0000    0.31265
477720.0000   -0.32384
477760.0000    0.04882
477800.0000   -0.09297
477840.0000   -0.03879
477880.0000    0.35656
477920.0000    1.63748
477960.0000    1.02924
478000.0000    1.02635
478040.0000    0.78808
478080.0000    0.57897
478120.0000    0.61819
478160.0000    0.45444
478200.0000    0.52091
478240.0000    0.32984
478280.0000    0.07874
478320.0000    0.36145
478360.0000    0.25096
478400.0000    0.36443
478440.0000    0.36219
478480.0000    0.00862
478520.0000    0.55040
478560.0000    0.49914
478600.0000   -0.00221
478640.0000   -0.04517
478680.0000    0.69987
478720.0000    0.44249
478760.0000    0.55569
478800.0000    0.72662
478840.0000    0.75725
478880.0000    1.39166
478920.0000    0.79831
478960.0000    0.81019
479000.0000    1.18424
479040.0000    1.07249
479080.0000    0.75134
479120.0000    0.43901
479160.0000    1.34051
479200.0000    0.95017
479240.0000    1.26935
479280.0000    1.21401
479320.0000    1.66572
479360.0000    1.23667
479400.0000    1.69940
479440.0000    0.97258
479480.0000    1.10429
479520.0000    0.30576
479560.0000    0.78111
479600.0000    0.43324
479640.0000    0.61484
479680.0000    0.86706
479720.0000    0.72853
479760.0000    0.55122
479800.0000    0.54312
479840.0000   -0.41407
479880.0000   -0.16652
479920.0000    0.00836
479960.0000    0.54213
480000.0000    0.52998
480040.0000    0.10172
480080.0000    0.20260
480120.0000    0.40017
480160.0000    0.34162
480200.0000    0.83190
480240.0000    0.31093
480280.0000    0.24349
480320.0000   -0.25831
480360.0000   -0.11509
480400.0000    0.86795
480440.0000    0.44164
480480.0000    0.47779
480520.0000    0.61437
480560.0000    1.06436
480600.0000    0.68025
480640.0000    0.28416
480680.0000    1.41365
480720.0000    0.61377
480760.0000    0.30348
480800.0000    0.74363
480840.0000    0.57446
480880.0000    1.13533
480920.0000    1.08831
480960.0000    0.76622
481000.0000    0.85031
481040.0000    0.41338
481080.0000    0.96055
481120.0000    0.59314
481160.0000    0.16531
481200.0000    0.43702
481240.0000    0.67384
481280.0000    0.41405
481320.0000    0.07037
481360.0000   -0.00713
481400.0000    0.05677
481440.0000    0.15815
481480.0000    0.26679
481520.0000    0.67372
481560.0000    0.71644
481600.0000    0.47059
481640.0000    0.68034
481680.0000    0.57759
481720.0000    0.02401
481760.0000   -0.02007
481800.0000    0.50733
481840.0000    0.50085
481880.0000    0.27171
481920.0000    0.20461
481960.0000   -0.25666
482000.0000    0.66645
482040.0000   -0.16430
482080.0000    0.23304
482120.0000    0.03670
482160.0000    0.21937
482200.0000    0.11674
482240.0000    0.10462
482280.0000    0.54767
482320.0000    0.47888
482360.0000   -0.17637
482400.0000    0.43232
482440.0000    0.56117
482480.0000    0.15226
482520.0000    1.05107
482560.0000    0.08380
482600.0000    0.54200
482640.0000    0.47503
482680.0000    0.12496
482720.0000    0.38304
482760.0000    0.31593
482800.0000    0.50115
482840.0000    0.31114
482880.0000    0.08312
482920.0000    0.29315
482960.0000    0.33125
483000.0000    0.50037
483040.0000    0.00666
483080.0000    0.22933
483120.0000    0.50192
483160.0000    0.93335
483200.0000    0.15172
483240.0000   -0.10613
483280.0000    0.25567
483320.0000    0.19083
483360.0000    0.00581
483400.0000   -0.05967
483440.0000    0.46025
483480.0000   -0.27012
483520.0000    0.36693
483560.0000    0.74845
483600.0000    0.46133
483640.0000    0.19611
483680.0000   -0.01408
483720.0000   -0.02925
483760.0000    0.43546
483800.0000    0.03804
483840.0000    0.64828
483880.0000    0.45193
483920.0000    0.15455
483960.0000   -0.15993
484000.0000    0.23723
484040.0000    0.03489
484080.0000    0.49519
484120.0000    0.36630
484160.0000    0.30741
484200.0000    0.75431
484240.0000   -0.35962
484280.0000    0.20119
484320.0000    0.61154
484360.0000    0.76102
484400.0000    0.61215
484440.0000    0.84542
484480.0000    0.31330
484520.0000    0.13028
484560.0000    0.21453
484600.0000    0.10744
484640.0000    1.08467
484680.0000    0.83670
484720.0000    0.62642
484760.0000    0.22676
484800.0000    0.25123
484840.0000    0.92810
484880.0000    1.03635
484920.0000    0.44425
484960.0000    0.07115
485000.0000    0.85572
485040.0000    0.39131
485080.0000   -0.05744
485120.0000    0.23988
485160.0000    0.22501
485200.0000    0.57917
485240.0000    0.09603
485280.0000    0.51507
485320.0000    0.22003
485360.0000   -0.16163
485400.0000    0.22954
485440.0000   -0.02564
485480.0000    0.39827
485520.0000    0.59194
485560.0000    0.42000
485600.0000    0.22068
485640.0000   -0.09494
485680.0000    0.19058
485720.0000    0.12614
485760.0000    0.51851
485800.0000   -0.12118
485840.0000   -0.45284
485880.0000   -0.24329
485920.0000   -0.94639
485960.0000   -0.88551
486000.0000   -0.45252
486040.0000   -0.21795
486080.0000   -0.04136
486120.0000   -0.51247
486160.0000   -0.55347
486200.0000   -0.02118
486240.0000   -0.26451
486280.0000   -0.33103
486320.0000    0.02143
486360.0000   -0.14935
486400.0000   -0.41745
486440.0000   -0.30155
486480.0000   -0.99775
486520.0000   -0.59355
486560.0000    0.18898
486600.0000   -0.76698
486640.0000   -0.03869
486680.0000   -0.62546
486720.0000   -0.81907
486760.0000   -0.78199
486800.0000   -0.18504
486840.0000   -0.88591
486880.0000   -0.42098
486920.0000   -1.13617
486960.0000   -0.09133
487000.0000   -0.49180
487040.0000   -0.69404
487080.0000    0.12117
487120.0000   -0.30118
487160.0000    0.24836
487200.0000   -0.09913
487240.0000    0.24464
487280.0000    0.25759
487320.0000   -0.36340
487360.0000   -0.01001
487400.0000    0.34165
487440.0000    0.18586
487480.0000    1.44635
487520.0000    0.66460
487560.0000    0.28179
487600.0000    0.18920
487640.0000    0.48933
487680.0000    0.70797
487720.0000    0.51102
487760.0000    0.12302
487800.0000    0.40891
487840.0000   -0.09551
487880.0000    1.01312
487920.0000    0.35569
487960.0000    0.43372
488000.0000    0.57724
488040.0000    0.69314
488080.0000    0.50534
488120.0000   -0.23252
488160.0000    0.76899
488200.0000    0.99934
488240.0000    0.38785
488280.0000    0.46755
488320.0000   -0.14957
488360.0000    0.00521
488400.0000   -0.33872
488440.0000   -0.83624
488480.0000    0.16076
488520.0000    0.51551
488560.0000   -0.02278
488600.0000    0.60206
488640.0000    0.07777
488680.0000   -0.52092
488720.0000    0.06298
488760.0000    0.07360
488800.0000    0.81060
488840.0000    0.11041
488880.0000    0.38774
488920.0000    0.92358
488960.0000    0.67850
489000.0000    0.12926
489040.0000    0.24844
489080.0000   -0.02945
489120.0000   -0.37801
489160.0000    0.46564
489200.0000   -0.06938
489240.0000    1.16495
489280.0000    0.36418
489320.0000   -0.07089
489360.0000    0.56143
489400.0000    0.52594
489440.0000    0.01560
489480.0000    0.16244
489520.0000   -0.04937
489560.0000   -0.17475
489600.0000   -0.25941
489640.0000   -0.71166
489680.0000   -0.15852
489720.0000   -0.44098
489760.0000   -0.35274
489800.0000   -0.61364
489840.0000   -0.07481
489880.0000    0.11041
489920.0000    0.40939
489960.0000    0.00703
490000.0000    0.67987
490040.0000   -0.27250
490080.0000    0.03681
490120.0000    0.49919
490160.0000    0.14821
490200.0000   -0.03594
490240.0000   -1.07853
490280.0000   -0.40064
490320.0000   -0.36389
490360.0000   -1.26262
490400.0000   -1.56022
490440.0000   -0.65711
490480.0000   -0.12302
490520.0000    0.37343
490560.0000   -0.45101
490600.0000    0.31930
490640.0000    0.31116
490680.0000   -0.48466
490720.0000   -0.41097
490760.0000    0.05934
490800.0000   -0.25280
490840.0000   -0.34077
490880.0000   -0.04972
490920.0000   -0.34578
490960.0000   -0.31054
491000.0000    0.23563
491040.0000    0.14916
491080.0000   -0.51165
491120.0000   -0.16606
491160.0000   -0.53230
491200.0000    0.12100
491240.0000    0.58401
491280.0000    0.06922
491320.0000    0.12383
491360.0000   -0.62149
491400.0000    0.04256
491440.0000   -0.54518
491480.0000    0.41319
491520.0000    0.29016
491560.0000   -0.07686
491600.0000    0.43578
491640.0000   -0.75750
491680.0000    0.54313
491720.0000    0.03574
491760.0000    0.35435
491800.0000   -0.21329
491840.0000    0.02115
491880.0000   -0.25334
491920.0000    0.49842
491960.0000    0.44308
492000.0000   -0.00136
492040.0000   -0.50934
492080.0000   -0.20288
492120.0000   -0.25791
492160.0000   -0.11638
492200.0000    0.47355
492240.0000    0.40591
492280.0000   -0.51165
492320.0000    0.38672
492360.0000   -0.31341
492400.0000   -0.47126
492440.0000    0.21860
492480.0000    0.16811
492520.0000    0.29338
492560.0000    0.40272
492600.0000    0.62799
492640.0000    0.30977
492680.0000    0.83228
492720.0000    0.55990
492760.0000    0.49316
492800.0000    0.14872
492840.0000    0.42214
492880.0000    0.18644
492920.0000   -0.04027
492960.0000    0.48970
493000.0000    0.08949
493040.0000   -0.01462
493080.0000   -0.53882
493120.0000   -0.33339
493160.0000    0.19341
493200.0000   -0.00712
493240.0000   -0.65285
493280.0000    0.08635
493320.0000   -0.03036
493360.0000    0.31833
493400.0000    0.06269
493440.0000    0.03805
493480.0000    0.11697
493520.0000    0.84217
493560.0000    0.35212
493600.0000    0.85462
493640.0000    0.37627
493680.0000    0.81919
493720.0000    0.16646
493760.0000    0.61330
493800.0000    0.69356
493840.0000    0.25748
493880.0000   -0.12261
493920.0000   -0.21149
493960.0000    0.15508
494000.0000    0.14591
494040.0000    0.49425
494080.0000   -0.09056
494120.0000    0.45116
494160.0000    0.30568
494200.0000    0.10261
494240.0000    0.10617
494280.0000   -0.30722
494320.0000   -0.43574
494360.0000    0.64599
494400.0000    0.40548
494440.0000   -0.06353
494480.0000   -0.31072
494520.0000    0.24634
494560.0000    0.00298
494600.0000    0.37191
494640.0000    0.43869
494680.0000    0.20833
494720.0000   -0.11155
494760.0000   -0.04082
494800.0000    0.06887
494840.0000   -0.58671
494880.0000   -0.17754
494920.0000   -0.24979
494960.0000   -0.12802
495000.0000    0.03881
495040.0000    0.58763
495080.0000    0.10241
495120.0000    0.05687
495160.0000   -0.63316
495200.0000   -0.62368
495240.0000    0.33587
495280.0000    0.51930
495320.0000    0.20048
495360.0000   -0.28781
495400.0000    0.62433
495440.0000    0.27138
495480.0000   -0.11216
495520.0000   -0.72176
495560.0000   -0.27483
495600.0000   -0.56250
495640.0000   -0.21173
495680.0000    0.15405
495720.0000    0.25754
495760.0000    0.23766
495800.0000    0.21145
495840.0000   -0.34335
495880.0000   -0.37288
495920.0000   -0.74065
495960.0000   -0.31862
496000.0000    0.19311
496040.0000   -0.18158
496080.0000   -0.39806
496120.0000   -0.41919
496160.0000   -0.73860
496200.0000   -0.54461
496240.0000   -0.52218
496280.0000   -0.57552
496320.0000   -0.04897
496360.0000    0.28877
496400.0000    0.00059
496440.0000    0.05098
496480.0000   -0.26775
496520.0000    0.09155
496560.0000   -0.89145
496600.0000   -0.19350
496640.0000   -0.76675
496680.0000   -0.86302
496720.0000   -0.45498
496760.0000   -0.32179
496800.0000   -0.12513
496840.0000   -1.30038
496880.0000   -0.70162
496920.0000   -0.76943
496960.0000   -0.22607
497000.0000   -0.09758
497040.0000   -0.24612
497080.0000   -0.44841
497120.0000   -0.61624
497160.0000   -0.55736
497200.0000    1.08615
497240.0000   -0.12049
497280.0000    0.02580
497320.0000   -0.57867
497360.0000   -0.19273
497400.0000   -0.72324
497440.0000   -0.61220
497480.0000   -0.14465
497520.0000    0.19217
497560.0000   -0.61668
497600.0000   -0.92256
497640.0000   -0.83722
497680.0000   -0.12476
497720.0000    0.01363
497760.0000   -0.25296
497800.0000   -0.35352
497840.0000   -0.91753
497880.0000   -0.27856
497920.0000   -0.74372
497960.0000   -0.33896
498000.0000   -0.90014
498040.0000   -0.17264
498080.0000   -0.31187
498120.0000    0.26040
498160.0000   -0.48069
498200.0000    0.12293
498240.0000   -0.05668
498280.0000   -0.04363
498320.0000   -0.24176
498360.0000   -0.29773
498400.0000   -0.21239
498440.0000   -0.66866
498480.0000   -0.18981
498520.0000   -0.12549
498560.0000   -0.77132
498600.0000   -0.85459
498640.0000   -0.54319
498680.0000   -0.15853
498720.0000   -0.39408
498760.0000   -1.47871
498800.0000   -0.67750
498840.0000   -0.44461
498880.0000   -0.67985
498920.0000   -0.13899
498960.0000    0.29118
499000.0000    0.18003
499040.0000   -0.55487
499080.0000   -0.32196
499120.0000    0.24779
499160.0000   -0.16746
499200.0000   -0.40787
499240.0000   -0.32254
499280.0000   -0.05521
499320.0000    0.14468
499360.0000    0.37156
499400.0000   -0.18471
499440.0000   -0.03321
499480.0000   -0.38538
499520.0000   -0.06178
499560.0000   -0.12291
499600.0000   -0.26589
499640.0000   -0.62735
499680.0000    0.46810
499720.0000    0.11781
499760.0000   -0.17796
499800.0000   -0.31769
499840.0000   -0.77515
499880.0000   -0.25617
499920.0000   -0.66938
499960.0000   -0.25613
500000.0000   -0.75938
500040.0000    0.30141
500080.0000    0.09233
500120.0000   -0.01156
500160.0000   -0.39265
500200.0000   -0.16681
500240.0000   -0.75557
500280.0000    0.24293
500320.0000   -0.27639
500360.0000   -0.35741
500400.0000   -0.72984
500440.0000   -0.35382
500480.0000   -0.25666
500520.0000   -0.76211
500560.0000   -0.87877
500600.0000   -0.56081
500640.0000   -0.62507
500680.0000   -0.48109
500720.0000   -0.80501
500760.0000   -0.38404
500800.0000   -1.01025
500840.0000   -1.17610
500880.0000   -0.91577
500920.0000   -0.24347
500960.0000   -0.56106
501000.0000   -0.56773
501040.0000   -0.11064
501080.0000    0.21144
501120.0000    0.19716
501160.0000   -0.29803
501200.0000   -0.61603
501240.0000   -0.84261
501280.0000   -1.07885
501320.0000   -0.53508
501360.0000   -0.83316
501400.0000   -0.43386
501440.0000   -0.56154
501480.0000   -0.48568
501520.0000   -0.60321
501560.0000   -0.29160
501600.0000   -0.53517
501640.0000    0.24291
501680.0000   -0.11730
501720.0000   -0.76632
501760.0000   -0.09414
501800.0000    0.29200
501840.0000    0.44694
501880.0000    0.43369
501920.0000    0.10276
501960.0000   -0.67124
502000.0000    0.25883
502040.0000   -0.56259
502080.0000   -0.20895
502120.0000   -0.49338
502160.0000   -0.50075
502200.0000   -0.08182
502240.0000   -0.37684
502280.0000   -0.16766
502320.0000   -0.74413
502360.0000   -0.76341
502400.0000   -0.47743
502440.0000   -0.32004
502480.0000   -0.69624
502520.0000   -1.26074
502560.0000   -0.82878
502600.0000   -0.33633
502640.0000   -1.18115
502680.0000   -0.19679
502720.0000    0.44610
502760.0000   -0.52748
502800.0000   -0.22351
502840.0000   -0.27390
502880.0000   -0.21244
502920.0000   -0.17304
502960.0000    0.15933
503000.0000    0.30917
503040.0000   -0.03183
503080.0000   -0.09013
503120.0000   -0.11752
503160.0000   -0.38383
503200.0000   -0.75854
503240.0000   -0.00455
503280.0000   -0.12234
503320.0000   -0.55889
503360.0000    0.03756
503400.0000   -0.85291
503440.0000   -0.82321
503480.0000   -0.43709
503520.0000   -0.71756
503560.0000   -0.91652
503600.0000   -1.24710
503640.0000   -1.09457
503680.0000   -0.83806
503720.0000   -0.71163
503760.0000   -0.55104
503800.0000   -1.23763
503840.0000   -0.43052
503880.0000   -0.47017
503920.0000   -1.31932
503960.0000   -0.69407
504000.0000   -1.47348
504040.0000   -0.54698
504080.0000   -0.58723
504120.0000   -0.91771
504160.0000   -0.81174
504200.0000   -0.72949
504240.0000   -0.76815
504280.0000   -0.69799
504320.0000   -0.38046
504360.0000   -0.74430
504400.0000   -0.34988
504440.0000   -0.66408
504480.0000   -0.90022
504520.0000   -0.56402
504560.0000   -1.58507
504600.0000   -0.54147
504640.0000   -0.49341
504680.0000   -0.85454
504720.0000   -0.92164
504760.0000   -1.17736
504800.0000   -0.63563
504840.0000   -0.98493
504880.0000   -1.12039
504920.0000   -1.51664
504960.0000   -0.28279
505000.0000   -0.94127
505040.0000   -1.29435
505080.0000   -1.13965
505120.0000   -0.98518
505160.0000   -0.73103
505200.0000   -0.84235
505240.0000   -0.66905
505280.0000   -0.69104
505320.0000   -0.67148
505360.0000   -1.35138
505400.0000   -1.00757
505440.0000   -0.93112
505480.0000   -0.42712
505520.0000   -1.12542
505560.0000   -0.58915
505600.0000   -1.10507
505640.0000    0.33576
505680.0000   -0.38710
505720.0000   -0.78399
505760.0000   -0.94480
505800.0000   -0.02588
505840.0000   -0.43425
505880.0000   -0.88157
505920.0000   -1.05886
505960.0000   -0.47175
506000.0000   -0.58344
506040.0000   -0.15737
506080.0000   -0.37461
506120.0000   -0.00656
506160.0000   -0.71363
506200.0000   -0.89399
506240.0000   -0.21150
506280.0000   -0.17969
506320.0000   -0.45751
506360.0000   -0.88891
506400.0000   -0.51928
506440.0000   -0.79946
506480.0000   -0.55494
506520.0000   -0.10516
506560.0000    0.17927
506600.0000   -0.09713
506640.0000   -0.50933
506680.0000   -0.56793
506720.0000   -1.03457
506760.0000   -0.81196
506800.0000   -0.45140
506840.0000   -0.80532
506880.0000   -0.84829
506920.0000   -0.50483
506960.0000   -0.21333
507000.0000   -0.39349
507040.0000   -1.32476
507080.0000   -1.18320
507120.0000   -1.08620
507160.0000   -0.86064
507200.0000   -0.65568
507240.0000   -0.74674
507280.0000   -0.84826
507320.0000    0.00642
507360.0000   -0.30992
507400.0000   -0.43454
507440.0000   -0.56718
507480.0000   -0.18608
507520.0000   -0.17975
507560.0000   -0.42741
507600.0000   -0.34281
507640.0000   -0.64120
507680.0000   -0.54918
507720.0000   -0.20105
507760.0000   -0.15685
507800.0000   -0.29562
507840.0000   -0.63951
507880.0000   -0.47418
507920.0000   -0.69195
507960.0000   -0.02756
508000.0000   -0.81400
508040.0000    0.20261
508080.0000   -1.00805
508120.0000   -0.65467
508160.0000    0.08068
508200.0000    0.33773
508240.0000    1.13884
508280.0000   -0.19519
508320.0000   -0.20845
508360.0000   -0.38412
508400.0000    0.02969
508440.0000    0.37472
508480.0000    0.23078
508520.0000   -0.39875
508560.0000   -0.37828
508600.0000   -0.19732
508640.0000    0.19500
508680.0000   -0.15844
508720.0000    0.76218
508760.0000   -0.99510
508800.0000   -0.62320
508840.0000   -0.45102
508880.0000    0.01671
508920.0000   -0.49061
508960.0000   -0.09131
509000.0000   -0.71210
509040.0000   -0.58573
509080.0000   -1.20834
509120.0000   -0.69132
509160.0000   -0.31455
509200.0000   -0.08419
509240.0000   -0.48260
509280.0000   -0.02025
509320.0000   -0.20580
509360.0000   -0.02469
509400.0000   -0.42825
509440.0000   -0.25018
509480.0000   -0.77029
509520.0000   -0.92774
509560.0000   -0.31337
509600.0000   -0.64133
509640.0000   -0.85834
509680.0000   -0.19828
509720.0000   -0.11066
509760.0000    0.06742
509800.0000   -1.00034
509840.0000   -1.06948
509880.0000   -0.96528
509920.0000   -0.80345
509960.0000   -0.86363
510000.0000   -1.03757
510040.0000   -0.79599
510080.0000   -0.17511
510120.0000   -0.24934
510160.0000   -0.64669
510200.0000   -0.00519
510240.0000   -0.60197
510280.0000   -0.11645
510320.0000   -0.43381
510360.0000   -0.04516
510400.0000    0.10580
510440.0000   -0.22124
510480.0000    0.37319
510520.0000   -0.11449
510560.0000   -0.36096
510600.0000   -1.01176
510640.0000   -1.22217
510680.0000   -0.50241
510720.0000   -0.28556
510760.0000   -0.87827
510800.0000   -0.06902
510840.0000   -0.11360
510880.0000   -0.26251
510920.0000   -0.11227
510960.0000   -0.57761
511000.0000   -0.66927
511040.0000   -0.39065
511080.0000    0.06473
511120.0000   -0.01289
511160.0000   -0.10581
511200.0000   -0.32320
511240.0000    0.05427
511280.0000   -0.38043
511320.0000   -0.29366
511360.0000    0.03167
511400.0000   -0.22125
511440.0000   -0.41137
511480.0000   -0.11537
511520.0000    0.14382
511560.0000    0.12788
511600.0000   -0.43868
511640.0000    0.09462
511680.0000   -0.08097
511720.0000    0.36442
511760.0000    0.45332
511800.0000   -0.24479
511840.0000    0.14241
511880.0000    0.01227
511920.0000   -0.05540
511960.0000   -0.09063
512000.0000   -0.44341
512040.0000   -0.14759
512080.0000   -0.15663
512120.0000    0.42850
512160.0000   -0.12579
512200.0000   -0.51886
512240.0000   -0.17785
512280.0000   -0.07018
512320.0000   -0.61812
512360.0000   -0.22771
512400.0000   -0.34715
512440.0000   -0.52340
512480.0000   -0.63735
512520.0000   -0.34270
512560.0000    0.54825
512600.0000    0.10083
512640.0000   -0.26066
512680.0000   -0.12300
512720.0000    0.16919
512760.0000    0.22608
512800.0000    0.47322
512840.0000   -0.31511
512880.0000   -0.74190
512920.0000   -0.52845
512960.0000   -0.77099
513000.0000    0.12828
513040.0000    0.27858
513080.0000    0.55570
513120.0000    0.07660
513160.0000    0.31949
513200.0000    0.55926
513240.0000    0.31318
513280.0000   -0.42929
513320.0000   -0.92375
513360.0000   -0.60998
513400.0000   -0.72129
513440.0000   -0.77058
513480.0000   -1.20867
513520.0000   -0.33491
513560.0000   -0.77658
513600.0000   -0.42462
513640.0000   -0.44634
513680.0000   -0.65085
513720.0000    0.05112
513760.0000   -0.51642
513800.0000   -0.55054
513840.0000   -0.57610
513880.0000   -0.32306
513920.0000    0.04699
513960.0000   -0.65503
514000.0000   -0.37341
514040.0000    0.20848
514080.0000    0.11832
514120.0000   -0.35164
514160.0000   -0.27912
514200.0000   -0.32470
514240.0000   -0.68891
514280.0000   -0.04324
514320.0000   -0.40725
514360.0000   -0.04737
514400.0000   -0.17468
514440.0000   -0.51691
514480.0000   -0.41119
514520.0000   -0.45715
514560.0000   -0.26625
514600.0000   -0.48574
514640.0000   -0.58372
514680.0000   -0.37467
514720.0000   -0.53461
514760.0000    0.54568
514800.0000   -0.63288
514840.0000   -0.44290
514880.0000   -0.14833
514920.0000   -0.24592
514960.0000   -0.07039
515000.0000   -0.19073
515040.0000   -0.21891
515080.0000   -0.55393
515120.0000   -0.04645
515160.0000   -0.10537
515200.0000   -0.47387
515240.0000    0.10854
515280.0000    0.26242
515320.0000    0.26244
515360.0000    0.09663
515400.0000   -0.02692
515440.0000   -0.56442
515480.0000   -0.35583
515520.0000    0.20722
515560.0000   -0.11924
515600.0000    0.13418
515640.0000    0.80279
515680.0000    0.58425
515720.0000    0.28390
515760.0000    0.11556
515800.0000   -0.61437
515840.0000   -0.39331
515880.0000    0.11739
515920.0000    0.28081
515960.0000   -0.09557
516000.0000   -0.42787
516040.0000   -0.57251
516080.0000   -0.56704
516120.0000    0.04376
516160.0000    0.01722
516200.0000   -0.15111
516240.0000    0.29502
516280.0000    0.54696
516320.0000   -0.19395
516360.0000    0.71447
516400.0000    0.37335
516440.0000    0.70489
516480.0000    0.32611
516520.0000    0.18212
516560.0000    0.68238
516600.0000    0.16371
516640.0000    0.06334
516680.0000    0.06800
516720.0000    0.34196
516760.0000    0.01015
516800.0000    0.32821
516840.0000    0.21225
516880.0000   -0.65418
516920.0000    0.08776
516960.0000    0.12344
517000.0000   -0.28308
517040.0000    0.02521
517080.0000   -1.02601
517120.0000    0.06532
517160.0000   -0.43843
517200.0000   -0.97592
517240.0000   -0.27199
517280.0000    0.14323
517320.0000    0.74966
517360.0000   -0.16889
517400.0000   -0.08886
517440.0000    0.15368
517480.0000    0.65186
517520.0000    0.50052
517560.0000    0.44027
517600.0000   -0.25969
517640.0000    0.09854
517680.0000    0.29584
517720.0000    0.23667
517760.0000   -0.25345
517800.0000    0.28269
517840.0000   -0.22028
517880.0000    0.25978
517920.0000    0.46511
517960.0000    0.13966
518000.0000   -0.09450
518040.0000   -0.44187
518080.0000    0.06238
518120.0000   -0.22917
518160.0000   -0.46752
518200.0000   -0.24098
518240.0000    0.07210
518280.0000    0.18253
518320.0000    0.05369
518360.0000    0.07575
518400.0000    0.04167
518440.0000   -1.01596
518480.0000   -0.77413
518520.0000   -0.27892
518560.0000    0.18036
518600.0000   -0.09423
518640.0000    0.08744
518680.0000   -0.06802
518720.0000   -0.73355
518760.0000   -0.27212
518800.0000    0.10806
518840.0000   -0.28983
518880.0000    0.23859
518920.0000   -0.66134
518960.0000   -0.03057
519000.0000   -0.45671
519040.0000   -0.23933
519080.0000   -0.52095
519120.0000   -0.25748
519160.0000   -0.68075
519200.0000   -0.70034
519240.0000    0.24029
519280.0000   -0.31863
519320.0000    0.29291
519360.0000    0.10800
519400.0000    0.17051
519440.0000   -0.40658
519480.0000   -0.09209
519520.0000   -0.33067
519560.0000   -0.13543
519600.0000   -0.09110
519640.0000    0.41961
519680.0000   -0.23887
519720.0000    1.22073
519760.0000    0.24722
519800.0000   -0.10952
519840.0000    0.15881
519880.0000    0.52867
519920.0000    0.46849
519960.0000    0.18774
520000.0000    0.20593
520040.0000    0.01767
520080.0000    0.05327
520120.0000    0.85837
520160.0000   -0.06335
520200.0000    0.39970
520240.0000   -0.00008
520280.0000   -0.01786
520320.0000   -0.17283
520360.0000   -0.41576
520400.0000    0.28878
520440.0000   -0.34790
520480.0000    0.22455
520520.0000   -0.13310
520560.0000   -0.45551
520600.0000    0.12199
520640.0000   -0.23571
520680.0000    0.51806
520720.0000    0.01556
520760.0000   -0.09080
520800.0000   -0.05789
520840.0000   -0.15708
520880.0000   -0.13204
520920.0000    0.25327
520960.0000    0.52314
521000.0000   -0.47895
521040.0000   -0.08216
521080.0000   -0.40402
521120.0000   -0.30048
521160.0000   -0.17688
521200.0000   -0.23859
521240.0000    0.25950
521280.0000    0.26118
521320.0000   -0.44481
521360.0000    0.30048
521400.0000   -0.39898
521440.0000   -0.28904
521480.0000    0.53370
521520.0000   -0.41271
521560.0000    0.14930
521600.0000    0.36355
521640.0000   -0.47446
521680.0000   -0.13577
521720.0000    0.63332
521760.0000    0.54411
521800.0000   -0.14388
521840.0000    0.31912
521880.0000   -0.14961
521920.0000   -0.15761
521960.0000   -0.39177
522000.0000    0.28277
522040.0000   -0.68012
522080.0000   -0.28081
522120.0000   -0.56406
522160.0000    0.73678
522200.0000    0.81468
522240.0000   -0.39160
522280.0000    0.40684
522320.0000    0.07250
522360.0000    0.20188
522400.0000   -0.43560
522440.0000    0.05682
522480.0000   -0.22713
522520.0000   -0.02722
522560.0000    0.37140
522600.0000    0.31732
522640.0000    0.44667
522680.0000   -0.32450
522720.0000   -0.25596
522760.0000    0.15056
522800.0000    0.51076
522840.0000   -0.05573
522880.0000   -0.31529
522920.0000    0.57856
522960.0000    0.10591
523000.0000    0.51919
523040.0000   -0.35274
523080.0000    0.53579
523120.0000    0.07658
523160.0000   -0.18017
523200.0000   -0.25776
523240.0000    1.09329
523280.0000    0.26606
523320.0000   -0.10989
523360.0000   -0.06921
523400.0000    0.01337
523440.0000    0.42197
523480.0000    0.24251
523520.0000   -0.28601
523560.0000    0.51041
523600.0000   -0.08914
523640.0000    0.16187
523680.0000   -1.16410
523720.0000   -0.40347
523760.0000   -0.57920
523800.0000   -0.55725
523840.0000   -0.40081
523880.0000   -0.75160
523920.0000   -0.50291
523960.0000   -0.75288
524000.0000   -0.35454
524040.0000   -0.48414
524080.0000   -0.44039
524120.0000   -1.09657
524160.0000   -0.80946
524200.0000   -0.07922
524240.0000   -0.76690
524280.0000   -0.99094
524320.0000   -1.06328
524360.0000   -0.58757
524400.0000   -1.19321
524440.0000   -0.82473
524480.0000   -0.31979
524520.0000   -0.10393
524560.0000   -0.19059
524600.0000   -0.50807
524640.0000    0.35272
524680.0000   -0.06135
524720.0000    0.51362
524760.0000    0.23573
524800.0000   -0.66802
524840.0000   -0.64701
524880.0000   -0.06147
524920.0000   -0.00098
524960.0000    0.23169
525000.0000   -0.43958
525040.0000   -0.45858
525080.0000   -0.30651
525120.0000   -0.40004
525160.0000   -0.70560
525200.0000   -0.24724
525240.0000   -0.65358
525280.0000   -0.73094
525320.0000   -0.26020
525360.0000    0.66876
525400.0000    0.07727
525440.0000    0.52636
525480.0000    0.05059
525520.0000    0.27165
525560.0000   -0.38132
525600.0000    0.08175
525640.0000   -0.17542
525680.0000   -0.04802
525720.0000   -0.10235
525760.0000   -0.26060
525800.0000    0.04843
525840.0000    0.86392
525880.0000   -0.62165
525920.0000   -0.40111
525960.0000    0.30066
526000.0000   -0.75743
526040.0000   -0.07405
526080.0000    0.26565
526120.0000    0.22076
526160.0000   -0.29609
526200.0000    0.28558
526240.0000   -0.00567
526280.0000   -0.12032
526320.0000    0.45074
526360.0000    0.08072
526400.0000   -0.12897
526440.0000   -0.25417
526480.0000    0.10272
526520.0000   -0.52805
526560.0000   -0.25320
526600.0000   -0.24851
526640.0000    0.18244
526680.0000    0.76851
526720.0000    0.12757
526760.0000    0.25221
526800.0000    0.13727
526840.0000   -0.64897
526880.0000    0.51475
526920.0000    0.51664
526960.0000    0.26383
527000.0000   -0.18389
527040.0000    0.41364
527080.0000   -0.15187
527120.0000    0.22432
527160.0000    0.44643
527200.0000   -0.45450
527240.0000   -0.35337
527280.0000   -0.55211
527320.0000   -0.18191
527360.0000   -0.00469
527400.0000   -0.36399
527440.0000   -0.85523
527480.0000    0.17681
527520.0000    0.04177
527560.0000    0.28805
527600.0000    0.44691
527640.0000    0.48403
527680.0000    0.40211
527720.0000    1.21729
527760.0000    1.14214
527800.0000    0.87397
527840.0000    0.60213
527880.0000    1.20685
527920.0000    0.85403
527960.0000    0.56502
528000.0000    0.89779
528040.0000    1.08161
528080.0000    0.12804
528120.0000   -0.26891
528160.0000    0.14539
528200.0000   -0.03577
528240.0000   -0.41374
528280.0000   -0.33161
528320.0000   -0.14425
528360.0000   -0.48365
528400.0000   -0.26145
528440.0000   -0.58520
528480.0000   -0.06782
528520.0000   -0.00868
528560.0000   -0.14590
528600.0000   -0.15658
528640.0000   -0.23234
528680.0000   -0.82938
528720.0000   -0.65255
528760.0000   -0.84600
528800.0000   -1.78303
528840.0000   -0.11300
528880.0000   -0.65371
528920.0000   -1.00670
528960.0000   -0.07249
529000.0000   -0.00106
529040.0000    0.19745
529080.0000    0.10191
529120.0000    0.18819
529160.0000   -0.13234
529200.0000    0.52940
529240.0000    0.00097
529280.0000   -0.29813
529320.0000    0.60751
529360.0000    1.25914
529400.0000    0.67554
529440.0000    0.78190
529480.0000    0.48341
529520.0000    0.27928
529560.0000    0.29083
529600.0000    0.67527
529640.0000    0.58948
529680.0000    0.63031
529720.0000    0.67974
529760.0000    0.50394
529800.0000    0.46911
529840.0000    0.61711
529880.0000    0.85960
529920.0000    0.34117
529960.0000    0.33364
530000.0000    0.55476
530040.0000    0.11898
530080.0000    0.24156
530120.0000    0.22249
530160.0000    0.08356
530200.0000    0.48868
530240.0000    0.93758
530280.0000   -0.11149
530320.0000    0.54771
530360.0000    0.36653
530400.0000    0.01832
530440.0000   -0.02619
530480.0000    0.26706
530520.0000    0.18037
530560.0000    0.43911
530600.0000    0.10662
530640.0000   -0.07128
530680.0000    0.27760
530720.0000    0.67170
530760.0000    0.64887
530800.0000    0.27917
530840.0000   -0.09414
530880.0000    0.39922
530920.0000    0.19668
530960.0000    0.24510
531000.0000    1.18302
531040.0000    0.03984
531080.0000    1.08115
531120.0000    1.11826
531160.0000    1.00144
531200.0000    0.56843
531240.0000    0.50366
531280.0000    0.26233
531320.0000    0.86316
531360.0000    0.50594
531400.0000    0.27959
531440.0000    0.25221
531480.0000   -0.62393
531520.0000   -0.56599
531560.0000   -0.49503
531600.0000   -0.41258
531640.0000    0.26450
531680.0000    0.27105
531720.0000    0.69314
531760.0000    0.74519
531800.0000   -0.47401
531840.0000    0.02638
531880.0000   -0.00350
531920.0000    0.57371
531960.0000    0.14352
532000.0000    0.53912
532040.0000   -0.12726
532080.0000    0.27395
532120.0000   -0.67311
532160.0000    0.07538
532200.0000   -0.35312
532240.0000    0.20568
532280.0000    0.34994
532320.0000   -0.90953
532360.0000   -0.62665
532400.0000    0.17378
532440.0000    0.63109
532480.0000    0.31732
532520.0000   -0.31104
532560.0000    0.31402
532600.0000   -0.61509
532640.0000   -0.29936
532680.0000    0.97986
532720.0000    0.80856
532760.0000    0.78125
532800.0000   -0.05182
532840.0000    0.63986
532880.0000    0.55136
532920.0000   -0.27102
532960.0000   -0.19652
533000.0000    0.34756
533040.0000    0.12613
533080.0000    0.31003
533120.0000    0.74200
533160.0000    0.49814
533200.0000    0.36284
533240.0000    0.81797
533280.0000    0.47386
533320.0000    1.10600
533360.0000    0.59426
533400.0000    0.18611
533440.0000    0.54304
533480.0000   -0.22368
533520.0000    0.32751
533560.0000    0.36400
533600.0000   -0.40638
533640.0000    0.20351
533680.0000    0.65370
533720.0000    0.36525
533760.0000    0.11037
533800.0000    0.22727
533840.0000    0.05967
533880.0000    0.14950
533920.0000    0.05291
533960.0000   -0.07921
534000.0000    0.11806
534040.0000    0.49016
534080.0000    0.08967
534120.0000   -0.09564
534160.0000    1.10589
534200.0000    0.03961
534240.0000   -0.41203
534280.0000    0.37547
534320.0000   -0.47591
534360.0000    0.22118
534400.0000    0.31918
534440.0000    0.16303
534480.0000   -0.57801
534520.0000   -0.15157
534560.0000   -0.70336
534600.0000   -0.23469
534640.0000   -0.49693
534680.0000    0.32443
534720.0000    0.00783
534760.0000   -0.18162
534800.0000   -0.31063
534840.0000    0.18408
534880.0000    0.78184
534920.0000    0.57463
534960.0000   -0.10944
535000.0000   -0.20941
535040.0000    0.05086
535080.0000   -0.55129
535120.0000   -0.54106
535160.0000   -0.09092
535200.0000   -0.34359
535240.0000    0.30952
535280.0000   -0.13812
535320.0000   -0.22472
535360.0000    0.36572
535400.0000    0.64189
535440.0000    0.94117
535480.0000    0.23941
535520.0000    0.14032
535560.0000    0.69013
535600.0000    0.69574
535640.0000    0.52353
535680.0000    0.59338
535720.0000    0.45726
535760.0000    0.04284
535800.0000    0.59302
535840.0000    0.08547
535880.0000    0.51967
535920.0000    0.34747
535960.0000    0.55565
536000.0000    0.17127
536040.0000    0.80316
536080.0000    0.36100
536120.0000    0.41556
536160.0000    0.47282
536200.0000    0.11478
536240.0000    0.92551
536280.0000    0.10348
536320.0000    0.10742
536360.0000    0.42960
536400.0000    0.71818
536440.0000    0.21749
536480.0000    0.27804
536520.0000    0.02888
536560.0000    0.92401
536600.0000    0.49650
536640.0000    0.57512
536680.0000    0.54944
536720.0000    0.28098
536760.0000    0.17854
536800.0000    0.61163
536840.0000    0.05649
536880.0000    0.51351
536920.0000   -0.51751
536960.0000   -0.24689
537000.0000    0.15874
537040.0000    0.23814
537080.0000    0.33561
537120.0000   -0.14644
537160.0000    0.86587
537200.0000    0.41893
537240.0000    0.67394
537280.0000    0.19317
537320.0000    0.52470
537360.0000    0.38711
537400.0000    1.06448
537440.0000    0.91869
537480.0000    0.70347
537520.0000    1.21530
537560.0000    1.01774
537600.0000    1.33895
537640.0000    1.54189
537680.0000    0.54079
537720.0000    0.59142
537760.0000    0.37167
537800.0000   -0.40180
537840.0000   -0.45559
537880.0000    0.27232
537920.0000    0.31334
537960.0000    0.45576
538000.0000   -0.15682
538040.0000    0.17700
538080.0000   -0.10000
538120.0000    0.78459
538160.0000    0.78443
538200.0000    0.92070
538240.0000    1.05672
538280.0000    0.39147
538320.0000    0.98136
538360.0000    0.60903
538400.0000   -0.04091
538440.0000    0.88851
538480.0000    0.56789
538520.0000    0.00157
538560.0000    0.62839
538600.0000    0.76182
538640.0000   -0.18308
538680.0000    0.86689
538720.0000    0.56829
538760.0000    1.01401
538800.0000    0.87356
538840.0000    0.85341
538880.0000    0.78964
538920.0000    0.36778
538960.0000    0.25074
539000.0000   -0.15948
539040.0000   -0.12528
539080.0000    0.30564
539120.0000    0.43167
539160.0000    0.47832
539200.0000    0.53509
539240.0000    0.59026
539280.0000   -0.15653
539320.0000   -0.27878
539360.0000   -0.31778
539400.0000    0.63318
539440.0000    0.17658
539480.0000   -0.06273
539520.0000    0.41144
539560.0000   -0.08757
539600.0000    0.44612
539640.0000   -0.16490
539680.0000    0.02020
539720.0000    0.38083
539760.0000    0.48251
539800.0000   -0.08153
539840.0000    0.82111
539880.0000   -0.21427
539920.0000    0.31734
539960.0000    0.88662
540000.0000    0.35513
540040.0000    0.03128
540080.0000   -0.03885
540120.0000   -0.34619
540160.0000    0.55645
540200.0000    1.31021
540240.0000    1.61886
540280.0000    0.62340
540320.0000    0.43791
540360.0000    0.60180
540400.0000    0.38313
540440.0000    0.23869
540480.0000    0.11367
540520.0000   -0.24752
540560.0000    0.31333
540600.0000   -0.07774
540640.0000   -0.21418
540680.0000   -0.56369
540720.0000   -0.02330
540760.0000   -0.22632
540800.0000   -0.22695
540840.0000   -0.09496
540880.0000   -0.35946
540920.0000   -0.35639
540960.0000   -0.67199
541000.0000   -0.77817
541040.0000   -0.19242
541080.0000    0.26556
541120.0000    0.03630
541160.0000    1.22345
541200.0000    0.33049
541240.0000    0.09044
541280.0000   -0.22942
541320.0000   -0.60825
541360.0000   -0.63102
541400.0000   -0.00494
541440.0000   -0.12819
541480.0000   -0.28368
541520.0000    0.08104
541560.0000    0.36917
541600.0000    0.05233
541640.0000    0.38649
541680.0000    1.00410
541720.0000   -0.18363
541760.0000    0.85503
541800.0000    0.91303
541840.0000    0.39628
541880.0000    0.45614
541920.0000    0.91209
541960.0000    0.82896
542000.0000    0.51444
542040.0000    0.27034
542080.0000    1.11885
542120.0000    0.67893
542160.0000    0.42771
542200.0000    0.85771
542240.0000    1.03756
542280.0000    0.47331
542320.0000    0.97046
542360.0000    0.66670
542400.0000    0.82331
542440.0000    0.55703
542480.0000    0.85117
542520.0000    1.08235
542560.0000    0.79406
542600.0000    1.18736
542640.0000    1.73585
542680.0000    1.23283
542720.0000    0.57240
542760.0000    0.79239
542800.0000    0.41040
542840.0000    0.27702
542880.0000   -0.67728
542920.0000    0.91858
542960.0000    0.32046
543000.0000    0.04482
543040.0000   -0.29029
543080.0000    0.15595
543120.0000    0.09060
543160.0000    0.09370
543200.0000    0.27053
543240.0000    0.33183
543280.0000    0.06754
543320.0000    1.00870
543360.0000   -0.23392
543400.0000    0.48618
543440.0000   -0.37389
543480.0000    0.27702
543520.0000   -0.05809
543560.0000    0.36629
543600.0000    0.51394
543640.0000    0.15773
543680.0000    0.32436
543720.0000    0.74849
543760.0000    0.63098
543800.0000    0.44761
543840.0000    0.54003
543880.0000    0.32075
543920.0000    0.57452
543960.0000    0.08906
544000.0000   -0.29048
544040.0000    0.16923
544080.0000    0.56277
544120.0000   -0.40523
544160.0000    0.11794
544200.0000    0.22764
544240.0000   -0.47928
544280.0000    0.17689
544320.0000   -0.30676
544360.0000    0.27890
544400.0000    0.52046
544440.0000    0.44393
544480.0000    1.03127
544520.0000    0.75045
544560.0000    1.76929
544600.0000    0.81229
544640.0000    1.22084
544680.0000    1.92190
544720.0000    1.07699
544760.0000    1.11772
544800.0000    1.29380
544840.0000    0.91912
544880.0000    1.16168
544920.0000    0.76098
544960.0000    1.55786
545000.0000    0.96374
545040.0000    1.32535
545080.0000    0.84725
545120.0000    0.87687
545160.0000    0.91022
545200.0000    0.66919
545240.0000    1.31320
545280.0000    0.96384
545320.0000    1.48975
545360.0000    0.52293
545400.0000    0.97663
545440.0000    1.24041
545480.0000    1.57268
545520.0000    0.73563
545560.0000    1.84798
545600.0000    1.40757
545640.0000    0.52161
545680.0000    0.42386
545720.0000    0.49260
545760.0000    0.28794
545800.0000   -0.04932
545840.0000    1.04522
545880.0000    0.84789
545920.0000   -0.34273
545960.0000    0.23456
546000.0000    0.72541
546040.0000    1.59090
546080.0000    0.83705
546120.0000    0.99661
546160.0000    0.95947
546200.0000    0.51569
546240.0000    0.72073
546280.0000    0.51985
546320.0000    0.01180
546360.0000    0.56655
546400.0000    0.74544
546440.0000    0.86670
546480.0000    1.29875
546520.0000    0.95546
546560.0000    0.51308
546600.0000    1.34371
546640.0000    0.65943
546680.0000    0.30990
546720.0000    0.32484
546760.0000    0.63017
546800.0000    0.60021
546840.0000    0.92745
546880.0000    0.62393
546920.0000    0.24187
546960.0000    0.54599
547000.0000    0.81569
547040.0000    0.56822
547080.0000    0.54203
547120.0000    0.95291
547160.0000    1.69874
547200.0000    1.41988
547240.0000    1.45730
547280.0000    0.30871
547320.0000    0.91278
547360.0000    0.82727
547400.0000    0.68548
547440.0000    1.11148
547480.0000    1.06721
547520.0000    0.79210
547560.0000    0.97533
547600.0000    1.17242
547640.0000    0.95191
547680.0000    1.14816
547720.0000    1.73285
547760.0000    1.14145
547800.0000    0.35908
547840.0000   -0.44008
547880.0000    0.47210
547920.0000    0.27708
547960.0000   -0.05060
548000.0000    0.46444
548040.0000    0.64613
548080.0000    0.49364
548120.0000    1.18255
548160.0000    0.85675
548200.0000    1.03769
548240.0000    1.19556
548280.0000    0.60845
548320.0000    1.00424
548360.0000    1.28424
548400.0000    1.09716
548440.0000    1.42989
548480.0000    1.74135
548520.0000    1.58730
548560.0000    1.24063
548600.0000    1.57701
548640.0000    1.73311
548680.0000    0.80072
548720.0000    0.75789
548760.0000    0.48105
548800.0000    1.18559
548840.0000    0.83611
548880.0000    1.16376
548920.0000    1.02824
548960.0000    0.93595
549000.0000    0.94605
549040.0000    1.11588
549080.0000    1.64050
549120.0000    1.21217
549160.0000    0.73705
549200.0000    0.65710
549240.0000    0.49695
549280.0000    0.91814
549320.0000    0.82109
549360.0000    1.39415
549400.0000    0.90383
549440.0000    0.52760
549480.0000    1.66639
549520.0000    0.66403
549560.0000    0.78351
549600.0000    1.18471
549640.0000    1.02512
549680.0000    0.83907
549720.0000    1.01607
549760.0000    1.26711
549800.0000    1.09491
549840.0000    0.81317
549880.0000    0.67649
549920.0000    1.17052
549960.0000    1.16216
550000.0000    1.23999
550040.0000    0.77329
550080.0000    1.07800
550120.0000    0.69227
550160.0000    0.75091
550200.0000    1.38480
550240.0000    0.90122
550280.0000    1.73136
550320.0000    1.62146
550360.0000    0.80582
550400.0000    0.93529
550440.0000    1.22428
550480.0000    0.70346
550520.0000    0.94124
550560.0000    2.08737
550600.0000    1.07291
550640.0000    1.63347
550680.0000    1.36974
550720.0000    1.06940
550760.0000    1.54469
550800.0000    1.64557
550840.0000    1.51872
550880.0000    2.11454
550920.0000    1.89589
550960.0000    1.44152
551000.0000    1.15275
551040.0000    0.90346
551080.0000    1.40056
551120.0000    1.26691
551160.0000    1.40983
551200.0000    1.65814
551240.0000    1.35976
551280.0000    0.95769
551320.0000    1.47264
551360.0000    0.84771
551400.0000    0.83634
551440.0000    0.77569
551480.0000    1.05908
551520.0000    1.14291
551560.0000    1.28764
551600.0000    1.41552
551640.0000    0.93843
551680.0000    1.45306
551720.0000    0.83127
551760.0000    1.29718
551800.0000    0.89568
551840.0000    0.93886
551880.0000    0.69897
551920.0000    1.03506
551960.0000    0.59562
552000.0000   -0.00653
552040.0000    0.41998
552080.0000    0.92203
552120.0000    0.83507
552160.0000    1.04212
552200.0000    0.96854
552240.0000    1.30366
552280.0000    1.17924
552320.0000    0.96025
552360.0000    0.69927
552400.0000    0.71163
552440.0000    0.90696
552480.0000    0.64530
552520.0000    0.76859
552560.0000    1.63339
552600.0000    0.15221
552640.0000    0.91694
552680.0000    0.64556
552720.0000    0.10163
552760.0000    0.23098
552800.0000    0.53681
552840.0000    0.93350
552880.0000    0.46012
552920.0000    0.75210
552960.0000    1.10197
553000.0000    1.06423
553040.0000    1.44664
553080.0000    1.56820
553120.0000    1.47912
553160.0000    0.40424
553200.0000    1.12483
553240.0000    1.07856
553280.0000    0.48524
553320.0000    0.65145
553360.0000    0.71103
553400.0000    0.29343
553440.0000    1.22389
553480.0000    0.37718
553520.0000    0.17530
553560.0000    0.55632
553600.0000    0.04380
553640.0000    1.09027
553680.0000    0.51021
553720.0000    0.73351
553760.0000    1.42122
553800.0000    0.78583
553840.0000    1.20147
553880.0000    0.71383
553920.0000    0.16610
553960.0000    0.91032
554000.0000    1.00776
554040.0000    0.71658
554080.0000    0.95736
554120.0000    0.46606
554160.0000   -0.09090
554200.0000    0.69573
554240.0000    0.21992
554280.0000    0.69440
554320.0000    0.82753
554360.0000    0.58796
554400.0000    0.58639
554440.0000    0.53006
554480.0000    0.59913
554520.0000   -0.06362
554560.0000    0.93983
554600.0000    0.58698
554640.0000    0.78648
554680.0000    1.01081
554720.0000    0.87323
554760.0000    0.84370
554800.0000    0.87983
554840.0000    0.08147
554880.0000    0.59766
554920.0000    0.53275
554960.0000    1.44473
555000.0000    0.93309
555040.0000    1.27836
555080.0000    0.76487
555120.0000    0.75244
555160.0000    0.52923
555200.0000    1.16992
555240.0000    0.89399
555280.0000    0.86738
555320.0000    0.23690
555360.0000   -0.19931
555400.0000    0.02812
555440.0000    0.10143
555480.0000    0.66913
555520.0000    0.42916
555560.0000    0.73004
555600.0000    0.73121
555640.0000    0.19229
555680.0000   -0.30499
555720.0000    0.92834
555760.0000    0.36436
555800.0000    0.10656
555840.0000    0.73700
555880.0000   -0.10186
555920.0000    1.45674
555960.0000    0.78520
556000.0000    0.81585
556040.0000    0.54225
556080.0000    1.37628
556120.0000    0.54973
556160.0000    0.33229
556200.0000    0.01710
556240.0000    0.18997
556280.0000    1.25714
556320.0000    1.13553
556360.0000    0.54923
556400.0000    0.38075
556440.0000    0.51861
556480.0000    0.52277
556520.0000    0.98160
556560.0000    0.18966
556600.0000    0.30484
556640.0000   -0.09252
556680.0000   -0.31493
556720.0000    0.82027
556760.0000   -0.19737
556800.0000    0.01660
556840.0000   -0.36667
556880.0000   -0.31511
556920.0000    0.58802
556960.0000   -0.36589
557000.0000    0.40708
557040.0000   -0.16977
557080.0000    0.45663
557120.0000   -0.16129
557160.0000    0.07555
557200.0000   -0.07994
557240.0000    0.72503
557280.0000   -0.23543
557320.0000    0.04161
557360.0000    0.26847
557400.0000   -0.19886
557440.0000    0.36297
557480.0000   -0.13859
557520.0000    0.03423
557560.0000    0.00475
557600.0000   -0.70393
557640.0000   -0.16773
557680.0000    0.49848
557720.0000    0.36758
557760.0000    0.25592
557800.0000    0.41777
557840.0000   -0.30035
557880.0000   -0.72198
557920.0000   -0.15391
557960.0000   -0.63397
558000.0000   -0.60836
558040.0000    0.70258
558080.0000   -0.92015
558120.0000   -0.39649
558160.0000   -0.43270
558200.0000   -0.70206
558240.0000   -0.33636
558280.0000    0.59326
558320.0000   -0.10977
558360.0000    0.20877
558400.0000   -0.28517
558440.0000   -0.16124
558480.0000   -0.06567
558520.0000    0.31651
558560.0000    0.07382
558600.0000   -0.19062
558640.0000   -0.18962
558680.0000    0.57591
558720.0000   -0.01545
558760.0000   -0.12124
558800.0000    0.71917
558840.0000    0.35052
558880.0000   -0.25332
558920.0000    0.02149
558960.0000   -0.42700
559000.0000   -0.71364
559040.0000   -0.32231
559080.0000    0.00613
559120.0000   -0.45039
559160.0000   -0.54159
559200.0000   -0.09306
559240.0000   -0.88366
559280.0000   -0.49922
559320.0000    0.07174
559360.0000   -0.40507
559400.0000   -0.05223
559440.0000    0.33911
559480.0000    0.12084
559520.0000    0.12257
559560.0000    0.25943
559600.0000    0.22280
559640.0000   -0.35468
559680.0000   -0.27739
559720.0000   -0.29183
559760.0000    0.24844
559800.0000   -0.30479
559840.0000   -0.11577
559880.0000    0.47545
559920.0000    0.83030
559960.0000    0.12199
560000.0000    0.56512
560040.0000    1.00172
560080.0000    0.49010
560120.0000    1.07523
560160.0000    0.81140
560200.0000    0.68644
560240.0000    1.17710
560280.0000    0.31982
560320.0000   -0.08582
560360.0000   -0.24129
560400.0000   -0.72048
560440.0000    0.13959
560480.0000    0.15259
560520.0000    0.09771
560560.0000    0.59447
560600.0000    1.40919
560640.0000    0.71585
560680.0000    0.63288
560720.0000    0.15978
560760.0000    0.83439
560800.0000    0.50456
560840.0000    0.85766
560880.0000    0.56599
560920.0000    1.13863
560960.0000    0.55819
561000.0000    0.07789
561040.0000    0.05840
561080.0000    0.53978
561120.0000    1.15636
561160.0000    0.57074
561200.0000    0.69232
561240.0000    0.43791
561280.0000    0.65333
561320.0000    0.70147
561360.0000    0.70054
561400.0000   -0.05482
561440.0000    0.09506
561480.0000   -0.66538
561520.0000   -0.49041
561560.0000   -0.46943
561600.0000    0.16770
561640.0000   -0.40098
561680.0000   -0.61686
561720.0000   -0.15591
561760.0000   -0.42906
561800.0000   -0.06229
561840.0000    0.45001
561880.0000    0.34329
561920.0000    0.30432
561960.0000    1.26034
562000.0000    0.96340
562040.0000    0.81757
562080.0000    1.40132
562120.0000    0.95205
562160.0000    0.62807
562200.0000    0.62969
562240.0000    0.32117
562280.0000    0.93922
562320.0000   -0.02387
562360.0000   -0.14039
562400.0000    0.39824
562440.0000    0.53457
562480.0000    0.58952
562520.0000    0.65680
562560.0000    1.66304
562600.0000    0.92933
562640.0000    0.64563
562680.0000   -0.13309
562720.0000   -0.24959
562760.0000    0.23362
562800.0000    0.81134
562840.0000    0.67527
562880.0000    0.22137
562920.0000    0.41119
562960.0000    0.24171
563000.0000    1.04756
563040.0000    0.28551
563080.0000    0.63645
563120.0000    0.27384
563160.0000    0.33772
563200.0000    0.04224
563240.0000    0.82258
563280.0000    0.50558
563320.0000    0.00998
563360.0000    0.44029
563400.0000    0.13773
563440.0000   -0.33795
563480.0000    0.19143
563520.0000    0.28816
563560.0000    0.37900
563600.0000    0.27369
563640.0000    0.05142
563680.0000    0.02676
563720.0000    0.23654
563760.0000    0.48455
563800.0000    0.47650
563840.0000   -0.07611
563880.0000    0.49019
563920.0000    0.22929
563960.0000   -0.09095
564000.0000    0.89660
564040.0000    0.61676
564080.0000    0.25494
564120.0000    0.00611
564160.0000    0.05220
564200.0000   -0.47260
564240.0000   -0.26932
564280.0000    0.21586
564320.0000    1.10422
564360.0000    0.45534
564400.0000    0.37236
564440.0000    0.00679
564480.0000   -0.06289
564520.0000    0.45162
564560.0000    0.74782
564600.0000    0.07835
564640.0000    0.53657
564680.0000    0.08453
564720.0000    0.12482
564760.0000    0.78859
564800.0000    0.49017
564840.0000    0.16065
564880.0000    0.37039
564920.0000    0.15981
564960.0000    0.05370
565000.0000   -0.37012
565040.0000   -0.43282
565080.0000   -0.47624
565120.0000   -1.04861
565160.0000   -0.93562
565200.0000   -0.96057
565240.0000   -0.57987
565280.0000   -0.65017
565320.0000   -0.93127
565360.0000   -0.45158
565400.0000   -0.57025
565440.0000    0.17825
565480.0000   -0.34991
565520.0000   -0.28715
565560.0000   -0.24699
565600.0000    0.16970
565640.0000   -0.11099
565680.0000   -0.32764
565720.0000   -0.01645
565760.0000   -0.77802
565800.0000   -0.32102
565840.0000   -0.38102
565880.0000   -0.29611
565920.0000   -0.03739
565960.0000    0.36895
566000.0000   -0.15983
566040.0000   -0.30959
566080.0000   -1.19461
566120.0000   -0.76796
566160.0000   -0.52426
566200.0000    0.42148
566240.0000    0.71237
566280.0000    0.11950
566320.0000    0.36253
566360.0000    0.27292
566400.0000   -0.30442
566440.0000   -0.28511
566480.0000   -0.55036
566520.0000   -0.19099
566560.0000    0.49517
566600.0000    1.09372
566640.0000    0.14171
566680.0000    1.23030
566720.0000    0.24339
566760.0000    0.25513
566800.0000    0.08948
566840.0000   -0.60492
566880.0000   -0.18518
566920.0000   -0.26915
566960.0000    0.22755
567000.0000    0.44976
567040.0000    0.70774
567080.0000    0.63575
567120.0000    0.59533
567160.0000    0.10353
567200.0000    0.71021
567240.0000   -0.03458
567280.0000    0.78118
567320.0000   -0.04103
567360.0000    0.15382
567400.0000    0.65401
567440.0000    0.12511
567480.0000    0.26975
567520.0000    0.34861
567560.0000    0.20824
567600.0000    0.06835
567640.0000    0.18403
567680.0000    0.93089
567720.0000    0.46479
567760.0000    0.59441
567800.0000    1.30778
567840.0000    0.89815
567880.0000    0.97160
567920.0000    1.03783
567960.0000    0.81280
568000.0000    1.01293
568040.0000    0.95535
568080.0000    0.87748
568120.0000    0.11415
568160.0000    0.55302
568200.0000    1.39708
568240.0000    0.90194
568280.0000    0.97038
568320.0000    1.17986
568360.0000    0.47673
568400.0000    0.60607
568440.0000    0.55389
568480.0000    0.57502
568520.0000    0.70122
568560.0000    0.12219
568600.0000   -0.46200
568640.0000    0.92883
568680.0000    0.57987
568720.0000   -0.02677
568760.0000    0.40664
568800.0000    0.56143
568840.0000   -0.25031
568880.0000   -0.29616
568920.0000    1.04613
568960.0000    0.67415
569000.0000    1.24752
569040.0000    1.14748
569080.0000    0.41439
569120.0000    0.23323
569160.0000   -0.03766
569200.0000    0.40759
569240.0000    0.67905
569280.0000    0.36710
569320.0000   -0.07724
569360.0000    0.35512
569400.0000    0.98351
569440.0000    0.31737
569480.0000    0.98423
569520.0000    0.97981
569560.0000    0.73939
569600.0000    1.44533
569640.0000    0.82961
569680.0000    1.07587
569720.0000    0.93197
569760.0000    1.38651
569800.0000    1.03628
569840.0000    1.64554
569880.0000    1.39322
569920.0000    1.29197
569960.0000    2.06552
570000.0000    1.17666
570040.0000    1.34596
570080.0000    1.95799
570120.0000    0.43982
570160.0000    0.71225
570200.0000    0.81732
570240.0000    0.98689
570280.0000    1.16102
570320.0000    0.92570
570360.0000    0.96614
570400.0000    0.65936
570440.0000    0.78658
570480.0000    1.08162
570520.0000    1.30009
570560.0000    1.47948
570600.0000    1.07821
570640.0000    1.25244
570680.0000    1.88346
570720.0000    0.84385
570760.0000    0.88366
570800.0000    1.36832
570840.0000    1.76650
570880.0000    1.42036
570920.0000    1.44874
570960.0000    1.29353
571000.0000    1.33358
571040.0000    1.45102
571080.0000    1.05260
571120.0000    0.22973
571160.0000    0.30036
571200.0000    0.64516
571240.0000    0.49481
571280.0000    0.10542
571320.0000   -0.01763
571360.0000    0.96873
571400.0000    0.57750
571440.0000    0.53148
571480.0000    0.41478
571520.0000    0.61489
571560.0000    0.56345
571600.0000    0.68949
571640.0000    1.10682
571680.0000    1.17988
571720.0000    0.64728
571760.0000    1.03189
571800.0000    0.52802
571840.0000    0.28930
571880.0000    0.62623
571920.0000    0.14121
571960.0000    0.43384
572000.0000    0.67069
572040.0000   -0.00904
572080.0000    0.71199
572120.0000   -0.18693
572160.0000    1.04458
572200.0000    1.08853
572240.0000    0.49470
572280.0000    0.99597
572320.0000    1.68985
572360.0000    1.22888
572400.0000    1.28059
572440.0000    1.16435
572480.0000    1.22168
572520.0000    1.30624
572560.0000    1.16603
572600.0000    1.17546
572640.0000    1.46871
572680.0000    0.89753
572720.0000    0.23593
572760.0000    0.21859
572800.0000    0.58562
572840.0000    0.21908
572880.0000    0.70893
572920.0000    0.71390
572960.0000    0.79451
573000.0000    0.93127
573040.0000   -0.19924
573080.0000   -1.16214
573120.0000   -0.44251
573160.0000   -0.61294
573200.0000    0.35383
573240.0000    0.25420
573280.0000    0.32687
573320.0000   -0.23989
573360.0000   -0.46446
573400.0000   -0.08109
573440.0000   -0.42222
573480.0000   -0.55424
573520.0000   -0.10793
573560.0000   -0.59607
573600.0000   -0.45375
573640.0000    0.15663
573680.0000   -0.33712
573720.0000    0.07743
573760.0000    0.03694
573800.0000   -0.35016
573840.0000   -0.34332
573880.0000    0.24166
573920.0000   -0.10122
573960.0000   -0.14047
574000.0000   -0.05035
574040.0000    0.08842
574080.0000   -0.02562
574120.0000    0.29790
574160.0000   -0.26148
574200.0000   -0.08916
574240.0000    0.19001
574280.0000   -0.10278
574320.0000   -0.03870
574360.0000   -0.06400
574400.0000    0.55783
574440.0000    0.13367
574480.0000    0.04162
574520.0000   -0.47450
574560.0000   -0.71583
574600.0000   -0.00302
574640.0000    0.40578
574680.0000    0.20277
574720.0000    0.79246
574760.0000    0.54011
574800.0000    0.06493
574840.0000   -0.36332
574880.0000    0.30853
574920.0000    0.19032
574960.0000   -0.16572
575000.0000   -0.00406
575040.0000    0.40958
575080.0000    0.19402
575120.0000   -0.03585
575160.0000    0.04365
575200.0000    0.38273
575240.0000   -0.19398
575280.0000    0.30462
575320.0000   -0.05375
575360.0000   -0.27431
575400.0000   -0.82592
575440.0000   -0.21220
575480.0000    0.33881
575520.0000    0.03465
575560.0000   -0.23161
575600.0000   -0.23611
575640.0000    0.57509
575680.0000    0.39048
575720.0000    0.62345
575760.0000    0.81872
575800.0000    0.86385
575840.0000    0.47581
575880.0000    0.82490
575920.0000    0.60812
575960.0000    1.06510
576000.0000    0.68652
576040.0000    0.50381
576080.0000    0.83424
576120.0000    0.05860
576160.0000   -0.04823
576200.0000    0.76142
576240.0000    0.65678
576280.0000    0.59933
576320.0000    0.39717
576360.0000    0.12826
576400.0000    0.23047
576440.0000    0.81729
576480.0000    0.70404
576520.0000    0.37573
576560.0000    0.47937
576600.0000    0.88802
576640.0000    0.04805
576680.0000    0.36412
576720.0000    0.60865
576760.0000    0.02577
576800.0000    0.51391
576840.0000    0.57121
576880.0000   -0.17843
576920.0000    0.35547
576960.0000    1.06183
577000.0000   -0.08720
577040.0000    0.19562
577080.0000   -0.93574
577120.0000   -0.98894
577160.0000   -0.05220
577200.0000   -0.76898
577240.0000   -0.81282
577280.0000   -0.35657
577320.0000    0.09425
577360.0000    0.51439
577400.0000   -0.12994
577440.0000   -0.00234
577480.0000   -0.24404
577520.0000   -0.49599
577560.0000    0.04445
577600.0000    0.03314
577640.0000   -0.27560
577680.0000   -0.20269
577720.0000   -0.04071
577760.0000   -0.68540
577800.0000    0.04443
577840.0000   -0.36006
577880.0000   -0.68368
577920.0000   -0.59207
577960.0000    0.25879
578000.0000    0.01910
578040.0000   -0.47412
578080.0000   -0.28532
578120.0000   -0.27378
578160.0000   -0.38924
578200.0000   -0.30691
578240.0000   -0.60487
578280.0000   -0.29331
578320.0000   -0.88920
578360.0000   -0.75036
578400.0000   -1.08552
578440.0000    0.08684
578480.0000   -1.08444
578520.0000   -0.98167
578560.0000   -1.12727
578600.0000   -0.83975
578640.0000   -1.01252
578680.0000   -0.34371
578720.0000    0.05041
578760.0000   -0.90732
578800.0000   -0.11399
578840.0000   -0.31652
578880.0000   -0.34874
578920.0000   -0.38885
578960.0000   -0.92206
579000.0000   -1.57281
579040.0000   -1.94128
579080.0000   -0.91276
579120.0000   -0.60091
579160.0000   -0.75106
579200.0000   -0.72347
579240.0000   -0.69610
579280.0000   -0.71131
579320.0000   -0.10881
579360.0000   -0.94597
579400.0000   -0.97374
579440.0000   -1.03146
579480.0000   -0.29560
579520.0000   -0.72551
579560.0000   -0.84971
579600.0000   -1.07455
579640.0000   -0.72821
579680.0000   -0.33814
579720.0000   -0.81370
579760.0000   -0.06163
579800.0000   -0.40502
579840.0000   -0.29203
579880.0000   -0.14605
579920.0000   -0.54016
579960.0000   -0.19824
580000.0000   -0.84572
580040.0000   -0.89919
580080.0000   -0.61571
580120.0000   -0.00548
580160.0000   -0.93939
580200.0000   -0.73889
580240.0000   -0.26323
580280.0000   -0.30359
580320.0000   -1.01561
580360.0000   -0.61072
580400.0000   -0.70908
580440.0000   -0.63600
580480.0000   -0.48733
580520.0000   -0.65174
580560.0000   -0.81927
580600.0000   -0.61406
580640.0000   -0.08073
580680.0000   -1.24448
580720.0000   -1.35790
580760.0000   -0.96533
580800.0000   -0.20538
580840.0000   -1.17332
580880.0000   -0.57763
580920.0000   -0.74961
580960.0000   -0.63398
581000.0000   -1.03670
581040.0000   -0.30887
581080.0000   -0.31375
581120.0000   -0.44584
581160.0000   -0.05694
581200.0000   -0.76640
581240.0000   -1.40435
581280.0000   -0.62285
581320.0000    0.01813
581360.0000   -0.45807
581400.0000   -0.43282
581440.0000   -0.00087
581480.0000   -0.02022
581520.0000   -0.42579
581560.0000   -0.09937
581600.0000   -0.24488
581640.0000   -0.06771
581680.0000    0.29471
581720.0000   -0.01575
581760.0000   -0.00879
581800.0000   -0.39857
581840.0000   -0.09365
581880.0000   -0.19731
581920.0000   -0.14483
581960.0000   -0.07598
582000.0000   -0.08750
582040.0000   -0.09016
582080.0000    0.15214
582120.0000    0.36301
582160.0000   -0.00945
582200.0000    0.65048
582240.0000    0.24760
582280.0000    0.08629
582320.0000   -1.06884
582360.0000   -0.84780
582400.0000    0.36977
582440.0000    0.57293
582480.0000   -0.09843
582520.0000   -0.17895
582560.0000    0.50817
582600.0000    0.02249
582640.0000    0.31524
582680.0000   -0.46970
582720.0000   -0.38338
582760.0000   -0.21797
582800.0000    0.12265
582840.0000   -0.71046
582880.0000   -0.78682
582920.0000   -0.39438
582960.0000   -0.79146
583000.0000   -0.67007
583040.0000   -0.74516
583080.0000    0.02885
583120.0000   -0.18954
583160.0000   -0.71063
583200.0000   -0.14142
583240.0000   -0.76181
583280.0000   -0.67266
583320.0000   -0.45594
583360.0000   -1.07809
583400.0000   -0.99781
583440.0000   -0.71136
583480.0000   -0.21181
583520.0000   -0.30611
583560.0000   -0.27624
583600.0000   -0.37925
583640.0000   -0.43778
583680.0000   -0.06611
583720.0000   -0.36511
583760.0000    0.08020
583800.0000    0.04905
583840.0000   -0.64121
583880.0000    0.53931
583920.0000    0.87028
583960.0000    0.15230
584000.0000    0.79381
584040.0000    0.59637
584080.0000    0.52728
584120.0000   -0.68161
584160.0000   -1.84542
584200.0000   -1.53373
584240.0000   -1.43541
584280.0000   -1.76651
584320.0000   -0.83787
584360.0000   -1.19604
584400.0000    0.03250
584440.0000   -0.60284
584480.0000    0.25329
584520.0000   -0.46895
584560.0000    0.01848
584600.0000   -0.49583
584640.0000   -0.17567
584680.0000    0.11156
584720.0000   -1.84362
584760.0000   -1.01587
584800.0000   -0.78787
584840.0000   -0.19257
584880.0000    0.60337
584920.0000    0.03216
584960.0000   -0.04513
585000.0000   -0.33925
585040.0000   -0.46966
585080.0000   -0.18870
585120.0000   -0.62761
585160.0000    0.06605
585200.0000   -0.09768
585240.0000   -0.31540
585280.0000   -0.66551
585320.0000   -0.76971
585360.0000    0.01461
585400.0000    0.95578
585440.0000    0.55505
585480.0000    0.23136
585520.0000   -0.07038
585560.0000   -0.32144
585600.0000   -0.81186
585640.0000   -0.61448
585680.0000   -0.39497
585720.0000   -0.53349
585760.0000   -0.89227
585800.0000   -0.18620
585840.0000   -0.90187
585880.0000   -1.11254
585920.0000   -1.09934
585960.0000   -0.53087
586000.0000   -0.05087
586040.0000   -0.16707
586080.0000   -0.85168
586120.0000   -2.02963
586160.0000   -1.01442
586200.0000   -0.34020
586240.0000   -0.37115
586280.0000   -0.77152
586320.0000   -0.52698
586360.0000   -0.89131
586400.0000   -0.68326
586440.0000   -0.71263
586480.0000   -0.94163
586520.0000   -1.07948
586560.0000   -1.33717
586600.0000   -1.25172
586640.0000   -1.20808
586680.0000   -1.35659
586720.0000   -0.26458
586760.0000   -0.15307
586800.0000   -0.34594
586840.0000   -1.14949
586880.0000   -1.45410
586920.0000   -0.30292
586960.0000   -1.36753
587000.0000   -1.00621
587040.0000   -1.34968
587080.0000   -1.29051
587120.0000   -0.95657
587160.0000   -0.27299
587200.0000   -0.64146
587240.0000   -0.89875
587280.0000   -0.50657
587320.0000   -0.61210
587360.0000   -1.18550
587400.0000   -0.35283
587440.0000   -0.68936
587480.0000   -0.40466
587520.0000    0.00195
587560.0000   -1.04712
587600.0000   -0.67336
587640.0000   -1.27724
587680.0000   -1.17484
587720.0000   -1.62658
587760.0000   -0.42133
587800.0000   -1.49846
587840.0000   -1.28495
587880.0000   -1.59791
587920.0000   -0.92151
587960.0000   -0.62793
588000.0000   -0.21642
588040.0000    0.02185
588080.0000    0.55008
588120.0000    0.45600
588160.0000   -0.64287
588200.0000   -0.99545
588240.0000   -0.49032
588280.0000   -0.74881
588320.0000   -0.76648
588360.0000   -0.87705
588400.0000   -0.33104
588440.0000   -0.31069
588480.0000   -0.78669
588520.0000   -0.43031
588560.0000   -0.15467
588600.0000   -0.15891
588640.0000    0.22184
588680.0000    0.15604
588720.0000   -0.14159
588760.0000   -0.42865
588800.0000   -0.24279
588840.0000   -0.01664
588880.0000   -0.04399
588920.0000   -0.09412
588960.0000   -0.09323
589000.0000   -0.26893
589040.0000    0.18716
589080.0000   -0.48421
589120.0000    0.12064
589160.0000   -0.35044
589200.0000   -0.41264
589240.0000   -0.01967
589280.0000    0.03506
589320.0000   -0.73113
589360.0000   -0.76718
589400.0000   -0.99000
589440.0000   -0.55006
589480.0000   -0.65782
589520.0000    0.26934
589560.0000    0.09046
589600.0000    0.17931
589640.0000    0.35681
589680.0000    0.79048
589720.0000    0.45229
589760.0000    0.13155
589800.0000   -0.68563
589840.0000    0.00940
589880.0000    0.39294
589920.0000    0.09197
589960.0000    0.22850
590000.0000   -0.29604
590040.0000   -0.25835
590080.0000    0.02733
590120.0000    0.35273
590160.0000    0.08105
590200.0000   -0.45895
590240.0000   -0.90117
590280.0000   -0.21054
590320.0000   -0.62254
590360.0000   -0.09630
590400.0000   -0.45051
590440.0000   -0.65844
590480.0000   -0.24804
590520.0000   -0.16581
590560.0000   -0.08394
590600.0000    0.62819
590640.0000   -0.27462
590680.0000    0.23007
590720.0000   -0.63160
590760.0000   -0.60654
590800.0000   -0.87631
590840.0000   -0.29143
590880.0000   -0.59649
590920.0000   -0.56809
590960.0000   -0.26947
591000.0000   -0.75796
591040.0000   -0.57955
591080.0000   -1.08019
591120.0000   -0.93138
591160.0000   -0.37310
591200.0000    0.36672
591240.0000   -0.48194
591280.0000   -0.32719
591320.0000   -0.50240
591360.0000   -0.68364
591400.0000   -0.54975
591440.0000   -0.44020
591480.0000   -0.66581
591520.0000   -0.86471
591560.0000   -0.55575
591600.0000    0.13623
591640.0000   -0.21321
591680.0000   -0.38903
591720.0000   -0.17945
591760.0000   -0.45487
591800.0000   -0.47756
591840.0000   -0.60058
591880.0000   -0.21037
591920.0000   -1.31292
591960.0000   -0.66950
592000.0000   -0.58620
592040.0000   -0.22771
592080.0000   -0.59512
592120.0000   -0.59564
592160.0000   -0.97001
592200.0000    0.03498
592240.0000    0.33565
592280.0000    0.04864
592320.0000   -0.01298
592360.0000    0.33066
592400.0000    0.26817
592440.0000    0.48756
592480.0000   -0.37304
592520.0000   -0.24824
592560.0000   -1.06262
592600.0000   -0.53814
592640.0000   -0.33777
592680.0000   -0.01549
592720.0000   -0.25358
592760.0000   -0.21015
592800.0000   -0.80353
592840.0000   -0.31013
592880.0000   -0.49367
592920.0000   -1.05410
592960.0000   -0.40738
593000.0000   -1.12198
593040.0000   -0.47047
593080.0000   -0.54114
593120.0000   -0.33703
593160.0000   -0.41790
593200.0000    0.04438
593240.0000   -0.25779
593280.0000   -0.90680
593320.0000   -0.02446
593360.0000   -0.08952
593400.0000   -0.62507
593440.0000   -0.15113
593480.0000   -0.63602
593520.0000   -0.18958
593560.0000   -0.04192
593600.0000   -0.39829
593640.0000   -0.52992
593680.0000    0.31211
593720.0000    0.21519
593760.0000   -0.36814
593800.0000    0.40586
593840.0000    0.31096
593880.0000   -0.01214
593920.0000    0.25879
593960.0000   -0.15027
594000.0000   -0.30515
594040.0000    0.66249
594080.0000   -0.47540
594120.0000   -0.13326
594160.0000    0.67921
594200.0000    0.72530
594240.0000    0.86591
594280.0000    0.92238
594320.0000    0.55145
594360.0000    0.92157
594400.0000    1.71448
594440.0000    2.02063
594480.0000    1.18752
594520.0000    1.39210
594560.0000    0.76425
594600.0000    0.61086
594640.0000    1.68127
594680.0000    1.48960
594720.0000    0.94629
594760.0000    1.49812
594800.0000    0.95548
594840.0000    1.45149
594880.0000    0.94158
594920.0000    2.14854
594960.0000    1.64103
595000.0000    0.76775
595040.0000    1.52020
595080.0000    1.17694
595120.0000    1.65560
595160.0000    2.00497
595200.0000    1.14568
595240.0000    0.82743
595280.0000    1.06063
595320.0000    1.93031
595360.0000    0.56166
595400.0000    0.93423
595440.0000    1.12431
595480.0000    1.35846
595520.0000    1.19033
595560.0000    1.15338
595600.0000    0.70094
595640.0000    0.61907
595680.0000    0.78296
595720.0000    0.84227
595760.0000    0.29252
595800.0000    0.45723
595840.0000    0.45667
595880.0000    0.47981
595920.0000    1.09762
595960.0000    1.09689
596000.0000    0.13375
596040.0000    0.41060
596080.0000    0.61531
596120.0000    0.71776
596160.0000    0.80931
596200.0000    1.10641
596240.0000    1.22236
596280.0000    1.81713
596320.0000    1.56270
596360.0000    1.19494
596400.0000    1.11285
596440.0000    1.09788
596480.0000    0.79235
596520.0000    1.01494
596560.0000    1.54063
596600.0000    1.49745
596640.0000    1.55349
596680.0000    1.97740
596720.0000    1.49112
596760.0000    1.38446
596800.0000    0.69181
596840.0000    1.71244
596880.0000    1.29581
596920.0000    1.35132
596960.0000    0.59735
597000.0000    0.52313
597040.0000    0.14508
597080.0000    0.40916
597120.0000    0.62718
597160.0000   -0.37989
597200.0000   -0.47168
597240.0000   -0.35409
597280.0000   -0.35878
597320.0000   -0.88326
597360.0000   -0.37491
597400.0000   -0.17325
597440.0000    0.69362
597480.0000    0.36446
597520.0000    0.27330
597560.0000   -0.02428
597600.0000    0.83247
597640.0000    0.34918
597680.0000   -0.17056
597720.0000    0.77159
597760.0000    0.68638
597800.0000   -0.35990
597840.0000    0.04743
597880.0000    0.06949
597920.0000    0.06425
597960.0000    0.78394
598000.0000    0.37778
598040.0000    0.82429
598080.0000    0.34573
598120.0000   -0.11265
598160.0000    0.55536
598200.0000    0.15584
598240.0000    0.47716
598280.0000    0.40086
598320.0000    0.03235
598360.0000    0.05231
598400.0000    0.54132
598440.0000    0.05320
598480.0000    0.21768
598520.0000   -0.39792
598560.0000   -0.08136
598600.0000    0.44748
598640.0000    0.09263
598680.0000    0.00833
598720.0000    0.02177
598760.0000    0.30742
598800.0000   -0.20109
598840.0000    0.23025
598880.0000    0.47262
598920.0000    0.29697
598960.0000    0.74575
599000.0000    0.14132
599040.0000   -0.22081
599080.0000   -0.31224
599120.0000    0.50240
599160.0000   -0.19662
599200.0000   -0.44155
599240.0000    0.50577
599280.0000   -0.20778
599320.0000   -0.71938
599360.0000   -0.11953
599400.0000   -0.48588
599440.0000   -0.04985
599480.0000   -0.02139
599520.0000   -1.08138
599560.0000   -0.56482
599600.0000   -0.49700
599640.0000   -0.47704
599680.0000   -0.57796
599720.0000   -0.38847
599760.0000   -0.52100
599800.0000   -0.44183
599840.0000   -0.67213
599880.0000   -0.46938
599920.0000   -0.83969
599960.0000   -0.82652
600000.0000   -0.24513
600040.0000   -0.75215
600080.0000    0.04164
600120.0000    0.10301
600160.0000   -0.68296
600200.0000   -0.24949
600240.0000    0.13659
600280.0000   -0.18879
600320.0000   -0.18552
600360.0000    0.17006
600400.0000    0.32948
600440.0000    0.10186
600480.0000    0.37370
600520.0000    0.17118
600560.0000   -0.16102
600600.0000   -0.50288
600640.0000    0.24759
600680.0000   -0.05615
600720.0000    0.01297
600760.0000    0.37178
600800.0000   -0.20324
600840.0000    0.27262
600880.0000    0.56914
600920.0000    0.19722
600960.0000    0.83230
601000.0000   -0.05381
601040.0000    0.02742
601080.0000    0.36871
601120.0000    0.36301
601160.0000    0.91619
601200.0000    0.18343
601240.0000    0.57973
601280.0000    0.49106
601320.0000    1.69581
601360.0000    1.67964
601400.0000    0.99799
601440.0000    1.69030
601480.0000    1.43318
601520.0000    0.82130
601560.0000    0.96887
601600.0000    1.24542
601640.0000    1.66972
601680.0000    0.99385
601720.0000    0.84961
601760.0000   -0.06358
601800.0000    1.01612
601840.0000    1.08758
601880.0000    0.80160
601920.0000    0.69772
601960.0000    0.95917
602000.0000    1.15040
602040.0000    0.01229
602080.0000    0.12037
602120.0000    0.27575
602160.0000   -0.33209
602200.0000    0.22992
602240.0000    0.03988
602280.0000   -0.84470
602320.0000   -0.50724
602360.0000   -0.25920
602400.0000    0.32700
602440.0000    0.49188
602480.0000    0.27336
602520.0000   -0.29510
602560.0000   -0.15345
602600.0000    0.58762
602640.0000   -0.37909
602680.0000    0.00797
602720.0000   -0.24359
602760.0000   -0.06213
602800.0000    0.05836
602840.0000    0.83935
602880.0000    0.36866
602920.0000    0.08876
602960.0000   -0.04848
603000.0000    0.19740
603040.0000   -0.18572
603080.0000   -0.81477
603120.0000   -0.84894
603160.0000   -0.81616
603200.0000   -0.22106
603240.0000   -0.63275
603280.0000    0.40521
603320.0000    0.93599
603360.0000    1.02749
603400.0000    0.87769
603440.0000    0.54023
603480.0000    0.16633
603520.0000    0.42044
603560.0000    0.26698
603600.0000   -0.01975
603640.0000    1.03350
603680.0000    0.83633
603720.0000    0.07953
603760.0000    0.35156
603800.0000    0.38457
603840.0000    0.67796
603880.0000    0.36315
603920.0000    0.34313
603960.0000    0.01982
604000.0000   -0.48879
604040.0000    0.25800
604080.0000    0.28178
604120.0000    0.42324
604160.0000    0.56104
604200.0000   -0.63910
604240.0000    0.64047
604280.0000   -0.40873
604320.0000    0.58024
604360.0000    0.64690
604400.0000    0.33520
604440.0000    0.36322
604480.0000    0.31190
604520.0000   -0.54200
604560.0000    0.41906
604600.0000   -0.10097
604640.0000    0.50805
604680.0000    0.00282
604720.0000    0.71120
604760.0000    0.34754
604800.0000    0.82975
604840.0000    0.71144
604880.0000   -0.16442
604920.0000    0.42524
604960.0000    0.22261
605000.0000    0.41607
605040.0000    0.56927
605080.0000    0.35660
605120.0000    0.47719
605160.0000   -0.17195
605200.0000   -0.75560
605240.0000   -0.36637
605280.0000   -0.03848
605320.0000    0.08720
605360.0000   -0.12399
605400.0000   -0.10396
605440.0000    0.10006
605480.0000   -0.23873
605520.0000   -0.01016
605560.0000    0.12457
605600.0000   -0.23786
605640.0000   -0.26675
605680.0000   -0.02304
605720.0000   -0.35340
605760.0000   -0.62556
605800.0000    0.28802
605840.0000   -0.15821
605880.0000   -0.39176
605920.0000   -0.58222
605960.0000   -0.37788
606000.0000   -0.24536
606040.0000   -0.11372
606080.0000   -0.41998
606120.0000   -0.40538
606160.0000   -1.27165
606200.0000   -0.93701
606240.0000    0.32698
606280.0000    0.13649
606320.0000   -0.24137
606360.0000    0.23687
606400.0000    0.00337
606440.0000   -0.04810
606480.0000    0.27928
606520.0000   -0.09099
606560.0000   -0.34931
606600.0000    0.41224
606640.0000    0.61570
606680.0000    0.45847
606720.0000    0.38496
606760.0000    0.55672
606800.0000    0.19476
606840.0000    0.74549
606880.0000    0.86660
606920.0000    0.75965
606960.0000    1.01796
607000.0000    1.03937
607040.0000    0.54863
607080.0000    0.22976
607120.0000    0.09262
607160.0000    0.80393
607200.0000    1.03971
607240.0000    1.57451
607280.0000    0.70358
607320.0000    0.87298
607360.0000   -0.03581
607400.0000    0.81349
607440.0000    0.16554
607480.0000    0.09099
607520.0000    0.26822
607560.0000    0.25362
607600.0000   -0.20447
607640.0000   -0.53705
607680.0000   -0.06662
607720.0000   -0.32892
607760.0000   -0.52336
607800.0000    0.32295
607840.0000   -0.32864
607880.0000    0.20935
607920.0000   -0.12920
607960.0000   -0.26354
608000.0000   -0.30818
608040.0000   -0.05423
608080.0000   -0.61878
608120.0000   -0.70513
608160.0000    0.08568
608200.0000    0.55261
608240.0000    0.36574
608280.0000    0.86484
608320.0000    0.18684
608360.0000    0.60835
608400.0000    0.02550
608440.0000    0.21624
608480.0000    0.10586
608520.0000    0.19684
608560.0000   -0.20067
608600.0000   -0.03539
608640.0000   -0.41153
608680.0000   -0.98700
608720.0000   -0.43319
608760.0000   -0.61949
608800.0000    0.00389
608840.0000   -0.14387
608880.0000    0.18079
608920.0000   -0.64012
608960.0000   -0.35781
609000.0000    0.37979
609040.0000   -0.13353
609080.0000   -0.47502
609120.0000    0.60174
609160.0000    1.45387
609200.0000    0.27721
609240.0000   -0.00239
609280.0000   -0.33821
609320.0000    0.21686
609360.0000   -0.01875
609400.0000    0.00886
609440.0000   -0.17661
609480.0000    0.56374
609520.0000    0.32216
609560.0000    0.54636
609600.0000    0.29612
609640.0000    0.18922
609680.0000    0.46133
609720.0000    0.75518
609760.0000    0.73998
609800.0000   -0.23869
609840.0000    0.69439
609880.0000    0.12162
609920.0000   -0.54325
609960.0000    0.55084
610000.0000    0.14773
610040.0000    0.16358
610080.0000    0.40888
610120.0000   -0.19076
610160.0000    0.74738
610200.0000   -0.08428
610240.0000    0.34000
610280.0000    0.02065
610320.0000    0.01370
610360.0000    0.17039
610400.0000   -0.46409
610440.0000    1.00609
610480.0000   -0.56249
610520.0000   -0.14025
610560.0000   -0.96348
610600.0000   -0.00925
610640.0000    0.25281
610680.0000    0.31768
610720.0000    0.92042
610760.0000    0.81223
610800.0000   -0.21217
610840.0000    0.24603
610880.0000    0.35745
610920.0000    0.30357
610960.0000    0.22154
611000.0000    0.48692
611040.0000   -0.06790
611080.0000    0.30773
611120.0000    0.13452
611160.0000    0.80212
611200.0000    1.20649
611240.0000    0.38121
611280.0000    0.81095
611320.0000    1.16924
611360.0000    1.05573
611400.0000    0.81808
611440.0000    0.80453
611480.0000    0.59417
611520.0000    0.07696
611560.0000    0.91765
611600.0000    1.00799
611640.0000    1.21104
611680.0000    0.42182
611720.0000    0.46910
611760.0000    0.74115
611800.0000    1.45619
611840.0000    0.55748
611880.0000    1.70946
611920.0000    1.01301
611960.0000    0.41262
612000.0000    1.69349
612040.0000    0.02212
612080.0000    0.89254
612120.0000    0.87253
612160.0000    1.29826
612200.0000    0.81196
612240.0000    1.12428
612280.0000    1.73243
612320.0000    0.56722
612360.0000    0.83693
612400.0000    0.48238
612440.0000    0.68979
612480.0000    0.16693
612520.0000    1.21750
612560.0000    0.88595
612600.0000    1.50792
612640.0000    1.92358
612680.0000    1.56044
612720.0000    0.83186
612760.0000    0.79767
612800.0000    0.56341
612840.0000    1.05440
612880.0000    1.28080
612920.0000    0.57489
612960.0000    0.98701
613000.0000    1.26359
613040.0000    0.78969
613080.0000    0.43438
613120.0000    0.66141
613160.0000    0.58152
613200.0000    0.39979
613240.0000   -0.12509
613280.0000    0.37022
613320.0000    0.45259
613360.0000   -0.07922
613400.0000   -0.06004
613440.0000    0.36054
613480.0000   -0.05440
613520.0000    0.67100
613560.0000    1.03610
613600.0000    0.45797
613640.0000    0.09152
613680.0000   -0.40898
613720.0000   -0.10194
613760.0000    0.60614
613800.0000    0.03079
613840.0000   -0.01206
613880.0000    0.31540
613920.0000    0.03687
613960.0000    0.60472
614000.0000    0.61424
614040.0000    0.19449
614080.0000   -0.06067
614120.0000    0.22452
614160.0000    0.05607
614200.0000    0.04144
614240.0000    0.30601
614280.0000   -0.11677
614320.0000   -0.28587
614360.0000   -0.30971
614400.0000   -0.39721
614440.0000   -0.24226
614480.0000   -0.18812
614520.0000    0.08761
614560.0000   -0.08823
614600.0000    0.41345
614640.0000    0.07850
614680.0000   -0.22617
614720.0000    0.35239
614760.0000    0.07960
614800.0000    0.02667
614840.0000    0.82207
614880.0000    0.52525
614920.0000    0.24807
614960.0000    0.58886
615000.0000    0.53702
615040.0000    0.61350
615080.0000    0.57281
615120.0000    0.67698
615160.0000    0.49260
615200.0000    0.03628
615240.0000   -0.10014
615280.0000    0.08943
615320.0000   -0.71042
615360.0000   -0.13942
615400.0000    0.23994
615440.0000    0.07715
615480.0000    0.85746
615520.0000    0.59814
615560.0000    0.74743
615600.0000    1.06130
615640.0000    0.39209
615680.0000    0.08332
615720.0000    0.13879
615760.0000    0.53694
615800.0000    0.21226
615840.0000   -0.20071
615880.0000    0.46528
615920.0000    0.08501
615960.0000    0.18390
616000.0000   -0.46381
616040.0000    0.72367
616080.0000   -0.28572
616120.0000    0.58656
616160.0000   -0.65446
616200.0000   -0.34423
616240.0000   -0.54623
616280.0000   -0.18193
616320.0000    0.24545
616360.0000   -0.27516
616400.0000    0.05726
616440.0000    0.01533
616480.0000    0.10773
616520.0000   -0.36089
616560.0000    0.04145
616600.0000   -0.76106
616640.0000    0.29133
616680.0000    0.17414
616720.0000   -0.30164
616760.0000   -0.31431
616800.0000    0.10313
616840.0000    0.13018
616880.0000    0.47350
616920.0000   -0.10388
616960.0000   -0.16282
617000.0000    0.26134
617040.0000    0.67579
617080.0000    0.06633
617120.0000   -0.13763
617160.0000    0.51175
617200.0000    0.20894
617240.0000   -1.00506
617280.0000    0.11899
617320.0000   -0.28472
617360.0000   -0.36853
617400.0000   -0.08320
617440.0000   -0.65384
617480.0000    0.26936
617520.0000   -0.21612
617560.0000    0.05210
617600.0000    0.05978
617640.0000    0.41359
617680.0000    0.02190
617720.0000   -0.24725
617760.0000    0.76720
617800.0000    0.11658
617840.0000    0.57190
617880.0000   -0.48518
617920.0000    0.18846
617960.0000   -0.35238
618000.0000   -0.71703
618040.0000   -0.08352
618080.0000   -0.10212
618120.0000   -0.53123
618160.0000   -0.72374
618200.0000   -0.46484
618240.0000    0.33810
618280.0000    0.16723
618320.0000   -0.15294
618360.0000   -0.01485
618400.0000   -0.57120
618440.0000    0.01467
618480.0000   -0.57743
618520.0000   -0.18212
618560.0000    0.09887
618600.0000   -0.28742
618640.0000    0.12556
618680.0000   -0.08200
618720.0000   -0.11534
618760.0000   -0.07945
618800.0000    0.17263
618840.0000    0.32974
618880.0000   -0.38981
618920.0000   -0.10144
618960.0000    0.03623
619000.0000    0.20134
619040.0000    0.07983
619080.0000   -0.30651
619120.0000    0.46817
619160.0000   -0.28792
619200.0000    0.34078
619240.0000   -0.29801
619280.0000   -0.32743
619320.0000    0.08419
619360.0000   -0.61090
619400.0000   -0.96716
619440.0000   -1.16259
619480.0000   -1.14084
619520.0000   -1.16088
619560.0000   -0.59943
619600.0000   -0.82723
619640.0000   -1.18941
619680.0000   -0.39368
619720.0000   -0.53435
619760.0000   -0.39590
619800.0000   -0.50211
619840.0000    0.04586
619880.0000   -0.80501
619920.0000   -0.26728
619960.0000   -0.01935
620000.0000   -0.72675
620040.0000   -0.28894
620080.0000   -0.55277
620120.0000   -0.05112
620160.0000    0.01756
620200.0000   -0.20298
620240.0000    0.10714
620280.0000   -0.63975
620320.0000   -0.95616
620360.0000   -0.66567
620400.0000   -1.64309
620440.0000   -0.78535
620480.0000   -1.74673
620520.0000   -0.95703
620560.0000   -0.15522
620600.0000   -0.81708
620640.0000   -0.52698
620680.0000   -1.11402
620720.0000   -0.66047
620760.0000   -0.74829
620800.0000   -0.79312
620840.0000   -0.95863
620880.0000   -0.69816
620920.0000   -0.47780
620960.0000   -0.00527
621000.0000   -0.80645
621040.0000   -0.44761
621080.0000   -0.18883
621120.0000    0.36482
621160.0000    0.57390
621200.0000    0.39083
621240.0000    0.18847
621280.0000    0.55005
621320.0000    0.59904
621360.0000   -0.38997
621400.0000   -0.07669
621440.0000   -0.43388
621480.0000   -0.30908
621520.0000    0.01610
621560.0000    0.68465
621600.0000    0.53231
621640.0000    0.89526
621680.0000    0.21492
621720.0000   -0.53346
621760.0000   -0.76285
621800.0000   -0.28529
621840.0000   -0.25334
621880.0000   -0.45084
621920.0000   -0.19380
621960.0000    0.17070
622000.0000   -0.43666
622040.0000   -0.19946
622080.0000   -0.05592
622120.0000   -0.63475
622160.0000   -0.26011
622200.0000   -0.32485
622240.0000   -0.78151
622280.0000   -0.58231
622320.0000   -0.31698
622360.0000    0.01958
622400.0000    0.33085
622440.0000    0.28072
622480.0000    0.94053
622520.0000   -0.71446
622560.0000    0.34103
622600.0000    0.16530
622640.0000   -0.37783
622680.0000   -0.15077
622720.0000    0.39650
622760.0000   -0.14294
622800.0000   -0.04316
622840.0000   -0.22796
622880.0000   -0.32887
622920.0000   -0.01657
622960.0000   -0.29730
623000.0000   -0.91096
623040.0000   -0.46384
623080.0000   -0.38597
623120.0000    0.00114
623160.0000   -0.21499
623200.0000   -0.40423
623240.0000    0.88611
623280.0000    0.00214
623320.0000    0.63710
623360.0000    0.61542
623400.0000    0.08887
623440.0000    0.17673
623480.0000    0.48921
623520.0000   -0.33363
623560.0000   -0.05866
623600.0000    0.03080
623640.0000   -0.02857
623680.0000    0.21919
623720.0000   -0.62637
623760.0000    0.19348
623800.0000   -0.11687
623840.0000   -0.69355
623880.0000   -0.70693
623920.0000    0.04263
623960.0000   -0.32291
624000.0000    0.03744
624040.0000   -0.67882
624080.0000    0.54290
624120.0000   -0.21168
624160.0000   -0.44777
624200.0000   -0.35766
624240.0000    0.09828
624280.0000    0.71024
624320.0000    0.72930
624360.0000    0.05242
624400.0000    0.26953
624440.0000    0.12067
624480.0000    0.19038
624520.0000    0.65489
624560.0000    0.19074
624600.0000    1.00853
624640.0000    0.41347
624680.0000    0.43730
624720.0000    0.25821
624760.0000    0.28811
624800.0000   -0.07756
624840.0000    0.25084
624880.0000    0.21130
624920.0000   -0.76793
624960.0000    0.12645
625000.0000    0.14321
625040.0000    0.14174
625080.0000    0.40120
625120.0000    0.10203
625160.0000    0.34914
625200.0000    0.56379
625240.0000   -0.00837
625280.0000    0.38047
625320.0000    0.52254
625360.0000    0.00818
625400.0000    0.16892
625440.0000   -0.01634
625480.0000    0.50709
625520.0000    0.35192
625560.0000    0.33777
625600.0000    0.29061
625640.0000    0.77902
625680.0000   -0.12842
625720.0000    0.33905
625760.0000    0.09014
625800.0000   -0.11932
625840.0000    0.06360
625880.0000    0.12520
625920.0000    0.54291
625960.0000    0.12869
626000.0000   -0.51051
626040.0000    0.13057
626080.0000   -0.38009
626120.0000   -0.18515
626160.0000   -0.45211
626200.0000    0.15000
626240.0000    0.09358
626280.0000    0.21191
626320.0000   -0.13345
626360.0000   -0.42210
626400.0000   -0.33831
626440.0000   -0.14627
626480.0000   -0.81903
626520.0000    0.05394
626560.0000   -0.21897
626600.0000   -0.30657
626640.0000   -0.08932
626680.0000   -0.65445
626720.0000   -0.67992
626760.0000    0.00360
626800.0000    0.09068
626840.0000   -0.10312
626880.0000    0.20712
626920.0000   -0.33619
626960.0000    0.08861
627000.0000   -0.41714
627040.0000   -0.37624
627080.0000   -0.48558
627120.0000   -0.44634
627160.0000    0.26778
627200.0000    0.26619
627240.0000   -0.29887
627280.0000   -0.42348
627320.0000   -0.58973
627360.0000   -1.01272
627400.0000   -1.12313
627440.0000   -0.38571
627480.0000   -0.97113
627520.0000   -1.20949
627560.0000   -0.78124
627600.0000   -0.86835
627640.0000   -1.16884
627680.0000   -0.50086
627720.0000   -0.57814
627760.0000   -0.63607
627800.0000   -0.80409
627840.0000   -0.65327
627880.0000    0.31384
627920.0000   -0.73810
627960.0000   -0.17667
628000.0000   -0.46540
628040.0000   -0.65564
628080.0000    0.06249
628120.0000   -0.57237
628160.0000   -0.88137
628200.0000   -0.07087
628240.0000    0.47189
628280.0000    0.57805
628320.0000    0.60241
628360.0000    0.11402
628400.0000    0.14576
628440.0000    0.50274
628480.0000   -0.07042
628520.0000    0.48069
628560.0000    0.08209
628600.0000    0.11927
628640.0000   -0.00411
628680.0000   -0.02027
628720.0000    0.07103
628760.0000   -0.42143
628800.0000   -0.78609
628840.0000   -0.15070
628880.0000   -0.68715
628920.0000   -0.45458
628960.0000   -0.42658
629000.0000   -0.27411
629040.0000    0.12979
629080.0000   -0.08880
629120.0000    0.27959
629160.0000    0.45673
629200.0000    0.12699
629240.0000   -0.36366
629280.0000   -0.06082
629320.0000   -0.93012
629360.0000   -0.51062
629400.0000   -1.06087
629440.0000   -0.09585
629480.0000    0.15683
629520.0000   -0.36752
629560.0000   -0.29100
629600.0000    0.16989
629640.0000   -0.54153
629680.0000    0.03376
629720.0000    0.09452
629760.0000    0.30434
629800.0000    0.24692
629840.0000   -0.01449
629880.0000    0.04060
629920.0000   -0.42542
629960.0000    0.13389
630000.0000   -0.29074
630040.0000   -0.86764
630080.0000   -0.37040
630120.0000   -0.51390
630160.0000   -0.12753
630200.0000   -1.00750
630240.0000   -0.35253
630280.0000   -0.79176
630320.0000   -1.01312
630360.0000   -0.98468
630400.0000   -0.29521
630440.0000    0.40628
630480.0000   -0.40826
630520.0000   -0.20934
630560.0000    0.29404
630600.0000    0.11866
630640.0000   -0.20229
630680.0000    0.19239
630720.0000   -0.37334
630760.0000    0.05096
630800.0000    0.32622
630840.0000    0.04944
630880.0000    0.09211
630920.0000    0.29991
630960.0000   -0.51679
631000.0000    0.19527
631040.0000    0.19421
631080.0000    0.20034
631120.0000    0.31443
631160.0000    0.25134
631200.0000    0.01390
631240.0000    0.04514
631280.0000   -0.63313
631320.0000   -0.91349
631360.0000   -0.78636
631400.0000   -0.31954
631440.0000   -0.24811
631480.0000    0.33404
631520.0000    0.25177
631560.0000   -0.39212
631600.0000    0.31143
631640.0000   -0.03199
631680.0000   -0.94809
631720.0000   -0.86708
631760.0000   -0.86471
631800.0000   -0.36037
631840.0000   -0.71399
631880.0000   -0.36752
631920.0000   -0.44604
631960.0000   -0.58601
632000.0000   -0.54291
632040.0000    0.17337
632080.0000    0.61689
632120.0000    0.02846
632160.0000    0.64495
632200.0000    0.74412
632240.0000    0.61478
632280.0000    0.06507
632320.0000    0.20730
632360.0000    0.57373
632400.0000    0.60865
632440.0000   -0.20658
632480.0000   -0.03586
632520.0000   -0.53246
632560.0000    0.26343
632600.0000   -0.28789
632640.0000    0.34237
632680.0000    0.45281
632720.0000    0.43706
632760.0000    0.33534
632800.0000    0.34919
632840.0000   -0.04744
632880.0000    0.07345
632920.0000    0.26079
632960.0000    0.61677
633000.0000    0.67750
633040.0000    0.20077
633080.0000   -0.30048
633120.0000   -0.44435
633160.0000    0.72583
633200.0000    0.25319
633240.0000    0.25748
633280.0000    0.23649
633320.0000   -0.15120
633360.0000   -0.19617
633400.0000   -0.24499
633440.0000    0.24144
633480.0000    0.16502
633520.0000   -0.21669
633560.0000   -0.65960
633600.0000   -0.09214
633640.0000   -0.39376
633680.0000    0.16460
633720.0000    0.17572
633760.0000    0.60837
633800.0000   -0.46409
633840.0000    0.14618
633880.0000    0.51209
633920.0000    0.13234
633960.0000    1.29186
634000.0000    1.04722
634040.0000   -0.20753
634080.0000    0.04471
634120.0000    0.90943
634160.0000    0.57016
634200.0000   -0.07086
634240.0000    0.05497
634280.0000   -0.20672
634320.0000    0.27834
634360.0000    0.43636
634400.0000    0.00160
634440.0000   -0.21012
634480.0000    0.48850
634520.0000    0.07689
634560.0000    0.21131
634600.0000    0.54351
634640.0000    0.03123
634680.0000    0.55745
634720.0000    0.84744
634760.0000    0.79806
634800.0000    0.96188
634840.0000    0.50870
634880.0000    0.37181
634920.0000    0.28772
634960.0000    1.22373
635000.0000    1.16115
635040.0000    0.78464
635080.0000    0.21599
635120.0000    0.94661
635160.0000   -0.10629
635200.0000    0.86099
635240.0000    0.05227
635280.0000    0.51590
635320.0000    0.49944
635360.0000    1.01854
635400.0000    1.00247
635440.0000    1.01010
635480.0000    0.51553
635520.0000    1.11876
635560.0000    1.29535
635600.0000    0.25956
635640.0000    0.68884
635680.0000    0.48138
635720.0000    0.47495
635760.0000    0.67937
635800.0000    0.83669
635840.0000    0.83327
635880.0000    0.61799
635920.0000    0.45054
635960.0000    0.61713
636000.0000    0.63113
636040.0000    0.51040
636080.0000    0.13122
636120.0000    0.58734
636160.0000    0.14166
636200.0000    0.61259
636240.0000    0.58481
636280.0000    0.78938
636320.0000    0.81304
636360.0000    0.36777
636400.0000    0.70949
636440.0000    0.37573
636480.0000    0.09395
636520.0000    0.51954
636560.0000    0.14387
636600.0000    0.14174
636640.0000    0.70269
636680.0000   -0.03463
636720.0000    0.54602
636760.0000    0.82484
636800.0000    0.74465
636840.0000    0.06982
636880.0000    0.04559
636920.0000    0.38669
636960.0000    0.30770
637000.0000    0.32627
637040.0000   -0.43055
637080.0000   -0.35032
637120.0000   -0.52495
637160.0000    0.23208
637200.0000    0.12784
637240.0000   -0.39009
637280.0000    0.48015
637320.0000    0.38020
637360.0000    0.88379
637400.0000   -0.26475
637440.0000   -0.20467
637480.0000    0.03541
637520.0000    0.29597
637560.0000   -0.61918
637600.0000   -0.01291
637640.0000   -0.14739
637680.0000    0.63791
637720.0000    0.26464
637760.0000    0.34651
637800.0000   -0.15984
637840.0000    0.23912
637880.0000    0.79772
637920.0000    1.07820
637960.0000    0.99599
638000.0000   -0.13556
638040.0000    0.41387
638080.0000    0.46355
638120.0000    0.32925
638160.0000    0.06002
638200.0000    1.01151
638240.0000    0.26001
638280.0000    0.82862
638320.0000    0.64966
638360.0000    1.05005
638400.0000   -0.08329
638440.0000   -0.06283
638480.0000    0.40015
638520.0000   -0.11533
638560.0000   -0.89941
638600.0000    0.07042
638640.0000   -0.81009
638680.0000   -0.19089
638720.0000    0.09306
638760.0000    0.80424
638800.0000   -0.06673
638840.0000   -0.37377
638880.0000    0.14522
638920.0000    0.13055
638960.0000    0.10418
639000.0000   -0.59238
639040.0000   -0.62388
639080.0000    0.20605
639120.0000   -0.15770
639160.0000   -0.64279
639200.0000    0.39309
639240.0000   -0.30558
639280.0000   -0.72704
639320.0000   -0.39428
639360.0000   -0.64558
639400.0000   -0.74637
639440.0000   -0.20168
639480.0000   -0.29191
639520.0000   -0.32680
639560.0000   -0.10123
639600.0000   -0.16985
639640.0000    0.48489
639680.0000   -0.08869
639720.0000   -0.35187
639760.0000    0.07837
639800.0000   -0.48035
639840.0000    0.07382
639880.0000   -0.51214
639920.0000   -0.04446
639960.0000   -0.65782
640000.0000   -0.44375
640040.0000   -0.23119
640080.0000   -0.42990
640120.0000   -0.60744
640160.0000   -0.24384
640200.0000   -0.92713
640240.0000   -0.05857
640280.0000    0.13656
640320.0000    0.10046
640360.0000   -0.14700
640400.0000    0.08061
640440.0000   -0.00363
640480.0000   -0.35946
640520.0000   -0.26185
640560.0000   -0.44531
640600.0000   -0.28526
640640.0000   -0.57876
640680.0000   -0.70276
640720.0000   -0.13780
640760.0000   -0.50035
640800.0000   -0.29099
640840.0000   -0.01577
640880.0000   -0.48811
640920.0000   -0.48309
640960.0000   -0.24193
641000.0000   -0.17472
641040.0000   -0.14672
641080.0000   -0.14387
641120.0000   -0.82579
641160.0000   -1.23848
641200.0000   -0.56346
641240.0000   -0.07409
641280.0000   -0.40448
641320.0000   -0.57251
641360.0000   -0.41167
641400.0000   -0.27469
641440.0000   -0.45686
641480.0000   -0.89311
641520.0000   -1.12734
641560.0000   -0.23080
641600.0000   -0.34164
641640.0000   -0.72455
641680.0000   -0.62965
641720.0000   -0.04230
641760.0000    0.00744
641800.0000   -0.28983
641840.0000    0.58722
641880.0000    0.08974
641920.0000   -0.68514
641960.0000   -0.17705
642000.0000   -0.56748
642040.0000   -0.18783
642080.0000   -0.11662
642120.0000   -0.93978
642160.0000   -0.13413
642200.0000   -0.02060
642240.0000    0.05222
642280.0000   -0.58095
642320.0000    0.12699
642360.0000   -0.02484
642400.0000    0.25595
642440.0000    0.39620
642480.0000    0.08065
642520.0000    0.17496
642560.0000    0.39037
642600.0000    0.22814
642640.0000    0.56207
642680.0000   -0.12590
642720.0000   -0.26367
642760.0000   -0.87631
642800.0000    0.27498
642840.0000   -0.37950
642880.0000    0.34500
642920.0000   -0.34736
642960.0000   -0.49388
643000.0000   -0.72809
643040.0000    0.36743
643080.0000    0.47492
643120.0000   -0.27745
643160.0000    0.06595
643200.0000   -0.26881
643240.0000    0.14165
643280.0000    0.47808
643320.0000    0.26677
643360.0000    0.50443
643400.0000    0.90951
643440.0000    0.09065
643480.0000    0.26235
643520.0000    0.24431
643560.0000    0.38613
643600.0000    1.04837
643640.0000    0.38922
643680.0000    0.99933
643720.0000    1.05591
643760.0000    0.07060
643800.0000   -0.87445
643840.0000   -0.57649
643880.0000   -0.17874
643920.0000    0.48655
643960.0000    0.57924
644000.0000    0.66964
644040.0000   -0.52976
644080.0000   -0.28978
644120.0000   -0.50246
644160.0000   -0.23539
644200.0000   -0.27251
644240.0000   -0.17720
644280.0000    0.00260
644320.0000   -0.47180
644360.0000   -0.23030
644400.0000   -0.60101
644440.0000   -0.44861
644480.0000   -0.46019
644520.0000   -0.50974
644560.0000    0.22974
644600.0000    0.15973
644640.0000   -0.49897
644680.0000    0.19534
644720.0000   -0.28427
644760.0000   -0.20442
644800.0000   -0.19353
644840.0000   -0.70648
644880.0000   -0.88785
644920.0000    0.16714
644960.0000   -1.11610
645000.0000   -0.66478
645040.0000   -0.21991
645080.0000    0.46469
645120.0000   -0.96385
645160.0000    0.54537
645200.0000   -0.09903
645240.0000   -0.14636
645280.0000    0.08594
645320.0000   -0.37212
645360.0000    0.04396
645400.0000   -0.29686
645440.0000   -0.36873
645480.0000   -0.59461
645520.0000   -0.43665
645560.0000    0.54877
645600.0000   -0.05753
645640.0000   -0.41447
645680.0000    0.27844
645720.0000    0.45868
645760.0000    0.40943
645800.0000    0.19935
645840.0000   -0.12135
645880.0000    0.73634
645920.0000    0.27338
645960.0000    0.52181
646000.0000    0.17002
646040.0000    0.38664
646080.0000   -0.17387
646120.0000    0.33586
646160.0000    0.80573
646200.0000    0.15407
646240.0000   -0.07583
646280.0000   -0.32356
646320.0000    0.46273
646360.0000   -0.42655
646400.0000    0.41452
646440.0000    0.40902
646480.0000    1.25343
646520.0000    0.99243
646560.0000    1.54204
646600.0000    1.36544
646640.0000    1.18198
646680.0000    0.70639
646720.0000    0.38276
646760.0000    0.42602
646800.0000    0.56283
646840.0000    1.07988
646880.0000    1.29701
646920.0000    0.73656
646960.0000    0.89730
647000.0000    0.43872
647040.0000    0.80988
647080.0000    0.89470
647120.0000    0.98570
647160.0000    0.02680
647200.0000    0.58306
647240.0000    0.42746
647280.0000    0.06660
647320.0000    0.23757
647360.0000    0.62793
647400.0000    1.29991
647440.0000    0.42708
647480.0000    0.62984
647520.0000    1.05320
647560.0000    0.36625
647600.0000    0.87657
647640.0000    0.49758
647680.0000    0.54143
647720.0000    0.09899
647760.0000    0.65792
647800.0000    0.35123
647840.0000    0.96635
647880.0000    0.65716
647920.0000    0.73968
647960.0000    0.01717
648000.0000    0.52972
648040.0000    0.53967
648080.0000    0.17806
648120.0000    0.46628
648160.0000    0.47679
648200.0000    0.91141
648240.0000    0.43778
648280.0000    0.84214
648320.0000    0.52571
648360.0000    0.61376
648400.0000    0.12739
648440.0000    0.14886
648480.0000    0.60207
648520.0000    0.44273
648560.0000    0.84946
648600.0000    0.40705
648640.0000    0.09636
648680.0000    0.45901
648720.0000   -0.22399
648760.0000    0.18633
648800.0000    0.50513
648840.0000   -0.02782
648880.0000   -0.59462
648920.0000   -0.73537
648960.0000   -0.54518
649000.0000   -0.15128
649040.0000   -0.77186
649080.0000   -0.52221
649120.0000   -0.37122
649160.0000    0.08081
649200.0000   -0.05838
649240.0000   -0.10785
649280.0000    0.14264
649320.0000    0.48115
649360.0000    0.52396
649400.0000    0.33033
649440.0000   -0.73468
649480.0000    0.25234
649520.0000   -0.09983
649560.0000   -0.23164
649600.0000   -0.28386
649640.0000    0.03343
649680.0000   -0.04762
649720.0000    0.36045
649760.0000    0.09151
649800.0000   -0.13810
649840.0000    1.16919
649880.0000    0.17554
649920.0000    0.54300
649960.0000   -0.47668
650000.0000   -0.12626
650040.0000   -0.01951
650080.0000   -0.71232
650120.0000   -0.49107
650160.0000    0.10698
650200.0000   -1.03254
650240.0000   -0.32204
650280.0000   -0.66336
650320.0000   -0.54043
650360.0000   -1.13032
650400.0000   -0.76312
650440.0000    0.11224
650480.0000   -0.54164
650520.0000   -0.55924
650560.0000   -0.01351
650600.0000    0.08648
650640.0000    0.22929
650680.0000    0.44309
650720.0000    0.47976
650760.0000    0.41702
650800.0000    0.79814
650840.0000    0.86090
650880.0000    0.32497
650920.0000    0.82691
650960.0000    0.20844
651000.0000    0.25989
651040.0000    0.60862
651080.0000   -0.28659
651120.0000    0.47200
651160.0000    0.79599
651200.0000   -0.10991
651240.0000    0.63458
651280.0000    0.57762
651320.0000   -0.27963
651360.0000    0.22330
651400.0000    0.81430
651440.0000   -0.14909
651480.0000   -0.60848
651520.0000    0.27644
651560.0000    0.38766
651600.0000    0.27642
651640.0000    0.05562
651680.0000    1.05156
651720.0000    0.74360
651760.0000    0.57880
651800.0000    0.46711
651840.0000   -0.32250
651880.0000   -0.09011
651920.0000    0.44217
651960.0000   -0.46908
652000.0000   -0.13166
652040.0000    0.23976
652080.0000   -0.05900
652120.0000   -0.06299
652160.0000    0.95912
652200.0000   -0.03866
652240.0000    0.47639
652280.0000   -0.33349
652320.0000   -0.30604
652360.0000   -0.37134
652400.0000    0.15026
652440.0000    0.40264
652480.0000    0.66672
652520.0000    0.08844
652560.0000    0.76158
652600.0000    0.64601
652640.0000    0.25130
652680.0000    0.43335
652720.0000    0.22246
652760.0000   -0.41570
652800.0000   -0.56869
652840.0000    0.46165
652880.0000    0.34330
652920.0000    0.19402
652960.0000    0.66640
653000.0000    0.66246
653040.0000   -0.49468
653080.0000   -0.14154
653120.0000   -0.47975
653160.0000    0.21517
653200.0000    0.27011
653240.0000    0.28446
653280.0000   -0.13060
653320.0000    0.72141
653360.0000    0.01383
653400.0000    0.37947
653440.0000    1.38631
653480.0000    0.80299
653520.0000    1.17678
653560.0000    1.06203
653600.0000    0.51105
653640.0000    0.89362
653680.0000    0.73987
653720.0000    0.65291
653760.0000    0.50474
653800.0000   -0.09168
653840.0000   -0.36431
653880.0000    0.20839
653920.0000    0.38875
653960.0000   -0.37521
654000.0000   -0.28911
654040.0000   -0.45276
654080.0000    0.03394
654120.0000   -0.20301
654160.0000    0.76369
654200.0000   -0.68066
654240.0000    0.42043
654280.0000    0.20271
654320.0000    0.21474
654360.0000    1.13912
654400.0000    1.13015
654440.0000    0.50003
654480.0000    0.17395
654520.0000    0.34963
654560.0000    0.94415
654600.0000    0.54769
654640.0000    0.40321
654680.0000    0.49910
654720.0000    0.43189
654760.0000    0.81042
654800.0000    0.54373
654840.0000    0.13179
654880.0000    0.61830
654920.0000    0.69324
654960.0000    1.56028
655000.0000    0.65715
655040.0000    0.84448
655080.0000   -0.45664
655120.0000   -0.36343
655160.0000   -0.39771
655200.0000   -0.88841
655240.0000   -0.58149
655280.0000    0.17180
655320.0000    0.25626
655360.0000    0.14070
655400.0000    0.08084
655440.0000   -0.10605
655480.0000    0.04285
655520.0000    0.18762
655560.0000    0.84557
655600.0000    0.25684
655640.0000   -0.37011
655680.0000    0.85791
655720.0000   -0.09868
655760.0000   -0.32926
655800.0000    0.29279
655840.0000    0.24875
655880.0000    0.70578
655920.0000   -0.08336
655960.0000   -0.74945
656000.0000   -0.72170
656040.0000   -0.11283
656080.0000    0.08969
656120.0000   -0.45696
656160.0000    0.11028
656200.0000   -0.62686
656240.0000   -1.15032
656280.0000    0.10916
656320.0000    0.14042
656360.0000   -0.24968
656400.0000    0.42804
656440.0000    0.33329
656480.0000    0.85530
656520.0000    0.18228
656560.0000   -0.28836
656600.0000    0.00518
656640.0000    0.12747
656680.0000   -0.04794
656720.0000   -0.26813
656760.0000   -0.51617
656800.0000    0.09034
656840.0000   -0.11217
656880.0000   -0.01595
656920.0000    0.59294
656960.0000    0.03186
657000.0000    0.70122
657040.0000   -0.15797
657080.0000   -0.44650
657120.0000    0.11418
657160.0000   -0.46947
657200.0000   -0.66159
657240.0000    0.04130
657280.0000   -0.11117
657320.0000    0.17228
657360.0000   -0.09867
657400.0000    0.15811
657440.0000    0.13733
657480.0000   -0.24568
657520.0000    0.16340
657560.0000    0.08132
657600.0000   -0.28353
657640.0000   -0.33571
657680.0000    0.19485
657720.0000   -0.41942
657760.0000   -0.15971
657800.0000   -0.41315
657840.0000   -0.73139
657880.0000   -1.12193
657920.0000   -0.68741
657960.0000    0.09042
658000.0000    0.29867
658040.0000   -0.68658
658080.0000    0.04017
658120.0000   -1.08473
658160.0000    0.60573
658200.0000   -0.01502
658240.0000    0.28782
658280.0000    0.52204
658320.0000    0.68991
658360.0000    0.63718
658400.0000    0.80237
658440.0000    0.59358
658480.0000    0.34878
658520.0000    0.32923
658560.0000   -0.06199
658600.0000    0.58554
658640.0000   -0.14774
658680.0000   -0.22467
658720.0000   -0.28638
658760.0000    0.19809
658800.0000   -0.13115
658840.0000   -0.45511
658880.0000   -0.39443
658920.0000    0.54692
658960.0000    0.61182
659000.0000    0.65449
659040.0000    0.17419
659080.0000    0.34628
659120.0000   -0.14356
659160.0000    0.84311
659200.0000    0.05081
659240.0000    0.04345
659280.0000    0.13093
659320.0000    0.05072
659360.0000   -0.94353
659400.0000   -0.70074
659440.0000   -1.02290
659480.0000   -1.11761
659520.0000   -0.12408
659560.0000   -0.37563
659600.0000   -0.43505
659640.0000   -0.27352
659680.0000   -0.79623
659720.0000   -0.65442
659760.0000   -0.33469
659800.0000   -0.98611
659840.0000   -0.07853
659880.0000   -0.24141
659920.0000    0.05097
659960.0000    0.06074
660000.0000   -1.27432
660040.0000   -0.27332
660080.0000    0.01302
660120.0000    0.30385
660160.0000    0.27355
660200.0000    0.57293
660240.0000    0.62246
660280.0000    0.06408
660320.0000    0.48159
660360.0000    0.11081
660400.0000   -0.76852
660440.0000   -0.92030
660480.0000   -0.41989
660520.0000   -0.70831
660560.0000   -0.17366
660600.0000    0.27974
660640.0000    0.16350
660680.0000    0.45217
660720.0000    0.68833
660760.0000   -0.82680
660800.0000   -0.30565
660840.0000   -0.17897
660880.0000   -0.31038
660920.0000   -0.39155
660960.0000   -0.52187
661000.0000   -0.15936
661040.0000    0.24568
661080.0000   -0.04603
661120.0000   -0.32756
661160.0000    0.55078
661200.0000    0.45509
661240.0000    0.10110
661280.0000    0.30620
661320.0000    0.62426
661360.0000    0.51162
661400.0000    0.38044
661440.0000    0.12551
661480.0000    0.26147
661520.0000    1.00680
661560.0000   -0.02517
661600.0000   -0.16818
661640.0000    0.25416
661680.0000   -0.61722
661720.0000   -0.28027
661760.0000    0.37432
661800.0000   -0.41852
661840.0000    0.18288
661880.0000   -0.18004
661920.0000    0.27116
661960.0000    0.11845
662000.0000    0.05153
662040.0000   -0.00279
662080.0000   -0.19148
662120.0000   -0.99421
662160.0000   -0.91723
662200.0000   -1.00857
662240.0000   -0.33982
662280.0000   -0.62891
662320.0000   -0.88221
662360.0000   -1.19052
662400.0000   -0.19583
662440.0000   -1.01467
662480.0000   -1.00768
662520.0000   -0.62918
662560.0000    0.04730
662600.0000   -0.54588
662640.0000   -0.26285
662680.0000   -0.60951
662720.0000   -0.64895
662760.0000   -0.28639
662800.0000   -0.32928
662840.0000    0.81709
662880.0000    0.60647
662920.0000    0.06681
662960.0000    0.20374
663000.0000    0.36937
663040.0000   -0.22436
663080.0000   -0.65696
663120.0000   -0.05865
663160.0000   -0.87453
663200.0000   -0.26594
663240.0000   -0.48267
663280.0000   -0.35163
663320.0000    0.16449
663360.0000    0.37089
663400.0000   -0.02404
663440.0000   -0.65815
663480.0000   -0.72076
663520.0000   -1.31350
663560.0000   -0.64214
663600.0000   -0.78110
663640.0000   -0.23413
663680.0000   -0.25137
663720.0000   -0.21716
663760.0000    0.68442
663800.0000   -0.51028
663840.0000   -0.80216
663880.0000   -0.02228
663920.0000   -0.01510
663960.0000    0.44017
664000.0000    1.23732
664040.0000    0.07200
664080.0000    0.32753
664120.0000   -0.22776
664160.0000    0.46937
664200.0000   -0.18201
664240.0000   -0.09300
664280.0000   -0.26062
664320.0000   -0.19233
664360.0000    0.03084
664400.0000    0.64058
664440.0000    0.56857
664480.0000    0.63840
664520.0000    0.56745
664560.0000   -0.22005
664600.0000    0.39143
664640.0000    0.02347
664680.0000   -0.20606
664720.0000   -0.05863
664760.0000   -0.27293
664800.0000   -1.01843
664840.0000   -0.79950
664880.0000   -0.50519
664920.0000   -0.40812
664960.0000   -0.57830
665000.0000   -0.07145
665040.0000    0.12042
665080.0000   -1.03723
665120.0000   -1.52229
665160.0000   -0.16211
665200.0000   -0.57670
665240.0000   -0.66435
665280.0000   -0.44912
665320.0000   -0.53867
665360.0000   -0.23673
665400.0000    0.00467
665440.0000   -0.19948
665480.0000    0.63460
665520.0000   -0.32406
665560.0000    0.22920
665600.0000    0.34794
665640.0000    0.23938
665680.0000    0.45693
665720.0000    0.72233
665760.0000   -0.03087
665800.0000    0.01341
665840.0000    0.35989
665880.0000   -0.07549
665920.0000    0.53656
665960.0000    0.63843
666000.0000    0.36220
666040.0000    0.17321
666080.0000   -0.06590
666120.0000   -0.01508
666160.0000   -0.66644
666200.0000   -0.24477
666240.0000   -0.56798
666280.0000    0.02297
666320.0000    0.22073
666360.0000   -0.16821
666400.0000   -0.13040
666440.0000    0.12980
666480.0000   -0.67764
666520.0000   -0.03487
666560.0000   -0.55457
666600.0000   -0.53079
666640.0000   -0.30520
666680.0000   -0.94843
666720.0000   -0.82271
666760.0000   -0.63278
666800.0000    0.30123
666840.0000    0.12764
666880.0000    0.20461
666920.0000    0.79567
666960.0000    0.11496
667000.0000   -0.05077
667040.0000   -0.00171
667080.0000    0.60866
667120.0000    1.00025
667160.0000    0.20059
667200.0000    0.70807
667240.0000   -0.17854
667280.0000    0.03921
667320.0000    0.63165
667360.0000    0.92689
667400.0000    1.04308
667440.0000    0.86436
667480.0000    0.32701
667520.0000    0.75001
667560.0000    0.12358
667600.0000    0.38165
667640.0000    0.56563
667680.0000    0.61745
667720.0000    0.26436
667760.0000    1.09621
667800.0000    0.56107
667840.0000   -0.17049
667880.0000    0.61424
667920.0000   -0.06655
667960.0000    0.37624
668000.0000    0.21458
668040.0000   -0.32397
668080.0000    0.39739
668120.0000    0.77240
668160.0000    0.07503
668200.0000    0.02951
668240.0000    0.30365
668280.0000    0.51820
668320.0000    0.77860
668360.0000    0.32013
668400.0000   -0.12795
668440.0000    1.03879
668480.0000    0.48590
668520.0000    0.24808
668560.0000    0.39998
668600.0000    0.33967
668640.0000   -0.42559
668680.0000   -0.02182
668720.0000    0.02398
668760.0000    0.06387
668800.0000    0.20951
668840.0000    0.49646
668880.0000    0.67271
668920.0000    0.65454
668960.0000   -0.30976
669000.0000   -0.00523
669040.0000    0.42776
669080.0000    0.38680
669120.0000    0.64939
669160.0000    0.59348
669200.0000   -0.03774
669240.0000    0.19610
669280.0000    0.72039
669320.0000    0.59906
669360.0000    0.55543
669400.0000    0.67205
669440.0000    0.73957
669480.0000   -0.23090
669520.0000    0.05694
669560.0000   -0.35255
669600.0000   -0.23050
669640.0000   -0.13223
669680.0000   -0.17307
669720.0000   -0.10838
669760.0000    0.31782
669800.0000   -0.01321
669840.0000    0.09035
669880.0000    0.02931
669920.0000   -0.03016
669960.0000    0.36194
670000.0000    0.67213
670040.0000    0.14867
670080.0000    0.12276
670120.0000    0.02793
670160.0000    0.40103
670200.0000    0.57805
670240.0000    0.17495
670280.0000    0.43435
670320.0000    0.07819
670360.0000    0.10186
670400.0000   -0.05954
670440.0000   -0.31078
670480.0000    0.34278
670520.0000    0.05411
670560.0000   -0.07412
670600.0000    0.21321
670640.0000    0.69378
670680.0000    0.40790
670720.0000    0.19572
670760.0000    0.54824
670800.0000    0.28288
670840.0000    0.80796
670880.0000    0.46950
670920.0000    0.34654
670960.0000    0.66100
671000.0000    0.16509
671040.0000    0.55328
671080.0000   -0.10050
671120.0000    0.48778
671160.0000   -0.35418
671200.0000    0.63082
671240.0000   -0.02031
671280.0000   -0.22833
671320.0000    0.17672
671360.0000   -0.02374
671400.0000   -0.49418
671440.0000   -0.42515
671480.0000   -0.57934
671520.0000   -0.68288
671560.0000   -0.53866
671600.0000   -0.18181
671640.0000   -1.39329
671680.0000   -0.48447
671720.0000   -1.06570
671760.0000   -0.43802
671800.0000   -0.81869
671840.0000   -0.57999
671880.0000   -1.05414
671920.0000   -1.16932
671960.0000   -0.85433
672000.0000   -0.51195
672040.0000   -0.71118
672080.0000   -0.28808
672120.0000   -0.11129
672160.0000   -0.70151
672200.0000    0.03468
672240.0000   -0.71130
672280.0000   -0.52573
672320.0000   -0.97836
672360.0000   -0.63438
672400.0000   -0.27785
672440.0000   -0.52212
672480.0000    0.11709
672520.0000   -0.63807
672560.0000   -0.23297
672600.0000   -0.76606
672640.0000   -1.15568
672680.0000   -0.50498
672720.0000   -0.07511
672760.0000    0.39107
672800.0000    0.67996
672840.0000    0.70444
672880.0000   -0.79087
672920.0000   -0.05255
672960.0000    0.64658
673000.0000    0.83042
673040.0000    0.90558
673080.0000    0.70163
673120.0000   -0.15339
673160.0000    0.31201
673200.0000   -0.05476
673240.0000   -0.06885
673280.0000   -0.31286
673320.0000   -0.23869
673360.0000    0.42527
673400.0000    0.34273
673440.0000    0.35419
673480.0000    0.61573
673520.0000    0.79201
673560.0000    1.07609
673600.0000    0.30341
673640.0000    0.21598
673680.0000    1.77835
673720.0000    0.62312
673760.0000    0.73393
673800.0000    0.48812
673840.0000   -0.00326
673880.0000    0.06708
673920.0000    0.23667
673960.0000   -0.40117
674000.0000   -0.32089
674040.0000    0.32631
674080.0000    0.17042
674120.0000    0.14576
674160.0000   -0.36064
674200.0000    0.13982
674240.0000    0.83275
674280.0000    0.60359
674320.0000    0.91607
674360.0000    0.34685
674400.0000    0.29011
674440.0000    0.66326
674480.0000    0.05187
674520.0000   -0.02114
674560.0000    0.07394
674600.0000   -0.36716
674640.0000    0.61116
674680.0000   -0.08609
674720.0000   -0.26595
674760.0000   -0.06334
674800.0000   -0.11703
674840.0000    0.74311
674880.0000    0.90228
674920.0000    0.57120
674960.0000    0.20536
675000.0000    0.42769
675040.0000   -0.18020
675080.0000   -0.53127
675120.0000    0.38330
675160.0000    0.53266
675200.0000    0.09622
675240.0000    0.32358
675280.0000    1.05757
675320.0000   -0.10435
675360.0000    0.37134
675400.0000    0.25097
675440.0000    0.04913
675480.0000    0.53395
675520.0000    0.06189
675560.0000   -0.54236
675600.0000   -0.18775
675640.0000   -0.88022
675680.0000   -0.51421
675720.0000   -0.56233
675760.0000   -0.31891
675800.0000   -0.63509
675840.0000   -0.25020
675880.0000    0.70557
675920.0000    0.67642
675960.0000   -0.06041
676000.0000    0.20876
676040.0000    0.20769
676080.0000    0.13309
676120.0000   -0.10593
676160.0000    0.01340
676200.0000    0.25664
676240.0000    0.35449
676280.0000   -0.49894
676320.0000   -0.48691
676360.0000   -0.39219
676400.0000   -0.59455
676440.0000   -0.82742
676480.0000   -0.77095
676520.0000   -0.92596
676560.0000   -0.45262
676600.0000   -1.39772
676640.0000   -0.36237
676680.0000   -0.37719
676720.0000    0.20332
676760.0000    0.16996
676800.0000    0.57386
676840.0000    0.32086
676880.0000   -0.83964
676920.0000   -0.09936
676960.0000    0.41547
677000.0000   -0.33759
677040.0000   -0.23242
677080.0000    0.62847
677120.0000    0.46913
677160.0000    0.30505
677200.0000    0.29088
677240.0000    0.19711
677280.0000   -0.34863
677320.0000   -1.07069
677360.0000   -0.58639
677400.0000    0.09396
677440.0000    0.27532
677480.0000    0.29365
677520.0000   -0.68606
677560.0000   -0.50238
677600.0000    0.33234
677640.0000    0.54151
677680.0000   -0.49586
677720.0000    0.14256
677760.0000    0.03533
677800.0000    0.65141
677840.0000    0.35890
677880.0000    1.08580
677920.0000    0.50033
677960.0000   -0.32634
678000.0000    0.67842
678040.0000   -0.18899
678080.0000   -0.14760
678120.0000    0.22799
678160.0000    0.64750
678200.0000    0.26052
678240.0000    0.37890
678280.0000    0.89591
678320.0000    0.17156
678360.0000    0.03840
678400.0000   -0.15550
678440.0000    0.64885
678480.0000    0.97633
678520.0000    0.15382
678560.0000    0.42815
678600.0000    0.45428
678640.0000    0.32607
678680.0000    0.33297
678720.0000    0.20149
678760.0000    0.33570
678800.0000    0.21699
678840.0000    0.64339
678880.0000    0.24073
678920.0000    0.07552
678960.0000    0.49796
679000.0000    1.23839
679040.0000    0.00193
679080.0000    1.00276
679120.0000    0.59532
679160.0000   -0.51379
679200.0000   -0.61566
679240.0000   -0.21839
679280.0000   -0.15893
679320.0000    0.15291
679360.0000   -0.10350
679400.0000    0.26850
679440.0000    0.37376
679480.0000    0.29376
679520.0000    1.10360
679560.0000    0.13086
679600.0000    0.35918
679640.0000    0.39520
679680.0000   -0.06408
679720.0000    0.52189
679760.0000    0.51993
679800.0000    0.29003
679840.0000    0.94105
679880.0000    0.85781
679920.0000    0.30536
679960.0000   -0.05698
680000.0000    0.08275
680040.0000    0.45453
680080.0000    0.82139
680120.0000   -0.16182
680160.0000    0.58225
680200.0000    0.66148
680240.0000    0.72673
680280.0000    0.86436
680320.0000    0.67766
680360.0000    0.47546
680400.0000    0.93182
680440.0000    0.02700
680480.0000    0.43308
680520.0000    0.83042
680560.0000    0.33365
680600.0000   -0.42469
680640.0000   -0.20418
680680.0000   -0.05890
680720.0000   -0.15168
680760.0000   -0.16951
680800.0000    0.28362
680840.0000   -0.04379
680880.0000    0.37013
680920.0000    0.34528
680960.0000    0.71025
681000.0000    0.60407
681040.0000    1.02539
681080.0000    0.62211
681120.0000    0.54451
681160.0000   -0.24832
681200.0000    0.15341
681240.0000    0.52759
681280.0000    0.09446
681320.0000    0.53346
681360.0000    0.75645
681400.0000    0.95333
681440.0000    0.25783
681480.0000    0.40611
681520.0000    1.13258
681560.0000    0.20171
681600.0000   -0.22403
681640.0000   -0.12877
681680.0000    0.62531
681720.0000    0.52790
681760.0000    0.94263
681800.0000    0.52479
681840.0000   -0.52416
681880.0000   -0.26926
681920.0000   -0.75425
681960.0000   -0.40003
682000.0000   -0.06134
682040.0000    0.42280
682080.0000    0.63784
682120.0000    0.26439
682160.0000    0.87513
682200.0000    1.29892
682240.0000    1.25218
682280.0000    1.44524
682320.0000    0.86621
682360.0000    1.09648
682400.0000    1.58394
682440.0000    0.79288
682480.0000    1.18000
682520.0000    0.77527
682560.0000    0.23889
682600.0000    0.34089
682640.0000    0.49666
682680.0000    0.87625
682720.0000    0.40090
682760.0000   -0.29256
682800.0000    0.90282
682840.0000    0.96501
682880.0000    1.73671
682920.0000    1.17887
682960.0000    2.05380
683000.0000    0.81672
683040.0000    0.87974
683080.0000    1.10465
683120.0000    1.37036
683160.0000    1.72160
683200.0000    1.89096
683240.0000    0.76746
683280.0000    1.23396
683320.0000    1.25098
683360.0000    1.10677
683400.0000    1.23166
683440.0000    1.13327
683480.0000    1.08661
683520.0000    0.96023
683560.0000    1.25617
683600.0000    0.69698
683640.0000    0.76375
683680.0000    1.12077
683720.0000    0.48503
683760.0000    0.90045
683800.0000    1.62058
683840.0000    0.80381
683880.0000    1.38081
683920.0000    1.12131
683960.0000    0.80657
684000.0000    1.86770
684040.0000    1.62111
684080.0000    0.76830
684120.0000    1.51781
684160.0000    1.11154
684200.0000    0.70996
684240.0000    0.86840
684280.0000   -0.09959
684320.0000    0.29707
684360.0000    0.31357
684400.0000    1.12021
684440.0000    1.04433
684480.0000    0.81100
684520.0000    0.41945
684560.0000    0.61219
684600.0000    0.51943
684640.0000    1.14622
684680.0000    0.59836
684720.0000    0.95003
684760.0000    1.09750
684800.0000    1.37573
684840.0000    0.92925
684880.0000    1.07794
684920.0000    1.60510
684960.0000    1.08557
685000.0000    1.45355
685040.0000    0.55473
685080.0000    1.34806
685120.0000    1.07576
685160.0000    0.45072
685200.0000    0.66659
685240.0000    1.19152
685280.0000    1.10041
685320.0000    0.85011
685360.0000    0.59990
685400.0000    1.19123
685440.0000    0.28740
685480.0000    0.18243
685520.0000    0.63746
685560.0000    0.56658
685600.0000    0.86437
685640.0000    0.75383
685680.0000    0.23045
685720.0000   -0.07492
685760.0000    0.15210
685800.0000    0.28884
685840.0000    0.53692
685880.0000    0.68613
685920.0000    0.96935
685960.0000    0.64751
686000.0000    1.03069
686040.0000    1.04721
686080.0000    1.29331
686120.0000    0.46901
686160.0000    1.00659
686200.0000    1.06266
686240.0000    1.32795
686280.0000    1.47196
686320.0000    1.00132
686360.0000    0.87313
686400.0000    0.44498
686440.0000    0.12174
686480.0000    0.77008
686520.0000    0.94723
686560.0000    0.56560
686600.0000    0.89419
686640.0000    0.85411
686680.0000    0.34987
686720.0000    0.60423
686760.0000    0.51486
686800.0000    0.28070
686840.0000    0.27829
686880.0000    1.08171
686920.0000    0.81046
686960.0000    0.85953
687000.0000    0.29742
687040.0000    0.26824
687080.0000    0.65346
687120.0000   -0.08048
687160.0000    0.06849
687200.0000   -0.01389
687240.0000    0.46063
687280.0000   -0.25793
687320.0000    0.02022
687360.0000   -0.14100
687400.0000    0.24648
687440.0000    0.15079
687480.0000    0.13714
687520.0000    1.06226
687560.0000    1.06726
687600.0000    1.04903
687640.0000    0.43231
687680.0000    0.55642
687720.0000    0.74273
687760.0000    0.75911
687800.0000    0.40094
687840.0000    0.69076
687880.0000    1.56290
687920.0000    1.20488
687960.0000    0.77172
688000.0000    1.23678
688040.0000    2.17532
688080.0000    1.21925
688120.0000    0.94492
688160.0000    0.56062
688200.0000    0.83946
688240.0000    0.91105
688280.0000    1.34759
688320.0000    0.92324
688360.0000    1.00309
688400.0000    0.39146
688440.0000    0.77119
688480.0000    0.42808
688520.0000   -0.03538
688560.0000    0.27351
688600.0000    1.04289
688640.0000    1.13360
688680.0000    1.33176
688720.0000    0.60773
688760.0000    1.14521
688800.0000    0.57086
688840.0000    0.43856
688880.0000    0.57594
688920.0000    0.71627
688960.0000    0.53624
689000.0000    0.48124
689040.0000    0.20703
689080.0000    0.94162
689120.0000    1.00770
689160.0000    0.84052
689200.0000   -0.07918
689240.0000    0.52639
689280.0000   -0.00628
689320.0000    0.15837
689360.0000    0.22541
689400.0000    1.12192
689440.0000    0.78158
689480.0000    0.80419
689520.0000    1.27680
689560.0000    1.26246
689600.0000    1.17924
689640.0000    1.04648
689680.0000    1.10364
689720.0000    1.30014
689760.0000    1.54361
689800.0000    1.35242
689840.0000    1.32595
689880.0000    1.72185
689920.0000    2.44395
689960.0000    1.28234
690000.0000    1.03300
690040.0000    1.30348
690080.0000    1.72108
690120.0000    1.00255
690160.0000    0.92708
690200.0000    1.19261
690240.0000    0.95983
690280.0000    1.01499
690320.0000    1.46595
690360.0000    0.44640
690400.0000    1.08511
690440.0000    1.37463
690480.0000    1.05010
690520.0000    0.98191
690560.0000    1.22576
690600.0000    1.44214
690640.0000    1.50862
690680.0000    1.70187
690720.0000    0.46175
690760.0000    0.68867
690800.0000    0.17555
690840.0000    0.11236
690880.0000   -0.19359
690920.0000    0.04463
690960.0000    0.14034
691000.0000    0.13877
691040.0000    0.70215
691080.0000    0.13024
691120.0000    0.54849
691160.0000    0.27732
691200.0000    0.64998
691240.0000    0.35696
691280.0000    1.40819
691320.0000    1.05718
691360.0000   -0.16752
691400.0000    0.55004
691440.0000    0.12516
691480.0000    0.89750
691520.0000    0.77119
691560.0000    1.00534
691600.0000    0.50540
691640.0000    1.13413
691680.0000    0.51706
691720.0000    0.18564
691760.0000    0.78853
691800.0000    0.89352
691840.0000    0.54462
691880.0000    0.85090
691920.0000    0.24749
691960.0000    1.03546
692000.0000    1.00281
692040.0000    1.23544
692080.0000    0.98043
692120.0000    0.52411
692160.0000    0.78943
692200.0000    1.83452
692240.0000    1.11264
692280.0000    1.95778
692320.0000    0.63967
692360.0000    0.99630
692400.0000    1.44067
692440.0000    0.93070
692480.0000    1.22409
692520.0000    0.83383
692560.0000    0.61240
692600.0000    1.19875
692640.0000    0.81386
692680.0000    1.25073
692720.0000    1.29969
692760.0000    1.09737
692800.0000    1.25602
692840.0000    0.81397
692880.0000    0.69805
692920.0000    0.38410
692960.0000    0.72128
693000.0000    0.97070
693040.0000    0.59489
693080.0000    0.67130
693120.0000   -0.08291
693160.0000   -0.12753
693200.0000    0.55078
693240.0000    0.52766
693280.0000    0.44016
693320.0000    0.71739
693360.0000    0.13221
693400.0000    0.48369
693440.0000    0.52149
693480.0000    0.85856
693520.0000    0.45169
693560.0000    0.33802
693600.0000    0.03565
693640.0000    0.31945
693680.0000    0.52172
693720.0000   -0.00211
693760.0000    0.26154
693800.0000    0.55288
693840.0000    0.18928
693880.0000    0.29541
693920.0000    0.05236
693960.0000   -0.03317
694000.0000    0.40570
694040.0000   -0.05931
694080.0000    0.49806
694120.0000    0.99037
694160.0000   -0.08153
694200.0000    0.60821
694240.0000    0.59275
694280.0000    1.08351
694320.0000    0.56998
694360.0000    0.24141
694400.0000    0.96846
694440.0000    0.31841
694480.0000    0.60122
694520.0000    0.30792
694560.0000   -0.30643
694600.0000    0.51144
694640.0000   -0.00299
694680.0000    0.02931
694720.0000    0.39328
694760.0000   -0.55452
694800.0000    0.31049
694840.0000    0.35067
694880.0000    0.36664
694920.0000    0.43108
694960.0000    0.72471
695000.0000    0.17209
695040.0000    0.62773
695080.0000    0.13762
695120.0000    0.91497
695160.0000   -0.02725
695200.0000    0.40053
695240.0000    0.10676
695280.0000    0.25732
695320.0000    0.81996
695360.0000    0.10338
695400.0000    0.57196
695440.0000   -0.17964
695480.0000    0.70204
695520.0000    0.65821
695560.0000    0.64612
695600.0000   -0.00527
695640.0000    0.76224
695680.0000    0.68637
695720.0000    0.30241
695760.0000    0.77514
695800.0000    0.34035
695840.0000    0.12407
695880.0000   -0.02506
695920.0000    0.99965
695960.0000    0.46612
696000.0000    0.64513
696040.0000    0.63151
696080.0000    0.35113
696120.0000    0.45660
696160.0000    1.14422
696200.0000    0.65511
696240.0000    0.09712
696280.0000    0.39162
696320.0000    0.21774
696360.0000    0.58071
696400.0000    0.53684
696440.0000    1.61820
696480.0000    0.69917
696520.0000    1.18030
696560.0000    1.02964
696600.0000    1.10343
696640.0000    1.20948
696680.0000    0.55113
696720.0000    0.38162
696760.0000    1.01463
696800.0000    1.10590
696840.0000    0.29979
696880.0000    0.71396
696920.0000    0.25591
696960.0000    0.25553
697000.0000   -0.32158
697040.0000    0.31230
697080.0000    0.54650
697120.0000   -0.15986
697160.0000    0.41255
697200.0000    0.71329
697240.0000    0.03802
697280.0000    0.13171
697320.0000    0.02325
697360.0000   -0.05659
697400.0000    0.65891
697440.0000    0.54424
697480.0000    0.75674
697520.0000   -0.00331
697560.0000    1.38033
697600.0000    0.42357
697640.0000    0.75544
697680.0000    0.62310
697720.0000    0.81507
697760.0000    0.99326
697800.0000    1.27246
697840.0000    0.65279
697880.0000    0.54989
697920.0000    0.66169
697960.0000   -0.12189
698000.0000    0.62448
698040.0000   -0.33939
698080.0000    0.50004
698120.0000    1.02894
698160.0000    0.49998
698200.0000    1.44748
698240.0000    1.36987
698280.0000    0.45215
698320.0000    1.04131
698360.0000    1.05960
698400.0000    0.62865
698440.0000    1.01446
698480.0000    0.81615
698520.0000    0.88592
698560.0000    1.45169
698600.0000    1.03903
698640.0000    0.91242
698680.0000    0.69011
698720.0000    0.62797
698760.0000   -0.05680
698800.0000    0.44505
698840.0000    0.63522
698880.0000    0.77249
698920.0000    0.81688
698960.0000    1.45141
699000.0000    0.76828
[truncated: 173,079 more chars]
