# Supplementary material for: Comment on 'Valid molecular dynamics simulations of human hemoglobin require a surprisingly large box size'
Source: eLife. 2019 Jun 20;8:e44718. doi: 10.7554/eLife.44718 (PMC6586461; doi:10.7554/eLife.44718)
Supplement: Figure 1—source data 1. — The zip archive contains a README file describing which source files correspond to the different panels. [file elife-44718-fig1-data1.zip › figure1/panel_C/150A/c/proj.xvg]

@ autoscale onread none
@ with g0
@ g0 on
@ title "projection on eigenvectors (nm)"
@ xaxis  label "Time (ps)"
@ world xmin 0
@ world xmax 1e+06
@ world ymin -9.88942
@ world ymax 12.5261
@ view xmin 0.15
@ view xmax 0.85
@ view ymin 0.15
@ view ymax 0.85
@ yaxis  label "vec 1"
@ xaxis tick major 250000
@ xaxis tick minor 125000
@ xaxis ticklabel start type spec
@ xaxis ticklabel start -0
@ yaxis tick major 10
@ yaxis tick minor 5
@ yaxis ticklabel start type spec
@ yaxis ticklabel start -0
@ zeroxaxis bar on
@ zeroxaxis bar linestyle 3
    0.0000   -5.09781
   40.0000   -6.06539
   80.0000   -5.93051
  120.0000   -5.04359
  160.0000   -4.78631
  200.0000   -6.58047
  240.0000   -5.94430
  280.0000   -5.31965
  320.0000   -5.72642
  360.0000   -5.69086
  400.0000   -5.47641
  440.0000   -6.63952
  480.0000   -6.33044
  520.0000   -6.57048
  560.0000   -6.40197
  600.0000   -6.67453
  640.0000   -5.52289
  680.0000   -5.80457
  720.0000   -6.21909
  760.0000   -6.27119
  800.0000   -7.44340
  840.0000   -6.12771
  880.0000   -5.53298
  920.0000   -6.07589
  960.0000   -6.05174
 1000.0000   -5.73476
 1040.0000   -5.67101
 1080.0000   -5.33021
 1120.0000   -5.81148
 1160.0000   -5.86797
 1200.0000   -6.21300
 1240.0000   -5.20700
 1280.0000   -5.78833
 1320.0000   -5.79061
 1360.0000   -6.87258
 1400.0000   -6.36514
 1440.0000   -6.67134
 1480.0000   -6.67189
 1520.0000   -6.07940
 1560.0000   -6.12125
 1600.0000   -6.14713
 1640.0000   -5.62722
 1680.0000   -5.66801
 1720.0000   -5.60369
 1760.0000   -6.21795
 1800.0000   -5.78173
 1840.0000   -5.80724
 1880.0000   -5.90146
 1920.0000   -5.26502
 1960.0000   -5.56561
 2000.0000   -5.37054
 2040.0000   -6.01616
 2080.0000   -5.72319
 2120.0000   -6.52929
 2160.0000   -5.68497
 2200.0000   -5.34602
 2240.0000   -6.69540
 2280.0000   -6.50939
 2320.0000   -5.76670
 2360.0000   -6.41924
 2400.0000   -5.58665
 2440.0000   -5.95833
 2480.0000   -5.55937
 2520.0000   -6.39372
 2560.0000   -6.26394
 2600.0000   -6.77733
 2640.0000   -6.15932
 2680.0000   -6.57497
 2720.0000   -6.75317
 2760.0000   -6.33872
 2800.0000   -6.00790
 2840.0000   -6.14110
 2880.0000   -6.68574
 2920.0000   -6.48386
 2960.0000   -6.36569
 3000.0000   -7.26281
 3040.0000   -6.87863
 3080.0000   -7.14175
 3120.0000   -7.02672
 3160.0000   -6.67041
 3200.0000   -5.52531
 3240.0000   -7.04650
 3280.0000   -6.57597
 3320.0000   -5.18544
 3360.0000   -6.57608
 3400.0000   -6.79559
 3440.0000   -6.35293
 3480.0000   -6.82955
 3520.0000   -6.53049
 3560.0000   -6.83309
 3600.0000   -6.55251
 3640.0000   -6.81532
 3680.0000   -6.75277
 3720.0000   -6.23667
 3760.0000   -6.69655
 3800.0000   -6.25063
 3840.0000   -6.53161
 3880.0000   -6.51436
 3920.0000   -6.18365
 3960.0000   -6.61923
 4000.0000   -6.60001
 4040.0000   -5.45790
 4080.0000   -6.09088
 4120.0000   -5.74188
 4160.0000   -5.85737
 4200.0000   -6.22302
 4240.0000   -5.41641
 4280.0000   -5.80535
 4320.0000   -6.70873
 4360.0000   -6.90455
 4400.0000   -6.27548
 4440.0000   -5.80939
 4480.0000   -5.13270
 4520.0000   -5.20084
 4560.0000   -5.56444
 4600.0000   -5.92583
 4640.0000   -5.60820
 4680.0000   -5.43216
 4720.0000   -6.10007
 4760.0000   -5.63297
 4800.0000   -5.94627
 4840.0000   -5.92012
 4880.0000   -6.73959
 4920.0000   -5.72025
 4960.0000   -6.06170
 5000.0000   -5.70658
 5040.0000   -5.58148
 5080.0000   -6.24124
 5120.0000   -5.16661
 5160.0000   -6.03796
 5200.0000   -6.16564
 5240.0000   -5.76643
 5280.0000   -5.84204
 5320.0000   -6.39036
 5360.0000   -5.76566
 5400.0000   -5.66809
 5440.0000   -5.29052
 5480.0000   -6.70834
 5520.0000   -5.93258
 5560.0000   -5.99289
 5600.0000   -5.19029
 5640.0000   -5.40711
 5680.0000   -4.29003
 5720.0000   -4.14289
 5760.0000   -6.22162
 5800.0000   -6.02289
 5840.0000   -6.10851
 5880.0000   -4.81417
 5920.0000   -5.91265
 5960.0000   -5.27213
 6000.0000   -5.32521
 6040.0000   -5.96020
 6080.0000   -5.32629
 6120.0000   -6.15706
 6160.0000   -6.59436
 6200.0000   -5.92664
 6240.0000   -5.04622
 6280.0000   -5.32036
 6320.0000   -5.84096
 6360.0000   -5.59040
 6400.0000   -5.37927
 6440.0000   -5.61197
 6480.0000   -5.58871
 6520.0000   -5.81509
 6560.0000   -5.84213
 6600.0000   -5.51802
 6640.0000   -4.95609
 6680.0000   -4.55411
 6720.0000   -5.05377
 6760.0000   -5.90915
 6800.0000   -6.53160
 6840.0000   -5.88692
 6880.0000   -6.08792
 6920.0000   -6.88121
 6960.0000   -6.25511
 7000.0000   -6.99979
 7040.0000   -6.91335
 7080.0000   -7.55426
 7120.0000   -6.97724
 7160.0000   -6.68176
 7200.0000   -7.57574
 7240.0000   -6.14709
 7280.0000   -6.66200
 7320.0000   -6.26098
 7360.0000   -5.52527
 7400.0000   -4.72461
 7440.0000   -5.03224
 7480.0000   -5.50622
 7520.0000   -5.75264
 7560.0000   -5.80920
 7600.0000   -5.65532
 7640.0000   -6.11898
 7680.0000   -6.64799
 7720.0000   -6.17230
 7760.0000   -5.70328
 7800.0000   -5.98578
 7840.0000   -5.72413
 7880.0000   -5.91349
 7920.0000   -5.98796
 7960.0000   -6.02942
 8000.0000   -4.66379
 8040.0000   -4.83128
 8080.0000   -4.85830
 8120.0000   -6.93482
 8160.0000   -6.27175
 8200.0000   -5.43059
 8240.0000   -5.78783
 8280.0000   -5.69492
 8320.0000   -6.72558
 8360.0000   -6.22271
 8400.0000   -6.78967
 8440.0000   -6.42979
 8480.0000   -5.81920
 8520.0000   -5.54236
 8560.0000   -4.97293
 8600.0000   -6.00015
 8640.0000   -6.41835
 8680.0000   -5.79991
 8720.0000   -6.54401
 8760.0000   -6.66358
 8800.0000   -5.75399
 8840.0000   -5.44430
 8880.0000   -5.87256
 8920.0000   -6.25199
 8960.0000   -6.22024
 9000.0000   -6.08520
 9040.0000   -5.52202
 9080.0000   -5.41143
 9120.0000   -5.65569
 9160.0000   -5.85394
 9200.0000   -6.38631
 9240.0000   -6.29209
 9280.0000   -5.71365
 9320.0000   -5.65561
 9360.0000   -5.83644
 9400.0000   -5.57840
 9440.0000   -5.89531
 9480.0000   -5.62484
 9520.0000   -6.16416
 9560.0000   -6.76667
 9600.0000   -6.24594
 9640.0000   -6.16656
 9680.0000   -6.25153
 9720.0000   -5.44822
 9760.0000   -4.83153
 9800.0000   -5.71641
 9840.0000   -6.58729
 9880.0000   -6.67874
 9920.0000   -5.53583
 9960.0000   -4.43494
10000.0000   -4.98649
10040.0000   -5.03450
10080.0000   -5.66563
10120.0000   -6.06656
10160.0000   -5.73505
10200.0000   -5.55264
10240.0000   -5.87534
10280.0000   -5.83333
10320.0000   -5.34748
10360.0000   -5.68268
10400.0000   -5.24044
10440.0000   -5.09197
10480.0000   -5.44579
10520.0000   -5.35732
10560.0000   -5.77495
10600.0000   -5.61882
10640.0000   -5.53598
10680.0000   -4.72079
10720.0000   -5.06895
10760.0000   -5.68648
10800.0000   -6.01122
10840.0000   -5.70761
10880.0000   -5.26924
10920.0000   -5.37904
10960.0000   -5.75888
11000.0000   -4.99235
11040.0000   -5.68605
11080.0000   -5.61579
11120.0000   -5.37709
11160.0000   -6.14497
11200.0000   -5.77775
11240.0000   -6.60694
11280.0000   -6.35135
11320.0000   -5.87779
11360.0000   -5.82609
11400.0000   -5.69884
11440.0000   -4.97384
11480.0000   -5.23050
11520.0000   -4.99696
11560.0000   -5.43260
11600.0000   -5.76910
11640.0000   -6.10071
11680.0000   -5.45499
11720.0000   -6.43474
11760.0000   -5.34818
11800.0000   -5.74217
11840.0000   -5.67110
11880.0000   -5.36688
11920.0000   -6.00777
11960.0000   -5.55365
12000.0000   -5.54970
12040.0000   -5.69415
12080.0000   -5.25234
12120.0000   -4.79076
12160.0000   -5.21917
12200.0000   -5.71256
12240.0000   -5.82852
12280.0000   -5.68832
12320.0000   -6.51407
12360.0000   -6.08401
12400.0000   -6.40407
12440.0000   -6.82548
12480.0000   -6.28740
12520.0000   -7.17195
12560.0000   -7.00705
12600.0000   -5.28452
12640.0000   -5.46023
12680.0000   -6.24096
12720.0000   -6.49172
12760.0000   -6.35953
12800.0000   -6.23119
12840.0000   -6.30458
12880.0000   -6.31853
12920.0000   -5.68859
12960.0000   -7.34873
13000.0000   -6.18412
13040.0000   -7.44380
13080.0000   -6.51282
13120.0000   -6.08311
13160.0000   -5.70675
13200.0000   -5.10855
13240.0000   -5.62513
13280.0000   -6.64926
13320.0000   -5.56295
13360.0000   -6.42757
13400.0000   -6.88970
13440.0000   -5.99116
13480.0000   -6.20929
13520.0000   -6.23370
13560.0000   -5.34654
13600.0000   -5.92268
13640.0000   -5.96674
13680.0000   -6.16910
13720.0000   -5.78598
13760.0000   -6.44819
13800.0000   -5.80634
13840.0000   -5.39582
13880.0000   -5.48506
13920.0000   -5.22921
13960.0000   -5.76646
14000.0000   -4.89474
14040.0000   -4.68787
14080.0000   -4.45478
14120.0000   -6.06401
14160.0000   -5.64176
14200.0000   -5.50643
14240.0000   -4.71095
14280.0000   -6.89732
14320.0000   -6.65706
14360.0000   -6.11984
14400.0000   -6.82033
14440.0000   -6.18609
14480.0000   -5.76055
14520.0000   -5.52408
14560.0000   -5.55406
14600.0000   -4.79361
14640.0000   -4.80640
14680.0000   -5.62367
14720.0000   -4.12980
14760.0000   -5.61969
14800.0000   -5.67030
14840.0000   -5.28216
14880.0000   -5.19620
14920.0000   -4.76974
14960.0000   -4.23837
15000.0000   -5.68873
15040.0000   -4.41529
15080.0000   -5.50425
15120.0000   -5.27363
15160.0000   -5.49810
15200.0000   -4.49685
15240.0000   -5.05134
15280.0000   -5.55247
15320.0000   -4.99066
15360.0000   -5.32878
15400.0000   -4.89579
15440.0000   -5.30488
15480.0000   -5.59545
15520.0000   -4.84640
15560.0000   -5.31204
15600.0000   -5.07596
15640.0000   -5.23153
15680.0000   -5.00193
15720.0000   -4.05773
15760.0000   -4.48921
15800.0000   -5.33830
15840.0000   -5.26230
15880.0000   -5.03391
15920.0000   -5.66362
15960.0000   -5.33940
16000.0000   -6.44691
16040.0000   -5.46302
16080.0000   -6.33186
16120.0000   -5.53075
16160.0000   -5.34052
16200.0000   -5.20301
16240.0000   -5.20303
16280.0000   -4.86595
16320.0000   -4.89316
16360.0000   -5.26443
16400.0000   -4.11815
16440.0000   -4.76504
16480.0000   -5.16043
16520.0000   -5.25937
16560.0000   -4.74869
16600.0000   -5.05190
16640.0000   -5.75559
16680.0000   -5.17087
16720.0000   -5.42267
16760.0000   -5.06550
16800.0000   -5.42194
16840.0000   -5.32453
16880.0000   -5.49344
16920.0000   -5.51189
16960.0000   -5.61827
17000.0000   -5.48353
17040.0000   -4.94404
17080.0000   -6.59455
17120.0000   -6.65223
17160.0000   -6.90860
17200.0000   -5.31506
17240.0000   -5.54933
17280.0000   -5.01928
17320.0000   -5.22025
17360.0000   -5.79799
17400.0000   -5.92470
17440.0000   -6.01931
17480.0000   -5.84222
17520.0000   -6.05212
17560.0000   -5.31199
17600.0000   -5.74817
17640.0000   -5.83714
17680.0000   -4.98395
17720.0000   -5.82943
17760.0000   -4.82219
17800.0000   -6.08669
17840.0000   -6.65787
17880.0000   -6.42081
17920.0000   -6.38991
17960.0000   -6.65749
18000.0000   -7.25520
18040.0000   -6.75222
18080.0000   -6.30975
18120.0000   -5.41087
18160.0000   -5.64043
18200.0000   -6.14876
18240.0000   -5.76158
18280.0000   -5.78293
18320.0000   -6.02834
18360.0000   -6.23687
18400.0000   -5.77929
18440.0000   -6.11406
18480.0000   -4.88318
18520.0000   -6.40127
18560.0000   -5.85974
18600.0000   -6.53662
18640.0000   -5.80397
18680.0000   -5.48401
18720.0000   -5.14031
18760.0000   -5.44484
18800.0000   -5.29060
18840.0000   -5.83278
18880.0000   -5.64630
18920.0000   -6.24582
18960.0000   -4.84725
19000.0000   -5.54463
19040.0000   -6.37677
19080.0000   -5.62680
19120.0000   -5.50777
19160.0000   -6.13640
19200.0000   -5.90120
19240.0000   -5.10891
19280.0000   -5.68786
19320.0000   -5.55313
19360.0000   -5.45588
19400.0000   -5.43009
19440.0000   -6.09448
19480.0000   -4.86549
19520.0000   -5.14132
19560.0000   -5.76184
19600.0000   -6.26631
19640.0000   -5.02563
19680.0000   -6.06181
19720.0000   -5.75752
19760.0000   -6.16284
19800.0000   -5.58020
19840.0000   -5.77005
19880.0000   -6.21480
19920.0000   -6.81580
19960.0000   -6.01600
20000.0000   -5.08318
20040.0000   -5.32797
20080.0000   -5.74718
20120.0000   -5.38800
20160.0000   -5.05470
20200.0000   -5.35226
20240.0000   -5.45799
20280.0000   -5.18523
20320.0000   -6.27476
20360.0000   -5.40333
20400.0000   -5.87409
20440.0000   -5.83918
20480.0000   -5.63760
20520.0000   -5.96537
20560.0000   -5.37901
20600.0000   -5.80035
20640.0000   -5.94506
20680.0000   -6.86983
20720.0000   -4.77923
20760.0000   -7.02606
20800.0000   -6.72785
20840.0000   -6.50629
20880.0000   -5.70960
20920.0000   -6.25603
20960.0000   -5.53543
21000.0000   -5.86869
21040.0000   -6.37490
21080.0000   -5.82338
21120.0000   -6.00630
21160.0000   -5.37508
21200.0000   -5.18248
21240.0000   -5.71976
21280.0000   -4.68882
21320.0000   -5.96759
21360.0000   -5.67152
21400.0000   -5.39699
21440.0000   -4.98058
21480.0000   -6.36068
21520.0000   -5.10131
21560.0000   -4.92020
21600.0000   -5.42906
21640.0000   -5.48803
21680.0000   -6.24356
21720.0000   -6.43231
21760.0000   -6.63494
21800.0000   -6.31579
21840.0000   -6.12219
21880.0000   -5.74160
21920.0000   -6.98802
21960.0000   -7.11042
22000.0000   -6.34625
22040.0000   -6.07727
22080.0000   -6.75844
22120.0000   -6.40040
22160.0000   -6.59858
22200.0000   -6.39856
22240.0000   -7.30570
22280.0000   -6.73221
22320.0000   -6.48545
22360.0000   -6.57147
22400.0000   -6.53685
22440.0000   -6.71183
22480.0000   -5.97561
22520.0000   -5.48859
22560.0000   -6.01850
22600.0000   -5.79044
22640.0000   -6.05461
22680.0000   -5.79760
22720.0000   -5.98173
22760.0000   -6.55072
22800.0000   -5.96825
22840.0000   -6.00705
22880.0000   -7.32591
22920.0000   -6.96342
22960.0000   -6.08581
23000.0000   -6.73472
23040.0000   -5.91266
23080.0000   -6.63866
23120.0000   -7.04925
23160.0000   -6.26064
23200.0000   -6.22148
23240.0000   -6.55580
23280.0000   -6.59195
23320.0000   -6.39208
23360.0000   -6.91502
23400.0000   -6.63177
23440.0000   -6.54833
23480.0000   -5.82382
23520.0000   -5.93023
23560.0000   -6.28781
23600.0000   -6.28555
23640.0000   -5.73045
23680.0000   -6.10908
23720.0000   -6.51782
23760.0000   -7.26520
23800.0000   -6.44326
23840.0000   -5.14016
23880.0000   -6.02801
23920.0000   -5.81836
23960.0000   -5.54164
24000.0000   -5.18033
24040.0000   -5.02637
24080.0000   -5.68663
24120.0000   -5.56781
24160.0000   -4.77241
24200.0000   -5.38377
24240.0000   -5.34289
24280.0000   -5.16202
24320.0000   -5.20681
24360.0000   -5.18416
24400.0000   -5.62881
24440.0000   -4.99939
24480.0000   -5.68131
24520.0000   -5.07582
24560.0000   -5.37551
24600.0000   -6.01213
24640.0000   -5.20943
24680.0000   -5.18196
24720.0000   -5.23436
24760.0000   -5.26805
24800.0000   -6.26752
24840.0000   -6.11048
24880.0000   -5.75936
24920.0000   -6.55963
24960.0000   -5.84634
25000.0000   -6.71977
25040.0000   -5.24583
25080.0000   -5.14078
25120.0000   -5.11940
25160.0000   -5.34919
25200.0000   -6.01056
25240.0000   -5.57738
25280.0000   -5.11077
25320.0000   -5.43669
25360.0000   -5.02794
25400.0000   -4.77804
25440.0000   -5.23420
25480.0000   -4.11128
25520.0000   -5.15059
25560.0000   -4.60898
25600.0000   -5.15232
25640.0000   -5.51911
25680.0000   -5.38560
25720.0000   -5.46375
25760.0000   -5.58757
25800.0000   -5.79502
25840.0000   -5.12458
25880.0000   -5.25282
25920.0000   -6.14550
25960.0000   -5.35609
26000.0000   -5.34013
26040.0000   -5.74550
26080.0000   -5.71268
26120.0000   -5.29866
26160.0000   -5.13133
26200.0000   -5.27171
26240.0000   -5.33703
26280.0000   -6.40253
26320.0000   -4.83789
26360.0000   -5.74788
26400.0000   -5.50051
26440.0000   -5.81717
26480.0000   -5.93266
26520.0000   -6.96285
26560.0000   -5.59235
26600.0000   -6.32886
26640.0000   -5.68719
26680.0000   -6.05548
26720.0000   -5.24101
26760.0000   -6.00410
26800.0000   -6.50128
26840.0000   -5.56382
26880.0000   -6.18549
26920.0000   -5.99706
26960.0000   -5.61897
27000.0000   -5.72291
27040.0000   -5.70370
27080.0000   -5.50542
27120.0000   -6.80965
27160.0000   -6.26827
27200.0000   -5.73653
27240.0000   -5.88743
27280.0000   -5.67302
27320.0000   -5.22598
27360.0000   -5.45383
27400.0000   -5.79349
27440.0000   -5.79608
27480.0000   -6.43427
27520.0000   -6.04726
27560.0000   -5.67546
27600.0000   -5.65781
27640.0000   -6.20479
27680.0000   -6.51550
27720.0000   -5.95127
27760.0000   -5.37548
27800.0000   -4.71033
27840.0000   -5.65938
27880.0000   -6.00187
27920.0000   -5.50904
27960.0000   -5.42916
28000.0000   -6.17575
28040.0000   -5.78669
28080.0000   -6.06470
28120.0000   -5.37622
28160.0000   -5.85331
28200.0000   -6.00868
28240.0000   -6.31638
28280.0000   -5.94456
28320.0000   -6.59262
28360.0000   -5.51293
28400.0000   -6.60523
28440.0000   -5.99687
28480.0000   -6.87383
28520.0000   -5.79766
28560.0000   -6.60077
28600.0000   -5.88110
28640.0000   -5.19251
28680.0000   -6.06946
28720.0000   -5.83675
28760.0000   -5.36981
28800.0000   -5.59270
28840.0000   -5.92285
28880.0000   -5.92564
28920.0000   -5.67229
28960.0000   -7.73304
29000.0000   -6.45241
29040.0000   -5.61357
29080.0000   -6.99077
29120.0000   -6.46334
29160.0000   -6.38698
29200.0000   -5.63198
29240.0000   -5.55357
29280.0000   -6.31410
29320.0000   -6.13861
29360.0000   -6.95773
29400.0000   -7.13283
29440.0000   -4.92435
29480.0000   -6.38916
29520.0000   -5.71023
29560.0000   -6.13116
29600.0000   -6.33107
29640.0000   -5.10354
29680.0000   -4.98667
29720.0000   -6.12188
29760.0000   -5.56406
29800.0000   -6.51064
29840.0000   -5.71544
29880.0000   -6.37374
29920.0000   -5.20953
29960.0000   -5.85155
30000.0000   -5.80973
30040.0000   -6.20860
30080.0000   -6.34594
30120.0000   -5.41651
30160.0000   -5.10129
30200.0000   -5.78197
30240.0000   -6.25793
30280.0000   -6.08465
30320.0000   -6.35806
30360.0000   -6.04340
30400.0000   -4.95658
30440.0000   -3.91886
30480.0000   -4.61315
30520.0000   -4.41086
30560.0000   -4.32764
30600.0000   -4.21915
30640.0000   -4.97214
30680.0000   -5.17804
30720.0000   -4.22299
30760.0000   -5.07993
30800.0000   -4.58087
30840.0000   -4.76459
30880.0000   -4.60626
30920.0000   -5.33248
30960.0000   -5.68928
31000.0000   -5.26406
31040.0000   -5.19751
31080.0000   -5.14754
31120.0000   -5.60503
31160.0000   -5.49019
31200.0000   -5.30233
31240.0000   -5.28407
31280.0000   -4.76452
31320.0000   -6.19484
31360.0000   -6.24191
31400.0000   -6.17925
31440.0000   -4.97672
31480.0000   -5.07127
31520.0000   -5.62428
31560.0000   -5.81917
31600.0000   -5.35752
31640.0000   -4.44606
31680.0000   -4.57434
31720.0000   -5.43227
31760.0000   -5.38894
31800.0000   -4.66469
31840.0000   -5.26504
31880.0000   -5.28632
31920.0000   -4.53554
31960.0000   -4.10790
32000.0000   -5.35961
32040.0000   -4.50604
32080.0000   -4.97278
32120.0000   -4.78373
32160.0000   -4.79709
32200.0000   -5.91851
32240.0000   -5.42272
32280.0000   -5.36194
32320.0000   -5.27347
32360.0000   -5.21280
32400.0000   -4.43543
32440.0000   -4.50308
32480.0000   -4.22435
32520.0000   -5.19774
32560.0000   -5.37455
32600.0000   -4.54705
32640.0000   -4.57536
32680.0000   -5.34127
32720.0000   -5.56004
32760.0000   -4.74824
32800.0000   -4.85487
32840.0000   -5.10767
32880.0000   -4.88578
32920.0000   -4.95492
32960.0000   -5.83118
33000.0000   -5.71796
33040.0000   -4.98738
33080.0000   -5.27142
33120.0000   -5.27941
33160.0000   -5.91990
33200.0000   -4.34902
33240.0000   -5.87436
33280.0000   -5.92884
33320.0000   -5.57858
33360.0000   -5.18943
33400.0000   -5.79833
33440.0000   -5.60202
33480.0000   -5.52617
33520.0000   -5.05172
33560.0000   -5.21985
33600.0000   -6.39528
33640.0000   -5.50573
33680.0000   -5.19762
33720.0000   -5.05182
33760.0000   -4.69616
33800.0000   -6.39912
33840.0000   -5.55612
33880.0000   -4.70482
33920.0000   -5.51585
33960.0000   -5.81778
34000.0000   -6.02117
34040.0000   -5.46925
34080.0000   -5.67318
34120.0000   -5.69899
34160.0000   -5.50021
34200.0000   -6.10597
34240.0000   -4.95039
34280.0000   -5.48863
34320.0000   -5.88496
34360.0000   -5.34755
34400.0000   -5.29533
34440.0000   -4.59230
34480.0000   -4.92109
34520.0000   -4.89640
34560.0000   -4.63179
34600.0000   -3.77374
34640.0000   -4.58674
34680.0000   -4.89633
34720.0000   -4.71729
34760.0000   -5.14311
34800.0000   -5.11069
34840.0000   -5.46380
34880.0000   -6.03991
34920.0000   -5.36206
34960.0000   -5.50861
35000.0000   -4.35972
35040.0000   -5.93781
35080.0000   -4.96169
35120.0000   -4.31772
35160.0000   -5.16613
35200.0000   -6.09363
35240.0000   -5.91287
35280.0000   -5.23373
35320.0000   -4.97371
35360.0000   -4.65341
35400.0000   -5.64859
35440.0000   -5.39350
35480.0000   -6.29997
35520.0000   -5.38891
35560.0000   -5.16148
35600.0000   -5.57790
35640.0000   -5.13162
35680.0000   -5.40914
35720.0000   -5.06866
35760.0000   -5.98716
35800.0000   -6.35348
35840.0000   -5.85329
35880.0000   -4.84639
35920.0000   -4.73929
35960.0000   -5.32115
36000.0000   -4.81156
36040.0000   -6.04970
36080.0000   -5.89750
36120.0000   -5.44783
36160.0000   -5.01734
36200.0000   -5.04653
36240.0000   -4.78312
36280.0000   -5.21220
36320.0000   -5.75727
36360.0000   -6.06655
36400.0000   -6.10438
36440.0000   -5.72367
36480.0000   -6.66451
36520.0000   -5.84752
36560.0000   -6.70645
36600.0000   -6.60132
36640.0000   -5.43702
36680.0000   -5.96171
36720.0000   -5.90448
36760.0000   -6.24669
36800.0000   -4.91244
36840.0000   -5.31218
36880.0000   -5.93778
36920.0000   -5.65625
36960.0000   -6.09994
37000.0000   -6.45636
37040.0000   -5.94946
37080.0000   -5.67065
37120.0000   -6.50754
37160.0000   -6.63586
37200.0000   -6.13924
37240.0000   -6.90405
37280.0000   -6.89183
37320.0000   -5.64286
37360.0000   -7.05189
37400.0000   -6.45561
37440.0000   -5.46919
37480.0000   -6.71015
37520.0000   -6.70109
37560.0000   -6.80409
37600.0000   -6.44511
37640.0000   -6.16207
37680.0000   -6.43504
37720.0000   -7.12512
37760.0000   -6.04863
37800.0000   -5.57902
37840.0000   -6.09489
37880.0000   -6.08437
37920.0000   -6.42249
37960.0000   -5.26319
38000.0000   -4.25165
38040.0000   -5.68326
38080.0000   -5.62293
38120.0000   -6.10739
38160.0000   -4.96447
38200.0000   -5.22159
38240.0000   -7.01698
38280.0000   -6.77413
38320.0000   -5.55410
38360.0000   -5.86244
38400.0000   -6.77082
38440.0000   -6.93964
38480.0000   -6.77320
38520.0000   -7.39473
38560.0000   -6.09195
38600.0000   -6.52704
38640.0000   -6.79299
38680.0000   -7.00899
38720.0000   -6.13855
38760.0000   -6.00175
38800.0000   -6.45053
38840.0000   -6.64905
38880.0000   -8.03689
38920.0000   -6.50925
38960.0000   -6.67587
39000.0000   -6.11744
39040.0000   -5.48228
39080.0000   -5.96356
39120.0000   -6.34982
39160.0000   -6.14303
39200.0000   -4.56864
39240.0000   -6.25316
39280.0000   -5.75776
39320.0000   -5.82566
39360.0000   -6.47307
39400.0000   -5.54386
39440.0000   -6.14812
39480.0000   -5.80986
39520.0000   -5.97253
39560.0000   -5.72839
39600.0000   -5.49633
39640.0000   -6.07678
39680.0000   -5.80272
39720.0000   -5.93835
39760.0000   -6.05971
39800.0000   -5.93234
39840.0000   -6.12650
39880.0000   -5.58366
39920.0000   -5.20402
39960.0000   -5.57994
40000.0000   -6.26800
40040.0000   -6.28409
40080.0000   -6.28324
40120.0000   -6.30393
40160.0000   -6.88669
40200.0000   -5.72632
40240.0000   -6.51163
40280.0000   -6.56359
40320.0000   -6.00063
40360.0000   -6.23270
40400.0000   -5.35776
40440.0000   -5.84888
40480.0000   -7.09658
40520.0000   -6.40071
40560.0000   -6.07555
40600.0000   -6.43091
40640.0000   -6.14168
40680.0000   -5.90774
40720.0000   -5.56780
40760.0000   -4.70884
40800.0000   -4.69740
40840.0000   -5.59441
40880.0000   -4.27022
40920.0000   -5.75558
40960.0000   -5.39929
41000.0000   -4.96999
41040.0000   -5.22447
41080.0000   -5.80489
41120.0000   -5.41943
41160.0000   -5.40691
41200.0000   -5.18367
41240.0000   -6.56667
41280.0000   -5.80549
41320.0000   -6.40022
41360.0000   -6.06231
41400.0000   -5.87028
41440.0000   -5.67114
41480.0000   -5.77717
41520.0000   -7.41583
41560.0000   -5.83986
41600.0000   -5.37214
41640.0000   -5.55981
41680.0000   -6.30143
41720.0000   -6.75381
41760.0000   -7.13595
41800.0000   -7.38198
41840.0000   -6.48736
41880.0000   -6.08702
41920.0000   -6.73575
41960.0000   -7.18750
42000.0000   -6.64029
42040.0000   -6.28894
42080.0000   -6.05788
42120.0000   -6.03451
42160.0000   -5.76393
42200.0000   -6.21185
42240.0000   -6.05661
42280.0000   -6.36297
42320.0000   -5.70878
42360.0000   -5.61967
42400.0000   -6.81368
42440.0000   -7.06337
42480.0000   -6.82567
42520.0000   -6.56784
42560.0000   -6.36360
42600.0000   -5.58930
42640.0000   -5.55300
42680.0000   -6.53469
42720.0000   -6.12872
42760.0000   -5.78363
42800.0000   -4.89248
42840.0000   -5.63606
42880.0000   -6.21108
42920.0000   -6.39770
42960.0000   -5.18552
43000.0000   -6.31938
43040.0000   -5.81900
43080.0000   -6.46321
43120.0000   -6.15685
43160.0000   -4.96118
43200.0000   -5.68134
43240.0000   -5.24581
43280.0000   -4.70767
43320.0000   -5.58451
43360.0000   -4.98926
43400.0000   -4.34268
43440.0000   -4.99450
43480.0000   -5.27643
43520.0000   -5.00947
43560.0000   -5.93421
43600.0000   -5.88130
43640.0000   -5.35674
43680.0000   -5.34086
43720.0000   -5.17800
43760.0000   -5.68512
43800.0000   -5.23323
43840.0000   -5.71128
43880.0000   -6.02624
43920.0000   -5.85537
43960.0000   -5.46388
44000.0000   -5.98729
44040.0000   -5.85271
44080.0000   -5.29817
44120.0000   -5.20256
44160.0000   -5.91880
44200.0000   -6.11748
44240.0000   -5.15329
44280.0000   -6.02388
44320.0000   -4.84024
44360.0000   -6.10220
44400.0000   -6.46753
44440.0000   -5.60599
44480.0000   -6.06667
44520.0000   -5.86087
44560.0000   -5.64238
44600.0000   -4.96300
44640.0000   -5.89619
44680.0000   -5.37264
44720.0000   -5.46116
44760.0000   -5.46180
44800.0000   -5.98956
44840.0000   -5.75421
44880.0000   -5.83476
44920.0000   -6.53454
44960.0000   -5.61894
45000.0000   -5.68915
45040.0000   -5.32015
45080.0000   -5.60614
45120.0000   -5.64475
45160.0000   -6.22780
45200.0000   -6.51656
45240.0000   -5.94203
45280.0000   -6.86820
45320.0000   -6.70190
45360.0000   -6.28477
45400.0000   -5.58122
45440.0000   -7.32039
45480.0000   -6.53165
45520.0000   -7.00523
45560.0000   -6.26929
45600.0000   -6.14406
45640.0000   -5.61865
45680.0000   -5.33977
45720.0000   -6.21891
45760.0000   -6.13793
45800.0000   -5.43008
45840.0000   -5.67452
45880.0000   -5.44670
45920.0000   -6.33152
45960.0000   -6.35019
46000.0000   -7.25762
46040.0000   -6.59676
46080.0000   -6.15130
46120.0000   -6.16753
46160.0000   -6.49779
46200.0000   -6.63814
46240.0000   -5.78761
46280.0000   -6.36162
46320.0000   -4.92290
46360.0000   -6.24876
46400.0000   -6.02892
46440.0000   -6.03615
46480.0000   -7.35975
46520.0000   -6.22471
46560.0000   -7.07551
46600.0000   -7.73440
46640.0000   -7.01543
46680.0000   -6.16874
46720.0000   -5.88767
46760.0000   -6.89808
46800.0000   -6.73839
46840.0000   -5.98941
46880.0000   -5.06066
46920.0000   -5.85117
46960.0000   -5.33951
47000.0000   -6.75061
47040.0000   -5.76606
47080.0000   -5.17130
47120.0000   -5.52476
47160.0000   -5.94783
47200.0000   -6.41004
47240.0000   -6.31777
47280.0000   -6.13601
47320.0000   -5.90887
47360.0000   -5.94884
47400.0000   -5.93179
47440.0000   -5.59737
47480.0000   -5.84673
47520.0000   -6.22594
47560.0000   -5.82868
47600.0000   -6.34617
47640.0000   -6.04062
47680.0000   -4.84678
47720.0000   -5.38003
47760.0000   -6.16423
47800.0000   -5.81454
47840.0000   -5.63389
47880.0000   -6.45012
47920.0000   -6.14353
47960.0000   -6.34779
48000.0000   -5.94312
48040.0000   -6.36446
48080.0000   -6.14472
48120.0000   -7.46271
48160.0000   -6.99935
48200.0000   -7.25185
48240.0000   -7.55660
48280.0000   -7.56629
48320.0000   -7.64162
48360.0000   -7.48819
48400.0000   -7.06841
48440.0000   -6.71666
48480.0000   -6.75697
48520.0000   -6.23491
48560.0000   -6.21845
48600.0000   -5.73933
48640.0000   -6.49964
48680.0000   -7.07607
48720.0000   -6.68470
48760.0000   -6.25471
48800.0000   -6.87474
48840.0000   -7.26245
48880.0000   -7.03884
48920.0000   -6.39083
48960.0000   -5.79294
49000.0000   -5.56575
49040.0000   -5.59526
49080.0000   -5.36657
49120.0000   -5.96286
49160.0000   -5.42189
49200.0000   -5.81010
49240.0000   -6.15313
49280.0000   -6.28741
49320.0000   -6.10719
49360.0000   -6.25789
49400.0000   -6.70840
49440.0000   -6.31948
49480.0000   -5.93456
49520.0000   -4.94799
49560.0000   -5.32722
49600.0000   -5.30916
49640.0000   -5.55461
49680.0000   -6.38880
49720.0000   -6.60749
49760.0000   -6.29140
49800.0000   -6.31995
49840.0000   -5.69022
49880.0000   -5.56200
49920.0000   -4.94773
49960.0000   -6.08108
50000.0000   -5.65745
50040.0000   -5.35463
50080.0000   -5.40708
50120.0000   -6.96343
50160.0000   -6.14301
50200.0000   -5.66436
50240.0000   -5.88937
50280.0000   -5.75013
50320.0000   -5.92093
50360.0000   -5.83716
50400.0000   -5.56832
50440.0000   -6.64011
50480.0000   -4.83123
50520.0000   -5.66765
50560.0000   -5.07345
50600.0000   -5.28972
50640.0000   -6.20964
50680.0000   -5.29675
50720.0000   -6.45963
50760.0000   -5.35519
50800.0000   -6.01564
50840.0000   -5.99780
50880.0000   -5.62443
50920.0000   -6.18909
50960.0000   -5.54724
51000.0000   -6.19180
51040.0000   -5.36480
51080.0000   -6.11676
51120.0000   -5.31130
51160.0000   -5.65334
51200.0000   -6.05464
51240.0000   -6.05881
51280.0000   -5.92809
51320.0000   -5.86000
51360.0000   -6.42355
51400.0000   -6.31053
51440.0000   -5.89852
51480.0000   -6.49371
51520.0000   -7.55394
51560.0000   -5.97867
51600.0000   -5.78184
51640.0000   -5.37522
51680.0000   -4.60512
51720.0000   -5.21837
51760.0000   -5.58146
51800.0000   -5.22466
51840.0000   -5.46473
51880.0000   -5.70869
51920.0000   -4.30539
51960.0000   -4.89428
52000.0000   -4.49326
52040.0000   -4.75214
52080.0000   -5.36627
52120.0000   -5.37142
52160.0000   -5.70757
52200.0000   -4.20002
52240.0000   -5.02908
52280.0000   -4.46183
52320.0000   -4.62516
52360.0000   -4.07337
52400.0000   -5.28292
52440.0000   -4.94879
52480.0000   -5.30732
52520.0000   -4.96462
52560.0000   -5.49411
52600.0000   -5.59292
52640.0000   -5.22489
52680.0000   -5.21374
52720.0000   -4.77121
52760.0000   -4.99183
52800.0000   -5.22802
52840.0000   -4.80816
52880.0000   -4.85652
52920.0000   -4.74910
52960.0000   -4.40844
53000.0000   -3.85854
53040.0000   -4.62191
53080.0000   -5.09237
53120.0000   -5.07999
53160.0000   -5.35263
53200.0000   -4.94248
53240.0000   -5.32030
53280.0000   -5.44103
53320.0000   -5.60817
53360.0000   -5.64164
53400.0000   -5.35707
53440.0000   -5.46665
53480.0000   -6.00838
53520.0000   -6.41229
53560.0000   -5.95329
53600.0000   -6.15413
53640.0000   -5.62186
53680.0000   -6.06635
53720.0000   -5.64314
53760.0000   -5.89473
53800.0000   -6.54750
53840.0000   -6.33073
53880.0000   -5.88516
53920.0000   -6.00933
53960.0000   -4.89937
54000.0000   -5.01531
54040.0000   -4.73991
54080.0000   -5.63770
54120.0000   -5.84278
54160.0000   -5.24009
54200.0000   -5.50766
54240.0000   -5.53878
54280.0000   -5.97587
54320.0000   -5.76722
54360.0000   -5.26785
54400.0000   -5.76091
54440.0000   -5.62224
54480.0000   -6.35348
54520.0000   -5.98861
54560.0000   -5.26343
54600.0000   -4.96256
54640.0000   -4.54560
54680.0000   -5.63887
54720.0000   -5.31943
54760.0000   -5.97469
54800.0000   -4.23543
54840.0000   -5.28009
54880.0000   -4.57158
54920.0000   -5.40920
54960.0000   -5.05178
55000.0000   -5.92062
55040.0000   -5.68283
55080.0000   -5.26924
55120.0000   -5.52027
55160.0000   -5.63478
55200.0000   -5.67018
55240.0000   -5.47541
55280.0000   -5.74363
55320.0000   -5.12560
55360.0000   -4.97183
55400.0000   -5.21810
55440.0000   -4.93709
55480.0000   -4.44816
55520.0000   -5.39777
55560.0000   -5.78841
55600.0000   -6.06597
55640.0000   -6.11776
55680.0000   -5.36305
55720.0000   -5.24327
55760.0000   -6.96054
55800.0000   -6.93601
55840.0000   -6.97540
55880.0000   -6.69001
55920.0000   -6.71825
55960.0000   -6.57817
56000.0000   -6.29278
56040.0000   -5.55084
56080.0000   -6.92030
56120.0000   -6.96370
56160.0000   -6.45359
56200.0000   -6.39498
56240.0000   -6.09322
56280.0000   -6.00203
56320.0000   -6.36688
56360.0000   -6.74910
56400.0000   -6.12963
56440.0000   -6.47578
56480.0000   -6.35292
56520.0000   -6.65962
56560.0000   -7.06374
56600.0000   -7.14511
56640.0000   -5.59235
56680.0000   -5.79644
56720.0000   -6.05587
56760.0000   -6.31808
56800.0000   -6.75611
56840.0000   -5.55827
56880.0000   -6.83701
56920.0000   -7.03462
56960.0000   -6.60137
57000.0000   -5.93886
57040.0000   -6.56347
57080.0000   -6.67558
57120.0000   -6.31160
57160.0000   -6.27127
57200.0000   -6.09188
57240.0000   -6.74174
57280.0000   -6.47132
57320.0000   -6.48667
57360.0000   -5.10639
57400.0000   -5.81988
57440.0000   -6.45322
57480.0000   -6.14306
57520.0000   -6.51230
57560.0000   -5.82706
57600.0000   -5.87207
57640.0000   -6.07527
57680.0000   -6.02617
57720.0000   -7.16905
57760.0000   -6.29723
57800.0000   -6.60872
57840.0000   -6.77457
57880.0000   -6.85998
57920.0000   -6.73369
57960.0000   -6.60199
58000.0000   -6.85327
58040.0000   -7.49296
58080.0000   -6.36053
58120.0000   -6.67003
58160.0000   -5.89325
58200.0000   -6.15047
58240.0000   -5.19810
58280.0000   -5.61634
58320.0000   -5.28405
58360.0000   -6.43736
58400.0000   -5.38104
58440.0000   -6.74172
58480.0000   -5.41349
58520.0000   -6.00713
58560.0000   -6.17882
58600.0000   -6.43168
58640.0000   -6.59047
58680.0000   -6.10133
58720.0000   -5.45666
58760.0000   -6.25780
58800.0000   -5.58566
58840.0000   -5.56155
58880.0000   -4.87547
58920.0000   -6.29187
58960.0000   -5.92978
59000.0000   -6.07835
59040.0000   -5.92040
59080.0000   -5.71543
59120.0000   -5.47165
59160.0000   -5.57788
59200.0000   -5.29615
59240.0000   -5.50460
59280.0000   -5.85702
59320.0000   -5.43115
59360.0000   -6.35033
59400.0000   -6.71877
59440.0000   -7.49451
59480.0000   -6.54945
59520.0000   -6.09232
59560.0000   -6.42153
59600.0000   -5.22092
59640.0000   -5.51084
59680.0000   -6.31423
59720.0000   -5.33615
59760.0000   -6.82621
59800.0000   -5.42630
59840.0000   -4.89815
59880.0000   -4.88719
59920.0000   -5.80965
59960.0000   -6.07343
60000.0000   -6.52462
60040.0000   -5.79320
60080.0000   -6.26179
60120.0000   -6.26556
60160.0000   -5.90033
60200.0000   -6.22099
60240.0000   -6.24027
60280.0000   -6.49370
60320.0000   -4.89410
60360.0000   -5.37977
60400.0000   -6.71686
60440.0000   -6.30630
60480.0000   -6.19589
60520.0000   -6.98622
60560.0000   -6.65291
60600.0000   -5.93251
60640.0000   -5.29337
60680.0000   -5.11660
60720.0000   -5.16140
60760.0000   -5.82998
60800.0000   -6.22333
60840.0000   -5.89864
60880.0000   -7.35685
60920.0000   -6.77070
60960.0000   -6.14595
61000.0000   -5.51923
61040.0000   -5.94386
61080.0000   -5.67086
61120.0000   -5.86274
61160.0000   -6.06788
61200.0000   -6.46995
61240.0000   -6.23835
61280.0000   -4.82133
61320.0000   -5.37369
61360.0000   -5.54401
61400.0000   -6.30544
61440.0000   -5.97022
61480.0000   -5.57674
61520.0000   -5.98973
61560.0000   -5.73233
61600.0000   -6.61297
61640.0000   -6.53217
61680.0000   -5.42684
61720.0000   -5.28751
61760.0000   -5.54656
61800.0000   -5.66355
61840.0000   -5.91761
61880.0000   -5.90874
61920.0000   -6.47966
61960.0000   -6.23498
62000.0000   -6.60472
62040.0000   -5.10357
62080.0000   -5.71362
62120.0000   -5.71182
62160.0000   -4.38438
62200.0000   -5.96888
62240.0000   -5.86344
62280.0000   -6.51558
62320.0000   -6.04137
62360.0000   -6.03225
62400.0000   -6.01637
62440.0000   -4.45363
62480.0000   -6.08406
62520.0000   -5.58295
62560.0000   -6.64233
62600.0000   -5.08706
62640.0000   -5.98447
62680.0000   -4.98641
62720.0000   -6.60183
62760.0000   -5.32802
62800.0000   -5.62174
62840.0000   -5.34679
62880.0000   -5.70474
62920.0000   -5.54432
62960.0000   -5.54763
63000.0000   -5.11431
63040.0000   -5.27826
63080.0000   -4.64741
63120.0000   -4.95464
63160.0000   -4.58938
63200.0000   -5.24058
63240.0000   -4.56833
63280.0000   -4.99031
63320.0000   -5.16114
63360.0000   -5.62709
63400.0000   -5.07875
63440.0000   -4.94310
63480.0000   -4.99342
63520.0000   -4.31179
63560.0000   -4.71628
63600.0000   -4.75844
63640.0000   -5.18648
63680.0000   -4.92990
63720.0000   -4.90666
63760.0000   -4.24461
63800.0000   -4.96442
63840.0000   -4.33247
63880.0000   -4.54941
63920.0000   -5.26038
63960.0000   -5.22606
64000.0000   -5.47033
64040.0000   -4.01194
64080.0000   -4.81924
64120.0000   -4.15577
64160.0000   -5.09434
64200.0000   -5.56622
64240.0000   -5.75643
64280.0000   -5.84476
64320.0000   -4.82740
64360.0000   -5.80399
64400.0000   -6.04988
64440.0000   -5.42793
64480.0000   -6.38393
64520.0000   -6.18311
64560.0000   -6.42751
64600.0000   -6.35736
64640.0000   -5.92305
64680.0000   -6.20474
64720.0000   -6.58280
64760.0000   -6.08168
64800.0000   -6.71352
64840.0000   -5.49420
64880.0000   -6.35135
64920.0000   -5.97802
64960.0000   -5.87292
65000.0000   -5.74629
65040.0000   -5.63123
65080.0000   -5.50377
65120.0000   -4.30406
65160.0000   -4.12679
65200.0000   -3.88890
65240.0000   -4.27845
65280.0000   -5.21234
65320.0000   -4.32447
65360.0000   -4.20226
65400.0000   -5.10955
65440.0000   -4.81646
65480.0000   -5.14291
65520.0000   -5.59825
65560.0000   -4.94010
65600.0000   -4.24092
65640.0000   -4.26156
65680.0000   -5.84263
65720.0000   -4.81931
65760.0000   -5.58583
65800.0000   -5.64649
65840.0000   -5.99619
65880.0000   -6.14061
65920.0000   -4.43536
65960.0000   -5.91782
66000.0000   -5.65021
66040.0000   -4.97794
66080.0000   -5.14731
66120.0000   -5.71229
66160.0000   -6.27865
66200.0000   -5.28082
66240.0000   -5.74614
66280.0000   -6.27439
66320.0000   -6.38776
66360.0000   -5.29983
66400.0000   -6.07313
66440.0000   -5.76090
66480.0000   -6.05898
66520.0000   -5.48386
66560.0000   -5.52438
66600.0000   -5.16780
66640.0000   -5.72813
66680.0000   -4.22909
66720.0000   -4.46667
66760.0000   -5.01485
66800.0000   -5.19900
66840.0000   -5.25503
66880.0000   -5.27430
66920.0000   -5.37709
66960.0000   -4.88225
67000.0000   -5.37304
67040.0000   -6.42615
67080.0000   -5.75161
67120.0000   -5.88368
67160.0000   -5.52166
67200.0000   -5.22202
67240.0000   -6.97770
67280.0000   -5.76957
67320.0000   -6.55884
67360.0000   -5.82508
67400.0000   -6.25982
67440.0000   -6.41621
67480.0000   -6.46090
67520.0000   -6.65512
67560.0000   -6.65992
67600.0000   -6.11973
67640.0000   -6.78953
67680.0000   -6.20133
67720.0000   -7.38665
67760.0000   -6.27407
67800.0000   -6.53136
67840.0000   -6.31982
67880.0000   -6.93753
67920.0000   -6.31151
67960.0000   -6.71572
68000.0000   -6.92221
68040.0000   -6.68921
68080.0000   -7.17158
68120.0000   -5.67399
68160.0000   -5.91727
68200.0000   -5.02654
68240.0000   -5.92068
68280.0000   -6.45447
68320.0000   -5.43015
68360.0000   -5.24068
68400.0000   -4.55841
68440.0000   -5.86513
68480.0000   -6.17081
68520.0000   -5.92724
68560.0000   -4.39440
68600.0000   -5.30892
68640.0000   -4.98640
68680.0000   -5.15000
68720.0000   -4.69421
68760.0000   -5.67801
68800.0000   -4.44810
68840.0000   -5.20775
68880.0000   -5.69098
68920.0000   -5.46171
68960.0000   -5.55956
69000.0000   -5.97250
69040.0000   -5.80250
69080.0000   -5.60064
69120.0000   -4.75764
69160.0000   -5.08606
69200.0000   -4.21214
69240.0000   -4.93674
69280.0000   -5.34712
69320.0000   -5.22926
69360.0000   -4.86499
69400.0000   -5.26600
69440.0000   -5.45822
69480.0000   -5.70090
69520.0000   -4.95515
69560.0000   -4.41855
69600.0000   -5.34447
69640.0000   -5.23653
69680.0000   -5.83984
69720.0000   -5.33838
69760.0000   -5.00909
69800.0000   -4.56060
69840.0000   -6.16008
69880.0000   -4.90448
69920.0000   -5.13031
69960.0000   -6.74570
70000.0000   -6.25413
70040.0000   -4.99764
70080.0000   -5.96529
70120.0000   -6.25652
70160.0000   -5.61404
70200.0000   -5.93417
70240.0000   -5.18370
70280.0000   -5.83599
70320.0000   -4.68700
70360.0000   -4.32377
70400.0000   -3.82958
70440.0000   -4.99374
70480.0000   -5.21735
70520.0000   -5.33576
70560.0000   -5.66050
70600.0000   -5.49739
70640.0000   -4.78645
70680.0000   -4.79931
70720.0000   -4.99143
70760.0000   -4.72518
70800.0000   -5.38553
70840.0000   -4.50093
70880.0000   -5.63477
70920.0000   -4.51278
70960.0000   -5.73488
71000.0000   -5.57042
71040.0000   -5.29275
71080.0000   -4.79095
71120.0000   -4.76327
71160.0000   -4.17850
71200.0000   -4.46239
71240.0000   -3.95669
71280.0000   -4.65168
71320.0000   -5.05702
71360.0000   -5.04461
71400.0000   -5.17913
71440.0000   -5.22828
71480.0000   -6.91222
71520.0000   -6.56711
71560.0000   -7.28844
71600.0000   -6.59345
71640.0000   -6.57485
71680.0000   -6.28460
71720.0000   -6.14310
71760.0000   -6.02913
71800.0000   -5.20167
71840.0000   -4.70030
71880.0000   -5.67414
71920.0000   -5.81636
71960.0000   -6.30612
72000.0000   -5.79971
72040.0000   -6.15898
72080.0000   -5.76445
72120.0000   -5.03044
72160.0000   -6.99143
72200.0000   -5.95590
72240.0000   -6.70912
72280.0000   -6.86276
72320.0000   -5.83058
72360.0000   -6.06317
72400.0000   -6.91748
72440.0000   -6.32611
72480.0000   -6.53003
72520.0000   -5.76426
72560.0000   -5.40104
72600.0000   -5.56947
72640.0000   -5.53477
72680.0000   -5.86737
72720.0000   -5.42521
72760.0000   -5.48598
72800.0000   -5.59596
72840.0000   -5.59961
72880.0000   -6.31116
72920.0000   -5.96489
72960.0000   -6.08091
73000.0000   -5.66646
73040.0000   -6.02557
73080.0000   -6.06910
73120.0000   -6.51043
73160.0000   -5.17905
73200.0000   -6.33661
73240.0000   -4.86540
73280.0000   -5.30012
73320.0000   -5.58928
73360.0000   -5.28860
73400.0000   -5.67067
73440.0000   -5.79788
73480.0000   -6.58530
73520.0000   -5.11971
73560.0000   -4.88260
73600.0000   -5.11779
73640.0000   -5.82564
73680.0000   -6.32055
73720.0000   -5.78011
73760.0000   -6.10088
73800.0000   -5.40045
73840.0000   -5.32741
73880.0000   -4.75743
73920.0000   -5.23460
73960.0000   -5.49463
74000.0000   -5.30103
74040.0000   -6.60138
74080.0000   -5.63139
74120.0000   -5.36507
74160.0000   -6.09167
74200.0000   -4.31757
74240.0000   -4.81133
74280.0000   -5.22507
74320.0000   -5.40633
74360.0000   -5.56629
74400.0000   -5.69390
74440.0000   -5.10402
74480.0000   -6.13042
74520.0000   -5.42848
74560.0000   -5.15285
74600.0000   -4.71106
74640.0000   -5.94575
74680.0000   -5.11596
74720.0000   -5.28784
74760.0000   -5.59625
74800.0000   -5.31457
74840.0000   -5.60936
74880.0000   -4.74207
74920.0000   -4.87732
74960.0000   -5.46275
75000.0000   -4.85866
75040.0000   -4.49849
75080.0000   -4.68361
75120.0000   -5.04054
75160.0000   -5.10154
75200.0000   -4.97559
75240.0000   -5.16864
75280.0000   -5.07868
75320.0000   -4.79572
75360.0000   -5.74060
75400.0000   -5.22596
75440.0000   -5.36466
75480.0000   -5.48249
75520.0000   -5.25736
75560.0000   -5.54878
75600.0000   -5.49695
75640.0000   -6.60126
75680.0000   -5.38495
75720.0000   -5.50967
75760.0000   -5.64538
75800.0000   -6.35258
75840.0000   -5.67734
75880.0000   -5.39918
75920.0000   -4.61563
75960.0000   -4.72357
76000.0000   -5.79448
76040.0000   -5.77153
76080.0000   -5.37422
76120.0000   -5.52813
76160.0000   -5.37597
76200.0000   -6.37534
76240.0000   -4.90705
76280.0000   -3.86445
76320.0000   -4.01652
76360.0000   -6.11264
76400.0000   -5.38678
76440.0000   -4.55020
76480.0000   -4.67260
76520.0000   -4.91950
76560.0000   -6.05723
76600.0000   -6.14400
76640.0000   -5.39159
76680.0000   -5.09786
76720.0000   -4.91974
76760.0000   -4.52709
76800.0000   -4.92583
76840.0000   -5.27569
76880.0000   -4.50870
76920.0000   -3.12133
76960.0000   -4.98008
77000.0000   -4.92654
77040.0000   -5.24473
77080.0000   -4.61074
77120.0000   -5.03070
77160.0000   -5.76339
77200.0000   -5.82862
77240.0000   -6.22471
77280.0000   -6.17032
77320.0000   -4.50517
77360.0000   -5.34556
77400.0000   -5.17578
77440.0000   -4.94230
77480.0000   -5.45473
77520.0000   -5.08559
77560.0000   -4.58510
77600.0000   -5.54119
77640.0000   -5.73303
77680.0000   -5.75997
77720.0000   -5.26356
77760.0000   -6.13275
77800.0000   -5.41972
77840.0000   -5.85975
77880.0000   -6.33569
77920.0000   -6.58732
77960.0000   -5.86772
78000.0000   -6.34453
78040.0000   -5.39908
78080.0000   -5.91175
78120.0000   -7.74409
78160.0000   -6.78150
78200.0000   -6.31436
78240.0000   -5.70679
78280.0000   -6.75882
78320.0000   -5.84337
78360.0000   -5.64693
78400.0000   -4.18458
78440.0000   -6.02769
78480.0000   -5.37863
78520.0000   -4.59425
78560.0000   -5.05273
78600.0000   -5.09768
78640.0000   -5.22870
78680.0000   -4.32473
78720.0000   -4.34462
78760.0000   -5.03101
78800.0000   -5.64232
78840.0000   -4.30139
78880.0000   -4.64532
78920.0000   -5.40077
78960.0000   -5.42376
79000.0000   -4.98705
79040.0000   -5.64897
79080.0000   -5.46163
79120.0000   -4.58735
79160.0000   -4.80333
79200.0000   -5.13879
79240.0000   -5.25277
79280.0000   -5.32352
79320.0000   -5.21810
79360.0000   -4.90308
79400.0000   -6.29574
79440.0000   -6.11581
79480.0000   -6.37698
79520.0000   -5.17917
79560.0000   -4.52129
79600.0000   -5.37980
79640.0000   -4.76551
79680.0000   -3.96761
79720.0000   -5.13695
79760.0000   -5.16035
79800.0000   -5.59982
79840.0000   -6.05787
79880.0000   -5.55313
79920.0000   -6.54087
79960.0000   -5.70987
80000.0000   -6.05910
80040.0000   -5.99405
80080.0000   -5.70932
80120.0000   -5.52767
80160.0000   -6.08470
80200.0000   -5.88710
80240.0000   -4.95957
80280.0000   -5.07506
80320.0000   -5.04611
80360.0000   -6.15896
80400.0000   -5.13626
80440.0000   -5.45645
80480.0000   -5.69796
80520.0000   -6.10718
80560.0000   -4.82782
80600.0000   -5.90547
80640.0000   -5.29157
80680.0000   -4.99815
80720.0000   -5.56132
80760.0000   -4.80834
80800.0000   -5.53556
80840.0000   -5.84836
80880.0000   -5.02470
80920.0000   -5.03020
80960.0000   -4.10802
81000.0000   -5.25790
81040.0000   -5.35680
81080.0000   -4.67808
81120.0000   -5.64380
81160.0000   -5.90296
81200.0000   -6.55571
81240.0000   -6.52300
81280.0000   -6.07190
81320.0000   -6.43205
81360.0000   -5.12001
81400.0000   -5.55346
81440.0000   -5.86027
81480.0000   -6.11630
81520.0000   -5.70653
81560.0000   -5.82502
81600.0000   -6.16794
81640.0000   -5.52183
81680.0000   -5.75852
81720.0000   -5.66671
81760.0000   -5.83750
81800.0000   -5.88479
81840.0000   -5.54992
81880.0000   -5.78990
81920.0000   -4.75703
81960.0000   -5.77850
82000.0000   -5.70492
82040.0000   -4.97513
82080.0000   -6.06150
82120.0000   -5.60101
82160.0000   -6.12388
82200.0000   -5.71931
82240.0000   -4.85967
82280.0000   -5.73020
82320.0000   -5.93382
82360.0000   -4.86239
82400.0000   -5.76591
82440.0000   -5.21783
82480.0000   -5.72139
82520.0000   -6.31184
82560.0000   -5.74666
82600.0000   -6.40001
82640.0000   -5.56856
82680.0000   -5.64827
82720.0000   -5.54101
82760.0000   -5.44233
82800.0000   -5.74164
82840.0000   -6.23824
82880.0000   -5.95171
82920.0000   -6.48486
82960.0000   -5.54278
83000.0000   -4.64653
83040.0000   -5.07718
83080.0000   -4.81277
83120.0000   -5.11420
83160.0000   -5.93317
83200.0000   -4.98122
83240.0000   -4.32550
83280.0000   -5.93398
83320.0000   -4.94771
83360.0000   -5.29360
83400.0000   -5.71454
83440.0000   -6.03449
83480.0000   -5.11164
83520.0000   -5.38903
83560.0000   -6.41224
83600.0000   -6.63056
83640.0000   -5.73462
83680.0000   -5.64386
83720.0000   -4.36254
83760.0000   -4.71760
83800.0000   -5.32015
83840.0000   -5.49345
83880.0000   -5.12885
83920.0000   -4.93468
83960.0000   -5.01572
84000.0000   -4.31472
84040.0000   -4.85358
84080.0000   -5.06591
84120.0000   -4.51141
84160.0000   -5.11663
84200.0000   -6.16528
84240.0000   -6.28370
84280.0000   -6.40937
84320.0000   -6.03809
84360.0000   -4.68503
84400.0000   -5.70351
84440.0000   -5.09924
84480.0000   -5.85019
84520.0000   -5.70610
84560.0000   -5.22054
84600.0000   -4.44442
84640.0000   -5.01786
84680.0000   -5.13199
84720.0000   -5.97029
84760.0000   -6.70602
84800.0000   -6.66522
84840.0000   -6.07818
84880.0000   -6.24656
84920.0000   -6.56502
84960.0000   -5.53367
85000.0000   -4.86723
85040.0000   -5.08924
85080.0000   -6.17689
85120.0000   -5.43346
85160.0000   -5.46409
85200.0000   -4.88758
85240.0000   -5.51891
85280.0000   -5.58336
85320.0000   -5.84272
85360.0000   -6.14914
85400.0000   -6.09420
85440.0000   -5.51677
85480.0000   -5.65273
85520.0000   -6.23902
85560.0000   -5.37675
85600.0000   -4.63385
85640.0000   -5.70699
85680.0000   -5.16070
85720.0000   -5.95162
85760.0000   -4.96092
85800.0000   -5.34216
85840.0000   -4.86008
85880.0000   -5.14892
85920.0000   -4.45684
85960.0000   -5.03366
86000.0000   -5.90497
86040.0000   -5.75293
86080.0000   -5.91313
86120.0000   -5.13508
86160.0000   -5.55361
86200.0000   -6.85158
86240.0000   -6.74630
86280.0000   -5.62308
86320.0000   -6.38755
86360.0000   -5.30107
86400.0000   -5.37827
86440.0000   -5.88182
86480.0000   -5.69735
86520.0000   -5.65789
86560.0000   -5.74378
86600.0000   -5.26250
86640.0000   -5.90175
86680.0000   -5.66583
86720.0000   -6.09384
86760.0000   -6.00559
86800.0000   -5.15002
86840.0000   -5.35529
86880.0000   -5.53537
86920.0000   -4.89500
86960.0000   -4.75110
87000.0000   -5.03915
87040.0000   -4.96052
87080.0000   -5.92945
87120.0000   -5.41511
87160.0000   -5.14706
87200.0000   -4.70198
87240.0000   -4.16448
87280.0000   -4.78053
87320.0000   -4.12736
87360.0000   -4.67375
87400.0000   -5.62362
87440.0000   -4.49943
87480.0000   -4.02364
87520.0000   -5.21878
87560.0000   -4.70694
87600.0000   -4.62472
87640.0000   -5.54537
87680.0000   -4.88229
87720.0000   -6.07300
87760.0000   -5.56654
87800.0000   -6.00056
87840.0000   -4.69719
87880.0000   -4.56768
87920.0000   -4.80382
87960.0000   -5.45349
88000.0000   -6.04487
88040.0000   -5.38472
88080.0000   -5.21200
88120.0000   -5.66664
88160.0000   -5.55375
88200.0000   -4.97654
88240.0000   -5.82391
88280.0000   -5.87137
88320.0000   -5.83633
88360.0000   -5.45092
88400.0000   -5.20610
88440.0000   -4.85031
88480.0000   -4.60676
88520.0000   -3.62655
88560.0000   -4.98941
88600.0000   -5.44881
88640.0000   -5.38802
88680.0000   -3.76118
88720.0000   -4.42468
88760.0000   -3.72855
88800.0000   -3.87199
88840.0000   -4.87860
88880.0000   -4.47818
88920.0000   -4.52848
88960.0000   -4.91338
89000.0000   -5.35896
89040.0000   -5.27664
89080.0000   -4.44391
89120.0000   -4.18089
89160.0000   -4.23391
89200.0000   -4.30768
89240.0000   -3.58922
89280.0000   -3.58267
89320.0000   -3.50070
89360.0000   -3.82361
89400.0000   -3.14144
89440.0000   -4.98179
89480.0000   -4.08146
89520.0000   -3.68641
89560.0000   -3.90560
89600.0000   -4.44055
89640.0000   -5.08357
89680.0000   -4.78187
89720.0000   -4.41917
89760.0000   -4.97404
89800.0000   -5.01917
89840.0000   -4.33625
89880.0000   -4.49604
89920.0000   -4.73138
89960.0000   -3.86315
90000.0000   -4.42984
90040.0000   -4.74820
90080.0000   -3.99882
90120.0000   -4.20282
90160.0000   -4.27764
90200.0000   -5.35925
90240.0000   -4.48175
90280.0000   -5.18343
90320.0000   -4.33240
90360.0000   -3.44862
90400.0000   -4.91774
90440.0000   -3.58979
90480.0000   -3.92689
90520.0000   -3.82388
90560.0000   -4.33716
90600.0000   -4.90879
90640.0000   -4.57106
90680.0000   -5.80620
90720.0000   -5.68130
90760.0000   -4.79433
90800.0000   -4.88173
90840.0000   -4.88556
90880.0000   -4.84840
90920.0000   -4.06259
90960.0000   -4.15038
91000.0000   -4.46849
91040.0000   -3.59576
91080.0000   -4.53067
91120.0000   -4.61269
91160.0000   -4.95444
91200.0000   -4.97630
91240.0000   -4.08611
91280.0000   -4.87263
91320.0000   -4.53152
91360.0000   -5.15392
91400.0000   -5.98747
91440.0000   -6.08075
91480.0000   -3.43015
91520.0000   -4.99529
91560.0000   -4.73894
91600.0000   -5.06647
91640.0000   -4.39775
91680.0000   -4.62452
91720.0000   -4.88616
91760.0000   -5.28363
91800.0000   -4.43104
91840.0000   -3.76014
91880.0000   -4.20833
91920.0000   -4.47868
91960.0000   -4.29255
92000.0000   -4.25452
92040.0000   -4.01750
92080.0000   -4.18072
92120.0000   -3.74254
92160.0000   -4.27405
92200.0000   -3.60722
92240.0000   -3.90937
92280.0000   -3.69251
92320.0000   -3.85893
92360.0000   -3.69564
92400.0000   -4.21779
92440.0000   -3.98394
92480.0000   -4.01724
92520.0000   -4.51923
92560.0000   -4.92232
92600.0000   -4.25490
92640.0000   -3.76608
92680.0000   -3.72410
92720.0000   -4.14632
92760.0000   -4.64781
92800.0000   -4.83908
92840.0000   -5.12068
92880.0000   -4.74627
92920.0000   -4.08704
92960.0000   -4.54364
93000.0000   -4.93336
93040.0000   -4.75791
93080.0000   -4.80389
93120.0000   -4.37347
93160.0000   -4.12655
93200.0000   -4.70311
93240.0000   -5.56123
93280.0000   -5.33260
93320.0000   -4.55854
93360.0000   -4.95472
93400.0000   -5.31616
93440.0000   -5.07768
93480.0000   -4.88605
93520.0000   -5.04584
93560.0000   -3.87736
93600.0000   -5.12608
93640.0000   -4.92012
93680.0000   -4.69650
93720.0000   -4.46525
93760.0000   -4.71136
93800.0000   -4.20202
93840.0000   -3.39035
93880.0000   -4.23440
93920.0000   -3.32677
93960.0000   -4.35905
94000.0000   -4.56675
94040.0000   -4.49725
94080.0000   -4.35114
94120.0000   -4.66714
94160.0000   -4.57649
94200.0000   -4.01673
94240.0000   -4.25762
94280.0000   -4.39195
94320.0000   -4.06163
94360.0000   -4.50962
94400.0000   -5.18052
94440.0000   -4.24239
94480.0000   -4.95464
94520.0000   -3.59426
94560.0000   -3.84438
94600.0000   -4.44921
94640.0000   -4.89696
94680.0000   -4.64112
94720.0000   -5.25381
94760.0000   -4.85278
94800.0000   -4.30348
94840.0000   -4.58775
94880.0000   -3.88249
94920.0000   -4.02710
94960.0000   -3.76305
95000.0000   -3.48153
95040.0000   -4.47639
95080.0000   -4.63134
95120.0000   -4.45212
95160.0000   -4.90435
95200.0000   -3.46160
95240.0000   -4.65678
95280.0000   -4.16938
95320.0000   -3.94955
95360.0000   -3.99871
95400.0000   -5.01131
95440.0000   -3.85271
95480.0000   -4.32348
95520.0000   -3.75964
95560.0000   -4.08171
95600.0000   -3.22718
95640.0000   -3.18283
95680.0000   -3.73236
95720.0000   -4.66395
95760.0000   -4.87626
95800.0000   -3.84156
95840.0000   -3.00275
95880.0000   -4.13608
95920.0000   -4.42253
95960.0000   -4.09426
96000.0000   -3.94921
96040.0000   -3.69388
96080.0000   -4.23324
96120.0000   -3.96893
96160.0000   -4.10036
96200.0000   -4.30821
96240.0000   -3.62613
96280.0000   -4.33706
96320.0000   -5.10195
96360.0000   -4.50827
96400.0000   -4.52111
96440.0000   -4.33809
96480.0000   -4.41392
96520.0000   -3.20003
96560.0000   -4.21773
96600.0000   -4.00823
96640.0000   -3.62983
96680.0000   -4.30063
96720.0000   -3.42477
96760.0000   -3.54867
96800.0000   -4.16328
96840.0000   -3.99124
96880.0000   -4.11771
96920.0000   -4.02866
96960.0000   -4.35080
97000.0000   -3.55553
97040.0000   -3.37088
97080.0000   -4.05499
97120.0000   -5.15198
97160.0000   -3.91961
97200.0000   -3.92396
97240.0000   -5.49146
97280.0000   -4.91733
97320.0000   -4.36755
97360.0000   -4.24266
97400.0000   -4.25253
97440.0000   -4.78792
97480.0000   -4.41698
97520.0000   -4.26758
97560.0000   -4.19137
97600.0000   -4.01824
97640.0000   -5.07694
97680.0000   -4.09103
97720.0000   -5.42991
97760.0000   -5.19967
97800.0000   -5.53032
97840.0000   -4.97876
97880.0000   -5.78302
97920.0000   -4.56738
97960.0000   -5.57022
98000.0000   -5.37353
98040.0000   -4.24763
98080.0000   -3.73271
98120.0000   -4.48180
98160.0000   -3.44697
98200.0000   -3.69625
98240.0000   -3.92291
98280.0000   -3.19033
98320.0000   -3.20690
98360.0000   -3.80523
98400.0000   -4.45519
98440.0000   -4.49754
98480.0000   -4.57365
98520.0000   -4.85068
98560.0000   -4.69062
98600.0000   -4.12210
98640.0000   -4.21154
98680.0000   -4.85129
98720.0000   -4.22826
98760.0000   -3.42795
98800.0000   -3.93203
98840.0000   -5.45481
98880.0000   -4.52463
98920.0000   -4.47280
98960.0000   -3.98651
99000.0000   -3.68812
99040.0000   -3.96668
99080.0000   -4.65787
99120.0000   -3.91475
99160.0000   -3.91039
99200.0000   -3.89049
99240.0000   -4.21819
99280.0000   -3.22449
99320.0000   -4.75484
99360.0000   -3.02382
99400.0000   -2.61164
99440.0000   -3.93743
99480.0000   -4.58096
99520.0000   -3.51891
99560.0000   -4.38709
99600.0000   -3.64346
99640.0000   -4.48602
99680.0000   -3.78108
99720.0000   -4.09232
99760.0000   -4.24339
99800.0000   -3.60590
99840.0000   -4.96454
99880.0000   -4.67338
99920.0000   -3.84966
99960.0000   -4.44681
100000.0000   -4.43265
100040.0000   -4.27559
100080.0000   -4.80957
100120.0000   -4.48567
100160.0000   -4.71832
100200.0000   -4.43596
100240.0000   -4.83897
100280.0000   -4.55921
100320.0000   -4.98783
100360.0000   -5.14063
100400.0000   -4.12347
100440.0000   -5.02818
100480.0000   -3.92315
100520.0000   -4.10405
100560.0000   -4.51044
100600.0000   -4.73147
100640.0000   -4.43383
100680.0000   -4.18253
100720.0000   -4.97018
100760.0000   -4.48376
100800.0000   -4.12952
100840.0000   -4.56090
100880.0000   -3.22381
100920.0000   -4.87121
100960.0000   -4.73674
101000.0000   -4.23134
101040.0000   -3.70587
101080.0000   -4.35055
101120.0000   -5.15690
101160.0000   -4.65457
101200.0000   -5.09682
101240.0000   -3.86592
101280.0000   -4.82072
101320.0000   -4.87920
101360.0000   -4.57525
101400.0000   -3.77048
101440.0000   -3.28171
101480.0000   -4.29551
101520.0000   -4.63604
101560.0000   -5.12331
101600.0000   -4.67205
101640.0000   -4.22152
101680.0000   -4.98483
101720.0000   -5.26672
101760.0000   -4.72120
101800.0000   -5.26637
101840.0000   -4.90257
101880.0000   -5.38852
101920.0000   -4.99305
101960.0000   -4.65433
102000.0000   -3.70320
102040.0000   -4.31100
102080.0000   -4.68448
102120.0000   -4.14808
102160.0000   -4.67642
102200.0000   -3.98153
102240.0000   -4.78750
102280.0000   -5.41698
102320.0000   -4.88490
102360.0000   -4.46005
102400.0000   -5.30195
102440.0000   -4.60192
102480.0000   -5.48045
102520.0000   -4.98109
102560.0000   -4.60749
102600.0000   -4.70679
102640.0000   -5.22163
102680.0000   -4.27370
102720.0000   -4.13730
102760.0000   -4.94365
102800.0000   -3.74615
102840.0000   -4.19819
102880.0000   -4.30663
102920.0000   -4.49064
102960.0000   -4.35756
103000.0000   -4.33710
103040.0000   -5.06874
103080.0000   -4.54624
103120.0000   -5.18438
103160.0000   -5.76299
103200.0000   -4.60204
103240.0000   -4.67273
103280.0000   -5.22551
103320.0000   -4.20762
103360.0000   -4.74737
103400.0000   -4.67361
103440.0000   -4.70571
103480.0000   -4.71787
103520.0000   -4.64902
103560.0000   -4.13103
103600.0000   -4.81030
103640.0000   -5.52926
103680.0000   -5.53971
103720.0000   -4.26293
103760.0000   -4.62438
103800.0000   -5.16988
103840.0000   -4.67325
103880.0000   -4.84339
103920.0000   -5.46668
103960.0000   -4.56271
104000.0000   -4.98654
104040.0000   -5.05444
104080.0000   -5.04340
104120.0000   -5.66245
104160.0000   -5.12870
104200.0000   -4.26968
104240.0000   -4.39514
104280.0000   -6.09404
104320.0000   -6.02857
104360.0000   -5.24427
104400.0000   -6.02169
104440.0000   -5.51426
104480.0000   -5.12959
104520.0000   -5.15281
104560.0000   -4.87943
104600.0000   -5.58239
104640.0000   -5.30497
104680.0000   -4.77573
104720.0000   -5.40293
104760.0000   -5.09078
104800.0000   -4.37122
104840.0000   -5.30519
104880.0000   -5.96572
104920.0000   -4.97552
104960.0000   -4.61679
105000.0000   -4.52195
105040.0000   -5.30261
105080.0000   -5.29995
105120.0000   -5.62350
105160.0000   -5.73959
105200.0000   -5.54543
105240.0000   -5.67295
105280.0000   -5.64512
105320.0000   -4.95763
105360.0000   -4.75278
105400.0000   -4.73361
105440.0000   -5.73311
105480.0000   -4.63985
105520.0000   -5.15514
105560.0000   -4.97294
105600.0000   -5.69208
105640.0000   -4.59313
105680.0000   -5.31571
105720.0000   -4.90782
105760.0000   -5.16619
105800.0000   -4.02879
105840.0000   -4.38942
105880.0000   -5.10446
105920.0000   -4.41059
105960.0000   -4.95073
106000.0000   -5.23453
106040.0000   -4.63917
106080.0000   -4.58942
106120.0000   -3.90675
106160.0000   -5.03812
106200.0000   -4.99293
106240.0000   -5.76447
106280.0000   -5.40627
106320.0000   -5.43998
106360.0000   -5.09169
106400.0000   -4.88936
106440.0000   -5.15787
106480.0000   -4.74854
106520.0000   -4.61789
106560.0000   -4.60832
106600.0000   -4.47089
106640.0000   -4.12124
106680.0000   -5.18377
106720.0000   -5.28573
106760.0000   -4.96345
106800.0000   -4.84907
106840.0000   -4.75615
106880.0000   -4.89177
106920.0000   -4.74887
106960.0000   -5.10816
107000.0000   -4.05424
107040.0000   -5.05900
107080.0000   -5.18233
107120.0000   -4.76199
107160.0000   -4.65525
107200.0000   -5.24510
107240.0000   -5.33216
107280.0000   -4.89013
107320.0000   -4.78816
107360.0000   -5.44271
107400.0000   -4.77132
107440.0000   -4.68886
107480.0000   -4.39410
107520.0000   -5.43867
107560.0000   -5.48034
107600.0000   -5.95793
107640.0000   -5.02686
107680.0000   -5.11615
107720.0000   -5.64959
107760.0000   -6.09247
107800.0000   -5.56238
107840.0000   -4.90277
107880.0000   -5.37801
107920.0000   -5.71437
107960.0000   -5.36520
108000.0000   -5.21099
108040.0000   -5.25705
108080.0000   -5.40178
108120.0000   -5.24412
108160.0000   -5.33228
108200.0000   -5.10831
108240.0000   -4.76421
108280.0000   -5.26320
108320.0000   -4.94145
108360.0000   -4.45687
108400.0000   -5.00175
108440.0000   -5.90440
108480.0000   -5.91454
108520.0000   -6.25104
108560.0000   -6.18213
108600.0000   -6.02312
108640.0000   -5.84661
108680.0000   -5.90552
108720.0000   -5.35871
108760.0000   -5.84883
108800.0000   -4.73306
108840.0000   -4.58990
108880.0000   -6.34199
108920.0000   -4.76346
108960.0000   -5.29639
109000.0000   -6.16371
109040.0000   -5.74345
109080.0000   -4.15491
109120.0000   -5.43365
109160.0000   -6.13629
109200.0000   -4.96494
109240.0000   -5.51933
109280.0000   -5.65577
109320.0000   -4.90099
109360.0000   -5.20149
109400.0000   -6.30108
109440.0000   -4.68100
109480.0000   -5.32254
109520.0000   -5.98360
109560.0000   -5.45572
109600.0000   -5.44099
109640.0000   -6.46152
109680.0000   -5.97756
109720.0000   -6.25844
109760.0000   -5.57145
109800.0000   -6.18425
109840.0000   -5.52573
109880.0000   -4.22159
109920.0000   -4.47843
109960.0000   -4.74509
110000.0000   -4.63468
110040.0000   -5.21036
110080.0000   -4.86468
110120.0000   -5.51843
110160.0000   -5.26096
110200.0000   -5.63247
110240.0000   -5.42875
110280.0000   -4.91334
110320.0000   -4.55855
110360.0000   -4.72581
110400.0000   -5.29724
110440.0000   -5.41536
110480.0000   -5.04587
110520.0000   -5.53428
110560.0000   -5.49784
110600.0000   -5.33907
110640.0000   -4.58754
110680.0000   -5.66871
110720.0000   -4.44556
110760.0000   -5.33533
110800.0000   -5.54182
110840.0000   -4.58514
110880.0000   -4.46406
110920.0000   -4.70745
110960.0000   -4.58958
111000.0000   -4.38051
111040.0000   -3.98997
111080.0000   -3.72676
111120.0000   -4.12478
111160.0000   -4.29142
111200.0000   -4.11504
111240.0000   -4.72556
111280.0000   -4.89530
111320.0000   -4.95734
111360.0000   -4.81361
111400.0000   -5.99026
111440.0000   -5.45422
111480.0000   -4.66294
111520.0000   -6.01331
111560.0000   -5.21149
111600.0000   -5.02557
111640.0000   -5.72834
111680.0000   -6.10623
111720.0000   -5.20771
111760.0000   -5.41606
111800.0000   -5.45496
111840.0000   -5.40391
111880.0000   -5.26801
111920.0000   -6.11590
111960.0000   -5.93965
112000.0000   -5.80277
112040.0000   -5.26684
112080.0000   -5.17781
112120.0000   -5.12992
112160.0000   -5.29862
112200.0000   -5.55126
112240.0000   -4.66887
112280.0000   -6.00270
112320.0000   -5.56658
112360.0000   -5.32125
112400.0000   -5.83077
112440.0000   -5.80272
112480.0000   -5.53894
112520.0000   -5.79038
112560.0000   -6.08632
112600.0000   -5.04962
112640.0000   -4.17180
112680.0000   -3.93767
112720.0000   -4.32875
112760.0000   -5.90912
112800.0000   -4.88818
112840.0000   -4.38974
112880.0000   -4.77596
112920.0000   -4.68907
112960.0000   -4.41398
113000.0000   -5.23329
113040.0000   -5.24677
113080.0000   -4.77206
113120.0000   -4.34820
113160.0000   -5.06321
113200.0000   -5.39179
113240.0000   -5.14416
113280.0000   -5.38063
113320.0000   -5.42583
113360.0000   -4.63905
113400.0000   -6.13583
113440.0000   -5.07329
113480.0000   -5.72716
113520.0000   -4.94391
113560.0000   -4.63138
113600.0000   -4.97010
113640.0000   -4.13124
113680.0000   -5.17353
113720.0000   -5.39676
113760.0000   -5.00535
113800.0000   -4.24831
113840.0000   -4.40224
113880.0000   -4.89069
113920.0000   -5.87498
113960.0000   -6.60881
114000.0000   -5.35226
114040.0000   -4.93835
114080.0000   -3.78188
114120.0000   -5.40796
114160.0000   -4.74446
114200.0000   -3.66852
114240.0000   -4.64037
114280.0000   -5.18464
114320.0000   -5.03444
114360.0000   -4.64509
114400.0000   -4.59408
114440.0000   -5.02539
114480.0000   -4.47403
114520.0000   -4.69586
114560.0000   -4.75658
114600.0000   -4.26957
114640.0000   -4.22554
114680.0000   -3.69960
114720.0000   -4.57260
114760.0000   -5.09109
114800.0000   -4.74916
114840.0000   -4.27158
114880.0000   -4.91222
114920.0000   -5.68562
114960.0000   -5.65098
115000.0000   -4.42030
115040.0000   -5.93240
115080.0000   -6.13462
115120.0000   -5.16506
115160.0000   -4.65719
115200.0000   -4.84283
115240.0000   -4.38044
115280.0000   -4.64708
115320.0000   -5.14324
115360.0000   -5.77574
115400.0000   -4.34696
115440.0000   -5.30750
115480.0000   -4.23488
115520.0000   -4.43226
115560.0000   -5.70386
115600.0000   -4.81458
115640.0000   -5.94420
115680.0000   -5.56072
115720.0000   -5.62331
115760.0000   -5.92392
115800.0000   -5.50728
115840.0000   -5.50815
115880.0000   -6.08125
115920.0000   -5.88303
115960.0000   -5.18772
116000.0000   -4.83133
116040.0000   -5.23455
116080.0000   -6.56339
116120.0000   -4.93176
116160.0000   -5.56575
116200.0000   -4.84413
116240.0000   -4.39387
116280.0000   -5.32154
116320.0000   -4.98427
116360.0000   -4.30315
116400.0000   -5.55598
116440.0000   -5.41833
116480.0000   -4.74588
116520.0000   -4.67536
116560.0000   -4.41480
116600.0000   -4.79986
116640.0000   -5.53456
116680.0000   -4.56225
116720.0000   -4.99819
116760.0000   -4.30888
116800.0000   -4.70022
116840.0000   -4.26572
116880.0000   -4.55914
116920.0000   -4.53853
116960.0000   -5.49601
117000.0000   -4.83286
117040.0000   -4.17308
117080.0000   -4.36146
117120.0000   -5.01253
117160.0000   -5.11280
117200.0000   -5.96828
117240.0000   -5.06869
117280.0000   -4.95104
117320.0000   -5.71160
117360.0000   -6.09550
117400.0000   -5.09271
117440.0000   -4.99681
117480.0000   -4.66837
117520.0000   -4.71005
117560.0000   -4.97884
117600.0000   -4.81569
117640.0000   -4.95724
117680.0000   -4.52068
117720.0000   -4.39155
117760.0000   -4.88416
117800.0000   -6.26965
117840.0000   -6.09187
117880.0000   -6.24558
117920.0000   -4.86577
117960.0000   -5.41729
118000.0000   -6.01025
118040.0000   -5.60591
118080.0000   -5.13809
118120.0000   -5.12178
118160.0000   -5.50254
118200.0000   -5.30883
118240.0000   -5.24466
118280.0000   -4.54940
118320.0000   -5.65016
118360.0000   -5.09943
118400.0000   -5.78272
118440.0000   -5.21822
118480.0000   -5.38933
118520.0000   -5.04082
118560.0000   -4.96646
118600.0000   -5.06411
118640.0000   -4.30827
118680.0000   -5.89104
118720.0000   -5.76687
118760.0000   -5.76357
118800.0000   -5.90679
118840.0000   -5.93450
118880.0000   -5.48517
118920.0000   -4.95830
118960.0000   -5.29432
119000.0000   -5.94641
119040.0000   -5.45436
119080.0000   -5.43648
119120.0000   -5.53978
119160.0000   -5.40338
119200.0000   -5.35626
119240.0000   -6.21454
119280.0000   -5.13963
119320.0000   -5.51388
119360.0000   -5.48392
119400.0000   -5.29682
119440.0000   -5.77588
119480.0000   -5.60934
119520.0000   -5.10174
119560.0000   -5.26229
119600.0000   -4.76470
119640.0000   -5.17301
119680.0000   -4.47579
119720.0000   -6.04351
119760.0000   -5.71035
119800.0000   -6.37844
119840.0000   -5.75480
119880.0000   -5.42516
119920.0000   -4.88689
119960.0000   -5.56842
120000.0000   -5.71927
120040.0000   -5.93809
120080.0000   -5.43222
120120.0000   -4.99632
120160.0000   -5.58605
120200.0000   -4.65785
120240.0000   -5.32846
120280.0000   -5.50555
120320.0000   -5.55640
120360.0000   -5.98007
120400.0000   -5.66480
120440.0000   -6.31174
120480.0000   -5.29913
120520.0000   -5.27810
120560.0000   -5.52301
120600.0000   -5.28374
120640.0000   -4.74929
120680.0000   -5.43027
120720.0000   -4.98375
120760.0000   -5.12459
120800.0000   -5.26753
120840.0000   -4.96582
120880.0000   -5.04442
120920.0000   -5.67080
120960.0000   -4.28124
121000.0000   -4.70954
121040.0000   -4.99643
121080.0000   -4.88999
121120.0000   -4.82578
121160.0000   -5.58011
121200.0000   -5.25243
121240.0000   -5.28598
121280.0000   -5.38079
121320.0000   -4.79474
121360.0000   -4.78315
121400.0000   -5.33395
121440.0000   -4.76749
121480.0000   -5.51133
121520.0000   -5.04268
121560.0000   -5.71033
121600.0000   -5.00991
121640.0000   -4.93476
121680.0000   -4.88868
121720.0000   -5.16273
121760.0000   -5.02601
121800.0000   -4.93819
121840.0000   -5.59104
121880.0000   -5.60984
121920.0000   -5.77382
121960.0000   -5.20229
122000.0000   -5.12204
122040.0000   -5.69046
122080.0000   -4.95465
122120.0000   -4.45847
122160.0000   -4.24793
122200.0000   -5.50093
122240.0000   -5.03651
122280.0000   -4.87502
122320.0000   -4.48171
122360.0000   -4.52953
122400.0000   -4.84045
122440.0000   -4.73664
122480.0000   -4.82128
122520.0000   -4.88793
122560.0000   -4.68335
122600.0000   -4.53099
122640.0000   -4.64210
122680.0000   -5.01162
122720.0000   -4.93932
122760.0000   -4.90240
122800.0000   -5.52865
122840.0000   -4.77375
122880.0000   -4.26398
122920.0000   -3.52261
122960.0000   -3.83927
123000.0000   -4.99746
123040.0000   -4.88830
123080.0000   -5.00011
123120.0000   -5.10812
123160.0000   -6.13623
123200.0000   -5.33488
123240.0000   -5.33285
123280.0000   -5.49771
123320.0000   -6.04666
123360.0000   -5.81778
123400.0000   -4.37252
123440.0000   -5.28118
123480.0000   -4.46279
123520.0000   -4.73826
123560.0000   -4.70832
123600.0000   -4.84622
123640.0000   -5.51753
123680.0000   -5.21985
123720.0000   -5.58909
123760.0000   -4.83298
123800.0000   -4.51876
123840.0000   -4.88323
123880.0000   -4.90625
123920.0000   -4.37578
123960.0000   -4.90904
124000.0000   -3.93607
124040.0000   -4.30873
124080.0000   -5.06936
124120.0000   -4.56250
124160.0000   -5.27774
124200.0000   -4.22110
124240.0000   -4.81774
124280.0000   -4.88250
124320.0000   -4.95323
124360.0000   -4.82943
124400.0000   -5.26186
124440.0000   -5.53812
124480.0000   -5.47732
124520.0000   -5.40876
124560.0000   -5.24131
124600.0000   -4.87120
124640.0000   -4.72851
124680.0000   -4.52084
124720.0000   -4.83727
124760.0000   -6.03986
124800.0000   -5.49408
124840.0000   -4.91202
124880.0000   -4.78282
124920.0000   -5.13788
124960.0000   -5.76505
125000.0000   -4.94303
125040.0000   -4.79366
125080.0000   -4.26558
125120.0000   -4.85437
125160.0000   -5.03466
125200.0000   -4.76741
125240.0000   -5.46259
125280.0000   -5.75320
125320.0000   -5.62790
125360.0000   -5.67949
125400.0000   -6.03283
125440.0000   -4.92696
125480.0000   -4.79363
125520.0000   -4.92705
125560.0000   -5.42334
125600.0000   -4.63195
125640.0000   -4.91433
125680.0000   -4.94004
125720.0000   -5.00185
125760.0000   -3.98640
125800.0000   -4.26567
125840.0000   -4.75284
125880.0000   -4.53574
125920.0000   -4.16086
125960.0000   -4.11085
126000.0000   -5.02044
126040.0000   -3.66000
126080.0000   -4.56959
126120.0000   -4.78112
126160.0000   -4.47518
126200.0000   -4.72222
126240.0000   -5.08657
126280.0000   -5.66849
126320.0000   -5.23617
126360.0000   -5.24972
126400.0000   -5.79108
126440.0000   -5.86977
126480.0000   -4.62674
126520.0000   -5.93372
126560.0000   -4.46943
126600.0000   -4.74517
126640.0000   -5.17964
126680.0000   -5.04689
126720.0000   -4.98619
126760.0000   -4.55042
126800.0000   -4.80026
126840.0000   -4.37362
126880.0000   -4.83000
126920.0000   -6.58542
126960.0000   -5.41145
127000.0000   -5.08871
127040.0000   -5.69155
127080.0000   -5.31699
127120.0000   -5.30979
127160.0000   -5.63872
127200.0000   -5.34297
127240.0000   -5.24646
127280.0000   -5.24565
127320.0000   -5.10211
127360.0000   -4.93857
127400.0000   -5.43158
127440.0000   -5.59984
127480.0000   -5.02561
127520.0000   -4.92452
127560.0000   -5.23021
127600.0000   -5.08729
127640.0000   -5.33719
127680.0000   -6.27480
127720.0000   -4.99922
127760.0000   -5.11570
127800.0000   -6.12684
127840.0000   -5.71995
127880.0000   -5.60317
127920.0000   -5.80221
127960.0000   -5.70417
128000.0000   -5.84898
128040.0000   -5.25009
128080.0000   -5.97675
128120.0000   -5.61722
128160.0000   -5.78686
128200.0000   -5.33809
128240.0000   -5.90950
128280.0000   -5.32505
128320.0000   -5.79550
128360.0000   -5.86974
128400.0000   -4.41577
128440.0000   -5.03518
128480.0000   -5.50852
128520.0000   -5.05019
128560.0000   -5.06805
128600.0000   -4.77639
128640.0000   -4.81143
128680.0000   -5.02162
128720.0000   -4.66121
128760.0000   -4.55647
128800.0000   -4.03819
128840.0000   -4.88989
128880.0000   -4.58159
128920.0000   -4.12886
128960.0000   -4.93853
129000.0000   -5.00198
129040.0000   -4.69016
129080.0000   -5.25788
129120.0000   -5.57977
129160.0000   -5.08944
129200.0000   -5.24233
129240.0000   -5.15385
129280.0000   -3.80472
129320.0000   -4.72032
129360.0000   -3.69466
129400.0000   -4.30838
129440.0000   -4.35576
129480.0000   -4.60280
129520.0000   -4.91018
129560.0000   -4.34003
129600.0000   -5.00467
129640.0000   -5.25298
129680.0000   -6.05609
129720.0000   -5.48002
129760.0000   -5.59674
129800.0000   -5.95810
129840.0000   -5.91303
129880.0000   -4.46284
129920.0000   -5.38569
129960.0000   -5.10376
130000.0000   -4.99430
130040.0000   -4.76385
130080.0000   -5.68024
130120.0000   -4.46773
130160.0000   -5.66860
130200.0000   -5.34735
130240.0000   -5.12933
130280.0000   -5.41081
130320.0000   -4.41653
130360.0000   -4.96639
130400.0000   -5.07635
130440.0000   -5.15727
130480.0000   -4.47111
130520.0000   -4.35677
130560.0000   -4.78125
130600.0000   -4.41929
130640.0000   -4.61951
130680.0000   -5.16536
130720.0000   -4.57648
130760.0000   -4.97222
130800.0000   -4.65367
130840.0000   -5.06549
130880.0000   -4.52701
130920.0000   -5.63068
130960.0000   -4.45090
131000.0000   -5.33721
131040.0000   -4.87608
131080.0000   -5.14592
131120.0000   -5.25384
131160.0000   -5.10790
131200.0000   -4.07431
131240.0000   -4.57192
131280.0000   -4.62873
131320.0000   -3.95329
131360.0000   -4.96433
131400.0000   -4.94833
131440.0000   -4.13274
131480.0000   -4.30407
131520.0000   -4.37438
131560.0000   -4.91390
131600.0000   -5.25694
131640.0000   -5.31630
131680.0000   -5.69193
131720.0000   -4.12423
131760.0000   -5.29105
131800.0000   -4.76847
131840.0000   -4.57390
131880.0000   -4.21057
131920.0000   -4.75830
131960.0000   -5.66121
132000.0000   -6.15398
132040.0000   -5.43865
132080.0000   -5.69173
132120.0000   -5.32845
132160.0000   -6.07900
132200.0000   -5.26972
132240.0000   -4.59853
132280.0000   -5.14525
132320.0000   -4.49443
132360.0000   -5.22539
132400.0000   -4.18403
132440.0000   -4.40900
132480.0000   -5.65603
132520.0000   -5.44552
132560.0000   -5.79161
132600.0000   -4.50427
132640.0000   -6.54989
132680.0000   -5.31864
132720.0000   -6.38335
132760.0000   -6.84139
132800.0000   -5.76573
132840.0000   -5.21074
132880.0000   -5.56837
132920.0000   -5.71406
132960.0000   -4.96503
133000.0000   -4.91176
133040.0000   -5.74331
133080.0000   -5.61306
133120.0000   -6.05772
133160.0000   -5.79284
133200.0000   -5.51820
133240.0000   -4.43351
133280.0000   -4.88513
133320.0000   -5.43683
133360.0000   -6.13654
133400.0000   -6.04460
133440.0000   -6.47894
133480.0000   -5.56508
133520.0000   -7.19113
133560.0000   -5.95090
133600.0000   -6.00416
133640.0000   -5.32728
133680.0000   -5.60424
133720.0000   -5.42280
133760.0000   -5.43434
133800.0000   -5.07528
133840.0000   -5.24651
133880.0000   -5.66197
133920.0000   -5.48887
133960.0000   -5.48102
134000.0000   -5.51659
134040.0000   -6.06207
134080.0000   -4.71346
134120.0000   -5.08559
134160.0000   -5.25539
134200.0000   -4.39603
134240.0000   -6.21312
134280.0000   -6.19499
134320.0000   -5.62081
134360.0000   -5.67123
134400.0000   -5.45798
134440.0000   -4.35946
134480.0000   -4.81067
134520.0000   -4.80793
134560.0000   -5.82612
134600.0000   -5.44101
134640.0000   -5.64643
134680.0000   -4.77875
134720.0000   -4.74698
134760.0000   -5.15911
134800.0000   -5.56652
134840.0000   -5.99457
134880.0000   -5.74598
134920.0000   -5.53579
134960.0000   -5.46633
135000.0000   -4.19362
135040.0000   -4.86991
135080.0000   -3.79109
135120.0000   -4.48854
135160.0000   -4.20532
135200.0000   -4.14611
135240.0000   -4.37130
135280.0000   -4.44683
135320.0000   -4.58369
135360.0000   -5.25044
135400.0000   -4.41430
135440.0000   -4.46002
135480.0000   -4.72862
135520.0000   -4.77840
135560.0000   -5.01322
135600.0000   -4.57659
135640.0000   -5.35275
135680.0000   -5.36312
135720.0000   -5.39482
135760.0000   -4.62304
135800.0000   -5.01190
135840.0000   -4.60591
135880.0000   -4.77534
135920.0000   -5.64884
135960.0000   -5.88940
136000.0000   -5.49637
136040.0000   -5.03397
136080.0000   -5.12016
136120.0000   -5.08070
136160.0000   -5.02954
136200.0000   -4.67399
136240.0000   -5.58817
136280.0000   -6.42969
136320.0000   -5.38599
136360.0000   -5.66217
136400.0000   -5.26638
136440.0000   -5.26307
136480.0000   -6.18823
136520.0000   -5.76638
136560.0000   -6.10038
136600.0000   -5.49890
136640.0000   -6.23377
136680.0000   -6.55331
136720.0000   -5.50767
136760.0000   -5.75726
136800.0000   -6.07622
136840.0000   -6.33514
136880.0000   -6.33438
136920.0000   -6.90144
136960.0000   -6.30912
137000.0000   -6.19068
137040.0000   -6.09392
137080.0000   -6.51371
137120.0000   -6.20937
137160.0000   -5.83418
137200.0000   -6.49988
137240.0000   -5.72881
137280.0000   -5.89368
137320.0000   -6.00274
137360.0000   -5.49230
137400.0000   -5.60356
137440.0000   -4.78028
137480.0000   -5.25869
137520.0000   -5.49049
137560.0000   -5.70077
137600.0000   -5.45466
137640.0000   -4.98337
137680.0000   -6.00529
137720.0000   -5.54792
137760.0000   -6.82713
137800.0000   -6.57243
137840.0000   -6.62255
137880.0000   -5.89614
137920.0000   -5.90001
137960.0000   -4.91444
138000.0000   -5.68552
138040.0000   -6.70741
138080.0000   -6.02478
138120.0000   -5.87405
138160.0000   -4.75202
138200.0000   -4.89699
138240.0000   -5.01069
138280.0000   -5.65518
138320.0000   -4.84249
138360.0000   -5.55636
138400.0000   -5.00208
138440.0000   -6.05383
138480.0000   -5.80528
138520.0000   -5.55130
138560.0000   -5.62170
138600.0000   -5.26079
138640.0000   -5.39290
138680.0000   -5.15190
138720.0000   -4.36896
138760.0000   -5.43744
138800.0000   -5.18549
138840.0000   -4.91704
138880.0000   -4.77231
138920.0000   -5.47739
138960.0000   -4.64477
139000.0000   -5.34923
139040.0000   -5.95320
139080.0000   -5.93583
139120.0000   -5.12716
139160.0000   -5.17538
139200.0000   -4.55963
139240.0000   -4.14913
139280.0000   -4.87090
139320.0000   -5.84223
139360.0000   -4.14022
139400.0000   -5.35087
139440.0000   -3.93383
139480.0000   -4.46266
139520.0000   -4.80855
139560.0000   -5.01866
139600.0000   -4.72334
139640.0000   -4.60491
139680.0000   -5.24143
139720.0000   -5.13273
139760.0000   -5.05286
139800.0000   -4.65924
139840.0000   -4.02527
139880.0000   -4.95823
139920.0000   -5.05617
139960.0000   -5.85331
140000.0000   -5.07726
140040.0000   -4.88324
140080.0000   -4.08345
140120.0000   -5.13801
140160.0000   -4.91694
140200.0000   -3.43956
140240.0000   -3.34764
140280.0000   -2.90095
140320.0000   -3.91005
140360.0000   -3.14241
140400.0000   -3.61943
140440.0000   -4.16553
140480.0000   -2.76528
140520.0000   -3.87493
140560.0000   -3.37659
140600.0000   -3.18292
140640.0000   -2.63918
140680.0000   -3.38289
140720.0000   -2.54198
140760.0000   -2.50103
140800.0000   -3.10320
140840.0000   -4.32646
140880.0000   -3.25252
140920.0000   -3.73819
140960.0000   -3.74895
141000.0000   -3.98818
141040.0000   -3.85842
141080.0000   -3.79896
141120.0000   -3.25766
141160.0000   -3.77762
141200.0000   -4.44727
141240.0000   -4.85683
141280.0000   -4.25184
141320.0000   -3.40039
141360.0000   -4.27786
141400.0000   -3.25670
141440.0000   -3.12723
141480.0000   -3.01647
141520.0000   -2.70803
141560.0000   -3.55112
141600.0000   -3.00949
141640.0000   -2.73799
141680.0000   -2.84742
141720.0000   -3.04542
141760.0000   -2.96375
141800.0000   -2.66825
141840.0000   -2.46832
141880.0000   -2.45461
141920.0000   -3.43299
141960.0000   -3.62272
142000.0000   -2.42680
142040.0000   -3.08379
142080.0000   -3.04840
142120.0000   -3.32908
142160.0000   -3.27829
142200.0000   -3.47770
142240.0000   -4.12161
142280.0000   -4.10658
142320.0000   -4.91756
142360.0000   -4.85662
142400.0000   -4.07411
142440.0000   -3.85092
142480.0000   -4.25419
142520.0000   -3.87405
142560.0000   -3.68126
142600.0000   -4.30479
142640.0000   -3.92856
142680.0000   -4.16209
142720.0000   -3.71612
142760.0000   -4.50586
142800.0000   -4.37654
142840.0000   -2.86628
142880.0000   -3.93282
142920.0000   -3.31806
142960.0000   -3.85073
143000.0000   -4.09062
143040.0000   -5.00283
143080.0000   -4.43199
143120.0000   -4.52033
143160.0000   -4.33236
143200.0000   -4.15273
143240.0000   -4.74995
143280.0000   -4.58216
143320.0000   -4.18142
143360.0000   -4.28589
143400.0000   -3.89814
143440.0000   -4.13246
143480.0000   -4.30596
143520.0000   -3.95661
143560.0000   -4.16900
143600.0000   -3.60879
143640.0000   -4.12866
143680.0000   -4.33165
143720.0000   -4.10100
143760.0000   -4.41932
143800.0000   -4.80793
143840.0000   -4.51257
143880.0000   -4.72395
143920.0000   -5.04776
143960.0000   -4.70107
144000.0000   -4.00329
144040.0000   -5.33183
144080.0000   -4.53735
144120.0000   -5.15219
144160.0000   -3.53179
144200.0000   -4.04889
144240.0000   -4.31552
144280.0000   -4.14765
144320.0000   -4.89130
144360.0000   -4.70850
144400.0000   -3.88209
144440.0000   -4.14754
144480.0000   -4.18071
144520.0000   -3.96657
144560.0000   -4.52385
144600.0000   -3.88271
144640.0000   -3.72046
144680.0000   -3.35918
144720.0000   -4.27244
144760.0000   -3.21098
144800.0000   -3.94288
144840.0000   -4.71388
144880.0000   -4.50990
144920.0000   -4.60711
144960.0000   -4.37895
145000.0000   -3.52168
145040.0000   -4.31528
145080.0000   -3.33612
145120.0000   -4.28498
145160.0000   -3.96314
145200.0000   -4.34486
145240.0000   -4.72648
145280.0000   -4.43213
145320.0000   -3.70488
145360.0000   -4.11185
145400.0000   -3.74749
145440.0000   -2.72664
145480.0000   -2.55213
145520.0000   -3.12276
145560.0000   -2.84072
145600.0000   -2.71272
145640.0000   -3.15924
145680.0000   -3.53501
145720.0000   -3.24324
145760.0000   -3.64407
145800.0000   -3.12074
145840.0000   -2.94555
145880.0000   -3.62491
145920.0000   -4.53306
145960.0000   -4.11249
146000.0000   -4.12001
146040.0000   -3.80591
146080.0000   -3.14004
146120.0000   -4.01189
146160.0000   -5.13012
146200.0000   -4.34271
146240.0000   -4.79099
146280.0000   -3.45123
146320.0000   -4.33706
146360.0000   -3.91124
146400.0000   -3.84592
146440.0000   -3.50029
146480.0000   -2.86862
146520.0000   -3.42734
146560.0000   -3.49707
146600.0000   -3.16103
146640.0000   -3.91283
146680.0000   -3.50750
146720.0000   -2.40325
146760.0000   -3.53373
146800.0000   -2.59512
146840.0000   -2.68856
146880.0000   -3.31286
146920.0000   -3.13920
146960.0000   -3.47123
147000.0000   -2.56546
147040.0000   -2.95709
147080.0000   -3.52695
147120.0000   -3.58561
147160.0000   -3.90534
147200.0000   -4.33486
147240.0000   -4.40583
147280.0000   -4.05088
147320.0000   -4.37278
147360.0000   -4.31081
147400.0000   -3.93302
147440.0000   -3.87646
147480.0000   -3.10959
147520.0000   -3.91706
147560.0000   -2.59701
147600.0000   -3.20807
147640.0000   -2.83385
147680.0000   -2.74057
147720.0000   -3.04235
147760.0000   -2.78845
147800.0000   -3.70740
147840.0000   -2.45053
147880.0000   -3.35960
147920.0000   -3.14240
147960.0000   -3.14475
148000.0000   -3.28409
148040.0000   -2.92544
148080.0000   -2.91934
148120.0000   -1.89789
148160.0000   -2.40769
148200.0000   -3.32195
148240.0000   -2.55179
148280.0000   -2.60313
148320.0000   -3.39258
148360.0000   -2.73823
148400.0000   -3.34977
148440.0000   -2.52668
148480.0000   -3.15091
148520.0000   -3.91526
148560.0000   -3.75791
148600.0000   -3.37158
148640.0000   -3.39765
148680.0000   -3.15700
148720.0000   -3.29622
148760.0000   -3.17809
148800.0000   -3.12807
148840.0000   -2.61013
148880.0000   -2.97783
148920.0000   -2.88821
148960.0000   -2.57210
149000.0000   -2.23765
149040.0000   -2.68282
149080.0000   -2.52199
149120.0000   -2.51801
149160.0000   -3.18839
149200.0000   -2.97237
149240.0000   -3.22220
149280.0000   -2.49096
149320.0000   -2.73108
149360.0000   -3.05876
149400.0000   -2.84932
149440.0000   -2.45698
149480.0000   -2.34303
149520.0000   -3.12399
149560.0000   -3.08865
149600.0000   -3.30515
149640.0000   -2.90369
149680.0000   -2.87028
149720.0000   -1.52781
149760.0000   -2.71702
149800.0000   -3.23690
149840.0000   -2.78444
149880.0000   -2.36087
149920.0000   -2.98603
149960.0000   -2.65660
150000.0000   -3.02245
150040.0000   -3.07307
150080.0000   -3.03244
150120.0000   -3.29390
150160.0000   -3.55047
150200.0000   -2.76645
150240.0000   -3.12057
150280.0000   -3.51715
150320.0000   -3.71165
150360.0000   -3.19381
150400.0000   -3.87839
150440.0000   -3.60970
150480.0000   -3.35742
150520.0000   -3.35067
150560.0000   -3.32235
150600.0000   -3.26893
150640.0000   -2.98569
150680.0000   -2.89841
150720.0000   -3.48462
150760.0000   -3.62149
150800.0000   -2.99171
150840.0000   -3.92114
150880.0000   -3.92247
150920.0000   -3.64272
150960.0000   -3.81086
151000.0000   -3.53587
151040.0000   -3.69698
151080.0000   -3.99906
151120.0000   -3.71379
151160.0000   -3.85394
151200.0000   -3.60595
151240.0000   -4.05771
151280.0000   -5.05182
151320.0000   -3.88302
151360.0000   -3.90088
151400.0000   -3.58343
151440.0000   -4.08348
151480.0000   -4.74237
151520.0000   -4.42323
151560.0000   -4.14699
151600.0000   -3.80634
151640.0000   -3.92694
151680.0000   -4.80868
151720.0000   -4.65097
151760.0000   -3.74873
151800.0000   -4.00535
151840.0000   -3.22027
151880.0000   -2.75854
151920.0000   -2.14475
151960.0000   -3.00765
152000.0000   -2.68975
152040.0000   -3.07307
152080.0000   -1.88860
152120.0000   -3.02653
152160.0000   -2.23129
152200.0000   -2.44491
152240.0000   -1.98382
152280.0000   -2.97805
152320.0000   -4.15011
152360.0000   -2.33694
152400.0000   -2.91832
152440.0000   -3.17784
152480.0000   -2.98244
152520.0000   -3.68807
152560.0000   -3.63836
152600.0000   -2.96348
152640.0000   -3.19499
152680.0000   -2.83103
152720.0000   -2.78098
152760.0000   -3.83726
152800.0000   -3.21908
152840.0000   -2.79427
152880.0000   -2.36326
152920.0000   -3.89191
152960.0000   -3.78659
153000.0000   -3.11824
153040.0000   -3.46024
153080.0000   -3.62641
153120.0000   -3.74094
153160.0000   -3.14547
153200.0000   -3.92409
153240.0000   -4.01604
153280.0000   -3.84934
153320.0000   -3.72309
153360.0000   -3.54932
153400.0000   -2.54146
153440.0000   -2.82705
153480.0000   -2.95834
153520.0000   -3.26624
153560.0000   -3.74444
153600.0000   -4.03999
153640.0000   -3.35206
153680.0000   -4.56015
153720.0000   -4.29133
153760.0000   -3.87258
153800.0000   -3.97062
153840.0000   -3.30496
153880.0000   -3.22887
153920.0000   -2.46861
153960.0000   -2.95247
154000.0000   -3.04237
154040.0000   -4.02249
154080.0000   -3.77011
154120.0000   -3.23543
154160.0000   -3.26900
154200.0000   -4.28084
154240.0000   -4.13512
154280.0000   -3.77914
154320.0000   -3.73909
154360.0000   -4.28815
154400.0000   -3.91778
154440.0000   -2.76883
154480.0000   -3.39578
154520.0000   -2.59848
154560.0000   -3.22197
154600.0000   -4.00009
154640.0000   -3.15290
154680.0000   -3.03464
154720.0000   -3.52759
154760.0000   -3.00902
154800.0000   -3.81817
154840.0000   -3.25956
154880.0000   -3.61980
154920.0000   -2.65549
154960.0000   -3.48582
155000.0000   -3.04067
155040.0000   -2.58205
155080.0000   -3.67379
155120.0000   -4.04662
155160.0000   -3.69653
155200.0000   -3.97051
155240.0000   -4.73679
155280.0000   -3.79674
155320.0000   -3.59803
155360.0000   -3.35771
155400.0000   -4.71593
155440.0000   -3.62293
155480.0000   -4.22936
155520.0000   -3.44600
155560.0000   -3.58268
155600.0000   -4.74150
155640.0000   -3.11706
155680.0000   -3.53256
155720.0000   -3.74077
155760.0000   -3.54791
155800.0000   -4.34635
155840.0000   -2.90925
155880.0000   -3.15536
155920.0000   -3.34445
155960.0000   -4.13189
156000.0000   -3.26739
156040.0000   -4.30811
156080.0000   -4.04587
156120.0000   -3.65182
156160.0000   -4.41491
156200.0000   -4.31068
156240.0000   -4.77355
156280.0000   -4.21230
156320.0000   -3.59508
156360.0000   -4.30256
156400.0000   -4.42722
156440.0000   -4.61928
156480.0000   -3.57935
156520.0000   -4.33957
156560.0000   -4.27492
156600.0000   -3.35551
156640.0000   -3.84555
156680.0000   -3.87387
156720.0000   -3.45970
156760.0000   -3.95934
156800.0000   -3.05924
156840.0000   -2.25560
156880.0000   -3.90364
156920.0000   -2.70626
156960.0000   -4.13433
157000.0000   -3.79738
157040.0000   -3.53198
157080.0000   -3.45096
157120.0000   -3.76372
157160.0000   -2.82479
157200.0000   -3.48852
157240.0000   -3.47313
157280.0000   -2.78692
157320.0000   -3.49062
157360.0000   -4.22844
157400.0000   -3.21588
157440.0000   -3.35881
157480.0000   -3.59899
157520.0000   -3.41106
157560.0000   -3.56331
157600.0000   -3.24091
157640.0000   -4.39961
157680.0000   -3.76726
157720.0000   -3.94676
157760.0000   -3.74175
157800.0000   -3.62175
157840.0000   -3.76936
157880.0000   -4.06026
157920.0000   -3.41299
157960.0000   -4.00434
158000.0000   -3.41146
158040.0000   -3.72019
158080.0000   -3.83037
158120.0000   -3.37736
158160.0000   -3.29591
158200.0000   -3.91221
158240.0000   -3.40281
158280.0000   -2.92522
158320.0000   -2.09390
158360.0000   -2.46856
158400.0000   -3.02454
158440.0000   -2.64095
158480.0000   -2.68240
158520.0000   -2.93042
158560.0000   -2.56994
158600.0000   -3.45409
158640.0000   -2.70786
158680.0000   -3.20855
158720.0000   -2.73842
158760.0000   -1.68425
158800.0000   -2.37862
158840.0000   -2.01957
158880.0000   -2.74812
158920.0000   -3.20159
158960.0000   -3.60792
159000.0000   -3.61679
159040.0000   -2.63352
159080.0000   -3.04571
159120.0000   -2.97025
159160.0000   -3.31627
159200.0000   -3.15478
159240.0000   -2.80129
159280.0000   -2.91332
159320.0000   -3.57392
159360.0000   -2.73912
159400.0000   -3.22574
159440.0000   -3.31951
159480.0000   -3.18078
159520.0000   -3.57147
159560.0000   -3.05391
159600.0000   -3.58543
159640.0000   -3.83973
159680.0000   -3.52762
159720.0000   -2.64200
159760.0000   -3.65085
159800.0000   -2.03255
159840.0000   -2.45488
159880.0000   -3.56366
159920.0000   -3.51324
159960.0000   -3.14621
160000.0000   -3.57736
160040.0000   -3.52849
160080.0000   -3.78819
160120.0000   -3.89435
160160.0000   -4.51535
160200.0000   -4.31799
160240.0000   -4.15786
160280.0000   -3.73472
160320.0000   -3.35972
160360.0000   -3.92548
160400.0000   -4.18066
160440.0000   -2.63763
160480.0000   -3.49703
160520.0000   -3.38219
160560.0000   -3.94952
160600.0000   -3.05704
160640.0000   -3.40747
160680.0000   -3.76498
160720.0000   -3.76799
160760.0000   -4.09524
160800.0000   -4.00586
160840.0000   -3.95796
160880.0000   -4.06140
160920.0000   -4.24402
160960.0000   -3.55827
161000.0000   -4.14611
161040.0000   -3.70156
161080.0000   -3.86914
161120.0000   -3.25975
161160.0000   -4.01827
161200.0000   -3.80102
161240.0000   -2.89276
161280.0000   -3.39981
161320.0000   -3.70427
161360.0000   -3.22436
161400.0000   -3.09699
161440.0000   -2.69061
161480.0000   -2.45161
161520.0000   -3.05252
161560.0000   -3.95145
161600.0000   -2.94747
161640.0000   -3.28657
161680.0000   -3.35810
161720.0000   -4.06061
161760.0000   -3.75301
161800.0000   -4.13038
161840.0000   -3.41794
161880.0000   -3.04353
161920.0000   -2.23204
161960.0000   -2.68294
162000.0000   -2.29923
162040.0000   -2.95248
162080.0000   -2.51376
162120.0000   -2.18217
162160.0000   -3.16951
162200.0000   -3.92112
162240.0000   -3.51990
162280.0000   -3.80908
162320.0000   -3.71478
162360.0000   -3.55804
162400.0000   -2.29595
162440.0000   -4.02509
162480.0000   -3.43449
162520.0000   -3.89060
162560.0000   -3.35281
162600.0000   -2.92406
162640.0000   -4.03395
162680.0000   -3.04325
162720.0000   -2.58458
162760.0000   -3.39256
162800.0000   -3.60834
162840.0000   -3.47872
162880.0000   -2.76658
162920.0000   -2.55509
162960.0000   -3.05137
163000.0000   -3.22649
163040.0000   -3.65874
163080.0000   -3.23681
163120.0000   -3.24211
163160.0000   -3.39143
163200.0000   -3.47319
163240.0000   -2.74905
163280.0000   -2.63043
163320.0000   -3.28427
163360.0000   -3.94329
163400.0000   -3.53838
163440.0000   -4.10732
163480.0000   -4.28430
163520.0000   -3.76465
163560.0000   -3.35688
163600.0000   -2.30093
163640.0000   -2.61474
163680.0000   -2.94278
163720.0000   -2.15990
163760.0000   -2.67785
163800.0000   -2.33074
163840.0000   -2.18982
163880.0000   -3.34939
163920.0000   -3.06013
163960.0000   -3.30429
164000.0000   -2.49492
164040.0000   -2.11114
164080.0000   -1.56302
164120.0000   -2.12253
164160.0000   -2.97298
164200.0000   -3.47398
164240.0000   -2.65985
164280.0000   -2.18438
164320.0000   -2.21097
164360.0000   -2.16630
164400.0000   -1.68696
164440.0000   -2.07839
164480.0000   -1.94737
164520.0000   -1.92763
164560.0000   -2.92177
164600.0000   -2.48705
164640.0000   -3.53717
164680.0000   -2.71041
164720.0000   -2.05145
164760.0000   -2.66486
164800.0000   -4.14197
164840.0000   -3.13062
164880.0000   -2.14870
164920.0000   -3.08625
164960.0000   -2.88375
165000.0000   -2.85412
165040.0000   -2.77739
165080.0000   -3.18617
165120.0000   -3.18087
165160.0000   -3.17752
165200.0000   -3.35216
165240.0000   -3.39472
165280.0000   -2.97947
165320.0000   -2.20457
165360.0000   -3.43839
165400.0000   -3.65904
165440.0000   -1.87811
165480.0000   -2.62003
165520.0000   -1.95334
165560.0000   -2.72084
165600.0000   -2.36080
165640.0000   -2.58162
165680.0000   -2.74594
165720.0000   -1.65921
165760.0000   -2.09578
165800.0000   -2.54243
165840.0000   -2.72065
165880.0000   -2.25939
165920.0000   -2.78131
165960.0000   -2.47648
166000.0000   -2.86341
166040.0000   -4.29019
166080.0000   -3.02909
166120.0000   -3.04716
166160.0000   -2.95176
166200.0000   -2.23645
166240.0000   -2.41512
166280.0000   -3.00725
166320.0000   -3.55064
166360.0000   -3.09750
166400.0000   -3.28670
166440.0000   -2.48221
166480.0000   -3.39674
166520.0000   -2.43777
166560.0000   -2.84147
166600.0000   -2.36304
166640.0000   -2.50644
166680.0000   -3.02471
166720.0000   -3.57457
166760.0000   -3.78930
166800.0000   -4.12479
166840.0000   -4.77257
166880.0000   -3.22344
166920.0000   -3.36197
166960.0000   -3.99451
167000.0000   -3.42605
167040.0000   -3.43626
167080.0000   -4.19989
167120.0000   -3.37663
167160.0000   -4.07494
167200.0000   -3.83778
167240.0000   -3.15644
167280.0000   -3.18212
167320.0000   -3.54529
167360.0000   -3.70085
167400.0000   -3.28410
167440.0000   -4.13477
167480.0000   -4.36223
167520.0000   -3.25326
167560.0000   -3.76891
167600.0000   -3.77319
167640.0000   -3.27226
167680.0000   -3.44173
167720.0000   -2.63189
167760.0000   -2.79105
167800.0000   -2.53370
167840.0000   -3.39996
167880.0000   -3.78846
167920.0000   -3.02576
167960.0000   -3.03640
168000.0000   -3.06383
168040.0000   -2.32376
168080.0000   -2.68556
168120.0000   -2.99615
168160.0000   -2.84157
168200.0000   -2.74020
168240.0000   -2.15425
168280.0000   -3.07876
168320.0000   -2.67041
168360.0000   -3.93284
168400.0000   -3.54059
168440.0000   -3.86308
168480.0000   -3.25865
168520.0000   -2.70646
168560.0000   -2.94073
168600.0000   -2.80963
168640.0000   -2.84738
168680.0000   -4.04687
168720.0000   -4.21450
168760.0000   -3.41642
168800.0000   -2.84679
168840.0000   -3.82304
168880.0000   -3.29208
168920.0000   -3.53752
168960.0000   -4.17836
169000.0000   -3.86721
169040.0000   -3.78877
169080.0000   -3.57160
169120.0000   -2.92150
169160.0000   -3.41148
169200.0000   -3.19277
169240.0000   -3.04900
169280.0000   -3.35463
169320.0000   -3.07395
169360.0000   -2.00570
169400.0000   -2.05602
169440.0000   -1.59027
169480.0000   -1.86714
169520.0000   -1.52696
169560.0000   -2.05992
169600.0000   -2.45825
169640.0000   -3.23952
169680.0000   -2.74085
169720.0000   -3.24182
169760.0000   -2.88631
169800.0000   -2.45430
169840.0000   -3.51274
169880.0000   -3.91747
169920.0000   -3.03946
169960.0000   -3.80200
170000.0000   -4.46216
170040.0000   -3.32903
170080.0000   -3.11621
170120.0000   -3.65729
170160.0000   -3.82193
170200.0000   -3.28006
170240.0000   -2.71939
170280.0000   -3.65436
170320.0000   -2.53699
170360.0000   -4.14892
170400.0000   -2.97152
170440.0000   -2.85772
170480.0000   -3.17617
170520.0000   -2.83416
170560.0000   -3.14879
170600.0000   -2.50510
170640.0000   -2.57055
170680.0000   -2.78291
170720.0000   -2.84057
170760.0000   -3.31407
170800.0000   -2.87485
170840.0000   -3.39809
170880.0000   -3.22426
170920.0000   -2.82570
170960.0000   -2.81602
171000.0000   -3.16008
171040.0000   -3.07486
171080.0000   -3.26514
171120.0000   -2.38344
171160.0000   -2.43951
171200.0000   -2.15851
171240.0000   -3.63838
171280.0000   -3.84653
171320.0000   -2.79721
171360.0000   -2.29823
171400.0000   -2.83103
171440.0000   -3.11965
171480.0000   -2.56473
171520.0000   -2.53203
171560.0000   -2.65595
171600.0000   -3.17720
171640.0000   -2.55602
171680.0000   -3.24398
171720.0000   -3.18507
171760.0000   -3.20469
171800.0000   -2.54645
171840.0000   -2.43397
171880.0000   -3.10492
171920.0000   -3.26158
171960.0000   -2.78240
172000.0000   -2.51073
172040.0000   -2.07640
172080.0000   -3.76437
172120.0000   -3.54106
172160.0000   -4.01320
172200.0000   -2.53251
172240.0000   -3.50358
172280.0000   -2.54485
172320.0000   -2.61041
172360.0000   -1.65149
172400.0000   -2.77169
172440.0000   -3.17324
172480.0000   -2.31861
172520.0000   -2.55136
172560.0000   -2.65685
172600.0000   -3.34663
172640.0000   -2.78422
172680.0000   -3.27180
172720.0000   -2.32695
172760.0000   -3.24469
172800.0000   -3.54256
172840.0000   -3.42829
172880.0000   -2.61756
172920.0000   -1.83287
172960.0000   -1.69937
173000.0000   -2.22503
173040.0000   -3.40375
173080.0000   -4.02194
173120.0000   -2.33382
173160.0000   -3.51330
173200.0000   -2.95852
173240.0000   -2.74490
173280.0000   -3.47162
173320.0000   -4.39105
173360.0000   -3.61374
173400.0000   -3.00825
173440.0000   -3.60313
173480.0000   -3.29006
173520.0000   -2.30957
173560.0000   -2.63774
173600.0000   -2.81982
173640.0000   -2.82335
173680.0000   -2.28255
173720.0000   -2.90382
173760.0000   -2.72746
173800.0000   -2.03894
173840.0000   -2.79735
173880.0000   -2.27399
173920.0000   -2.64651
173960.0000   -2.96049
174000.0000   -2.62113
174040.0000   -2.30501
174080.0000   -2.75357
174120.0000   -3.15312
174160.0000   -1.93934
174200.0000   -3.47981
174240.0000   -3.29583
174280.0000   -2.14631
174320.0000   -3.07936
174360.0000   -2.32268
174400.0000   -2.36880
174440.0000   -2.97838
174480.0000   -2.49620
174520.0000   -1.92486
174560.0000   -2.26842
174600.0000   -2.44783
174640.0000   -1.93321
174680.0000   -2.64008
174720.0000   -1.92365
174760.0000   -2.24756
174800.0000   -2.80092
174840.0000   -1.95013
174880.0000   -2.49773
174920.0000   -2.39525
174960.0000   -1.93042
175000.0000   -2.59831
175040.0000   -2.64316
175080.0000   -2.57042
175120.0000   -2.69375
175160.0000   -2.74873
175200.0000   -2.57269
175240.0000   -2.73051
175280.0000   -2.38415
175320.0000   -1.31378
175360.0000   -1.76102
175400.0000   -2.11616
175440.0000   -2.58820
175480.0000   -2.16886
175520.0000   -2.35459
175560.0000   -2.66654
175600.0000   -2.48379
175640.0000   -1.99244
175680.0000   -2.01825
175720.0000   -1.51182
175760.0000   -2.67753
175800.0000   -2.07483
175840.0000   -1.97291
175880.0000   -2.04392
175920.0000   -2.04107
175960.0000   -1.84239
176000.0000   -1.36285
176040.0000   -1.72520
176080.0000   -1.21672
176120.0000   -1.47753
176160.0000   -2.57458
176200.0000   -2.42997
176240.0000   -2.53559
176280.0000   -1.66347
176320.0000   -2.90652
176360.0000   -2.31475
176400.0000   -2.83043
176440.0000   -3.66154
176480.0000   -2.49039
176520.0000   -2.20549
176560.0000   -2.83035
176600.0000   -2.19317
176640.0000   -2.63778
176680.0000   -2.89698
176720.0000   -2.47414
176760.0000   -2.66715
176800.0000   -1.90767
176840.0000   -3.06555
176880.0000   -2.55231
176920.0000   -3.63432
176960.0000   -3.39867
177000.0000   -3.44988
177040.0000   -3.38827
177080.0000   -3.89558
177120.0000   -2.99981
177160.0000   -3.33286
177200.0000   -2.46453
177240.0000   -2.57077
177280.0000   -2.22564
177320.0000   -1.71673
177360.0000   -2.82090
177400.0000   -4.32703
177440.0000   -3.50962
177480.0000   -4.58482
177520.0000   -4.10045
177560.0000   -3.64909
177600.0000   -3.27927
177640.0000   -2.59158
177680.0000   -2.91365
177720.0000   -2.28261
177760.0000   -1.98629
177800.0000   -2.29449
177840.0000   -2.60480
177880.0000   -2.93158
177920.0000   -3.66189
177960.0000   -3.70180
178000.0000   -3.06266
178040.0000   -3.18865
178080.0000   -3.54416
178120.0000   -3.63697
178160.0000   -2.95224
178200.0000   -3.06964
178240.0000   -4.25219
178280.0000   -2.98676
178320.0000   -2.79144
178360.0000   -2.75500
178400.0000   -2.69322
178440.0000   -2.43264
178480.0000   -3.99677
178520.0000   -2.85364
178560.0000   -3.62547
178600.0000   -2.76826
178640.0000   -3.78810
178680.0000   -2.69795
178720.0000   -4.99925
178760.0000   -4.26831
178800.0000   -4.76262
178840.0000   -4.10641
178880.0000   -3.94232
178920.0000   -3.72634
178960.0000   -4.19264
179000.0000   -3.01787
179040.0000   -3.07194
179080.0000   -2.86609
179120.0000   -3.41148
179160.0000   -3.32816
179200.0000   -2.81697
179240.0000   -2.99594
179280.0000   -2.64852
179320.0000   -2.35438
179360.0000   -2.16192
179400.0000   -2.13151
179440.0000   -2.58221
179480.0000   -2.35491
179520.0000   -2.54565
179560.0000   -2.99041
179600.0000   -2.83599
179640.0000   -1.95605
179680.0000   -2.35087
179720.0000   -3.39154
179760.0000   -3.00698
179800.0000   -3.77427
179840.0000   -1.94994
179880.0000   -3.14254
179920.0000   -2.61230
179960.0000   -3.22428
180000.0000   -3.26763
180040.0000   -3.18138
180080.0000   -3.08786
180120.0000   -2.92916
180160.0000   -2.04402
180200.0000   -3.78448
180240.0000   -2.96008
180280.0000   -2.08211
180320.0000   -1.85783
180360.0000   -1.18988
180400.0000   -1.87659
180440.0000   -2.28846
180480.0000   -1.25745
180520.0000   -1.89235
180560.0000   -3.19240
180600.0000   -3.55682
180640.0000   -2.57733
180680.0000   -3.07739
180720.0000   -2.40857
180760.0000   -2.31663
180800.0000   -2.71707
180840.0000   -1.88349
180880.0000   -3.17267
180920.0000   -3.21923
180960.0000   -1.77591
181000.0000   -1.66097
181040.0000   -2.65212
181080.0000   -2.56304
181120.0000   -2.68467
181160.0000   -2.89144
181200.0000   -2.46058
181240.0000   -2.24414
181280.0000   -1.58167
181320.0000   -2.51747
181360.0000   -2.83043
181400.0000   -3.16717
181440.0000   -2.94157
181480.0000   -2.76594
181520.0000   -2.15249
181560.0000   -2.81073
181600.0000   -3.16614
181640.0000   -3.40129
181680.0000   -3.71666
181720.0000   -2.69698
181760.0000   -2.87804
181800.0000   -3.41387
181840.0000   -2.58260
181880.0000   -2.70604
181920.0000   -2.17430
181960.0000   -2.06053
182000.0000   -3.57430
182040.0000   -3.47013
182080.0000   -2.74084
182120.0000   -3.71882
182160.0000   -2.90823
182200.0000   -2.18943
182240.0000   -2.79014
182280.0000   -1.64104
182320.0000   -1.40374
182360.0000   -2.12520
182400.0000   -2.22430
182440.0000   -2.37508
182480.0000   -2.20105
182520.0000   -1.34475
182560.0000   -1.52297
182600.0000   -2.30607
182640.0000   -1.30023
182680.0000   -2.12327
182720.0000   -2.41496
182760.0000   -2.56601
182800.0000   -2.74320
182840.0000   -2.08454
182880.0000   -2.29848
182920.0000   -1.82793
182960.0000   -2.08717
183000.0000   -2.85593
183040.0000   -2.18716
183080.0000   -1.55244
183120.0000   -1.77924
183160.0000   -2.07357
183200.0000   -1.65954
183240.0000   -0.98302
183280.0000   -1.10559
183320.0000   -0.89876
183360.0000   -0.62817
183400.0000   -1.30586
183440.0000   -1.82340
183480.0000   -2.09350
183520.0000   -1.81906
183560.0000   -1.63979
183600.0000   -2.59658
183640.0000   -2.73766
183680.0000   -3.31919
183720.0000   -2.38500
183760.0000   -2.39031
183800.0000   -1.94243
183840.0000   -2.45364
183880.0000   -3.13701
183920.0000   -2.38573
183960.0000   -1.58633
184000.0000   -2.34505
184040.0000   -1.89253
184080.0000   -2.52238
184120.0000   -2.33896
184160.0000   -2.09054
184200.0000   -2.08897
184240.0000   -2.15273
184280.0000   -1.13562
184320.0000   -1.87664
184360.0000   -2.38153
184400.0000   -2.67905
184440.0000   -2.24198
184480.0000   -2.23822
184520.0000   -2.68835
184560.0000   -1.21250
184600.0000   -1.40709
184640.0000   -1.28823
184680.0000   -1.26999
184720.0000   -1.52291
184760.0000   -2.22087
184800.0000   -2.30953
184840.0000   -2.15060
184880.0000   -2.13294
184920.0000   -2.84261
184960.0000   -2.54487
185000.0000   -2.70290
185040.0000   -2.43119
185080.0000   -1.85484
185120.0000   -1.69329
185160.0000   -2.49666
185200.0000   -2.00279
185240.0000   -2.60623
185280.0000   -2.62576
185320.0000   -1.98601
185360.0000   -2.57859
185400.0000   -2.55229
185440.0000   -3.09961
185480.0000   -2.83617
185520.0000   -2.65772
185560.0000   -1.86944
185600.0000   -1.07980
185640.0000   -2.13246
185680.0000   -2.84480
185720.0000   -3.22801
185760.0000   -2.64616
185800.0000   -2.55697
185840.0000   -2.14106
185880.0000   -3.78498
185920.0000   -4.13938
185960.0000   -3.77206
186000.0000   -2.39871
186040.0000   -2.30299
186080.0000   -2.68596
186120.0000   -2.62082
186160.0000   -1.83930
186200.0000   -1.65470
186240.0000   -2.39160
186280.0000   -2.05834
186320.0000   -2.39621
186360.0000   -1.71151
186400.0000   -3.52756
186440.0000   -2.35279
186480.0000   -2.19659
186520.0000   -2.01761
186560.0000   -2.74589
186600.0000   -3.12906
186640.0000   -2.86732
186680.0000   -3.01759
186720.0000   -2.52544
186760.0000   -1.67271
186800.0000   -2.00681
186840.0000   -2.90564
186880.0000   -2.20963
186920.0000   -2.30268
186960.0000   -2.32159
187000.0000   -2.54091
187040.0000   -2.77322
187080.0000   -1.68277
187120.0000   -1.26874
187160.0000   -2.52603
187200.0000   -2.03854
187240.0000   -2.88483
187280.0000   -1.57320
187320.0000   -2.95314
187360.0000   -2.43001
187400.0000   -1.01478
187440.0000   -0.57268
187480.0000   -1.43073
187520.0000   -2.46525
187560.0000   -2.97981
187600.0000   -3.16525
187640.0000   -3.39121
187680.0000   -2.64146
187720.0000   -2.50940
187760.0000   -2.54759
187800.0000   -3.81798
187840.0000   -3.43846
187880.0000   -2.43760
187920.0000   -3.43164
187960.0000   -1.84278
188000.0000   -2.32879
188040.0000   -1.58620
188080.0000   -2.27188
188120.0000   -2.33948
188160.0000   -2.19094
188200.0000   -3.04646
188240.0000   -2.31848
188280.0000   -1.79778
188320.0000   -2.99276
188360.0000   -2.03237
188400.0000   -3.05264
188440.0000   -2.45205
188480.0000   -1.15232
188520.0000   -1.90916
188560.0000   -2.18786
188600.0000   -2.64001
188640.0000   -2.93085
188680.0000   -2.66795
188720.0000   -2.72530
188760.0000   -2.47442
188800.0000   -1.50360
188840.0000   -2.53241
188880.0000   -2.25644
188920.0000   -1.84969
188960.0000   -1.56360
189000.0000   -1.60984
189040.0000   -1.59239
189080.0000   -2.66597
189120.0000   -1.39078
189160.0000   -1.28298
189200.0000   -0.81711
189240.0000   -1.17645
189280.0000   -2.07634
189320.0000   -2.65110
189360.0000   -1.59473
189400.0000   -1.72616
189440.0000   -1.61503
189480.0000   -1.26717
189520.0000   -1.89031
189560.0000   -1.46055
189600.0000   -1.78685
189640.0000   -1.32179
189680.0000   -2.00843
189720.0000   -1.56775
189760.0000   -1.39968
189800.0000   -1.79737
189840.0000   -1.38331
189880.0000   -1.76454
189920.0000   -2.09398
189960.0000   -3.57465
190000.0000   -3.39046
190040.0000   -2.52858
190080.0000   -2.23687
190120.0000   -1.99136
190160.0000   -2.62914
190200.0000   -2.13606
190240.0000   -2.14571
190280.0000   -3.25899
190320.0000   -3.23167
190360.0000   -2.25032
190400.0000   -1.96428
190440.0000   -3.05837
190480.0000   -2.27832
190520.0000   -2.88239
190560.0000   -3.36915
190600.0000   -2.59553
190640.0000   -2.84180
190680.0000   -2.23455
190720.0000   -2.88778
190760.0000   -2.40466
190800.0000   -3.75903
190840.0000   -3.55806
190880.0000   -2.87713
190920.0000   -2.82965
190960.0000   -3.50245
191000.0000   -3.75722
191040.0000   -4.20250
191080.0000   -4.24458
191120.0000   -3.64776
191160.0000   -4.45436
191200.0000   -3.91324
191240.0000   -3.96421
191280.0000   -3.56743
191320.0000   -3.15992
191360.0000   -2.96189
191400.0000   -2.91870
191440.0000   -3.08079
191480.0000   -3.38695
191520.0000   -2.44658
191560.0000   -3.00370
191600.0000   -3.25107
191640.0000   -2.87729
191680.0000   -3.47139
191720.0000   -2.49869
191760.0000   -3.23360
191800.0000   -2.80035
191840.0000   -4.02657
191880.0000   -3.12591
191920.0000   -3.40992
191960.0000   -3.80552
192000.0000   -3.11565
192040.0000   -3.50433
192080.0000   -3.61862
192120.0000   -3.28898
192160.0000   -3.42986
192200.0000   -3.49285
192240.0000   -3.84860
192280.0000   -3.05505
192320.0000   -2.99272
192360.0000   -2.45356
192400.0000   -2.06056
192440.0000   -1.98219
192480.0000   -2.24724
192520.0000   -1.78267
192560.0000   -1.15109
192600.0000   -1.31726
192640.0000   -2.14259
192680.0000   -1.05894
192720.0000   -1.71955
192760.0000   -3.41615
192800.0000   -2.69612
192840.0000   -2.31435
192880.0000   -2.82699
192920.0000   -2.59646
192960.0000   -3.19104
193000.0000   -3.60514
193040.0000   -4.12908
193080.0000   -3.56035
193120.0000   -2.44701
193160.0000   -3.51367
193200.0000   -3.60789
193240.0000   -3.98924
193280.0000   -3.45459
193320.0000   -3.51279
193360.0000   -4.54734
193400.0000   -3.89386
193440.0000   -4.03702
193480.0000   -3.40715
193520.0000   -3.72067
193560.0000   -4.01093
193600.0000   -4.41732
193640.0000   -3.50920
193680.0000   -4.01953
193720.0000   -4.71587
193760.0000   -4.35059
193800.0000   -3.40083
193840.0000   -3.83369
193880.0000   -4.26841
193920.0000   -3.90857
193960.0000   -3.13880
194000.0000   -2.81289
194040.0000   -3.17791
194080.0000   -2.86504
194120.0000   -3.32976
194160.0000   -2.73733
194200.0000   -2.53023
194240.0000   -3.29617
194280.0000   -2.74304
194320.0000   -2.87039
194360.0000   -3.21106
194400.0000   -2.64190
194440.0000   -2.85708
194480.0000   -3.02045
194520.0000   -3.23715
194560.0000   -2.89615
194600.0000   -4.08831
194640.0000   -3.67615
194680.0000   -3.49426
194720.0000   -2.57730
194760.0000   -1.56524
194800.0000   -3.33857
194840.0000   -2.50479
194880.0000   -2.41002
194920.0000   -2.58540
194960.0000   -2.33775
195000.0000   -2.53727
195040.0000   -3.03945
195080.0000   -2.78388
195120.0000   -3.59180
195160.0000   -3.89810
195200.0000   -4.26829
195240.0000   -3.29046
195280.0000   -3.96756
195320.0000   -4.85104
195360.0000   -3.39900
195400.0000   -3.55939
195440.0000   -4.38512
195480.0000   -3.46164
195520.0000   -3.34229
195560.0000   -2.67816
195600.0000   -1.86092
195640.0000   -3.01984
195680.0000   -3.27564
195720.0000   -2.96157
195760.0000   -2.27201
195800.0000   -3.31177
195840.0000   -2.76431
195880.0000   -2.91350
195920.0000   -2.92661
195960.0000   -2.84444
196000.0000   -3.65303
196040.0000   -4.02384
196080.0000   -4.04545
196120.0000   -3.73162
196160.0000   -4.21455
196200.0000   -3.23402
196240.0000   -2.95212
196280.0000   -3.58403
196320.0000   -2.75609
196360.0000   -2.20458
196400.0000   -2.78517
196440.0000   -3.62905
196480.0000   -3.35348
196520.0000   -3.07568
196560.0000   -3.24379
196600.0000   -3.11588
196640.0000   -3.47603
196680.0000   -2.78582
196720.0000   -3.46040
196760.0000   -3.07823
196800.0000   -2.57070
196840.0000   -3.04285
196880.0000   -3.20931
196920.0000   -4.25170
196960.0000   -3.74220
197000.0000   -3.43506
197040.0000   -4.03636
197080.0000   -3.69719
197120.0000   -2.65209
197160.0000   -3.00304
197200.0000   -4.10364
197240.0000   -3.19932
197280.0000   -3.39243
197320.0000   -3.03542
197360.0000   -4.38112
197400.0000   -3.36484
197440.0000   -3.87441
197480.0000   -4.42334
197520.0000   -3.95552
197560.0000   -3.19420
197600.0000   -3.87569
197640.0000   -2.93080
197680.0000   -2.90080
197720.0000   -3.04758
197760.0000   -3.58745
197800.0000   -3.88570
197840.0000   -3.90400
197880.0000   -3.65352
197920.0000   -3.28845
197960.0000   -3.51500
198000.0000   -4.70612
198040.0000   -4.18612
198080.0000   -4.75475
198120.0000   -4.67940
198160.0000   -4.07200
198200.0000   -4.30043
198240.0000   -4.34998
198280.0000   -2.29548
198320.0000   -3.87453
198360.0000   -3.79020
198400.0000   -3.00201
198440.0000   -3.53202
198480.0000   -2.58990
198520.0000   -3.56446
198560.0000   -2.90425
198600.0000   -3.99632
198640.0000   -3.69429
198680.0000   -4.04392
198720.0000   -4.47183
198760.0000   -4.24862
198800.0000   -3.89367
198840.0000   -3.76462
198880.0000   -5.17903
198920.0000   -4.62972
198960.0000   -4.81297
199000.0000   -4.91727
199040.0000   -4.05227
199080.0000   -4.14936
199120.0000   -4.48087
199160.0000   -4.19611
199200.0000   -5.51713
199240.0000   -4.99025
199280.0000   -4.62395
199320.0000   -4.65609
199360.0000   -4.17258
199400.0000   -3.74573
199440.0000   -3.18564
199480.0000   -3.44342
199520.0000   -3.62508
199560.0000   -4.24123
199600.0000   -5.10291
199640.0000   -3.83208
199680.0000   -2.50093
199720.0000   -4.32333
199760.0000   -2.85732
199800.0000   -3.42238
199840.0000   -4.05677
199880.0000   -4.31950
199920.0000   -3.76665
199960.0000   -3.81245
200000.0000   -3.22017
200040.0000   -3.71855
200080.0000   -3.96389
200120.0000   -4.10956
200160.0000   -4.29130
200200.0000   -3.27875
200240.0000   -3.36787
200280.0000   -3.60378
200320.0000   -3.71607
200360.0000   -4.49538
200400.0000   -3.97217
200440.0000   -3.09369
200480.0000   -4.40974
200520.0000   -3.88770
200560.0000   -3.12239
200600.0000   -4.05345
200640.0000   -3.23486
200680.0000   -3.88855
200720.0000   -2.87772
200760.0000   -3.09611
200800.0000   -3.35522
200840.0000   -3.77485
200880.0000   -3.12798
200920.0000   -4.66636
200960.0000   -4.76255
201000.0000   -3.96491
201040.0000   -4.07604
201080.0000   -3.94764
201120.0000   -4.33321
201160.0000   -3.61792
201200.0000   -4.43972
201240.0000   -3.57215
201280.0000   -4.29429
201320.0000   -4.08878
201360.0000   -3.87956
201400.0000   -4.25631
201440.0000   -3.81048
201480.0000   -4.46325
201520.0000   -4.74960
201560.0000   -4.92591
201600.0000   -3.78914
201640.0000   -3.90445
201680.0000   -4.26369
201720.0000   -5.32248
201760.0000   -4.46679
201800.0000   -4.58887
201840.0000   -3.95297
201880.0000   -4.29831
201920.0000   -4.27659
201960.0000   -5.21078
202000.0000   -3.84445
202040.0000   -4.05717
202080.0000   -4.12223
202120.0000   -3.59845
202160.0000   -4.82940
202200.0000   -4.58253
202240.0000   -4.03096
202280.0000   -4.40309
202320.0000   -4.38378
202360.0000   -3.58343
202400.0000   -2.70430
202440.0000   -3.56829
202480.0000   -3.41861
202520.0000   -3.37657
202560.0000   -3.15483
202600.0000   -4.08878
202640.0000   -3.90006
202680.0000   -2.71507
202720.0000   -3.81409
202760.0000   -4.63693
202800.0000   -4.40803
202840.0000   -4.83636
202880.0000   -4.56617
202920.0000   -4.06546
202960.0000   -5.03424
203000.0000   -5.18322
203040.0000   -4.42929
203080.0000   -4.53474
203120.0000   -4.48320
203160.0000   -3.99025
203200.0000   -3.79166
203240.0000   -4.27001
203280.0000   -3.91033
203320.0000   -4.27697
203360.0000   -3.45950
203400.0000   -4.71783
203440.0000   -4.09377
203480.0000   -3.69623
203520.0000   -3.55211
203560.0000   -3.97868
203600.0000   -3.18955
203640.0000   -3.25518
203680.0000   -2.34060
203720.0000   -3.50493
203760.0000   -3.00874
203800.0000   -3.16078
203840.0000   -3.64536
203880.0000   -3.41368
203920.0000   -3.22865
203960.0000   -3.61184
204000.0000   -3.01439
204040.0000   -3.19437
204080.0000   -3.37847
204120.0000   -3.56618
204160.0000   -3.73206
204200.0000   -4.26954
204240.0000   -3.46679
204280.0000   -3.52515
204320.0000   -3.19505
204360.0000   -3.75108
204400.0000   -4.67478
204440.0000   -4.48350
204480.0000   -3.68560
204520.0000   -3.24910
204560.0000   -3.05714
204600.0000   -3.13229
204640.0000   -3.56844
204680.0000   -3.73463
204720.0000   -3.13145
204760.0000   -3.40341
204800.0000   -3.85785
204840.0000   -3.40175
204880.0000   -3.87729
204920.0000   -3.12097
204960.0000   -3.13054
205000.0000   -2.89200
205040.0000   -3.27275
205080.0000   -3.46228
205120.0000   -4.45196
205160.0000   -2.70382
205200.0000   -3.36002
205240.0000   -2.35356
205280.0000   -3.25167
205320.0000   -3.55892
205360.0000   -3.77002
205400.0000   -3.19597
205440.0000   -3.51891
205480.0000   -3.01370
205520.0000   -3.12280
205560.0000   -3.03961
205600.0000   -2.89344
205640.0000   -3.31521
205680.0000   -2.76567
205720.0000   -3.03983
205760.0000   -3.38293
205800.0000   -3.83252
205840.0000   -3.10850
205880.0000   -4.51873
205920.0000   -4.45799
205960.0000   -5.05233
206000.0000   -4.78412
206040.0000   -3.47676
206080.0000   -4.89972
206120.0000   -4.54306
206160.0000   -3.74460
206200.0000   -3.12579
206240.0000   -2.87363
206280.0000   -4.18324
206320.0000   -3.86525
206360.0000   -4.49219
206400.0000   -4.08532
206440.0000   -3.80688
206480.0000   -3.30315
206520.0000   -3.99764
206560.0000   -2.66461
206600.0000   -3.41426
206640.0000   -3.99563
206680.0000   -4.13564
206720.0000   -3.26382
206760.0000   -3.92560
206800.0000   -4.18386
206840.0000   -3.93609
206880.0000   -3.75679
206920.0000   -3.73508
206960.0000   -2.95289
207000.0000   -3.04495
207040.0000   -2.40167
207080.0000   -3.46807
207120.0000   -3.92228
207160.0000   -3.45230
207200.0000   -3.03337
207240.0000   -3.40790
207280.0000   -3.44506
207320.0000   -3.08829
207360.0000   -3.75210
207400.0000   -2.66166
207440.0000   -3.69438
207480.0000   -3.93847
207520.0000   -3.99708
207560.0000   -4.53934
207600.0000   -3.32383
207640.0000   -3.67293
207680.0000   -3.20001
207720.0000   -4.51721
207760.0000   -5.08404
207800.0000   -4.70128
207840.0000   -4.55317
207880.0000   -4.73562
207920.0000   -4.58334
207960.0000   -4.15896
208000.0000   -3.92771
208040.0000   -4.55506
208080.0000   -4.39888
208120.0000   -4.11005
208160.0000   -4.27302
208200.0000   -4.13373
208240.0000   -5.19464
208280.0000   -3.59772
208320.0000   -4.56362
208360.0000   -4.58130
208400.0000   -3.95852
208440.0000   -4.08352
208480.0000   -4.04285
208520.0000   -4.87765
208560.0000   -3.58760
208600.0000   -3.90511
208640.0000   -3.81746
208680.0000   -3.44375
208720.0000   -3.20749
208760.0000   -3.89513
208800.0000   -3.60423
208840.0000   -4.72417
208880.0000   -2.97557
208920.0000   -2.82406
208960.0000   -3.62830
209000.0000   -3.81985
209040.0000   -3.26466
209080.0000   -3.83829
209120.0000   -2.88171
209160.0000   -3.99814
209200.0000   -3.60593
209240.0000   -2.98657
209280.0000   -3.58848
209320.0000   -3.10266
209360.0000   -3.10967
209400.0000   -3.94080
209440.0000   -3.47131
209480.0000   -3.59818
209520.0000   -3.26461
209560.0000   -3.69840
209600.0000   -3.27263
209640.0000   -3.13270
209680.0000   -4.06845
209720.0000   -4.01022
209760.0000   -3.43070
209800.0000   -4.11721
209840.0000   -3.19913
209880.0000   -3.53683
209920.0000   -3.62252
209960.0000   -3.96631
210000.0000   -3.46426
210040.0000   -2.09514
210080.0000   -3.55441
210120.0000   -3.11228
210160.0000   -4.24379
210200.0000   -3.19297
210240.0000   -3.39319
210280.0000   -4.33986
210320.0000   -3.12384
210360.0000   -4.06716
210400.0000   -4.20400
210440.0000   -4.16997
210480.0000   -3.75585
210520.0000   -3.14708
210560.0000   -4.50682
210600.0000   -3.83834
210640.0000   -3.28199
210680.0000   -3.95202
210720.0000   -3.51669
210760.0000   -3.66759
210800.0000   -3.62866
210840.0000   -2.56323
210880.0000   -3.37574
210920.0000   -3.21305
210960.0000   -3.79619
211000.0000   -3.16332
211040.0000   -3.47042
211080.0000   -2.41331
211120.0000   -2.82204
211160.0000   -2.48010
211200.0000   -3.17092
211240.0000   -3.42839
211280.0000   -3.13545
211320.0000   -4.18959
211360.0000   -3.24539
211400.0000   -3.58898
211440.0000   -3.93089
211480.0000   -3.78671
211520.0000   -4.18984
211560.0000   -3.30781
211600.0000   -2.74322
211640.0000   -3.63538
211680.0000   -3.22577
211720.0000   -3.47698
211760.0000   -3.43095
211800.0000   -3.57864
211840.0000   -3.62002
211880.0000   -4.15250
211920.0000   -3.54514
211960.0000   -4.38713
212000.0000   -2.78488
212040.0000   -2.41385
212080.0000   -2.98614
212120.0000   -3.65298
212160.0000   -3.51318
212200.0000   -2.70596
212240.0000   -2.90770
212280.0000   -3.46040
212320.0000   -3.16473
212360.0000   -3.38640
212400.0000   -3.77930
212440.0000   -3.46153
212480.0000   -4.35381
212520.0000   -3.63174
212560.0000   -3.53109
212600.0000   -3.61883
212640.0000   -2.73019
212680.0000   -3.65505
212720.0000   -2.59419
212760.0000   -2.86470
212800.0000   -2.53306
212840.0000   -3.16323
212880.0000   -3.17742
212920.0000   -2.63709
212960.0000   -3.19300
213000.0000   -4.07077
213040.0000   -3.09867
213080.0000   -3.81303
213120.0000   -3.83646
213160.0000   -3.25244
213200.0000   -3.69591
213240.0000   -2.95956
213280.0000   -3.94404
213320.0000   -3.63259
213360.0000   -3.02769
213400.0000   -2.94297
213440.0000   -2.51049
213480.0000   -3.63567
213520.0000   -3.43818
213560.0000   -2.30424
213600.0000   -2.83802
213640.0000   -2.66652
213680.0000   -2.50493
213720.0000   -3.21405
213760.0000   -4.20109
213800.0000   -4.82467
213840.0000   -3.99800
213880.0000   -3.62916
213920.0000   -3.23972
213960.0000   -3.39697
214000.0000   -3.85550
214040.0000   -3.26641
214080.0000   -2.55457
214120.0000   -2.00330
214160.0000   -2.87621
214200.0000   -3.90302
214240.0000   -3.92073
214280.0000   -3.42494
214320.0000   -3.37888
214360.0000   -3.29443
214400.0000   -3.52578
214440.0000   -3.97047
214480.0000   -4.05965
214520.0000   -4.30582
214560.0000   -4.19633
214600.0000   -3.94062
214640.0000   -3.33870
214680.0000   -3.34513
214720.0000   -3.25975
214760.0000   -3.11821
214800.0000   -2.76722
214840.0000   -4.01010
214880.0000   -3.85071
214920.0000   -4.08719
214960.0000   -3.88052
215000.0000   -3.64307
215040.0000   -3.67224
215080.0000   -3.59332
215120.0000   -2.97302
215160.0000   -4.43189
215200.0000   -4.59447
215240.0000   -3.56638
215280.0000   -2.85135
215320.0000   -4.58225
215360.0000   -3.42644
215400.0000   -4.13198
215440.0000   -3.88373
215480.0000   -3.89448
215520.0000   -3.78397
215560.0000   -3.68140
215600.0000   -3.87235
215640.0000   -4.25886
215680.0000   -3.89405
215720.0000   -2.69391
215760.0000   -4.24318
215800.0000   -4.26052
215840.0000   -3.70222
215880.0000   -3.46160
215920.0000   -3.32606
215960.0000   -3.37002
216000.0000   -3.73647
216040.0000   -4.25811
216080.0000   -4.76918
216120.0000   -4.31344
216160.0000   -4.62480
216200.0000   -3.59847
216240.0000   -3.77328
216280.0000   -3.97386
216320.0000   -4.43462
216360.0000   -3.23586
216400.0000   -3.44454
216440.0000   -4.03612
216480.0000   -4.40553
216520.0000   -3.54909
216560.0000   -2.66857
216600.0000   -3.98460
216640.0000   -3.21166
216680.0000   -3.46258
216720.0000   -3.01179
216760.0000   -3.31755
216800.0000   -2.98329
216840.0000   -2.86975
216880.0000   -2.52601
216920.0000   -3.06278
216960.0000   -3.19523
217000.0000   -3.66379
217040.0000   -3.73412
217080.0000   -3.67539
217120.0000   -3.20511
217160.0000   -3.31985
217200.0000   -5.03808
217240.0000   -2.96581
217280.0000   -3.70334
217320.0000   -3.20584
217360.0000   -2.78835
217400.0000   -2.19003
217440.0000   -3.18574
217480.0000   -2.87978
217520.0000   -2.57122
217560.0000   -3.78448
217600.0000   -3.29326
217640.0000   -2.91990
217680.0000   -2.98440
217720.0000   -3.01511
217760.0000   -2.79560
217800.0000   -3.63373
217840.0000   -2.90203
217880.0000   -1.98282
217920.0000   -2.36158
217960.0000   -2.80119
218000.0000   -2.67215
218040.0000   -2.76191
218080.0000   -2.81270
218120.0000   -2.99217
218160.0000   -3.14144
218200.0000   -3.23421
218240.0000   -3.25037
218280.0000   -2.98373
218320.0000   -4.51468
218360.0000   -3.86719
218400.0000   -3.13878
218440.0000   -2.48175
218480.0000   -3.11392
218520.0000   -2.28164
218560.0000   -2.09872
218600.0000   -2.29299
218640.0000   -2.14917
218680.0000   -3.10499
218720.0000   -3.33620
218760.0000   -3.82749
218800.0000   -3.51525
218840.0000   -3.94781
218880.0000   -3.41736
218920.0000   -3.59258
218960.0000   -3.15323
219000.0000   -3.06155
219040.0000   -3.29092
219080.0000   -2.61704
219120.0000   -2.77703
219160.0000   -2.72783
219200.0000   -2.29111
219240.0000   -3.05426
219280.0000   -2.75223
219320.0000   -3.18161
219360.0000   -2.86476
219400.0000   -2.25651
219440.0000   -2.76982
219480.0000   -2.61801
219520.0000   -2.07162
219560.0000   -3.02215
219600.0000   -2.72347
219640.0000   -2.29873
219680.0000   -2.24499
219720.0000   -3.57030
219760.0000   -4.01368
219800.0000   -4.50236
219840.0000   -3.84144
219880.0000   -3.02153
219920.0000   -3.69485
219960.0000   -3.64378
220000.0000   -3.47412
220040.0000   -4.43034
220080.0000   -2.77432
220120.0000   -3.05595
220160.0000   -2.59218
220200.0000   -2.75392
220240.0000   -2.27240
220280.0000   -4.08135
220320.0000   -3.90927
220360.0000   -2.45979
220400.0000   -3.82606
220440.0000   -3.39463
220480.0000   -2.26421
220520.0000   -2.07445
220560.0000   -3.02991
220600.0000   -2.31913
220640.0000   -2.92051
220680.0000   -2.66481
220720.0000   -3.37284
220760.0000   -2.97548
220800.0000   -1.95432
220840.0000   -2.58687
220880.0000   -2.63860
220920.0000   -2.38026
220960.0000   -2.40853
221000.0000   -2.56832
221040.0000   -3.06311
221080.0000   -3.58308
221120.0000   -2.00550
221160.0000   -4.14608
221200.0000   -2.60622
221240.0000   -3.50079
221280.0000   -2.69157
221320.0000   -3.73430
221360.0000   -3.01068
221400.0000   -3.27333
221440.0000   -2.34917
221480.0000   -3.57036
221520.0000   -2.58068
221560.0000   -2.61439
221600.0000   -2.69307
221640.0000   -1.97229
221680.0000   -2.03833
221720.0000   -2.54216
221760.0000   -3.22915
221800.0000   -2.89224
221840.0000   -2.72401
221880.0000   -1.75079
221920.0000   -2.96739
221960.0000   -3.36354
222000.0000   -3.62492
222040.0000   -3.72465
222080.0000   -3.51728
222120.0000   -2.87060
222160.0000   -2.79902
222200.0000   -3.85859
222240.0000   -4.34486
222280.0000   -4.08051
222320.0000   -3.76091
222360.0000   -2.77697
222400.0000   -3.94033
222440.0000   -3.55309
222480.0000   -3.24331
222520.0000   -2.68084
222560.0000   -3.50585
222600.0000   -3.09069
222640.0000   -3.06572
222680.0000   -3.20962
222720.0000   -3.79669
222760.0000   -4.14543
222800.0000   -4.15664
222840.0000   -3.67104
222880.0000   -4.50063
222920.0000   -2.66244
222960.0000   -3.55269
223000.0000   -2.67140
223040.0000   -2.70010
223080.0000   -2.25740
223120.0000   -2.98104
223160.0000   -3.46363
223200.0000   -4.42850
223240.0000   -3.22951
223280.0000   -3.68896
223320.0000   -3.63390
223360.0000   -3.63488
223400.0000   -3.12688
223440.0000   -3.29217
223480.0000   -3.19605
223520.0000   -2.76385
223560.0000   -4.76367
223600.0000   -3.55095
223640.0000   -2.96713
223680.0000   -3.09478
223720.0000   -3.43914
223760.0000   -3.03060
223800.0000   -3.46276
223840.0000   -3.08002
223880.0000   -3.20507
223920.0000   -3.81299
223960.0000   -3.50180
224000.0000   -4.06562
224040.0000   -3.66574
224080.0000   -3.74239
224120.0000   -3.04873
224160.0000   -3.44791
224200.0000   -2.65314
224240.0000   -3.35269
224280.0000   -2.63245
224320.0000   -2.65117
224360.0000   -3.95271
224400.0000   -2.82877
224440.0000   -3.50982
224480.0000   -3.17386
224520.0000   -3.35972
224560.0000   -3.34724
224600.0000   -3.42611
224640.0000   -3.41291
224680.0000   -3.09779
224720.0000   -3.03668
224760.0000   -3.66424
224800.0000   -2.89221
224840.0000   -4.26104
224880.0000   -3.95722
224920.0000   -3.71672
224960.0000   -3.70415
225000.0000   -3.70654
225040.0000   -4.27882
225080.0000   -3.41187
225120.0000   -3.40213
225160.0000   -2.74854
225200.0000   -3.25875
225240.0000   -3.20714
225280.0000   -4.05612
225320.0000   -3.80648
225360.0000   -4.09540
225400.0000   -4.14288
225440.0000   -3.49464
225480.0000   -3.22545
225520.0000   -2.83118
225560.0000   -2.61706
225600.0000   -3.21947
225640.0000   -3.10361
225680.0000   -2.79342
225720.0000   -2.09823
225760.0000   -2.13027
225800.0000   -3.05828
225840.0000   -3.43884
225880.0000   -2.92217
225920.0000   -4.00105
225960.0000   -3.31452
226000.0000   -3.85710
226040.0000   -3.28268
226080.0000   -3.36898
226120.0000   -4.11463
226160.0000   -3.49493
226200.0000   -2.05384
226240.0000   -2.89537
226280.0000   -2.80331
226320.0000   -3.33924
226360.0000   -3.10340
226400.0000   -3.24980
226440.0000   -4.02114
226480.0000   -2.52478
226520.0000   -2.47311
226560.0000   -2.13663
226600.0000   -2.13794
226640.0000   -3.19618
226680.0000   -3.76330
226720.0000   -2.83066
226760.0000   -3.65829
226800.0000   -4.00218
226840.0000   -3.67661
226880.0000   -3.69874
226920.0000   -3.67438
226960.0000   -2.79260
227000.0000   -2.94018
227040.0000   -2.72339
227080.0000   -2.93616
227120.0000   -3.02514
227160.0000   -4.20395
227200.0000   -4.19850
227240.0000   -4.36054
227280.0000   -2.62373
227320.0000   -3.15797
227360.0000   -2.60534
227400.0000   -3.00565
227440.0000   -2.80081
227480.0000   -4.07823
227520.0000   -3.91828
227560.0000   -4.03665
227600.0000   -4.49458
227640.0000   -3.86826
227680.0000   -4.21426
227720.0000   -4.37025
227760.0000   -4.28358
227800.0000   -3.74649
227840.0000   -3.26927
227880.0000   -3.48137
227920.0000   -3.00329
227960.0000   -3.89917
228000.0000   -3.81092
228040.0000   -4.14224
228080.0000   -3.83492
228120.0000   -3.17663
228160.0000   -3.42180
228200.0000   -4.27333
228240.0000   -4.37478
228280.0000   -3.64003
228320.0000   -3.96925
228360.0000   -3.88947
228400.0000   -3.32066
228440.0000   -3.25441
228480.0000   -3.21280
228520.0000   -3.20922
228560.0000   -3.74361
228600.0000   -4.17254
228640.0000   -4.01550
228680.0000   -3.13723
228720.0000   -3.44230
228760.0000   -3.40910
228800.0000   -2.71996
228840.0000   -2.75865
228880.0000   -2.85846
228920.0000   -3.22220
228960.0000   -3.56831
229000.0000   -2.99535
229040.0000   -2.82505
229080.0000   -3.43206
229120.0000   -3.41264
229160.0000   -3.19543
229200.0000   -3.44081
229240.0000   -3.74760
229280.0000   -4.01087
229320.0000   -3.65015
229360.0000   -3.92970
229400.0000   -4.65396
229440.0000   -4.27755
229480.0000   -3.44697
229520.0000   -3.88730
229560.0000   -4.15754
229600.0000   -4.01533
229640.0000   -3.44104
229680.0000   -3.70045
229720.0000   -4.12695
229760.0000   -3.78376
229800.0000   -3.84022
229840.0000   -2.86124
229880.0000   -3.29611
229920.0000   -3.49135
229960.0000   -2.63252
230000.0000   -3.25749
230040.0000   -3.09477
230080.0000   -2.96749
230120.0000   -2.48976
230160.0000   -2.22004
230200.0000   -2.92993
230240.0000   -3.26721
230280.0000   -3.18659
230320.0000   -2.89826
230360.0000   -2.72761
230400.0000   -3.24541
230440.0000   -3.29380
230480.0000   -3.62898
230520.0000   -3.96475
230560.0000   -3.20363
230600.0000   -2.65199
230640.0000   -3.23519
230680.0000   -3.83662
230720.0000   -2.84119
230760.0000   -3.70585
230800.0000   -3.21136
230840.0000   -3.87531
230880.0000   -3.83863
230920.0000   -3.04269
230960.0000   -2.50095
231000.0000   -2.50766
231040.0000   -2.84350
231080.0000   -2.84078
231120.0000   -3.74271
231160.0000   -2.97989
231200.0000   -2.09504
231240.0000   -2.74806
231280.0000   -2.54854
231320.0000   -3.03122
231360.0000   -3.43285
231400.0000   -3.31072
231440.0000   -3.11683
231480.0000   -3.78370
231520.0000   -3.96004
231560.0000   -3.62262
231600.0000   -4.31261
231640.0000   -3.10731
231680.0000   -3.19173
231720.0000   -3.23260
231760.0000   -2.99404
231800.0000   -3.04607
231840.0000   -3.13408
231880.0000   -2.88975
231920.0000   -3.65273
231960.0000   -3.66794
232000.0000   -3.43161
232040.0000   -3.33772
232080.0000   -4.00740
232120.0000   -3.92534
232160.0000   -4.05219
232200.0000   -3.90728
232240.0000   -4.18982
232280.0000   -2.76795
232320.0000   -2.81678
232360.0000   -2.90909
232400.0000   -2.72768
232440.0000   -2.34562
232480.0000   -2.23956
232520.0000   -2.92155
232560.0000   -3.18777
232600.0000   -2.37763
232640.0000   -3.44989
232680.0000   -3.61099
232720.0000   -3.87226
232760.0000   -4.24874
232800.0000   -3.42944
232840.0000   -3.82452
232880.0000   -3.43186
232920.0000   -2.75648
232960.0000   -2.90786
233000.0000   -2.75215
233040.0000   -2.62520
233080.0000   -3.56641
233120.0000   -3.78566
233160.0000   -3.74246
233200.0000   -3.96894
233240.0000   -3.73252
233280.0000   -3.65792
233320.0000   -3.27312
233360.0000   -3.47822
233400.0000   -3.28502
233440.0000   -3.54176
233480.0000   -3.96535
233520.0000   -3.86998
233560.0000   -4.50220
233600.0000   -3.69357
233640.0000   -3.46071
233680.0000   -4.47484
233720.0000   -3.75266
233760.0000   -2.49536
233800.0000   -1.78162
233840.0000   -1.77755
233880.0000   -3.34150
233920.0000   -1.96746
233960.0000   -3.13908
234000.0000   -2.96623
234040.0000   -2.23563
234080.0000   -1.43059
234120.0000   -2.66235
234160.0000   -2.59985
234200.0000   -3.52858
234240.0000   -2.52815
234280.0000   -3.07270
234320.0000   -3.14610
234360.0000   -2.88608
234400.0000   -2.92970
234440.0000   -3.21798
234480.0000   -3.06616
234520.0000   -3.66874
234560.0000   -2.68867
234600.0000   -3.10704
234640.0000   -2.45911
234680.0000   -2.48270
234720.0000   -2.28663
234760.0000   -3.07415
234800.0000   -2.93258
234840.0000   -3.52010
234880.0000   -3.31491
234920.0000   -4.42232
234960.0000   -3.45094
235000.0000   -3.33083
235040.0000   -4.29884
235080.0000   -4.07498
235120.0000   -3.39614
235160.0000   -4.36656
235200.0000   -3.89538
235240.0000   -3.61334
235280.0000   -2.63051
235320.0000   -3.92151
235360.0000   -4.05026
235400.0000   -4.16655
235440.0000   -3.76881
235480.0000   -4.01052
235520.0000   -3.33433
235560.0000   -2.90350
235600.0000   -2.59886
235640.0000   -3.69837
235680.0000   -3.72516
235720.0000   -3.33686
235760.0000   -3.64484
235800.0000   -2.69372
235840.0000   -3.22823
235880.0000   -2.63141
235920.0000   -3.39158
235960.0000   -2.86062
236000.0000   -3.02687
236040.0000   -3.22601
236080.0000   -2.96008
236120.0000   -2.45252
236160.0000   -3.14506
236200.0000   -3.29082
236240.0000   -2.49042
236280.0000   -3.67224
236320.0000   -2.72785
236360.0000   -3.00718
236400.0000   -3.32722
236440.0000   -3.56179
236480.0000   -2.95668
236520.0000   -2.57170
236560.0000   -2.75474
236600.0000   -3.41109
236640.0000   -3.24798
236680.0000   -3.27437
236720.0000   -3.81551
236760.0000   -3.61947
236800.0000   -2.11476
236840.0000   -3.09529
236880.0000   -2.85667
236920.0000   -1.74484
236960.0000   -1.64312
237000.0000   -2.08315
237040.0000   -2.62253
237080.0000   -2.68443
237120.0000   -2.82899
237160.0000   -2.59804
237200.0000   -3.58222
237240.0000   -2.29380
237280.0000   -3.05878
237320.0000   -3.64679
237360.0000   -3.65955
237400.0000   -2.79027
237440.0000   -3.03635
237480.0000   -2.91522
237520.0000   -2.84096
237560.0000   -3.55652
237600.0000   -3.52517
237640.0000   -3.53735
237680.0000   -3.79229
237720.0000   -2.74727
237760.0000   -2.77651
237800.0000   -2.43291
237840.0000   -2.29201
237880.0000   -1.97799
237920.0000   -2.47894
237960.0000   -3.10453
238000.0000   -2.70595
238040.0000   -2.21980
238080.0000   -1.96812
238120.0000   -2.95432
238160.0000   -3.08816
238200.0000   -2.95339
238240.0000   -2.65123
238280.0000   -2.77821
238320.0000   -2.54437
238360.0000   -1.53130
238400.0000   -1.76607
238440.0000   -1.62430
238480.0000   -3.33399
238520.0000   -2.07010
238560.0000   -2.40938
238600.0000   -2.27567
238640.0000   -2.17825
238680.0000   -2.16535
238720.0000   -3.82403
238760.0000   -3.48090
238800.0000   -3.03980
238840.0000   -3.49224
238880.0000   -3.45906
238920.0000   -3.25252
238960.0000   -2.72019
239000.0000   -2.85634
239040.0000   -3.31262
239080.0000   -2.94485
239120.0000   -2.18614
239160.0000   -2.13027
239200.0000   -2.82438
239240.0000   -2.45331
239280.0000   -3.41786
239320.0000   -3.87169
239360.0000   -3.27914
239400.0000   -4.16627
239440.0000   -4.19945
239480.0000   -4.38811
239520.0000   -3.95173
239560.0000   -3.47245
239600.0000   -3.12350
239640.0000   -3.47803
239680.0000   -3.60151
239720.0000   -3.75604
239760.0000   -2.65440
239800.0000   -3.27780
239840.0000   -2.80094
239880.0000   -3.13256
239920.0000   -2.79873
239960.0000   -3.22925
240000.0000   -1.84225
240040.0000   -2.64388
240080.0000   -3.13695
240120.0000   -2.99001
240160.0000   -3.48753
240200.0000   -2.03153
240240.0000   -2.76968
240280.0000   -2.52337
240320.0000   -2.44635
240360.0000   -1.90424
240400.0000   -2.43646
240440.0000   -2.13443
240480.0000   -2.59850
240520.0000   -2.42641
240560.0000   -2.78195
240600.0000   -2.22832
240640.0000   -2.60728
240680.0000   -3.82317
240720.0000   -2.88199
240760.0000   -3.28361
240800.0000   -2.96131
240840.0000   -3.22840
240880.0000   -2.10835
240920.0000   -1.46800
240960.0000   -2.35531
241000.0000   -3.16223
241040.0000   -2.94545
241080.0000   -3.56560
241120.0000   -2.78862
241160.0000   -3.11886
241200.0000   -2.80440
241240.0000   -3.13561
241280.0000   -2.60214
241320.0000   -2.84159
241360.0000   -2.45865
241400.0000   -2.98488
241440.0000   -2.49898
241480.0000   -3.06744
241520.0000   -3.46846
241560.0000   -3.21104
241600.0000   -3.77065
241640.0000   -4.01144
241680.0000   -3.13937
241720.0000   -4.16865
241760.0000   -3.08026
241800.0000   -2.56145
241840.0000   -3.20994
241880.0000   -3.48049
241920.0000   -3.40551
241960.0000   -2.56809
242000.0000   -3.70203
242040.0000   -3.36898
242080.0000   -2.39283
242120.0000   -2.38559
242160.0000   -2.96223
242200.0000   -3.07780
242240.0000   -2.44862
242280.0000   -2.07811
242320.0000   -2.45175
242360.0000   -2.07346
242400.0000   -3.40858
242440.0000   -3.37522
242480.0000   -3.26941
242520.0000   -2.89693
242560.0000   -3.27363
242600.0000   -5.09166
242640.0000   -3.86752
242680.0000   -3.00880
242720.0000   -3.45020
242760.0000   -4.13880
242800.0000   -3.13966
242840.0000   -3.44012
242880.0000   -4.32827
242920.0000   -2.68337
242960.0000   -2.29995
243000.0000   -3.90118
243040.0000   -3.10508
243080.0000   -3.37099
243120.0000   -3.89640
243160.0000   -3.44233
243200.0000   -3.66432
243240.0000   -3.58941
243280.0000   -3.56154
243320.0000   -3.55614
243360.0000   -2.66297
243400.0000   -4.11452
243440.0000   -4.02780
243480.0000   -3.07181
243520.0000   -3.31849
243560.0000   -3.05149
243600.0000   -2.49463
243640.0000   -2.78233
243680.0000   -2.79022
243720.0000   -2.46816
243760.0000   -2.77683
243800.0000   -3.38850
243840.0000   -3.90635
243880.0000   -3.57885
243920.0000   -3.33746
243960.0000   -3.96086
244000.0000   -3.79898
244040.0000   -3.42744
244080.0000   -3.08785
244120.0000   -3.60227
244160.0000   -3.83244
244200.0000   -3.04616
244240.0000   -2.54631
244280.0000   -3.42709
244320.0000   -3.82654
244360.0000   -2.65405
244400.0000   -2.85996
244440.0000   -3.37666
244480.0000   -4.18561
244520.0000   -3.75403
244560.0000   -3.20324
244600.0000   -2.67789
244640.0000   -3.00444
244680.0000   -3.18492
244720.0000   -2.56958
244760.0000   -3.13099
244800.0000   -2.22523
244840.0000   -2.38029
244880.0000   -3.02305
244920.0000   -2.72407
244960.0000   -3.72925
245000.0000   -3.76665
245040.0000   -3.39959
245080.0000   -3.12701
245120.0000   -4.43395
245160.0000   -4.00117
245200.0000   -3.59740
245240.0000   -4.49082
245280.0000   -3.30816
245320.0000   -3.46638
245360.0000   -3.23720
245400.0000   -2.97149
245440.0000   -2.03465
245480.0000   -2.57839
245520.0000   -2.65045
245560.0000   -2.97490
245600.0000   -3.68467
245640.0000   -2.62137
245680.0000   -2.74058
245720.0000   -2.77296
245760.0000   -3.00512
245800.0000   -3.58254
245840.0000   -2.37515
245880.0000   -3.27002
245920.0000   -2.67587
245960.0000   -3.57906
246000.0000   -3.17035
246040.0000   -3.84654
246080.0000   -3.42529
246120.0000   -3.38096
246160.0000   -3.35406
246200.0000   -4.16901
246240.0000   -3.05321
246280.0000   -1.95582
246320.0000   -2.42244
246360.0000   -2.50181
246400.0000   -2.91508
246440.0000   -3.19851
246480.0000   -4.23854
246520.0000   -2.89761
246560.0000   -4.17994
246600.0000   -4.33401
246640.0000   -4.70676
246680.0000   -4.16608
246720.0000   -3.52622
246760.0000   -3.92893
246800.0000   -3.34821
246840.0000   -3.32548
246880.0000   -3.18504
246920.0000   -3.64005
246960.0000   -3.64483
247000.0000   -4.55093
247040.0000   -4.65116
247080.0000   -4.98952
247120.0000   -4.38350
247160.0000   -4.85230
247200.0000   -4.73869
247240.0000   -3.30873
247280.0000   -2.98017
247320.0000   -4.21417
247360.0000   -3.16119
247400.0000   -3.15441
247440.0000   -3.89163
247480.0000   -4.07941
247520.0000   -3.74122
247560.0000   -3.96853
247600.0000   -4.55509
247640.0000   -3.54834
247680.0000   -3.23461
247720.0000   -2.58560
247760.0000   -3.55768
247800.0000   -2.86073
247840.0000   -3.77151
247880.0000   -2.16655
247920.0000   -1.69361
247960.0000   -1.53783
248000.0000   -2.24433
248040.0000   -2.33487
248080.0000   -2.58819
248120.0000   -2.80021
248160.0000   -2.82839
248200.0000   -2.08838
248240.0000   -2.76642
248280.0000   -2.89363
248320.0000   -2.89348
248360.0000   -2.31365
248400.0000   -2.55666
248440.0000   -2.36674
248480.0000   -2.17224
248520.0000   -1.94878
248560.0000   -2.30647
248600.0000   -2.24717
248640.0000   -2.11459
248680.0000   -1.45524
248720.0000   -2.24403
248760.0000   -2.16375
248800.0000   -2.22749
248840.0000   -2.22135
248880.0000   -1.05586
248920.0000   -2.53811
248960.0000   -2.17498
249000.0000   -2.66890
249040.0000   -2.67941
249080.0000   -3.10706
249120.0000   -2.87062
249160.0000   -3.21684
249200.0000   -3.91799
249240.0000   -2.88457
249280.0000   -2.84940
249320.0000   -3.14805
249360.0000   -4.11917
249400.0000   -2.84743
249440.0000   -2.12635
249480.0000   -2.09548
249520.0000   -2.49790
249560.0000   -2.30118
249600.0000   -2.63704
249640.0000   -2.03506
249680.0000   -2.21925
249720.0000   -1.75187
249760.0000   -1.49965
249800.0000   -2.64537
249840.0000   -2.31113
249880.0000   -2.43861
249920.0000   -2.14041
249960.0000   -1.66815
250000.0000   -1.83492
250040.0000   -2.69274
250080.0000   -2.31368
250120.0000   -3.07885
250160.0000   -2.58689
250200.0000   -2.93869
250240.0000   -2.64670
250280.0000   -2.79958
250320.0000   -2.10134
250360.0000   -3.13058
250400.0000   -2.27087
250440.0000   -2.32675
250480.0000   -2.10162
250520.0000   -2.57378
250560.0000   -2.64047
250600.0000   -2.59233
250640.0000   -1.70415
250680.0000   -2.56988
250720.0000   -3.40375
250760.0000   -2.58570
250800.0000   -3.14988
250840.0000   -1.94535
250880.0000   -2.03199
250920.0000   -2.26242
250960.0000   -2.39199
251000.0000   -3.03383
251040.0000   -1.73232
251080.0000   -2.73714
251120.0000   -1.41044
251160.0000   -2.61477
251200.0000   -2.83028
251240.0000   -2.73280
251280.0000   -2.61105
251320.0000   -3.24446
251360.0000   -2.23046
251400.0000   -1.80512
251440.0000   -2.16783
251480.0000   -2.75921
251520.0000   -2.75999
251560.0000   -3.09076
251600.0000   -2.96804
251640.0000   -2.61333
251680.0000   -2.81125
251720.0000   -2.66857
251760.0000   -2.23528
251800.0000   -2.77386
251840.0000   -2.63721
251880.0000   -3.05116
251920.0000   -2.73052
251960.0000   -3.22356
252000.0000   -3.22270
252040.0000   -1.76998
252080.0000   -2.28154
252120.0000   -2.58449
252160.0000   -2.22309
252200.0000   -1.89629
252240.0000   -1.80608
252280.0000   -1.60434
252320.0000   -1.43042
252360.0000   -0.88618
252400.0000   -2.29573
252440.0000   -2.08356
252480.0000   -2.59412
252520.0000   -1.98706
252560.0000   -2.04283
252600.0000   -3.11696
252640.0000   -1.93660
252680.0000   -1.95885
252720.0000   -1.57286
252760.0000   -1.80211
252800.0000   -2.57610
252840.0000   -2.28409
252880.0000   -2.55331
252920.0000   -2.09820
252960.0000   -2.31628
253000.0000   -2.06714
253040.0000   -3.24329
253080.0000   -2.83920
253120.0000   -2.88099
253160.0000   -1.98402
253200.0000   -2.35119
253240.0000   -2.69862
253280.0000   -2.21274
253320.0000   -2.45168
253360.0000   -2.77672
253400.0000   -2.34960
253440.0000   -3.30419
253480.0000   -3.73763
253520.0000   -3.89737
253560.0000   -3.80304
253600.0000   -2.02610
253640.0000   -3.15644
253680.0000   -2.53638
253720.0000   -2.12396
253760.0000   -2.95299
253800.0000   -3.71212
253840.0000   -3.68593
253880.0000   -3.37878
253920.0000   -4.26270
253960.0000   -3.33607
254000.0000   -3.41609
254040.0000   -2.64454
254080.0000   -2.09535
254120.0000   -1.95532
254160.0000   -2.06102
254200.0000   -1.59287
254240.0000   -2.84438
254280.0000   -2.42217
254320.0000   -2.34369
254360.0000   -3.36909
254400.0000   -2.83038
254440.0000   -2.90766
254480.0000   -2.56218
254520.0000   -2.15700
254560.0000   -2.48900
254600.0000   -2.04202
254640.0000   -2.13303
254680.0000   -3.01764
254720.0000   -1.97701
254760.0000   -2.73430
254800.0000   -1.48195
254840.0000   -2.01430
254880.0000   -2.54346
254920.0000   -2.02949
254960.0000   -2.56714
255000.0000   -1.92659
255040.0000   -2.56475
255080.0000   -2.56410
255120.0000   -2.66597
255160.0000   -2.62692
255200.0000   -3.47837
255240.0000   -1.81923
255280.0000   -2.27652
255320.0000   -3.92323
255360.0000   -4.10309
255400.0000   -3.37912
255440.0000   -2.95993
255480.0000   -2.59827
255520.0000   -2.86026
255560.0000   -2.07796
255600.0000   -2.25425
255640.0000   -3.41601
255680.0000   -2.79804
255720.0000   -2.62484
255760.0000   -2.04833
255800.0000   -2.42057
255840.0000   -2.31987
255880.0000   -2.96728
255920.0000   -2.63998
255960.0000   -3.07394
256000.0000   -3.01868
256040.0000   -2.69849
256080.0000   -2.99849
256120.0000   -2.45489
256160.0000   -2.92642
256200.0000   -2.08764
256240.0000   -2.33374
256280.0000   -2.76893
256320.0000   -2.67125
256360.0000   -2.57943
256400.0000   -1.76254
256440.0000   -2.49367
256480.0000   -2.74947
256520.0000   -3.32774
256560.0000   -3.23107
256600.0000   -2.29060
256640.0000   -3.03097
256680.0000   -2.55441
256720.0000   -2.24043
256760.0000   -2.69806
256800.0000   -2.44100
256840.0000   -2.37887
256880.0000   -2.22093
256920.0000   -3.11328
256960.0000   -2.13913
257000.0000   -2.54979
257040.0000   -2.90484
257080.0000   -2.42886
257120.0000   -3.10451
257160.0000   -3.46136
257200.0000   -3.26748
257240.0000   -2.30862
257280.0000   -2.75533
257320.0000   -1.81775
257360.0000   -2.21728
257400.0000   -2.81572
257440.0000   -2.25078
257480.0000   -2.54906
257520.0000   -2.40143
257560.0000   -3.03941
257600.0000   -3.41220
257640.0000   -2.54503
257680.0000   -2.42138
257720.0000   -3.38552
257760.0000   -2.99160
257800.0000   -3.36909
257840.0000   -2.91557
257880.0000   -2.26481
257920.0000   -2.23746
257960.0000   -2.71407
258000.0000   -2.91560
258040.0000   -2.61519
258080.0000   -3.21895
258120.0000   -3.05864
258160.0000   -3.36696
258200.0000   -2.86632
258240.0000   -2.69632
258280.0000   -2.79863
258320.0000   -2.09117
258360.0000   -2.90710
258400.0000   -2.52295
258440.0000   -1.72508
258480.0000   -2.71580
258520.0000   -2.18272
258560.0000   -2.32146
258600.0000   -2.85021
258640.0000   -2.59849
258680.0000   -3.19822
258720.0000   -2.99337
258760.0000   -2.56494
258800.0000   -2.23446
258840.0000   -3.90591
258880.0000   -3.36161
258920.0000   -2.63288
258960.0000   -3.11060
259000.0000   -2.83080
259040.0000   -3.04897
259080.0000   -3.08553
259120.0000   -2.81470
259160.0000   -2.55212
259200.0000   -3.41549
259240.0000   -3.42264
259280.0000   -2.80044
259320.0000   -1.73331
259360.0000   -2.54013
259400.0000   -2.73479
259440.0000   -2.98946
259480.0000   -3.18637
259520.0000   -3.14229
259560.0000   -2.76461
259600.0000   -2.48612
259640.0000   -3.42505
259680.0000   -3.12190
259720.0000   -3.83956
259760.0000   -2.92547
259800.0000   -3.12532
259840.0000   -4.05003
259880.0000   -2.96953
259920.0000   -3.13398
259960.0000   -2.71531
260000.0000   -3.41236
260040.0000   -3.45708
260080.0000   -3.06962
260120.0000   -3.29490
260160.0000   -2.91993
260200.0000   -2.83491
260240.0000   -3.60730
260280.0000   -2.93842
260320.0000   -2.44762
260360.0000   -3.14841
260400.0000   -3.06596
260440.0000   -2.05105
260480.0000   -2.88600
260520.0000   -3.04921
260560.0000   -2.91432
260600.0000   -3.38464
260640.0000   -3.03868
260680.0000   -2.66717
260720.0000   -3.16088
260760.0000   -3.76495
260800.0000   -3.19403
260840.0000   -2.74982
260880.0000   -4.49639
260920.0000   -3.13648
260960.0000   -3.08000
261000.0000   -3.26511
261040.0000   -2.92874
261080.0000   -3.35973
261120.0000   -4.19805
261160.0000   -2.54594
261200.0000   -3.28239
261240.0000   -2.90129
261280.0000   -3.50435
261320.0000   -3.95835
261360.0000   -2.35761
261400.0000   -1.57164
261440.0000   -2.03992
261480.0000   -2.88919
261520.0000   -2.18528
261560.0000   -1.64439
261600.0000   -2.48448
261640.0000   -2.53239
261680.0000   -3.61866
261720.0000   -2.41581
261760.0000   -1.75935
261800.0000   -2.31162
261840.0000   -2.47214
261880.0000   -3.18579
261920.0000   -2.61923
261960.0000   -1.91460
262000.0000   -2.09446
262040.0000   -2.85701
262080.0000   -2.81428
262120.0000   -2.78844
262160.0000   -2.54101
262200.0000   -2.39142
262240.0000   -1.94938
262280.0000   -1.41255
262320.0000   -1.94527
262360.0000   -2.48240
262400.0000   -2.79638
262440.0000   -3.32605
262480.0000   -1.20237
262520.0000   -2.66325
262560.0000   -2.86221
262600.0000   -2.70012
262640.0000   -1.44575
262680.0000   -2.24405
262720.0000   -2.25695
262760.0000   -1.54050
262800.0000   -2.12611
262840.0000   -1.63856
262880.0000   -1.23021
262920.0000   -1.26166
262960.0000   -1.37911
263000.0000   -2.71408
263040.0000   -3.31684
263080.0000   -3.04497
263120.0000   -1.91594
263160.0000   -2.03525
263200.0000   -2.21833
263240.0000   -2.73372
263280.0000   -1.97265
263320.0000   -2.36677
263360.0000   -2.85619
263400.0000   -1.87299
263440.0000   -1.99999
263480.0000   -2.35928
263520.0000   -1.01547
263560.0000   -1.95403
263600.0000   -1.99908
263640.0000   -1.83449
263680.0000   -2.10429
263720.0000   -3.16838
263760.0000   -2.96375
263800.0000   -2.69182
263840.0000   -3.30518
263880.0000   -3.08398
263920.0000   -2.50069
263960.0000   -2.45953
264000.0000   -1.25167
264040.0000   -2.28050
264080.0000   -2.18976
264120.0000   -1.45912
264160.0000   -0.85405
264200.0000   -1.94871
264240.0000   -0.64020
264280.0000   -1.17211
264320.0000   -1.25436
264360.0000   -1.80057
264400.0000   -1.47970
264440.0000   -2.88789
264480.0000   -1.83983
264520.0000   -2.46771
264560.0000   -2.13958
264600.0000   -2.44962
264640.0000   -2.29014
264680.0000   -1.53265
264720.0000   -2.17055
264760.0000   -2.51437
264800.0000   -2.81178
264840.0000   -1.42701
264880.0000   -3.28286
264920.0000   -2.76949
264960.0000   -3.53993
265000.0000   -2.73425
265040.0000   -2.86613
265080.0000   -3.47346
265120.0000   -2.76598
265160.0000   -2.58227
265200.0000   -3.01357
265240.0000   -2.80825
265280.0000   -2.01305
265320.0000   -2.16880
265360.0000   -1.78615
265400.0000   -1.91580
265440.0000   -2.37883
265480.0000   -2.22640
265520.0000   -2.42828
265560.0000   -2.79732
265600.0000   -2.80170
265640.0000   -2.72803
265680.0000   -2.50097
265720.0000   -3.00036
265760.0000   -2.61775
265800.0000   -2.83281
265840.0000   -2.66274
265880.0000   -2.05038
265920.0000   -3.01163
265960.0000   -2.79305
266000.0000   -2.01023
266040.0000   -2.85005
266080.0000   -2.69949
266120.0000   -3.31043
266160.0000   -3.23052
266200.0000   -3.92760
266240.0000   -2.59125
266280.0000   -1.93323
266320.0000   -1.78432
266360.0000   -3.21888
266400.0000   -3.33663
266440.0000   -3.12340
266480.0000   -2.59599
266520.0000   -3.29848
266560.0000   -2.14137
266600.0000   -2.28724
266640.0000   -2.48050
266680.0000   -2.61561
266720.0000   -2.95550
266760.0000   -2.70597
266800.0000   -2.18671
266840.0000   -2.45103
266880.0000   -1.87340
266920.0000   -1.20987
266960.0000   -2.05734
267000.0000   -1.37178
267040.0000   -1.36409
267080.0000   -1.72786
267120.0000   -2.89624
267160.0000   -1.51047
267200.0000   -2.18894
267240.0000   -2.52727
267280.0000   -1.66511
267320.0000   -1.63189
267360.0000   -2.93848
267400.0000   -3.29660
267440.0000   -2.70587
267480.0000   -2.77006
267520.0000   -2.40617
267560.0000   -2.75886
267600.0000   -2.56780
267640.0000   -3.04510
267680.0000   -2.25829
267720.0000   -1.98965
267760.0000   -3.22156
267800.0000   -1.87205
267840.0000   -2.93620
267880.0000   -2.97235
267920.0000   -3.07192
267960.0000   -3.42858
268000.0000   -3.01832
268040.0000   -3.60311
268080.0000   -2.73259
268120.0000   -2.24858
268160.0000   -2.91965
268200.0000   -2.53149
268240.0000   -3.06012
268280.0000   -1.90176
268320.0000   -2.01802
268360.0000   -1.59903
268400.0000   -2.34343
268440.0000   -2.03143
268480.0000   -1.82734
268520.0000   -1.92086
268560.0000   -3.01065
268600.0000   -1.24604
268640.0000   -1.51206
268680.0000   -2.63863
268720.0000   -1.72635
268760.0000   -1.93905
268800.0000   -2.45982
268840.0000   -2.27065
268880.0000   -2.59861
268920.0000   -2.28064
268960.0000   -3.66486
269000.0000   -3.25610
269040.0000   -3.31740
269080.0000   -3.21296
269120.0000   -4.07562
269160.0000   -3.33266
269200.0000   -3.41397
269240.0000   -2.73570
269280.0000   -2.86386
269320.0000   -4.12302
269360.0000   -2.82414
269400.0000   -3.89187
269440.0000   -4.01951
269480.0000   -3.25138
269520.0000   -2.59348
269560.0000   -2.61283
269600.0000   -4.17038
269640.0000   -3.38541
269680.0000   -3.91125
269720.0000   -3.35746
269760.0000   -2.69395
269800.0000   -2.52487
269840.0000   -2.50108
269880.0000   -2.36247
269920.0000   -2.90459
269960.0000   -2.96903
270000.0000   -2.12821
270040.0000   -2.89900
270080.0000   -2.42602
270120.0000   -3.09190
270160.0000   -2.30478
270200.0000   -2.06646
270240.0000   -2.22953
270280.0000   -2.28177
270320.0000   -2.38198
270360.0000   -2.79383
270400.0000   -2.17258
270440.0000   -2.26204
270480.0000   -2.00962
270520.0000   -2.71351
270560.0000   -1.92301
270600.0000   -0.68221
270640.0000   -1.69860
270680.0000   -2.37944
270720.0000   -2.84747
270760.0000   -2.37516
270800.0000   -2.40698
270840.0000   -3.08011
270880.0000   -3.94455
270920.0000   -2.14943
270960.0000   -2.55267
271000.0000   -3.04328
271040.0000   -2.57200
271080.0000   -1.45600
271120.0000   -1.69515
271160.0000   -1.78406
271200.0000   -1.47594
271240.0000   -2.65308
271280.0000   -2.41964
271320.0000   -1.78217
271360.0000   -0.94110
271400.0000   -1.63175
271440.0000   -1.80952
271480.0000   -2.36306
271520.0000   -2.63522
271560.0000   -2.47803
271600.0000   -2.62145
271640.0000   -1.78692
271680.0000   -2.18885
271720.0000   -3.02624
271760.0000   -2.34901
271800.0000   -0.40387
271840.0000   -2.40730
271880.0000   -1.81760
271920.0000   -2.22851
271960.0000   -2.05875
272000.0000   -2.29308
272040.0000   -1.59348
272080.0000   -2.03658
272120.0000   -2.01644
272160.0000   -2.64059
272200.0000   -2.11392
272240.0000   -2.41849
272280.0000   -3.30797
272320.0000   -2.49401
272360.0000   -3.36738
272400.0000   -3.52568
272440.0000   -2.91952
272480.0000   -3.11653
272520.0000   -2.82964
272560.0000   -3.40213
272600.0000   -3.58463
272640.0000   -2.39282
272680.0000   -2.82433
272720.0000   -2.29923
272760.0000   -2.85247
272800.0000   -2.69646
272840.0000   -2.74728
272880.0000   -1.57828
272920.0000   -1.71966
272960.0000   -1.07013
273000.0000   -1.57016
273040.0000   -1.99949
273080.0000   -1.13404
273120.0000   -2.21640
273160.0000   -1.23127
273200.0000   -1.78573
273240.0000   -1.73144
273280.0000   -1.59248
273320.0000   -1.95852
273360.0000   -2.98117
273400.0000   -1.88897
273440.0000   -1.59093
273480.0000   -1.88398
273520.0000   -1.96869
273560.0000   -2.89196
273600.0000   -2.82377
273640.0000   -2.85223
273680.0000   -3.78415
273720.0000   -2.96053
273760.0000   -3.52310
273800.0000   -3.08216
273840.0000   -2.69637
273880.0000   -3.26008
273920.0000   -2.65342
273960.0000   -2.32069
274000.0000   -2.85950
274040.0000   -3.10718
274080.0000   -2.48243
274120.0000   -3.04206
274160.0000   -2.97804
274200.0000   -2.30265
274240.0000   -2.34108
274280.0000   -2.46944
274320.0000   -3.41763
274360.0000   -2.24986
274400.0000   -3.06808
274440.0000   -3.58277
274480.0000   -3.15167
274520.0000   -2.93804
274560.0000   -2.32715
274600.0000   -2.58488
274640.0000   -2.51651
274680.0000   -3.19224
274720.0000   -2.27079
274760.0000   -3.07198
274800.0000   -2.54828
274840.0000   -2.16387
274880.0000   -3.02676
274920.0000   -3.34066
274960.0000   -2.61128
275000.0000   -2.64047
275040.0000   -2.80473
275080.0000   -1.99974
275120.0000   -3.42133
275160.0000   -3.97837
275200.0000   -3.39513
275240.0000   -2.96296
275280.0000   -2.19110
275320.0000   -2.67413
275360.0000   -1.68481
275400.0000   -1.98401
275440.0000   -2.35433
275480.0000   -2.39936
275520.0000   -3.08073
275560.0000   -1.60439
275600.0000   -2.12086
275640.0000   -1.58054
275680.0000   -1.74312
275720.0000   -1.68974
275760.0000   -2.18811
275800.0000   -2.39712
275840.0000   -2.62317
275880.0000   -2.74695
275920.0000   -1.85446
275960.0000   -2.01921
276000.0000   -2.13685
276040.0000   -1.82190
276080.0000   -2.06147
276120.0000   -2.23503
276160.0000   -1.67912
276200.0000   -3.22996
276240.0000   -2.69628
276280.0000   -3.44602
276320.0000   -2.54273
276360.0000   -1.60676
276400.0000   -2.07276
276440.0000   -2.23929
276480.0000   -2.39894
276520.0000   -2.68368
276560.0000   -2.32074
276600.0000   -2.20633
276640.0000   -2.94254
276680.0000   -1.89736
276720.0000   -1.82081
276760.0000   -2.11235
276800.0000   -1.70863
276840.0000   -2.76789
276880.0000   -3.14893
276920.0000   -2.50078
276960.0000   -2.08109
277000.0000   -2.66663
277040.0000   -2.27014
277080.0000   -2.18676
277120.0000   -2.33214
277160.0000   -2.56438
277200.0000   -1.78223
277240.0000   -2.20071
277280.0000   -2.13827
277320.0000   -1.91599
277360.0000   -2.34315
277400.0000   -2.67702
277440.0000   -1.57247
277480.0000   -2.61351
277520.0000   -2.15357
277560.0000   -2.41748
277600.0000   -1.65428
277640.0000   -2.80686
277680.0000   -1.68811
277720.0000   -3.81711
277760.0000   -3.49271
277800.0000   -3.56561
277840.0000   -2.72491
277880.0000   -4.27783
277920.0000   -3.18900
277960.0000   -4.08567
278000.0000   -2.19970
278040.0000   -3.91686
278080.0000   -3.36009
278120.0000   -2.61757
278160.0000   -2.13489
278200.0000   -2.99348
278240.0000   -3.39761
278280.0000   -1.85177
278320.0000   -2.28343
278360.0000   -1.87075
278400.0000   -1.94142
278440.0000   -2.12423
278480.0000   -1.92432
278520.0000   -3.65533
278560.0000   -2.77500
278600.0000   -3.04555
278640.0000   -2.93782
278680.0000   -2.84160
278720.0000   -3.51377
278760.0000   -2.47022
278800.0000   -2.38924
278840.0000   -3.36899
278880.0000   -2.86953
278920.0000   -3.18823
278960.0000   -3.25813
279000.0000   -3.05981
279040.0000   -2.68239
279080.0000   -2.92945
279120.0000   -2.95743
279160.0000   -3.00412
279200.0000   -3.70996
279240.0000   -3.45390
279280.0000   -3.59494
279320.0000   -3.53222
279360.0000   -2.63687
279400.0000   -2.85220
279440.0000   -3.34639
279480.0000   -3.60960
279520.0000   -3.81665
279560.0000   -2.53843
279600.0000   -3.05791
279640.0000   -3.70844
279680.0000   -3.46035
279720.0000   -3.20141
279760.0000   -3.26414
279800.0000   -3.50439
279840.0000   -3.42944
279880.0000   -3.08857
279920.0000   -3.27522
279960.0000   -2.49998
280000.0000   -2.94426
280040.0000   -2.20242
280080.0000   -2.05307
280120.0000   -2.56530
280160.0000   -2.46283
280200.0000   -3.46870
280240.0000   -2.68198
280280.0000   -1.62443
280320.0000   -2.14650
280360.0000   -2.50794
280400.0000   -1.18372
280440.0000   -1.61654
280480.0000   -2.45918
280520.0000   -2.46570
280560.0000   -2.52247
280600.0000   -2.70458
280640.0000   -2.28196
280680.0000   -3.07193
280720.0000   -2.31961
280760.0000   -2.54465
280800.0000   -3.11395
280840.0000   -3.36137
280880.0000   -3.92735
280920.0000   -3.15932
280960.0000   -2.57766
281000.0000   -3.30110
281040.0000   -2.74785
281080.0000   -2.49910
281120.0000   -2.84632
281160.0000   -2.89900
281200.0000   -2.84109
281240.0000   -2.81372
281280.0000   -2.99835
281320.0000   -1.67916
281360.0000   -1.66401
281400.0000   -2.03627
281440.0000   -2.14867
281480.0000   -2.19397
281520.0000   -2.31282
281560.0000   -2.19553
281600.0000   -3.71146
281640.0000   -2.48604
281680.0000   -2.03713
281720.0000   -2.12869
281760.0000   -2.46916
281800.0000   -2.51212
281840.0000   -2.80644
281880.0000   -2.38897
281920.0000   -2.15908
281960.0000   -2.10656
282000.0000   -2.19232
282040.0000   -2.82698
282080.0000   -2.78658
282120.0000   -3.00333
282160.0000   -3.85083
282200.0000   -2.92443
282240.0000   -3.55876
282280.0000   -2.05017
282320.0000   -3.40422
282360.0000   -3.30178
282400.0000   -3.33225
282440.0000   -2.81638
282480.0000   -2.32190
282520.0000   -2.26812
282560.0000   -2.07054
282600.0000   -2.12008
282640.0000   -2.48685
282680.0000   -2.73037
282720.0000   -2.23383
282760.0000   -2.09438
282800.0000   -2.41182
282840.0000   -2.50956
282880.0000   -2.97427
282920.0000   -2.57925
282960.0000   -3.45637
283000.0000   -3.91638
283040.0000   -3.29435
283080.0000   -2.96379
283120.0000   -3.14491
283160.0000   -2.97217
283200.0000   -3.32469
283240.0000   -3.68881
283280.0000   -4.40781
283320.0000   -2.19755
283360.0000   -3.43396
283400.0000   -2.96228
283440.0000   -2.53691
283480.0000   -2.88442
283520.0000   -1.93711
283560.0000   -2.65084
283600.0000   -3.11651
283640.0000   -3.79495
283680.0000   -3.34048
283720.0000   -3.89436
283760.0000   -3.83355
283800.0000   -3.34208
283840.0000   -3.09836
283880.0000   -3.36568
283920.0000   -3.96125
283960.0000   -3.96200
284000.0000   -3.02836
284040.0000   -3.27162
284080.0000   -2.93366
284120.0000   -2.98452
284160.0000   -3.67732
284200.0000   -3.41067
284240.0000   -3.15088
284280.0000   -4.03319
284320.0000   -2.87810
284360.0000   -3.89572
284400.0000   -3.00428
284440.0000   -3.28414
284480.0000   -2.52320
284520.0000   -3.01021
284560.0000   -2.88588
284600.0000   -2.25881
284640.0000   -2.53755
284680.0000   -2.55852
284720.0000   -2.24238
284760.0000   -3.14049
284800.0000   -3.01282
284840.0000   -2.26931
284880.0000   -3.50882
284920.0000   -2.75986
284960.0000   -3.36931
285000.0000   -4.13394
285040.0000   -3.68638
285080.0000   -4.20344
285120.0000   -3.10463
285160.0000   -2.87868
285200.0000   -2.15790
285240.0000   -3.87901
285280.0000   -1.44631
285320.0000   -2.38753
285360.0000   -2.14043
285400.0000   -2.91394
285440.0000   -1.99692
285480.0000   -2.84282
285520.0000   -3.26986
285560.0000   -2.84216
285600.0000   -1.96992
285640.0000   -2.13121
285680.0000   -2.67322
285720.0000   -2.68379
285760.0000   -3.20633
285800.0000   -2.71206
285840.0000   -2.50329
285880.0000   -2.11926
285920.0000   -2.37056
285960.0000   -2.42368
286000.0000   -3.45306
286040.0000   -2.94134
286080.0000   -3.46403
286120.0000   -3.50884
286160.0000   -3.68049
286200.0000   -3.26751
286240.0000   -3.53652
286280.0000   -2.53634
286320.0000   -3.10512
286360.0000   -3.27563
286400.0000   -2.74210
286440.0000   -2.45851
286480.0000   -3.82318
286520.0000   -3.40471
286560.0000   -3.05024
286600.0000   -2.63290
286640.0000   -2.71099
286680.0000   -2.64448
286720.0000   -2.95331
286760.0000   -3.17664
286800.0000   -2.36882
286840.0000   -3.18328
286880.0000   -2.74773
286920.0000   -3.40475
286960.0000   -3.41282
287000.0000   -3.74080
287040.0000   -2.58713
287080.0000   -2.18654
287120.0000   -1.91452
287160.0000   -2.96151
287200.0000   -2.46574
287240.0000   -2.01510
287280.0000   -3.00948
287320.0000   -3.21360
287360.0000   -2.62805
287400.0000   -3.74794
287440.0000   -3.27721
287480.0000   -2.21496
287520.0000   -2.59506
287560.0000   -1.77894
287600.0000   -2.29796
287640.0000   -2.43296
287680.0000   -2.50494
287720.0000   -3.38364
287760.0000   -2.68484
287800.0000   -1.71480
287840.0000   -2.12442
287880.0000   -2.39761
287920.0000   -2.31939
287960.0000   -2.78161
288000.0000   -2.50877
288040.0000   -2.40307
288080.0000   -3.25912
288120.0000   -3.11585
288160.0000   -3.24233
288200.0000   -3.28900
288240.0000   -3.19577
288280.0000   -3.89587
288320.0000   -2.42877
288360.0000   -2.02061
288400.0000   -2.39561
288440.0000   -2.48443
288480.0000   -1.38063
288520.0000   -2.28211
288560.0000   -1.06367
288600.0000   -2.12033
288640.0000   -2.67480
288680.0000   -2.83263
288720.0000   -2.00276
288760.0000   -2.11659
288800.0000   -1.40413
288840.0000   -2.21755
288880.0000   -2.62277
288920.0000   -2.72571
288960.0000   -2.28577
289000.0000   -2.23713
289040.0000   -0.39481
289080.0000   -1.74756
289120.0000   -2.91471
289160.0000   -2.76985
289200.0000   -2.26909
289240.0000   -3.85243
289280.0000   -2.41247
289320.0000   -2.27117
289360.0000   -3.39506
289400.0000   -3.60370
289440.0000   -2.50638
289480.0000   -2.88127
289520.0000   -3.03828
289560.0000   -2.93838
289600.0000   -2.87487
289640.0000   -2.27970
289680.0000   -3.34809
289720.0000   -2.56697
289760.0000   -2.32259
289800.0000   -2.41897
289840.0000   -3.38019
289880.0000   -2.48267
289920.0000   -1.95682
289960.0000   -2.39635
290000.0000   -2.38154
290040.0000   -1.57396
290080.0000   -1.35723
290120.0000   -1.36577
290160.0000   -1.22644
290200.0000   -1.46934
290240.0000   -3.02120
290280.0000   -2.23745
290320.0000   -2.77460
290360.0000   -3.78419
290400.0000   -3.22550
290440.0000   -3.14533
290480.0000   -2.96559
290520.0000   -3.52939
290560.0000   -4.39620
290600.0000   -3.50858
290640.0000   -3.30488
290680.0000   -2.84640
290720.0000   -2.61381
290760.0000   -2.20379
290800.0000   -2.94553
290840.0000   -2.10194
290880.0000   -0.77764
290920.0000   -1.70322
290960.0000   -2.91999
291000.0000   -2.97441
291040.0000   -3.08640
291080.0000   -2.23637
291120.0000   -2.17971
291160.0000   -1.33987
291200.0000   -2.56735
291240.0000   -2.21467
291280.0000   -1.65529
291320.0000   -2.53685
291360.0000   -2.90682
291400.0000   -2.57297
291440.0000   -2.92112
291480.0000   -2.78161
291520.0000   -2.74280
291560.0000   -2.46273
291600.0000   -3.09638
291640.0000   -3.34173
291680.0000   -3.35416
291720.0000   -4.15010
291760.0000   -4.32756
291800.0000   -2.91658
291840.0000   -3.31848
291880.0000   -3.46718
291920.0000   -3.07943
291960.0000   -2.78625
292000.0000   -3.53357
292040.0000   -3.08270
292080.0000   -3.28642
292120.0000   -2.87215
292160.0000   -3.98293
292200.0000   -3.00706
292240.0000   -3.42267
292280.0000   -2.79157
292320.0000   -3.13435
292360.0000   -2.27900
292400.0000   -3.26651
292440.0000   -2.80262
292480.0000   -3.28869
292520.0000   -2.13723
292560.0000   -2.87768
292600.0000   -2.40339
292640.0000   -2.40172
292680.0000   -2.41598
292720.0000   -2.59019
292760.0000   -2.33000
292800.0000   -2.96215
292840.0000   -2.19986
292880.0000   -2.22999
292920.0000   -1.74198
292960.0000   -2.85565
293000.0000   -3.54048
293040.0000   -3.53215
293080.0000   -3.47263
293120.0000   -2.54049
293160.0000   -2.66289
293200.0000   -1.92252
293240.0000   -2.21167
293280.0000   -2.00702
293320.0000   -2.58532
293360.0000   -2.95764
293400.0000   -2.42964
293440.0000   -2.92420
293480.0000   -2.68662
293520.0000   -3.48989
293560.0000   -2.40420
293600.0000   -1.85589
293640.0000   -2.40827
293680.0000   -2.16582
293720.0000   -2.50267
293760.0000   -2.61788
293800.0000   -2.07271
293840.0000   -1.33075
293880.0000   -1.45053
293920.0000   -2.45253
293960.0000   -2.05409
294000.0000   -3.11157
294040.0000   -1.73802
294080.0000   -1.69855
294120.0000   -0.87919
294160.0000   -2.40338
294200.0000   -2.15755
294240.0000   -1.88424
294280.0000   -2.90796
294320.0000   -2.49797
294360.0000   -2.76578
294400.0000   -1.99423
294440.0000   -2.60343
294480.0000   -2.85257
294520.0000   -2.15120
294560.0000   -2.25648
294600.0000   -2.26781
294640.0000   -2.60453
294680.0000   -1.59761
294720.0000   -2.33517
294760.0000   -0.99052
294800.0000   -2.36959
294840.0000   -2.43957
294880.0000   -1.87436
294920.0000   -1.48252
294960.0000   -2.26941
295000.0000   -2.05213
295040.0000   -1.98205
295080.0000   -1.67422
295120.0000   -1.92984
295160.0000   -2.41583
295200.0000   -1.92399
295240.0000   -2.74174
295280.0000   -3.11907
295320.0000   -2.60523
295360.0000   -2.44660
295400.0000   -2.90585
295440.0000   -2.45307
295480.0000   -2.57645
295520.0000   -3.54053
295560.0000   -2.86747
295600.0000   -2.76175
295640.0000   -2.63688
295680.0000   -3.19939
295720.0000   -3.53017
295760.0000   -3.85485
295800.0000   -3.27866
295840.0000   -3.32610
295880.0000   -2.74142
295920.0000   -2.88579
295960.0000   -3.48232
296000.0000   -3.38905
296040.0000   -3.79488
296080.0000   -2.62082
296120.0000   -3.57002
296160.0000   -2.83359
296200.0000   -2.94443
296240.0000   -2.74005
296280.0000   -2.62495
296320.0000   -1.18146
296360.0000   -1.79250
296400.0000   -2.13914
296440.0000   -2.32049
296480.0000   -2.60633
296520.0000   -2.94896
296560.0000   -2.68166
296600.0000   -2.33470
296640.0000   -2.51939
296680.0000   -2.77271
296720.0000   -2.50131
296760.0000   -2.34973
296800.0000   -2.91050
296840.0000   -3.03475
296880.0000   -2.61007
296920.0000   -2.84742
296960.0000   -3.70532
297000.0000   -3.20709
297040.0000   -2.80468
297080.0000   -2.20886
297120.0000   -2.23633
297160.0000   -2.86167
297200.0000   -2.68894
297240.0000   -3.24212
297280.0000   -2.19948
297320.0000   -2.33639
297360.0000   -2.27096
297400.0000   -2.86751
297440.0000   -2.65400
297480.0000   -2.72394
297520.0000   -2.61577
297560.0000   -3.35823
297600.0000   -3.09139
297640.0000   -3.31619
297680.0000   -3.56492
297720.0000   -3.00402
297760.0000   -2.88880
297800.0000   -3.73818
297840.0000   -3.01922
297880.0000   -3.76783
297920.0000   -3.58924
297960.0000   -3.68694
298000.0000   -3.37203
298040.0000   -3.69897
298080.0000   -2.88369
298120.0000   -3.56508
298160.0000   -3.40328
298200.0000   -4.28692
298240.0000   -3.18687
298280.0000   -3.47727
298320.0000   -3.89610
298360.0000   -4.02224
298400.0000   -2.51137
298440.0000   -3.28870
298480.0000   -3.06260
298520.0000   -2.91796
298560.0000   -2.82078
298600.0000   -1.67741
298640.0000   -1.86452
298680.0000   -2.89438
298720.0000   -2.60681
298760.0000   -2.32653
298800.0000   -2.30695
298840.0000   -3.81970
298880.0000   -3.86667
298920.0000   -3.44479
298960.0000   -3.74441
299000.0000   -4.78899
299040.0000   -3.68490
299080.0000   -3.17430
299120.0000   -3.01354
299160.0000   -3.10361
299200.0000   -2.94215
299240.0000   -3.18417
299280.0000   -3.04682
299320.0000   -3.04425
299360.0000   -3.20518
299400.0000   -2.59844
299440.0000   -2.78678
299480.0000   -2.91000
299520.0000   -2.84931
299560.0000   -2.28850
299600.0000   -3.22298
299640.0000   -1.92261
299680.0000   -1.87281
299720.0000   -3.15555
299760.0000   -3.18757
299800.0000   -3.60373
299840.0000   -3.88200
299880.0000   -4.34166
299920.0000   -3.08777
299960.0000   -2.07470
300000.0000   -1.60106
300040.0000   -2.02597
300080.0000   -3.76649
300120.0000   -2.66265
300160.0000   -2.74346
300200.0000   -3.56711
300240.0000   -3.62391
300280.0000   -2.95518
300320.0000   -1.77650
300360.0000   -3.66799
300400.0000   -3.43073
300440.0000   -3.50343
300480.0000   -4.41177
300520.0000   -3.90763
300560.0000   -3.60332
300600.0000   -3.60607
300640.0000   -3.11794
300680.0000   -3.40992
300720.0000   -3.73385
300760.0000   -3.41170
300800.0000   -2.84907
300840.0000   -2.89725
300880.0000   -2.97347
300920.0000   -2.42059
300960.0000   -2.76059
301000.0000   -2.26627
301040.0000   -2.60689
301080.0000   -2.21182
301120.0000   -2.86285
301160.0000   -2.17795
301200.0000   -1.74970
301240.0000   -3.21657
301280.0000   -3.22474
301320.0000   -2.94104
301360.0000   -2.83682
301400.0000   -3.30293
301440.0000   -2.63219
301480.0000   -2.30222
301520.0000   -2.33880
301560.0000   -2.84743
301600.0000   -3.04893
301640.0000   -2.55492
301680.0000   -2.67732
301720.0000   -2.92766
301760.0000   -3.11597
301800.0000   -2.72580
301840.0000   -2.57919
301880.0000   -2.32386
301920.0000   -3.13682
301960.0000   -3.36567
302000.0000   -2.12856
302040.0000   -2.68208
302080.0000   -3.04390
302120.0000   -3.05992
302160.0000   -3.18600
302200.0000   -2.92236
302240.0000   -2.48730
302280.0000   -2.63858
302320.0000   -3.36721
302360.0000   -2.99497
302400.0000   -2.88300
302440.0000   -1.43167
302480.0000   -2.68432
302520.0000   -2.15965
302560.0000   -2.53773
302600.0000   -1.47850
302640.0000   -1.43666
302680.0000   -1.95363
302720.0000   -2.43819
302760.0000   -2.40984
302800.0000   -1.89153
302840.0000   -2.60463
302880.0000   -3.89386
302920.0000   -2.34163
302960.0000   -1.73483
303000.0000   -2.22357
303040.0000   -2.44534
303080.0000   -2.01972
303120.0000   -2.75738
303160.0000   -1.96674
303200.0000   -1.18769
303240.0000   -2.52518
303280.0000   -2.94571
303320.0000   -2.37402
303360.0000   -2.79782
303400.0000   -3.08335
303440.0000   -3.41370
303480.0000   -2.43372
303520.0000   -2.30854
303560.0000   -2.70639
303600.0000   -2.97535
303640.0000   -2.86622
303680.0000   -3.80140
303720.0000   -3.75701
303760.0000   -3.41551
303800.0000   -3.37291
303840.0000   -3.19581
303880.0000   -3.41097
303920.0000   -3.43721
303960.0000   -3.71166
304000.0000   -4.22343
304040.0000   -3.32885
304080.0000   -3.14295
304120.0000   -2.51766
304160.0000   -3.29075
304200.0000   -2.77687
304240.0000   -3.24562
304280.0000   -2.72698
304320.0000   -3.15801
304360.0000   -3.65378
304400.0000   -3.26452
304440.0000   -3.04708
304480.0000   -3.20841
304520.0000   -4.11229
304560.0000   -3.80473
304600.0000   -2.58101
304640.0000   -3.08990
304680.0000   -3.14138
304720.0000   -2.05145
304760.0000   -2.51462
304800.0000   -2.97671
304840.0000   -2.77063
304880.0000   -3.33652
304920.0000   -1.40611
304960.0000   -1.85555
305000.0000   -2.76223
305040.0000   -3.28068
305080.0000   -2.65965
305120.0000   -3.19048
305160.0000   -2.83546
305200.0000   -1.75680
305240.0000   -2.21193
305280.0000   -1.54732
305320.0000   -2.76981
305360.0000   -3.47366
305400.0000   -2.44775
305440.0000   -2.91074
305480.0000   -3.34299
305520.0000   -2.05622
305560.0000   -3.01646
305600.0000   -2.78252
305640.0000   -2.70434
305680.0000   -2.95169
305720.0000   -3.40770
305760.0000   -2.47765
305800.0000   -2.08614
305840.0000   -2.29920
305880.0000   -2.52285
305920.0000   -3.27613
305960.0000   -2.09349
306000.0000   -2.79223
306040.0000   -2.52506
306080.0000   -3.17012
306120.0000   -2.79227
306160.0000   -3.36815
306200.0000   -3.20334
306240.0000   -3.58794
306280.0000   -3.08764
306320.0000   -3.21893
306360.0000   -3.15205
306400.0000   -3.51356
306440.0000   -3.84671
306480.0000   -2.37224
306520.0000   -3.17646
306560.0000   -3.29341
306600.0000   -2.33379
306640.0000   -3.44443
306680.0000   -2.42659
306720.0000   -2.47349
306760.0000   -2.21035
306800.0000   -2.66579
306840.0000   -3.68532
306880.0000   -3.13591
306920.0000   -4.35167
306960.0000   -1.99880
307000.0000   -3.53495
307040.0000   -3.24559
307080.0000   -3.20989
307120.0000   -2.38803
307160.0000   -3.44410
307200.0000   -3.56343
307240.0000   -3.15321
307280.0000   -2.64575
307320.0000   -3.45081
307360.0000   -3.34384
307400.0000   -2.74932
307440.0000   -2.03437
307480.0000   -2.52545
307520.0000   -1.77341
307560.0000   -2.61573
307600.0000   -2.12993
307640.0000   -2.72165
307680.0000   -2.34625
307720.0000   -3.12082
307760.0000   -3.73833
307800.0000   -3.07865
307840.0000   -3.29041
307880.0000   -2.52220
307920.0000   -3.29165
307960.0000   -2.64477
308000.0000   -3.03629
308040.0000   -2.40554
308080.0000   -2.08468
308120.0000   -1.74832
308160.0000   -2.01579
308200.0000   -2.11650
308240.0000   -2.51863
308280.0000   -2.11247
308320.0000   -2.67353
308360.0000   -3.31571
308400.0000   -3.64303
308440.0000   -2.93713
308480.0000   -2.41578
308520.0000   -3.32421
308560.0000   -2.39071
308600.0000   -2.71093
308640.0000   -2.31179
308680.0000   -2.89846
308720.0000   -2.03493
308760.0000   -2.95937
308800.0000   -2.76702
308840.0000   -3.15895
308880.0000   -3.45727
308920.0000   -3.00605
308960.0000   -2.72566
309000.0000   -2.75381
309040.0000   -2.55544
309080.0000   -2.83500
309120.0000   -2.46226
309160.0000   -2.41935
309200.0000   -3.22672
309240.0000   -2.68667
309280.0000   -3.30468
309320.0000   -2.27760
309360.0000   -2.14147
309400.0000   -1.97149
309440.0000   -2.84492
309480.0000   -3.34757
309520.0000   -2.69709
309560.0000   -2.61334
309600.0000   -3.44125
309640.0000   -3.03538
309680.0000   -2.27850
309720.0000   -2.50173
309760.0000   -1.85317
309800.0000   -1.99650
309840.0000   -2.94527
309880.0000   -2.61568
309920.0000   -2.95219
309960.0000   -2.67432
310000.0000   -3.22063
310040.0000   -2.72251
310080.0000   -2.24364
310120.0000   -2.65223
310160.0000   -2.58341
310200.0000   -2.83128
310240.0000   -2.06281
310280.0000   -2.63085
310320.0000   -2.97821
310360.0000   -2.98924
310400.0000   -2.23734
310440.0000   -2.25616
310480.0000   -2.27168
310520.0000   -2.47559
310560.0000   -3.12759
310600.0000   -2.43778
310640.0000   -2.39025
310680.0000   -2.88677
310720.0000   -1.26344
310760.0000   -1.72222
310800.0000   -1.50083
310840.0000   -3.38817
310880.0000   -3.32795
310920.0000   -3.35035
310960.0000   -3.88036
311000.0000   -3.26233
311040.0000   -3.58206
311080.0000   -2.71827
311120.0000   -3.47797
311160.0000   -2.70802
311200.0000   -2.63927
311240.0000   -3.39336
311280.0000   -3.18323
311320.0000   -3.09953
311360.0000   -2.76502
311400.0000   -3.21626
311440.0000   -3.04639
311480.0000   -3.44131
311520.0000   -3.22324
311560.0000   -3.00702
311600.0000   -3.19846
311640.0000   -2.28597
311680.0000   -3.38561
311720.0000   -3.01415
311760.0000   -2.13097
311800.0000   -2.10720
311840.0000   -1.88866
311880.0000   -2.70271
311920.0000   -2.93193
311960.0000   -2.85189
312000.0000   -1.91479
312040.0000   -1.52513
312080.0000   -2.03392
312120.0000   -2.79943
312160.0000   -1.97246
312200.0000   -1.94119
312240.0000   -2.34384
312280.0000   -2.93395
312320.0000   -2.97842
312360.0000   -3.12181
312400.0000   -3.42280
312440.0000   -3.66477
312480.0000   -2.76841
312520.0000   -2.52528
312560.0000   -3.40690
312600.0000   -2.89467
312640.0000   -3.52328
312680.0000   -3.90818
312720.0000   -3.15047
312760.0000   -2.51211
312800.0000   -2.54444
312840.0000   -1.67825
312880.0000   -3.79089
312920.0000   -3.30360
312960.0000   -3.20221
313000.0000   -3.24104
313040.0000   -2.61574
313080.0000   -2.91097
313120.0000   -3.28711
313160.0000   -3.13537
313200.0000   -3.62418
313240.0000   -2.61262
313280.0000   -3.87450
313320.0000   -3.07292
313360.0000   -1.60367
313400.0000   -0.93271
313440.0000   -1.24269
313480.0000   -1.60094
313520.0000   -2.09950
313560.0000   -1.87329
313600.0000   -2.45776
313640.0000   -1.60000
313680.0000   -1.70729
313720.0000   -2.19804
313760.0000   -2.88687
313800.0000   -2.03490
313840.0000   -2.01549
313880.0000   -2.41757
313920.0000   -1.80075
313960.0000   -1.37642
314000.0000   -1.97440
314040.0000   -3.17312
314080.0000   -2.39125
314120.0000   -3.53232
314160.0000   -2.11118
314200.0000   -2.56248
314240.0000   -1.89230
314280.0000   -3.18659
314320.0000   -2.66295
314360.0000   -3.31114
314400.0000   -3.61492
314440.0000   -3.76024
314480.0000   -2.91821
314520.0000   -1.76246
314560.0000   -2.37067
314600.0000   -1.82379
314640.0000   -1.93060
314680.0000   -1.63234
314720.0000   -2.32205
314760.0000   -2.69229
314800.0000   -2.16839
314840.0000   -2.12100
314880.0000   -2.29054
314920.0000   -4.09314
314960.0000   -3.51059
315000.0000   -2.87748
315040.0000   -2.44806
315080.0000   -2.82965
315120.0000   -2.03685
315160.0000   -2.77408
315200.0000   -4.04211
315240.0000   -2.96414
315280.0000   -2.82621
315320.0000   -1.94658
315360.0000   -1.95364
315400.0000   -1.73726
315440.0000   -2.25359
315480.0000   -2.71721
315520.0000   -2.00394
315560.0000   -2.27640
315600.0000   -1.87013
315640.0000   -1.64951
315680.0000   -2.49169
315720.0000   -2.46400
315760.0000   -2.03403
315800.0000   -2.24416
315840.0000   -2.21418
315880.0000   -2.79434
315920.0000   -2.75209
315960.0000   -2.80428
316000.0000   -3.08423
316040.0000   -2.93571
316080.0000   -1.85311
316120.0000   -1.01054
316160.0000   -1.87020
316200.0000   -1.82842
316240.0000   -2.48032
316280.0000   -2.70801
316320.0000   -2.83706
316360.0000   -1.96511
316400.0000   -1.84516
316440.0000   -1.90460
316480.0000   -2.10560
316520.0000   -3.27148
316560.0000   -3.22148
316600.0000   -2.69011
316640.0000   -2.49255
316680.0000   -2.71616
316720.0000   -3.61789
316760.0000   -3.35424
316800.0000   -3.07838
316840.0000   -3.48819
316880.0000   -2.93827
316920.0000   -2.06870
316960.0000   -2.64642
317000.0000   -2.00016
317040.0000   -2.72863
317080.0000   -2.47213
317120.0000   -3.01707
317160.0000   -2.12698
317200.0000   -2.74185
317240.0000   -3.41245
317280.0000   -3.80752
317320.0000   -3.26583
317360.0000   -3.61424
317400.0000   -3.13210
317440.0000   -3.32836
317480.0000   -3.29261
317520.0000   -3.40475
317560.0000   -3.35047
317600.0000   -3.20172
317640.0000   -3.29055
317680.0000   -3.82322
317720.0000   -3.62161
317760.0000   -2.71972
317800.0000   -2.71214
317840.0000   -3.30760
317880.0000   -3.69640
317920.0000   -2.95850
317960.0000   -3.20514
318000.0000   -2.43837
318040.0000   -3.34030
318080.0000   -3.49058
318120.0000   -3.27597
318160.0000   -3.07334
318200.0000   -2.90315
318240.0000   -2.81498
318280.0000   -2.31941
318320.0000   -3.14969
318360.0000   -1.96621
318400.0000   -3.28564
318440.0000   -2.33413
318480.0000   -2.14454
318520.0000   -3.19703
318560.0000   -2.37451
318600.0000   -2.88905
318640.0000   -2.12297
318680.0000   -1.45804
318720.0000   -2.84819
318760.0000   -2.49128
318800.0000   -2.06331
318840.0000   -2.73897
318880.0000   -2.38046
318920.0000   -2.08638
318960.0000   -2.94335
319000.0000   -2.79465
319040.0000   -2.24682
319080.0000   -3.16731
319120.0000   -2.45839
319160.0000   -2.83002
319200.0000   -3.03839
319240.0000   -1.96304
319280.0000   -1.97868
319320.0000   -3.01661
319360.0000   -3.05742
319400.0000   -1.44479
319440.0000   -2.84816
319480.0000   -2.59781
319520.0000   -1.97572
319560.0000   -2.28250
319600.0000   -1.85344
319640.0000   -1.15817
319680.0000   -1.31398
319720.0000   -1.68722
319760.0000   -1.49148
319800.0000   -2.74771
319840.0000   -1.82158
319880.0000   -2.15582
319920.0000   -2.06428
319960.0000   -2.11684
320000.0000   -2.82213
320040.0000   -2.15454
320080.0000   -2.06153
320120.0000   -2.82589
320160.0000   -2.83945
320200.0000   -2.18977
320240.0000   -2.40182
320280.0000   -2.69399
320320.0000   -3.28799
320360.0000   -3.23966
320400.0000   -3.55004
320440.0000   -2.17520
320480.0000   -1.64394
320520.0000   -2.73669
320560.0000   -1.77409
320600.0000   -1.59064
320640.0000   -1.90665
320680.0000   -1.65895
320720.0000   -1.56912
320760.0000   -2.01455
320800.0000   -1.48908
320840.0000   -1.51861
320880.0000   -1.59216
320920.0000   -1.58299
320960.0000   -2.33854
321000.0000   -1.90338
321040.0000   -1.67650
321080.0000   -3.14201
321120.0000   -2.78946
321160.0000   -2.58327
321200.0000   -2.75847
321240.0000   -2.49262
321280.0000   -1.91287
321320.0000   -1.99478
321360.0000   -1.38278
321400.0000   -2.07735
321440.0000   -1.48674
321480.0000   -1.87390
321520.0000   -2.65473
321560.0000   -1.78959
321600.0000   -1.80020
321640.0000   -1.48181
321680.0000   -2.24652
321720.0000   -3.52283
321760.0000   -3.49198
321800.0000   -3.25338
321840.0000   -2.53189
321880.0000   -2.55716
321920.0000   -2.34511
321960.0000   -1.53246
322000.0000   -1.85136
322040.0000   -2.02445
322080.0000   -2.38823
322120.0000   -0.03086
322160.0000   -0.08256
322200.0000   -1.10869
322240.0000   -0.54217
322280.0000   -0.70452
322320.0000   -0.62620
322360.0000   -0.05451
322400.0000   -0.73627
322440.0000    0.22002
322480.0000   -0.52740
322520.0000   -0.39070
322560.0000    0.13370
322600.0000   -0.14910
322640.0000   -0.26156
322680.0000   -0.03439
322720.0000    0.10876
322760.0000   -0.12974
322800.0000    0.16754
322840.0000   -0.21707
322880.0000   -0.42966
322920.0000   -0.27843
322960.0000   -0.60482
323000.0000   -1.10755
323040.0000   -0.37265
323080.0000   -0.30067
323120.0000   -0.92263
323160.0000   -0.30441
323200.0000   -0.37589
323240.0000   -0.46551
323280.0000   -1.10626
323320.0000   -1.13526
323360.0000   -1.50815
323400.0000   -0.94032
323440.0000    0.40693
323480.0000   -0.01823
323520.0000   -0.85408
323560.0000   -1.63982
323600.0000   -0.26915
323640.0000   -0.41525
323680.0000   -0.82921
323720.0000   -1.84642
323760.0000   -1.84524
323800.0000   -1.41651
323840.0000   -1.34427
323880.0000   -1.34529
323920.0000   -0.52570
323960.0000   -2.12356
324000.0000   -1.42883
324040.0000   -0.40537
324080.0000   -0.90224
324120.0000    0.07558
324160.0000    0.75692
324200.0000    0.17499
324240.0000    0.04595
324280.0000    0.50226
324320.0000    1.20527
324360.0000    1.44440
324400.0000    2.08480
324440.0000    0.87312
324480.0000    0.83134
324520.0000    2.21077
324560.0000    0.55987
324600.0000    1.25254
324640.0000    1.90384
324680.0000    1.38262
324720.0000    1.31924
324760.0000    1.07168
324800.0000    0.70077
324840.0000    0.77268
324880.0000    1.45959
324920.0000    1.39817
324960.0000    1.33204
325000.0000    1.70019
325040.0000    1.73864
325080.0000    1.74506
325120.0000    1.18530
325160.0000    1.21589
325200.0000    0.91743
325240.0000    1.73452
325280.0000    2.01053
325320.0000    2.67335
325360.0000    2.56579
325400.0000    2.15610
325440.0000    1.91608
325480.0000    1.69411
325520.0000    2.09650
325560.0000    2.21493
325600.0000    2.06259
325640.0000    2.27390
325680.0000    1.26189
325720.0000    1.67995
325760.0000    2.70454
325800.0000    2.82645
325840.0000    1.92564
325880.0000    2.43274
325920.0000    1.87707
325960.0000    2.08291
326000.0000    2.22495
326040.0000    2.17424
326080.0000    2.29424
326120.0000    2.71174
326160.0000    2.35706
326200.0000    1.58665
326240.0000    2.00361
326280.0000    2.33660
326320.0000    2.17718
326360.0000    2.42751
326400.0000    2.17898
326440.0000    1.89077
326480.0000    2.76706
326520.0000    3.19329
326560.0000    2.73769
326600.0000    1.85584
326640.0000    1.87321
326680.0000    2.06622
326720.0000    2.01295
326760.0000    2.24914
326800.0000    2.98934
326840.0000    2.38922
326880.0000    2.92881
326920.0000    2.47436
326960.0000    2.37916
327000.0000    1.70259
327040.0000    3.11191
327080.0000    3.03507
327120.0000    2.65801
327160.0000    2.58424
327200.0000    2.77441
327240.0000    1.98417
327280.0000    2.45542
327320.0000    2.29017
327360.0000    1.75767
327400.0000    1.80468
327440.0000    1.62039
327480.0000    2.51976
327520.0000    1.65166
327560.0000    1.96018
327600.0000    2.37146
327640.0000    3.04665
327680.0000    1.09875
327720.0000    1.68098
327760.0000    1.84625
327800.0000    2.42094
327840.0000    2.45421
327880.0000    2.42006
327920.0000    2.03587
327960.0000    1.66976
328000.0000    1.42970
328040.0000    1.95467
328080.0000    2.15646
328120.0000    2.44056
328160.0000    3.09410
328200.0000    2.59101
328240.0000    2.71679
328280.0000    2.59018
328320.0000    2.94951
328360.0000    2.67705
328400.0000    2.85191
328440.0000    2.55904
328480.0000    2.50931
328520.0000    1.81011
328560.0000    2.15420
328600.0000    1.56250
328640.0000    1.36795
328680.0000    1.72172
328720.0000    2.29760
328760.0000    1.31925
328800.0000    1.10958
328840.0000    1.54785
328880.0000    1.56436
328920.0000    1.15731
328960.0000    1.58468
329000.0000    1.23587
329040.0000    1.70845
329080.0000    1.77792
329120.0000    2.72323
329160.0000    1.75280
329200.0000    1.73876
329240.0000    2.30064
329280.0000    2.18224
329320.0000    2.60910
329360.0000    1.73962
329400.0000    1.86001
329440.0000    1.49204
329480.0000    1.20316
329520.0000    1.55976
329560.0000    2.57330
329600.0000    2.56618
329640.0000    1.90777
329680.0000    2.58968
329720.0000    2.30227
329760.0000    2.13618
329800.0000    2.15551
329840.0000    2.04551
329880.0000    2.62585
329920.0000    2.04969
329960.0000    2.74681
330000.0000    3.17018
330040.0000    2.63061
330080.0000    2.49679
330120.0000    2.47540
330160.0000    3.15201
330200.0000    2.25506
330240.0000    2.75390
330280.0000    3.12139
330320.0000    2.80181
330360.0000    2.98035
330400.0000    2.63956
330440.0000    2.20543
330480.0000    1.51180
330520.0000    1.80190
330560.0000    2.53265
330600.0000    3.25067
330640.0000    3.09854
330680.0000    2.72250
330720.0000    3.48696
330760.0000    2.84313
330800.0000    2.36672
330840.0000    2.42772
330880.0000    2.34411
330920.0000    3.29078
330960.0000    3.16340
331000.0000    3.41688
331040.0000    2.61710
331080.0000    2.92966
331120.0000    2.35101
331160.0000    2.70118
331200.0000    1.87234
331240.0000    2.06784
331280.0000    2.30044
331320.0000    2.09127
331360.0000    2.53275
331400.0000    2.54319
331440.0000    2.02922
331480.0000    2.59250
331520.0000    2.92921
331560.0000    2.39589
331600.0000    3.00389
331640.0000    2.67181
331680.0000    3.26435
331720.0000    2.49907
331760.0000    2.56352
331800.0000    1.68394
331840.0000    2.39555
331880.0000    2.11896
331920.0000    2.49745
331960.0000    2.07306
332000.0000    2.42284
332040.0000    2.14999
332080.0000    1.95713
332120.0000    1.72588
332160.0000    2.14296
332200.0000    1.98245
332240.0000    2.48054
332280.0000    2.16176
332320.0000    2.65070
332360.0000    2.68558
332400.0000    2.41933
332440.0000    1.74218
332480.0000    2.57848
332520.0000    2.56358
332560.0000    2.17534
332600.0000    1.44120
332640.0000    1.17339
332680.0000    0.88880
332720.0000    1.82535
332760.0000    1.25462
332800.0000    2.06930
332840.0000    1.11862
332880.0000    2.13529
332920.0000    2.22264
332960.0000    1.77390
333000.0000    1.15217
333040.0000    1.37603
333080.0000    2.07568
333120.0000    1.73531
333160.0000    1.00921
333200.0000    1.54235
333240.0000    1.37491
333280.0000    2.20809
333320.0000    1.48977
333360.0000    1.11592
333400.0000    1.45526
333440.0000    1.53006
333480.0000    1.68504
333520.0000    1.72433
333560.0000    1.66601
333600.0000    1.70268
333640.0000    1.98564
333680.0000    2.39861
333720.0000    1.98138
333760.0000    0.94493
333800.0000    1.23796
333840.0000    0.74137
333880.0000    1.01266
333920.0000    0.19249
333960.0000    0.18151
334000.0000    0.98653
334040.0000    1.21792
334080.0000    1.41603
334120.0000    1.98964
334160.0000    1.20891
334200.0000    0.97989
334240.0000    1.70243
334280.0000    1.55907
334320.0000    1.14351
334360.0000    1.14558
334400.0000    2.09327
334440.0000    2.26089
334480.0000    1.72097
334520.0000    2.01087
334560.0000    1.14622
334600.0000    1.64632
334640.0000    1.63303
334680.0000    1.00703
334720.0000    0.91637
334760.0000    2.22575
334800.0000    1.38887
334840.0000    1.11847
334880.0000    1.54303
334920.0000    1.57190
334960.0000    1.80435
335000.0000    1.85856
335040.0000    1.90284
335080.0000    1.31195
335120.0000    1.84764
335160.0000    1.26157
335200.0000    1.59796
335240.0000    2.23337
335280.0000    1.17717
335320.0000    1.66872
335360.0000    1.64382
335400.0000    1.67902
335440.0000    2.45222
335480.0000    1.27999
335520.0000    1.98251
335560.0000    1.78346
335600.0000    1.27333
335640.0000    1.13657
335680.0000    1.33941
335720.0000    1.77032
335760.0000    1.90721
335800.0000    2.02485
335840.0000    2.02381
335880.0000    1.63151
335920.0000    1.46126
335960.0000    1.73977
336000.0000    2.16094
336040.0000    2.18052
336080.0000    1.90667
336120.0000    2.33088
336160.0000    1.51134
336200.0000    2.13772
336240.0000    1.16616
336280.0000    0.84625
336320.0000    1.66864
336360.0000    2.64290
336400.0000    2.25624
336440.0000    2.37050
336480.0000    1.80472
336520.0000    2.64055
336560.0000    2.06750
336600.0000    2.05421
336640.0000    2.37240
336680.0000    2.38001
336720.0000    1.80296
336760.0000    2.66002
336800.0000    1.72629
336840.0000    2.07805
336880.0000    2.22246
336920.0000    1.87812
336960.0000    1.99497
337000.0000    2.46196
337040.0000    2.35464
337080.0000    2.35725
337120.0000    2.76322
337160.0000    2.67551
337200.0000    1.58379
337240.0000    1.73011
337280.0000    2.40211
337320.0000    2.74366
337360.0000    2.11275
337400.0000    2.68413
337440.0000    2.12129
337480.0000    2.52403
337520.0000    1.85534
337560.0000    1.65518
337600.0000    2.14467
337640.0000    2.02149
337680.0000    1.66082
337720.0000    2.75043
337760.0000    1.87753
337800.0000    2.03820
337840.0000    1.67690
337880.0000    1.03599
337920.0000    1.08902
337960.0000    0.91234
338000.0000    1.11344
338040.0000    0.85598
338080.0000    1.62474
338120.0000    1.74683
338160.0000    1.64909
338200.0000    1.96515
338240.0000    1.73793
338280.0000    1.91940
338320.0000    1.82838
338360.0000    1.62130
338400.0000    1.77553
338440.0000    2.11219
338480.0000    2.10408
338520.0000    2.42688
338560.0000    1.92957
338600.0000    1.80142
338640.0000    1.44460
338680.0000    2.17355
338720.0000    1.52788
338760.0000    1.05672
338800.0000    1.28002
338840.0000    0.92078
338880.0000    1.31369
338920.0000    1.66854
338960.0000    1.87431
339000.0000    1.43583
339040.0000    1.54614
339080.0000    1.28290
339120.0000    1.36078
339160.0000    1.53109
339200.0000    1.33901
339240.0000    1.22013
339280.0000    1.53830
339320.0000    1.28623
339360.0000    1.36721
339400.0000    2.04343
339440.0000    1.48055
339480.0000    2.25863
339520.0000    1.56679
339560.0000    1.44289
339600.0000    1.47375
339640.0000    1.71932
339680.0000    1.38784
339720.0000    1.42424
339760.0000    0.85472
339800.0000    1.21354
339840.0000    1.27812
339880.0000    1.75941
339920.0000    1.51408
339960.0000    1.86532
340000.0000    2.60471
340040.0000    2.01973
340080.0000    1.98072
340120.0000    2.33685
340160.0000    1.45049
340200.0000    1.37593
340240.0000    1.92856
340280.0000    2.06995
340320.0000    2.52887
340360.0000    2.42808
340400.0000    1.78185
340440.0000    1.85648
340480.0000    2.18415
340520.0000    1.31927
340560.0000    0.85456
340600.0000    1.43695
340640.0000    1.16238
340680.0000    1.19689
340720.0000    1.35925
340760.0000    1.38975
340800.0000    1.63984
340840.0000    0.22460
340880.0000    0.62391
340920.0000    0.91978
340960.0000    1.78918
341000.0000    1.63750
341040.0000    2.40863
341080.0000    1.90274
341120.0000    1.38711
341160.0000    1.30822
341200.0000    1.07933
341240.0000    1.03205
341280.0000    0.88140
341320.0000    1.38871
341360.0000    1.56092
341400.0000    0.92254
341440.0000    1.14714
341480.0000    0.42027
341520.0000    0.74396
341560.0000    0.81556
341600.0000    1.12909
341640.0000    0.56164
341680.0000    0.06420
341720.0000   -0.25849
341760.0000    0.46065
341800.0000    0.92812
341840.0000    1.42543
341880.0000    2.43209
341920.0000    1.78395
341960.0000    1.38547
342000.0000    1.81264
342040.0000    0.39091
342080.0000    1.41922
342120.0000    1.82495
342160.0000    1.38460
342200.0000    1.81472
342240.0000    1.66136
342280.0000    0.78647
342320.0000    1.29253
342360.0000    1.54062
342400.0000    1.44575
342440.0000    1.68335
342480.0000    1.73847
342520.0000    2.45316
342560.0000    2.02346
342600.0000    1.54590
342640.0000    1.94068
342680.0000    1.56557
342720.0000    2.22297
342760.0000    2.29096
342800.0000    2.05382
342840.0000    2.08279
342880.0000    2.43340
342920.0000    2.07967
342960.0000    2.05552
343000.0000    2.25057
343040.0000    2.33988
343080.0000    1.44712
343120.0000    0.71772
343160.0000    2.64142
343200.0000    1.34956
343240.0000    2.47672
343280.0000    1.66844
343320.0000    2.13557
343360.0000    2.27543
343400.0000    1.24018
343440.0000    1.08304
343480.0000    1.06096
343520.0000    0.33528
343560.0000    2.02067
343600.0000    0.72542
343640.0000    1.43931
343680.0000    1.42325
343720.0000    1.18599
343760.0000    1.40193
343800.0000    0.98397
343840.0000    1.56796
343880.0000    1.39857
343920.0000    1.49847
343960.0000    1.73153
344000.0000    1.00058
344040.0000    1.37595
344080.0000    1.09020
344120.0000    1.30668
344160.0000    2.33436
344200.0000    1.95721
344240.0000    1.23743
344280.0000    1.57617
344320.0000    1.42906
344360.0000    2.21606
344400.0000    2.13787
344440.0000    3.02311
344480.0000    2.93724
344520.0000    2.38419
344560.0000    2.55231
344600.0000    1.96655
344640.0000    2.66946
344680.0000    2.44705
344720.0000    2.25441
344760.0000    1.91882
344800.0000    2.39175
344840.0000    2.21647
344880.0000    2.99342
344920.0000    2.22159
344960.0000    1.48115
345000.0000    1.38329
345040.0000    1.78228
345080.0000    2.10658
345120.0000    1.79376
345160.0000    2.12882
345200.0000    2.23702
345240.0000    2.21824
345280.0000    1.67936
345320.0000    2.50227
345360.0000    1.85980
345400.0000    2.59690
345440.0000    2.47438
345480.0000    2.45371
345520.0000    1.73444
345560.0000    2.02956
345600.0000    2.55815
345640.0000    1.83760
345680.0000    1.92199
345720.0000    1.89129
345760.0000    2.16977
345800.0000    1.87996
345840.0000    1.44121
345880.0000    1.87077
345920.0000    1.48659
345960.0000    1.00352
346000.0000    2.19671
346040.0000    2.47186
346080.0000    1.68648
346120.0000    1.74092
346160.0000    2.35023
346200.0000    2.27598
346240.0000    2.48470
346280.0000    2.15821
346320.0000    2.04829
346360.0000    1.52359
346400.0000    1.90256
346440.0000    1.86586
346480.0000    2.55706
346520.0000    2.11978
346560.0000    1.33165
346600.0000    1.86566
346640.0000    1.52608
346680.0000    2.29442
346720.0000    1.64216
346760.0000    1.46621
346800.0000    1.35964
346840.0000    1.11153
346880.0000    1.60724
346920.0000    1.98092
346960.0000    1.82058
347000.0000    2.96428
347040.0000    2.40401
347080.0000    2.56278
347120.0000    2.36568
347160.0000    2.10898
347200.0000    1.78116
347240.0000    2.40993
347280.0000    2.37131
347320.0000    1.99622
347360.0000    2.31328
347400.0000    2.33827
347440.0000    1.71760
347480.0000    2.05141
347520.0000    2.51238
347560.0000    2.08526
347600.0000    2.66550
347640.0000    1.11111
347680.0000    2.49705
347720.0000    2.11063
347760.0000    2.85945
347800.0000    1.96728
347840.0000    2.22904
347880.0000    2.05143
347920.0000    1.79724
347960.0000    1.88225
348000.0000    2.05732
348040.0000    1.85055
348080.0000    1.99353
348120.0000    1.87392
348160.0000    1.44045
348200.0000    1.66041
348240.0000    1.57505
348280.0000    1.29998
348320.0000    1.46079
348360.0000    1.60829
348400.0000    1.90480
348440.0000    1.58019
348480.0000    1.40677
348520.0000    1.96207
348560.0000    1.49186
348600.0000    1.38726
348640.0000    0.72949
348680.0000    1.45657
348720.0000    2.32824
348760.0000    2.42836
348800.0000    2.48835
348840.0000    2.32756
348880.0000    1.75054
348920.0000    1.79370
348960.0000    1.58651
349000.0000    1.58388
349040.0000    1.17246
349080.0000    1.19307
349120.0000    1.35388
349160.0000    1.32063
349200.0000    1.37622
349240.0000    1.97118
349280.0000    1.69497
349320.0000    2.07139
349360.0000    2.07123
349400.0000    1.97136
349440.0000    2.60957
349480.0000    2.98304
349520.0000    2.41406
349560.0000    1.82788
349600.0000    2.04390
349640.0000    2.44408
349680.0000    2.01970
349720.0000    1.87027
349760.0000    1.44671
349800.0000    1.63773
349840.0000    2.28745
349880.0000    2.50710
349920.0000    1.98739
349960.0000    1.50073
350000.0000    1.86019
350040.0000    2.17401
350080.0000    2.42683
350120.0000    2.64290
350160.0000    2.52527
350200.0000    2.41803
350240.0000    1.96987
350280.0000    1.63024
350320.0000    1.95252
350360.0000    2.07208
350400.0000    2.82887
350440.0000    1.92313
350480.0000    2.15278
350520.0000    2.10443
350560.0000    2.42221
350600.0000    2.65207
350640.0000    2.13742
350680.0000    1.53211
350720.0000    1.58467
350760.0000    1.82991
350800.0000    1.81969
350840.0000    2.16226
350880.0000    1.82466
350920.0000    2.50344
350960.0000    1.65082
351000.0000    2.14804
351040.0000    2.11049
351080.0000    1.55081
351120.0000    2.18839
351160.0000    2.23954
351200.0000    2.36142
351240.0000    2.43852
351280.0000    1.66396
351320.0000    1.83605
351360.0000    2.35225
351400.0000    2.41677
351440.0000    2.56511
351480.0000    2.38838
351520.0000    3.16745
351560.0000    2.50927
351600.0000    2.57495
351640.0000    2.86970
351680.0000    3.14840
351720.0000    2.93785
351760.0000    3.01460
351800.0000    2.91243
351840.0000    2.72248
351880.0000    4.20943
351920.0000    4.28597
351960.0000    3.96139
352000.0000    3.37000
352040.0000    2.84854
352080.0000    3.49868
352120.0000    3.24564
352160.0000    3.88328
352200.0000    3.84742
352240.0000    3.47308
352280.0000    3.36860
352320.0000    2.78526
352360.0000    2.88059
352400.0000    3.06537
352440.0000    2.79538
352480.0000    2.81249
352520.0000    2.58940
352560.0000    2.20514
352600.0000    2.94577
352640.0000    2.64911
352680.0000    2.57608
352720.0000    2.18870
352760.0000    2.27033
352800.0000    2.09156
352840.0000    1.68606
352880.0000    1.87792
352920.0000    1.75420
352960.0000    2.23562
353000.0000    2.92771
353040.0000    2.14426
353080.0000    1.79151
353120.0000    2.68470
353160.0000    2.59213
353200.0000    2.66101
353240.0000    1.66911
353280.0000    2.45215
353320.0000    1.44122
353360.0000    1.46761
353400.0000    1.72791
353440.0000    2.40393
353480.0000    1.89654
353520.0000    1.10588
353560.0000    1.63070
353600.0000    2.19761
353640.0000    1.70672
353680.0000    1.91143
353720.0000    1.79669
353760.0000    1.44999
353800.0000    2.50698
353840.0000    2.11847
353880.0000    1.47740
353920.0000    2.50369
353960.0000    3.02964
354000.0000    2.91849
354040.0000    2.02649
354080.0000    2.33521
354120.0000    1.92788
354160.0000    2.14131
354200.0000    2.27961
354240.0000    3.13788
354280.0000    1.81072
354320.0000    1.96666
354360.0000    1.46464
354400.0000    1.78069
354440.0000    2.51128
354480.0000    2.43180
354520.0000    2.33645
354560.0000    2.99281
354600.0000    2.50954
354640.0000    2.66171
354680.0000    2.55993
354720.0000    2.96529
354760.0000    2.55172
354800.0000    2.09367
354840.0000    2.18168
354880.0000    2.42918
354920.0000    1.77747
354960.0000    2.20999
355000.0000    1.33155
355040.0000    2.20823
355080.0000    2.78650
355120.0000    3.14580
355160.0000    2.50425
355200.0000    3.41834
355240.0000    2.38593
355280.0000    3.22958
355320.0000    3.50354
355360.0000    3.76865
355400.0000    3.63665
355440.0000    4.06796
355480.0000    3.63539
355520.0000    3.63047
355560.0000    4.02224
355600.0000    3.51342
355640.0000    3.07743
355680.0000    3.10652
355720.0000    3.23704
355760.0000    3.87345
355800.0000    3.91774
355840.0000    3.30855
355880.0000    2.30947
355920.0000    2.74748
355960.0000    2.73484
356000.0000    2.84768
356040.0000    2.48482
356080.0000    3.05037
356120.0000    2.67284
356160.0000    2.42315
356200.0000    2.69727
356240.0000    2.19969
356280.0000    2.71687
356320.0000    3.40602
356360.0000    3.48108
356400.0000    2.62040
356440.0000    2.37684
356480.0000    3.12813
356520.0000    2.80670
356560.0000    3.00825
356600.0000    2.82909
356640.0000    2.69690
356680.0000    2.22110
356720.0000    2.25513
356760.0000    2.57557
356800.0000    2.17648
356840.0000    3.82256
356880.0000    4.28141
356920.0000    4.05095
356960.0000    3.96503
357000.0000    3.01350
357040.0000    2.58388
357080.0000    2.14220
357120.0000    2.04306
357160.0000    2.17320
357200.0000    1.06054
357240.0000    2.31189
357280.0000    1.59929
357320.0000    2.78617
357360.0000    2.97209
357400.0000    2.52918
357440.0000    2.25675
357480.0000    1.60573
357520.0000    2.09767
357560.0000    2.86893
357600.0000    3.33207
357640.0000    3.51465
357680.0000    2.43147
357720.0000    2.56227
357760.0000    3.35408
357800.0000    2.79292
357840.0000    3.60205
357880.0000    3.30748
357920.0000    2.69286
357960.0000    3.41191
358000.0000    3.54818
358040.0000    4.27008
358080.0000    4.41225
358120.0000    3.85893
358160.0000    4.06069
358200.0000    4.58497
358240.0000    4.08413
358280.0000    4.76206
358320.0000    5.55170
358360.0000    4.57384
358400.0000    4.20655
358440.0000    3.26854
358480.0000    4.37703
358520.0000    4.68590
358560.0000    3.86307
358600.0000    4.20112
358640.0000    3.86752
358680.0000    4.28194
358720.0000    3.59249
358760.0000    4.09751
358800.0000    4.52616
358840.0000    4.47846
358880.0000    4.74770
358920.0000    3.58294
358960.0000    4.63961
359000.0000    3.53186
359040.0000    4.57023
359080.0000    3.90752
359120.0000    3.85978
359160.0000    3.51608
359200.0000    3.56938
359240.0000    4.12795
359280.0000    3.55929
359320.0000    3.39811
359360.0000    3.56566
359400.0000    3.35777
359440.0000    2.75140
359480.0000    3.15878
359520.0000    3.46977
359560.0000    3.09718
359600.0000    3.52174
359640.0000    2.77947
359680.0000    2.76513
359720.0000    2.85254
359760.0000    2.93156
359800.0000    2.56058
359840.0000    2.38302
359880.0000    2.12493
359920.0000    2.42238
359960.0000    1.50897
360000.0000    2.14701
360040.0000    2.19316
360080.0000    3.31894
360120.0000    3.13665
360160.0000    2.28515
360200.0000    2.48665
360240.0000    2.56994
360280.0000    2.22030
360320.0000    2.12483
360360.0000    1.76708
360400.0000    1.85829
360440.0000    2.52081
360480.0000    3.00418
360520.0000    2.37152
360560.0000    2.55724
360600.0000    1.86990
360640.0000    2.63957
360680.0000    2.45704
360720.0000    1.91416
360760.0000    2.39904
360800.0000    2.22435
360840.0000    1.40086
360880.0000    1.93964
360920.0000    1.73944
360960.0000    2.41761
361000.0000    2.57129
361040.0000    2.78232
361080.0000    2.80646
361120.0000    2.47389
361160.0000    2.38991
361200.0000    2.66211
361240.0000    2.76133
361280.0000    3.45300
361320.0000    3.66470
361360.0000    3.91659
361400.0000    2.66711
361440.0000    3.08322
361480.0000    2.79895
361520.0000    2.60326
361560.0000    3.37598
361600.0000    2.74877
361640.0000    2.35685
361680.0000    3.05297
361720.0000    2.72912
361760.0000    3.02419
361800.0000    2.83575
361840.0000    2.41495
361880.0000    2.44412
361920.0000    2.01172
361960.0000    2.21668
362000.0000    3.11985
362040.0000    1.68163
362080.0000    3.04789
362120.0000    2.48569
362160.0000    2.87110
362200.0000    3.40497
362240.0000    1.87939
362280.0000    2.53103
362320.0000    2.51293
362360.0000    2.39645
362400.0000    2.18273
362440.0000    2.39941
362480.0000    2.54612
362520.0000    2.40669
362560.0000    2.58950
362600.0000    2.73842
362640.0000    3.47724
362680.0000    2.88539
362720.0000    3.23847
362760.0000    2.53471
362800.0000    3.09071
362840.0000    2.26092
362880.0000    2.34630
362920.0000    2.00157
362960.0000    2.07569
363000.0000    2.02846
363040.0000    3.17158
363080.0000    2.35624
363120.0000    2.81122
363160.0000    2.34406
363200.0000    3.07801
363240.0000    2.33422
363280.0000    1.87558
363320.0000    2.79598
363360.0000    2.36980
363400.0000    1.94168
363440.0000    2.24692
363480.0000    2.60704
363520.0000    2.44774
363560.0000    3.49200
363600.0000    2.26430
363640.0000    2.50627
363680.0000    2.12047
363720.0000    1.77721
363760.0000    2.45457
363800.0000    3.19304
363840.0000    2.37587
363880.0000    2.40386
363920.0000    3.50608
363960.0000    2.41256
364000.0000    2.80810
364040.0000    3.74326
364080.0000    2.53397
364120.0000    1.29296
364160.0000    2.62510
364200.0000    2.15955
364240.0000    3.07030
364280.0000    2.74782
364320.0000    3.14878
364360.0000    2.82288
364400.0000    2.97954
364440.0000    2.36298
364480.0000    3.29873
364520.0000    3.01188
364560.0000    3.26417
364600.0000    2.49254
364640.0000    3.04596
364680.0000    2.24589
364720.0000    3.31210
364760.0000    1.64979
364800.0000    2.00012
364840.0000    2.44770
364880.0000    2.79439
364920.0000    3.01859
364960.0000    2.78505
365000.0000    2.76439
365040.0000    2.14294
365080.0000    2.15489
365120.0000    2.21138
365160.0000    1.98977
365200.0000    2.67866
365240.0000    2.08695
365280.0000    2.66936
365320.0000    2.10336
365360.0000    2.82958
365400.0000    2.00377
365440.0000    2.89710
365480.0000    3.02037
365520.0000    2.72938
365560.0000    2.79594
365600.0000    2.88165
365640.0000    2.88037
365680.0000    3.46927
365720.0000    3.72533
365760.0000    3.27353
365800.0000    3.01844
365840.0000    2.65540
365880.0000    3.21314
365920.0000    3.30228
365960.0000    2.25259
366000.0000    2.46890
366040.0000    2.67092
366080.0000    3.15037
366120.0000    2.95027
366160.0000    2.11522
366200.0000    2.03555
366240.0000    1.49604
366280.0000    2.25282
366320.0000    1.63609
366360.0000    2.25363
366400.0000    2.10431
366440.0000    2.38860
366480.0000    2.26001
366520.0000    2.05835
366560.0000    1.88088
366600.0000    2.01650
366640.0000    1.78604
366680.0000    1.22932
366720.0000    1.39566
366760.0000    1.69202
366800.0000    1.68443
366840.0000    2.68500
366880.0000    2.30873
366920.0000    2.57968
366960.0000    2.33034
367000.0000    2.62258
367040.0000    2.79240
367080.0000    2.03058
367120.0000    2.68715
367160.0000    2.74767
367200.0000    2.67937
367240.0000    1.77184
367280.0000    2.18926
367320.0000    2.14808
367360.0000    1.91115
367400.0000    2.59784
367440.0000    3.05565
367480.0000    3.13373
367520.0000    2.78564
367560.0000    2.23841
367600.0000    2.10625
367640.0000    2.54308
367680.0000    2.38070
367720.0000    2.25264
367760.0000    2.12109
367800.0000    1.78550
367840.0000    2.62761
367880.0000    1.81866
367920.0000    1.96723
367960.0000    2.37202
368000.0000    2.25604
368040.0000    1.56791
368080.0000    2.82295
368120.0000    2.30199
368160.0000    2.36628
368200.0000    2.49609
368240.0000    2.95505
368280.0000    2.21145
368320.0000    2.09760
368360.0000    3.24336
368400.0000    2.76167
368440.0000    2.90318
368480.0000    3.59481
368520.0000    2.79298
368560.0000    2.18416
368600.0000    1.91567
368640.0000    1.72505
368680.0000    2.00041
368720.0000    1.72465
368760.0000    2.57130
368800.0000    1.97657
368840.0000    1.43488
368880.0000    2.15191
368920.0000    1.95269
368960.0000    1.99671
369000.0000    1.61148
369040.0000    0.92453
369080.0000    1.77456
369120.0000    1.26736
369160.0000    2.00460
369200.0000    1.88969
369240.0000    2.12474
369280.0000    2.84649
369320.0000    2.26720
369360.0000    1.96891
369400.0000    2.47558
369440.0000    1.64602
369480.0000    2.54235
369520.0000    2.23315
369560.0000    2.22390
369600.0000    2.50170
369640.0000    2.30478
369680.0000    2.30375
369720.0000    2.21343
369760.0000    2.54646
369800.0000    3.01828
369840.0000    2.91887
369880.0000    2.69768
369920.0000    2.57948
369960.0000    3.01998
370000.0000    2.75723
370040.0000    1.29628
370080.0000    1.93944
370120.0000    1.99402
370160.0000    2.47085
370200.0000    2.38353
370240.0000    2.37669
370280.0000    2.41992
370320.0000    2.91432
370360.0000    1.88430
370400.0000    2.23414
370440.0000    2.17933
370480.0000    2.06452
370520.0000    2.02953
370560.0000    2.49749
370600.0000    1.88044
370640.0000    2.77511
370680.0000    2.41277
370720.0000    2.56509
370760.0000    2.09989
370800.0000    1.72759
370840.0000    2.34127
370880.0000    1.77090
370920.0000    1.40017
370960.0000    2.44316
371000.0000    1.89748
371040.0000    2.08816
371080.0000    1.21653
371120.0000    1.33364
371160.0000    2.03164
371200.0000    2.33979
371240.0000    1.88330
371280.0000    2.19822
371320.0000    0.93674
371360.0000    1.85595
371400.0000    1.84797
371440.0000    1.73335
371480.0000    2.45216
371520.0000    1.96031
371560.0000    1.70394
371600.0000    2.29219
371640.0000    2.43077
371680.0000    2.09979
371720.0000    2.29187
371760.0000    2.33596
371800.0000    2.28728
371840.0000    2.59293
371880.0000    2.10425
371920.0000    2.33217
371960.0000    2.28048
372000.0000    2.14025
372040.0000    1.54941
372080.0000    2.11405
372120.0000    2.20763
372160.0000    2.52738
372200.0000    2.22398
372240.0000    2.71057
372280.0000    2.10321
372320.0000    1.49912
372360.0000    0.97402
372400.0000    2.01627
372440.0000    1.67660
372480.0000    1.73328
372520.0000    3.20467
372560.0000    2.99739
372600.0000    1.28518
372640.0000    1.94060
372680.0000    2.31533
372720.0000    2.42563
372760.0000    2.22796
372800.0000    2.57433
372840.0000    2.35650
372880.0000    2.49078
372920.0000    2.47528
372960.0000    1.88419
373000.0000    2.33183
373040.0000    2.36696
373080.0000    2.43575
373120.0000    1.93277
373160.0000    2.37739
373200.0000    1.96892
373240.0000    1.69694
373280.0000    2.90683
373320.0000    2.49964
373360.0000    2.32968
373400.0000    2.92131
373440.0000    2.82398
373480.0000    2.87899
373520.0000    2.17070
373560.0000    2.09032
373600.0000    2.38608
373640.0000    1.50760
373680.0000    1.27882
373720.0000    2.97661
373760.0000    1.90636
373800.0000    1.83991
373840.0000    1.93056
373880.0000    1.58218
373920.0000    1.11709
373960.0000    2.13146
374000.0000    1.91484
374040.0000    0.90431
374080.0000    1.17862
374120.0000    0.97070
374160.0000    0.19129
374200.0000    0.85491
374240.0000    1.36658
374280.0000    1.24675
374320.0000    1.30010
374360.0000    1.49042
374400.0000    2.11199
374440.0000    2.23132
374480.0000    1.47625
374520.0000    1.49394
374560.0000    1.30100
374600.0000    1.87047
374640.0000    1.16420
374680.0000    1.13303
374720.0000    1.06604
374760.0000    2.70410
374800.0000    1.68557
374840.0000    1.33769
374880.0000    1.61415
374920.0000    2.03962
374960.0000    2.00754
375000.0000    1.81163
375040.0000    2.29711
375080.0000    3.66018
375120.0000    3.38738
375160.0000    3.78201
375200.0000    2.94881
375240.0000    3.16009
375280.0000    2.60405
375320.0000    2.79056
375360.0000    2.28191
375400.0000    2.05886
375440.0000    3.31399
375480.0000    2.57124
375520.0000    2.35321
375560.0000    2.34945
375600.0000    2.48685
375640.0000    2.84983
375680.0000    2.22103
375720.0000    1.83343
375760.0000    1.99621
375800.0000    1.72519
375840.0000    2.61507
375880.0000    2.62998
375920.0000    2.49180
375960.0000    2.95753
376000.0000    2.42213
376040.0000    2.14521
376080.0000    2.32450
376120.0000    1.81099
376160.0000    2.85273
376200.0000    2.09303
376240.0000    1.53060
376280.0000    2.77200
376320.0000    1.81121
376360.0000    3.37370
376400.0000    2.70614
376440.0000    2.19348
376480.0000    2.45422
376520.0000    3.21862
376560.0000    2.42192
376600.0000    2.00650
376640.0000    3.01177
376680.0000    3.18355
376720.0000    2.58936
376760.0000    2.46680
376800.0000    2.56535
376840.0000    1.78526
376880.0000    2.20792
376920.0000    1.73379
376960.0000    1.91363
377000.0000    2.25680
377040.0000    1.41795
377080.0000    2.20103
377120.0000    1.90025
377160.0000    2.69420
377200.0000    1.99054
377240.0000    1.17003
377280.0000    2.77598
377320.0000    1.43671
377360.0000    1.64443
377400.0000    1.48852
377440.0000    1.52112
377480.0000    2.01826
377520.0000    2.01087
377560.0000    2.03162
377600.0000    1.58420
377640.0000    1.51799
377680.0000    1.32391
377720.0000    1.72723
377760.0000    2.38006
377800.0000    2.30800
377840.0000    2.14678
377880.0000    1.47131
377920.0000    0.71476
377960.0000    0.59639
378000.0000    1.38445
378040.0000    0.22417
378080.0000    0.89965
378120.0000    2.00569
378160.0000    2.15904
378200.0000    1.23392
378240.0000    2.42109
378280.0000    1.79298
378320.0000    1.94035
378360.0000    1.50399
378400.0000    2.05367
378440.0000    2.02134
378480.0000    2.71150
378520.0000    1.83823
378560.0000    2.82229
378600.0000    2.61414
378640.0000    1.49805
378680.0000    1.63095
378720.0000    1.71176
378760.0000    1.70233
378800.0000    1.62096
378840.0000    2.20008
378880.0000    1.97195
378920.0000    1.95635
378960.0000    1.29308
379000.0000    1.53636
379040.0000    1.55649
379080.0000    1.30488
379120.0000    1.19272
379160.0000    0.73979
379200.0000    1.15760
379240.0000    1.06691
379280.0000    1.40312
379320.0000    1.91442
379360.0000    2.06121
379400.0000    1.87863
379440.0000    1.54674
379480.0000    2.57505
379520.0000    2.06938
379560.0000    1.31109
379600.0000    1.02826
379640.0000    1.66671
379680.0000    2.04819
379720.0000    2.28984
379760.0000    1.33903
379800.0000    1.79166
379840.0000    1.98659
379880.0000    1.98710
379920.0000    1.75325
379960.0000    2.45507
380000.0000    2.25512
380040.0000    3.21160
380080.0000    1.61685
380120.0000    2.08121
380160.0000    2.95791
380200.0000    2.77788
380240.0000    2.57607
380280.0000    3.26786
380320.0000    2.04322
380360.0000    1.91873
380400.0000    2.74042
380440.0000    2.94136
380480.0000    2.06576
380520.0000    3.37384
380560.0000    2.37444
380600.0000    3.18420
380640.0000    2.74514
380680.0000    3.14555
380720.0000    3.29178
380760.0000    3.26056
380800.0000    3.65683
380840.0000    2.57423
380880.0000    3.15749
380920.0000    2.55054
380960.0000    2.21180
381000.0000    1.70147
381040.0000    1.83211
381080.0000    1.10848
381120.0000    2.59669
381160.0000    1.32822
381200.0000    1.19375
381240.0000    0.80631
381280.0000    2.19061
381320.0000    1.61043
381360.0000    2.90242
381400.0000    2.55140
381440.0000    3.04539
381480.0000    3.48152
381520.0000    2.37576
381560.0000    2.56833
381600.0000    2.91225
381640.0000    2.84512
381680.0000    3.78160
381720.0000    2.86074
381760.0000    2.86804
381800.0000    3.24495
381840.0000    2.47476
381880.0000    2.90512
381920.0000    2.66712
381960.0000    2.30607
382000.0000    2.16956
382040.0000    2.47037
382080.0000    1.97971
382120.0000    3.75549
382160.0000    3.66594
382200.0000    3.04755
382240.0000    2.78519
382280.0000    2.05397
382320.0000    3.21719
382360.0000    1.50839
382400.0000    2.20009
382440.0000    2.58584
382480.0000    3.15535
382520.0000    2.76195
382560.0000    2.67063
382600.0000    2.82003
382640.0000    2.97565
382680.0000    4.15283
382720.0000    3.77680
382760.0000    2.85589
382800.0000    3.06116
382840.0000    2.79830
382880.0000    1.68096
382920.0000    1.20679
382960.0000    0.72445
383000.0000    1.30766
383040.0000    1.18546
383080.0000    2.24249
383120.0000    1.20820
383160.0000    1.67583
383200.0000    1.36563
383240.0000    1.38021
383280.0000    2.07084
383320.0000    2.66036
383360.0000    1.73009
383400.0000    3.10267
383440.0000    1.63244
383480.0000    2.84746
383520.0000    2.23245
383560.0000    1.35221
383600.0000    2.32865
383640.0000    2.14600
383680.0000    3.01181
383720.0000    2.05291
383760.0000    2.77118
383800.0000    2.17054
383840.0000    1.07150
383880.0000    2.34225
383920.0000    2.08941
383960.0000    1.97716
384000.0000    2.82868
384040.0000    2.24564
384080.0000    1.66617
384120.0000    2.94332
384160.0000    3.10455
384200.0000    3.07943
384240.0000    2.51586
384280.0000    1.98440
384320.0000    2.60371
384360.0000    2.41476
384400.0000    1.88682
384440.0000    1.72499
384480.0000    1.96411
384520.0000    1.70194
384560.0000   -0.11539
384600.0000    0.99943
384640.0000    1.84271
384680.0000    1.09200
384720.0000    1.24626
384760.0000    0.31165
384800.0000    0.42554
384840.0000    1.62068
384880.0000    0.40697
384920.0000    1.47758
384960.0000    1.12870
385000.0000    1.46225
385040.0000    1.26733
385080.0000    0.44798
385120.0000    1.89777
385160.0000    1.98605
385200.0000    2.26925
385240.0000    1.54786
385280.0000    1.81803
385320.0000    1.68646
385360.0000    1.15837
385400.0000    1.17205
385440.0000    0.80016
385480.0000    1.40031
385520.0000    1.23082
385560.0000    1.04244
385600.0000    1.68435
385640.0000    1.18555
385680.0000    0.34713
385720.0000    0.09012
385760.0000    0.08273
385800.0000    0.12141
385840.0000    0.86356
385880.0000    0.07358
385920.0000    1.24765
385960.0000    0.54338
386000.0000    1.25268
386040.0000   -0.33251
386080.0000    0.49839
386120.0000    0.24283
386160.0000    0.28237
386200.0000    0.76786
386240.0000    0.81814
386280.0000    1.19325
386320.0000    1.37880
386360.0000    1.68630
386400.0000    1.15689
386440.0000    0.38060
386480.0000    0.68742
386520.0000    1.32064
386560.0000    1.69608
386600.0000    1.28702
386640.0000    1.06496
386680.0000    1.55896
386720.0000    1.89846
386760.0000    1.80213
386800.0000    2.39611
386840.0000    2.24559
386880.0000    2.10696
386920.0000    1.18503
386960.0000    2.11486
387000.0000    2.36230
387040.0000    2.02037
387080.0000    2.31729
387120.0000    1.29279
387160.0000    0.78898
387200.0000    0.43340
387240.0000    1.93008
387280.0000    1.06883
387320.0000    0.77967
387360.0000    1.57280
387400.0000    1.49983
387440.0000    2.21277
387480.0000    1.37573
387520.0000    0.59297
387560.0000    1.55686
387600.0000    1.18056
387640.0000    1.99460
387680.0000    1.30364
387720.0000    1.87556
387760.0000    2.44367
387800.0000    2.91472
387840.0000    2.17144
387880.0000    2.01550
387920.0000    1.44365
387960.0000    1.75303
388000.0000    1.93741
388040.0000    2.34551
388080.0000    1.66262
388120.0000    0.83766
388160.0000    1.50367
388200.0000    2.38544
388240.0000    1.49757
388280.0000    1.91102
388320.0000    1.73500
388360.0000    2.41455
388400.0000    2.15762
388440.0000    1.94239
388480.0000    2.11218
388520.0000    1.89511
388560.0000    1.80947
388600.0000    1.20110
388640.0000    2.20208
388680.0000    2.24673
388720.0000    1.75566
388760.0000    1.70304
388800.0000    2.94241
388840.0000    2.30907
388880.0000    2.57671
388920.0000    1.76958
388960.0000    1.60443
389000.0000    1.24950
389040.0000    1.35764
389080.0000    1.35025
389120.0000    2.25037
389160.0000    0.85666
389200.0000    2.36295
389240.0000    2.29933
389280.0000    1.49211
389320.0000    2.19686
389360.0000    1.21418
389400.0000    2.62372
389440.0000    2.61639
389480.0000    2.20586
389520.0000    1.43623
389560.0000    2.19894
389600.0000    1.91385
389640.0000    3.25028
389680.0000    2.41523
389720.0000    1.81992
389760.0000    2.07304
389800.0000    2.46569
389840.0000    2.33188
389880.0000    1.52657
389920.0000    2.27017
389960.0000    1.70538
390000.0000    1.40932
390040.0000    1.63699
390080.0000    2.43304
390120.0000    2.11149
390160.0000    1.63772
390200.0000    2.04251
390240.0000    1.00070
390280.0000    2.10365
390320.0000    1.41848
390360.0000    1.57609
390400.0000    1.19978
390440.0000    1.79230
390480.0000    1.34796
390520.0000    1.06054
390560.0000    0.59149
390600.0000    1.11352
390640.0000    1.38731
390680.0000    2.09389
390720.0000    1.16616
390760.0000    1.15872
390800.0000    1.78716
390840.0000    2.47746
390880.0000    1.49715
390920.0000    2.06798
390960.0000    1.35621
391000.0000    2.43782
391040.0000    2.07606
391080.0000    2.10872
391120.0000    2.53843
391160.0000    3.23442
391200.0000    2.27598
391240.0000    2.98084
391280.0000    3.67712
391320.0000    2.41706
391360.0000    2.59403
391400.0000    1.75881
391440.0000    3.20683
391480.0000    2.99239
391520.0000    2.48828
391560.0000    3.00193
391600.0000    2.99633
391640.0000    2.12869
391680.0000    3.25888
391720.0000    2.21596
391760.0000    3.00243
391800.0000    2.95697
391840.0000    2.33549
391880.0000    2.20183
391920.0000    2.52018
391960.0000    2.33952
392000.0000    2.40116
392040.0000    2.24281
392080.0000    2.37957
392120.0000    2.52772
392160.0000    2.40711
392200.0000    2.65090
392240.0000    3.27005
392280.0000    3.06896
392320.0000    2.39800
392360.0000    2.83517
392400.0000    1.66853
392440.0000    1.63419
392480.0000    2.26625
392520.0000    3.38608
392560.0000    2.90231
392600.0000    2.27688
392640.0000    1.16953
392680.0000    2.19873
392720.0000    1.42530
392760.0000    1.69744
392800.0000    2.44505
392840.0000    1.46824
392880.0000    2.41025
392920.0000    1.70788
392960.0000    1.58527
393000.0000    2.18308
393040.0000    1.92098
393080.0000    2.65191
393120.0000    2.19949
393160.0000    3.41712
393200.0000    2.55356
393240.0000    3.02293
393280.0000    1.99318
393320.0000    2.43854
393360.0000    2.97289
393400.0000    2.84387
393440.0000    3.05291
393480.0000    3.11243
393520.0000    2.48699
393560.0000    2.61974
393600.0000    2.44938
393640.0000    2.05811
393680.0000    2.80630
393720.0000    1.66949
393760.0000    1.71633
393800.0000    2.20439
393840.0000    2.19303
393880.0000    2.68210
393920.0000    2.77485
393960.0000    3.20916
394000.0000    2.49553
394040.0000    2.38949
394080.0000    2.94895
394120.0000    2.95834
394160.0000    2.75212
394200.0000    2.23622
394240.0000    1.56582
394280.0000    1.95834
394320.0000    1.17403
394360.0000    2.31689
394400.0000    2.35204
394440.0000    0.99170
394480.0000    1.50090
394520.0000    1.88303
394560.0000    2.25118
394600.0000    2.78627
394640.0000    2.17347
394680.0000    2.94025
394720.0000    2.68021
394760.0000    2.03800
394800.0000    2.62247
394840.0000    2.57255
394880.0000    2.84375
394920.0000    3.01146
394960.0000    1.71317
395000.0000    2.76135
395040.0000    3.11994
395080.0000    2.02833
395120.0000    1.93704
395160.0000    2.22290
395200.0000    2.56153
395240.0000    2.34991
395280.0000    3.11474
395320.0000    3.11485
395360.0000    2.09551
395400.0000    1.33640
395440.0000    3.00327
395480.0000    2.42405
395520.0000    2.13661
395560.0000    2.56734
395600.0000    2.22367
395640.0000    2.78915
395680.0000    3.00425
395720.0000    2.14582
395760.0000    2.40699
395800.0000    2.21986
395840.0000    2.55695
395880.0000    2.18727
395920.0000    2.94231
395960.0000    2.47218
396000.0000    3.00513
396040.0000    2.51711
396080.0000    2.60310
396120.0000    3.64680
396160.0000    2.55459
396200.0000    2.52822
396240.0000    2.66457
396280.0000    2.40083
396320.0000    2.89107
396360.0000    2.53495
396400.0000    2.16972
396440.0000    2.37850
396480.0000    2.99294
396520.0000    2.85880
396560.0000    2.50395
396600.0000    2.39052
396640.0000    3.47955
396680.0000    2.78775
396720.0000    3.48431
396760.0000    3.40055
396800.0000    2.13645
396840.0000    2.45966
396880.0000    2.56309
396920.0000    2.67238
396960.0000    2.86741
397000.0000    2.75150
397040.0000    2.46186
397080.0000    3.22186
397120.0000    3.15755
397160.0000    3.16161
397200.0000    2.44698
397240.0000    2.88507
397280.0000    2.16981
397320.0000    2.09938
397360.0000    2.60513
397400.0000    3.09811
397440.0000    2.93297
397480.0000    2.80712
397520.0000    3.56214
397560.0000    2.58436
397600.0000    3.17558
397640.0000    3.28721
397680.0000    2.68694
397720.0000    2.43890
397760.0000    2.76413
397800.0000    2.38777
397840.0000    3.43454
397880.0000    3.11529
397920.0000    3.02066
397960.0000    2.63700
398000.0000    3.25813
398040.0000    2.77145
398080.0000    3.04794
398120.0000    2.62721
398160.0000    2.96584
398200.0000    3.29467
398240.0000    2.92039
398280.0000    2.68839
398320.0000    2.31015
398360.0000    2.33921
398400.0000    1.94165
398440.0000    2.17972
398480.0000    1.13226
398520.0000    2.14913
398560.0000    2.68577
398600.0000    2.49812
398640.0000    2.45295
398680.0000    2.24426
398720.0000    2.82476
398760.0000    2.28752
398800.0000    2.28307
398840.0000    1.81506
398880.0000    2.40891
398920.0000    2.53092
398960.0000    2.75586
399000.0000    3.44402
399040.0000    2.67265
399080.0000    2.49110
399120.0000    2.59717
399160.0000    2.72487
399200.0000    2.54734
399240.0000    2.70945
399280.0000    3.12173
399320.0000    3.32170
399360.0000    2.25875
399400.0000    2.11657
399440.0000    3.04106
399480.0000    2.50931
399520.0000    2.58432
399560.0000    2.47827
399600.0000    2.02831
399640.0000    2.28700
399680.0000    2.33298
399720.0000    2.42340
399760.0000    2.96206
399800.0000    2.63127
399840.0000    2.92977
399880.0000    2.15368
399920.0000    2.80659
399960.0000    2.89916
400000.0000    2.27170
400040.0000    2.46326
400080.0000    2.58316
400120.0000    3.04566
400160.0000    2.74330
400200.0000    3.42709
400240.0000    3.63508
400280.0000    3.27197
400320.0000    3.17492
400360.0000    2.90134
400400.0000    2.84023
400440.0000    2.42726
400480.0000    2.70212
400520.0000    3.21007
400560.0000    2.85905
400600.0000    2.91472
400640.0000    3.01241
400680.0000    2.18054
400720.0000    2.95335
400760.0000    1.96622
400800.0000    2.50249
400840.0000    2.69021
400880.0000    2.04921
400920.0000    2.54186
400960.0000    2.51700
401000.0000    2.81814
401040.0000    2.37965
401080.0000    2.36181
401120.0000    2.64540
401160.0000    2.94447
401200.0000    1.99048
401240.0000    1.02011
401280.0000    1.31246
401320.0000    1.41293
401360.0000    1.64774
401400.0000    2.19993
401440.0000    2.73684
401480.0000    1.62341
401520.0000    1.91615
401560.0000    2.80129
401600.0000    2.36656
401640.0000    2.47256
401680.0000    2.61033
401720.0000    2.48210
401760.0000    3.38821
401800.0000    2.89392
401840.0000    2.83533
401880.0000    3.24263
401920.0000    2.63579
401960.0000    2.69666
402000.0000    2.63296
402040.0000    2.52592
402080.0000    3.27224
402120.0000    3.60135
402160.0000    2.80346
402200.0000    1.50786
402240.0000    1.87213
402280.0000    1.78731
402320.0000    2.50476
402360.0000    2.82883
402400.0000    2.45602
402440.0000    2.27341
402480.0000    3.18883
402520.0000    2.47863
402560.0000    2.72388
402600.0000    2.53860
402640.0000    2.34135
402680.0000    2.54250
402720.0000    2.54419
402760.0000    3.23521
402800.0000    2.47275
402840.0000    1.90103
402880.0000    2.16554
402920.0000    2.12825
402960.0000    2.72120
403000.0000    1.79096
403040.0000    2.61901
403080.0000    2.38111
403120.0000    2.88996
403160.0000    2.54265
403200.0000    3.07644
403240.0000    2.16666
403280.0000    2.76243
403320.0000    3.00188
403360.0000    2.04739
403400.0000    2.73685
403440.0000    2.37820
403480.0000    2.62511
403520.0000    3.29075
403560.0000    2.57378
403600.0000    1.87664
403640.0000    1.09992
403680.0000    2.55497
403720.0000    3.39103
403760.0000    2.56682
403800.0000    3.11969
403840.0000    2.12318
403880.0000    2.58555
403920.0000    2.01569
403960.0000    1.77536
404000.0000    2.23269
404040.0000    2.79211
404080.0000    2.65788
404120.0000    2.83351
404160.0000    2.70581
404200.0000    2.50107
404240.0000    2.76271
404280.0000    3.03403
404320.0000    2.60172
404360.0000    2.53758
404400.0000    2.07053
404440.0000    1.99420
404480.0000    2.87181
404520.0000    2.20649
404560.0000    1.75841
404600.0000    2.45623
404640.0000    1.81148
404680.0000    2.38410
404720.0000    1.99182
404760.0000    2.25189
404800.0000    2.14455
404840.0000    2.89486
404880.0000    1.93895
404920.0000    1.44721
404960.0000    2.02795
405000.0000    2.16658
405040.0000    3.18815
405080.0000    2.49397
405120.0000    2.49241
405160.0000    2.60068
405200.0000    2.21936
405240.0000    2.39687
405280.0000    3.05575
405320.0000    2.06383
405360.0000    1.97997
405400.0000    1.64217
405440.0000    2.54056
405480.0000    3.38334
405520.0000    2.75407
405560.0000    2.44021
405600.0000    1.75009
405640.0000    1.78595
405680.0000    2.45167
405720.0000    2.65924
405760.0000    2.62650
405800.0000    2.85696
405840.0000    2.19226
405880.0000    1.69593
405920.0000    2.02075
405960.0000    2.21225
406000.0000    2.46020
406040.0000    2.42979
406080.0000    1.25661
406120.0000    2.64063
406160.0000    1.72431
406200.0000    2.00845
406240.0000    2.13412
406280.0000    2.18397
406320.0000    2.13159
406360.0000    1.95793
406400.0000    2.40410
406440.0000    3.36720
406480.0000    1.79723
406520.0000    1.59530
406560.0000    1.57482
406600.0000    1.54176
406640.0000    0.30004
406680.0000    2.08324
406720.0000    2.12141
406760.0000    2.40337
406800.0000    2.44182
406840.0000    2.50635
406880.0000    2.66465
406920.0000    2.67239
406960.0000    2.10619
407000.0000    1.78529
407040.0000    1.34614
407080.0000    1.71988
407120.0000    2.23619
407160.0000    2.40952
407200.0000    1.58759
407240.0000    2.05304
407280.0000    2.16368
407320.0000    2.04184
407360.0000    1.93517
407400.0000    2.77331
407440.0000    2.75003
407480.0000    2.25541
407520.0000    2.09832
407560.0000    1.82869
407600.0000    2.43142
407640.0000    2.69099
407680.0000    2.28110
407720.0000    1.63566
407760.0000    1.39850
407800.0000    1.86667
407840.0000    2.88119
407880.0000    2.74576
407920.0000    2.62741
407960.0000    2.68595
408000.0000    3.16887
408040.0000    3.26597
408080.0000    2.49387
408120.0000    2.52547
408160.0000    3.00287
408200.0000    3.28460
408240.0000    3.76380
408280.0000    3.17599
408320.0000    2.30300
408360.0000    2.24006
408400.0000    3.05145
408440.0000    3.46479
408480.0000    2.89594
408520.0000    2.65099
408560.0000    1.63800
408600.0000    2.53259
408640.0000    2.25579
408680.0000    2.44718
408720.0000    1.75203
408760.0000    2.93130
408800.0000    2.21414
408840.0000    2.53950
408880.0000    1.89709
408920.0000    2.04071
408960.0000    1.37486
409000.0000    2.29289
409040.0000    0.97492
409080.0000    0.52594
409120.0000    1.33532
409160.0000    1.51882
409200.0000    1.57616
409240.0000    2.98698
409280.0000    1.61194
409320.0000    1.65776
409360.0000    1.72944
409400.0000    2.02438
409440.0000    2.11080
409480.0000    2.06248
409520.0000    2.37702
409560.0000    2.33982
409600.0000    2.33596
409640.0000    2.42091
409680.0000    2.47962
409720.0000    1.36178
409760.0000    2.48388
409800.0000    2.34847
409840.0000    2.22153
409880.0000    1.79753
409920.0000    2.09068
409960.0000    2.17218
410000.0000    2.51663
410040.0000    2.81414
410080.0000    2.03744
410120.0000    2.57328
410160.0000    2.22822
410200.0000    2.78507
410240.0000    2.49446
410280.0000    2.72814
410320.0000    2.62937
410360.0000    2.20693
410400.0000    2.45143
410440.0000    2.32545
410480.0000    2.30009
410520.0000    2.96867
410560.0000    3.33882
410600.0000    3.49133
410640.0000    2.53884
410680.0000    3.40713
410720.0000    1.98628
410760.0000    2.08232
410800.0000    2.00598
410840.0000    1.62962
410880.0000    1.74128
410920.0000    2.70630
410960.0000    2.29349
411000.0000    2.34792
411040.0000    3.15332
411080.0000    2.52713
411120.0000    2.34994
411160.0000    2.64669
411200.0000    2.19457
411240.0000    2.44647
411280.0000    2.19400
411320.0000    1.20718
411360.0000    2.51181
411400.0000    1.78085
411440.0000    1.76336
411480.0000    2.84368
411520.0000    1.99359
411560.0000    1.69527
411600.0000    1.48463
411640.0000    3.20267
411680.0000    2.53623
411720.0000    2.71916
411760.0000    2.39104
411800.0000    2.01050
411840.0000    3.56832
411880.0000    3.76971
411920.0000    2.70299
411960.0000    3.18878
412000.0000    2.93043
412040.0000    2.87187
412080.0000    2.02597
412120.0000    2.51804
412160.0000    3.12644
412200.0000    2.75030
412240.0000    3.47559
412280.0000    2.81968
412320.0000    2.78679
412360.0000    2.78865
412400.0000    3.66784
412440.0000    3.07695
412480.0000    3.44642
412520.0000    2.72370
412560.0000    3.03031
412600.0000    2.93344
412640.0000    2.88666
412680.0000    3.14465
412720.0000    2.95435
412760.0000    2.52264
412800.0000    3.17201
412840.0000    3.30448
412880.0000    2.88201
412920.0000    3.38482
412960.0000    2.64589
413000.0000    2.82972
413040.0000    3.14480
413080.0000    3.05855
413120.0000    3.09011
413160.0000    2.88263
413200.0000    3.60391
413240.0000    2.86488
413280.0000    2.76108
413320.0000    2.88318
413360.0000    2.73720
413400.0000    2.59115
413440.0000    2.19689
413480.0000    2.37550
413520.0000    2.47148
413560.0000    2.50403
413600.0000    3.32226
413640.0000    3.51307
413680.0000    2.75231
413720.0000    2.64710
413760.0000    1.84044
413800.0000    2.35450
413840.0000    3.21220
413880.0000    2.82583
413920.0000    2.96649
413960.0000    3.11885
414000.0000    2.36521
414040.0000    1.61032
414080.0000    2.15211
414120.0000    2.78340
414160.0000    2.69910
414200.0000    3.58347
414240.0000    3.02968
414280.0000    2.74280
414320.0000    2.13578
414360.0000    2.38561
414400.0000    1.70488
414440.0000    1.67601
414480.0000    2.09618
414520.0000    2.15826
414560.0000    2.17570
414600.0000    2.31073
414640.0000    3.20417
414680.0000    2.88983
414720.0000    3.07564
414760.0000    2.01263
414800.0000    2.99131
414840.0000    2.41779
414880.0000    2.65953
414920.0000    2.42197
414960.0000    2.66236
415000.0000    1.81246
415040.0000    2.71395
415080.0000    1.68273
415120.0000    2.40634
415160.0000    2.66647
415200.0000    1.43183
415240.0000    1.87958
415280.0000    2.25591
415320.0000    2.74920
415360.0000    2.28405
415400.0000    2.52833
415440.0000    1.65996
415480.0000    2.43332
415520.0000    2.70029
415560.0000    3.25997
415600.0000    3.24935
415640.0000    2.24576
415680.0000    3.01277
415720.0000    1.64652
415760.0000    1.46508
415800.0000    2.01734
415840.0000    1.47739
415880.0000    1.60886
415920.0000    2.21027
415960.0000    1.83747
416000.0000    2.65654
416040.0000    3.36838
416080.0000    3.04338
416120.0000    3.60975
416160.0000    2.61840
416200.0000    2.95049
416240.0000    2.71677
416280.0000    2.71805
416320.0000    3.03538
416360.0000    3.29642
416400.0000    3.35358
416440.0000    2.68813
416480.0000    2.56156
416520.0000    2.58530
416560.0000    2.72007
416600.0000    1.39344
416640.0000    2.49640
416680.0000    2.17276
416720.0000    2.22209
416760.0000    2.72613
416800.0000    2.93488
416840.0000    2.95241
416880.0000    2.61826
416920.0000    2.66233
416960.0000    2.63327
417000.0000    3.72709
417040.0000    3.17306
417080.0000    3.13102
417120.0000    3.33737
417160.0000    3.17617
417200.0000    3.07350
417240.0000    2.90222
417280.0000    2.95904
417320.0000    3.54832
417360.0000    3.30382
417400.0000    3.38269
417440.0000    3.23468
417480.0000    2.70886
417520.0000    3.19546
417560.0000    3.15153
417600.0000    1.48919
417640.0000    2.78324
417680.0000    2.74384
417720.0000    3.21449
417760.0000    3.10187
417800.0000    3.25583
417840.0000    3.85785
417880.0000    3.07060
417920.0000    3.09863
417960.0000    2.68926
418000.0000    3.82316
418040.0000    3.02339
418080.0000    3.48379
418120.0000    3.19575
418160.0000    3.09470
418200.0000    3.48002
418240.0000    2.91726
418280.0000    2.81371
418320.0000    3.26398
418360.0000    2.67221
418400.0000    2.38293
418440.0000    2.84802
418480.0000    3.69691
418520.0000    3.70353
418560.0000    3.01807
418600.0000    3.32818
418640.0000    3.61963
418680.0000    3.42926
418720.0000    3.70094
418760.0000    3.78247
418800.0000    3.34327
418840.0000    3.62751
418880.0000    3.75014
418920.0000    4.23786
418960.0000    3.48541
419000.0000    3.05487
419040.0000    2.40814
419080.0000    3.32181
419120.0000    3.88634
419160.0000    3.99132
419200.0000    3.49892
419240.0000    3.62506
419280.0000    3.55929
419320.0000    3.16603
419360.0000    3.01034
419400.0000    3.51446
419440.0000    3.77404
419480.0000    3.82834
419520.0000    2.97101
419560.0000    2.78344
419600.0000    3.64885
419640.0000    2.90565
419680.0000    3.88624
419720.0000    3.20792
419760.0000    3.45835
419800.0000    2.85762
419840.0000    3.24071
419880.0000    2.72691
419920.0000    3.14743
419960.0000    3.37712
420000.0000    3.39931
420040.0000    3.47660
420080.0000    3.37616
420120.0000    3.52495
420160.0000    2.97456
420200.0000    3.59307
420240.0000    3.10131
420280.0000    3.85742
420320.0000    3.58067
420360.0000    3.24581
420400.0000    3.85221
420440.0000    3.43173
420480.0000    3.16147
420520.0000    3.40872
420560.0000    3.11080
420600.0000    2.95707
420640.0000    2.88877
420680.0000    3.67085
420720.0000    3.51203
420760.0000    3.45192
420800.0000    3.16042
420840.0000    3.19818
420880.0000    3.03518
420920.0000    3.11022
420960.0000    4.02852
421000.0000    3.65824
421040.0000    3.90927
421080.0000    2.83747
421120.0000    3.05711
421160.0000    3.96356
421200.0000    3.11341
421240.0000    3.06037
421280.0000    3.44047
421320.0000    3.17264
421360.0000    3.21363
421400.0000    3.89309
421440.0000    3.00299
421480.0000    2.95059
421520.0000    3.72579
421560.0000    3.10909
421600.0000    3.27708
421640.0000    3.41430
421680.0000    3.45329
421720.0000    2.94492
421760.0000    3.21239
421800.0000    2.66971
421840.0000    3.71071
421880.0000    4.01015
421920.0000    2.98010
421960.0000    2.94895
422000.0000    3.49147
422040.0000    3.32033
422080.0000    3.39669
422120.0000    2.60250
422160.0000    2.30501
422200.0000    3.07157
422240.0000    3.26638
422280.0000    3.19839
422320.0000    3.15367
422360.0000    2.90081
422400.0000    3.00944
422440.0000    3.37012
422480.0000    3.55224
422520.0000    3.33904
422560.0000    2.99354
422600.0000    3.10262
422640.0000    3.60194
422680.0000    3.45511
422720.0000    2.75803
422760.0000    2.74208
422800.0000    2.71018
422840.0000    2.94108
422880.0000    2.99043
422920.0000    3.05985
422960.0000    2.86235
423000.0000    3.00646
423040.0000    3.61857
423080.0000    2.31600
423120.0000    2.65858
423160.0000    3.00648
423200.0000    3.24862
423240.0000    3.09129
423280.0000    3.78222
423320.0000    3.47088
423360.0000    3.05234
423400.0000    3.11110
423440.0000    2.90924
423480.0000    3.01243
423520.0000    2.56926
423560.0000    3.54647
423600.0000    3.62777
423640.0000    3.76163
423680.0000    3.17315
423720.0000    2.24437
423760.0000    3.20960
423800.0000    2.49469
423840.0000    2.53814
423880.0000    3.36127
423920.0000    3.24410
423960.0000    2.65755
424000.0000    2.47536
424040.0000    2.99915
424080.0000    3.06634
424120.0000    3.59164
424160.0000    2.86284
424200.0000    2.98573
424240.0000    2.71523
424280.0000    3.44015
424320.0000    2.93492
424360.0000    3.27843
424400.0000    3.10830
424440.0000    3.49696
424480.0000    2.76173
424520.0000    2.94565
424560.0000    3.31286
424600.0000    3.04211
424640.0000    3.22566
424680.0000    3.13275
424720.0000    3.35767
424760.0000    3.13589
424800.0000    3.11725
424840.0000    3.40221
424880.0000    3.27039
424920.0000    3.64469
424960.0000    3.50294
425000.0000    3.17178
425040.0000    3.02764
425080.0000    2.78225
425120.0000    2.60772
425160.0000    3.43806
425200.0000    2.68425
425240.0000    3.57862
425280.0000    2.94723
425320.0000    2.87486
425360.0000    3.47550
425400.0000    3.68350
425440.0000    2.51210
425480.0000    3.47407
425520.0000    3.12118
425560.0000    3.20223
425600.0000    2.34211
425640.0000    2.36374
425680.0000    2.68292
425720.0000    2.87066
425760.0000    3.52138
425800.0000    3.59736
425840.0000    3.19915
425880.0000    3.40438
425920.0000    2.71040
425960.0000    2.94104
426000.0000    2.57216
426040.0000    3.31560
426080.0000    2.70787
426120.0000    3.33569
426160.0000    2.37051
426200.0000    2.49263
426240.0000    2.65133
426280.0000    3.49758
426320.0000    3.48823
426360.0000    3.47529
426400.0000    3.57970
426440.0000    3.34675
426480.0000    3.27358
426520.0000    2.74669
426560.0000    3.24166
426600.0000    3.39020
426640.0000    3.01024
426680.0000    3.29967
426720.0000    3.37325
426760.0000    3.23122
426800.0000    3.04571
426840.0000    3.35575
426880.0000    3.26296
426920.0000    2.84047
426960.0000    2.80965
427000.0000    3.15931
427040.0000    2.90015
427080.0000    3.80407
427120.0000    2.96957
427160.0000    3.82930
427200.0000    3.53616
427240.0000    2.83748
427280.0000    3.36354
427320.0000    3.21167
427360.0000    2.51534
427400.0000    2.49246
427440.0000    3.08684
427480.0000    2.39553
427520.0000    3.46719
427560.0000    3.09050
427600.0000    2.88066
427640.0000    3.67410
427680.0000    3.69854
427720.0000    3.80279
427760.0000    3.33396
427800.0000    3.56468
427840.0000    3.54192
427880.0000    3.14131
427920.0000    4.07934
427960.0000    3.54465
428000.0000    3.88099
428040.0000    3.48828
428080.0000    3.48691
428120.0000    3.26787
428160.0000    3.92234
428200.0000    3.17121
428240.0000    2.85287
428280.0000    3.54084
428320.0000    3.64546
428360.0000    2.93613
428400.0000    3.57394
428440.0000    2.76456
428480.0000    3.44246
428520.0000    3.56193
428560.0000    4.04735
428600.0000    3.60591
428640.0000    2.73144
428680.0000    3.59926
428720.0000    3.98537
428760.0000    3.41471
428800.0000    3.56133
428840.0000    2.46950
428880.0000    2.94489
428920.0000    3.60480
428960.0000    4.09035
429000.0000    3.65218
429040.0000    3.73096
429080.0000    2.68627
429120.0000    2.79761
429160.0000    3.20638
429200.0000    3.45795
429240.0000    3.10910
429280.0000    3.74712
429320.0000    3.71730
429360.0000    3.80062
429400.0000    2.76523
429440.0000    2.94475
429480.0000    2.76736
429520.0000    3.62619
429560.0000    3.34460
429600.0000    2.85222
429640.0000    3.69406
429680.0000    2.95581
429720.0000    3.70582
429760.0000    3.36520
429800.0000    2.79914
429840.0000    3.51876
429880.0000    3.64750
429920.0000    2.85671
429960.0000    3.26005
430000.0000    3.03135
430040.0000    3.89338
430080.0000    3.81464
430120.0000    3.86564
430160.0000    3.92526
430200.0000    3.24498
430240.0000    3.37273
430280.0000    4.06983
430320.0000    3.76120
430360.0000    3.12569
430400.0000    3.74626
430440.0000    3.58972
430480.0000    3.31831
430520.0000    3.29036
430560.0000    3.13160
430600.0000    3.43215
430640.0000    3.18033
430680.0000    3.32259
430720.0000    3.51351
430760.0000    4.24332
430800.0000    3.54374
430840.0000    3.37180
430880.0000    3.70738
430920.0000    3.58849
430960.0000    3.81978
431000.0000    3.03023
431040.0000    3.70474
431080.0000    3.31521
431120.0000    3.63122
431160.0000    3.77993
431200.0000    3.73288
431240.0000    3.76241
431280.0000    3.19687
431320.0000    3.91546
431360.0000    3.14087
431400.0000    4.10921
431440.0000    3.10028
431480.0000    4.45497
431520.0000    3.54926
431560.0000    3.76257
431600.0000    3.92223
431640.0000    2.89098
431680.0000    3.73196
431720.0000    3.44489
431760.0000    3.58291
431800.0000    3.77644
431840.0000    2.64073
431880.0000    3.91033
431920.0000    2.23495
431960.0000    3.25038
432000.0000    3.48988
432040.0000    3.00193
432080.0000    3.55838
432120.0000    3.13499
432160.0000    3.14514
432200.0000    3.22728
432240.0000    3.38930
432280.0000    3.78961
432320.0000    3.08307
432360.0000    3.78212
432400.0000    3.34249
432440.0000    3.60736
432480.0000    4.00639
432520.0000    3.66260
432560.0000    3.85135
432600.0000    3.87780
432640.0000    3.31615
432680.0000    3.86084
432720.0000    3.85796
432760.0000    3.49068
432800.0000    4.08537
432840.0000    3.94824
432880.0000    3.15193
432920.0000    3.61550
432960.0000    2.52424
433000.0000    3.45935
433040.0000    3.06976
433080.0000    3.61375
433120.0000    2.56446
433160.0000    3.43691
433200.0000    3.09265
433240.0000    3.41685
433280.0000    4.07576
433320.0000    3.81949
433360.0000    3.90494
433400.0000    3.54737
433440.0000    2.87299
433480.0000    3.39498
433520.0000    3.25939
433560.0000    2.96221
433600.0000    2.73996
433640.0000    2.53629
433680.0000    2.71080
433720.0000    3.20839
433760.0000    3.31411
433800.0000    2.43679
433840.0000    3.67212
433880.0000    3.04297
433920.0000    2.45980
433960.0000    2.71828
434000.0000    2.97405
434040.0000    4.45420
434080.0000    3.62969
434120.0000    4.10938
434160.0000    3.57596
434200.0000    2.79212
434240.0000    3.10636
434280.0000    3.42236
434320.0000    3.91827
434360.0000    3.64366
434400.0000    4.00013
434440.0000    3.37281
434480.0000    3.25005
434520.0000    3.45313
434560.0000    3.35778
434600.0000    3.66283
434640.0000    3.96840
434680.0000    3.22307
434720.0000    3.29953
434760.0000    3.19783
434800.0000    2.85237
434840.0000    2.15484
434880.0000    2.72277
434920.0000    2.80978
434960.0000    3.35068
435000.0000    2.78147
435040.0000    2.35842
435080.0000    2.35859
435120.0000    2.33302
435160.0000    2.01473
435200.0000    2.31134
435240.0000    2.83634
435280.0000    4.09021
435320.0000    3.24696
435360.0000    3.80780
435400.0000    3.30412
435440.0000    3.52305
435480.0000    3.41072
435520.0000    3.65584
435560.0000    4.39341
435600.0000    3.32759
435640.0000    3.13031
435680.0000    4.08429
435720.0000    3.85914
435760.0000    3.44200
435800.0000    3.72985
435840.0000    3.73054
435880.0000    3.66966
435920.0000    4.56928
435960.0000    3.69555
436000.0000    3.37394
436040.0000    3.24123
436080.0000    3.21724
436120.0000    3.16137
436160.0000    3.97752
436200.0000    2.97226
436240.0000    3.11674
436280.0000    2.70705
436320.0000    3.87817
436360.0000    2.69847
436400.0000    3.69467
436440.0000    2.95780
436480.0000    3.30214
436520.0000    2.65704
436560.0000    3.25235
436600.0000    2.80101
436640.0000    3.06160
436680.0000    3.01919
436720.0000    3.49880
436760.0000    3.51048
436800.0000    3.67778
436840.0000    4.14846
436880.0000    3.82598
436920.0000    3.57566
436960.0000    3.93927
437000.0000    3.98362
437040.0000    3.54996
437080.0000    2.83238
437120.0000    2.97010
437160.0000    2.92071
437200.0000    3.09555
437240.0000    3.22844
437280.0000    3.56766
437320.0000    3.88576
437360.0000    3.15380
437400.0000    3.29645
437440.0000    3.23827
437480.0000    2.89252
437520.0000    2.00366
437560.0000    3.51129
437600.0000    3.19886
437640.0000    2.28003
437680.0000    3.54695
437720.0000    3.96940
437760.0000    2.65831
437800.0000    3.12717
437840.0000    2.86115
437880.0000    2.95984
437920.0000    3.87240
437960.0000    2.95756
438000.0000    3.65033
438040.0000    2.99375
438080.0000    3.09646
438120.0000    3.10554
438160.0000    2.64343
438200.0000    3.31936
438240.0000    3.05553
438280.0000    2.97388
438320.0000    4.54575
438360.0000    3.52000
438400.0000    3.55039
438440.0000    3.56274
438480.0000    3.61944
438520.0000    3.97176
438560.0000    3.41921
438600.0000    2.97383
438640.0000    3.44093
438680.0000    3.68856
438720.0000    3.29817
438760.0000    3.76629
438800.0000    3.04109
438840.0000    2.85561
438880.0000    3.71460
438920.0000    3.65621
438960.0000    3.24875
439000.0000    2.87010
439040.0000    3.21178
439080.0000    2.62939
439120.0000    3.31304
439160.0000    3.73489
439200.0000    3.67593
439240.0000    3.52326
439280.0000    2.31012
439320.0000    3.23949
439360.0000    2.53402
439400.0000    2.74881
439440.0000    2.87538
439480.0000    2.47609
439520.0000    3.39379
439560.0000    3.33084
439600.0000    2.81808
439640.0000    3.48956
439680.0000    3.81162
439720.0000    2.73416
439760.0000    3.35691
439800.0000    3.37111
439840.0000    3.11132
439880.0000    2.56280
439920.0000    4.01850
439960.0000    3.25847
440000.0000    3.11002
440040.0000    3.88401
440080.0000    3.89207
440120.0000    3.24298
440160.0000    3.42597
440200.0000    3.47981
440240.0000    3.41136
440280.0000    3.84691
440320.0000    3.93154
440360.0000    3.48533
440400.0000    3.23245
440440.0000    4.29411
440480.0000    3.96307
440520.0000    3.27002
440560.0000    2.94460
440600.0000    3.68162
440640.0000    3.86789
440680.0000    3.38807
440720.0000    3.39860
440760.0000    2.42631
440800.0000    3.07759
440840.0000    2.82681
440880.0000    3.30280
440920.0000    3.18513
440960.0000    2.64340
441000.0000    2.78062
441040.0000    2.27280
441080.0000    2.79874
441120.0000    2.64036
441160.0000    3.03241
441200.0000    2.77661
441240.0000    3.12930
441280.0000    4.14728
441320.0000    2.99726
441360.0000    3.12871
441400.0000    2.22621
441440.0000    3.26354
441480.0000    3.24064
441520.0000    3.24409
441560.0000    3.83629
441600.0000    3.87506
441640.0000    3.10269
441680.0000    3.60817
441720.0000    2.91825
441760.0000    3.84801
441800.0000    3.49791
441840.0000    3.25215
441880.0000    3.55675
441920.0000    2.88294
441960.0000    4.50690
442000.0000    3.49584
442040.0000    3.23928
442080.0000    3.50453
442120.0000    4.45479
442160.0000    3.69654
442200.0000    3.24299
442240.0000    3.56129
442280.0000    3.09093
442320.0000    3.40824
442360.0000    3.39343
442400.0000    3.30010
442440.0000    3.41662
442480.0000    3.74182
442520.0000    3.01056
442560.0000    3.41213
442600.0000    3.31620
442640.0000    2.65425
442680.0000    3.25222
442720.0000    3.86265
442760.0000    3.81817
442800.0000    3.54686
442840.0000    3.16274
442880.0000    3.23767
442920.0000    3.08337
442960.0000    3.69346
443000.0000    3.45555
443040.0000    3.74399
443080.0000    3.64544
443120.0000    3.17487
443160.0000    3.86736
443200.0000    3.77838
443240.0000    3.05652
443280.0000    3.01541
443320.0000    3.68818
443360.0000    3.57283
443400.0000    3.49042
443440.0000    4.16997
443480.0000    3.23933
443520.0000    3.08871
443560.0000    3.28641
443600.0000    3.05771
443640.0000    3.58529
443680.0000    3.47723
443720.0000    3.47972
443760.0000    2.54684
443800.0000    2.95376
443840.0000    2.63408
443880.0000    2.72726
443920.0000    3.06155
443960.0000    2.49303
444000.0000    2.90351
444040.0000    2.48977
444080.0000    3.42064
444120.0000    3.01070
444160.0000    4.36340
444200.0000    3.34797
444240.0000    4.00999
444280.0000    4.13054
444320.0000    3.14827
444360.0000    2.95432
444400.0000    3.54318
444440.0000    3.55268
444480.0000    4.20364
444520.0000    4.13312
444560.0000    3.09353
444600.0000    3.37975
444640.0000    4.09012
444680.0000    3.61146
444720.0000    4.06927
444760.0000    3.16137
444800.0000    2.83913
444840.0000    2.85573
444880.0000    3.44357
444920.0000    3.73231
444960.0000    2.63780
445000.0000    3.11673
445040.0000    3.53757
445080.0000    3.29792
445120.0000    2.86430
445160.0000    2.90279
445200.0000    3.02238
445240.0000    2.98728
445280.0000    3.07054
445320.0000    3.24038
445360.0000    3.81555
445400.0000    3.55836
445440.0000    3.05924
445480.0000    3.84876
445520.0000    3.10166
445560.0000    3.68552
445600.0000    3.70554
445640.0000    3.60853
445680.0000    2.87139
445720.0000    3.03624
445760.0000    3.09945
445800.0000    3.04778
445840.0000    3.15862
445880.0000    2.52734
445920.0000    4.04035
445960.0000    3.48958
446000.0000    3.32926
446040.0000    2.54018
446080.0000    3.12963
446120.0000    2.73587
446160.0000    3.13802
446200.0000    2.46153
446240.0000    3.21546
446280.0000    3.69347
446320.0000    3.28599
446360.0000    3.71058
446400.0000    3.46976
446440.0000    4.01682
446480.0000    3.15772
446520.0000    3.30091
446560.0000    3.02002
446600.0000    3.08120
446640.0000    3.13380
446680.0000    3.24528
446720.0000    3.16469
446760.0000    3.75830
446800.0000    2.61214
446840.0000    3.15447
446880.0000    3.51896
446920.0000    3.74070
446960.0000    3.19269
447000.0000    4.61626
447040.0000    4.03417
447080.0000    4.11267
447120.0000    3.53425
447160.0000    3.21979
447200.0000    2.96434
447240.0000    2.79403
447280.0000    2.86550
447320.0000    3.34017
447360.0000    2.81553
447400.0000    2.93632
447440.0000    3.26756
447480.0000    3.47307
447520.0000    3.48423
447560.0000    3.45811
447600.0000    3.81879
447640.0000    3.74008
447680.0000    3.32499
447720.0000    3.69681
447760.0000    2.96597
447800.0000    3.34958
447840.0000    3.92410
447880.0000    3.84184
447920.0000    3.65371
447960.0000    2.96020
448000.0000    3.73562
448040.0000    4.02463
448080.0000    2.97836
448120.0000    2.85830
448160.0000    3.12283
448200.0000    3.55640
448240.0000    3.24376
448280.0000    2.57282
448320.0000    3.33669
448360.0000    3.84566
448400.0000    2.01645
448440.0000    2.81178
448480.0000    3.82048
448520.0000    3.83073
448560.0000    2.82562
448600.0000    2.53596
448640.0000    3.45844
448680.0000    3.65877
448720.0000    3.24686
448760.0000    3.60618
448800.0000    3.06598
448840.0000    3.69784
448880.0000    3.38749
448920.0000    3.66985
448960.0000    3.20353
449000.0000    2.87333
449040.0000    3.80100
449080.0000    3.79976
449120.0000    3.78543
449160.0000    3.98107
449200.0000    3.15540
449240.0000    3.70113
449280.0000    3.34304
449320.0000    4.19059
449360.0000    3.66067
449400.0000    3.60311
449440.0000    3.96884
449480.0000    4.50448
449520.0000    4.46548
449560.0000    2.72428
449600.0000    3.47538
449640.0000    4.01973
449680.0000    4.37101
449720.0000    3.94340
449760.0000    3.64474
449800.0000    3.78000
449840.0000    3.97188
449880.0000    3.64201
449920.0000    3.71541
449960.0000    3.81003
450000.0000    3.74061
450040.0000    3.04419
450080.0000    3.18169
450120.0000    2.79419
450160.0000    3.65854
450200.0000    3.62823
450240.0000    4.53281
450280.0000    3.61515
450320.0000    3.03675
450360.0000    4.15527
450400.0000    4.15581
450440.0000    3.81145
450480.0000    4.04346
450520.0000    4.54916
450560.0000    3.89354
450600.0000    3.86622
450640.0000    4.16361
450680.0000    3.52480
450720.0000    3.45606
450760.0000    4.04154
450800.0000    3.59967
450840.0000    3.96216
450880.0000    3.13144
450920.0000    3.40132
450960.0000    4.16971
451000.0000    4.15002
451040.0000    4.40879
451080.0000    4.38569
451120.0000    4.15021
451160.0000    3.96147
451200.0000    3.46152
451240.0000    3.85058
451280.0000    3.69637
451320.0000    3.09360
451360.0000    3.84597
451400.0000    4.40530
451440.0000    4.26266
451480.0000    3.50403
451520.0000    3.66482
451560.0000    4.78937
451600.0000    3.61351
451640.0000    3.42015
451680.0000    4.21026
451720.0000    3.79340
451760.0000    3.76925
451800.0000    3.72472
451840.0000    3.65612
451880.0000    3.94141
451920.0000    3.87495
451960.0000    3.79546
452000.0000    3.86024
452040.0000    3.60099
452080.0000    3.48548
452120.0000    3.36136
452160.0000    4.42127
452200.0000    3.31536
452240.0000    3.74273
452280.0000    4.40914
452320.0000    4.28031
452360.0000    4.14116
452400.0000    3.80976
452440.0000    3.66512
452480.0000    3.92950
452520.0000    4.10278
452560.0000    3.48171
452600.0000    3.93179
452640.0000    3.69721
452680.0000    4.81523
452720.0000    3.57059
452760.0000    2.41717
452800.0000    3.16952
452840.0000    2.63699
452880.0000    3.08294
452920.0000    3.56993
452960.0000    3.11713
453000.0000    3.00615
453040.0000    3.49390
453080.0000    2.91216
453120.0000    3.46309
453160.0000    3.45531
453200.0000    3.13937
453240.0000    2.19784
453280.0000    3.86819
453320.0000    3.10056
453360.0000    2.69170
453400.0000    2.80817
453440.0000    3.44701
453480.0000    3.59841
453520.0000    3.46116
453560.0000    3.77477
453600.0000    3.52223
453640.0000    3.49941
453680.0000    3.71366
453720.0000    3.06149
453760.0000    3.60344
453800.0000    3.26424
453840.0000    3.06160
453880.0000    2.91479
453920.0000    2.66333
453960.0000    3.38129
454000.0000    3.11214
454040.0000    2.43296
454080.0000    2.48527
454120.0000    2.67054
454160.0000    3.16910
454200.0000    3.06219
454240.0000    2.72195
454280.0000    3.35223
454320.0000    3.28980
454360.0000    3.74318
454400.0000    3.57887
454440.0000    3.72117
454480.0000    2.29029
454520.0000    3.15258
454560.0000    2.89231
454600.0000    2.80413
454640.0000    3.58569
454680.0000    3.85336
454720.0000    3.12935
454760.0000    3.65991
454800.0000    3.14472
454840.0000    3.38635
454880.0000    3.52668
454920.0000    2.74862
454960.0000    2.36919
455000.0000    2.64428
455040.0000    3.31556
455080.0000    2.69377
455120.0000    2.53123
455160.0000    2.21694
455200.0000    3.07168
455240.0000    2.76921
455280.0000    3.09830
455320.0000    2.71532
455360.0000    2.22432
455400.0000    2.55623
455440.0000    2.85910
455480.0000    2.63509
455520.0000    2.92941
455560.0000    3.16830
455600.0000    3.12774
455640.0000    2.38103
455680.0000    3.62712
455720.0000    2.65996
455760.0000    3.21995
455800.0000    2.48845
455840.0000    1.95181
455880.0000    2.91631
455920.0000    2.56764
455960.0000    2.84068
456000.0000    2.93454
456040.0000    3.47872
456080.0000    3.04470
456120.0000    3.36927
456160.0000    3.00605
456200.0000    2.51048
456240.0000    2.65815
456280.0000    2.77158
456320.0000    2.19145
456360.0000    2.71331
456400.0000    2.40644
456440.0000    2.22310
456480.0000    2.40575
456520.0000    2.51353
456560.0000    3.32870
456600.0000    2.68789
456640.0000    2.24528
456680.0000    1.84339
456720.0000    2.42800
456760.0000    2.56296
456800.0000    2.87112
456840.0000    2.27728
456880.0000    2.77774
456920.0000    2.95496
456960.0000    2.94663
457000.0000    2.63891
457040.0000    3.73045
457080.0000    2.90735
457120.0000    2.82560
457160.0000    2.25619
457200.0000    2.99268
457240.0000    2.83307
457280.0000    2.97021
457320.0000    3.71272
457360.0000    3.08863
457400.0000    3.11396
457440.0000    2.09979
457480.0000    2.60636
457520.0000    3.09466
457560.0000    2.76760
457600.0000    2.77154
457640.0000    3.28922
457680.0000    3.18691
457720.0000    2.94354
457760.0000    3.31744
457800.0000    3.41711
457840.0000    2.26695
457880.0000    2.80975
457920.0000    2.92323
457960.0000    2.99592
458000.0000    3.29040
458040.0000    3.42590
458080.0000    3.61224
458120.0000    2.65110
458160.0000    3.20082
458200.0000    3.56909
458240.0000    3.15661
458280.0000    3.75704
458320.0000    3.18606
458360.0000    2.97518
458400.0000    2.60635
458440.0000    2.58637
458480.0000    2.86769
458520.0000    3.07650
458560.0000    2.21734
458600.0000    2.36079
458640.0000    3.05168
458680.0000    3.18009
458720.0000    2.98029
458760.0000    3.05209
458800.0000    2.16617
458840.0000    2.42179
458880.0000    3.16569
458920.0000    3.19116
458960.0000    2.99602
459000.0000    3.08676
459040.0000    3.30347
459080.0000    2.95054
459120.0000    2.60799
459160.0000    2.95488
459200.0000    3.90074
459240.0000    3.03326
459280.0000    2.84814
459320.0000    2.28652
459360.0000    2.64453
459400.0000    2.01047
459440.0000    3.12465
459480.0000    2.86640
459520.0000    3.34749
459560.0000    2.44445
459600.0000    3.15844
459640.0000    3.94821
459680.0000    3.17088
459720.0000    2.90667
459760.0000    2.47916
459800.0000    2.96765
459840.0000    2.44020
459880.0000    2.38819
459920.0000    2.57280
459960.0000    2.97186
460000.0000    3.10542
460040.0000    3.38346
460080.0000    2.99789
460120.0000    3.23737
460160.0000    2.83655
460200.0000    2.35212
460240.0000    2.45539
460280.0000    3.21238
460320.0000    3.17344
460360.0000    3.11584
460400.0000    2.76860
460440.0000    3.78057
460480.0000    2.93186
460520.0000    2.32667
460560.0000    2.33521
460600.0000    2.92840
460640.0000    2.38316
460680.0000    2.61397
460720.0000    3.74023
460760.0000    2.73491
460800.0000    2.83026
460840.0000    2.71075
460880.0000    2.65355
460920.0000    3.39440
460960.0000    2.88685
461000.0000    3.20175
461040.0000    3.77709
461080.0000    3.49474
461120.0000    3.30283
461160.0000    3.50992
461200.0000    3.83136
461240.0000    3.96865
461280.0000    3.67188
461320.0000    3.60464
461360.0000    3.69007
461400.0000    3.63137
461440.0000    3.89212
461480.0000    2.90387
461520.0000    3.45369
461560.0000    2.98599
461600.0000    2.94407
461640.0000    2.91950
461680.0000    3.00171
461720.0000    2.25631
461760.0000    2.16705
461800.0000    2.53139
461840.0000    2.36943
461880.0000    2.97306
461920.0000    2.65562
461960.0000    3.28542
462000.0000    3.09342
462040.0000    2.71064
462080.0000    3.04637
462120.0000    2.38177
462160.0000    3.03252
462200.0000    3.16972
462240.0000    2.75116
462280.0000    2.47056
462320.0000    3.78468
462360.0000    3.52978
462400.0000    3.34254
462440.0000    3.06177
462480.0000    3.79564
462520.0000    3.92470
462560.0000    2.91002
462600.0000    3.18151
462640.0000    2.95131
462680.0000    3.41873
462720.0000    2.56057
462760.0000    3.83011
462800.0000    2.66402
462840.0000    3.03626
462880.0000    2.61869
462920.0000    2.19425
462960.0000    2.72202
463000.0000    3.11907
463040.0000    3.00017
463080.0000    3.16200
463120.0000    2.95570
463160.0000    1.91552
463200.0000    2.97617
463240.0000    3.14595
463280.0000    2.63951
463320.0000    3.11415
463360.0000    3.27941
463400.0000    3.43392
463440.0000    3.35021
463480.0000    3.78616
463520.0000    3.45224
463560.0000    3.00799
463600.0000    3.84183
463640.0000    3.46739
463680.0000    2.90870
463720.0000    2.69113
463760.0000    2.87783
463800.0000    3.21071
463840.0000    2.91943
463880.0000    2.86666
463920.0000    3.64590
463960.0000    3.26076
464000.0000    2.51129
464040.0000    2.46201
464080.0000    2.24622
464120.0000    2.40098
464160.0000    3.51957
464200.0000    2.88328
464240.0000    3.67474
464280.0000    3.07683
464320.0000    3.27819
464360.0000    3.90488
464400.0000    3.39384
464440.0000    3.14725
464480.0000    3.52334
464520.0000    2.86047
464560.0000    2.26272
464600.0000    3.09381
464640.0000    2.86365
464680.0000    2.51821
464720.0000    3.17860
464760.0000    2.79107
464800.0000    3.08387
464840.0000    2.82051
464880.0000    2.41498
464920.0000    2.22365
464960.0000    2.53513
465000.0000    2.09180
465040.0000    1.91396
465080.0000    2.36709
465120.0000    1.98567
465160.0000    2.24349
465200.0000    2.05782
465240.0000    1.91197
465280.0000    2.60065
465320.0000    1.94123
465360.0000    1.97964
465400.0000    2.50106
465440.0000    2.30226
465480.0000    2.79456
465520.0000    3.56485
465560.0000    2.83834
465600.0000    3.03388
465640.0000    2.99278
465680.0000    2.88939
465720.0000    1.77302
465760.0000    3.07656
465800.0000    2.89664
465840.0000    2.92403
465880.0000    3.43792
465920.0000    2.96935
465960.0000    2.79489
466000.0000    3.75080
466040.0000    2.95222
466080.0000    2.90271
466120.0000    2.62552
466160.0000    3.21012
466200.0000    3.26069
466240.0000    2.70394
466280.0000    2.85493
466320.0000    3.23364
466360.0000    2.67224
466400.0000    3.53090
466440.0000    3.07826
466480.0000    3.98889
466520.0000    3.53279
466560.0000    3.90609
466600.0000    3.08763
466640.0000    3.49689
466680.0000    3.58363
466720.0000    4.48531
466760.0000    3.43109
466800.0000    3.49751
466840.0000    3.54668
466880.0000    3.78440
466920.0000    3.60042
466960.0000    3.18098
467000.0000    3.90116
467040.0000    4.13927
467080.0000    3.59002
467120.0000    3.94225
467160.0000    4.01094
467200.0000    3.60826
467240.0000    4.16390
467280.0000    2.81477
467320.0000    3.67128
467360.0000    3.52820
467400.0000    4.28849
467440.0000    4.08987
467480.0000    4.02431
467520.0000    3.82612
467560.0000    4.25121
467600.0000    3.86476
467640.0000    4.40552
467680.0000    3.40422
467720.0000    4.33501
467760.0000    4.17009
467800.0000    4.11700
467840.0000    3.61357
467880.0000    3.83820
467920.0000    4.40627
467960.0000    4.50631
468000.0000    4.48313
468040.0000    4.65082
468080.0000    3.72438
468120.0000    3.79120
468160.0000    4.05678
468200.0000    3.96808
468240.0000    3.42096
468280.0000    3.56187
468320.0000    2.92460
468360.0000    4.39041
468400.0000    3.51053
468440.0000    3.70908
468480.0000    3.55139
468520.0000    4.02807
468560.0000    3.74874
468600.0000    4.21979
468640.0000    4.30795
468680.0000    4.71407
468720.0000    3.62237
468760.0000    3.84520
468800.0000    3.85046
468840.0000    3.57425
468880.0000    3.66738
468920.0000    3.21617
468960.0000    3.68282
469000.0000    2.92090
469040.0000    3.38815
469080.0000    3.41290
469120.0000    3.83518
469160.0000    4.08564
469200.0000    4.23276
469240.0000    3.78593
469280.0000    3.97626
469320.0000    3.93020
469360.0000    3.63177
469400.0000    3.86159
469440.0000    4.21694
469480.0000    4.51621
469520.0000    4.22017
469560.0000    2.97599
469600.0000    4.07118
469640.0000    3.41104
469680.0000    3.82187
469720.0000    4.19443
469760.0000    3.20129
469800.0000    3.12382
469840.0000    3.44614
469880.0000    3.82532
469920.0000    3.81913
469960.0000    4.04310
470000.0000    4.14816
470040.0000    4.15572
470080.0000    3.07742
470120.0000    3.67030
470160.0000    4.35943
470200.0000    4.59771
470240.0000    4.00129
470280.0000    3.87041
470320.0000    3.37159
470360.0000    3.75833
470400.0000    3.75546
470440.0000    3.25808
470480.0000    3.38973
470520.0000    3.73233
470560.0000    3.74384
470600.0000    4.05939
470640.0000    3.87972
470680.0000    3.70941
470720.0000    3.87537
470760.0000    3.68105
470800.0000    3.47438
470840.0000    3.64538
470880.0000    3.54683
470920.0000    3.82591
470960.0000    2.98053
471000.0000    2.21188
471040.0000    3.02076
471080.0000    3.74601
471120.0000    4.07452
471160.0000    3.74047
471200.0000    3.98270
471240.0000    4.06292
471280.0000    3.50455
471320.0000    3.48062
471360.0000    4.56340
471400.0000    4.22010
471440.0000    4.82307
471480.0000    4.22342
471520.0000    4.16372
471560.0000    4.18654
471600.0000    3.70197
471640.0000    4.44911
471680.0000    4.48576
471720.0000    3.87662
471760.0000    3.70783
471800.0000    4.28700
471840.0000    3.72260
471880.0000    3.78780
471920.0000    3.85842
471960.0000    4.34592
472000.0000    4.09275
472040.0000    4.89402
472080.0000    4.99683
472120.0000    3.85215
472160.0000    4.57836
472200.0000    4.43542
472240.0000    4.32088
472280.0000    4.12031
472320.0000    4.09167
472360.0000    4.70025
472400.0000    3.82937
472440.0000    4.21547
472480.0000    4.22770
472520.0000    3.73975
472560.0000    4.53724
472600.0000    4.02878
472640.0000    4.46693
472680.0000    4.58298
472720.0000    4.45009
472760.0000    4.73885
472800.0000    4.81252
472840.0000    4.40752
472880.0000    4.29662
472920.0000    4.07401
472960.0000    4.27915
473000.0000    4.03728
473040.0000    3.97043
473080.0000    4.37059
473120.0000    4.86066
473160.0000    4.01558
473200.0000    4.07235
473240.0000    4.39980
473280.0000    3.85182
473320.0000    4.11301
473360.0000    3.59993
473400.0000    4.05091
473440.0000    3.54970
473480.0000    3.80369
473520.0000    4.53590
473560.0000    4.75136
473600.0000    4.44816
473640.0000    4.21817
473680.0000    4.35679
473720.0000    4.24089
473760.0000    3.99614
473800.0000    3.58294
473840.0000    4.75884
473880.0000    4.69978
473920.0000    5.09099
473960.0000    3.62525
474000.0000    3.72064
474040.0000    4.06003
474080.0000    3.77170
474120.0000    4.51221
474160.0000    4.16190
474200.0000    4.71504
474240.0000    3.97928
474280.0000    4.21967
474320.0000    4.40549
474360.0000    4.14330
474400.0000    4.43532
474440.0000    4.63862
474480.0000    4.55405
474520.0000    5.14526
474560.0000    4.48687
474600.0000    4.17288
474640.0000    4.48058
474680.0000    4.98209
474720.0000    4.79015
474760.0000    5.02554
474800.0000    4.05212
474840.0000    4.03213
474880.0000    3.83045
474920.0000    4.15464
474960.0000    3.32846
475000.0000    3.77922
475040.0000    4.31344
475080.0000    3.47082
475120.0000    3.82098
475160.0000    4.00504
475200.0000    3.50426
475240.0000    3.18414
475280.0000    3.54023
475320.0000    2.61062
475360.0000    3.94197
475400.0000    4.53399
475440.0000    3.96897
475480.0000    3.54738
475520.0000    4.05590
475560.0000    4.07260
475600.0000    3.68382
475640.0000    4.08376
475680.0000    3.85486
475720.0000    3.96509
475760.0000    3.67826
475800.0000    4.17218
475840.0000    4.02530
475880.0000    3.12122
475920.0000    4.06106
475960.0000    4.24998
476000.0000    3.72594
476040.0000    4.18398
476080.0000    4.00645
476120.0000    3.78584
476160.0000    3.80555
476200.0000    3.67979
476240.0000    3.50244
476280.0000    4.17087
476320.0000    4.44215
476360.0000    4.83103
476400.0000    4.44379
476440.0000    4.06620
476480.0000    4.04607
476520.0000    4.81697
476560.0000    4.87621
476600.0000    4.43285
476640.0000    3.55823
476680.0000    3.80585
476720.0000    4.17730
476760.0000    4.33136
476800.0000    4.92090
476840.0000    4.08993
476880.0000    4.37344
476920.0000    3.89932
476960.0000    4.28156
477000.0000    3.96684
477040.0000    4.02854
477080.0000    4.54725
477120.0000    4.01290
477160.0000    4.07857
477200.0000    4.26471
477240.0000    4.79794
477280.0000    4.03087
477320.0000    4.13582
477360.0000    4.65258
477400.0000    4.39019
477440.0000    4.68629
477480.0000    4.97231
477520.0000    4.47425
477560.0000    4.61955
477600.0000    4.92432
477640.0000    4.54365
477680.0000    4.88703
477720.0000    4.72293
477760.0000    4.00913
477800.0000    4.21492
477840.0000    4.31883
477880.0000    4.12373
477920.0000    3.47610
477960.0000    3.98358
478000.0000    3.37590
478040.0000    4.63221
478080.0000    4.08442
478120.0000    5.22639
478160.0000    5.23508
478200.0000    4.70362
478240.0000    5.27545
478280.0000    5.64383
478320.0000    5.21882
478360.0000    4.14718
478400.0000    4.44809
478440.0000    4.12119
478480.0000    3.67134
478520.0000    4.34979
478560.0000    4.52354
478600.0000    4.90564
478640.0000    5.07479
478680.0000    4.61445
478720.0000    4.04783
478760.0000    4.17055
478800.0000    4.10581
478840.0000    3.17528
478880.0000    3.75171
478920.0000    3.62713
478960.0000    3.81127
479000.0000    3.44431
479040.0000    3.85437
479080.0000    3.48016
479120.0000    3.24955
479160.0000    4.28380
479200.0000    3.66730
479240.0000    3.36706
479280.0000    3.15793
479320.0000    2.95604
479360.0000    3.36474
479400.0000    3.68796
479440.0000    3.47527
479480.0000    3.45653
479520.0000    3.07440
479560.0000    3.68042
479600.0000    3.30556
479640.0000    3.75097
479680.0000    3.98305
479720.0000    3.98409
479760.0000    4.80137
479800.0000    4.22710
479840.0000    3.77130
479880.0000    3.53578
479920.0000    4.38743
479960.0000    4.00900
480000.0000    3.87410
480040.0000    4.07700
480080.0000    3.68181
480120.0000    4.11312
480160.0000    4.52525
480200.0000    4.47718
480240.0000    4.40777
480280.0000    4.63568
480320.0000    4.14278
480360.0000    4.60261
480400.0000    4.03302
480440.0000    4.42429
480480.0000    4.46947
480520.0000    4.34395
480560.0000    4.10584
480600.0000    4.78724
480640.0000    3.88697
480680.0000    3.82798
480720.0000    3.80841
480760.0000    4.27258
480800.0000    4.42071
480840.0000    3.71423
480880.0000    4.41515
480920.0000    4.20255
480960.0000    3.51824
481000.0000    4.05762
481040.0000    3.86393
481080.0000    3.99373
481120.0000    3.88046
481160.0000    4.13358
481200.0000    4.70268
481240.0000    3.93585
481280.0000    4.18450
481320.0000    4.12606
481360.0000    3.57944
481400.0000    4.27017
481440.0000    4.80720
481480.0000    4.37962
481520.0000    4.15339
481560.0000    3.95763
481600.0000    4.29684
481640.0000    4.67406
481680.0000    4.62486
481720.0000    4.13967
481760.0000    4.32115
481800.0000    3.97598
481840.0000    3.98523
481880.0000    4.01786
481920.0000    3.83709
481960.0000    4.41727
482000.0000    4.49111
482040.0000    4.81151
482080.0000    4.40043
482120.0000    4.47859
482160.0000    4.04288
482200.0000    3.67385
482240.0000    3.41366
482280.0000    4.18527
482320.0000    3.66010
482360.0000    4.02491
482400.0000    4.42718
482440.0000    3.43293
482480.0000    3.77509
482520.0000    3.87183
482560.0000    4.72499
482600.0000    4.41871
482640.0000    3.41745
482680.0000    4.64493
482720.0000    4.01206
482760.0000    4.09220
482800.0000    3.86585
482840.0000    3.64430
482880.0000    3.70858
482920.0000    3.97410
482960.0000    3.73109
483000.0000    3.87914
483040.0000    3.88601
483080.0000    4.09070
483120.0000    3.62855
483160.0000    3.50167
483200.0000    3.53431
483240.0000    4.15505
483280.0000    4.07221
483320.0000    3.75141
483360.0000    3.42077
483400.0000    3.57286
483440.0000    4.36800
483480.0000    4.11600
483520.0000    3.57038
483560.0000    4.61133
483600.0000    3.83597
483640.0000    4.07030
483680.0000    4.01342
483720.0000    3.97208
483760.0000    3.78299
483800.0000    3.86266
483840.0000    4.04438
483880.0000    4.01465
483920.0000    4.14494
483960.0000    3.27801
484000.0000    4.83119
484040.0000    3.57701
484080.0000    4.53474
484120.0000    4.37123
484160.0000    4.45667
484200.0000    3.63659
484240.0000    4.76369
484280.0000    4.70097
484320.0000    5.18869
484360.0000    4.37119
484400.0000    4.51661
484440.0000    4.60230
484480.0000    4.50528
484520.0000    3.97263
484560.0000    3.62126
484600.0000    4.15972
484640.0000    3.46196
484680.0000    4.26144
484720.0000    3.94858
484760.0000    4.23071
484800.0000    3.86057
484840.0000    4.11163
484880.0000    5.03353
484920.0000    4.25104
484960.0000    4.55696
485000.0000    4.33808
485040.0000    4.50204
485080.0000    4.46188
485120.0000    4.30560
485160.0000    4.54400
485200.0000    4.36911
485240.0000    4.93207
485280.0000    4.04232
485320.0000    4.33824
485360.0000    4.62002
485400.0000    4.93567
485440.0000    4.20582
485480.0000    4.10931
485520.0000    4.54922
485560.0000    3.64113
485600.0000    4.21885
485640.0000    3.94354
485680.0000    4.82579
485720.0000    4.11946
485760.0000    3.68884
485800.0000    4.06551
485840.0000    4.02759
485880.0000    3.80543
485920.0000    4.04241
485960.0000    3.81789
486000.0000    4.78792
486040.0000    4.84445
486080.0000    4.27210
486120.0000    5.49419
486160.0000    4.45723
486200.0000    4.71000
486240.0000    5.19984
486280.0000    5.00239
486320.0000    4.09500
486360.0000    4.79306
486400.0000    4.20100
486440.0000    4.02785
486480.0000    3.98439
486520.0000    4.19995
486560.0000    4.21222
486600.0000    3.40160
486640.0000    3.59355
486680.0000    4.13049
486720.0000    4.73099
486760.0000    3.93755
486800.0000    3.74609
486840.0000    4.57256
486880.0000    4.19031
486920.0000    4.22151
486960.0000    3.96742
487000.0000    3.69842
487040.0000    4.75878
487080.0000    4.37908
487120.0000    3.52516
487160.0000    4.41009
487200.0000    4.03831
487240.0000    3.51596
487280.0000    3.42531
487320.0000    3.44855
487360.0000    3.91044
487400.0000    4.51654
487440.0000    5.02829
487480.0000    3.98104
487520.0000    3.84140
487560.0000    3.65974
487600.0000    4.35487
487640.0000    4.12245
487680.0000    3.79074
487720.0000    4.04542
487760.0000    4.06363
487800.0000    3.84544
487840.0000    3.95955
487880.0000    4.13325
487920.0000    4.16068
487960.0000    3.98037
488000.0000    4.07676
488040.0000    3.76401
488080.0000    4.06780
488120.0000    4.38479
488160.0000    3.62881
488200.0000    4.04479
488240.0000    4.63489
488280.0000    3.57962
488320.0000    3.77836
488360.0000    3.65345
488400.0000    3.28400
488440.0000    3.56083
488480.0000    4.03803
488520.0000    4.07694
488560.0000    3.81819
488600.0000    4.30576
488640.0000    4.25510
488680.0000    3.65205
488720.0000    3.94622
488760.0000    3.51840
488800.0000    4.00818
488840.0000    4.23956
488880.0000    4.35186
488920.0000    4.00517
488960.0000    3.67314
489000.0000    4.80935
489040.0000    4.54330
489080.0000    4.50673
489120.0000    4.33459
489160.0000    3.45760
489200.0000    4.25045
489240.0000    3.39344
489280.0000    3.63880
489320.0000    3.61638
489360.0000    3.43772
489400.0000    4.31203
489440.0000    3.49885
489480.0000    4.05219
489520.0000    3.94697
489560.0000    4.26756
489600.0000    4.33287
489640.0000    4.14057
489680.0000    4.60961
489720.0000    4.75758
489760.0000    4.07131
489800.0000    4.15254
489840.0000    3.63658
489880.0000    4.06245
489920.0000    4.19941
489960.0000    4.33219
490000.0000    3.95985
490040.0000    3.71309
490080.0000    4.29817
490120.0000    4.12430
490160.0000    3.18992
490200.0000    4.11388
490240.0000    4.51891
490280.0000    3.80153
490320.0000    4.45362
490360.0000    4.01098
490400.0000    4.31643
490440.0000    4.18073
490480.0000    3.43607
490520.0000    3.46244
490560.0000    2.82608
490600.0000    3.58274
490640.0000    3.67301
490680.0000    3.96607
490720.0000    3.38735
490760.0000    3.48532
490800.0000    3.37110
490840.0000    3.47897
490880.0000    3.16826
490920.0000    3.03620
490960.0000    3.43101
491000.0000    3.69965
491040.0000    4.21091
491080.0000    3.71073
491120.0000    3.95699
491160.0000    4.55962
491200.0000    3.17029
491240.0000    3.56348
491280.0000    3.24522
491320.0000    3.73170
491360.0000    3.00719
491400.0000    3.94141
491440.0000    4.94582
491480.0000    4.35355
491520.0000    3.79494
491560.0000    4.09380
491600.0000    4.41869
491640.0000    4.49413
491680.0000    4.27529
491720.0000    4.44324
491760.0000    3.78636
491800.0000    3.41650
491840.0000    4.31477
491880.0000    3.74544
491920.0000    3.62793
491960.0000    4.48952
492000.0000    4.19580
492040.0000    3.21215
492080.0000    3.74388
492120.0000    3.94511
492160.0000    3.80996
492200.0000    4.08363
492240.0000    3.98908
492280.0000    3.84076
492320.0000    3.60591
492360.0000    3.69715
492400.0000    3.12093
492440.0000    3.53856
492480.0000    3.81590
492520.0000    3.62576
492560.0000    3.72903
492600.0000    3.77405
492640.0000    3.43699
492680.0000    2.95695
492720.0000    3.82866
492760.0000    3.80264
492800.0000    3.42288
492840.0000    3.20439
492880.0000    3.61241
492920.0000    3.50388
492960.0000    2.91730
493000.0000    3.28141
493040.0000    3.91384
493080.0000    3.10490
493120.0000    3.87077
493160.0000    3.64400
493200.0000    4.28439
493240.0000    3.89321
493280.0000    4.03617
493320.0000    4.06498
493360.0000    3.84390
493400.0000    3.73124
493440.0000    3.65096
493480.0000    3.24851
493520.0000    4.14740
493560.0000    3.83954
493600.0000    4.17508
493640.0000    4.00203
493680.0000    3.94943
493720.0000    3.41886
493760.0000    3.65502
493800.0000    3.40475
493840.0000    3.24674
493880.0000    3.06674
493920.0000    3.07866
493960.0000    2.80410
494000.0000    4.06945
494040.0000    4.30195
494080.0000    3.40712
494120.0000    3.55126
494160.0000    3.49481
494200.0000    3.82040
494240.0000    4.90526
494280.0000    4.15623
494320.0000    3.42830
494360.0000    4.14901
494400.0000    4.15535
494440.0000    4.20924
494480.0000    4.21266
494520.0000    4.06746
494560.0000    3.81008
494600.0000    4.30121
494640.0000    3.51892
494680.0000    3.29500
494720.0000    3.57748
494760.0000    3.92990
494800.0000    4.10080
494840.0000    4.09380
494880.0000    3.69339
494920.0000    4.44971
494960.0000    4.05834
495000.0000    4.08275
495040.0000    3.40055
495080.0000    4.74134
495120.0000    4.73314
495160.0000    5.04265
495200.0000    4.70764
495240.0000    3.71305
495280.0000    4.53328
495320.0000    4.01901
495360.0000    3.36508
495400.0000    5.01015
495440.0000    4.78712
495480.0000    4.58224
495520.0000    4.30722
495560.0000    4.50711
495600.0000    4.09461
495640.0000    4.35357
495680.0000    3.82344
495720.0000    5.10476
495760.0000    3.88429
495800.0000    4.45303
495840.0000    4.07455
495880.0000    4.49872
495920.0000    3.96799
495960.0000    4.02971
496000.0000    3.84380
496040.0000    4.11745
496080.0000    4.00230
496120.0000    4.55789
496160.0000    3.91735
496200.0000    3.34403
496240.0000    2.86473
496280.0000    3.55090
496320.0000    3.11726
496360.0000    3.57449
496400.0000    3.69546
496440.0000    3.45815
496480.0000    4.14992
496520.0000    3.66689
496560.0000    3.33099
496600.0000    3.67512
496640.0000    3.23195
496680.0000    3.59550
496720.0000    3.13887
496760.0000    3.27143
496800.0000    3.52093
496840.0000    3.69763
496880.0000    3.52871
496920.0000    3.48702
496960.0000    3.41314
497000.0000    3.25410
497040.0000    2.85479
497080.0000    3.40403
497120.0000    3.88838
497160.0000    4.17749
497200.0000    3.39536
497240.0000    3.40864
497280.0000    4.64142
497320.0000    3.67037
497360.0000    4.43524
497400.0000    4.04638
497440.0000    4.26641
497480.0000    4.24355
497520.0000    4.07660
497560.0000    4.44356
497600.0000    3.92363
497640.0000    4.49966
497680.0000    4.61570
497720.0000    4.01589
497760.0000    3.93173
497800.0000    4.44674
497840.0000    3.30523
497880.0000    4.25338
497920.0000    3.73078
497960.0000    4.09980
498000.0000    3.95254
498040.0000    3.74525
498080.0000    4.44448
498120.0000    4.52559
498160.0000    3.95202
498200.0000    4.16458
498240.0000    4.56630
498280.0000    4.42244
498320.0000    4.56347
498360.0000    4.55123
498400.0000    4.11018
498440.0000    3.99516
498480.0000    4.05232
498520.0000    4.34407
498560.0000    4.98657
498600.0000    4.04418
498640.0000    4.73172
498680.0000    4.28161
498720.0000    4.03850
498760.0000    3.80936
498800.0000    3.89398
498840.0000    4.04763
498880.0000    4.63021
498920.0000    4.32200
498960.0000    4.76886
499000.0000    4.47896
499040.0000    3.75297
499080.0000    4.56049
499120.0000    4.38931
499160.0000    4.49072
499200.0000    3.32046
499240.0000    4.51361
499280.0000    4.57371
499320.0000    3.65837
499360.0000    4.22419
499400.0000    3.97102
499440.0000    4.01467
499480.0000    3.80445
499520.0000    4.40377
499560.0000    4.15842
499600.0000    4.24649
499640.0000    4.29693
499680.0000    4.13324
499720.0000    4.25428
499760.0000    4.85414
499800.0000    4.18233
499840.0000    4.68984
499880.0000    4.64754
499920.0000    4.71874
499960.0000    3.87685
500000.0000    4.04334
500040.0000    4.48436
500080.0000    4.46828
500120.0000    4.23242
500160.0000    4.67204
500200.0000    4.00199
500240.0000    4.75128
500280.0000    4.93431
500320.0000    4.42772
500360.0000    4.41383
500400.0000    4.28344
500440.0000    4.34839
500480.0000    4.99649
500520.0000    5.10643
500560.0000    4.85105
500600.0000    4.41430
500640.0000    4.32895
500680.0000    4.35764
500720.0000    4.15091
500760.0000    4.11149
500800.0000    4.51340
500840.0000    4.47166
500880.0000    4.24214
500920.0000    4.74385
500960.0000    4.04442
501000.0000    4.37325
501040.0000    4.45525
501080.0000    5.15108
501120.0000    4.68402
501160.0000    4.44246
501200.0000    4.58888
501240.0000    4.02186
501280.0000    4.31002
501320.0000    4.09257
501360.0000    3.87901
501400.0000    3.68234
501440.0000    4.64744
501480.0000    4.67109
501520.0000    4.49734
501560.0000    4.29289
501600.0000    4.04252
501640.0000    4.29932
501680.0000    4.32542
501720.0000    4.52552
501760.0000    4.21534
501800.0000    4.28793
501840.0000    4.08324
501880.0000    4.52324
501920.0000    4.56980
501960.0000    4.40858
502000.0000    4.63748
502040.0000    4.86493
502080.0000    4.47647
502120.0000    3.69082
502160.0000    4.36518
502200.0000    4.22608
502240.0000    5.21443
502280.0000    4.16849
502320.0000    4.01947
502360.0000    4.03886
502400.0000    4.76078
502440.0000    4.45115
502480.0000    3.97920
502520.0000    4.07838
502560.0000    4.36112
502600.0000    4.02014
502640.0000    4.49973
502680.0000    3.93743
502720.0000    3.68029
502760.0000    4.17504
502800.0000    4.31549
502840.0000    4.73646
502880.0000    4.01517
502920.0000    4.10818
502960.0000    4.88098
503000.0000    4.66978
503040.0000    3.93858
503080.0000    4.84021
503120.0000    4.63031
503160.0000    4.24763
503200.0000    3.75387
503240.0000    3.67334
503280.0000    3.91586
503320.0000    4.41589
503360.0000    4.57162
503400.0000    4.22261
503440.0000    3.83346
503480.0000    3.66335
503520.0000    4.14150
503560.0000    3.57600
503600.0000    4.17848
503640.0000    4.37136
503680.0000    3.70205
503720.0000    4.46531
503760.0000    3.66699
503800.0000    3.95534
503840.0000    3.46572
503880.0000    3.86547
503920.0000    4.15538
503960.0000    3.95449
504000.0000    4.59945
504040.0000    4.00726
504080.0000    4.00666
504120.0000    3.98091
504160.0000    4.13045
504200.0000    3.56699
504240.0000    3.98085
504280.0000    4.04125
504320.0000    3.66748
504360.0000    3.88821
504400.0000    4.05569
504440.0000    4.25549
504480.0000    3.88237
504520.0000    4.29457
504560.0000    4.05796
504600.0000    4.88726
504640.0000    4.49722
504680.0000    4.47465
504720.0000    4.86888
504760.0000    5.43706
504800.0000    4.56857
504840.0000    3.94232
504880.0000    4.11506
504920.0000    4.02142
504960.0000    4.41740
505000.0000    4.37310
505040.0000    3.98527
505080.0000    4.13142
505120.0000    4.56642
505160.0000    4.03121
505200.0000    3.61703
505240.0000    3.56429
505280.0000    3.47480
505320.0000    4.31756
505360.0000    3.73696
505400.0000    4.48442
505440.0000    4.30322
505480.0000    4.12091
505520.0000    4.21382
505560.0000    5.16470
505600.0000    4.56693
505640.0000    4.17989
505680.0000    5.01926
505720.0000    5.06792
505760.0000    3.96103
505800.0000    4.13850
505840.0000    4.26098
505880.0000    4.51111
505920.0000    5.52932
505960.0000    5.49135
506000.0000    5.01420
506040.0000    4.73974
506080.0000    4.72907
506120.0000    4.39502
506160.0000    4.60309
506200.0000    3.91363
506240.0000    3.77954
506280.0000    4.25267
506320.0000    4.52209
506360.0000    4.37052
506400.0000    4.52207
506440.0000    4.29329
506480.0000    4.47246
506520.0000    4.77191
506560.0000    3.90575
506600.0000    4.84038
506640.0000    4.29729
506680.0000    4.82376
506720.0000    4.37996
506760.0000    4.26761
506800.0000    4.51518
506840.0000    3.82836
506880.0000    4.00242
506920.0000    3.98049
506960.0000    4.60876
507000.0000    4.22578
507040.0000    3.94569
507080.0000    4.40018
507120.0000    4.27923
507160.0000    3.82686
507200.0000    4.29730
507240.0000    4.08491
507280.0000    4.01807
507320.0000    4.65481
507360.0000    4.43252
507400.0000    4.15917
507440.0000    5.14238
507480.0000    4.14205
507520.0000    3.56238
507560.0000    4.10970
507600.0000    4.34230
507640.0000    4.00739
507680.0000    4.38057
507720.0000    5.20937
507760.0000    3.76419
507800.0000    3.94332
507840.0000    4.72583
507880.0000    4.01471
507920.0000    4.11888
507960.0000    4.47433
508000.0000    4.42970
508040.0000    4.52619
508080.0000    4.22634
508120.0000    3.94599
508160.0000    4.73280
508200.0000    4.51833
508240.0000    4.73821
508280.0000    4.71085
508320.0000    4.64962
508360.0000    5.34197
508400.0000    5.53894
508440.0000    4.91696
508480.0000    5.66058
508520.0000    4.79838
508560.0000    4.03889
508600.0000    4.69030
508640.0000    3.65259
508680.0000    4.07680
508720.0000    3.93044
508760.0000    4.48146
508800.0000    4.30913
508840.0000    5.05609
508880.0000    4.02368
508920.0000    4.58637
508960.0000    4.56313
509000.0000    4.24423
509040.0000    3.82986
509080.0000    4.02634
509120.0000    4.34998
509160.0000    4.48177
509200.0000    3.97359
509240.0000    4.48507
509280.0000    4.54728
509320.0000    4.38124
509360.0000    4.20749
509400.0000    3.27668
509440.0000    4.38442
509480.0000    4.06419
509520.0000    4.41234
509560.0000    3.74548
509600.0000    4.11571
509640.0000    2.98762
509680.0000    3.27433
509720.0000    3.80239
509760.0000    3.62695
509800.0000    3.01446
509840.0000    3.55934
509880.0000    3.51458
509920.0000    3.52056
509960.0000    2.96293
510000.0000    3.05559
510040.0000    3.68753
510080.0000    3.35955
510120.0000    3.20342
510160.0000    3.64846
510200.0000    3.34524
510240.0000    3.94728
510280.0000    3.07650
510320.0000    3.54060
510360.0000    3.11807
510400.0000    2.70617
510440.0000    3.14863
510480.0000    3.20684
510520.0000    3.82772
510560.0000    3.07392
510600.0000    3.24461
510640.0000    3.30632
510680.0000    2.99428
510720.0000    2.70265
510760.0000    4.03486
510800.0000    2.87956
510840.0000    2.84915
510880.0000    3.39785
510920.0000    3.60592
510960.0000    3.36305
511000.0000    2.37846
511040.0000    2.78746
511080.0000    3.58078
511120.0000    3.15149
511160.0000    3.25102
511200.0000    3.71463
511240.0000    3.38298
511280.0000    3.22566
511320.0000    3.83486
511360.0000    3.12631
511400.0000    2.50390
511440.0000    2.90042
511480.0000    2.92318
511520.0000    2.79173
511560.0000    3.30371
511600.0000    3.66808
511640.0000    2.77813
511680.0000    3.57683
511720.0000    2.37073
511760.0000    1.92736
511800.0000    2.16898
511840.0000    1.90695
511880.0000    2.28540
511920.0000    2.85192
511960.0000    2.91899
512000.0000    2.80417
512040.0000    2.86940
512080.0000    3.39718
512120.0000    2.99819
512160.0000    3.52891
512200.0000    3.49466
512240.0000    2.61455
512280.0000    1.70737
512320.0000    3.47798
512360.0000    2.80139
512400.0000    3.86118
512440.0000    3.21810
512480.0000    3.09647
512520.0000    3.27584
512560.0000    3.51474
512600.0000    3.97979
512640.0000    3.49555
512680.0000    4.11016
512720.0000    2.92860
512760.0000    2.54242
512800.0000    3.30813
512840.0000    3.12906
512880.0000    3.71493
512920.0000    3.46021
512960.0000    3.00171
513000.0000    2.95289
513040.0000    3.15718
513080.0000    3.44147
513120.0000    2.27566
513160.0000    2.81226
513200.0000    3.65546
513240.0000    2.86017
513280.0000    3.13513
513320.0000    2.71011
513360.0000    3.96147
513400.0000    4.22414
513440.0000    2.82117
513480.0000    3.31647
513520.0000    4.18975
513560.0000    4.29625
513600.0000    4.28066
513640.0000    4.14542
513680.0000    4.15412
513720.0000    4.29460
513760.0000    3.56412
513800.0000    3.67855
513840.0000    3.83615
513880.0000    3.71207
513920.0000    3.99510
513960.0000    3.82513
514000.0000    3.44142
514040.0000    4.28836
514080.0000    3.60404
514120.0000    4.38594
514160.0000    4.23040
514200.0000    4.90300
514240.0000    5.03011
514280.0000    3.96367
514320.0000    4.63074
514360.0000    3.82075
514400.0000    3.74359
514440.0000    4.01678
514480.0000    3.79537
514520.0000    3.88828
514560.0000    3.90925
514600.0000    4.49011
514640.0000    3.63981
514680.0000    3.95153
514720.0000    2.92187
514760.0000    3.38736
514800.0000    3.18252
514840.0000    3.63156
514880.0000    2.77841
514920.0000    3.56567
514960.0000    3.56310
515000.0000    4.14637
515040.0000    3.65876
515080.0000    4.34984
515120.0000    4.44275
515160.0000    3.80615
515200.0000    4.22643
515240.0000    4.69213
515280.0000    4.73387
515320.0000    3.63094
515360.0000    3.98042
515400.0000    4.05995
515440.0000    3.78808
515480.0000    3.55938
515520.0000    4.14721
515560.0000    3.45774
515600.0000    3.71551
515640.0000    4.06682
515680.0000    4.34606
515720.0000    4.35506
515760.0000    3.44477
515800.0000    5.10951
515840.0000    4.63222
515880.0000    3.88047
515920.0000    4.16906
515960.0000    4.38671
516000.0000    4.27064
516040.0000    4.45056
516080.0000    4.18113
516120.0000    4.28468
516160.0000    4.47550
516200.0000    5.36487
516240.0000    4.97244
516280.0000    4.91676
516320.0000    4.47047
516360.0000    4.10351
516400.0000    4.30156
516440.0000    4.82079
516480.0000    4.87211
516520.0000    4.84486
516560.0000    4.77051
516600.0000    4.22867
516640.0000    4.28702
516680.0000    4.03662
516720.0000    3.64115
516760.0000    4.96778
516800.0000    4.35260
516840.0000    4.82546
516880.0000    4.09383
516920.0000    4.34950
516960.0000    4.16014
517000.0000    4.25236
517040.0000    5.16342
517080.0000    4.86138
517120.0000    4.14555
517160.0000    4.17779
517200.0000    4.35944
517240.0000    4.46736
517280.0000    4.72234
517320.0000    4.26470
517360.0000    4.78483
517400.0000    4.72789
517440.0000    4.04931
517480.0000    3.71520
517520.0000    3.86396
517560.0000    3.92799
517600.0000    4.76452
517640.0000    4.10426
517680.0000    4.89417
517720.0000    4.28145
517760.0000    3.60596
517800.0000    4.97722
517840.0000    4.74980
517880.0000    4.39398
517920.0000    4.27638
517960.0000    4.97832
518000.0000    4.11289
518040.0000    4.09871
518080.0000    4.29256
518120.0000    3.69138
518160.0000    4.27168
518200.0000    3.58882
518240.0000    4.57472
518280.0000    4.24107
518320.0000    4.08972
518360.0000    3.03548
518400.0000    3.34575
518440.0000    4.38859
518480.0000    4.17679
518520.0000    4.84290
518560.0000    4.78704
518600.0000    4.37811
518640.0000    4.61995
518680.0000    4.42910
518720.0000    3.38637
518760.0000    3.76739
518800.0000    3.27751
518840.0000    3.81885
518880.0000    4.36791
518920.0000    3.96668
518960.0000    4.29775
519000.0000    4.41620
519040.0000    4.46992
519080.0000    3.34988
519120.0000    2.96299
519160.0000    2.15689
519200.0000    3.05877
519240.0000    3.07875
519280.0000    2.91936
519320.0000    3.08336
519360.0000    3.75182
519400.0000    3.44460
519440.0000    3.85111
519480.0000    2.88819
519520.0000    3.09253
519560.0000    3.51192
519600.0000    3.33273
519640.0000    3.50488
519680.0000    3.54134
519720.0000    3.64609
519760.0000    2.49488
519800.0000    2.74634
519840.0000    3.21349
519880.0000    3.94968
519920.0000    3.08270
519960.0000    3.29665
520000.0000    3.42659
520040.0000    3.53269
520080.0000    3.14189
520120.0000    3.06383
520160.0000    3.99402
520200.0000    2.99914
520240.0000    3.41200
520280.0000    2.66264
520320.0000    3.35407
520360.0000    3.29641
520400.0000    3.16674
520440.0000    3.40798
520480.0000    3.22400
520520.0000    3.15715
520560.0000    3.64316
520600.0000    3.31296
520640.0000    3.46298
520680.0000    2.25343
520720.0000    2.64016
520760.0000    3.38841
520800.0000    2.55467
520840.0000    3.30925
520880.0000    3.19860
520920.0000    3.86918
520960.0000    3.59849
521000.0000    3.24300
521040.0000    2.83763
521080.0000    3.23647
521120.0000    2.62737
521160.0000    3.40812
521200.0000    2.81151
521240.0000    3.06596
521280.0000    2.65064
521320.0000    2.62566
521360.0000    2.58490
521400.0000    2.86359
521440.0000    2.51722
521480.0000    2.82354
521520.0000    2.62381
521560.0000    1.61445
521600.0000    3.07408
521640.0000    2.03653
521680.0000    2.46372
521720.0000    2.32348
521760.0000    2.36067
521800.0000    2.24416
521840.0000    1.88938
521880.0000    1.82972
521920.0000    2.38398
521960.0000    2.41876
522000.0000    2.58138
522040.0000    2.86752
522080.0000    2.67111
522120.0000    2.61220
522160.0000    3.35693
522200.0000    3.34217
522240.0000    3.05249
522280.0000    2.66700
522320.0000    2.51475
522360.0000    3.02438
522400.0000    3.21474
522440.0000    3.33185
522480.0000    2.94853
522520.0000    3.29084
522560.0000    3.66129
522600.0000    2.98052
522640.0000    2.68577
522680.0000    2.62825
522720.0000    3.10470
522760.0000    3.06682
522800.0000    2.97240
522840.0000    2.68094
522880.0000    2.97929
522920.0000    3.44198
522960.0000    3.25441
523000.0000    3.12509
523040.0000    3.07999
523080.0000    3.49114
523120.0000    2.81838
523160.0000    3.19239
523200.0000    3.31325
523240.0000    2.78503
523280.0000    3.04877
523320.0000    3.09234
523360.0000    3.75873
523400.0000    2.14509
523440.0000    2.75116
523480.0000    1.89809
523520.0000    2.77614
523560.0000    2.65254
523600.0000    3.15134
523640.0000    3.01571
523680.0000    2.82395
523720.0000    2.03690
523760.0000    2.74995
523800.0000    2.34588
523840.0000    3.20662
523880.0000    1.99677
523920.0000    2.80297
523960.0000    2.98922
524000.0000    3.52941
524040.0000    3.08787
524080.0000    2.73698
524120.0000    2.64254
524160.0000    2.41751
524200.0000    2.82949
524240.0000    3.18175
524280.0000    2.86251
524320.0000    3.09706
524360.0000    2.49872
524400.0000    3.03191
524440.0000    2.67666
524480.0000    2.27576
524520.0000    2.52359
524560.0000    2.25647
524600.0000    2.29285
524640.0000    3.19553
524680.0000    2.68684
524720.0000    2.92243
524760.0000    2.33945
524800.0000    2.76055
524840.0000    2.92550
524880.0000    2.96939
524920.0000    1.82136
524960.0000    2.34327
525000.0000    2.92217
525040.0000    2.87823
525080.0000    2.78130
525120.0000    3.31963
525160.0000    2.68259
525200.0000    2.49193
525240.0000    2.32348
525280.0000    2.77960
525320.0000    3.12780
525360.0000    3.37067
525400.0000    2.92309
525440.0000    4.11000
525480.0000    3.42831
525520.0000    4.06242
525560.0000    4.09437
525600.0000    3.47814
525640.0000    3.13380
525680.0000    3.20203
525720.0000    2.84249
525760.0000    2.76312
525800.0000    3.47104
525840.0000    3.15319
525880.0000    3.82361
525920.0000    3.47326
525960.0000    3.41972
526000.0000    3.33340
526040.0000    4.00494
526080.0000    3.73631
526120.0000    3.73983
526160.0000    3.67425
526200.0000    4.20141
526240.0000    4.13864
526280.0000    3.62531
526320.0000    3.45635
526360.0000    3.82705
526400.0000    3.16903
526440.0000    3.41230
526480.0000    4.05109
526520.0000    2.64572
526560.0000    3.89340
526600.0000    3.05094
526640.0000    3.44324
526680.0000    3.48059
526720.0000    3.33931
526760.0000    3.67008
526800.0000    3.77785
526840.0000    4.04798
526880.0000    4.40233
526920.0000    2.96880
526960.0000    3.19740
527000.0000    3.92699
527040.0000    3.94523
527080.0000    3.76367
527120.0000    4.09548
527160.0000    3.55565
527200.0000    4.36243
527240.0000    3.69471
527280.0000    3.73575
527320.0000    4.88267
527360.0000    4.01738
527400.0000    4.46354
527440.0000    4.45298
527480.0000    4.33634
527520.0000    4.15020
527560.0000    4.50949
527600.0000    3.54628
527640.0000    4.36621
527680.0000    4.29321
527720.0000    4.19455
527760.0000    4.00103
527800.0000    4.16159
527840.0000    4.15892
527880.0000    3.26760
527920.0000    3.94036
527960.0000    3.75065
528000.0000    3.75442
528040.0000    3.03320
528080.0000    4.92857
528120.0000    3.97774
528160.0000    4.48781
528200.0000    3.73888
528240.0000    4.76544
528280.0000    4.10690
528320.0000    3.66978
528360.0000    4.62556
528400.0000    3.72225
528440.0000    4.11312
528480.0000    4.63186
528520.0000    4.14563
528560.0000    4.41117
528600.0000    4.08016
528640.0000    4.06048
528680.0000    4.09622
528720.0000    4.20825
528760.0000    3.63838
528800.0000    4.12907
528840.0000    4.26915
528880.0000    3.60642
528920.0000    4.39387
528960.0000    4.12939
529000.0000    4.45780
529040.0000    4.26053
529080.0000    4.43994
529120.0000    4.12466
529160.0000    3.75403
529200.0000    4.06324
529240.0000    3.26443
529280.0000    4.06462
529320.0000    3.87966
529360.0000    4.70394
529400.0000    4.23979
529440.0000    4.14248
529480.0000    3.33767
529520.0000    4.10676
529560.0000    3.66819
529600.0000    3.73877
529640.0000    2.92561
529680.0000    3.20234
529720.0000    3.69017
529760.0000    3.99009
529800.0000    3.16335
529840.0000    4.72224
529880.0000    2.49092
529920.0000    3.01378
529960.0000    2.46198
530000.0000    3.03107
530040.0000    3.35046
530080.0000    3.64111
530120.0000    3.33198
530160.0000    3.49127
530200.0000    2.81303
530240.0000    3.57881
530280.0000    3.33898
530320.0000    3.57899
530360.0000    3.72480
530400.0000    3.32590
530440.0000    2.89161
530480.0000    2.95884
530520.0000    3.35631
530560.0000    2.93790
530600.0000    3.08055
530640.0000    3.64139
530680.0000    2.63813
530720.0000    2.51762
530760.0000    2.55907
530800.0000    1.98617
530840.0000    1.54018
530880.0000    3.02846
530920.0000    2.37919
530960.0000    2.47010
531000.0000    2.31914
531040.0000    2.68000
531080.0000    3.96365
531120.0000    3.47287
531160.0000    3.60260
531200.0000    3.80909
531240.0000    3.07163
531280.0000    3.07838
531320.0000    3.63212
531360.0000    3.40792
531400.0000    3.22470
531440.0000    3.20547
531480.0000    3.59918
531520.0000    3.55010
531560.0000    3.46672
531600.0000    3.62696
531640.0000    2.74176
531680.0000    3.15872
531720.0000    2.82414
531760.0000    3.70217
531800.0000    2.89317
531840.0000    3.07002
531880.0000    2.79738
531920.0000    3.89326
531960.0000    3.34155
532000.0000    4.01780
532040.0000    2.69471
532080.0000    3.28137
532120.0000    2.74805
532160.0000    2.40399
532200.0000    2.70906
532240.0000    2.77292
532280.0000    4.30766
532320.0000    3.30558
532360.0000    3.23577
532400.0000    3.30596
532440.0000    3.61748
532480.0000    3.13762
532520.0000    3.53645
532560.0000    3.39976
532600.0000    3.87426
532640.0000    3.89532
532680.0000    4.37483
532720.0000    4.52911
532760.0000    4.66665
532800.0000    4.16907
532840.0000    4.21638
532880.0000    3.94674
532920.0000    3.71200
532960.0000    3.13719
533000.0000    3.38660
533040.0000    3.72551
533080.0000    3.89036
533120.0000    3.63744
533160.0000    3.40604
533200.0000    3.12609
533240.0000    4.31930
533280.0000    4.09389
533320.0000    3.40046
533360.0000    3.92832
533400.0000    3.47498
533440.0000    4.04345
533480.0000    3.38814
533520.0000    3.07368
533560.0000    3.02077
533600.0000    3.28190
533640.0000    3.15290
533680.0000    3.19095
533720.0000    2.34705
533760.0000    3.20356
533800.0000    3.52542
533840.0000    3.54047
533880.0000    2.87330
533920.0000    3.12107
533960.0000    3.29850
534000.0000    2.95595
534040.0000    2.91629
534080.0000    3.18717
534120.0000    2.99609
534160.0000    3.53822
534200.0000    3.03080
534240.0000    3.12254
534280.0000    3.40299
534320.0000    3.75113
534360.0000    3.93999
534400.0000    4.46793
534440.0000    4.00292
534480.0000    3.25987
534520.0000    3.27669
534560.0000    3.27504
534600.0000    2.97558
534640.0000    4.25894
534680.0000    3.75784
534720.0000    3.49724
534760.0000    4.29480
534800.0000    3.73134
534840.0000    3.70560
534880.0000    4.01902
534920.0000    4.15541
534960.0000    4.18879
535000.0000    3.99026
535040.0000    3.08657
535080.0000    3.40238
535120.0000    3.73201
535160.0000    3.86591
535200.0000    3.29848
535240.0000    3.37773
535280.0000    3.14245
535320.0000    3.78494
535360.0000    3.38881
535400.0000    3.40074
535440.0000    2.67104
535480.0000    3.28282
535520.0000    2.77804
535560.0000    2.92717
535600.0000    3.53598
535640.0000    3.25088
535680.0000    4.55055
535720.0000    4.52059
535760.0000    5.36395
535800.0000    5.39151
535840.0000    5.38070
535880.0000    4.81199
535920.0000    4.21919
535960.0000    4.80320
536000.0000    4.44294
536040.0000    4.00761
536080.0000    4.77746
536120.0000    3.91774
536160.0000    3.60846
536200.0000    3.45695
536240.0000    4.06424
536280.0000    4.35614
536320.0000    4.47887
536360.0000    3.88240
536400.0000    3.92429
536440.0000    3.40310
536480.0000    3.96157
536520.0000    3.84864
536560.0000    4.63041
536600.0000    4.03394
536640.0000    3.29777
536680.0000    3.16924
536720.0000    2.56589
536760.0000    2.21782
536800.0000    2.63910
536840.0000    3.10086
536880.0000    3.24173
536920.0000    4.07029
536960.0000    2.97487
537000.0000    3.23002
537040.0000    3.13971
537080.0000    3.62450
537120.0000    3.72300
537160.0000    3.35665
537200.0000    3.36270
537240.0000    3.09562
537280.0000    4.11672
537320.0000    2.15374
537360.0000    3.46236
537400.0000    2.85628
537440.0000    3.47424
537480.0000    2.85721
537520.0000    2.57042
537560.0000    3.22895
537600.0000    2.25042
537640.0000    2.42140
537680.0000    2.49738
537720.0000    2.94747
537760.0000    2.98597
537800.0000    2.06713
537840.0000    1.97764
537880.0000    2.44452
537920.0000    2.49695
537960.0000    3.19909
538000.0000    3.00917
538040.0000    3.24773
538080.0000    3.79921
538120.0000    4.25814
538160.0000    4.59647
538200.0000    3.05991
538240.0000    3.87201
538280.0000    3.66078
538320.0000    3.17111
538360.0000    2.84192
538400.0000    3.34648
538440.0000    3.14964
538480.0000    3.38458
538520.0000    3.03947
538560.0000    3.28787
538600.0000    2.78326
538640.0000    2.46563
538680.0000    2.61730
538720.0000    2.66729
538760.0000    2.27879
538800.0000    2.44279
538840.0000    2.74163
538880.0000    3.06325
538920.0000    3.02422
538960.0000    2.02366
539000.0000    2.47023
539040.0000    2.98619
539080.0000    1.31921
539120.0000    2.82960
539160.0000    2.65225
539200.0000    3.47279
539240.0000    2.70896
539280.0000    2.12954
539320.0000    2.39556
539360.0000    1.83745
539400.0000    2.96066
539440.0000    2.64961
539480.0000    2.65295
539520.0000    2.35253
539560.0000    2.76910
539600.0000    3.42734
539640.0000    4.56983
539680.0000    3.41399
539720.0000    3.34564
539760.0000    3.18194
539800.0000    3.10765
539840.0000    3.13123
539880.0000    3.36507
539920.0000    3.64072
539960.0000    3.37403
540000.0000    2.95035
540040.0000    3.42683
540080.0000    3.47158
540120.0000    3.31731
540160.0000    3.72925
540200.0000    3.17755
540240.0000    3.63696
540280.0000    2.90680
540320.0000    3.36938
540360.0000    2.63474
540400.0000    3.48920
540440.0000    2.59861
540480.0000    3.01442
540520.0000    2.97345
540560.0000    2.82525
540600.0000    3.24315
540640.0000    2.73994
540680.0000    2.92199
540720.0000    2.73052
540760.0000    1.91366
540800.0000    2.26441
540840.0000    3.35703
540880.0000    2.52476
540920.0000    2.84676
540960.0000    3.34603
541000.0000    2.60720
541040.0000    3.00152
541080.0000    3.90727
541120.0000    3.51875
541160.0000    3.48604
541200.0000    3.12566
541240.0000    3.54812
541280.0000    3.82412
541320.0000    2.96100
541360.0000    3.74958
541400.0000    2.93959
541440.0000    3.63614
541480.0000    4.21676
541520.0000    3.74810
541560.0000    4.58585
541600.0000    4.57798
541640.0000    3.20651
541680.0000    3.82808
541720.0000    4.00069
541760.0000    4.54810
541800.0000    4.23374
541840.0000    3.37673
541880.0000    4.56806
541920.0000    3.68260
541960.0000    4.11381
542000.0000    4.58021
542040.0000    4.18348
542080.0000    3.98360
542120.0000    3.49055
542160.0000    3.18010
542200.0000    3.16850
542240.0000    3.63444
542280.0000    3.36892
542320.0000    4.21304
542360.0000    3.75919
542400.0000    3.29087
542440.0000    3.01836
542480.0000    2.98112
542520.0000    3.00366
542560.0000    2.98428
542600.0000    2.86466
542640.0000    3.19049
542680.0000    3.56336
542720.0000    3.05887
542760.0000    3.60995
542800.0000    3.68740
542840.0000    2.92060
542880.0000    2.73410
542920.0000    2.30275
542960.0000    2.97174
543000.0000    2.77778
543040.0000    2.97342
543080.0000    2.79903
543120.0000    2.58199
543160.0000    2.40650
543200.0000    3.05640
543240.0000    2.49468
543280.0000    2.38916
543320.0000    3.39101
543360.0000    2.85446
543400.0000    2.40462
543440.0000    2.75775
543480.0000    3.54868
543520.0000    2.80261
543560.0000    2.99075
543600.0000    3.59371
543640.0000    2.77023
543680.0000    3.17602
543720.0000    2.88657
543760.0000    2.50810
543800.0000    2.90905
543840.0000    3.65763
543880.0000    3.19293
543920.0000    2.96247
543960.0000    3.16050
544000.0000    3.02420
544040.0000    2.76443
544080.0000    2.64848
544120.0000    2.88217
544160.0000    3.16689
544200.0000    2.90543
544240.0000    2.49916
544280.0000    2.78496
544320.0000    2.45379
544360.0000    2.49395
544400.0000    3.23029
544440.0000    2.56045
544480.0000    2.95403
544520.0000    2.90943
544560.0000    2.81791
544600.0000    3.47744
544640.0000    2.79840
544680.0000    3.43675
544720.0000    3.08373
544760.0000    2.15725
544800.0000    2.66584
544840.0000    2.63421
544880.0000    3.03075
544920.0000    2.87191
544960.0000    2.33372
545000.0000    2.46264
545040.0000    2.57822
545080.0000    2.40356
545120.0000    2.77590
545160.0000    3.15285
545200.0000    2.98499
545240.0000    2.92105
545280.0000    3.23760
545320.0000    2.76951
545360.0000    2.39863
545400.0000    2.83364
545440.0000    2.92324
545480.0000    2.84826
545520.0000    2.79345
545560.0000    3.56745
545600.0000    2.94859
545640.0000    3.71756
545680.0000    2.29383
545720.0000    3.35448
545760.0000    3.03630
545800.0000    1.84794
545840.0000    3.47425
545880.0000    2.41824
545920.0000    3.21336
545960.0000    3.48157
546000.0000    3.24598
546040.0000    3.42445
546080.0000    2.98183
546120.0000    2.07631
546160.0000    3.44599
546200.0000    1.91698
546240.0000    2.96126
546280.0000    3.97040
546320.0000    2.58031
546360.0000    3.20215
546400.0000    3.66739
546440.0000    2.35935
546480.0000    3.19660
546520.0000    3.13741
546560.0000    3.44153
546600.0000    3.90116
546640.0000    3.61498
546680.0000    3.65278
546720.0000    3.65232
546760.0000    3.04681
546800.0000    2.59947
546840.0000    3.19654
546880.0000    3.30311
546920.0000    3.50301
546960.0000    3.31337
547000.0000    3.83870
547040.0000    3.68851
547080.0000    3.24463
547120.0000    3.19735
547160.0000    3.48297
547200.0000    2.59924
547240.0000    2.91187
547280.0000    3.59546
547320.0000    2.85036
547360.0000    2.81344
547400.0000    2.73041
547440.0000    3.05153
547480.0000    3.77352
547520.0000    3.54434
547560.0000    2.76088
547600.0000    3.68762
547640.0000    3.69336
547680.0000    4.21676
547720.0000    3.59129
547760.0000    2.59720
547800.0000    2.65805
547840.0000    2.86299
547880.0000    2.96031
547920.0000    4.01129
547960.0000    2.70383
548000.0000    2.93529
548040.0000    2.48291
548080.0000    2.63818
548120.0000    2.52910
548160.0000    2.99828
548200.0000    2.85514
548240.0000    2.29992
548280.0000    2.72608
548320.0000    2.15870
548360.0000    2.29674
548400.0000    2.25443
548440.0000    3.18795
548480.0000    3.28840
548520.0000    3.38311
548560.0000    2.99548
548600.0000    3.79220
548640.0000    3.11750
548680.0000    3.33570
548720.0000    2.64882
548760.0000    2.62280
548800.0000    2.76501
548840.0000    2.71731
548880.0000    2.75396
548920.0000    3.09844
548960.0000    2.36228
549000.0000    3.07670
549040.0000    2.91489
549080.0000    2.79048
549120.0000    3.47633
549160.0000    2.83510
549200.0000    2.66891
549240.0000    2.97879
549280.0000    3.51783
549320.0000    3.38408
549360.0000    3.52257
549400.0000    2.61131
549440.0000    4.21269
549480.0000    3.83540
549520.0000    3.92972
549560.0000    3.72894
549600.0000    4.06854
549640.0000    3.61192
549680.0000    3.63329
549720.0000    3.67179
549760.0000    3.95894
549800.0000    3.72384
549840.0000    3.79120
549880.0000    3.77256
549920.0000    4.03438
549960.0000    4.14772
550000.0000    3.01607
550040.0000    3.73937
550080.0000    3.98438
550120.0000    3.36977
550160.0000    3.62661
550200.0000    3.90828
550240.0000    3.77206
550280.0000    3.28325
550320.0000    4.23875
550360.0000    4.12960
550400.0000    4.04262
550440.0000    4.40062
550480.0000    4.77398
550520.0000    4.47993
550560.0000    4.28229
550600.0000    4.40541
550640.0000    3.75269
550680.0000    3.38947
550720.0000    4.11365
550760.0000    3.95576
550800.0000    4.34834
550840.0000    3.75634
550880.0000    4.81215
550920.0000    3.81693
550960.0000    4.07092
551000.0000    4.64288
551040.0000    3.85815
551080.0000    3.22938
551120.0000    4.09081
551160.0000    4.18983
551200.0000    3.87333
551240.0000    3.30362
551280.0000    3.63804
551320.0000    3.09169
551360.0000    4.37954
551400.0000    4.29792
551440.0000    3.13262
551480.0000    3.85816
551520.0000    4.21302
551560.0000    4.10327
551600.0000    3.74613
551640.0000    4.54041
551680.0000    3.47763
551720.0000    2.81440
551760.0000    2.54443
551800.0000    3.11057
551840.0000    3.63907
551880.0000    4.36460
551920.0000    3.20132
551960.0000    2.62310
552000.0000    3.44677
552040.0000    3.33263
552080.0000    3.94139
552120.0000    4.00040
552160.0000    3.00486
552200.0000    3.61053
552240.0000    3.06993
552280.0000    2.98019
552320.0000    3.55259
552360.0000    3.85906
552400.0000    3.99902
552440.0000    4.03924
552480.0000    3.95758
552520.0000    4.72097
552560.0000    3.50693
552600.0000    3.37398
552640.0000    3.47655
552680.0000    3.89841
552720.0000    3.27843
552760.0000    3.55270
552800.0000    3.87603
552840.0000    4.04349
552880.0000    3.36410
552920.0000    4.54667
552960.0000    3.81426
553000.0000    4.38393
553040.0000    4.43096
553080.0000    4.00241
553120.0000    3.80748
553160.0000    4.79244
553200.0000    4.55154
553240.0000    4.70573
553280.0000    4.47210
553320.0000    4.33804
553360.0000    4.49257
553400.0000    3.69410
553440.0000    3.94568
553480.0000    3.52805
553520.0000    4.04569
553560.0000    4.21041
553600.0000    3.73133
553640.0000    3.94635
553680.0000    3.38482
553720.0000    4.01967
553760.0000    4.51906
553800.0000    3.58309
553840.0000    4.17304
553880.0000    4.00667
553920.0000    3.95947
553960.0000    4.27604
554000.0000    4.31080
554040.0000    4.42687
554080.0000    4.56782
554120.0000    4.71261
554160.0000    4.55502
554200.0000    4.90580
554240.0000    4.47063
554280.0000    4.66966
554320.0000    4.64131
554360.0000    3.38532
554400.0000    3.50021
554440.0000    4.98321
554480.0000    4.26504
554520.0000    3.81557
554560.0000    3.92671
554600.0000    3.75640
554640.0000    4.35994
554680.0000    3.88016
554720.0000    4.01489
554760.0000    4.87919
554800.0000    4.42442
554840.0000    4.83866
554880.0000    4.57894
554920.0000    4.53811
554960.0000    4.30868
555000.0000    4.48106
555040.0000    5.07536
555080.0000    4.79274
555120.0000    4.43613
555160.0000    4.69525
555200.0000    4.87702
555240.0000    4.47533
555280.0000    4.57775
555320.0000    4.38010
555360.0000    4.35470
555400.0000    4.98784
555440.0000    5.57429
555480.0000    5.12668
555520.0000    5.67442
555560.0000    4.15271
555600.0000    4.34565
555640.0000    4.70065
555680.0000    4.72099
555720.0000    4.81622
555760.0000    4.14795
555800.0000    3.70097
555840.0000    4.64430
555880.0000    4.51266
555920.0000    3.91516
555960.0000    4.05354
556000.0000    3.87716
556040.0000    3.79994
556080.0000    4.23428
556120.0000    4.20121
556160.0000    3.96511
556200.0000    4.78125
556240.0000    3.37535
556280.0000    3.93136
556320.0000    3.92558
556360.0000    4.14802
556400.0000    4.14521
556440.0000    3.48916
556480.0000    4.88970
556520.0000    4.13504
556560.0000    3.98261
556600.0000    4.16307
556640.0000    3.43832
556680.0000    4.07526
556720.0000    4.57995
556760.0000    4.40578
556800.0000    4.56823
556840.0000    3.79549
556880.0000    4.60529
556920.0000    4.39057
556960.0000    3.70826
557000.0000    4.37686
557040.0000    4.33001
557080.0000    4.83952
557120.0000    4.06688
557160.0000    4.20344
557200.0000    4.20457
557240.0000    3.53684
557280.0000    3.13283
557320.0000    4.53417
557360.0000    4.45531
557400.0000    4.73265
557440.0000    4.15978
557480.0000    4.52453
557520.0000    5.16180
557560.0000    5.33730
557600.0000    4.73779
557640.0000    4.21779
557680.0000    4.63673
557720.0000    4.31973
557760.0000    5.56683
557800.0000    5.41752
557840.0000    4.81236
557880.0000    4.73833
557920.0000    5.13497
557960.0000    5.39100
558000.0000    4.58569
558040.0000    4.29804
558080.0000    4.22926
558120.0000    5.17243
558160.0000    4.27651
558200.0000    5.28307
558240.0000    5.12088
558280.0000    4.37927
558320.0000    5.38064
558360.0000    5.63935
558400.0000    5.28542
558440.0000    5.89787
558480.0000    5.16362
558520.0000    5.65882
558560.0000    5.86930
558600.0000    5.63049
558640.0000    4.95294
558680.0000    5.10802
558720.0000    5.31909
558760.0000    6.23952
558800.0000    5.62132
558840.0000    4.89412
558880.0000    5.04690
558920.0000    5.64263
558960.0000    5.25318
559000.0000    5.08568
559040.0000    5.33087
559080.0000    4.40355
559120.0000    3.98618
559160.0000    4.42981
559200.0000    4.58638
559240.0000    5.09245
559280.0000    4.88334
559320.0000    4.99520
559360.0000    4.28691
559400.0000    3.32970
559440.0000    4.03639
559480.0000    4.55623
559520.0000    4.65481
559560.0000    3.94902
559600.0000    4.63498
559640.0000    5.50997
559680.0000    4.79856
559720.0000    4.91311
559760.0000    4.22024
559800.0000    4.70236
559840.0000    4.24616
559880.0000    4.70611
559920.0000    4.29129
559960.0000    4.61035
560000.0000    4.70065
560040.0000    4.31074
560080.0000    4.47625
560120.0000    4.40361
560160.0000    3.99154
560200.0000    3.78134
560240.0000    4.50619
560280.0000    3.57763
560320.0000    4.89932
560360.0000    4.41878
560400.0000    4.14333
560440.0000    4.42175
560480.0000    3.88538
560520.0000    3.57002
560560.0000    4.48039
560600.0000    4.26673
560640.0000    4.12501
560680.0000    4.25849
560720.0000    4.21505
560760.0000    4.39339
560800.0000    4.16577
560840.0000    4.81530
560880.0000    4.29212
560920.0000    4.38305
560960.0000    4.29351
561000.0000    4.71841
561040.0000    3.95806
561080.0000    4.19855
561120.0000    4.26691
561160.0000    3.83232
561200.0000    4.69123
561240.0000    5.19948
561280.0000    4.61760
561320.0000    4.78398
561360.0000    4.38940
561400.0000    4.85795
561440.0000    4.58065
561480.0000    5.49945
561520.0000    4.46062
561560.0000    4.47214
561600.0000    4.78138
561640.0000    4.80286
561680.0000    4.03801
561720.0000    4.60343
561760.0000    4.25096
561800.0000    4.73988
561840.0000    4.87153
561880.0000    4.37067
561920.0000    3.81725
561960.0000    3.99618
562000.0000    4.56770
562040.0000    4.64951
562080.0000    5.04681
562120.0000    4.53448
562160.0000    4.92700
562200.0000    4.20723
562240.0000    4.05775
562280.0000    3.76482
562320.0000    4.17492
562360.0000    4.09162
562400.0000    3.86412
562440.0000    4.15139
562480.0000    4.14778
562520.0000    3.82057
562560.0000    4.54174
562600.0000    4.15825
562640.0000    3.57227
562680.0000    4.40894
562720.0000    4.17041
562760.0000    3.76209
562800.0000    3.71746
562840.0000    4.61498
562880.0000    3.65584
562920.0000    4.11868
562960.0000    3.90271
563000.0000    4.33423
563040.0000    4.90260
563080.0000    4.27270
563120.0000    4.16020
563160.0000    3.68965
563200.0000    3.62079
563240.0000    4.04807
563280.0000    4.26746
563320.0000    4.11153
563360.0000    4.23700
563400.0000    4.13911
563440.0000    5.07116
563480.0000    4.26935
563520.0000    4.08752
563560.0000    3.67289
563600.0000    4.57559
563640.0000    4.99807
563680.0000    5.47920
563720.0000    4.99226
563760.0000    4.94818
563800.0000    4.64338
563840.0000    4.15483
563880.0000    4.36767
563920.0000    4.12372
563960.0000    4.42120
564000.0000    5.09675
564040.0000    4.40000
564080.0000    4.65089
564120.0000    4.44881
564160.0000    3.87215
564200.0000    4.53427
564240.0000    4.52361
564280.0000    4.59855
564320.0000    4.56820
564360.0000    4.55536
564400.0000    5.60591
564440.0000    4.45081
564480.0000    3.98596
564520.0000    4.64135
564560.0000    5.28629
564600.0000    4.68523
564640.0000    4.55969
564680.0000    4.02673
564720.0000    4.16192
564760.0000    4.24364
564800.0000    4.44880
564840.0000    4.73234
564880.0000    4.43855
564920.0000    4.01545
564960.0000    4.21346
565000.0000    3.68916
565040.0000    4.06194
565080.0000    4.16339
565120.0000    4.25789
565160.0000    3.98070
565200.0000    5.21554
565240.0000    4.95946
565280.0000    5.24819
565320.0000    4.11037
565360.0000    4.10967
565400.0000    5.08197
565440.0000    4.87368
565480.0000    4.58309
565520.0000    5.19421
565560.0000    4.61399
565600.0000    5.84576
565640.0000    4.97217
565680.0000    4.55860
565720.0000    6.27869
565760.0000    5.12397
565800.0000    5.27782
565840.0000    4.65979
565880.0000    4.14907
565920.0000    4.44992
565960.0000    4.82535
566000.0000    5.45948
566040.0000    5.52770
566080.0000    6.13586
566120.0000    4.54739
566160.0000    5.58996
566200.0000    5.27887
566240.0000    5.06953
566280.0000    4.87048
566320.0000    5.80515
566360.0000    4.38617
566400.0000    5.52124
566440.0000    4.82336
566480.0000    5.09888
566520.0000    4.97063
566560.0000    5.22075
566600.0000    4.49583
566640.0000    5.07074
566680.0000    5.15660
566720.0000    5.05170
566760.0000    4.98221
566800.0000    4.21441
566840.0000    5.14358
566880.0000    4.79471
566920.0000    4.71382
566960.0000    5.33180
567000.0000    4.44256
567040.0000    5.07605
567080.0000    5.12662
567120.0000    4.78620
567160.0000    5.34168
567200.0000    5.17626
567240.0000    4.80801
567280.0000    4.45946
567320.0000    4.43091
567360.0000    4.10713
567400.0000    4.19213
567440.0000    4.96819
567480.0000    4.94699
567520.0000    4.90099
567560.0000    5.16444
567600.0000    4.51633
567640.0000    4.64728
567680.0000    5.36845
567720.0000    5.05662
567760.0000    4.89338
567800.0000    4.75102
567840.0000    5.41934
567880.0000    4.93495
567920.0000    5.19130
567960.0000    5.90052
568000.0000    5.67136
568040.0000    4.50625
568080.0000    4.48274
568120.0000    4.38162
568160.0000    4.30509
568200.0000    4.85197
568240.0000    4.65447
568280.0000    5.13843
568320.0000    5.25811
568360.0000    4.59565
568400.0000    4.34669
568440.0000    4.26299
568480.0000    4.47921
568520.0000    4.47532
568560.0000    4.75166
568600.0000    4.08468
568640.0000    5.48641
568680.0000    4.73220
568720.0000    4.17802
568760.0000    4.57531
568800.0000    4.53805
568840.0000    5.02193
568880.0000    4.69365
568920.0000    4.95777
568960.0000    4.40744
569000.0000    4.89761
569040.0000    4.54046
569080.0000    5.03902
569120.0000    4.16998
569160.0000    4.67424
569200.0000    5.34072
569240.0000    5.36320
569280.0000    4.50765
569320.0000    3.94165
569360.0000    4.00492
569400.0000    4.76806
569440.0000    4.50066
569480.0000    4.76592
569520.0000    5.03295
569560.0000    4.03206
569600.0000    4.93550
569640.0000    5.19206
569680.0000    4.85888
569720.0000    5.13645
569760.0000    4.91033
569800.0000    4.77372
569840.0000    4.62263
569880.0000    4.91695
569920.0000    4.23512
569960.0000    3.86718
570000.0000    4.82139
570040.0000    5.57055
570080.0000    5.39173
570120.0000    4.88021
570160.0000    4.65682
570200.0000    5.11537
570240.0000    4.66598
570280.0000    4.52812
570320.0000    4.18682
570360.0000    4.75682
570400.0000    4.27805
570440.0000    4.38588
570480.0000    4.16396
570520.0000    4.25861
570560.0000    4.76369
570600.0000    4.22712
570640.0000    4.31803
570680.0000    4.36586
570720.0000    4.48874
570760.0000    3.85276
570800.0000    4.29718
570840.0000    4.84407
570880.0000    3.73033
570920.0000    4.64501
570960.0000    4.28742
571000.0000    4.08184
571040.0000    4.74914
571080.0000    4.85691
571120.0000    4.57007
571160.0000    4.43477
571200.0000    4.90215
571240.0000    4.73510
571280.0000    3.75694
571320.0000    4.89901
571360.0000    4.77676
571400.0000    4.66291
571440.0000    4.48132
571480.0000    4.76014
571520.0000    4.46993
571560.0000    4.33585
571600.0000    5.43434
571640.0000    4.49006
571680.0000    4.63767
571720.0000    4.02478
571760.0000    4.87452
571800.0000    4.29349
571840.0000    4.63004
571880.0000    4.21597
571920.0000    4.67364
571960.0000    4.36380
572000.0000    5.10855
572040.0000    3.61492
572080.0000    4.19290
572120.0000    3.88761
572160.0000    4.33406
572200.0000    3.60404
572240.0000    3.44197
572280.0000    2.96840
572320.0000    3.13786
572360.0000    3.37303
572400.0000    3.44677
572440.0000    3.26004
572480.0000    3.92045
572520.0000    4.07702
572560.0000    4.89490
572600.0000    3.89070
572640.0000    4.62269
572680.0000    4.43069
572720.0000    4.54424
572760.0000    4.50544
572800.0000    4.71936
572840.0000    4.61854
572880.0000    4.14292
572920.0000    4.40659
572960.0000    3.85978
573000.0000    4.10786
573040.0000    4.30395
573080.0000    4.16215
573120.0000    5.74151
573160.0000    4.11661
573200.0000    4.84907
573240.0000    4.20040
573280.0000    4.71635
573320.0000    4.20699
573360.0000    3.92351
573400.0000    3.88933
573440.0000    4.00254
573480.0000    5.04074
573520.0000    4.65181
573560.0000    4.80962
573600.0000    4.43927
573640.0000    4.34775
573680.0000    4.27457
573720.0000    4.05124
573760.0000    3.83742
573800.0000    4.22346
573840.0000    4.51430
573880.0000    5.13259
573920.0000    4.98651
573960.0000    4.93914
574000.0000    4.85852
574040.0000    5.04483
574080.0000    4.49523
574120.0000    4.73063
574160.0000    4.97543
574200.0000    4.97293
574240.0000    4.59123
574280.0000    4.84004
574320.0000    4.89052
574360.0000    4.54992
574400.0000    4.70166
574440.0000    5.35232
574480.0000    4.94517
574520.0000    5.18334
574560.0000    4.52687
574600.0000    4.88228
574640.0000    4.55553
574680.0000    4.34995
574720.0000    4.35754
574760.0000    4.66129
574800.0000    4.94004
574840.0000    5.47386
574880.0000    5.37260
574920.0000    5.14042
574960.0000    4.56493
575000.0000    4.42937
575040.0000    4.99458
575080.0000    4.82089
575120.0000    4.64817
575160.0000    4.14575
575200.0000    5.58869
575240.0000    5.27460
575280.0000    5.16924
575320.0000    5.87596
575360.0000    4.99580
575400.0000    4.48065
575440.0000    4.97579
575480.0000    4.88703
575520.0000    4.89140
575560.0000    4.61875
575600.0000    4.90883
575640.0000    4.76807
575680.0000    4.17416
575720.0000    4.46554
575760.0000    4.61309
575800.0000    4.34443
575840.0000    4.91088
575880.0000    5.29889
575920.0000    4.91398
575960.0000    4.71969
576000.0000    4.66036
576040.0000    4.93974
576080.0000    5.74132
576120.0000    5.14617
576160.0000    4.96061
576200.0000    5.05157
576240.0000    5.65176
576280.0000    4.91950
576320.0000    4.22465
576360.0000    3.85085
576400.0000    4.09176
576440.0000    4.34685
576480.0000    4.16511
576520.0000    4.49580
576560.0000    4.72847
576600.0000    4.31078
576640.0000    4.48791
576680.0000    4.65699
576720.0000    4.89284
576760.0000    4.74112
576800.0000    4.72417
576840.0000    4.37055
576880.0000    5.59549
576920.0000    5.08381
576960.0000    3.99452
577000.0000    4.25862
577040.0000    4.43493
577080.0000    4.13651
577120.0000    4.72480
577160.0000    5.25467
577200.0000    5.00780
577240.0000    4.38494
577280.0000    4.74957
577320.0000    5.12039
577360.0000    4.02374
577400.0000    4.26186
577440.0000    5.02178
577480.0000    4.48439
577520.0000    4.36502
577560.0000    4.89353
577600.0000    4.60796
577640.0000    5.35968
577680.0000    4.56393
577720.0000    5.06132
577760.0000    4.95651
577800.0000    3.75733
577840.0000    3.92914
577880.0000    4.17684
577920.0000    3.98685
577960.0000    4.91456
578000.0000    5.07759
578040.0000    4.02766
578080.0000    4.43063
578120.0000    4.05201
578160.0000    4.20901
578200.0000    4.00687
578240.0000    4.68594
578280.0000    4.47072
578320.0000    4.11699
578360.0000    3.53571
578400.0000    4.38234
578440.0000    4.10016
578480.0000    4.02336
578520.0000    3.81096
578560.0000    4.92174
578600.0000    5.38241
578640.0000    5.30926
578680.0000    5.32219
578720.0000    4.24990
578760.0000    4.06510
578800.0000    4.32655
578840.0000    5.18049
578880.0000    4.74576
578920.0000    4.15175
578960.0000    4.94819
579000.0000    5.03147
579040.0000    5.03378
579080.0000    4.05003
579120.0000    5.20343
579160.0000    4.35501
579200.0000    5.47368
579240.0000    4.82306
579280.0000    4.63804
579320.0000    4.88532
579360.0000    5.00624
579400.0000    4.54239
579440.0000    4.70242
579480.0000    5.14796
579520.0000    4.54841
579560.0000    5.08469
579600.0000    5.56435
579640.0000    5.41943
579680.0000    6.50902
579720.0000    4.87902
579760.0000    5.19128
579800.0000    5.43294
579840.0000    5.63547
579880.0000    5.09227
579920.0000    3.83958
579960.0000    4.35146
580000.0000    5.19325
580040.0000    5.17448
580080.0000    5.44268
580120.0000    4.63944
580160.0000    4.47220
580200.0000    5.07116
580240.0000    4.03633
580280.0000    5.48024
580320.0000    4.87898
580360.0000    5.11377
580400.0000    4.60839
580440.0000    4.99871
580480.0000    5.03367
580520.0000    5.08288
580560.0000    4.97965
580600.0000    4.59167
580640.0000    5.04530
580680.0000    4.58343
580720.0000    3.83971
580760.0000    3.87990
580800.0000    3.62302
580840.0000    4.97019
580880.0000    4.67493
580920.0000    6.08871
580960.0000    4.69978
581000.0000    4.95044
581040.0000    4.88537
581080.0000    5.14416
581120.0000    5.00645
581160.0000    5.52352
581200.0000    5.44289
581240.0000    6.03991
581280.0000    5.51642
581320.0000    5.32491
581360.0000    5.77720
581400.0000    5.63808
581440.0000    5.19264
581480.0000    5.45391
581520.0000    5.25171
581560.0000    5.81457
581600.0000    4.37355
581640.0000    5.12736
581680.0000    5.38317
581720.0000    4.99019
581760.0000    4.36510
581800.0000    5.25925
581840.0000    5.76483
581880.0000    5.01153
581920.0000    5.73319
581960.0000    5.61060
582000.0000    5.17784
582040.0000    4.07514
582080.0000    4.75634
582120.0000    5.16605
582160.0000    4.38439
582200.0000    5.62235
582240.0000    5.22606
582280.0000    4.67516
582320.0000    4.26804
582360.0000    4.58446
582400.0000    4.91597
582440.0000    4.38165
582480.0000    5.18156
582520.0000    5.93681
582560.0000    5.49192
582600.0000    5.26350
582640.0000    5.71660
582680.0000    5.47684
582720.0000    5.87833
582760.0000    4.95734
582800.0000    5.44969
582840.0000    4.43138
582880.0000    5.21375
582920.0000    5.44856
582960.0000    5.46058
583000.0000    5.07111
583040.0000    6.36098
583080.0000    4.52964
583120.0000    4.86299
583160.0000    5.28339
583200.0000    5.41329
583240.0000    5.20644
583280.0000    5.28611
583320.0000    6.09899
583360.0000    6.46864
583400.0000    6.90550
583440.0000    5.71765
583480.0000    6.20241
583520.0000    6.04913
583560.0000    6.44832
583600.0000    5.45968
583640.0000    5.98794
583680.0000    5.51307
583720.0000    5.90972
583760.0000    6.08089
583800.0000    5.50117
583840.0000    6.27105
583880.0000    5.82923
583920.0000    6.27805
583960.0000    5.50928
584000.0000    5.26906
584040.0000    4.92885
584080.0000    5.19854
584120.0000    4.64341
584160.0000    5.61116
584200.0000    5.90115
584240.0000    5.72946
584280.0000    6.12536
584320.0000    5.98221
584360.0000    5.65866
584400.0000    5.76701
584440.0000    6.10984
584480.0000    5.30979
584520.0000    5.58507
584560.0000    6.46371
584600.0000    5.51785
584640.0000    4.86784
584680.0000    6.37089
584720.0000    5.77968
584760.0000    5.72538
584800.0000    5.57711
584840.0000    6.10521
584880.0000    5.94889
584920.0000    5.29998
584960.0000    5.47007
585000.0000    5.63172
585040.0000    6.02314
585080.0000    5.60235
585120.0000    6.01898
585160.0000    5.49123
585200.0000    5.08398
585240.0000    5.21920
585280.0000    5.47546
585320.0000    5.66223
585360.0000    5.14490
585400.0000    5.39041
585440.0000    5.30166
585480.0000    5.47832
585520.0000    5.44629
585560.0000    5.66227
585600.0000    5.43099
585640.0000    5.95687
585680.0000    5.93376
585720.0000    5.98517
585760.0000    5.85598
585800.0000    5.98074
585840.0000    6.40801
585880.0000    6.56931
585920.0000    6.27714
585960.0000    5.50964
586000.0000    5.75250
586040.0000    5.05274
586080.0000    5.33346
586120.0000    5.69663
586160.0000    5.28713
586200.0000    5.53744
586240.0000    6.33187
586280.0000    5.96556
586320.0000    6.11827
586360.0000    5.83547
586400.0000    5.29663
586440.0000    4.90324
586480.0000    4.98698
586520.0000    5.97665
586560.0000    5.31089
586600.0000    6.72869
586640.0000    6.32707
586680.0000    6.19021
586720.0000    5.22502
586760.0000    6.40906
586800.0000    5.84174
586840.0000    6.03047
586880.0000    4.74531
586920.0000    5.06313
586960.0000    4.80475
587000.0000    5.33758
587040.0000    5.85532
587080.0000    5.28222
587120.0000    5.74820
587160.0000    6.35382
587200.0000    6.03994
587240.0000    5.84115
587280.0000    5.61819
587320.0000    6.12495
587360.0000    5.72582
587400.0000    5.22048
587440.0000    5.85613
587480.0000    5.84354
587520.0000    6.08238
587560.0000    6.06018
587600.0000    6.07219
587640.0000    6.06849
587680.0000    5.72457
587720.0000    5.33886
587760.0000    5.93836
587800.0000    6.81141
587840.0000    6.06705
587880.0000    6.37710
587920.0000    5.80069
587960.0000    6.29178
588000.0000    5.78282
588040.0000    6.24079
588080.0000    6.11700
588120.0000    5.52821
588160.0000    5.65809
588200.0000    6.42490
588240.0000    6.90523
588280.0000    6.03042
588320.0000    6.99895
588360.0000    6.52546
588400.0000    6.41785
588440.0000    6.38562
588480.0000    6.43822
588520.0000    6.41568
588560.0000    6.20142
588600.0000    5.51763
588640.0000    6.28978
588680.0000    6.03372
588720.0000    5.97298
588760.0000    5.86214
588800.0000    5.67052
588840.0000    6.75636
588880.0000    6.41105
588920.0000    6.83062
588960.0000    6.32798
589000.0000    5.67520
589040.0000    5.66644
589080.0000    5.99332
589120.0000    5.63662
589160.0000    6.10693
589200.0000    6.07326
589240.0000    5.77394
589280.0000    5.59170
589320.0000    6.25051
589360.0000    6.45694
589400.0000    6.22617
589440.0000    6.08409
589480.0000    5.96908
589520.0000    5.96415
589560.0000    5.92759
589600.0000    5.60080
589640.0000    5.95426
589680.0000    6.28591
589720.0000    5.16161
589760.0000    5.97181
589800.0000    5.04014
589840.0000    5.83515
589880.0000    5.55832
589920.0000    5.90236
589960.0000    5.44254
590000.0000    5.49127
590040.0000    5.51906
590080.0000    6.17607
590120.0000    5.39259
590160.0000    5.03950
590200.0000    5.61408
590240.0000    5.40825
590280.0000    6.09821
590320.0000    4.95797
590360.0000    4.68949
590400.0000    5.35869
590440.0000    5.23201
590480.0000    5.36914
590520.0000    5.70268
590560.0000    5.10830
590600.0000    6.01514
590640.0000    5.00848
590680.0000    5.32809
590720.0000    5.43549
590760.0000    5.67233
590800.0000    5.00851
590840.0000    6.02097
590880.0000    5.54386
590920.0000    5.43504
590960.0000    6.05412
591000.0000    5.33036
591040.0000    6.36302
591080.0000    5.59013
591120.0000    6.77154
591160.0000    6.40458
591200.0000    5.86358
591240.0000    5.85211
591280.0000    6.12000
591320.0000    6.68712
591360.0000    6.45945
591400.0000    5.81438
591440.0000    6.07870
591480.0000    5.91684
591520.0000    6.45311
591560.0000    6.64119
591600.0000    5.73641
591640.0000    5.88981
591680.0000    6.32145
591720.0000    6.50573
591760.0000    5.61434
591800.0000    5.40572
591840.0000    5.26465
591880.0000    5.11217
591920.0000    5.60492
591960.0000    5.50258
592000.0000    5.80827
592040.0000    5.48297
592080.0000    5.05358
592120.0000    6.62378
592160.0000    5.85407
592200.0000    6.15621
592240.0000    6.22402
592280.0000    6.05306
592320.0000    6.40760
592360.0000    5.73215
592400.0000    5.67550
592440.0000    5.78359
592480.0000    5.17829
592520.0000    4.93452
592560.0000    4.81713
592600.0000    5.10764
592640.0000    4.82741
592680.0000    5.38560
592720.0000    4.71260
592760.0000    4.75673
592800.0000    5.55927
592840.0000    5.98062
592880.0000    5.68898
592920.0000    4.61265
592960.0000    5.44270
593000.0000    6.69042
593040.0000    5.59746
593080.0000    5.61027
593120.0000    4.97228
593160.0000    4.66620
593200.0000    5.16776
593240.0000    5.27347
593280.0000    4.14939
593320.0000    4.87914
593360.0000    4.45625
593400.0000    4.94899
593440.0000    5.48608
593480.0000    4.86615
593520.0000    5.20884
593560.0000    5.72470
593600.0000    6.99160
593640.0000    6.02562
593680.0000    6.46767
593720.0000    5.64017
593760.0000    6.06678
593800.0000    5.42385
593840.0000    5.04344
593880.0000    4.92038
593920.0000    5.70199
593960.0000    5.37354
594000.0000    5.00776
594040.0000    6.46226
594080.0000    5.65191
594120.0000    6.45700
594160.0000    5.89754
594200.0000    5.56769
594240.0000    6.58355
594280.0000    5.92208
594320.0000    5.54607
594360.0000    5.37339
594400.0000    5.84881
594440.0000    6.23216
594480.0000    5.20947
594520.0000    6.08818
594560.0000    5.70123
594600.0000    5.74646
594640.0000    6.14607
594680.0000    6.06924
594720.0000    6.46862
594760.0000    6.76685
594800.0000    6.87526
594840.0000    6.37386
594880.0000    6.53267
594920.0000    6.64631
594960.0000    6.17017
595000.0000    5.78788
595040.0000    6.81085
595080.0000    6.21335
595120.0000    6.10069
595160.0000    6.10011
595200.0000    6.42960
595240.0000    5.73886
595280.0000    6.47181
595320.0000    6.20053
595360.0000    5.72412
595400.0000    6.54236
595440.0000    6.54689
595480.0000    5.42646
595520.0000    5.97704
595560.0000    5.95778
595600.0000    6.56147
595640.0000    5.63970
595680.0000    6.01890
595720.0000    5.93337
595760.0000    6.40647
595800.0000    5.81026
595840.0000    5.38029
595880.0000    6.12468
595920.0000    5.33345
595960.0000    5.28382
596000.0000    5.92051
596040.0000    5.61522
596080.0000    5.61881
596120.0000    4.93074
596160.0000    5.72814
596200.0000    5.47097
596240.0000    5.70401
596280.0000    6.41515
596320.0000    6.20386
596360.0000    5.75469
596400.0000    6.02282
596440.0000    5.39286
596480.0000    6.05644
596520.0000    5.51621
596560.0000    6.27110
596600.0000    6.54778
596640.0000    7.20467
596680.0000    6.45646
596720.0000    6.78633
596760.0000    5.87802
596800.0000    6.84551
596840.0000    7.10775
596880.0000    5.42208
596920.0000    6.92308
596960.0000    5.06865
597000.0000    5.48297
597040.0000    6.12073
597080.0000    5.69895
597120.0000    6.00687
597160.0000    6.21741
597200.0000    6.94361
597240.0000    7.18073
597280.0000    6.22637
597320.0000    7.62253
597360.0000    6.23179
597400.0000    7.08679
597440.0000    6.37299
597480.0000    6.50481
597520.0000    5.74025
597560.0000    6.73017
597600.0000    5.29527
597640.0000    6.60172
597680.0000    6.20310
597720.0000    6.29247
597760.0000    6.58846
597800.0000    6.52469
597840.0000    6.77470
597880.0000    6.08036
597920.0000    5.77627
597960.0000    6.96410
598000.0000    6.77084
598040.0000    6.16409
598080.0000    6.85234
598120.0000    7.06714
598160.0000    6.64605
598200.0000    5.46941
598240.0000    6.25802
598280.0000    5.66484
598320.0000    5.87787
598360.0000    6.33140
598400.0000    5.85760
598440.0000    5.26116
598480.0000    6.07174
598520.0000    6.42909
598560.0000    6.44940
598600.0000    6.25211
598640.0000    6.96539
598680.0000    6.56073
598720.0000    6.55042
598760.0000    6.67077
598800.0000    6.54291
598840.0000    6.20872
598880.0000    5.76887
598920.0000    5.23320
598960.0000    6.04061
599000.0000    5.66368
599040.0000    6.75363
599080.0000    6.22021
599120.0000    6.23430
599160.0000    5.78841
599200.0000    6.37823
599240.0000    6.19884
599280.0000    6.65276
599320.0000    6.58489
599360.0000    7.17073
599400.0000    6.41254
599440.0000    5.58621
599480.0000    5.79612
599520.0000    7.02653
599560.0000    7.04220
599600.0000    6.54581
599640.0000    6.51337
599680.0000    6.01261
599720.0000    4.83887
599760.0000    5.61457
599800.0000    4.70273
599840.0000    5.37515
599880.0000    5.66561
599920.0000    5.64065
599960.0000    6.22272
600000.0000    6.26683
600040.0000    6.91554
600080.0000    5.55316
600120.0000    6.70667
600160.0000    6.03988
600200.0000    5.60770
600240.0000    7.64077
600280.0000    6.74356
600320.0000    6.34315
600360.0000    6.81896
600400.0000    6.49428
600440.0000    5.06485
600480.0000    5.66337
600520.0000    6.05706
600560.0000    5.25069
600600.0000    5.46131
600640.0000    6.81859
600680.0000    6.37232
600720.0000    5.64308
600760.0000    5.23090
600800.0000    6.15234
600840.0000    5.71051
600880.0000    5.51890
600920.0000    5.81225
600960.0000    5.76884
601000.0000    5.61135
601040.0000    5.49324
601080.0000    5.65993
601120.0000    5.21450
601160.0000    5.69523
601200.0000    5.27537
601240.0000    4.98788
601280.0000    5.70383
601320.0000    5.43696
601360.0000    4.61291
601400.0000    4.30152
601440.0000    4.74765
601480.0000    6.02967
601520.0000    5.51741
601560.0000    5.69228
601600.0000    5.40248
601640.0000    6.79143
601680.0000    6.28657
601720.0000    5.22610
601760.0000    6.29609
601800.0000    5.97554
601840.0000    6.22408
601880.0000    5.82037
601920.0000    5.88159
601960.0000    5.37399
602000.0000    5.58326
602040.0000    5.91805
602080.0000    5.91508
602120.0000    6.00302
602160.0000    6.52102
602200.0000    5.78104
602240.0000    5.45717
602280.0000    6.18191
602320.0000    6.24012
602360.0000    4.96886
602400.0000    5.88925
602440.0000    5.45833
602480.0000    6.02154
602520.0000    5.34507
602560.0000    5.06757
602600.0000    5.61651
602640.0000    5.89360
602680.0000    5.34663
602720.0000    5.98330
602760.0000    5.19390
602800.0000    5.85392
602840.0000    4.58354
602880.0000    4.38562
602920.0000    4.22725
602960.0000    4.77537
603000.0000    4.51047
603040.0000    4.23448
603080.0000    4.58746
603120.0000    4.25311
603160.0000    4.82658
603200.0000    4.64710
603240.0000    4.73263
603280.0000    4.77931
603320.0000    5.48147
603360.0000    5.35702
603400.0000    5.94378
603440.0000    5.46450
603480.0000    4.82171
603520.0000    5.65101
603560.0000    5.55831
603600.0000    5.14743
603640.0000    6.13555
603680.0000    4.67840
603720.0000    5.04660
603760.0000    4.39288
603800.0000    5.38271
603840.0000    4.74110
603880.0000    4.84455
603920.0000    5.78969
603960.0000    5.96698
604000.0000    5.88243
604040.0000    5.43228
604080.0000    5.94579
604120.0000    5.29995
604160.0000    5.71728
604200.0000    6.14201
604240.0000    5.45884
604280.0000    5.69693
604320.0000    5.29498
604360.0000    5.59062
604400.0000    6.10995
604440.0000    4.82038
604480.0000    5.49202
604520.0000    5.88999
604560.0000    5.75664
604600.0000    5.97354
604640.0000    6.35546
604680.0000    5.87445
604720.0000    6.75974
604760.0000    6.09989
604800.0000    5.06379
604840.0000    5.37886
604880.0000    5.38410
604920.0000    5.88759
604960.0000    5.83260
605000.0000    6.11857
605040.0000    5.37218
605080.0000    5.71439
605120.0000    5.99797
605160.0000    5.46261
605200.0000    5.21336
605240.0000    5.66839
605280.0000    5.00712
605320.0000    5.78434
605360.0000    6.33581
605400.0000    5.67815
605440.0000    5.54540
605480.0000    5.48377
605520.0000    5.32161
605560.0000    4.94892
605600.0000    5.02774
605640.0000    5.45723
605680.0000    5.59129
605720.0000    5.02466
605760.0000    5.36387
605800.0000    5.54474
605840.0000    5.60087
605880.0000    5.96011
605920.0000    5.98749
605960.0000    5.12086
606000.0000    5.23951
606040.0000    5.49026
606080.0000    5.03309
606120.0000    5.28358
606160.0000    5.31890
606200.0000    5.12584
606240.0000    5.73879
606280.0000    6.22353
606320.0000    4.96366
606360.0000    5.41940
606400.0000    5.20525
606440.0000    4.62886
606480.0000    5.28234
606520.0000    5.59244
606560.0000    5.81905
606600.0000    5.43279
606640.0000    5.57594
606680.0000    5.54795
606720.0000    6.64293
606760.0000    5.56424
606800.0000    6.22856
606840.0000    5.31413
606880.0000    5.10270
606920.0000    5.47674
606960.0000    5.78140
607000.0000    4.76126
607040.0000    5.47672
607080.0000    5.72952
607120.0000    5.50464
607160.0000    6.26279
607200.0000    5.72180
607240.0000    6.15915
607280.0000    6.54647
607320.0000    5.86588
607360.0000    5.44021
607400.0000    5.60248
607440.0000    6.27660
607480.0000    5.87681
607520.0000    6.26132
607560.0000    6.17461
607600.0000    6.08524
607640.0000    5.58904
607680.0000    4.91735
607720.0000    4.95507
607760.0000    5.35416
607800.0000    6.20841
607840.0000    6.05656
607880.0000    5.36925
607920.0000    4.91434
607960.0000    5.85487
608000.0000    6.63489
608040.0000    5.20654
608080.0000    5.86612
608120.0000    5.25678
608160.0000    5.23157
608200.0000    5.70439
608240.0000    5.84575
608280.0000    5.09246
608320.0000    5.02684
608360.0000    5.17778
608400.0000    5.43034
608440.0000    5.17618
608480.0000    5.39039
608520.0000    5.71998
608560.0000    6.19949
608600.0000    5.20671
608640.0000    6.42909
608680.0000    5.97988
608720.0000    6.18915
608760.0000    6.02579
608800.0000    5.73656
608840.0000    5.04583
608880.0000    5.52730
608920.0000    5.28040
608960.0000    5.49635
609000.0000    5.15492
609040.0000    5.36763
609080.0000    5.46183
609120.0000    5.01939
609160.0000    5.75197
609200.0000    6.36175
609240.0000    5.91259
609280.0000    5.38839
609320.0000    5.85681
609360.0000    5.34730
609400.0000    4.99746
609440.0000    5.52769
609480.0000    5.04109
609520.0000    4.68755
609560.0000    5.69156
609600.0000    5.34576
609640.0000    5.27211
609680.0000    5.45804
609720.0000    5.32735
609760.0000    5.31677
609800.0000    5.35992
609840.0000    5.76755
609880.0000    5.59533
609920.0000    5.43325
609960.0000    5.20638
610000.0000    5.97632
610040.0000    5.61931
610080.0000    5.10309
610120.0000    4.88244
610160.0000    5.37449
610200.0000    5.04009
610240.0000    4.72903
610280.0000    4.80872
610320.0000    5.49967
610360.0000    5.43088
610400.0000    5.75731
610440.0000    5.55457
610480.0000    5.93059
610520.0000    5.81835
610560.0000    5.33129
610600.0000    6.39523
610640.0000    5.59264
610680.0000    5.48370
610720.0000    6.64228
610760.0000    5.95078
610800.0000    5.89745
610840.0000    6.02761
610880.0000    6.00311
610920.0000    5.72261
610960.0000    6.08111
611000.0000    5.81998
611040.0000    6.44705
611080.0000    5.66603
611120.0000    6.70273
611160.0000    4.99518
611200.0000    5.08696
611240.0000    5.17422
611280.0000    4.95542
611320.0000    5.57885
611360.0000    5.64175
611400.0000    5.13261
611440.0000    5.60913
611480.0000    5.35742
611520.0000    5.96958
611560.0000    5.05050
611600.0000    4.64207
611640.0000    5.30177
611680.0000    5.36806
611720.0000    5.17408
611760.0000    5.69727
611800.0000    5.95742
611840.0000    5.27659
611880.0000    5.14836
611920.0000    4.97677
611960.0000    6.12201
612000.0000    5.50021
612040.0000    5.99854
612080.0000    6.07643
612120.0000    5.80215
612160.0000    5.51905
612200.0000    5.47508
612240.0000    6.67459
612280.0000    6.47509
612320.0000    5.49154
612360.0000    6.10916
612400.0000    6.46691
612440.0000    5.82162
612480.0000    6.18089
612520.0000    6.26590
612560.0000    5.80207
612600.0000    5.18433
612640.0000    5.54998
612680.0000    5.47893
612720.0000    5.48026
612760.0000    5.56978
612800.0000    5.43911
612840.0000    6.05969
612880.0000    5.16551
612920.0000    5.78054
612960.0000    5.83936
613000.0000    5.69834
613040.0000    6.12792
613080.0000    5.72869
613120.0000    5.92458
613160.0000    6.16783
613200.0000    6.01822
613240.0000    6.20779
613280.0000    6.44369
613320.0000    6.33750
613360.0000    6.27609
613400.0000    5.77193
613440.0000    5.82686
613480.0000    5.62333
613520.0000    5.15491
613560.0000    5.27660
613600.0000    6.14804
613640.0000    5.66432
613680.0000    4.97242
613720.0000    5.26228
613760.0000    5.47358
613800.0000    5.33643
613840.0000    5.49742
613880.0000    5.41064
613920.0000    5.26763
613960.0000    4.82928
614000.0000    5.76022
614040.0000    5.57279
614080.0000    5.80276
614120.0000    6.67609
614160.0000    5.49022
614200.0000    6.16917
614240.0000    6.25292
614280.0000    5.89037
614320.0000    5.44745
614360.0000    4.86246
614400.0000    5.62742
614440.0000    5.60747
614480.0000    5.52313
614520.0000    5.03976
614560.0000    5.44621
614600.0000    5.83840
614640.0000    5.31752
614680.0000    5.46949
614720.0000    6.69047
614760.0000    5.57291
614800.0000    5.48032
614840.0000    5.78041
614880.0000    5.83539
614920.0000    5.31260
614960.0000    5.40497
615000.0000    5.34997
615040.0000    5.67921
615080.0000    5.82762
615120.0000    5.65710
615160.0000    5.80350
615200.0000    6.01308
615240.0000    4.90568
615280.0000    4.83956
615320.0000    4.51190
615360.0000    4.75511
615400.0000    5.62659
615440.0000    5.28400
615480.0000    5.21712
615520.0000    5.20498
615560.0000    5.68561
615600.0000    5.27063
615640.0000    5.98215
615680.0000    5.83922
615720.0000    5.13110
615760.0000    4.91660
615800.0000    4.64466
615840.0000    6.31152
615880.0000    6.08520
615920.0000    5.19810
615960.0000    5.86499
616000.0000    5.75189
616040.0000    5.04459
616080.0000    5.57998
616120.0000    5.93096
616160.0000    5.44179
616200.0000    5.44993
616240.0000    6.08324
616280.0000    5.97896
616320.0000    6.47481
616360.0000    5.92234
616400.0000    5.26551
616440.0000    4.82181
616480.0000    4.87825
616520.0000    5.14421
616560.0000    6.38083
616600.0000    5.75660
616640.0000    5.71294
616680.0000    6.40720
616720.0000    5.75632
616760.0000    5.65558
616800.0000    5.43439
616840.0000    5.28936
616880.0000    6.04387
616920.0000    5.77543
616960.0000    6.23115
617000.0000    6.22108
617040.0000    5.92963
617080.0000    5.38267
617120.0000    5.93238
617160.0000    6.52737
617200.0000    5.75488
617240.0000    5.69008
617280.0000    5.57256
617320.0000    6.19690
617360.0000    5.53305
617400.0000    5.66957
617440.0000    5.84639
617480.0000    5.33342
617520.0000    5.99542
617560.0000    5.38474
617600.0000    6.03503
617640.0000    5.54144
617680.0000    4.37278
617720.0000    5.16875
617760.0000    5.35308
617800.0000    5.95171
617840.0000    5.77785
617880.0000    4.78867
617920.0000    6.12954
617960.0000    5.52148
618000.0000    5.83187
618040.0000    5.79522
618080.0000    5.55332
618120.0000    5.57230
618160.0000    5.27216
618200.0000    5.56942
618240.0000    5.10935
618280.0000    4.75544
618320.0000    4.61929
618360.0000    5.48387
618400.0000    5.40961
618440.0000    5.74480
618480.0000    6.03688
618520.0000    6.93121
618560.0000    5.86206
618600.0000    5.48313
618640.0000    6.26347
618680.0000    5.42842
618720.0000    5.64800
618760.0000    6.41299
618800.0000    4.66727
618840.0000    5.70920
618880.0000    5.34161
618920.0000    6.55314
618960.0000    6.16778
619000.0000    5.20313
619040.0000    5.63632
619080.0000    5.31962
619120.0000    5.44666
619160.0000    5.01701
619200.0000    4.59382
619240.0000    5.23594
619280.0000    5.78391
619320.0000    5.53440
619360.0000    5.32049
619400.0000    5.71926
619440.0000    5.68556
619480.0000    5.33631
619520.0000    5.90546
619560.0000    5.65022
619600.0000    5.49494
619640.0000    5.57029
619680.0000    4.65736
619720.0000    5.03375
619760.0000    5.42291
619800.0000    5.16035
619840.0000    5.68325
619880.0000    5.12626
619920.0000    5.23436
619960.0000    5.61936
620000.0000    5.23911
620040.0000    5.70988
620080.0000    4.99479
620120.0000    5.88159
620160.0000    5.27296
620200.0000    5.04233
620240.0000    4.91633
620280.0000    5.94762
620320.0000    6.54078
620360.0000    6.11805
620400.0000    5.73459
620440.0000    6.03788
620480.0000    5.78399
620520.0000    5.66961
620560.0000    5.98123
620600.0000    4.97435
620640.0000    5.39457
620680.0000    5.52657
620720.0000    5.37317
620760.0000    5.38415
620800.0000    5.25212
620840.0000    4.83054
620880.0000    5.80113
620920.0000    5.08555
620960.0000    4.91940
621000.0000    6.33135
621040.0000    4.82462
621080.0000    4.85670
621120.0000    4.73301
621160.0000    4.44227
621200.0000    6.15756
621240.0000    5.60453
621280.0000    4.60831
621320.0000    5.64106
621360.0000    5.72042
621400.0000    5.45252
621440.0000    5.32520
621480.0000    5.40476
621520.0000    6.08452
621560.0000    5.58657
621600.0000    6.29335
621640.0000    5.65062
621680.0000    5.02484
621720.0000    5.30047
621760.0000    5.73087
621800.0000    5.26346
621840.0000    5.98427
621880.0000    4.99442
621920.0000    4.61513
621960.0000    5.33875
622000.0000    5.60465
622040.0000    5.38568
622080.0000    6.63294
622120.0000    5.84245
622160.0000    6.54889
622200.0000    5.56604
622240.0000    6.23281
622280.0000    5.99915
622320.0000    5.71562
622360.0000    5.84636
622400.0000    6.42293
622440.0000    6.31866
622480.0000    5.79300
622520.0000    6.48887
622560.0000    6.38563
622600.0000    5.62291
622640.0000    5.47737
622680.0000    5.92138
622720.0000    6.05041
622760.0000    5.88971
622800.0000    5.08651
622840.0000    5.18470
622880.0000    6.19792
622920.0000    5.91889
622960.0000    5.96005
623000.0000    5.92884
623040.0000    5.90349
623080.0000    5.72939
623120.0000    5.94547
623160.0000    5.90663
623200.0000    5.25671
623240.0000    4.90028
623280.0000    5.27508
623320.0000    4.83219
623360.0000    5.36201
623400.0000    5.79970
623440.0000    5.55548
623480.0000    6.15223
623520.0000    5.56763
623560.0000    6.39333
623600.0000    5.60736
623640.0000    6.64144
623680.0000    5.67068
623720.0000    6.38331
623760.0000    6.12399
623800.0000    5.34212
623840.0000    5.27059
623880.0000    5.56335
623920.0000    5.21560
623960.0000    5.82708
624000.0000    5.96431
624040.0000    5.93823
624080.0000    5.05009
624120.0000    5.01409
624160.0000    5.58253
624200.0000    5.24676
624240.0000    5.75326
624280.0000    5.31218
624320.0000    5.29855
624360.0000    5.89413
624400.0000    6.37210
624440.0000    6.17184
624480.0000    5.63367
624520.0000    5.75184
624560.0000    5.95499
624600.0000    5.49320
624640.0000    5.97905
624680.0000    5.48213
624720.0000    5.38977
624760.0000    5.03923
624800.0000    5.16766
624840.0000    6.22333
624880.0000    6.07896
624920.0000    5.33536
624960.0000    5.86841
625000.0000    6.19359
625040.0000    6.77891
625080.0000    6.10934
625120.0000    6.04758
625160.0000    5.84969
625200.0000    6.21296
625240.0000    5.61086
625280.0000    6.23951
625320.0000    5.41460
625360.0000    5.81189
625400.0000    6.46880
625440.0000    6.76474
625480.0000    6.35945
625520.0000    5.93205
625560.0000    6.10986
625600.0000    5.72502
625640.0000    6.42311
625680.0000    5.63973
625720.0000    6.91074
625760.0000    6.67318
625800.0000    5.76647
625840.0000    6.52377
625880.0000    5.62459
625920.0000    6.55212
625960.0000    6.17506
626000.0000    6.88521
626040.0000    6.73270
626080.0000    6.04056
626120.0000    6.31877
626160.0000    5.71192
626200.0000    6.39027
626240.0000    6.22726
626280.0000    7.06227
626320.0000    6.05555
626360.0000    5.65401
626400.0000    6.13694
626440.0000    6.57711
626480.0000    6.06645
626520.0000    5.99188
626560.0000    5.53067
626600.0000    5.15558
626640.0000    5.78697
626680.0000    6.10489
626720.0000    5.62509
626760.0000    5.37848
626800.0000    5.68744
626840.0000    5.77974
626880.0000    5.80249
626920.0000    4.44690
626960.0000    5.67915
627000.0000    5.33786
627040.0000    5.70537
627080.0000    6.41897
627120.0000    5.14916
627160.0000    5.98344
627200.0000    6.54040
627240.0000    6.59589
627280.0000    6.24170
627320.0000    5.98316
627360.0000    5.61608
627400.0000    5.97334
627440.0000    5.43039
627480.0000    5.95379
627520.0000    5.41322
627560.0000    5.83439
627600.0000    5.13880
627640.0000    5.46936
627680.0000    5.48167
627720.0000    5.47808
627760.0000    6.16031
627800.0000    5.66947
627840.0000    5.43627
627880.0000    4.66792
627920.0000    5.24684
627960.0000    5.99001
628000.0000    6.51232
628040.0000    6.01113
628080.0000    6.32270
628120.0000    5.95178
628160.0000    6.07768
628200.0000    6.31977
628240.0000    6.31467
628280.0000    6.49175
628320.0000    6.41127
628360.0000    6.97568
628400.0000    6.40296
628440.0000    6.79535
628480.0000    6.92589
628520.0000    6.27023
628560.0000    5.76094
628600.0000    6.24995
628640.0000    7.02527
628680.0000    6.04901
628720.0000    6.11547
628760.0000    5.84003
628800.0000    6.05184
628840.0000    5.86233
628880.0000    5.89299
628920.0000    6.07593
628960.0000    5.52122
629000.0000    6.43193
629040.0000    5.97939
629080.0000    5.69080
629120.0000    5.92180
629160.0000    6.78588
629200.0000    5.82262
629240.0000    6.23269
629280.0000    6.77118
629320.0000    6.21249
629360.0000    5.90797
629400.0000    5.84153
629440.0000    5.63345
629480.0000    5.67661
629520.0000    5.10750
629560.0000    6.71319
629600.0000    6.94483
629640.0000    6.06205
629680.0000    6.57238
629720.0000    6.95994
629760.0000    6.77147
629800.0000    6.02573
629840.0000    6.27676
629880.0000    6.81482
629920.0000    6.89687
629960.0000    7.20230
630000.0000    7.47075
630040.0000    5.32786
630080.0000    5.84508
630120.0000    6.16320
630160.0000    6.13883
630200.0000    6.10837
630240.0000    6.29999
630280.0000    5.71250
630320.0000    5.59159
630360.0000    5.89970
630400.0000    5.99484
630440.0000    6.25275
630480.0000    6.31759
630520.0000    6.22082
630560.0000    5.46480
630600.0000    7.02290
630640.0000    6.67818
630680.0000    6.58942
630720.0000    6.58223
630760.0000    7.08615
630800.0000    6.20545
630840.0000    6.49484
630880.0000    6.14158
630920.0000    6.27810
630960.0000    6.94069
631000.0000    7.22777
631040.0000    6.17889
631080.0000    6.35986
631120.0000    6.14259
631160.0000    5.51122
631200.0000    5.52048
631240.0000    6.42242
631280.0000    6.16758
631320.0000    6.47740
631360.0000    6.70543
631400.0000    5.73396
631440.0000    5.87991
631480.0000    6.69784
631520.0000    6.06429
631560.0000    5.77346
631600.0000    6.31684
631640.0000    6.21655
631680.0000    5.87918
631720.0000    5.38710
631760.0000    6.62458
631800.0000    6.61361
631840.0000    6.33078
631880.0000    6.76398
631920.0000    6.82341
631960.0000    6.67664
632000.0000    6.32584
632040.0000    6.31164
632080.0000    5.85657
632120.0000    6.95269
632160.0000    6.01019
632200.0000    6.78554
632240.0000    7.11153
632280.0000    6.89363
632320.0000    7.21611
632360.0000    6.58909
632400.0000    6.23332
632440.0000    6.85569
632480.0000    5.75719
632520.0000    5.78168
632560.0000    5.89938
632600.0000    6.28241
632640.0000    5.40558
632680.0000    4.62220
632720.0000    6.72049
632760.0000    6.40158
632800.0000    5.39045
632840.0000    4.62300
632880.0000    5.57424
632920.0000    5.69308
632960.0000    5.82095
633000.0000    5.88603
633040.0000    5.51997
633080.0000    5.42787
633120.0000    5.41396
633160.0000    5.99502
633200.0000    6.58809
633240.0000    5.67923
633280.0000    6.46344
633320.0000    5.69840
633360.0000    6.43174
633400.0000    6.41392
633440.0000    6.38638
633480.0000    6.35607
633520.0000    6.66517
633560.0000    6.98114
633600.0000    6.73826
633640.0000    6.39756
633680.0000    6.40097
633720.0000    5.98290
633760.0000    6.99955
633800.0000    5.99710
633840.0000    6.06548
633880.0000    6.35578
633920.0000    6.07183
633960.0000    6.69518
634000.0000    5.98980
634040.0000    5.96575
634080.0000    7.32378
634120.0000    6.82584
634160.0000    6.17809
634200.0000    6.03923
634240.0000    5.79938
634280.0000    5.98834
634320.0000    6.05402
634360.0000    6.19666
634400.0000    6.04088
634440.0000    6.59627
634480.0000    6.92571
634520.0000    6.70029
634560.0000    5.71334
634600.0000    6.40956
634640.0000    5.76312
634680.0000    6.14010
634720.0000    6.50199
634760.0000    7.04367
634800.0000    7.02617
634840.0000    5.84486
634880.0000    5.76051
634920.0000    6.08667
634960.0000    5.62600
635000.0000    6.72054
635040.0000    5.26421
635080.0000    6.45606
635120.0000    5.67108
635160.0000    5.77326
635200.0000    5.22295
635240.0000    5.32565
635280.0000    6.27043
635320.0000    6.44570
635360.0000    5.60176
635400.0000    5.86798
635440.0000    5.99229
635480.0000    6.51928
635520.0000    6.30044
635560.0000    6.46937
635600.0000    5.65541
635640.0000    5.41091
635680.0000    5.05440
635720.0000    5.26420
635760.0000    5.59293
635800.0000    5.74049
635840.0000    5.28160
635880.0000    5.58244
635920.0000    5.90785
635960.0000    6.26417
636000.0000    6.07059
636040.0000    5.66418
636080.0000    5.43839
636120.0000    5.53748
636160.0000    5.67225
636200.0000    5.44356
636240.0000    6.12404
636280.0000    5.54103
636320.0000    6.40637
636360.0000    6.32481
636400.0000    6.30840
636440.0000    6.33771
636480.0000    6.35164
636520.0000    5.36606
636560.0000    6.49272
636600.0000    5.93606
636640.0000    5.09639
636680.0000    5.51608
636720.0000    5.10485
636760.0000    5.87437
636800.0000    6.23606
636840.0000    6.67331
636880.0000    7.16549
636920.0000    6.80030
636960.0000    7.17289
637000.0000    6.42046
637040.0000    6.72947
637080.0000    6.48670
637120.0000    5.89016
637160.0000    6.13550
637200.0000    6.67301
637240.0000    6.59927
637280.0000    6.43641
637320.0000    6.07720
637360.0000    6.35068
637400.0000    6.64349
637440.0000    6.41525
637480.0000    6.03321
637520.0000    6.27997
637560.0000    6.17410
637600.0000    5.64099
637640.0000    6.21792
637680.0000    6.65820
637720.0000    7.06703
637760.0000    6.43442
637800.0000    5.80660
637840.0000    5.67326
637880.0000    4.86776
637920.0000    5.16078
637960.0000    4.45705
638000.0000    5.83394
638040.0000    5.69720
638080.0000    5.69146
638120.0000    6.31744
638160.0000    6.70526
638200.0000    6.03274
638240.0000    5.74378
638280.0000    5.72832
638320.0000    6.79645
638360.0000    6.18007
638400.0000    6.66159
638440.0000    6.27798
638480.0000    5.88921
638520.0000    5.99028
638560.0000    7.31725
638600.0000    7.30709
638640.0000    6.78578
638680.0000    6.25324
638720.0000    6.74817
638760.0000    6.36347
638800.0000    6.61859
638840.0000    5.72754
638880.0000    7.48026
638920.0000    7.74021
638960.0000    7.26739
639000.0000    7.16755
639040.0000    6.76949
639080.0000    6.20835
639120.0000    6.26550
639160.0000    6.76208
639200.0000    6.32658
639240.0000    5.53666
639280.0000    5.95276
639320.0000    5.67158
639360.0000    6.28208
639400.0000    6.83010
639440.0000    6.51505
639480.0000    6.25470
639520.0000    4.80413
639560.0000    5.56726
639600.0000    6.34586
639640.0000    5.07499
639680.0000    5.22164
639720.0000    5.47116
639760.0000    5.16265
639800.0000    5.72931
639840.0000    6.02471
639880.0000    6.05098
639920.0000    5.95639
639960.0000    6.01265
640000.0000    6.23401
640040.0000    5.43904
640080.0000    6.22668
640120.0000    6.28411
640160.0000    5.89542
640200.0000    5.97815
640240.0000    5.63826
640280.0000    6.19098
640320.0000    6.05160
640360.0000    5.31573
640400.0000    5.94367
640440.0000    5.52145
640480.0000    5.50103
640520.0000    5.50735
640560.0000    5.74923
640600.0000    4.74639
640640.0000    4.65204
640680.0000    5.68378
640720.0000    5.07092
640760.0000    5.14598
640800.0000    5.98041
640840.0000    5.03134
640880.0000    5.01924
640920.0000    6.58983
640960.0000    6.88007
641000.0000    6.22054
641040.0000    6.83872
641080.0000    6.27450
641120.0000    5.53658
641160.0000    6.23495
641200.0000    5.74618
641240.0000    6.64199
641280.0000    6.10137
641320.0000    5.57542
641360.0000    5.60463
641400.0000    5.20046
641440.0000    5.63040
641480.0000    6.55695
641520.0000    7.39508
641560.0000    6.23654
641600.0000    6.98064
641640.0000    6.38751
641680.0000    6.32160
641720.0000    6.48710
641760.0000    6.45545
641800.0000    6.53182
641840.0000    6.10156
641880.0000    6.37271
641920.0000    6.30817
641960.0000    6.24408
642000.0000    6.73601
642040.0000    5.63985
642080.0000    6.47804
642120.0000    6.47644
642160.0000    6.43004
642200.0000    7.08605
642240.0000    6.52500
642280.0000    6.27778
642320.0000    5.57468
642360.0000    6.06090
642400.0000    6.07436
642440.0000    6.33513
642480.0000    6.94770
642520.0000    6.21184
642560.0000    6.02818
642600.0000    6.76523
642640.0000    6.18603
642680.0000    6.71039
642720.0000    6.62800
642760.0000    5.78863
642800.0000    6.44682
642840.0000    6.15609
642880.0000    6.35476
642920.0000    5.76939
642960.0000    5.78156
643000.0000    6.45243
643040.0000    6.39459
643080.0000    6.59539
643120.0000    6.36878
643160.0000    6.13972
643200.0000    6.00149
643240.0000    6.37339
643280.0000    5.44857
643320.0000    5.89570
643360.0000    5.82891
643400.0000    6.36467
643440.0000    5.75924
643480.0000    5.58421
643520.0000    5.97956
643560.0000    5.95948
643600.0000    5.37737
643640.0000    5.38013
643680.0000    6.44149
643720.0000    6.21645
643760.0000    5.90838
643800.0000    6.46023
643840.0000    6.87263
643880.0000    6.22079
643920.0000    6.20109
643960.0000    6.59532
644000.0000    6.33712
644040.0000    6.33340
644080.0000    6.25309
644120.0000    6.71026
644160.0000    7.00502
644200.0000    6.79183
644240.0000    6.40291
644280.0000    6.57531
644320.0000    6.36405
644360.0000    6.88312
644400.0000    6.15219
644440.0000    6.29262
644480.0000    6.48799
644520.0000    6.18712
644560.0000    5.99423
644600.0000    6.32313
644640.0000    6.42129
644680.0000    6.67018
644720.0000    6.58562
644760.0000    6.92286
644800.0000    6.94185
644840.0000    6.92221
644880.0000    6.08714
644920.0000    6.84715
644960.0000    7.51006
645000.0000    6.53560
645040.0000    6.91088
645080.0000    6.73167
645120.0000    6.71548
645160.0000    6.48967
645200.0000    6.81768
645240.0000    6.57814
645280.0000    6.47277
645320.0000    6.23874
645360.0000    6.25592
645400.0000    6.74851
645440.0000    6.89956
645480.0000    6.79778
645520.0000    6.44602
645560.0000    6.42489
645600.0000    6.52770
645640.0000    6.81956
645680.0000    6.68256
645720.0000    5.89960
645760.0000    6.31040
645800.0000    5.81520
645840.0000    5.82422
645880.0000    6.47639
645920.0000    6.80113
645960.0000    6.58953
646000.0000    6.69203
646040.0000    6.28719
646080.0000    6.49972
646120.0000    6.01847
646160.0000    6.13177
646200.0000    5.83276
646240.0000    6.15200
646280.0000    6.16120
646320.0000    7.22650
646360.0000    5.89344
646400.0000    6.29924
646440.0000    5.87006
646480.0000    5.90688
646520.0000    6.16894
646560.0000    5.35086
646600.0000    6.22840
646640.0000    6.34367
646680.0000    6.68576
646720.0000    6.06766
646760.0000    7.27797
646800.0000    6.15684
646840.0000    6.52445
646880.0000    6.74357
646920.0000    7.14672
646960.0000    6.19717
647000.0000    6.87897
647040.0000    6.00116
647080.0000    6.41257
647120.0000    6.36959
647160.0000    6.60049
647200.0000    6.44601
647240.0000    6.53897
647280.0000    6.82431
647320.0000    6.88566
647360.0000    6.99772
647400.0000    7.12538
647440.0000    7.37977
647480.0000    6.52995
647520.0000    6.65967
647560.0000    6.68193
647600.0000    6.97817
647640.0000    7.14787
647680.0000    6.84782
647720.0000    6.27225
647760.0000    6.82428
647800.0000    6.05021
647840.0000    6.69131
647880.0000    7.55513
647920.0000    7.37148
647960.0000    6.64058
648000.0000    6.45532
648040.0000    5.87329
648080.0000    6.61221
648120.0000    6.88166
648160.0000    6.86982
648200.0000    7.05801
648240.0000    7.43614
648280.0000    7.28312
648320.0000    6.77384
648360.0000    6.92942
648400.0000    7.00049
648440.0000    7.47578
648480.0000    6.94566
648520.0000    6.25844
648560.0000    6.88775
648600.0000    6.59298
648640.0000    6.40930
648680.0000    7.23699
648720.0000    7.15712
648760.0000    7.46160
648800.0000    7.01496
648840.0000    7.68511
648880.0000    7.68215
648920.0000    7.56619
648960.0000    7.29151
649000.0000    7.22309
649040.0000    7.03131
649080.0000    7.46728
649120.0000    7.23412
649160.0000    6.58979
649200.0000    6.55399
649240.0000    6.56063
649280.0000    6.48775
649320.0000    7.95395
649360.0000    8.57319
649400.0000    7.94011
649440.0000    7.98531
649480.0000    7.30440
649520.0000    7.45740
649560.0000    7.83801
649600.0000    7.40052
649640.0000    7.12421
649680.0000    7.03031
649720.0000    6.93545
649760.0000    6.62711
649800.0000    6.62253
649840.0000    6.35073
649880.0000    6.18796
649920.0000    7.38916
649960.0000    7.07784
650000.0000    7.70679
650040.0000    6.95888
650080.0000    8.24005
650120.0000    7.24478
650160.0000    7.35782
650200.0000    6.64031
650240.0000    7.69891
650280.0000    7.24471
650320.0000    6.95899
650360.0000    6.86453
650400.0000    7.30191
650440.0000    7.09932
650480.0000    6.98202
650520.0000    6.58832
650560.0000    6.96005
650600.0000    7.02920
650640.0000    7.46283
650680.0000    7.65515
650720.0000    7.57401
650760.0000    7.33138
650800.0000    7.38526
650840.0000    7.73662
650880.0000    6.88900
650920.0000    6.45190
650960.0000    7.08303
651000.0000    7.43507
651040.0000    6.82608
651080.0000    7.22724
651120.0000    7.52323
651160.0000    6.90518
651200.0000    7.13164
651240.0000    6.96161
651280.0000    6.75016
651320.0000    7.25191
651360.0000    6.48794
651400.0000    7.78794
651440.0000    7.63002
651480.0000    7.04856
651520.0000    6.55681
651560.0000    5.46229
651600.0000    6.26682
651640.0000    6.84950
651680.0000    6.26664
651720.0000    6.31576
651760.0000    6.80677
651800.0000    6.23666
651840.0000    6.31915
651880.0000    6.86577
651920.0000    7.20023
651960.0000    6.27584
652000.0000    6.79432
652040.0000    6.68931
652080.0000    6.59567
652120.0000    6.30447
652160.0000    6.22195
652200.0000    6.38981
652240.0000    6.56113
652280.0000    5.72633
652320.0000    6.65083
652360.0000    6.11650
652400.0000    6.94927
652440.0000    7.18407
652480.0000    7.64660
652520.0000    6.81459
652560.0000    6.84871
652600.0000    7.54331
652640.0000    6.93924
652680.0000    7.49698
652720.0000    7.01686
652760.0000    7.40024
652800.0000    6.77220
652840.0000    6.66098
652880.0000    7.63034
652920.0000    6.54435
652960.0000    6.17774
653000.0000    7.23090
653040.0000    8.31105
653080.0000    6.98562
653120.0000    7.56312
653160.0000    7.54731
653200.0000    6.93105
653240.0000    7.15816
653280.0000    5.96197
653320.0000    6.90528
653360.0000    6.51635
653400.0000    6.32298
653440.0000    6.50075
653480.0000    7.01158
653520.0000    7.35948
653560.0000    7.20559
653600.0000    7.77377
653640.0000    7.76346
653680.0000    7.88008
653720.0000    7.47794
653760.0000    7.77769
653800.0000    7.40868
653840.0000    6.60567
653880.0000    7.80389
653920.0000    7.59094
653960.0000    6.87893
654000.0000    7.56752
654040.0000    6.67397
654080.0000    7.34920
654120.0000    7.91058
654160.0000    7.63171
654200.0000    7.86332
654240.0000    7.69747
654280.0000    6.48037
654320.0000    6.78412
654360.0000    6.92849
654400.0000    6.17232
654440.0000    6.45826
654480.0000    6.85010
654520.0000    6.21566
654560.0000    6.44526
654600.0000    6.91918
654640.0000    6.17105
654680.0000    5.70254
654720.0000    6.51036
654760.0000    6.35176
654800.0000    6.93107
654840.0000    6.50420
654880.0000    6.92644
654920.0000    6.42505
654960.0000    7.20069
655000.0000    6.59132
655040.0000    6.73324
655080.0000    6.77280
655120.0000    6.50583
655160.0000    5.33751
655200.0000    5.29350
655240.0000    5.72343
655280.0000    6.51895
655320.0000    5.58886
655360.0000    5.60256
655400.0000    6.17595
655440.0000    6.34049
655480.0000    6.37788
655520.0000    6.44156
655560.0000    6.35658
655600.0000    6.19493
655640.0000    6.50264
655680.0000    7.43916
655720.0000    6.65669
655760.0000    6.30746
655800.0000    6.01295
655840.0000    6.00555
655880.0000    6.43452
655920.0000    6.49475
655960.0000    6.03073
656000.0000    7.32178
656040.0000    6.44638
656080.0000    7.46693
656120.0000    6.13588
656160.0000    7.24126
656200.0000    7.08671
656240.0000    7.12435
656280.0000    7.46498
656320.0000    7.12227
656360.0000    6.22184
656400.0000    6.32109
656440.0000    7.12181
656480.0000    7.44537
656520.0000    7.81427
656560.0000    7.68889
656600.0000    8.03877
656640.0000    7.37965
656680.0000    6.64304
656720.0000    6.86471
656760.0000    6.03920
656800.0000    7.17611
656840.0000    7.34068
656880.0000    8.27634
656920.0000    7.38923
656960.0000    7.51548
657000.0000    7.20431
657040.0000    7.37432
657080.0000    6.65944
657120.0000    7.71779
657160.0000    6.92476
657200.0000    7.35055
657240.0000    7.69390
657280.0000    7.10798
657320.0000    7.55542
657360.0000    6.92724
657400.0000    8.24189
657440.0000    7.28835
657480.0000    7.24734
657520.0000    6.61589
657560.0000    6.76932
657600.0000    7.64285
657640.0000    6.14578
657680.0000    6.47081
657720.0000    6.26617
657760.0000    5.90427
657800.0000    6.26938
657840.0000    7.00933
657880.0000    5.95053
657920.0000    6.82543
657960.0000    6.77320
658000.0000    6.92015
658040.0000    6.57103
658080.0000    7.40253
658120.0000    7.52828
658160.0000    8.04164
658200.0000    8.24740
658240.0000    7.75243
658280.0000    7.98170
658320.0000    7.02729
658360.0000    7.55055
658400.0000    7.20807
658440.0000    6.83676
658480.0000    6.76782
658520.0000    7.47915
658560.0000    7.52286
658600.0000    6.17917
658640.0000    6.12124
658680.0000    6.70832
658720.0000    6.93168
658760.0000    6.84826
658800.0000    7.29224
658840.0000    5.72645
658880.0000    6.25631
658920.0000    6.07105
658960.0000    6.95479
659000.0000    6.61590
659040.0000    5.45875
659080.0000    5.39636
659120.0000    6.18511
659160.0000    5.62039
659200.0000    5.71072
659240.0000    5.59936
659280.0000    5.62734
659320.0000    5.03656
659360.0000    5.63680
659400.0000    5.50284
659440.0000    5.88053
659480.0000    5.32595
659520.0000    5.94924
659560.0000    5.64189
659600.0000    4.73134
659640.0000    6.23486
659680.0000    6.17772
659720.0000    5.95504
659760.0000    5.72530
659800.0000    6.39245
659840.0000    6.37144
659880.0000    6.37751
659920.0000    6.69087
659960.0000    6.19953
660000.0000    5.32287
660040.0000    5.58148
660080.0000    5.93211
660120.0000    5.22858
660160.0000    5.28551
660200.0000    4.67226
660240.0000    5.00088
660280.0000    5.69078
660320.0000    5.47281
660360.0000    5.85878
660400.0000    6.63249
660440.0000    5.65100
660480.0000    7.55511
660520.0000    5.88068
660560.0000    6.64683
660600.0000    5.87175
660640.0000    6.70518
660680.0000    5.75757
660720.0000    6.67189
660760.0000    6.37691
660800.0000    7.14080
660840.0000    6.65408
660880.0000    6.37614
660920.0000    6.24816
660960.0000    6.25481
661000.0000    5.70746
661040.0000    6.02450
661080.0000    5.97691
661120.0000    6.56820
661160.0000    6.63037
661200.0000    5.98049
661240.0000    5.84163
661280.0000    5.63114
661320.0000    5.45740
661360.0000    5.37998
661400.0000    6.55774
661440.0000    6.94431
661480.0000    5.89563
661520.0000    5.20587
661560.0000    5.64022
661600.0000    6.96084
661640.0000    5.97217
661680.0000    6.82772
661720.0000    6.57253
661760.0000    6.08751
661800.0000    6.80566
661840.0000    5.51977
661880.0000    5.28043
661920.0000    6.31589
661960.0000    6.45404
662000.0000    6.31527
662040.0000    6.41316
662080.0000    6.43287
662120.0000    6.04695
662160.0000    5.83531
662200.0000    5.40705
662240.0000    5.57802
662280.0000    5.62115
662320.0000    5.57583
662360.0000    6.06528
662400.0000    5.86522
662440.0000    6.22014
662480.0000    6.14110
662520.0000    5.71238
662560.0000    4.95407
662600.0000    5.14160
662640.0000    5.71784
662680.0000    6.14884
662720.0000    5.58018
662760.0000    5.55374
662800.0000    4.92916
662840.0000    5.61753
662880.0000    5.96603
662920.0000    5.34089
662960.0000    5.23759
663000.0000    5.50171
663040.0000    5.55267
663080.0000    5.91311
663120.0000    5.63892
663160.0000    5.66998
663200.0000    5.01669
663240.0000    5.54359
663280.0000    6.17148
663320.0000    6.58777
663360.0000    6.13594
663400.0000    6.42071
663440.0000    5.80773
663480.0000    6.12778
663520.0000    6.73694
663560.0000    7.27726
663600.0000    6.79599
663640.0000    5.99918
663680.0000    5.62904
663720.0000    5.48634
663760.0000    5.82739
663800.0000    6.21372
663840.0000    6.49167
663880.0000    6.46617
663920.0000    5.71617
663960.0000    5.82175
664000.0000    5.19682
664040.0000    7.18875
664080.0000    6.60387
664120.0000    6.07853
664160.0000    5.48909
664200.0000    5.35912
664240.0000    4.98836
664280.0000    6.38781
664320.0000    5.73339
664360.0000    5.92425
664400.0000    5.87963
664440.0000    6.08937
664480.0000    5.93667
664520.0000    5.72696
664560.0000    6.13386
664600.0000    5.06738
664640.0000    4.82119
664680.0000    4.88992
664720.0000    5.56729
664760.0000    5.65765
664800.0000    5.66946
664840.0000    4.93313
664880.0000    4.86147
664920.0000    5.27192
664960.0000    5.66828
665000.0000    5.44970
665040.0000    5.59901
665080.0000    5.91594
665120.0000    6.55351
665160.0000    5.68511
665200.0000    5.80720
665240.0000    6.41728
665280.0000    5.75590
665320.0000    5.67803
665360.0000    6.39833
665400.0000    5.92936
665440.0000    5.77308
665480.0000    5.47664
665520.0000    6.63183
665560.0000    5.97313
665600.0000    5.87366
665640.0000    5.51708
665680.0000    6.09850
665720.0000    6.23816
665760.0000    6.70270
665800.0000    6.66542
665840.0000    5.92230
665880.0000    6.73029
665920.0000    6.29349
665960.0000    6.53174
666000.0000    6.12415
666040.0000    5.68975
666080.0000    5.68682
666120.0000    5.64907
666160.0000    6.18653
666200.0000    6.29695
666240.0000    6.17858
666280.0000    5.50070
666320.0000    6.12784
666360.0000    5.49900
666400.0000    5.25213
666440.0000    4.94868
666480.0000    4.90835
666520.0000    5.76290
666560.0000    5.13930
666600.0000    6.39833
666640.0000    5.79767
666680.0000    4.56732
666720.0000    4.89869
666760.0000    5.37228
666800.0000    4.94759
666840.0000    5.38220
666880.0000    5.67536
666920.0000    6.70432
666960.0000    5.70543
667000.0000    6.17716
667040.0000    5.95673
667080.0000    6.19925
667120.0000    6.66712
667160.0000    6.48883
667200.0000    6.95436
667240.0000    5.97536
667280.0000    6.26524
667320.0000    6.13363
667360.0000    6.05141
667400.0000    6.29375
667440.0000    6.03566
667480.0000    5.58315
667520.0000    6.19157
667560.0000    5.39979
667600.0000    5.40965
667640.0000    6.39740
667680.0000    6.76188
667720.0000    6.18845
667760.0000    6.08078
667800.0000    5.41413
667840.0000    5.42236
667880.0000    6.76221
667920.0000    6.53148
667960.0000    5.83291
668000.0000    6.05667
668040.0000    6.84218
668080.0000    6.54275
668120.0000    5.67106
668160.0000    5.76870
668200.0000    5.64101
668240.0000    5.70405
668280.0000    5.94507
668320.0000    5.89546
668360.0000    5.51045
668400.0000    6.26082
668440.0000    6.38242
668480.0000    6.69888
668520.0000    6.41717
668560.0000    6.24024
668600.0000    5.97405
668640.0000    6.34695
668680.0000    6.77961
668720.0000    7.06795
668760.0000    6.56279
668800.0000    6.72200
668840.0000    6.73041
668880.0000    5.78756
668920.0000    5.86965
668960.0000    6.78109
669000.0000    6.58462
669040.0000    5.66160
669080.0000    6.04834
669120.0000    6.32288
669160.0000    5.45693
669200.0000    6.68079
669240.0000    5.96666
669280.0000    6.02846
669320.0000    6.02940
669360.0000    5.05380
669400.0000    5.33134
669440.0000    6.60552
669480.0000    6.31752
669520.0000    5.80664
669560.0000    6.60092
669600.0000    5.88251
669640.0000    5.93345
669680.0000    6.49289
669720.0000    6.06734
669760.0000    6.52974
669800.0000    5.94983
669840.0000    4.90841
669880.0000    6.32409
669920.0000    5.44057
669960.0000    5.06803
670000.0000    5.15397
670040.0000    5.56462
670080.0000    5.42865
670120.0000    5.64825
670160.0000    5.78028
670200.0000    5.53774
670240.0000    5.81592
670280.0000    5.83606
670320.0000    6.01125
670360.0000    8.03954
670400.0000    7.84898
670440.0000    7.32944
670480.0000    6.90272
670520.0000    6.81677
670560.0000    6.86778
670600.0000    6.36114
670640.0000    5.41930
670680.0000    5.78242
670720.0000    5.12818
670760.0000    6.25739
670800.0000    6.88527
670840.0000    6.51823
670880.0000    7.04602
670920.0000    6.85021
670960.0000    6.82142
671000.0000    6.38184
671040.0000    6.05172
671080.0000    6.12043
671120.0000    6.47604
671160.0000    5.93443
671200.0000    7.75384
671240.0000    7.85854
671280.0000    7.89991
671320.0000    7.21712
671360.0000    7.17752
671400.0000    7.90828
671440.0000    7.31177
671480.0000    7.60201
671520.0000    7.34062
671560.0000    7.59769
671600.0000    8.89577
671640.0000    8.82103
671680.0000    7.94932
671720.0000    8.97752
671760.0000    8.02987
671800.0000    8.03037
671840.0000    8.61602
671880.0000    7.61789
671920.0000    7.76998
671960.0000    6.82902
672000.0000    7.48059
672040.0000    7.09106
672080.0000    8.58178
672120.0000    7.36854
672160.0000    8.42671
672200.0000    7.74489
672240.0000    6.15950
672280.0000    7.16130
672320.0000    6.60086
672360.0000    6.63760
672400.0000    6.11516
672440.0000    7.08070
672480.0000    6.59367
672520.0000    6.38326
672560.0000    7.06029
672600.0000    6.64953
672640.0000    6.40968
672680.0000    6.66760
672720.0000    6.59366
672760.0000    5.73503
672800.0000    6.75957
672840.0000    6.63468
672880.0000    6.74487
672920.0000    6.16170
672960.0000    6.29705
673000.0000    6.77767
673040.0000    6.07765
673080.0000    6.33537
673120.0000    7.57494
673160.0000    7.42976
673200.0000    6.15970
673240.0000    6.14614
673280.0000    6.58886
673320.0000    6.23467
673360.0000    6.52137
673400.0000    7.54345
673440.0000    6.33076
673480.0000    7.32901
673520.0000    6.18919
673560.0000    6.71313
673600.0000    7.70533
673640.0000    6.45467
673680.0000    6.16277
673720.0000    7.06170
673760.0000    6.44946
673800.0000    6.71536
673840.0000    7.28720
673880.0000    6.94111
673920.0000    6.28295
673960.0000    6.45925
674000.0000    6.98535
674040.0000    7.20432
674080.0000    7.81726
674120.0000    6.69490
674160.0000    7.14381
674200.0000    6.81534
674240.0000    5.81807
674280.0000    7.05970
674320.0000    7.52080
674360.0000    7.71885
674400.0000    6.88750
674440.0000    7.43977
674480.0000    6.90360
674520.0000    7.32815
674560.0000    6.39007
674600.0000    7.00920
674640.0000    5.70760
674680.0000    6.42246
674720.0000    6.31624
674760.0000    6.63959
674800.0000    7.14816
674840.0000    7.05861
674880.0000    7.51103
674920.0000    7.22908
674960.0000    7.25852
675000.0000    7.72301
675040.0000    7.41878
675080.0000    6.77064
675120.0000    7.33435
675160.0000    7.00365
675200.0000    7.28421
675240.0000    7.29481
675280.0000    6.08526
675320.0000    7.60807
675360.0000    6.68000
675400.0000    5.57436
675440.0000    6.88486
675480.0000    5.93102
675520.0000    7.69648
675560.0000    6.70444
675600.0000    7.91101
675640.0000    7.00123
675680.0000    6.85685
675720.0000    6.34291
675760.0000    6.92869
675800.0000    6.56938
675840.0000    7.19038
675880.0000    7.03907
675920.0000    7.17591
675960.0000    7.67915
676000.0000    7.33252
676040.0000    6.64952
676080.0000    7.26413
676120.0000    6.65450
676160.0000    6.89338
676200.0000    7.44154
676240.0000    6.54049
676280.0000    7.62032
676320.0000    6.91885
676360.0000    7.45370
676400.0000    6.94593
676440.0000    6.65331
676480.0000    7.15313
676520.0000    6.75413
676560.0000    6.46448
676600.0000    7.16838
676640.0000    6.76160
676680.0000    6.84812
676720.0000    6.60660
676760.0000    6.73307
676800.0000    6.85901
676840.0000    6.79264
676880.0000    7.25949
676920.0000    6.78770
676960.0000    6.90759
677000.0000    6.81438
677040.0000    7.14992
677080.0000    7.16256
677120.0000    6.27657
677160.0000    6.03486
677200.0000    6.46596
677240.0000    6.13066
677280.0000    6.99211
677320.0000    6.79442
677360.0000    7.42140
677400.0000    7.32038
677440.0000    7.70152
677480.0000    6.40728
677520.0000    6.53800
677560.0000    7.06319
677600.0000    6.40810
677640.0000    7.48883
677680.0000    6.22622
677720.0000    6.31406
677760.0000    7.35616
677800.0000    7.22095
677840.0000    6.81233
677880.0000    6.32677
677920.0000    6.10439
677960.0000    7.03194
678000.0000    6.73408
678040.0000    7.44572
678080.0000    7.02112
678120.0000    7.14563
678160.0000    6.24123
678200.0000    5.94408
678240.0000    5.78656
678280.0000    7.40996
678320.0000    7.22904
678360.0000    6.96321
678400.0000    7.53723
678440.0000    7.60409
678480.0000    6.69257
678520.0000    6.75480
678560.0000    7.57673
678600.0000    6.21776
678640.0000    6.92087
678680.0000    6.38580
678720.0000    6.28802
678760.0000    7.13462
678800.0000    7.44252
678840.0000    7.17645
678880.0000    7.63369
678920.0000    7.80944
678960.0000    7.80359
679000.0000    8.12532
679040.0000    7.46038
679080.0000    7.64847
679120.0000    9.17281
679160.0000    8.37109
679200.0000    8.43614
679240.0000    9.14423
679280.0000    8.81753
679320.0000    7.87925
679360.0000    7.85119
679400.0000    7.29525
679440.0000    7.42413
679480.0000    7.47541
679520.0000    7.37933
679560.0000    7.76463
679600.0000    6.32897
679640.0000    7.34461
679680.0000    7.51008
679720.0000    7.85268
679760.0000    8.32249
679800.0000    7.63051
679840.0000    7.22935
679880.0000    7.88856
679920.0000    7.24022
679960.0000    8.41929
680000.0000    6.87000
680040.0000    7.22675
680080.0000    8.63517
680120.0000    7.97008
680160.0000    8.03546
680200.0000    7.24802
680240.0000    8.23543
680280.0000    7.00883
680320.0000    8.02614
680360.0000    7.79733
680400.0000    7.23107
680440.0000    7.44997
680480.0000    7.49837
680520.0000    7.52136
680560.0000    8.18846
680600.0000    8.52981
680640.0000    8.51764
680680.0000    9.24999
680720.0000    7.31053
680760.0000    7.68674
680800.0000    7.10717
680840.0000    6.09993
680880.0000    5.34769
680920.0000    6.55095
680960.0000    6.23174
681000.0000    7.09825
681040.0000    6.95474
681080.0000    7.09921
681120.0000    7.82336
681160.0000    6.97006
681200.0000    6.61544
681240.0000    7.91691
681280.0000    6.70000
681320.0000    6.89025
681360.0000    7.29928
681400.0000    6.08650
681440.0000    6.88015
681480.0000    6.77396
681520.0000    6.57784
681560.0000    6.84911
681600.0000    7.21025
681640.0000    7.35537
681680.0000    7.36095
681720.0000    7.31507
681760.0000    7.38163
681800.0000    7.78201
681840.0000    8.39002
681880.0000    7.23447
681920.0000    6.96234
681960.0000    7.90905
682000.0000    7.14548
682040.0000    7.39451
682080.0000    7.17953
682120.0000    6.52114
682160.0000    6.27807
682200.0000    6.00627
682240.0000    6.67075
682280.0000    5.59270
682320.0000    5.81767
682360.0000    6.26042
682400.0000    6.55254
682440.0000    6.84795
682480.0000    6.36439
682520.0000    6.17274
682560.0000    6.76819
682600.0000    7.36589
682640.0000    6.00787
682680.0000    7.02587
682720.0000    6.48656
682760.0000    7.03850
682800.0000    6.02317
682840.0000    5.51005
682880.0000    5.41386
682920.0000    5.35325
682960.0000    5.03424
683000.0000    5.46054
683040.0000    5.97014
683080.0000    5.77360
683120.0000    5.88862
683160.0000    5.77016
683200.0000    5.25682
683240.0000    6.04082
683280.0000    4.96123
683320.0000    6.27324
683360.0000    5.24019
683400.0000    5.88224
683440.0000    5.42348
683480.0000    5.97267
683520.0000    6.16168
683560.0000    5.09019
683600.0000    5.66037
683640.0000    4.99386
683680.0000    5.88385
683720.0000    5.82263
683760.0000    5.43686
683800.0000    5.46226
683840.0000    6.47518
683880.0000    6.93221
683920.0000    6.58469
683960.0000    7.04396
684000.0000    6.55108
684040.0000    6.68430
684080.0000    7.86179
684120.0000    7.56111
684160.0000    7.95828
684200.0000    7.97790
684240.0000    7.39109
684280.0000    6.62731
684320.0000    7.19487
684360.0000    5.89171
684400.0000    7.03345
684440.0000    7.36038
684480.0000    7.41846
684520.0000    6.34251
684560.0000    7.06451
684600.0000    6.26581
684640.0000    6.91662
684680.0000    7.08994
684720.0000    7.24379
684760.0000    7.71197
684800.0000    7.30596
684840.0000    7.48046
684880.0000    6.37055
684920.0000    7.64278
684960.0000    6.99848
685000.0000    6.94335
685040.0000    7.37172
685080.0000    7.60545
685120.0000    6.87097
685160.0000    7.15505
685200.0000    6.64969
685240.0000    7.16960
685280.0000    7.68569
685320.0000    7.01384
685360.0000    6.94529
685400.0000    7.09172
685440.0000    6.61023
685480.0000    6.80465
685520.0000    7.58170
685560.0000    6.99832
685600.0000    6.94840
685640.0000    7.22388
685680.0000    6.43308
685720.0000    6.04217
685760.0000    5.96658
685800.0000    6.19501
685840.0000    6.59311
685880.0000    6.80215
685920.0000    6.25920
685960.0000    5.80923
686000.0000    5.90808
686040.0000    6.13915
686080.0000    6.51482
686120.0000    5.95344
686160.0000    6.52330
686200.0000    7.10703
686240.0000    6.75377
686280.0000    7.50477
686320.0000    6.82191
686360.0000    6.30042
686400.0000    6.20821
686440.0000    6.78175
686480.0000    7.01284
686520.0000    7.21276
686560.0000    7.19422
686600.0000    6.34013
686640.0000    6.40048
686680.0000    7.10331
686720.0000    7.01002
686760.0000    6.71635
686800.0000    6.71978
686840.0000    6.12558
686880.0000    6.22775
686920.0000    6.96876
686960.0000    5.97472
687000.0000    6.12681
687040.0000    5.76549
687080.0000    6.72984
687120.0000    6.51421
687160.0000    7.05901
687200.0000    7.00627
687240.0000    7.22453
687280.0000    7.13622
687320.0000    6.60715
687360.0000    6.42074
687400.0000    6.70264
687440.0000    6.85427
687480.0000    6.88999
687520.0000    6.22540
687560.0000    6.67682
687600.0000    6.79649
687640.0000    6.42754
687680.0000    6.79806
687720.0000    7.24044
687760.0000    6.81864
687800.0000    6.61255
687840.0000    7.34573
687880.0000    6.74179
687920.0000    5.81853
687960.0000    6.01056
688000.0000    6.59629
688040.0000    6.35849
688080.0000    7.02032
688120.0000    7.40137
688160.0000    6.64667
688200.0000    6.75173
688240.0000    6.32588
688280.0000    7.12740
688320.0000    7.64484
688360.0000    7.40134
688400.0000    7.35290
688440.0000    7.26990
688480.0000    6.99883
688520.0000    6.93318
688560.0000    7.06324
688600.0000    6.85428
688640.0000    7.13889
688680.0000    7.02565
688720.0000    6.69136
688760.0000    8.05233
688800.0000    7.48407
688840.0000    7.77180
688880.0000    7.96520
688920.0000    7.25052
688960.0000    7.07287
689000.0000    7.15716
689040.0000    6.63600
689080.0000    6.83054
689120.0000    6.38023
689160.0000    7.03485
689200.0000    6.84008
689240.0000    7.38357
689280.0000    6.91794
689320.0000    7.43595
689360.0000    6.68359
689400.0000    7.04125
689440.0000    6.92741
689480.0000    5.96262
689520.0000    6.00724
689560.0000    5.68725
689600.0000    6.88318
689640.0000    6.50258
689680.0000    6.73139
689720.0000    5.81248
689760.0000    6.49963
689800.0000    6.13818
689840.0000    6.13821
689880.0000    6.58208
689920.0000    5.75305
689960.0000    5.96694
690000.0000    6.20651
690040.0000    6.95598
690080.0000    6.31826
690120.0000    7.77705
690160.0000    7.57601
690200.0000    7.59733
690240.0000    6.79102
690280.0000    6.43467
690320.0000    7.66055
690360.0000    7.63149
690400.0000    6.93695
690440.0000    6.96386
690480.0000    5.57647
690520.0000    7.27464
690560.0000    8.07244
690600.0000    6.59323
690640.0000    6.46884
690680.0000    6.66101
690720.0000    6.14607
690760.0000    7.73618
690800.0000    7.31679
690840.0000    7.55410
690880.0000    6.25901
690920.0000    5.90658
690960.0000    6.80266
691000.0000    6.80325
691040.0000    7.14018
691080.0000    6.94903
691120.0000    5.96154
691160.0000    5.56796
691200.0000    6.31451
691240.0000    6.84555
691280.0000    6.75028
691320.0000    6.53709
691360.0000    7.89795
691400.0000    7.02430
691440.0000    6.59838
691480.0000    7.10142
691520.0000    7.61709
691560.0000    7.46986
691600.0000    8.07247
691640.0000    7.74943
691680.0000    7.92446
691720.0000    7.63486
691760.0000    7.62513
691800.0000    7.15641
691840.0000    7.92499
691880.0000    8.25650
691920.0000    7.60644
691960.0000    7.78423
692000.0000    7.39791
692040.0000    7.37637
692080.0000    7.90883
692120.0000    7.43617
692160.0000    6.94749
692200.0000    6.03808
692240.0000    6.95387
692280.0000    7.12278
692320.0000    5.61276
692360.0000    6.84712
692400.0000    7.03730
692440.0000    6.86749
692480.0000    6.66302
692520.0000    6.73956
692560.0000    6.67371
692600.0000    7.27558
692640.0000    7.25136
692680.0000    7.03120
692720.0000    6.86799
692760.0000    6.64553
692800.0000    7.39149
692840.0000    7.30034
692880.0000    7.92853
692920.0000    7.84075
692960.0000    7.56528
693000.0000    8.17502
693040.0000    7.94620
693080.0000    7.27514
693120.0000    8.43130
693160.0000    8.00189
693200.0000    7.69287
693240.0000    7.30758
693280.0000    7.68371
693320.0000    8.26938
693360.0000    7.41136
693400.0000    7.54286
693440.0000    7.67766
693480.0000    9.05411
693520.0000    8.12038
693560.0000    7.49081
693600.0000    8.04120
693640.0000    8.79722
693680.0000    9.06195
693720.0000    8.71461
693760.0000    9.16324
693800.0000    8.48183
693840.0000    8.70799
693880.0000    9.03794
693920.0000    8.83246
693960.0000    9.67002
694000.0000    8.15634
694040.0000    8.66334
694080.0000    8.53685
694120.0000    8.63058
694160.0000    8.27439
694200.0000    8.27287
694240.0000    8.12041
694280.0000    8.81547
694320.0000   10.48836
694360.0000    9.48127
694400.0000    8.39057
694440.0000    8.90097
694480.0000    8.45045
694520.0000    8.44951
694560.0000    9.24642
694600.0000    8.27390
694640.0000    8.65929
694680.0000    7.02319
694720.0000    6.20378
694760.0000    8.18820
694800.0000    8.90234
694840.0000    8.01520
694880.0000    8.69084
694920.0000    8.33598
694960.0000    7.19042
695000.0000    7.87483
695040.0000    7.62684
695080.0000    8.34895
695120.0000    7.12459
695160.0000    7.54563
695200.0000    7.90930
695240.0000    8.29069
695280.0000    6.62476
695320.0000    6.96243
695360.0000    7.18811
695400.0000    7.61235
695440.0000    8.04242
695480.0000    7.93644
695520.0000    7.78201
695560.0000    6.27480
695600.0000    6.86225
695640.0000    6.31736
695680.0000    7.58474
695720.0000    7.42861
695760.0000    6.20741
695800.0000    6.71295
695840.0000    7.00363
695880.0000    7.19560
695920.0000    7.56545
695960.0000    8.59314
696000.0000    7.63592
696040.0000    6.26534
696080.0000    6.66748
696120.0000    7.38638
696160.0000    6.30380
696200.0000    7.08180
696240.0000    7.34453
696280.0000    6.22099
696320.0000    6.99117
696360.0000    6.31440
696400.0000    5.85862
696440.0000    6.78867
696480.0000    6.12281
696520.0000    7.03697
696560.0000    6.61683
696600.0000    6.99714
696640.0000    7.14982
696680.0000    6.83861
696720.0000    7.68151
696760.0000    6.28627
696800.0000    6.92123
696840.0000    6.41036
696880.0000    7.01812
696920.0000    6.82892
696960.0000    6.92903
697000.0000    6.45703
697040.0000    7.36013
697080.0000    7.35052
697120.0000    7.81351
697160.0000    7.25073
697200.0000    7.60492
697240.0000    7.14378
697280.0000    7.50062
697320.0000    7.05546
697360.0000    7.10112
697400.0000    6.41353
697440.0000    6.56748
697480.0000    6.82896
697520.0000    7.36176
697560.0000    7.39096
697600.0000    7.31278
697640.0000    8.11427
697680.0000    8.28271
697720.0000    7.66138
697760.0000    7.64291
697800.0000    7.53296
697840.0000    7.72545
697880.0000    7.08354
697920.0000    6.71982
697960.0000    6.51794
698000.0000    6.96002
698040.0000    5.94633
698080.0000    6.43417
698120.0000    6.33401
698160.0000    6.22438
698200.0000    6.40463
698240.0000    6.25947
698280.0000    6.96443
698320.0000    6.62464
698360.0000    7.41186
698400.0000    8.02186
698440.0000    8.07266
698480.0000    7.26916
698520.0000    6.63442
698560.0000    7.10053
698600.0000    6.85712
698640.0000    6.31381
698680.0000    6.45953
698720.0000    5.80383
698760.0000    5.91857
698800.0000    6.34479
698840.0000    6.77650
698880.0000    6.60350
698920.0000    6.43299
698960.0000    6.74775
699000.0000    6.52902
[truncated: 173,079 more chars]
