# Supplementary material for: Comment on 'Valid molecular dynamics simulations of human hemoglobin require a surprisingly large box size'
Source: eLife. 2019 Jun 20;8:e44718. doi: 10.7554/eLife.44718 (PMC6586461; doi:10.7554/eLife.44718)
Supplement: Figure 1—source data 1. — The zip archive contains a README file describing which source files correspond to the different panels. [file elife-44718-fig1-data1.zip › figure1/panel_C/150A/f/proj.xvg]

@ autoscale onread none
@ with g0
@ g0 on
@ title "projection on eigenvectors (nm)"
@ xaxis  label "Time (ps)"
@ world xmin 0
@ world xmax 1e+06
@ world ymin -9.55878
@ world ymax -1.24202
@ view xmin 0.15
@ view xmax 0.85
@ view ymin 0.15
@ view ymax 0.85
@ yaxis  label "vec 1"
@ xaxis tick major 250000
@ xaxis tick minor 125000
@ xaxis ticklabel start type spec
@ xaxis ticklabel start -0
@ yaxis tick major 2
@ yaxis tick minor 1
@ yaxis ticklabel start type spec
@ yaxis ticklabel start -8
    0.0000   -5.09781
   40.0000   -5.05911
   80.0000   -5.59786
  120.0000   -5.45276
  160.0000   -6.67439
  200.0000   -5.13873
  240.0000   -6.66434
  280.0000   -6.52581
  320.0000   -6.49908
  360.0000   -6.01559
  400.0000   -5.25710
  440.0000   -5.57101
  480.0000   -6.09637
  520.0000   -5.74852
  560.0000   -5.55658
  600.0000   -4.72056
  640.0000   -4.93916
  680.0000   -5.28470
  720.0000   -6.19566
  760.0000   -5.06165
  800.0000   -5.41106
  840.0000   -4.69921
  880.0000   -5.16715
  920.0000   -5.21625
  960.0000   -5.78379
 1000.0000   -5.75446
 1040.0000   -6.10565
 1080.0000   -5.73673
 1120.0000   -5.40235
 1160.0000   -6.61149
 1200.0000   -5.94404
 1240.0000   -5.71577
 1280.0000   -5.80427
 1320.0000   -5.29593
 1360.0000   -4.49522
 1400.0000   -5.15731
 1440.0000   -5.34142
 1480.0000   -4.66608
 1520.0000   -5.23554
 1560.0000   -5.21399
 1600.0000   -4.87683
 1640.0000   -4.78166
 1680.0000   -4.72505
 1720.0000   -4.29797
 1760.0000   -5.13713
 1800.0000   -5.56587
 1840.0000   -4.76461
 1880.0000   -4.73007
 1920.0000   -5.33479
 1960.0000   -4.46183
 2000.0000   -5.18632
 2040.0000   -4.30237
 2080.0000   -5.68627
 2120.0000   -5.91907
 2160.0000   -5.16695
 2200.0000   -5.26223
 2240.0000   -5.44493
 2280.0000   -5.21523
 2320.0000   -5.84913
 2360.0000   -5.88120
 2400.0000   -6.73422
 2440.0000   -5.82869
 2480.0000   -6.29957
 2520.0000   -5.96441
 2560.0000   -7.06754
 2600.0000   -5.41184
 2640.0000   -5.54105
 2680.0000   -6.43035
 2720.0000   -6.32711
 2760.0000   -5.97305
 2800.0000   -5.99816
 2840.0000   -5.52450
 2880.0000   -6.52424
 2920.0000   -6.27974
 2960.0000   -5.65182
 3000.0000   -4.76234
 3040.0000   -5.27066
 3080.0000   -5.19987
 3120.0000   -6.10370
 3160.0000   -6.04939
 3200.0000   -6.24927
 3240.0000   -5.51763
 3280.0000   -5.79251
 3320.0000   -4.68668
 3360.0000   -5.20238
 3400.0000   -5.53317
 3440.0000   -5.18060
 3480.0000   -5.49855
 3520.0000   -6.52278
 3560.0000   -6.32053
 3600.0000   -6.94714
 3640.0000   -6.42698
 3680.0000   -6.19390
 3720.0000   -6.28405
 3760.0000   -5.42286
 3800.0000   -6.80675
 3840.0000   -6.66390
 3880.0000   -6.42786
 3920.0000   -6.44884
 3960.0000   -5.96924
 4000.0000   -6.46936
 4040.0000   -6.99824
 4080.0000   -6.34053
 4120.0000   -6.72334
 4160.0000   -6.26252
 4200.0000   -6.19550
 4240.0000   -6.63375
 4280.0000   -7.79628
 4320.0000   -6.76447
 4360.0000   -5.87079
 4400.0000   -7.10472
 4440.0000   -6.74176
 4480.0000   -6.34111
 4520.0000   -6.50548
 4560.0000   -5.90678
 4600.0000   -5.20329
 4640.0000   -5.73681
 4680.0000   -6.00961
 4720.0000   -6.13173
 4760.0000   -6.17542
 4800.0000   -6.11077
 4840.0000   -6.26890
 4880.0000   -7.16568
 4920.0000   -6.06685
 4960.0000   -6.24704
 5000.0000   -6.57474
 5040.0000   -6.48418
 5080.0000   -7.41133
 5120.0000   -6.30879
 5160.0000   -7.02696
 5200.0000   -6.33373
 5240.0000   -5.16660
 5280.0000   -6.18330
 5320.0000   -5.51271
 5360.0000   -6.66401
 5400.0000   -6.19629
 5440.0000   -6.61117
 5480.0000   -6.82551
 5520.0000   -6.52664
 5560.0000   -6.14228
 5600.0000   -6.15728
 5640.0000   -6.60487
 5680.0000   -6.81960
 5720.0000   -5.84195
 5760.0000   -5.94344
 5800.0000   -5.76683
 5840.0000   -6.64637
 5880.0000   -6.84962
 5920.0000   -7.09555
 5960.0000   -6.97091
 6000.0000   -7.39632
 6040.0000   -6.84852
 6080.0000   -6.93434
 6120.0000   -5.10352
 6160.0000   -6.33172
 6200.0000   -6.36520
 6240.0000   -6.15063
 6280.0000   -6.08695
 6320.0000   -6.39760
 6360.0000   -6.64035
 6400.0000   -7.60338
 6440.0000   -7.66846
 6480.0000   -7.10581
 6520.0000   -5.98278
 6560.0000   -6.16018
 6600.0000   -7.77321
 6640.0000   -6.80928
 6680.0000   -6.53959
 6720.0000   -6.84560
 6760.0000   -7.24239
 6800.0000   -7.55148
 6840.0000   -7.33889
 6880.0000   -6.79783
 6920.0000   -7.56250
 6960.0000   -6.75717
 7000.0000   -6.74269
 7040.0000   -7.09728
 7080.0000   -7.18963
 7120.0000   -6.89635
 7160.0000   -6.37560
 7200.0000   -6.23566
 7240.0000   -6.43998
 7280.0000   -6.87641
 7320.0000   -6.25482
 7360.0000   -5.74215
 7400.0000   -6.22519
 7440.0000   -6.54757
 7480.0000   -7.26998
 7520.0000   -6.62969
 7560.0000   -5.72896
 7600.0000   -7.21499
 7640.0000   -6.41366
 7680.0000   -6.13994
 7720.0000   -5.96280
 7760.0000   -6.34528
 7800.0000   -6.23443
 7840.0000   -6.69944
 7880.0000   -5.67554
 7920.0000   -6.04468
 7960.0000   -5.54686
 8000.0000   -5.79447
 8040.0000   -5.76518
 8080.0000   -5.42132
 8120.0000   -4.75778
 8160.0000   -5.57949
 8200.0000   -5.46096
 8240.0000   -7.50502
 8280.0000   -6.66018
 8320.0000   -6.13355
 8360.0000   -7.13015
 8400.0000   -7.23494
 8440.0000   -6.51219
 8480.0000   -7.64725
 8520.0000   -6.75438
 8560.0000   -6.57734
 8600.0000   -7.52611
 8640.0000   -6.94268
 8680.0000   -7.41107
 8720.0000   -6.50836
 8760.0000   -6.42109
 8800.0000   -6.87628
 8840.0000   -7.44939
 8880.0000   -7.15796
 8920.0000   -8.12045
 8960.0000   -6.91794
 9000.0000   -4.94773
 9040.0000   -6.09698
 9080.0000   -6.71155
 9120.0000   -7.57158
 9160.0000   -6.60869
 9200.0000   -6.52523
 9240.0000   -6.89733
 9280.0000   -7.52952
 9320.0000   -6.64800
 9360.0000   -7.01524
 9400.0000   -6.78379
 9440.0000   -7.32198
 9480.0000   -6.81009
 9520.0000   -6.84755
 9560.0000   -7.81746
 9600.0000   -6.94171
 9640.0000   -7.16253
 9680.0000   -7.32097
 9720.0000   -7.27027
 9760.0000   -7.48642
 9800.0000   -7.61778
 9840.0000   -6.69536
 9880.0000   -5.87643
 9920.0000   -5.82559
 9960.0000   -6.12578
10000.0000   -6.80103
10040.0000   -6.72602
10080.0000   -6.49636
10120.0000   -5.77843
10160.0000   -4.87336
10200.0000   -6.11907
10240.0000   -6.28352
10280.0000   -6.45554
10320.0000   -6.65810
10360.0000   -5.62855
10400.0000   -6.05272
10440.0000   -5.51890
10480.0000   -5.86240
10520.0000   -6.06850
10560.0000   -5.83812
10600.0000   -6.48391
10640.0000   -6.41596
10680.0000   -6.58304
10720.0000   -6.43931
10760.0000   -6.77595
10800.0000   -7.55213
10840.0000   -7.09704
10880.0000   -7.09076
10920.0000   -6.77315
10960.0000   -6.86875
11000.0000   -7.38740
11040.0000   -6.99392
11080.0000   -7.65065
11120.0000   -5.79643
11160.0000   -6.49828
11200.0000   -5.83726
11240.0000   -5.74232
11280.0000   -6.66675
11320.0000   -5.96198
11360.0000   -5.93171
11400.0000   -6.39993
11440.0000   -5.28126
11480.0000   -5.05231
11520.0000   -5.26029
11560.0000   -6.55126
11600.0000   -6.05692
11640.0000   -6.98498
11680.0000   -6.90938
11720.0000   -6.22155
11760.0000   -6.80362
11800.0000   -7.69451
11840.0000   -6.86167
11880.0000   -6.13023
11920.0000   -7.45352
11960.0000   -7.51052
12000.0000   -7.39660
12040.0000   -7.97738
12080.0000   -7.15966
12120.0000   -6.13987
12160.0000   -6.98090
12200.0000   -6.52172
12240.0000   -6.50032
12280.0000   -7.31741
12320.0000   -6.81644
12360.0000   -7.36443
12400.0000   -6.54416
12440.0000   -6.93040
12480.0000   -7.37700
12520.0000   -7.35505
12560.0000   -7.38152
12600.0000   -7.60191
12640.0000   -7.64294
12680.0000   -7.24283
12720.0000   -6.03280
12760.0000   -6.71487
12800.0000   -7.09978
12840.0000   -5.63286
12880.0000   -6.24010
12920.0000   -6.02859
12960.0000   -6.23914
13000.0000   -6.18004
13040.0000   -6.13013
13080.0000   -5.21228
13120.0000   -6.61223
13160.0000   -6.27162
13200.0000   -6.51123
13240.0000   -5.70573
13280.0000   -6.31343
13320.0000   -6.53044
13360.0000   -5.90367
13400.0000   -7.95571
13440.0000   -7.54164
13480.0000   -7.60753
13520.0000   -7.38832
13560.0000   -6.85850
13600.0000   -5.95795
13640.0000   -6.69348
13680.0000   -5.67337
13720.0000   -6.03527
13760.0000   -6.32348
13800.0000   -5.63542
13840.0000   -6.54875
13880.0000   -6.28751
13920.0000   -6.16237
13960.0000   -6.55758
14000.0000   -6.42320
14040.0000   -6.21001
14080.0000   -6.28728
14120.0000   -6.28089
14160.0000   -6.43672
14200.0000   -6.35757
14240.0000   -6.50747
14280.0000   -6.77665
14320.0000   -6.36888
14360.0000   -6.00253
14400.0000   -6.48152
14440.0000   -6.22883
14480.0000   -6.03613
14520.0000   -6.26130
14560.0000   -6.02701
14600.0000   -6.24968
14640.0000   -4.86155
14680.0000   -5.74027
14720.0000   -6.30312
14760.0000   -5.88132
14800.0000   -5.43950
14840.0000   -5.76379
14880.0000   -6.60800
14920.0000   -5.83302
14960.0000   -5.38112
15000.0000   -5.34059
15040.0000   -5.23197
15080.0000   -6.12296
15120.0000   -5.42127
15160.0000   -6.00612
15200.0000   -5.41613
15240.0000   -5.28340
15280.0000   -5.63253
15320.0000   -6.25036
15360.0000   -5.87501
15400.0000   -6.19057
15440.0000   -6.87827
15480.0000   -5.91563
15520.0000   -4.79885
15560.0000   -5.80004
15600.0000   -4.78334
15640.0000   -6.32996
15680.0000   -5.58905
15720.0000   -4.87526
15760.0000   -6.10526
15800.0000   -6.19525
15840.0000   -5.96980
15880.0000   -5.65516
15920.0000   -5.88057
15960.0000   -6.50704
16000.0000   -6.19639
16040.0000   -6.60944
16080.0000   -5.93126
16120.0000   -5.60676
16160.0000   -5.83170
16200.0000   -6.24367
16240.0000   -6.02040
16280.0000   -5.61169
16320.0000   -4.65823
16360.0000   -5.29661
16400.0000   -5.13555
16440.0000   -5.40724
16480.0000   -5.39041
16520.0000   -5.65605
16560.0000   -5.14053
16600.0000   -6.50598
16640.0000   -6.12534
16680.0000   -6.35061
16720.0000   -5.41992
16760.0000   -6.60335
16800.0000   -6.81224
16840.0000   -5.65960
16880.0000   -5.86085
16920.0000   -5.84912
16960.0000   -6.23221
17000.0000   -6.58217
17040.0000   -5.69349
17080.0000   -6.73926
17120.0000   -6.12740
17160.0000   -5.60441
17200.0000   -5.80221
17240.0000   -5.84836
17280.0000   -6.37054
17320.0000   -6.14020
17360.0000   -5.90424
17400.0000   -6.17905
17440.0000   -5.52223
17480.0000   -6.26846
17520.0000   -6.52756
17560.0000   -6.35990
17600.0000   -6.48213
17640.0000   -6.20057
17680.0000   -6.62745
17720.0000   -5.84863
17760.0000   -5.31515
17800.0000   -6.25444
17840.0000   -6.61423
17880.0000   -6.32819
17920.0000   -4.95412
17960.0000   -5.57441
18000.0000   -5.36749
18040.0000   -6.31859
18080.0000   -6.44719
18120.0000   -6.03794
18160.0000   -5.78461
18200.0000   -5.33188
18240.0000   -6.15091
18280.0000   -6.20080
18320.0000   -6.12586
18360.0000   -5.12720
18400.0000   -5.86715
18440.0000   -5.68762
18480.0000   -6.46165
18520.0000   -5.88315
18560.0000   -5.29299
18600.0000   -5.18716
18640.0000   -6.19850
18680.0000   -6.70198
18720.0000   -5.84530
18760.0000   -6.32280
18800.0000   -5.94562
18840.0000   -6.25838
18880.0000   -5.89347
18920.0000   -5.82514
18960.0000   -5.86629
19000.0000   -6.00418
19040.0000   -6.28253
19080.0000   -6.44753
19120.0000   -6.79018
19160.0000   -6.18454
19200.0000   -5.87871
19240.0000   -6.62710
19280.0000   -6.23523
19320.0000   -5.69009
19360.0000   -5.93598
19400.0000   -5.57790
19440.0000   -4.93842
19480.0000   -5.04036
19520.0000   -4.59516
19560.0000   -5.17253
19600.0000   -4.72743
19640.0000   -5.68634
19680.0000   -5.54566
19720.0000   -5.83326
19760.0000   -5.66097
19800.0000   -4.98220
19840.0000   -5.15518
19880.0000   -5.27498
19920.0000   -5.12805
19960.0000   -5.37010
20000.0000   -5.89846
20040.0000   -5.47533
20080.0000   -6.61241
20120.0000   -6.76265
20160.0000   -5.20624
20200.0000   -5.93602
20240.0000   -5.61555
20280.0000   -5.65155
20320.0000   -5.80854
20360.0000   -5.90060
20400.0000   -6.22589
20440.0000   -4.87588
20480.0000   -5.72712
20520.0000   -5.89629
20560.0000   -5.59063
20600.0000   -5.05613
20640.0000   -6.75589
20680.0000   -5.90725
20720.0000   -5.11395
20760.0000   -4.47672
20800.0000   -5.27884
20840.0000   -4.99831
20880.0000   -5.67888
20920.0000   -5.53739
20960.0000   -5.29579
21000.0000   -5.05710
21040.0000   -4.66644
21080.0000   -4.81855
21120.0000   -4.74905
21160.0000   -5.06900
21200.0000   -5.20097
21240.0000   -5.32780
21280.0000   -5.10532
21320.0000   -4.92541
21360.0000   -4.41663
21400.0000   -4.68063
21440.0000   -5.09602
21480.0000   -4.72724
21520.0000   -5.45327
21560.0000   -4.92332
21600.0000   -4.74495
21640.0000   -5.71899
21680.0000   -5.07404
21720.0000   -5.98400
21760.0000   -5.59277
21800.0000   -5.99973
21840.0000   -5.39655
21880.0000   -6.03654
21920.0000   -5.94561
21960.0000   -5.77309
22000.0000   -5.67077
22040.0000   -5.69326
22080.0000   -6.56685
22120.0000   -6.67883
22160.0000   -6.31513
22200.0000   -6.17597
22240.0000   -5.31890
22280.0000   -6.00821
22320.0000   -6.27106
22360.0000   -6.70530
22400.0000   -6.03680
22440.0000   -6.01746
22480.0000   -6.36064
22520.0000   -7.01719
22560.0000   -5.97088
22600.0000   -5.79573
22640.0000   -6.12407
22680.0000   -5.71978
22720.0000   -5.51098
22760.0000   -5.85125
22800.0000   -5.58389
22840.0000   -5.69767
22880.0000   -5.03889
22920.0000   -4.81840
22960.0000   -5.59365
23000.0000   -6.07735
23040.0000   -5.86268
23080.0000   -5.54424
23120.0000   -5.65429
23160.0000   -5.69315
23200.0000   -6.43826
23240.0000   -5.68663
23280.0000   -5.41342
23320.0000   -5.65321
23360.0000   -5.68850
23400.0000   -4.96597
23440.0000   -5.83934
23480.0000   -6.35319
23520.0000   -6.14140
23560.0000   -6.09810
23600.0000   -5.66024
23640.0000   -5.67201
23680.0000   -5.89693
23720.0000   -5.82338
23760.0000   -5.12570
23800.0000   -5.27836
23840.0000   -5.42851
23880.0000   -6.33728
23920.0000   -5.01171
23960.0000   -5.73400
24000.0000   -6.26021
24040.0000   -6.47670
24080.0000   -6.02201
24120.0000   -5.37508
24160.0000   -5.22005
24200.0000   -5.41593
24240.0000   -5.26282
24280.0000   -4.93846
24320.0000   -4.87381
24360.0000   -5.18704
24400.0000   -5.74961
24440.0000   -5.83579
24480.0000   -6.09267
24520.0000   -6.10710
24560.0000   -6.18293
24600.0000   -5.83845
24640.0000   -6.05752
24680.0000   -5.52651
24720.0000   -5.15272
24760.0000   -5.72655
24800.0000   -6.05174
24840.0000   -5.74180
24880.0000   -6.39104
24920.0000   -6.34521
24960.0000   -4.80638
25000.0000   -5.06231
25040.0000   -5.58018
25080.0000   -5.42815
25120.0000   -5.14239
25160.0000   -5.53038
25200.0000   -5.66163
25240.0000   -6.10814
25280.0000   -6.01714
25320.0000   -5.15722
25360.0000   -5.98207
25400.0000   -5.00924
25440.0000   -5.80459
25480.0000   -6.02873
25520.0000   -7.39153
25560.0000   -6.43210
25600.0000   -6.44795
25640.0000   -6.69618
25680.0000   -5.32202
25720.0000   -5.86230
25760.0000   -5.30827
25800.0000   -4.37004
25840.0000   -4.39320
25880.0000   -5.39177
25920.0000   -5.81650
25960.0000   -5.21668
26000.0000   -5.59128
26040.0000   -4.71734
26080.0000   -4.19646
26120.0000   -5.77368
26160.0000   -5.56539
26200.0000   -6.54941
26240.0000   -5.40443
26280.0000   -5.88246
26320.0000   -4.89907
26360.0000   -4.85105
26400.0000   -5.64180
26440.0000   -5.03152
26480.0000   -4.53136
26520.0000   -4.90522
26560.0000   -5.65279
26600.0000   -5.53063
26640.0000   -5.62920
26680.0000   -4.74828
26720.0000   -5.31410
26760.0000   -4.90623
26800.0000   -4.80017
26840.0000   -4.79228
26880.0000   -4.57777
26920.0000   -5.43257
26960.0000   -5.65838
27000.0000   -6.14645
27040.0000   -5.95250
27080.0000   -6.21360
27120.0000   -6.69462
27160.0000   -6.68562
27200.0000   -6.89668
27240.0000   -6.10523
27280.0000   -6.82037
27320.0000   -6.38920
27360.0000   -6.80462
27400.0000   -5.89007
27440.0000   -6.49951
27480.0000   -6.96001
27520.0000   -6.18305
27560.0000   -7.12206
27600.0000   -6.86102
27640.0000   -5.59193
27680.0000   -7.12177
27720.0000   -6.26649
27760.0000   -6.35948
27800.0000   -6.40559
27840.0000   -6.20387
27880.0000   -6.92830
27920.0000   -5.48669
27960.0000   -5.68212
28000.0000   -5.37596
28040.0000   -5.44972
28080.0000   -5.41716
28120.0000   -6.15051
28160.0000   -5.87535
28200.0000   -6.20712
28240.0000   -5.80946
28280.0000   -6.59625
28320.0000   -6.26740
28360.0000   -5.98068
28400.0000   -5.96357
28440.0000   -5.93065
28480.0000   -5.53429
28520.0000   -5.08821
28560.0000   -6.04942
28600.0000   -5.70172
28640.0000   -5.21991
28680.0000   -5.75539
28720.0000   -6.03450
28760.0000   -6.54059
28800.0000   -6.88896
28840.0000   -6.72652
28880.0000   -5.97115
28920.0000   -6.65465
28960.0000   -7.06955
29000.0000   -6.54679
29040.0000   -6.64085
29080.0000   -6.40221
29120.0000   -5.99488
29160.0000   -6.99298
29200.0000   -6.67278
29240.0000   -6.64253
29280.0000   -6.89334
29320.0000   -7.15420
29360.0000   -7.12824
29400.0000   -7.90756
29440.0000   -7.96953
29480.0000   -6.88974
29520.0000   -7.20226
29560.0000   -6.84984
29600.0000   -7.69324
29640.0000   -6.65426
29680.0000   -6.49873
29720.0000   -6.86490
29760.0000   -7.75167
29800.0000   -7.03488
29840.0000   -7.22825
29880.0000   -7.07970
29920.0000   -6.03349
29960.0000   -5.97802
30000.0000   -6.18199
30040.0000   -5.67942
30080.0000   -5.84945
30120.0000   -5.83095
30160.0000   -6.50143
30200.0000   -5.53705
30240.0000   -5.94465
30280.0000   -6.00095
30320.0000   -5.54373
30360.0000   -5.48486
30400.0000   -5.79728
30440.0000   -7.05815
30480.0000   -5.91509
30520.0000   -5.66007
30560.0000   -5.59639
30600.0000   -6.11560
30640.0000   -5.95077
30680.0000   -6.47479
30720.0000   -6.19632
30760.0000   -5.71193
30800.0000   -6.35196
30840.0000   -5.33780
30880.0000   -5.93081
30920.0000   -5.40540
30960.0000   -6.34310
31000.0000   -5.90653
31040.0000   -5.03767
31080.0000   -6.28174
31120.0000   -6.95414
31160.0000   -5.85930
31200.0000   -5.56667
31240.0000   -6.41531
31280.0000   -6.52081
31320.0000   -7.22415
31360.0000   -6.85022
31400.0000   -5.85685
31440.0000   -6.34665
31480.0000   -5.86977
31520.0000   -6.44018
31560.0000   -5.63178
31600.0000   -6.62122
31640.0000   -5.53590
31680.0000   -6.22969
31720.0000   -6.57749
31760.0000   -6.24099
31800.0000   -5.23183
31840.0000   -5.89761
31880.0000   -5.63925
31920.0000   -5.45746
31960.0000   -6.53935
32000.0000   -6.25515
32040.0000   -6.20738
32080.0000   -6.15826
32120.0000   -6.71448
32160.0000   -5.94023
32200.0000   -6.76250
32240.0000   -5.35815
32280.0000   -6.12315
32320.0000   -6.00937
32360.0000   -5.48805
32400.0000   -5.93221
32440.0000   -4.99641
32480.0000   -6.22629
32520.0000   -7.00368
32560.0000   -5.47514
32600.0000   -5.15424
32640.0000   -5.24429
32680.0000   -5.82278
32720.0000   -6.00481
32760.0000   -6.28374
32800.0000   -5.72679
32840.0000   -5.93524
32880.0000   -5.77496
32920.0000   -5.45990
32960.0000   -5.66424
33000.0000   -5.48363
33040.0000   -4.89467
33080.0000   -6.07093
33120.0000   -6.11747
33160.0000   -5.14879
33200.0000   -5.69446
33240.0000   -5.80891
33280.0000   -6.53773
33320.0000   -5.83215
33360.0000   -5.43036
33400.0000   -6.00079
33440.0000   -5.75671
33480.0000   -6.11277
33520.0000   -6.50177
33560.0000   -6.60276
33600.0000   -5.85607
33640.0000   -5.76337
33680.0000   -6.23218
33720.0000   -5.46428
33760.0000   -5.71389
33800.0000   -5.15484
33840.0000   -5.98004
33880.0000   -6.33023
33920.0000   -5.07753
33960.0000   -5.91161
34000.0000   -5.41511
34040.0000   -4.65277
34080.0000   -6.00695
34120.0000   -5.26857
34160.0000   -5.62471
34200.0000   -6.20141
34240.0000   -6.83552
34280.0000   -6.79509
34320.0000   -5.95938
34360.0000   -5.82179
34400.0000   -5.12453
34440.0000   -5.72967
34480.0000   -6.66050
34520.0000   -5.90906
34560.0000   -6.24585
34600.0000   -5.86326
34640.0000   -6.32161
34680.0000   -6.52052
34720.0000   -6.21707
34760.0000   -5.77162
34800.0000   -7.23029
34840.0000   -7.40461
34880.0000   -6.35178
34920.0000   -6.32704
34960.0000   -6.76481
35000.0000   -6.90450
35040.0000   -6.81725
35080.0000   -5.75363
35120.0000   -6.38212
35160.0000   -6.78065
35200.0000   -6.71297
35240.0000   -6.35053
35280.0000   -6.24235
35320.0000   -5.64210
35360.0000   -5.62412
35400.0000   -6.62373
35440.0000   -6.15348
35480.0000   -5.73451
35520.0000   -5.73905
35560.0000   -5.77024
35600.0000   -5.73145
35640.0000   -5.65880
35680.0000   -5.61341
35720.0000   -5.72951
35760.0000   -4.94790
35800.0000   -5.48460
35840.0000   -5.93253
35880.0000   -5.10596
35920.0000   -5.44799
35960.0000   -6.24266
36000.0000   -6.36073
36040.0000   -6.32595
36080.0000   -5.45971
36120.0000   -5.17617
36160.0000   -5.58819
36200.0000   -6.11595
36240.0000   -5.43477
36280.0000   -6.16767
36320.0000   -6.32597
36360.0000   -6.35178
36400.0000   -5.43206
36440.0000   -5.75988
36480.0000   -6.53603
36520.0000   -6.06543
36560.0000   -5.65789
36600.0000   -6.04821
36640.0000   -5.79404
36680.0000   -6.26647
36720.0000   -6.61566
36760.0000   -5.92596
36800.0000   -6.24418
36840.0000   -5.75016
36880.0000   -6.30100
36920.0000   -5.66976
36960.0000   -5.62503
37000.0000   -5.52149
37040.0000   -5.95217
37080.0000   -5.39383
37120.0000   -5.17384
37160.0000   -6.19503
37200.0000   -5.56036
37240.0000   -4.88861
37280.0000   -5.49303
37320.0000   -5.82783
37360.0000   -6.27076
37400.0000   -6.30867
37440.0000   -6.17567
37480.0000   -5.83167
37520.0000   -6.36371
37560.0000   -6.46017
37600.0000   -6.25336
37640.0000   -6.50579
37680.0000   -5.62250
37720.0000   -5.49929
37760.0000   -6.01774
37800.0000   -5.22963
37840.0000   -4.97079
37880.0000   -4.32969
37920.0000   -5.73362
37960.0000   -5.68222
38000.0000   -5.40931
38040.0000   -5.92123
38080.0000   -5.04835
38120.0000   -6.28756
38160.0000   -6.31505
38200.0000   -5.73813
38240.0000   -5.46650
38280.0000   -5.84827
38320.0000   -6.71811
38360.0000   -6.73227
38400.0000   -6.51092
38440.0000   -6.10600
38480.0000   -7.05804
38520.0000   -6.12927
38560.0000   -6.46621
38600.0000   -6.21243
38640.0000   -7.15246
38680.0000   -5.97931
38720.0000   -6.58017
38760.0000   -5.58805
38800.0000   -6.28689
38840.0000   -6.81230
38880.0000   -6.85322
38920.0000   -6.06660
38960.0000   -5.80655
39000.0000   -6.34195
39040.0000   -6.35322
39080.0000   -6.44975
39120.0000   -6.20732
39160.0000   -6.33038
39200.0000   -5.69290
39240.0000   -5.98645
39280.0000   -5.44706
39320.0000   -6.18966
39360.0000   -6.64736
39400.0000   -6.31095
39440.0000   -7.04349
39480.0000   -5.70389
39520.0000   -5.98212
39560.0000   -6.15904
39600.0000   -6.44351
39640.0000   -5.51479
39680.0000   -5.76973
39720.0000   -6.43971
39760.0000   -5.40644
39800.0000   -5.70098
39840.0000   -5.37362
39880.0000   -6.15939
39920.0000   -4.86934
39960.0000   -5.71363
40000.0000   -5.62157
40040.0000   -5.56002
40080.0000   -5.75658
40120.0000   -5.26181
40160.0000   -5.51000
40200.0000   -5.17650
40240.0000   -6.46040
40280.0000   -4.92380
40320.0000   -4.79078
40360.0000   -5.78283
40400.0000   -5.36011
40440.0000   -7.06821
40480.0000   -6.55173
40520.0000   -7.05484
40560.0000   -6.36030
40600.0000   -6.82765
40640.0000   -5.73506
40680.0000   -6.37109
40720.0000   -6.31870
40760.0000   -6.58904
40800.0000   -5.92226
40840.0000   -6.71177
40880.0000   -6.14035
40920.0000   -5.54455
40960.0000   -6.05288
41000.0000   -5.79392
41040.0000   -6.10840
41080.0000   -6.55360
41120.0000   -5.59471
41160.0000   -6.49019
41200.0000   -6.75499
41240.0000   -5.89549
41280.0000   -5.81918
41320.0000   -5.09846
41360.0000   -5.48086
41400.0000   -6.19521
41440.0000   -6.41105
41480.0000   -5.34614
41520.0000   -6.51656
41560.0000   -6.13497
41600.0000   -5.49858
41640.0000   -6.70471
41680.0000   -7.63771
41720.0000   -6.76506
41760.0000   -6.59268
41800.0000   -6.66110
41840.0000   -5.69991
41880.0000   -6.78540
41920.0000   -6.33964
41960.0000   -6.85266
42000.0000   -6.16738
42040.0000   -6.71245
42080.0000   -6.01782
42120.0000   -6.86799
42160.0000   -7.17098
42200.0000   -7.34235
42240.0000   -6.15778
42280.0000   -6.60476
42320.0000   -6.37759
42360.0000   -6.06043
42400.0000   -7.06834
42440.0000   -6.26469
42480.0000   -6.23156
42520.0000   -6.18249
42560.0000   -5.88227
42600.0000   -6.13054
42640.0000   -6.43009
42680.0000   -6.08950
42720.0000   -5.80584
42760.0000   -5.46778
42800.0000   -5.86945
42840.0000   -6.47245
42880.0000   -6.61821
42920.0000   -6.62862
42960.0000   -7.02038
43000.0000   -6.49583
43040.0000   -6.68054
43080.0000   -7.17026
43120.0000   -6.22672
43160.0000   -6.16219
43200.0000   -6.49040
43240.0000   -5.90606
43280.0000   -6.67911
43320.0000   -6.56634
43360.0000   -6.29240
43400.0000   -6.29498
43440.0000   -6.42221
43480.0000   -5.59333
43520.0000   -5.53706
43560.0000   -4.91269
43600.0000   -6.41489
43640.0000   -5.33383
43680.0000   -6.84033
43720.0000   -6.37931
43760.0000   -7.03794
43800.0000   -6.51266
43840.0000   -6.62357
43880.0000   -6.71482
43920.0000   -6.77948
43960.0000   -6.30185
44000.0000   -6.39278
44040.0000   -6.81868
44080.0000   -6.17272
44120.0000   -5.50889
44160.0000   -5.47331
44200.0000   -5.88048
44240.0000   -6.34026
44280.0000   -4.62268
44320.0000   -5.34658
44360.0000   -6.09825
44400.0000   -4.90389
44440.0000   -5.56034
44480.0000   -5.72055
44520.0000   -4.79435
44560.0000   -6.08046
44600.0000   -5.74060
44640.0000   -6.18657
44680.0000   -5.96275
44720.0000   -5.49365
44760.0000   -6.25705
44800.0000   -5.96511
44840.0000   -6.52038
44880.0000   -6.16537
44920.0000   -6.31667
44960.0000   -6.27198
45000.0000   -6.95549
45040.0000   -6.12288
45080.0000   -5.94549
45120.0000   -6.12254
45160.0000   -5.82199
45200.0000   -5.60952
45240.0000   -6.13327
45280.0000   -6.18013
45320.0000   -5.98125
45360.0000   -6.11599
45400.0000   -7.16463
45440.0000   -6.28792
45480.0000   -7.08479
45520.0000   -5.84403
45560.0000   -5.81453
45600.0000   -5.32413
45640.0000   -6.15693
45680.0000   -5.54165
45720.0000   -5.27325
45760.0000   -6.09910
45800.0000   -5.82037
45840.0000   -5.71645
45880.0000   -6.40396
45920.0000   -6.03763
45960.0000   -6.65367
46000.0000   -7.07248
46040.0000   -6.48647
46080.0000   -6.22605
46120.0000   -6.64622
46160.0000   -6.39745
46200.0000   -5.60840
46240.0000   -5.92867
46280.0000   -6.97671
46320.0000   -5.44412
46360.0000   -5.39213
46400.0000   -5.92152
46440.0000   -5.67994
46480.0000   -4.64784
46520.0000   -6.39237
46560.0000   -6.29866
46600.0000   -5.59126
46640.0000   -5.58193
46680.0000   -5.77197
46720.0000   -5.85415
46760.0000   -6.12862
46800.0000   -5.28030
46840.0000   -5.42184
46880.0000   -6.79500
46920.0000   -6.42127
46960.0000   -5.62116
47000.0000   -6.41507
47040.0000   -6.23069
47080.0000   -7.02044
47120.0000   -6.65779
47160.0000   -6.16982
47200.0000   -5.67049
47240.0000   -5.42470
47280.0000   -5.41143
47320.0000   -6.26646
47360.0000   -5.39252
47400.0000   -5.45310
47440.0000   -5.87374
47480.0000   -4.50388
47520.0000   -5.36158
47560.0000   -6.15268
47600.0000   -6.45996
47640.0000   -6.22703
47680.0000   -6.31823
47720.0000   -6.62321
47760.0000   -6.11580
47800.0000   -5.40323
47840.0000   -5.16502
47880.0000   -5.46332
47920.0000   -5.85729
47960.0000   -5.11404
48000.0000   -5.59825
48040.0000   -5.64061
48080.0000   -5.63007
48120.0000   -4.86271
48160.0000   -6.02528
48200.0000   -6.10283
48240.0000   -6.27542
48280.0000   -6.17809
48320.0000   -6.78879
48360.0000   -5.67392
48400.0000   -5.82097
48440.0000   -5.44108
48480.0000   -5.49016
48520.0000   -5.69722
48560.0000   -5.93480
48600.0000   -5.81420
48640.0000   -6.13994
48680.0000   -7.61530
48720.0000   -7.11960
48760.0000   -5.60532
48800.0000   -5.63011
48840.0000   -6.18038
48880.0000   -5.94697
48920.0000   -6.03941
48960.0000   -5.68564
49000.0000   -6.00099
49040.0000   -5.00648
49080.0000   -5.95619
49120.0000   -6.00877
49160.0000   -5.27367
49200.0000   -5.64113
49240.0000   -5.94712
49280.0000   -5.50549
49320.0000   -5.38463
49360.0000   -5.68473
49400.0000   -5.68921
49440.0000   -5.69185
49480.0000   -6.16437
49520.0000   -5.15785
49560.0000   -5.94718
49600.0000   -5.19445
49640.0000   -6.74436
49680.0000   -4.68896
49720.0000   -4.77668
49760.0000   -4.94398
49800.0000   -5.52471
49840.0000   -5.04577
49880.0000   -5.25487
49920.0000   -6.09254
49960.0000   -5.35349
50000.0000   -5.10865
50040.0000   -4.78696
50080.0000   -6.05373
50120.0000   -5.78938
50160.0000   -5.26951
50200.0000   -5.27795
50240.0000   -4.52413
50280.0000   -5.65671
50320.0000   -5.01376
50360.0000   -6.19481
50400.0000   -5.56400
50440.0000   -5.81011
50480.0000   -6.40328
50520.0000   -5.52543
50560.0000   -5.59749
50600.0000   -5.68346
50640.0000   -5.89017
50680.0000   -5.07066
50720.0000   -5.65949
50760.0000   -5.12021
50800.0000   -5.19508
50840.0000   -5.06371
50880.0000   -4.85013
50920.0000   -4.44443
50960.0000   -6.26303
51000.0000   -5.27343
51040.0000   -6.13284
51080.0000   -5.14331
51120.0000   -5.78900
51160.0000   -5.71115
51200.0000   -6.63238
51240.0000   -5.86394
51280.0000   -5.96001
51320.0000   -5.68130
51360.0000   -5.32428
51400.0000   -5.01765
51440.0000   -4.27079
51480.0000   -5.30490
51520.0000   -4.80752
51560.0000   -5.40128
51600.0000   -5.81722
51640.0000   -6.13388
51680.0000   -5.50423
51720.0000   -6.25034
51760.0000   -5.51238
51800.0000   -5.47250
51840.0000   -5.94083
51880.0000   -6.05457
51920.0000   -6.01473
51960.0000   -5.89687
52000.0000   -5.73633
52040.0000   -5.29009
52080.0000   -3.89088
52120.0000   -3.39388
52160.0000   -4.89486
52200.0000   -2.71485
52240.0000   -3.93682
52280.0000   -4.50404
52320.0000   -3.51970
52360.0000   -3.74474
52400.0000   -3.82636
52440.0000   -3.75921
52480.0000   -3.78369
52520.0000   -3.43343
52560.0000   -4.02117
52600.0000   -3.35581
52640.0000   -3.96383
52680.0000   -4.36720
52720.0000   -4.91946
52760.0000   -5.63787
52800.0000   -4.90066
52840.0000   -5.84736
52880.0000   -4.56721
52920.0000   -4.35896
52960.0000   -4.94409
53000.0000   -5.49268
53040.0000   -5.46571
53080.0000   -4.91228
53120.0000   -5.06449
53160.0000   -6.00325
53200.0000   -5.48530
53240.0000   -5.42679
53280.0000   -5.63823
53320.0000   -5.93414
53360.0000   -5.52843
53400.0000   -4.70543
53440.0000   -5.08973
53480.0000   -6.46359
53520.0000   -6.05971
53560.0000   -5.75525
53600.0000   -6.58895
53640.0000   -5.57300
53680.0000   -5.94814
53720.0000   -5.87672
53760.0000   -6.01946
53800.0000   -5.75630
53840.0000   -5.22077
53880.0000   -6.27588
53920.0000   -5.92469
53960.0000   -5.68641
54000.0000   -5.22630
54040.0000   -5.03291
54080.0000   -5.30129
54120.0000   -5.64615
54160.0000   -5.37715
54200.0000   -5.62469
54240.0000   -5.72010
54280.0000   -5.18592
54320.0000   -5.89866
54360.0000   -5.16407
54400.0000   -4.74794
54440.0000   -6.43285
54480.0000   -5.89819
54520.0000   -5.46645
54560.0000   -6.57906
54600.0000   -6.66959
54640.0000   -5.18840
54680.0000   -4.62512
54720.0000   -5.85488
54760.0000   -5.20211
54800.0000   -5.38088
54840.0000   -5.29734
54880.0000   -5.54258
54920.0000   -6.23818
54960.0000   -6.40713
55000.0000   -5.12326
55040.0000   -3.97235
55080.0000   -5.07634
55120.0000   -4.59502
55160.0000   -4.90978
55200.0000   -4.61270
55240.0000   -3.86467
55280.0000   -4.86777
55320.0000   -5.53934
55360.0000   -4.37793
55400.0000   -4.92129
55440.0000   -6.07229
55480.0000   -4.58337
55520.0000   -5.07244
55560.0000   -4.42036
55600.0000   -4.55155
55640.0000   -5.54614
55680.0000   -5.36740
55720.0000   -4.45028
55760.0000   -4.33636
55800.0000   -4.23905
55840.0000   -5.11336
55880.0000   -4.52571
55920.0000   -4.39349
55960.0000   -4.89025
56000.0000   -4.73798
56040.0000   -5.04158
56080.0000   -4.86100
56120.0000   -4.38502
56160.0000   -3.55963
56200.0000   -5.11844
56240.0000   -5.00620
56280.0000   -4.84553
56320.0000   -4.60252
56360.0000   -4.97932
56400.0000   -5.21827
56440.0000   -3.77668
56480.0000   -4.79272
56520.0000   -5.55210
56560.0000   -5.16541
56600.0000   -5.18228
56640.0000   -5.59298
56680.0000   -4.97900
56720.0000   -5.35880
56760.0000   -4.90570
56800.0000   -5.46992
56840.0000   -5.12866
56880.0000   -4.84340
56920.0000   -4.55618
56960.0000   -4.58070
57000.0000   -5.59042
57040.0000   -5.31553
57080.0000   -5.11824
57120.0000   -4.30797
57160.0000   -5.02191
57200.0000   -5.30750
57240.0000   -4.16344
57280.0000   -4.79966
57320.0000   -5.20967
57360.0000   -5.34107
57400.0000   -5.92741
57440.0000   -5.39011
57480.0000   -5.48706
57520.0000   -5.31512
57560.0000   -6.80068
57600.0000   -5.24956
57640.0000   -5.45723
57680.0000   -4.19693
57720.0000   -4.40818
57760.0000   -4.67260
57800.0000   -5.11818
57840.0000   -5.87761
57880.0000   -5.68259
57920.0000   -4.76299
57960.0000   -4.52681
58000.0000   -5.24337
58040.0000   -5.14449
58080.0000   -5.24361
58120.0000   -5.21230
58160.0000   -6.00213
58200.0000   -5.53255
58240.0000   -5.40619
58280.0000   -6.26439
58320.0000   -6.58266
58360.0000   -6.07370
58400.0000   -6.08905
58440.0000   -5.97810
58480.0000   -5.18862
58520.0000   -5.11072
58560.0000   -5.90373
58600.0000   -5.13693
58640.0000   -4.49444
58680.0000   -5.35964
58720.0000   -4.09607
58760.0000   -5.18347
58800.0000   -5.24122
58840.0000   -5.09817
58880.0000   -5.44203
58920.0000   -5.40508
58960.0000   -4.71970
59000.0000   -5.51066
59040.0000   -5.17913
59080.0000   -5.25398
59120.0000   -5.16633
59160.0000   -5.67609
59200.0000   -4.97104
59240.0000   -4.82967
59280.0000   -4.78735
59320.0000   -4.55774
59360.0000   -4.77459
59400.0000   -3.98811
59440.0000   -4.62501
59480.0000   -5.04823
59520.0000   -4.59240
59560.0000   -5.23757
59600.0000   -4.98417
59640.0000   -5.71745
59680.0000   -5.65791
59720.0000   -6.10177
59760.0000   -5.08968
59800.0000   -6.20479
59840.0000   -6.85627
59880.0000   -5.66846
59920.0000   -6.02467
59960.0000   -6.45747
60000.0000   -5.54881
60040.0000   -5.10180
60080.0000   -5.49344
60120.0000   -5.79423
60160.0000   -5.48686
60200.0000   -5.81683
60240.0000   -4.72119
60280.0000   -5.01262
60320.0000   -6.11003
60360.0000   -5.73304
60400.0000   -5.79191
60440.0000   -5.74193
60480.0000   -5.29458
60520.0000   -5.92453
60560.0000   -5.62997
60600.0000   -4.82140
60640.0000   -5.29242
60680.0000   -5.93496
60720.0000   -6.03748
60760.0000   -5.59922
60800.0000   -4.79653
60840.0000   -5.85929
60880.0000   -5.37554
60920.0000   -5.15016
60960.0000   -5.04730
61000.0000   -5.53665
61040.0000   -5.42717
61080.0000   -4.91153
61120.0000   -5.37639
61160.0000   -5.30627
61200.0000   -6.29269
61240.0000   -6.10608
61280.0000   -5.41635
61320.0000   -5.68101
61360.0000   -4.89512
61400.0000   -5.16523
61440.0000   -5.53049
61480.0000   -6.16613
61520.0000   -5.49537
61560.0000   -5.17013
61600.0000   -5.80679
61640.0000   -6.21245
61680.0000   -5.74588
61720.0000   -5.22344
61760.0000   -5.35888
61800.0000   -5.55894
61840.0000   -6.36155
61880.0000   -5.66155
61920.0000   -5.28163
61960.0000   -5.27253
62000.0000   -5.59443
62040.0000   -6.13372
62080.0000   -6.21052
62120.0000   -5.86381
62160.0000   -5.66747
62200.0000   -5.55734
62240.0000   -5.08580
62280.0000   -5.67567
62320.0000   -6.06002
62360.0000   -5.35644
62400.0000   -5.17855
62440.0000   -5.60068
62480.0000   -5.70963
62520.0000   -5.56813
62560.0000   -5.87134
62600.0000   -4.53389
62640.0000   -5.66252
62680.0000   -6.36717
62720.0000   -5.59409
62760.0000   -5.84886
62800.0000   -6.04500
62840.0000   -6.40440
62880.0000   -5.42255
62920.0000   -5.65755
62960.0000   -5.93231
63000.0000   -6.04373
63040.0000   -5.93720
63080.0000   -5.61865
63120.0000   -5.73948
63160.0000   -6.04211
63200.0000   -6.32138
63240.0000   -5.77237
63280.0000   -6.47502
63320.0000   -5.64267
63360.0000   -5.08281
63400.0000   -5.62145
63440.0000   -5.39654
63480.0000   -5.37555
63520.0000   -5.55611
63560.0000   -5.64062
63600.0000   -4.97605
63640.0000   -5.52085
63680.0000   -4.71298
63720.0000   -5.63262
63760.0000   -6.54258
63800.0000   -6.21253
63840.0000   -5.38020
63880.0000   -5.22322
63920.0000   -5.42383
63960.0000   -5.92355
64000.0000   -5.91842
64040.0000   -5.42762
64080.0000   -5.11104
64120.0000   -6.27518
64160.0000   -5.19934
64200.0000   -6.05606
64240.0000   -5.33266
64280.0000   -5.58379
64320.0000   -5.92412
64360.0000   -6.32850
64400.0000   -5.52668
64440.0000   -6.41512
64480.0000   -5.47250
64520.0000   -5.96053
64560.0000   -5.74012
64600.0000   -5.78682
64640.0000   -6.22834
64680.0000   -5.78303
64720.0000   -5.53701
64760.0000   -5.33500
64800.0000   -5.55994
64840.0000   -5.81522
64880.0000   -5.14113
64920.0000   -6.86843
64960.0000   -6.16549
65000.0000   -6.03246
65040.0000   -5.33605
65080.0000   -5.62904
65120.0000   -5.63049
65160.0000   -5.57181
65200.0000   -5.93480
65240.0000   -5.61696
65280.0000   -5.58447
65320.0000   -5.63534
65360.0000   -6.18716
65400.0000   -6.14276
65440.0000   -6.22609
65480.0000   -5.56149
65520.0000   -6.10762
65560.0000   -6.06708
65600.0000   -7.54313
65640.0000   -5.90678
65680.0000   -5.25001
65720.0000   -5.63332
65760.0000   -5.00448
65800.0000   -5.92007
65840.0000   -5.60848
65880.0000   -5.48399
65920.0000   -5.52343
65960.0000   -6.09718
66000.0000   -5.77212
66040.0000   -5.74277
66080.0000   -6.14095
66120.0000   -5.65070
66160.0000   -6.27494
66200.0000   -5.56521
66240.0000   -5.87928
66280.0000   -5.46169
66320.0000   -5.06771
66360.0000   -5.52456
66400.0000   -5.59708
66440.0000   -5.85651
66480.0000   -5.65327
66520.0000   -5.31980
66560.0000   -5.53226
66600.0000   -5.69284
66640.0000   -5.72447
66680.0000   -5.48544
66720.0000   -4.76015
66760.0000   -5.17658
66800.0000   -5.71574
66840.0000   -6.00906
66880.0000   -5.76562
66920.0000   -5.94016
66960.0000   -5.64102
67000.0000   -4.84759
67040.0000   -5.62628
67080.0000   -5.46035
67120.0000   -6.30001
67160.0000   -6.05858
67200.0000   -5.10624
67240.0000   -5.44262
67280.0000   -6.12125
67320.0000   -5.88329
67360.0000   -6.05928
67400.0000   -5.74016
67440.0000   -6.12780
67480.0000   -5.00303
67520.0000   -5.11409
67560.0000   -6.30852
67600.0000   -5.63891
67640.0000   -5.56040
67680.0000   -5.77410
67720.0000   -5.57380
67760.0000   -6.21750
67800.0000   -6.40252
67840.0000   -6.32542
67880.0000   -5.94325
67920.0000   -6.87417
67960.0000   -7.25780
68000.0000   -6.30677
68040.0000   -6.71363
68080.0000   -6.35513
68120.0000   -6.63434
68160.0000   -6.53195
68200.0000   -6.30096
68240.0000   -6.54462
68280.0000   -6.61579
68320.0000   -5.51357
68360.0000   -5.92052
68400.0000   -5.78060
68440.0000   -6.25343
68480.0000   -5.80227
68520.0000   -5.78369
68560.0000   -5.68752
68600.0000   -5.15871
68640.0000   -4.79662
68680.0000   -6.53975
68720.0000   -5.84756
68760.0000   -5.31472
68800.0000   -5.36599
68840.0000   -5.78595
68880.0000   -6.58162
68920.0000   -4.61966
68960.0000   -5.95490
69000.0000   -4.20290
69040.0000   -5.65415
69080.0000   -6.24125
69120.0000   -5.63207
69160.0000   -7.69110
69200.0000   -6.19654
69240.0000   -5.48480
69280.0000   -6.42644
69320.0000   -5.99621
69360.0000   -5.74383
69400.0000   -5.44900
69440.0000   -5.28020
69480.0000   -4.98141
69520.0000   -4.83085
69560.0000   -5.59146
69600.0000   -5.16418
69640.0000   -5.66036
69680.0000   -6.68652
69720.0000   -5.06370
69760.0000   -5.57793
69800.0000   -5.60150
69840.0000   -5.28399
69880.0000   -6.07965
69920.0000   -5.69909
69960.0000   -5.10027
70000.0000   -5.87616
70040.0000   -5.62832
70080.0000   -5.40536
70120.0000   -4.78714
70160.0000   -4.60731
70200.0000   -5.51438
70240.0000   -5.87561
70280.0000   -5.34412
70320.0000   -6.29466
70360.0000   -5.82569
70400.0000   -4.98567
70440.0000   -5.46750
70480.0000   -6.46833
70520.0000   -6.40059
70560.0000   -5.96475
70600.0000   -5.76492
70640.0000   -5.98075
70680.0000   -5.36428
70720.0000   -6.24647
70760.0000   -5.27647
70800.0000   -5.91533
70840.0000   -6.56911
70880.0000   -6.29854
70920.0000   -5.91168
70960.0000   -5.07220
71000.0000   -5.86406
71040.0000   -5.06054
71080.0000   -5.15110
71120.0000   -5.22208
71160.0000   -5.31561
71200.0000   -5.19873
71240.0000   -5.89303
71280.0000   -6.35000
71320.0000   -5.82209
71360.0000   -5.55056
71400.0000   -5.99557
71440.0000   -4.86671
71480.0000   -5.32045
71520.0000   -5.46449
71560.0000   -5.47346
71600.0000   -5.70026
71640.0000   -6.04243
71680.0000   -5.81828
71720.0000   -5.43015
71760.0000   -4.91543
71800.0000   -5.38945
71840.0000   -5.35166
71880.0000   -5.51402
71920.0000   -5.81516
71960.0000   -5.65252
72000.0000   -5.87987
72040.0000   -6.09315
72080.0000   -5.88092
72120.0000   -5.94822
72160.0000   -5.90220
72200.0000   -5.42338
72240.0000   -6.39806
72280.0000   -6.14435
72320.0000   -6.11986
72360.0000   -6.76417
72400.0000   -6.00465
72440.0000   -6.08481
72480.0000   -5.53125
72520.0000   -6.06856
72560.0000   -5.81603
72600.0000   -5.10639
72640.0000   -5.98109
72680.0000   -5.45016
72720.0000   -4.75824
72760.0000   -5.53405
72800.0000   -4.19806
72840.0000   -4.92099
72880.0000   -4.33991
72920.0000   -5.18557
72960.0000   -6.06125
73000.0000   -5.39798
73040.0000   -5.90579
73080.0000   -7.14749
73120.0000   -6.39745
73160.0000   -5.91546
73200.0000   -5.86420
73240.0000   -5.26541
73280.0000   -5.96558
73320.0000   -5.54329
73360.0000   -5.81641
73400.0000   -6.31973
73440.0000   -6.16709
73480.0000   -5.33231
73520.0000   -4.71763
73560.0000   -4.96750
73600.0000   -5.07348
73640.0000   -5.83279
73680.0000   -5.56876
73720.0000   -4.77489
73760.0000   -5.25417
73800.0000   -5.55307
73840.0000   -5.83847
73880.0000   -5.46316
73920.0000   -5.89427
73960.0000   -5.70289
74000.0000   -6.30063
74040.0000   -5.17408
74080.0000   -5.31933
74120.0000   -5.53295
74160.0000   -5.66222
74200.0000   -5.97263
74240.0000   -5.97841
74280.0000   -4.62944
74320.0000   -5.57807
74360.0000   -5.00410
74400.0000   -5.20897
74440.0000   -5.54610
74480.0000   -5.26799
74520.0000   -5.78491
74560.0000   -6.59388
74600.0000   -6.30448
74640.0000   -5.86590
74680.0000   -5.31347
74720.0000   -5.99174
74760.0000   -6.02400
74800.0000   -6.14007
74840.0000   -5.15344
74880.0000   -5.50570
74920.0000   -6.09774
74960.0000   -6.21120
75000.0000   -5.66481
75040.0000   -5.34471
75080.0000   -5.03172
75120.0000   -5.86266
75160.0000   -5.34822
75200.0000   -5.54354
75240.0000   -5.70052
75280.0000   -5.90247
75320.0000   -5.68208
75360.0000   -6.51471
75400.0000   -6.12267
75440.0000   -6.24930
75480.0000   -5.92883
75520.0000   -5.71322
75560.0000   -5.20398
75600.0000   -6.63669
75640.0000   -7.07420
75680.0000   -6.99005
75720.0000   -6.85326
75760.0000   -6.07427
75800.0000   -6.28311
75840.0000   -5.85561
75880.0000   -5.91558
75920.0000   -7.05492
75960.0000   -5.32072
76000.0000   -5.76667
76040.0000   -6.46073
76080.0000   -5.76142
76120.0000   -4.90188
76160.0000   -6.61595
76200.0000   -6.13956
76240.0000   -5.67112
76280.0000   -6.08527
76320.0000   -5.39806
76360.0000   -5.98117
76400.0000   -5.70247
76440.0000   -5.12614
76480.0000   -5.63598
76520.0000   -5.27135
76560.0000   -5.97000
76600.0000   -5.55162
76640.0000   -5.47335
76680.0000   -5.31845
76720.0000   -6.11973
76760.0000   -5.95254
76800.0000   -5.86535
76840.0000   -5.85197
76880.0000   -6.23807
76920.0000   -6.70775
76960.0000   -6.23818
77000.0000   -5.73107
77040.0000   -5.31524
77080.0000   -6.33148
77120.0000   -6.42537
77160.0000   -5.96433
77200.0000   -5.57122
77240.0000   -5.06938
77280.0000   -6.46830
77320.0000   -6.37314
77360.0000   -6.43821
77400.0000   -7.02101
77440.0000   -6.83894
77480.0000   -5.62818
77520.0000   -5.58193
77560.0000   -6.51327
77600.0000   -5.50757
77640.0000   -6.62558
77680.0000   -5.11771
77720.0000   -6.11388
77760.0000   -5.92748
77800.0000   -6.41582
77840.0000   -6.06073
77880.0000   -5.97963
77920.0000   -6.52705
77960.0000   -6.50712
78000.0000   -6.08609
78040.0000   -5.84899
78080.0000   -6.38014
78120.0000   -5.89119
78160.0000   -5.39039
78200.0000   -5.75019
78240.0000   -5.83401
78280.0000   -5.12525
78320.0000   -5.53502
78360.0000   -5.92990
78400.0000   -5.65826
78440.0000   -6.18223
78480.0000   -5.66387
78520.0000   -5.19445
78560.0000   -5.03870
78600.0000   -5.08453
78640.0000   -5.40017
78680.0000   -5.12346
78720.0000   -5.23144
78760.0000   -4.76670
78800.0000   -4.96996
78840.0000   -5.01297
78880.0000   -5.55553
78920.0000   -5.93671
78960.0000   -6.47493
79000.0000   -5.37364
79040.0000   -5.65318
79080.0000   -5.44883
79120.0000   -6.75040
79160.0000   -5.56995
79200.0000   -4.88540
79240.0000   -5.15450
79280.0000   -5.88555
79320.0000   -6.08299
79360.0000   -6.05013
79400.0000   -5.51384
79440.0000   -5.71117
79480.0000   -5.58899
79520.0000   -5.49753
79560.0000   -4.88615
79600.0000   -4.90898
79640.0000   -5.40473
79680.0000   -5.42910
79720.0000   -5.98432
79760.0000   -6.14628
79800.0000   -5.08304
79840.0000   -5.81760
79880.0000   -4.93737
79920.0000   -6.11230
79960.0000   -5.69492
80000.0000   -6.06050
80040.0000   -5.52254
80080.0000   -5.81748
80120.0000   -6.22022
80160.0000   -5.68177
80200.0000   -5.61102
80240.0000   -6.50731
80280.0000   -6.80052
80320.0000   -5.97232
80360.0000   -6.05812
80400.0000   -6.72059
80440.0000   -5.74100
80480.0000   -6.39237
80520.0000   -6.51163
80560.0000   -5.73510
80600.0000   -6.18180
80640.0000   -5.93395
80680.0000   -5.36425
80720.0000   -6.60568
80760.0000   -6.07496
80800.0000   -5.87737
80840.0000   -6.09448
80880.0000   -5.40797
80920.0000   -4.66747
80960.0000   -5.20485
81000.0000   -5.35261
81040.0000   -5.60201
81080.0000   -6.45640
81120.0000   -6.00235
81160.0000   -5.95414
81200.0000   -5.69367
81240.0000   -5.37344
81280.0000   -6.10190
81320.0000   -5.21309
81360.0000   -4.48433
81400.0000   -5.47308
81440.0000   -5.15297
81480.0000   -5.77192
81520.0000   -6.07227
81560.0000   -4.81012
81600.0000   -4.59029
81640.0000   -5.17855
81680.0000   -5.63667
81720.0000   -5.37335
81760.0000   -4.03508
81800.0000   -5.51602
81840.0000   -6.29332
81880.0000   -4.34301
81920.0000   -5.46742
81960.0000   -4.96249
82000.0000   -5.01315
82040.0000   -4.86713
82080.0000   -5.37116
82120.0000   -5.30348
82160.0000   -4.99558
82200.0000   -4.86174
82240.0000   -6.44270
82280.0000   -5.29852
82320.0000   -5.37160
82360.0000   -5.86730
82400.0000   -5.95910
82440.0000   -5.58227
82480.0000   -5.33094
82520.0000   -4.73711
82560.0000   -4.90244
82600.0000   -4.80645
82640.0000   -4.88250
82680.0000   -4.73121
82720.0000   -6.17888
82760.0000   -4.33639
82800.0000   -5.34480
82840.0000   -5.32999
82880.0000   -5.46431
82920.0000   -6.17481
82960.0000   -6.43789
83000.0000   -5.84916
83040.0000   -6.15333
83080.0000   -6.01326
83120.0000   -5.59793
83160.0000   -5.60410
83200.0000   -4.21855
83240.0000   -5.44658
83280.0000   -5.56253
83320.0000   -5.46555
83360.0000   -4.71733
83400.0000   -5.30684
83440.0000   -5.22556
83480.0000   -4.51471
83520.0000   -6.04859
83560.0000   -5.51858
83600.0000   -5.54792
83640.0000   -4.92199
83680.0000   -5.72127
83720.0000   -5.53507
83760.0000   -5.08552
83800.0000   -5.45795
83840.0000   -4.70765
83880.0000   -5.16023
83920.0000   -6.06205
83960.0000   -4.61440
84000.0000   -5.42421
84040.0000   -5.69600
84080.0000   -6.08762
84120.0000   -5.85731
84160.0000   -5.05235
84200.0000   -5.33059
84240.0000   -5.35075
84280.0000   -5.63899
84320.0000   -4.81795
84360.0000   -5.21573
84400.0000   -4.88805
84440.0000   -4.87036
84480.0000   -4.56681
84520.0000   -3.87265
84560.0000   -4.66024
84600.0000   -5.56808
84640.0000   -4.97756
84680.0000   -4.71551
84720.0000   -5.39256
84760.0000   -6.87099
84800.0000   -6.54695
84840.0000   -5.87367
84880.0000   -5.77692
84920.0000   -4.41827
84960.0000   -4.99657
85000.0000   -4.73818
85040.0000   -5.13792
85080.0000   -5.69563
85120.0000   -6.26319
85160.0000   -5.89007
85200.0000   -5.74368
85240.0000   -5.24761
85280.0000   -4.77360
85320.0000   -5.54474
85360.0000   -5.78313
85400.0000   -6.10980
85440.0000   -4.66121
85480.0000   -5.30627
85520.0000   -5.73958
85560.0000   -5.86841
85600.0000   -6.31461
85640.0000   -5.97660
85680.0000   -4.74728
85720.0000   -5.64553
85760.0000   -6.26688
85800.0000   -4.69685
85840.0000   -4.22475
85880.0000   -4.76009
85920.0000   -5.29806
85960.0000   -5.51103
86000.0000   -4.73567
86040.0000   -6.35730
86080.0000   -5.46287
86120.0000   -4.81475
86160.0000   -5.89426
86200.0000   -4.88214
86240.0000   -4.96993
86280.0000   -4.96602
86320.0000   -5.15804
86360.0000   -6.48364
86400.0000   -5.08087
86440.0000   -5.28892
86480.0000   -5.26630
86520.0000   -5.04692
86560.0000   -5.25248
86600.0000   -5.08023
86640.0000   -5.48178
86680.0000   -6.36438
86720.0000   -4.91851
86760.0000   -4.68118
86800.0000   -6.16085
86840.0000   -4.14842
86880.0000   -4.44068
86920.0000   -4.78186
86960.0000   -5.18724
87000.0000   -5.22124
87040.0000   -5.38734
87080.0000   -5.39265
87120.0000   -6.19380
87160.0000   -5.18268
87200.0000   -5.58581
87240.0000   -6.01770
87280.0000   -4.72822
87320.0000   -5.59542
87360.0000   -4.68789
87400.0000   -4.67520
87440.0000   -4.43934
87480.0000   -5.23496
87520.0000   -5.64578
87560.0000   -4.59025
87600.0000   -4.46296
87640.0000   -5.97917
87680.0000   -4.18233
87720.0000   -5.48345
87760.0000   -4.70762
87800.0000   -5.33568
87840.0000   -4.36002
87880.0000   -4.76627
87920.0000   -5.69340
87960.0000   -5.30030
88000.0000   -4.75848
88040.0000   -4.96558
88080.0000   -5.76464
88120.0000   -4.51609
88160.0000   -3.90489
88200.0000   -4.82361
88240.0000   -4.97554
88280.0000   -4.64982
88320.0000   -4.76252
88360.0000   -4.74358
88400.0000   -4.36227
88440.0000   -5.23019
88480.0000   -4.95143
88520.0000   -4.65773
88560.0000   -5.87561
88600.0000   -4.50730
88640.0000   -4.66585
88680.0000   -4.69402
88720.0000   -5.00009
88760.0000   -4.53167
88800.0000   -4.28069
88840.0000   -4.02174
88880.0000   -4.77749
88920.0000   -4.97183
88960.0000   -4.30406
89000.0000   -5.38751
89040.0000   -4.70238
89080.0000   -5.54587
89120.0000   -5.71844
89160.0000   -6.28664
89200.0000   -4.41727
89240.0000   -5.42654
89280.0000   -5.28779
89320.0000   -5.03686
89360.0000   -4.46049
89400.0000   -4.96163
89440.0000   -5.81169
89480.0000   -5.84430
89520.0000   -4.07241
89560.0000   -4.72147
89600.0000   -5.67320
89640.0000   -5.54033
89680.0000   -5.27929
89720.0000   -4.75778
89760.0000   -5.41213
89800.0000   -5.02241
89840.0000   -4.73921
89880.0000   -4.66356
89920.0000   -6.23638
89960.0000   -6.21170
90000.0000   -5.73691
90040.0000   -5.21274
90080.0000   -5.45858
90120.0000   -5.68858
90160.0000   -5.04632
90200.0000   -6.06014
90240.0000   -6.14620
90280.0000   -5.28800
90320.0000   -4.91312
90360.0000   -5.02484
90400.0000   -4.90781
90440.0000   -5.08259
90480.0000   -4.75099
90520.0000   -5.08205
90560.0000   -5.09261
90600.0000   -5.80990
90640.0000   -5.78736
90680.0000   -5.18401
90720.0000   -5.35169
90760.0000   -5.33974
90800.0000   -4.69060
90840.0000   -6.42350
90880.0000   -5.01196
90920.0000   -5.00765
90960.0000   -5.55207
91000.0000   -5.25130
91040.0000   -5.25608
91080.0000   -4.27306
91120.0000   -4.79077
91160.0000   -4.84418
91200.0000   -4.80271
91240.0000   -5.04580
91280.0000   -4.76404
91320.0000   -4.03075
91360.0000   -4.71508
91400.0000   -5.23525
91440.0000   -5.71191
91480.0000   -4.60174
91520.0000   -4.81678
91560.0000   -4.12972
91600.0000   -4.22046
91640.0000   -4.48973
91680.0000   -4.81154
91720.0000   -4.88080
91760.0000   -5.24538
91800.0000   -4.78155
91840.0000   -5.76698
91880.0000   -5.51557
91920.0000   -4.94739
91960.0000   -5.23400
92000.0000   -4.35719
92040.0000   -4.96933
92080.0000   -5.47154
92120.0000   -5.71888
92160.0000   -5.11373
92200.0000   -5.28873
92240.0000   -5.94313
92280.0000   -5.55264
92320.0000   -5.83855
92360.0000   -5.86457
92400.0000   -5.57808
92440.0000   -5.08952
92480.0000   -5.23514
92520.0000   -5.58537
92560.0000   -5.41591
92600.0000   -4.68604
92640.0000   -5.31463
92680.0000   -5.59652
92720.0000   -5.82001
92760.0000   -5.39522
92800.0000   -5.33970
92840.0000   -4.72967
92880.0000   -5.26071
92920.0000   -5.49888
92960.0000   -5.15310
93000.0000   -5.41449
93040.0000   -5.58723
93080.0000   -4.46686
93120.0000   -6.10086
93160.0000   -5.05223
93200.0000   -6.19999
93240.0000   -5.04558
93280.0000   -6.54245
93320.0000   -5.85878
93360.0000   -5.74714
93400.0000   -5.83029
93440.0000   -5.53992
93480.0000   -5.38582
93520.0000   -5.29532
93560.0000   -5.25071
93600.0000   -4.95743
93640.0000   -5.31186
93680.0000   -6.39904
93720.0000   -6.04421
93760.0000   -5.66438
93800.0000   -5.56411
93840.0000   -5.41889
93880.0000   -6.00901
93920.0000   -5.85288
93960.0000   -6.14057
94000.0000   -4.93794
94040.0000   -6.04417
94080.0000   -5.87553
94120.0000   -5.48622
94160.0000   -4.80372
94200.0000   -5.16542
94240.0000   -5.20526
94280.0000   -5.82932
94320.0000   -5.34459
94360.0000   -5.95097
94400.0000   -4.86652
94440.0000   -5.29960
94480.0000   -5.42406
94520.0000   -5.80223
94560.0000   -6.05692
94600.0000   -4.60301
94640.0000   -4.92743
94680.0000   -5.38339
94720.0000   -5.54762
94760.0000   -5.66068
94800.0000   -5.27519
94840.0000   -5.14260
94880.0000   -5.58516
94920.0000   -5.57809
94960.0000   -4.57964
95000.0000   -5.07397
95040.0000   -5.44786
95080.0000   -4.71232
95120.0000   -4.96737
95160.0000   -5.02775
95200.0000   -5.29571
95240.0000   -5.44986
95280.0000   -5.24670
95320.0000   -6.07486
95360.0000   -6.03498
95400.0000   -5.92849
95440.0000   -5.13257
95480.0000   -5.13857
95520.0000   -5.98650
95560.0000   -5.45913
95600.0000   -4.94389
95640.0000   -5.20183
95680.0000   -5.12558
95720.0000   -5.61085
95760.0000   -4.51610
95800.0000   -5.26641
95840.0000   -4.35183
95880.0000   -4.47708
95920.0000   -4.78224
95960.0000   -4.92650
96000.0000   -5.26001
96040.0000   -6.83314
96080.0000   -5.90872
96120.0000   -6.19087
96160.0000   -6.29860
96200.0000   -5.52005
96240.0000   -5.95018
96280.0000   -5.61245
96320.0000   -5.02104
96360.0000   -4.83011
96400.0000   -5.85138
96440.0000   -6.06573
96480.0000   -6.02199
96520.0000   -6.35088
96560.0000   -5.16959
96600.0000   -6.47003
96640.0000   -4.26841
96680.0000   -5.94418
96720.0000   -5.97598
96760.0000   -6.77357
96800.0000   -6.14664
96840.0000   -6.36123
96880.0000   -5.41599
96920.0000   -6.14347
96960.0000   -5.62339
97000.0000   -5.94726
97040.0000   -5.55408
97080.0000   -5.20363
97120.0000   -5.11627
97160.0000   -5.62163
97200.0000   -4.94901
97240.0000   -5.03494
97280.0000   -3.91398
97320.0000   -5.35541
97360.0000   -5.23554
97400.0000   -5.60616
97440.0000   -5.33511
97480.0000   -4.40012
97520.0000   -4.35042
97560.0000   -5.40056
97600.0000   -4.86253
97640.0000   -4.90839
97680.0000   -4.61884
97720.0000   -4.55057
97760.0000   -5.35891
97800.0000   -5.71919
97840.0000   -6.06531
97880.0000   -4.73870
97920.0000   -4.90359
97960.0000   -4.55583
98000.0000   -4.72240
98040.0000   -4.21175
98080.0000   -5.17693
98120.0000   -5.42848
98160.0000   -5.04322
98200.0000   -5.83200
98240.0000   -5.01050
98280.0000   -5.36311
98320.0000   -6.01908
98360.0000   -5.47683
98400.0000   -6.09564
98440.0000   -4.65339
98480.0000   -6.27969
98520.0000   -5.63589
98560.0000   -5.81484
98600.0000   -5.75273
98640.0000   -5.27691
98680.0000   -5.59350
98720.0000   -5.05512
98760.0000   -5.69083
98800.0000   -4.89745
98840.0000   -4.54953
98880.0000   -5.53690
98920.0000   -4.96324
98960.0000   -4.60616
99000.0000   -4.73702
99040.0000   -5.04801
99080.0000   -4.93988
99120.0000   -5.79028
99160.0000   -5.57105
99200.0000   -4.84981
99240.0000   -5.48323
99280.0000   -5.15898
99320.0000   -4.82312
99360.0000   -5.64327
99400.0000   -5.50469
99440.0000   -5.26791
99480.0000   -5.20820
99520.0000   -5.10823
99560.0000   -4.78600
99600.0000   -5.02583
99640.0000   -4.78549
99680.0000   -5.54670
99720.0000   -5.58621
99760.0000   -5.95759
99800.0000   -5.38688
99840.0000   -5.40642
99880.0000   -6.04140
99920.0000   -5.78885
99960.0000   -5.64852
100000.0000   -5.98798
100040.0000   -5.11866
100080.0000   -5.23758
100120.0000   -5.23239
100160.0000   -5.52146
100200.0000   -6.32928
100240.0000   -5.90405
100280.0000   -5.77091
100320.0000   -6.12182
100360.0000   -6.18970
100400.0000   -6.26679
100440.0000   -6.39272
100480.0000   -6.56233
100520.0000   -6.08050
100560.0000   -3.82594
100600.0000   -4.74479
100640.0000   -5.60439
100680.0000   -5.87134
100720.0000   -5.04915
100760.0000   -4.94267
100800.0000   -5.00710
100840.0000   -4.87032
100880.0000   -5.50270
100920.0000   -5.71950
100960.0000   -5.60434
101000.0000   -4.91378
101040.0000   -5.75273
101080.0000   -5.71807
101120.0000   -5.61023
101160.0000   -6.40568
101200.0000   -5.94794
101240.0000   -5.46853
101280.0000   -5.02986
101320.0000   -4.90098
101360.0000   -5.33617
101400.0000   -6.27926
101440.0000   -5.53008
101480.0000   -5.63687
101520.0000   -4.98569
101560.0000   -5.47650
101600.0000   -5.30162
101640.0000   -4.98886
101680.0000   -6.00280
101720.0000   -4.67909
101760.0000   -5.24428
101800.0000   -5.38284
101840.0000   -4.95860
101880.0000   -5.82646
101920.0000   -6.37568
101960.0000   -5.71794
102000.0000   -4.54024
102040.0000   -4.60735
102080.0000   -5.33355
102120.0000   -5.42381
102160.0000   -5.00789
102200.0000   -5.37674
102240.0000   -6.10480
102280.0000   -4.94445
102320.0000   -5.15105
102360.0000   -5.71597
102400.0000   -4.81146
102440.0000   -4.32907
102480.0000   -5.21240
102520.0000   -6.27276
102560.0000   -5.76370
102600.0000   -5.28349
102640.0000   -5.57663
102680.0000   -6.32917
102720.0000   -5.57780
102760.0000   -5.77753
102800.0000   -5.58944
102840.0000   -6.44879
102880.0000   -4.80040
102920.0000   -5.13021
102960.0000   -4.96714
103000.0000   -5.61305
103040.0000   -6.61578
103080.0000   -5.84630
103120.0000   -6.23549
103160.0000   -6.26986
103200.0000   -6.71412
103240.0000   -5.91535
103280.0000   -5.08495
103320.0000   -4.99003
103360.0000   -5.06953
103400.0000   -5.50987
103440.0000   -5.53890
103480.0000   -5.53556
103520.0000   -5.55512
103560.0000   -4.43204
103600.0000   -6.21831
103640.0000   -5.70684
103680.0000   -5.31376
103720.0000   -5.26751
103760.0000   -5.90696
103800.0000   -5.31124
103840.0000   -5.77146
103880.0000   -5.08997
103920.0000   -4.02272
103960.0000   -5.66014
104000.0000   -4.97228
104040.0000   -5.28021
104080.0000   -4.93560
104120.0000   -4.82106
104160.0000   -4.76223
104200.0000   -5.49884
104240.0000   -5.95964
104280.0000   -5.32445
104320.0000   -5.59095
104360.0000   -6.03773
104400.0000   -5.41030
104440.0000   -5.82048
104480.0000   -5.75426
104520.0000   -5.52701
104560.0000   -6.00826
104600.0000   -4.38539
104640.0000   -5.37883
104680.0000   -5.76721
104720.0000   -5.57712
104760.0000   -4.62526
104800.0000   -5.24702
104840.0000   -5.30880
104880.0000   -5.71702
104920.0000   -5.30873
104960.0000   -5.55080
105000.0000   -6.10163
105040.0000   -5.16143
105080.0000   -5.09659
105120.0000   -5.60037
105160.0000   -4.90044
105200.0000   -4.81567
105240.0000   -4.63850
105280.0000   -5.13504
105320.0000   -5.80042
105360.0000   -4.76497
105400.0000   -4.35630
105440.0000   -4.92371
105480.0000   -4.71655
105520.0000   -3.97179
105560.0000   -4.23052
105600.0000   -3.87753
105640.0000   -4.76080
105680.0000   -5.53969
105720.0000   -5.08847
105760.0000   -4.67395
105800.0000   -5.44822
105840.0000   -5.09457
105880.0000   -4.70661
105920.0000   -4.93618
105960.0000   -6.08335
106000.0000   -5.03992
106040.0000   -5.64264
106080.0000   -5.20396
106120.0000   -5.59512
106160.0000   -6.07066
106200.0000   -4.74118
106240.0000   -5.39823
106280.0000   -5.07656
106320.0000   -5.39606
106360.0000   -5.93365
106400.0000   -5.91725
106440.0000   -5.04264
106480.0000   -5.93244
106520.0000   -5.06565
106560.0000   -5.90729
106600.0000   -5.88483
106640.0000   -5.04152
106680.0000   -5.12557
106720.0000   -4.91683
106760.0000   -5.50887
106800.0000   -5.77557
106840.0000   -5.04610
106880.0000   -5.21728
106920.0000   -5.06453
106960.0000   -5.27176
107000.0000   -4.87784
107040.0000   -5.44955
107080.0000   -5.50234
107120.0000   -5.34310
107160.0000   -5.64487
107200.0000   -4.90871
107240.0000   -5.82738
107280.0000   -5.36287
107320.0000   -5.25645
107360.0000   -6.22930
107400.0000   -5.97249
107440.0000   -5.60938
107480.0000   -4.86898
107520.0000   -5.57368
107560.0000   -5.07762
107600.0000   -5.13301
107640.0000   -5.73052
107680.0000   -4.79955
107720.0000   -4.36333
107760.0000   -4.84818
107800.0000   -4.94744
107840.0000   -4.77389
107880.0000   -6.15069
107920.0000   -5.35889
107960.0000   -5.14018
108000.0000   -5.56428
108040.0000   -5.16093
108080.0000   -4.99009
108120.0000   -5.61616
108160.0000   -5.36866
108200.0000   -5.56264
108240.0000   -5.58791
108280.0000   -5.27301
108320.0000   -5.14997
108360.0000   -5.73239
108400.0000   -4.68127
108440.0000   -5.00574
108480.0000   -4.99564
108520.0000   -4.23510
108560.0000   -5.06021
108600.0000   -5.53372
108640.0000   -5.14526
108680.0000   -5.35362
108720.0000   -5.84330
108760.0000   -4.87232
108800.0000   -5.16351
108840.0000   -5.29218
108880.0000   -4.75922
108920.0000   -5.45034
108960.0000   -5.23091
109000.0000   -5.02620
109040.0000   -5.56129
109080.0000   -5.75451
109120.0000   -5.47787
109160.0000   -6.10074
109200.0000   -6.25105
109240.0000   -5.72918
109280.0000   -5.29306
109320.0000   -5.72698
109360.0000   -6.27875
109400.0000   -5.46717
109440.0000   -6.12017
109480.0000   -6.55743
109520.0000   -6.13677
109560.0000   -6.09041
109600.0000   -5.37426
109640.0000   -5.85621
109680.0000   -6.32400
109720.0000   -6.01013
109760.0000   -6.27498
109800.0000   -4.78260
109840.0000   -6.41018
109880.0000   -5.53742
109920.0000   -4.89240
109960.0000   -5.11584
110000.0000   -5.56214
110040.0000   -5.17571
110080.0000   -5.50639
110120.0000   -4.52245
110160.0000   -5.85557
110200.0000   -5.43683
110240.0000   -6.01674
110280.0000   -6.03902
110320.0000   -5.36319
110360.0000   -5.46308
110400.0000   -5.84912
110440.0000   -4.57607
110480.0000   -5.27992
110520.0000   -5.69340
110560.0000   -5.34117
110600.0000   -5.54077
110640.0000   -4.95226
110680.0000   -5.68990
110720.0000   -5.92622
110760.0000   -5.71268
110800.0000   -6.82176
110840.0000   -6.03347
110880.0000   -5.31137
110920.0000   -5.88743
110960.0000   -5.36335
111000.0000   -5.44584
111040.0000   -5.41540
111080.0000   -5.60547
111120.0000   -5.76292
111160.0000   -5.39795
111200.0000   -6.29854
111240.0000   -5.79271
111280.0000   -6.36050
111320.0000   -5.86948
111360.0000   -5.30451
111400.0000   -5.65855
111440.0000   -5.24904
111480.0000   -5.61791
111520.0000   -5.02124
111560.0000   -5.18466
111600.0000   -6.26949
111640.0000   -5.63436
111680.0000   -6.05259
111720.0000   -6.51501
111760.0000   -5.16373
111800.0000   -5.09972
111840.0000   -5.38299
111880.0000   -5.68866
111920.0000   -5.60317
111960.0000   -6.27611
112000.0000   -5.90215
112040.0000   -6.38469
112080.0000   -6.08516
112120.0000   -6.75415
112160.0000   -6.21762
112200.0000   -5.72051
112240.0000   -6.80792
112280.0000   -6.26798
112320.0000   -5.50933
112360.0000   -6.11961
112400.0000   -6.10248
112440.0000   -5.62469
112480.0000   -5.91224
112520.0000   -5.26343
112560.0000   -4.78115
112600.0000   -4.41069
112640.0000   -5.45842
112680.0000   -5.40286
112720.0000   -5.75683
112760.0000   -5.42370
112800.0000   -5.58563
112840.0000   -6.28705
112880.0000   -4.74646
112920.0000   -5.76095
112960.0000   -5.22629
113000.0000   -5.32876
113040.0000   -5.66476
113080.0000   -5.27644
113120.0000   -5.77013
113160.0000   -5.34447
113200.0000   -5.43631
113240.0000   -5.33779
113280.0000   -5.40110
113320.0000   -5.10685
113360.0000   -5.05136
113400.0000   -4.94854
113440.0000   -5.01602
113480.0000   -5.17604
113520.0000   -4.99239
113560.0000   -5.83130
113600.0000   -5.96098
113640.0000   -5.18756
113680.0000   -5.20154
113720.0000   -4.79442
113760.0000   -4.76916
113800.0000   -5.09434
113840.0000   -5.43842
113880.0000   -4.54477
113920.0000   -5.98506
113960.0000   -5.38479
114000.0000   -5.42667
114040.0000   -5.68009
114080.0000   -6.12303
114120.0000   -6.08215
114160.0000   -5.32436
114200.0000   -5.79024
114240.0000   -5.66560
114280.0000   -5.76880
114320.0000   -6.05012
114360.0000   -4.72254
114400.0000   -5.35237
114440.0000   -5.38278
114480.0000   -5.20873
114520.0000   -5.38065
114560.0000   -6.07934
114600.0000   -5.82495
114640.0000   -4.98991
114680.0000   -5.34151
114720.0000   -6.00780
114760.0000   -5.79760
114800.0000   -5.44623
114840.0000   -5.24329
114880.0000   -4.70039
114920.0000   -5.89194
114960.0000   -5.43148
115000.0000   -4.38603
115040.0000   -4.70400
115080.0000   -4.89777
115120.0000   -5.19889
115160.0000   -5.52159
115200.0000   -5.14731
115240.0000   -5.60633
115280.0000   -5.19956
115320.0000   -5.67702
115360.0000   -4.77265
115400.0000   -4.85773
115440.0000   -5.76311
115480.0000   -6.10779
115520.0000   -4.65022
115560.0000   -5.30247
115600.0000   -5.23039
115640.0000   -5.05852
115680.0000   -5.33326
115720.0000   -5.32550
115760.0000   -5.07308
115800.0000   -5.04024
115840.0000   -5.75473
115880.0000   -5.95977
115920.0000   -5.78500
115960.0000   -4.91731
116000.0000   -4.61175
116040.0000   -5.03602
116080.0000   -5.53320
116120.0000   -5.05731
116160.0000   -4.60290
116200.0000   -4.43787
116240.0000   -3.97161
116280.0000   -4.87970
116320.0000   -4.46537
116360.0000   -4.40661
116400.0000   -4.05642
116440.0000   -5.00768
116480.0000   -4.57048
116520.0000   -4.76070
116560.0000   -5.10169
116600.0000   -5.42653
116640.0000   -4.98404
116680.0000   -5.01708
116720.0000   -5.14082
116760.0000   -6.49035
116800.0000   -5.29865
116840.0000   -4.68850
116880.0000   -4.43513
116920.0000   -5.17546
116960.0000   -4.55908
117000.0000   -3.90480
117040.0000   -4.68654
117080.0000   -5.70584
117120.0000   -5.88999
117160.0000   -5.77119
117200.0000   -5.29145
117240.0000   -5.86453
117280.0000   -5.95690
117320.0000   -5.73352
117360.0000   -4.76371
117400.0000   -5.27106
117440.0000   -5.11381
117480.0000   -4.34541
117520.0000   -5.07803
117560.0000   -4.84378
117600.0000   -5.20555
117640.0000   -5.71571
117680.0000   -4.63988
117720.0000   -6.15710
117760.0000   -5.95306
117800.0000   -5.98184
117840.0000   -5.06479
117880.0000   -5.12649
117920.0000   -5.59648
117960.0000   -5.61365
118000.0000   -5.27132
118040.0000   -4.65989
118080.0000   -4.55850
118120.0000   -4.65055
118160.0000   -5.08384
118200.0000   -4.68900
118240.0000   -4.83410
118280.0000   -4.81730
118320.0000   -5.12830
118360.0000   -6.97507
118400.0000   -6.59191
118440.0000   -5.66831
118480.0000   -6.14217
118520.0000   -5.13483
118560.0000   -4.02482
118600.0000   -6.16066
118640.0000   -5.58919
118680.0000   -5.16993
118720.0000   -6.80223
118760.0000   -5.71786
118800.0000   -5.41074
118840.0000   -5.24345
118880.0000   -5.04722
118920.0000   -4.88291
118960.0000   -5.67986
119000.0000   -5.80695
119040.0000   -5.62482
119080.0000   -5.03913
119120.0000   -4.77017
119160.0000   -5.51900
119200.0000   -4.82410
119240.0000   -4.95968
119280.0000   -4.51538
119320.0000   -5.22019
119360.0000   -4.76940
119400.0000   -5.09597
119440.0000   -4.60883
119480.0000   -4.59851
119520.0000   -5.29658
119560.0000   -5.27673
119600.0000   -5.29793
119640.0000   -5.22366
119680.0000   -5.24628
119720.0000   -5.19641
119760.0000   -5.10476
119800.0000   -5.83189
119840.0000   -6.18846
119880.0000   -6.30076
119920.0000   -6.43369
119960.0000   -6.25270
120000.0000   -6.31436
120040.0000   -5.66286
120080.0000   -6.46261
120120.0000   -6.52758
120160.0000   -6.50547
120200.0000   -6.13187
120240.0000   -6.39907
120280.0000   -6.10863
120320.0000   -5.90758
120360.0000   -5.81048
120400.0000   -5.04431
120440.0000   -5.93465
120480.0000   -5.93291
120520.0000   -5.85473
120560.0000   -6.23497
120600.0000   -5.60502
120640.0000   -5.26178
120680.0000   -5.56817
120720.0000   -5.94739
120760.0000   -6.41826
120800.0000   -5.49815
120840.0000   -5.86582
120880.0000   -5.83743
120920.0000   -5.08349
120960.0000   -4.90417
121000.0000   -5.92514
121040.0000   -5.74696
121080.0000   -5.71940
121120.0000   -5.29929
121160.0000   -6.18402
121200.0000   -5.41472
121240.0000   -5.82612
121280.0000   -5.55755
121320.0000   -5.67920
121360.0000   -5.07905
121400.0000   -5.56354
121440.0000   -5.25289
121480.0000   -4.44699
121520.0000   -5.65819
121560.0000   -5.12307
121600.0000   -4.40104
121640.0000   -5.58106
121680.0000   -5.93303
121720.0000   -5.62876
121760.0000   -5.54891
121800.0000   -6.10981
121840.0000   -5.51952
121880.0000   -5.87654
121920.0000   -5.93038
121960.0000   -5.35987
122000.0000   -6.26747
122040.0000   -6.27829
122080.0000   -5.40330
122120.0000   -5.74234
122160.0000   -5.81525
122200.0000   -5.83913
122240.0000   -6.32451
122280.0000   -5.10940
122320.0000   -5.87727
122360.0000   -5.76933
122400.0000   -5.15231
122440.0000   -6.41849
122480.0000   -6.59630
122520.0000   -5.75791
122560.0000   -5.87967
122600.0000   -6.88936
122640.0000   -5.60929
122680.0000   -5.12466
122720.0000   -6.13490
122760.0000   -6.49493
122800.0000   -5.63815
122840.0000   -6.07932
122880.0000   -6.77549
122920.0000   -5.89120
122960.0000   -5.89421
123000.0000   -6.29941
123040.0000   -5.74859
123080.0000   -5.91458
123120.0000   -5.89254
123160.0000   -6.40356
123200.0000   -6.55516
123240.0000   -5.41216
123280.0000   -6.03212
123320.0000   -5.41235
123360.0000   -5.47739
123400.0000   -5.48609
123440.0000   -5.81474
123480.0000   -6.20320
123520.0000   -6.19554
123560.0000   -5.79934
123600.0000   -6.29570
123640.0000   -6.03665
123680.0000   -5.81907
123720.0000   -5.76428
123760.0000   -5.29162
123800.0000   -6.36300
123840.0000   -5.30973
123880.0000   -5.09043
123920.0000   -5.29491
123960.0000   -5.25503
124000.0000   -5.33208
124040.0000   -5.11342
124080.0000   -5.32330
124120.0000   -5.47811
124160.0000   -5.75155
124200.0000   -4.89984
124240.0000   -5.63221
124280.0000   -5.98685
124320.0000   -5.63826
124360.0000   -5.85827
124400.0000   -5.24690
124440.0000   -4.57195
124480.0000   -5.29316
124520.0000   -5.13852
124560.0000   -5.08651
124600.0000   -5.45580
124640.0000   -4.82891
124680.0000   -5.63434
124720.0000   -5.90503
124760.0000   -5.37858
124800.0000   -5.50899
124840.0000   -4.75976
124880.0000   -5.41035
124920.0000   -5.77539
124960.0000   -4.81231
125000.0000   -5.81179
125040.0000   -5.46758
125080.0000   -4.16003
125120.0000   -5.80310
125160.0000   -4.91311
125200.0000   -5.48625
125240.0000   -4.94585
125280.0000   -4.87098
125320.0000   -4.93330
125360.0000   -5.55496
125400.0000   -5.78873
125440.0000   -6.37900
125480.0000   -5.93556
125520.0000   -6.56215
125560.0000   -6.21130
125600.0000   -6.17763
125640.0000   -6.11576
125680.0000   -5.80947
125720.0000   -5.70964
125760.0000   -6.05070
125800.0000   -5.66693
125840.0000   -5.78401
125880.0000   -5.66344
125920.0000   -6.66891
125960.0000   -6.03261
126000.0000   -7.07752
126040.0000   -6.63055
126080.0000   -5.94349
126120.0000   -6.59194
126160.0000   -5.51550
126200.0000   -6.23478
126240.0000   -5.50324
126280.0000   -6.02463
126320.0000   -6.12652
126360.0000   -5.01267
126400.0000   -6.66330
126440.0000   -5.11897
126480.0000   -5.62857
126520.0000   -5.87272
126560.0000   -6.85821
126600.0000   -5.47514
126640.0000   -6.20898
126680.0000   -6.46274
126720.0000   -6.52514
126760.0000   -5.55531
126800.0000   -6.35712
126840.0000   -5.81185
126880.0000   -6.11613
126920.0000   -5.69675
126960.0000   -7.26378
127000.0000   -7.25788
127040.0000   -7.13420
127080.0000   -5.71584
127120.0000   -6.24545
127160.0000   -6.65999
127200.0000   -6.55979
127240.0000   -6.17119
127280.0000   -7.12272
127320.0000   -5.42508
127360.0000   -6.65459
127400.0000   -5.41209
127440.0000   -6.06722
127480.0000   -5.79905
127520.0000   -5.37715
127560.0000   -6.35122
127600.0000   -7.11785
127640.0000   -6.31998
127680.0000   -6.23515
127720.0000   -7.10806
127760.0000   -7.42034
127800.0000   -6.18803
127840.0000   -6.19631
127880.0000   -5.89088
127920.0000   -5.29670
127960.0000   -6.92005
128000.0000   -6.42522
128040.0000   -7.27724
128080.0000   -6.51013
128120.0000   -7.04320
128160.0000   -6.36170
128200.0000   -7.45627
128240.0000   -7.32264
128280.0000   -5.60662
128320.0000   -5.52529
128360.0000   -6.07023
128400.0000   -6.51302
128440.0000   -6.79198
128480.0000   -5.89090
128520.0000   -7.28379
128560.0000   -7.33049
128600.0000   -5.97155
128640.0000   -6.35046
128680.0000   -6.63099
128720.0000   -7.05324
128760.0000   -7.17371
128800.0000   -6.40758
128840.0000   -5.88384
128880.0000   -6.52878
128920.0000   -5.94113
128960.0000   -5.67735
129000.0000   -6.17900
129040.0000   -6.16169
129080.0000   -6.42306
129120.0000   -6.59735
129160.0000   -6.14411
129200.0000   -6.55901
129240.0000   -6.14004
129280.0000   -6.35287
129320.0000   -6.06988
129360.0000   -7.15867
129400.0000   -6.37678
129440.0000   -6.73661
129480.0000   -5.91033
129520.0000   -5.83420
129560.0000   -5.75006
129600.0000   -5.66974
129640.0000   -5.60550
129680.0000   -4.92605
129720.0000   -4.57687
129760.0000   -5.55952
129800.0000   -5.04662
129840.0000   -5.34535
129880.0000   -5.15293
129920.0000   -5.50658
129960.0000   -5.02395
130000.0000   -6.14147
130040.0000   -5.67364
130080.0000   -4.95481
130120.0000   -3.78512
130160.0000   -4.81792
130200.0000   -3.72808
130240.0000   -3.70007
130280.0000   -4.57247
130320.0000   -4.09674
130360.0000   -3.70930
130400.0000   -4.97143
130440.0000   -4.96118
130480.0000   -4.03289
130520.0000   -3.54240
130560.0000   -4.91534
130600.0000   -4.51347
130640.0000   -4.79323
130680.0000   -4.10116
130720.0000   -3.40974
130760.0000   -2.70414
130800.0000   -3.92636
130840.0000   -3.68338
130880.0000   -4.60038
130920.0000   -4.42374
130960.0000   -4.63301
131000.0000   -4.60202
131040.0000   -4.60872
131080.0000   -4.80651
131120.0000   -5.20121
131160.0000   -4.91038
131200.0000   -4.07882
131240.0000   -4.06973
131280.0000   -3.96719
131320.0000   -4.67397
131360.0000   -4.13043
131400.0000   -4.07743
131440.0000   -3.96241
131480.0000   -4.50798
131520.0000   -3.75411
131560.0000   -3.30074
131600.0000   -3.61448
131640.0000   -2.89938
131680.0000   -2.52919
131720.0000   -2.69346
131760.0000   -4.22964
131800.0000   -3.59796
131840.0000   -4.13761
131880.0000   -4.22399
131920.0000   -3.86812
131960.0000   -4.70495
132000.0000   -3.46604
132040.0000   -3.95645
132080.0000   -4.31886
132120.0000   -3.20496
132160.0000   -4.06958
132200.0000   -3.44268
132240.0000   -4.24497
132280.0000   -3.47714
132320.0000   -2.83430
132360.0000   -3.27846
132400.0000   -3.43697
132440.0000   -2.81027
132480.0000   -2.79645
132520.0000   -3.83036
132560.0000   -2.19434
132600.0000   -3.23717
132640.0000   -2.49832
132680.0000   -2.97917
132720.0000   -3.26823
132760.0000   -3.90556
132800.0000   -4.09313
132840.0000   -3.12850
132880.0000   -2.19943
132920.0000   -3.45599
132960.0000   -2.08666
133000.0000   -1.99809
133040.0000   -2.99430
133080.0000   -3.23002
133120.0000   -2.69920
133160.0000   -3.14065
133200.0000   -2.87684
133240.0000   -2.86187
133280.0000   -3.57239
133320.0000   -4.11241
133360.0000   -4.04944
133400.0000   -4.43636
133440.0000   -4.10287
133480.0000   -3.72638
133520.0000   -3.39205
133560.0000   -3.98864
133600.0000   -3.18630
133640.0000   -3.24925
133680.0000   -3.49201
133720.0000   -2.97192
133760.0000   -4.07569
133800.0000   -4.32299
133840.0000   -4.74309
133880.0000   -3.35023
133920.0000   -3.97574
133960.0000   -3.99639
134000.0000   -3.36874
134040.0000   -3.22532
134080.0000   -3.16122
134120.0000   -2.47474
134160.0000   -2.95121
134200.0000   -2.98380
134240.0000   -2.42499
134280.0000   -2.44733
134320.0000   -3.25580
134360.0000   -2.81401
134400.0000   -3.32459
134440.0000   -2.91204
134480.0000   -2.45437
134520.0000   -2.40288
134560.0000   -3.45794
134600.0000   -2.35907
134640.0000   -3.30009
134680.0000   -4.43978
134720.0000   -2.58539
134760.0000   -2.93030
134800.0000   -4.01665
134840.0000   -3.95546
134880.0000   -4.61917
134920.0000   -4.40427
134960.0000   -4.45500
135000.0000   -5.27269
135040.0000   -4.34721
135080.0000   -4.89521
135120.0000   -3.39739
135160.0000   -3.66142
135200.0000   -4.02585
135240.0000   -4.27110
135280.0000   -4.37014
135320.0000   -3.74608
135360.0000   -4.43683
135400.0000   -4.05650
135440.0000   -3.63947
135480.0000   -3.52696
135520.0000   -4.47282
135560.0000   -3.55860
135600.0000   -3.66933
135640.0000   -3.56834
135680.0000   -4.36247
135720.0000   -3.15429
135760.0000   -3.47294
135800.0000   -4.74969
135840.0000   -5.01031
135880.0000   -5.39618
135920.0000   -4.50529
135960.0000   -6.05378
136000.0000   -5.62780
136040.0000   -4.84145
136080.0000   -4.92225
136120.0000   -5.55824
136160.0000   -4.78677
136200.0000   -5.38571
136240.0000   -4.87395
136280.0000   -5.49040
136320.0000   -5.93099
136360.0000   -5.36799
136400.0000   -4.17982
136440.0000   -4.07365
136480.0000   -5.52330
136520.0000   -5.39762
136560.0000   -6.37637
136600.0000   -5.99992
136640.0000   -5.27589
136680.0000   -6.31474
136720.0000   -4.36060
136760.0000   -5.15848
136800.0000   -4.18423
136840.0000   -5.27444
136880.0000   -4.90838
136920.0000   -5.10619
136960.0000   -5.09671
137000.0000   -4.88477
137040.0000   -5.12671
137080.0000   -4.94352
137120.0000   -5.68305
137160.0000   -5.52768
137200.0000   -5.11212
137240.0000   -5.21788
137280.0000   -5.64266
137320.0000   -4.86121
137360.0000   -5.65735
137400.0000   -6.68768
137440.0000   -4.61798
137480.0000   -5.17605
137520.0000   -5.35687
137560.0000   -5.31811
137600.0000   -4.89612
137640.0000   -4.72411
137680.0000   -5.20367
137720.0000   -5.85492
137760.0000   -5.01608
137800.0000   -6.25695
137840.0000   -5.03029
137880.0000   -5.02160
137920.0000   -5.15747
137960.0000   -5.40279
138000.0000   -5.73561
138040.0000   -5.32678
138080.0000   -5.51073
138120.0000   -5.63265
138160.0000   -4.46064
138200.0000   -4.90877
138240.0000   -4.77503
138280.0000   -5.30921
138320.0000   -5.09988
138360.0000   -4.44644
138400.0000   -4.99592
138440.0000   -5.48599
138480.0000   -5.50793
138520.0000   -5.04027
138560.0000   -4.88730
138600.0000   -5.67388
138640.0000   -5.22616
138680.0000   -4.78171
138720.0000   -5.18405
138760.0000   -4.86207
138800.0000   -5.16515
138840.0000   -5.19626
138880.0000   -5.26925
138920.0000   -5.14557
138960.0000   -5.27665
139000.0000   -5.03544
139040.0000   -5.37112
139080.0000   -5.67028
139120.0000   -5.55930
139160.0000   -5.26242
139200.0000   -5.72960
139240.0000   -5.31897
139280.0000   -5.11160
139320.0000   -4.58095
139360.0000   -5.37299
139400.0000   -4.99078
139440.0000   -5.39048
139480.0000   -4.62453
139520.0000   -5.12368
139560.0000   -5.56530
139600.0000   -5.43034
139640.0000   -4.68065
139680.0000   -5.56414
139720.0000   -5.59918
139760.0000   -5.18562
139800.0000   -4.78103
139840.0000   -4.94107
139880.0000   -4.27616
139920.0000   -4.37259
139960.0000   -4.91786
140000.0000   -4.47061
140040.0000   -5.20984
140080.0000   -5.56527
140120.0000   -5.15976
140160.0000   -5.01440
140200.0000   -5.64729
140240.0000   -5.20248
140280.0000   -4.92488
140320.0000   -4.98674
140360.0000   -4.50146
140400.0000   -4.95440
140440.0000   -4.87814
140480.0000   -4.76345
140520.0000   -4.43712
140560.0000   -4.71489
140600.0000   -5.14051
140640.0000   -5.30227
140680.0000   -6.39908
140720.0000   -5.45811
140760.0000   -5.40309
140800.0000   -4.93729
140840.0000   -4.87453
140880.0000   -4.86231
140920.0000   -4.90307
140960.0000   -5.09809
141000.0000   -4.25488
141040.0000   -4.35463
141080.0000   -5.00490
141120.0000   -4.97583
141160.0000   -4.75615
141200.0000   -4.67478
141240.0000   -4.89971
141280.0000   -5.48070
141320.0000   -4.39349
141360.0000   -5.09906
141400.0000   -6.34256
141440.0000   -5.62106
141480.0000   -5.74583
141520.0000   -5.50170
141560.0000   -5.70794
141600.0000   -5.90527
141640.0000   -5.83517
141680.0000   -6.11554
141720.0000   -6.08311
141760.0000   -5.88094
141800.0000   -6.16963
141840.0000   -5.21454
141880.0000   -5.32784
141920.0000   -5.53719
141960.0000   -5.03592
142000.0000   -5.38733
142040.0000   -5.82587
142080.0000   -5.59244
142120.0000   -5.43712
142160.0000   -5.22638
142200.0000   -6.59389
142240.0000   -5.26820
142280.0000   -5.73551
142320.0000   -5.92459
142360.0000   -5.51949
142400.0000   -5.21128
142440.0000   -5.46605
142480.0000   -4.89736
142520.0000   -6.01942
142560.0000   -5.44788
142600.0000   -6.38295
142640.0000   -5.10334
142680.0000   -6.21165
142720.0000   -6.40674
142760.0000   -5.26886
142800.0000   -5.75125
142840.0000   -6.06072
142880.0000   -5.86004
142920.0000   -5.26329
142960.0000   -5.69977
143000.0000   -6.21873
143040.0000   -5.51231
143080.0000   -6.34897
143120.0000   -5.78237
143160.0000   -5.51693
143200.0000   -5.11118
143240.0000   -5.64246
143280.0000   -5.79059
143320.0000   -5.78068
143360.0000   -6.53073
143400.0000   -5.17774
143440.0000   -6.39876
143480.0000   -6.13332
143520.0000   -6.04176
143560.0000   -5.46587
143600.0000   -4.89454
143640.0000   -5.63586
143680.0000   -5.47146
143720.0000   -5.19470
143760.0000   -4.54226
143800.0000   -5.35468
143840.0000   -5.51532
143880.0000   -5.70310
143920.0000   -5.12287
143960.0000   -6.36913
144000.0000   -5.07820
144040.0000   -6.16213
144080.0000   -6.32416
144120.0000   -5.60577
144160.0000   -5.22952
144200.0000   -4.79086
144240.0000   -4.88838
144280.0000   -5.88880
144320.0000   -5.87474
144360.0000   -5.95033
144400.0000   -5.78606
144440.0000   -5.77252
144480.0000   -6.25396
144520.0000   -5.98998
144560.0000   -5.50719
144600.0000   -5.28486
144640.0000   -5.26036
144680.0000   -5.53238
144720.0000   -6.09783
144760.0000   -5.84942
144800.0000   -5.23888
144840.0000   -5.30404
144880.0000   -4.64425
144920.0000   -5.17406
144960.0000   -4.77149
145000.0000   -6.02349
145040.0000   -6.47419
145080.0000   -6.01580
145120.0000   -5.81632
145160.0000   -5.24061
145200.0000   -5.96780
145240.0000   -5.97004
145280.0000   -6.03881
145320.0000   -5.14855
145360.0000   -5.68384
145400.0000   -4.74960
145440.0000   -5.57665
145480.0000   -5.79643
145520.0000   -5.85683
145560.0000   -5.69927
145600.0000   -5.52282
145640.0000   -5.17682
145680.0000   -5.58083
145720.0000   -5.42959
145760.0000   -5.53345
145800.0000   -5.36037
145840.0000   -6.06093
145880.0000   -5.12925
145920.0000   -5.79540
145960.0000   -4.99432
146000.0000   -4.79773
146040.0000   -5.22739
146080.0000   -4.99482
146120.0000   -5.94759
146160.0000   -5.42298
146200.0000   -4.71300
146240.0000   -5.62369
146280.0000   -4.14548
146320.0000   -5.83737
146360.0000   -5.03145
146400.0000   -3.86956
146440.0000   -4.97197
146480.0000   -5.13722
146520.0000   -4.87424
146560.0000   -4.35048
146600.0000   -5.13041
146640.0000   -4.56833
146680.0000   -4.87250
146720.0000   -4.86535
146760.0000   -4.92902
146800.0000   -4.80516
146840.0000   -5.50068
146880.0000   -5.92311
146920.0000   -5.27235
146960.0000   -4.73067
147000.0000   -5.22343
147040.0000   -4.52244
147080.0000   -5.19922
147120.0000   -4.34588
147160.0000   -5.04442
147200.0000   -4.68441
147240.0000   -4.76189
147280.0000   -5.18235
147320.0000   -5.08690
147360.0000   -5.58645
147400.0000   -5.10071
147440.0000   -5.13893
147480.0000   -4.99617
147520.0000   -4.68158
147560.0000   -4.23720
147600.0000   -4.83546
147640.0000   -4.29552
147680.0000   -5.73850
147720.0000   -4.40152
147760.0000   -5.57112
147800.0000   -5.67073
147840.0000   -5.91621
147880.0000   -6.31492
147920.0000   -6.23223
147960.0000   -5.35894
148000.0000   -4.96978
148040.0000   -5.27644
148080.0000   -5.69264
148120.0000   -4.27283
148160.0000   -4.49048
148200.0000   -5.32011
148240.0000   -4.43377
148280.0000   -6.22516
148320.0000   -4.58605
148360.0000   -5.56840
148400.0000   -5.68554
148440.0000   -5.14997
148480.0000   -4.96836
148520.0000   -4.56765
148560.0000   -4.56186
148600.0000   -4.78131
148640.0000   -5.01724
148680.0000   -4.71633
148720.0000   -5.41415
148760.0000   -4.88475
148800.0000   -4.89760
148840.0000   -4.62161
148880.0000   -5.61435
148920.0000   -5.34007
148960.0000   -4.07271
149000.0000   -5.26777
149040.0000   -5.42547
149080.0000   -5.01256
149120.0000   -4.64191
149160.0000   -4.99346
149200.0000   -4.99354
149240.0000   -4.53104
149280.0000   -5.03366
149320.0000   -5.42752
149360.0000   -4.69942
149400.0000   -4.83215
149440.0000   -4.46494
149480.0000   -4.73439
149520.0000   -5.67762
149560.0000   -3.87650
149600.0000   -4.31727
149640.0000   -4.87423
149680.0000   -4.16041
149720.0000   -4.72400
149760.0000   -3.79347
149800.0000   -4.22982
149840.0000   -4.74248
149880.0000   -4.76153
149920.0000   -4.00946
149960.0000   -4.54031
150000.0000   -4.61733
150040.0000   -4.74750
150080.0000   -4.82968
150120.0000   -4.96474
150160.0000   -5.14726
150200.0000   -4.86410
150240.0000   -5.11019
150280.0000   -4.98755
150320.0000   -3.95561
150360.0000   -4.46736
150400.0000   -5.21000
150440.0000   -4.77795
150480.0000   -4.27695
150520.0000   -4.58638
150560.0000   -5.54690
150600.0000   -4.35076
150640.0000   -4.70600
150680.0000   -5.03420
150720.0000   -4.74993
150760.0000   -5.76889
150800.0000   -5.69183
150840.0000   -5.25991
150880.0000   -5.70470
150920.0000   -5.63562
150960.0000   -6.38978
151000.0000   -5.71650
151040.0000   -5.78542
151080.0000   -4.73646
151120.0000   -5.73045
151160.0000   -4.87927
151200.0000   -4.74326
151240.0000   -4.99166
151280.0000   -6.21176
151320.0000   -6.72157
151360.0000   -5.36024
151400.0000   -5.44903
151440.0000   -5.90897
151480.0000   -5.89509
151520.0000   -5.35081
151560.0000   -5.29448
151600.0000   -5.30846
151640.0000   -5.25320
151680.0000   -4.99402
151720.0000   -5.32557
151760.0000   -4.83160
151800.0000   -3.51842
151840.0000   -4.56657
151880.0000   -4.93013
151920.0000   -5.18897
151960.0000   -5.12639
152000.0000   -6.06556
152040.0000   -4.30654
152080.0000   -4.55390
152120.0000   -4.88834
152160.0000   -5.13476
152200.0000   -4.61905
152240.0000   -5.56425
152280.0000   -5.08377
152320.0000   -5.04670
152360.0000   -4.91585
152400.0000   -5.36076
152440.0000   -4.11956
152480.0000   -4.45407
152520.0000   -4.02606
152560.0000   -4.88255
152600.0000   -3.54098
152640.0000   -4.18515
152680.0000   -4.24258
152720.0000   -5.62301
152760.0000   -5.27643
152800.0000   -4.39569
152840.0000   -5.06374
152880.0000   -3.82009
152920.0000   -4.63324
152960.0000   -4.45432
153000.0000   -5.45463
153040.0000   -4.37052
153080.0000   -4.03201
153120.0000   -5.59124
153160.0000   -4.87345
153200.0000   -4.95936
153240.0000   -6.16490
153280.0000   -5.66385
153320.0000   -3.97164
153360.0000   -4.43934
153400.0000   -4.79892
153440.0000   -5.25134
153480.0000   -5.10789
153520.0000   -5.49861
153560.0000   -5.55336
153600.0000   -5.07198
153640.0000   -5.91634
153680.0000   -5.05051
153720.0000   -5.43894
153760.0000   -5.65259
153800.0000   -5.16122
153840.0000   -4.48448
153880.0000   -4.87642
153920.0000   -4.52227
153960.0000   -4.25388
154000.0000   -4.79610
154040.0000   -4.87462
154080.0000   -5.40042
154120.0000   -5.55429
154160.0000   -5.25951
154200.0000   -5.02215
154240.0000   -4.69999
154280.0000   -4.23594
154320.0000   -5.15057
154360.0000   -5.00855
154400.0000   -5.17598
154440.0000   -4.94858
154480.0000   -5.63403
154520.0000   -5.08992
154560.0000   -4.65229
154600.0000   -4.78260
154640.0000   -4.48817
154680.0000   -4.87928
154720.0000   -5.23641
154760.0000   -5.42245
154800.0000   -5.34096
154840.0000   -3.97951
154880.0000   -5.47847
154920.0000   -5.48147
154960.0000   -5.36820
155000.0000   -5.02723
155040.0000   -5.68621
155080.0000   -5.51170
155120.0000   -5.53126
155160.0000   -5.38021
155200.0000   -5.57048
155240.0000   -4.79644
155280.0000   -5.13456
155320.0000   -5.75485
155360.0000   -3.99835
155400.0000   -5.24075
155440.0000   -5.47427
155480.0000   -5.79169
155520.0000   -5.35632
155560.0000   -5.46004
155600.0000   -5.99216
155640.0000   -5.81799
155680.0000   -6.07432
155720.0000   -6.04585
155760.0000   -6.67965
155800.0000   -6.42763
155840.0000   -5.89685
155880.0000   -5.83528
155920.0000   -5.91355
155960.0000   -5.90980
156000.0000   -5.36976
156040.0000   -6.94142
156080.0000   -6.29666
156120.0000   -6.02894
156160.0000   -5.30228
156200.0000   -5.13807
156240.0000   -5.36498
156280.0000   -5.20271
156320.0000   -5.41107
156360.0000   -5.63472
156400.0000   -5.72753
156440.0000   -5.85994
156480.0000   -4.89170
156520.0000   -5.16352
156560.0000   -5.56164
156600.0000   -5.34825
156640.0000   -4.94789
156680.0000   -5.41679
156720.0000   -4.84313
156760.0000   -4.23826
156800.0000   -5.34494
156840.0000   -5.42336
156880.0000   -5.01719
156920.0000   -5.39713
156960.0000   -5.16611
157000.0000   -5.44898
157040.0000   -5.37243
157080.0000   -5.57874
157120.0000   -5.47398
157160.0000   -5.70421
157200.0000   -5.83326
157240.0000   -6.36998
157280.0000   -6.18802
157320.0000   -5.95554
157360.0000   -5.80632
157400.0000   -6.62588
157440.0000   -5.48958
157480.0000   -4.78822
157520.0000   -5.69777
157560.0000   -6.13176
157600.0000   -5.46098
157640.0000   -5.67709
157680.0000   -5.56225
157720.0000   -5.96488
157760.0000   -5.76593
157800.0000   -5.09262
157840.0000   -5.38701
157880.0000   -5.45651
157920.0000   -6.06746
157960.0000   -5.92847
158000.0000   -6.37338
158040.0000   -6.67933
158080.0000   -5.58356
158120.0000   -5.73908
158160.0000   -6.00750
158200.0000   -5.90135
158240.0000   -5.93084
158280.0000   -6.25381
158320.0000   -6.24126
158360.0000   -6.41713
158400.0000   -6.33191
158440.0000   -5.55103
158480.0000   -5.87204
158520.0000   -5.58186
158560.0000   -4.33590
158600.0000   -4.87911
158640.0000   -5.24661
158680.0000   -5.22949
158720.0000   -5.77054
158760.0000   -5.45332
158800.0000   -6.12563
158840.0000   -5.14067
158880.0000   -5.50954
158920.0000   -4.77542
158960.0000   -4.78967
159000.0000   -4.49252
159040.0000   -4.38315
159080.0000   -5.20821
159120.0000   -4.31603
159160.0000   -4.48794
159200.0000   -4.78145
159240.0000   -5.35292
159280.0000   -5.47762
159320.0000   -5.61844
159360.0000   -5.24041
159400.0000   -5.58003
159440.0000   -4.85036
159480.0000   -4.80170
159520.0000   -4.40430
159560.0000   -5.30523
159600.0000   -4.71605
159640.0000   -5.33516
159680.0000   -4.63021
159720.0000   -5.65760
159760.0000   -5.28979
159800.0000   -5.34344
159840.0000   -5.74605
159880.0000   -5.44073
159920.0000   -4.93272
159960.0000   -4.70749
160000.0000   -5.77317
160040.0000   -5.63438
160080.0000   -4.35202
160120.0000   -5.42906
160160.0000   -4.67446
160200.0000   -4.88477
160240.0000   -5.54801
160280.0000   -5.79653
160320.0000   -5.39586
160360.0000   -5.80673
160400.0000   -5.56133
160440.0000   -4.89389
160480.0000   -4.91643
160520.0000   -4.14703
160560.0000   -5.03212
160600.0000   -5.05698
160640.0000   -5.38855
160680.0000   -5.53999
160720.0000   -4.83181
160760.0000   -5.19465
160800.0000   -5.63494
160840.0000   -5.28952
160880.0000   -5.21043
160920.0000   -5.21391
160960.0000   -4.95419
161000.0000   -5.24768
161040.0000   -5.43119
161080.0000   -5.17723
161120.0000   -5.30188
161160.0000   -5.04098
161200.0000   -4.68563
161240.0000   -5.76206
161280.0000   -4.59718
161320.0000   -4.92085
161360.0000   -4.27569
161400.0000   -4.15957
161440.0000   -4.45693
161480.0000   -6.33783
161520.0000   -5.35432
161560.0000   -4.53538
161600.0000   -4.80304
161640.0000   -4.64372
161680.0000   -4.55988
161720.0000   -4.89087
161760.0000   -4.91773
161800.0000   -5.53622
161840.0000   -5.01151
161880.0000   -5.98273
161920.0000   -5.39705
161960.0000   -4.45181
162000.0000   -5.36248
162040.0000   -5.24944
162080.0000   -5.07451
162120.0000   -5.16256
162160.0000   -4.89469
162200.0000   -3.96479
162240.0000   -5.22908
162280.0000   -5.11290
162320.0000   -5.59114
162360.0000   -4.94568
162400.0000   -5.06772
162440.0000   -5.60843
162480.0000   -5.83310
162520.0000   -5.60312
162560.0000   -5.49859
162600.0000   -6.03202
162640.0000   -5.30161
162680.0000   -5.53461
162720.0000   -5.51879
162760.0000   -6.03857
162800.0000   -5.13375
162840.0000   -6.07188
162880.0000   -5.35943
162920.0000   -5.30623
162960.0000   -4.93738
163000.0000   -6.00926
163040.0000   -6.34335
163080.0000   -5.90832
163120.0000   -5.81114
163160.0000   -5.41444
163200.0000   -5.89462
163240.0000   -5.41289
163280.0000   -5.57391
163320.0000   -4.94310
163360.0000   -5.57394
163400.0000   -5.30780
163440.0000   -5.10578
163480.0000   -6.02019
163520.0000   -5.87288
163560.0000   -6.02114
163600.0000   -6.39474
163640.0000   -6.27497
163680.0000   -5.17271
163720.0000   -4.84886
163760.0000   -5.56822
163800.0000   -6.13172
163840.0000   -5.96205
163880.0000   -5.63294
163920.0000   -5.39567
163960.0000   -5.07781
164000.0000   -5.41328
164040.0000   -5.10731
164080.0000   -5.76477
164120.0000   -4.56699
164160.0000   -5.04207
164200.0000   -5.26826
164240.0000   -5.24174
164280.0000   -5.65699
164320.0000   -5.26182
164360.0000   -5.07409
164400.0000   -5.34489
164440.0000   -4.94387
164480.0000   -5.48999
164520.0000   -5.02264
164560.0000   -5.61252
164600.0000   -5.46563
164640.0000   -6.03181
164680.0000   -5.84366
164720.0000   -5.95063
164760.0000   -5.69496
164800.0000   -5.00908
164840.0000   -5.38918
164880.0000   -4.98041
164920.0000   -6.07142
164960.0000   -4.48510
165000.0000   -5.30755
165040.0000   -4.52849
165080.0000   -4.86226
165120.0000   -4.22620
165160.0000   -4.62190
165200.0000   -4.71965
165240.0000   -5.15314
165280.0000   -5.69560
165320.0000   -5.31900
165360.0000   -5.65341
165400.0000   -6.09605
165440.0000   -4.67993
165480.0000   -5.92191
165520.0000   -5.65347
165560.0000   -6.54823
165600.0000   -5.86328
165640.0000   -4.95790
165680.0000   -4.74442
165720.0000   -5.69358
165760.0000   -4.85306
165800.0000   -5.40875
165840.0000   -5.17363
165880.0000   -6.10912
165920.0000   -3.82311
165960.0000   -3.73263
166000.0000   -4.46274
166040.0000   -5.46218
166080.0000   -5.03435
166120.0000   -5.41647
166160.0000   -4.68676
166200.0000   -5.58647
166240.0000   -4.98501
166280.0000   -5.36008
166320.0000   -4.79016
166360.0000   -4.95943
166400.0000   -4.07866
166440.0000   -5.09484
166480.0000   -5.13467
166520.0000   -5.03740
166560.0000   -4.94550
166600.0000   -5.48880
166640.0000   -4.87769
166680.0000   -5.06156
166720.0000   -5.29302
166760.0000   -5.71134
166800.0000   -5.56970
166840.0000   -5.96901
166880.0000   -4.79340
166920.0000   -5.33390
166960.0000   -4.73807
167000.0000   -4.67876
167040.0000   -4.64449
167080.0000   -4.63808
167120.0000   -5.33425
167160.0000   -3.72230
167200.0000   -4.05923
167240.0000   -4.52771
167280.0000   -4.54352
167320.0000   -4.77292
167360.0000   -5.87274
167400.0000   -4.75288
167440.0000   -5.57643
167480.0000   -5.59592
167520.0000   -5.86123
167560.0000   -5.27924
167600.0000   -4.62173
167640.0000   -4.64396
167680.0000   -5.90770
167720.0000   -6.02396
167760.0000   -5.97994
167800.0000   -5.91923
167840.0000   -4.29852
167880.0000   -5.29720
167920.0000   -5.46017
167960.0000   -5.05644
168000.0000   -5.62173
168040.0000   -6.26431
168080.0000   -5.54721
168120.0000   -4.27678
168160.0000   -5.54317
168200.0000   -5.07350
168240.0000   -4.45261
168280.0000   -4.35027
168320.0000   -4.46494
168360.0000   -5.13231
168400.0000   -5.43701
168440.0000   -5.06603
168480.0000   -5.28073
168520.0000   -5.25126
168560.0000   -4.60795
168600.0000   -5.09812
168640.0000   -4.97209
168680.0000   -5.86250
168720.0000   -5.19415
168760.0000   -4.88148
168800.0000   -5.86030
168840.0000   -5.01822
168880.0000   -5.19567
168920.0000   -5.80391
168960.0000   -6.58210
169000.0000   -5.33455
169040.0000   -5.51397
169080.0000   -5.48176
169120.0000   -5.70183
169160.0000   -5.47783
169200.0000   -6.16566
169240.0000   -4.76659
169280.0000   -5.80143
169320.0000   -5.46626
169360.0000   -5.45498
169400.0000   -5.21094
169440.0000   -4.97248
169480.0000   -5.37178
169520.0000   -4.00412
169560.0000   -5.33075
169600.0000   -5.03875
169640.0000   -4.05033
169680.0000   -4.66903
169720.0000   -4.70361
169760.0000   -4.64005
169800.0000   -4.86743
169840.0000   -4.47804
169880.0000   -5.13574
169920.0000   -5.50137
169960.0000   -4.28783
170000.0000   -5.33224
170040.0000   -5.75250
170080.0000   -6.02217
170120.0000   -5.49100
170160.0000   -5.37709
170200.0000   -4.78796
170240.0000   -5.74984
170280.0000   -5.65282
170320.0000   -5.62194
170360.0000   -5.32490
170400.0000   -5.12442
170440.0000   -5.86996
170480.0000   -4.92989
170520.0000   -4.78675
170560.0000   -6.21731
170600.0000   -6.17466
170640.0000   -5.30923
170680.0000   -5.49453
170720.0000   -5.23842
170760.0000   -5.85806
170800.0000   -4.53686
170840.0000   -4.78731
170880.0000   -5.28840
170920.0000   -4.95442
170960.0000   -5.53146
171000.0000   -5.77031
171040.0000   -5.51087
171080.0000   -4.60264
171120.0000   -5.53327
171160.0000   -5.95885
171200.0000   -4.58055
171240.0000   -5.01925
171280.0000   -5.50382
171320.0000   -5.58582
171360.0000   -4.51396
171400.0000   -5.18681
171440.0000   -5.13088
171480.0000   -4.18700
171520.0000   -5.46215
171560.0000   -4.91442
171600.0000   -4.98222
171640.0000   -3.65177
171680.0000   -4.40157
171720.0000   -4.09909
171760.0000   -4.41364
171800.0000   -4.51648
171840.0000   -4.21181
171880.0000   -3.61145
171920.0000   -3.69768
171960.0000   -3.22583
172000.0000   -4.53306
172040.0000   -3.37681
172080.0000   -3.66987
172120.0000   -3.56672
172160.0000   -3.55556
172200.0000   -3.84411
172240.0000   -2.79919
172280.0000   -3.05977
172320.0000   -3.50773
172360.0000   -4.62099
172400.0000   -4.87569
172440.0000   -5.51574
172480.0000   -4.18717
172520.0000   -3.41556
172560.0000   -4.39727
172600.0000   -4.66864
172640.0000   -3.98623
172680.0000   -3.91791
172720.0000   -4.26276
172760.0000   -4.20702
172800.0000   -3.82295
172840.0000   -3.72627
172880.0000   -4.43617
172920.0000   -4.58244
172960.0000   -4.28064
173000.0000   -5.55326
173040.0000   -4.62919
173080.0000   -4.71199
173120.0000   -3.88884
173160.0000   -4.01381
173200.0000   -3.70991
173240.0000   -5.63064
173280.0000   -5.42416
173320.0000   -4.19219
173360.0000   -3.78436
173400.0000   -4.22191
173440.0000   -4.54223
173480.0000   -4.77420
173520.0000   -5.49170
173560.0000   -5.15033
173600.0000   -4.21137
173640.0000   -5.05540
173680.0000   -4.33941
173720.0000   -3.84297
173760.0000   -3.88747
173800.0000   -3.53790
173840.0000   -4.61096
173880.0000   -2.79304
173920.0000   -4.55756
173960.0000   -4.05847
174000.0000   -4.92617
174040.0000   -3.76459
174080.0000   -3.30485
174120.0000   -5.05260
174160.0000   -4.32152
174200.0000   -5.13583
174240.0000   -5.70826
174280.0000   -5.53243
174320.0000   -5.36175
174360.0000   -6.68272
174400.0000   -5.96131
174440.0000   -5.84605
174480.0000   -6.47870
174520.0000   -5.81908
174560.0000   -5.90728
174600.0000   -6.14625
174640.0000   -4.83383
174680.0000   -5.10097
174720.0000   -5.06913
174760.0000   -4.97351
174800.0000   -4.72709
174840.0000   -5.16434
174880.0000   -5.44968
174920.0000   -5.04586
174960.0000   -5.86560
175000.0000   -5.30062
175040.0000   -5.61315
175080.0000   -5.84580
175120.0000   -5.12218
175160.0000   -5.73560
175200.0000   -5.69499
175240.0000   -5.69255
175280.0000   -4.59123
175320.0000   -5.25397
175360.0000   -6.09430
175400.0000   -6.31267
175440.0000   -5.78305
175480.0000   -5.79805
175520.0000   -5.75854
175560.0000   -6.02743
175600.0000   -5.73459
175640.0000   -6.30739
175680.0000   -5.93723
175720.0000   -6.14116
175760.0000   -6.08150
175800.0000   -5.62150
175840.0000   -5.45504
175880.0000   -5.47980
175920.0000   -5.84991
175960.0000   -6.05224
176000.0000   -5.02499
176040.0000   -5.18694
176080.0000   -5.39614
176120.0000   -5.03694
176160.0000   -5.35272
176200.0000   -5.06860
176240.0000   -5.43731
176280.0000   -5.64509
176320.0000   -5.46557
176360.0000   -6.08065
176400.0000   -6.03248
176440.0000   -5.39188
176480.0000   -5.56304
176520.0000   -5.10080
176560.0000   -5.05445
176600.0000   -5.67339
176640.0000   -5.47907
176680.0000   -5.55875
176720.0000   -5.48371
176760.0000   -6.61735
176800.0000   -5.48061
176840.0000   -6.51593
176880.0000   -6.10601
176920.0000   -6.55104
176960.0000   -6.11302
177000.0000   -5.56016
177040.0000   -5.19844
177080.0000   -5.16863
177120.0000   -5.28578
177160.0000   -4.95959
177200.0000   -5.96388
177240.0000   -5.41405
177280.0000   -5.86928
177320.0000   -5.25227
177360.0000   -5.86782
177400.0000   -5.90965
177440.0000   -5.56432
177480.0000   -5.74048
177520.0000   -6.41748
177560.0000   -6.29619
177600.0000   -6.70256
177640.0000   -6.14187
177680.0000   -5.94817
177720.0000   -6.18045
177760.0000   -5.22929
177800.0000   -5.44691
177840.0000   -5.63206
177880.0000   -6.01385
177920.0000   -5.46740
177960.0000   -5.11930
178000.0000   -5.59660
178040.0000   -6.43011
178080.0000   -5.64357
178120.0000   -5.97126
178160.0000   -5.74600
178200.0000   -5.48602
178240.0000   -5.07011
178280.0000   -5.27201
178320.0000   -6.69815
178360.0000   -6.37272
178400.0000   -6.05586
178440.0000   -5.31382
178480.0000   -5.99462
178520.0000   -5.27536
178560.0000   -5.36221
178600.0000   -5.96108
178640.0000   -5.08201
178680.0000   -5.82464
178720.0000   -5.06450
178760.0000   -5.66973
178800.0000   -4.89989
178840.0000   -5.43318
178880.0000   -5.41551
178920.0000   -4.50550
178960.0000   -5.61237
179000.0000   -5.35052
179040.0000   -5.34751
179080.0000   -5.88876
179120.0000   -5.94647
179160.0000   -6.68834
179200.0000   -6.24854
179240.0000   -6.30652
179280.0000   -6.96363
179320.0000   -5.82852
179360.0000   -5.63500
179400.0000   -5.85956
179440.0000   -6.95696
179480.0000   -6.44985
179520.0000   -6.17220
179560.0000   -6.61513
179600.0000   -7.18924
179640.0000   -5.79906
179680.0000   -5.49081
179720.0000   -6.01444
179760.0000   -7.04998
179800.0000   -6.05020
179840.0000   -6.28405
179880.0000   -6.50529
179920.0000   -6.68104
179960.0000   -5.91828
180000.0000   -6.00649
180040.0000   -6.72630
180080.0000   -7.11416
180120.0000   -6.43451
180160.0000   -7.53672
180200.0000   -6.15305
180240.0000   -6.35497
180280.0000   -6.63516
180320.0000   -5.63226
180360.0000   -6.24332
180400.0000   -5.15681
180440.0000   -6.07793
180480.0000   -5.94636
180520.0000   -5.61078
180560.0000   -6.19720
180600.0000   -6.03369
180640.0000   -7.62659
180680.0000   -6.22641
180720.0000   -7.14096
180760.0000   -6.33519
180800.0000   -6.25757
180840.0000   -6.91891
180880.0000   -6.23664
180920.0000   -5.56397
180960.0000   -5.63229
181000.0000   -5.86891
181040.0000   -5.76396
181080.0000   -6.35993
181120.0000   -5.99537
181160.0000   -5.20806
181200.0000   -5.58729
181240.0000   -4.53631
181280.0000   -5.56893
181320.0000   -5.82332
181360.0000   -6.52484
181400.0000   -5.92987
181440.0000   -5.49087
181480.0000   -5.98355
181520.0000   -7.00360
181560.0000   -6.40402
181600.0000   -5.51807
181640.0000   -5.06094
181680.0000   -6.34949
181720.0000   -5.80701
181760.0000   -5.19382
181800.0000   -6.38330
181840.0000   -6.89471
181880.0000   -6.98667
181920.0000   -6.66756
181960.0000   -6.75086
182000.0000   -6.87000
182040.0000   -5.68105
182080.0000   -6.42845
182120.0000   -6.84498
182160.0000   -6.45751
182200.0000   -6.22578
182240.0000   -7.25044
182280.0000   -7.30676
182320.0000   -5.71766
182360.0000   -6.18941
182400.0000   -5.78271
182440.0000   -5.69684
182480.0000   -6.18849
182520.0000   -6.34798
182560.0000   -5.64773
182600.0000   -6.01782
182640.0000   -6.14450
182680.0000   -7.11499
182720.0000   -6.73842
182760.0000   -6.11347
182800.0000   -6.95670
182840.0000   -6.29328
182880.0000   -6.39791
182920.0000   -6.37946
182960.0000   -6.79117
183000.0000   -7.07214
183040.0000   -7.26080
183080.0000   -6.02175
183120.0000   -6.84075
183160.0000   -6.05080
183200.0000   -6.44023
183240.0000   -6.19538
183280.0000   -7.22254
183320.0000   -7.14458
183360.0000   -6.55794
183400.0000   -6.33245
183440.0000   -7.80960
183480.0000   -6.75119
183520.0000   -7.19704
183560.0000   -6.18768
183600.0000   -5.96219
183640.0000   -5.17312
183680.0000   -6.83552
183720.0000   -6.57043
183760.0000   -6.71895
183800.0000   -5.57677
183840.0000   -7.30883
183880.0000   -6.15133
183920.0000   -6.14794
183960.0000   -5.86567
184000.0000   -6.33288
184040.0000   -6.30245
184080.0000   -5.71757
184120.0000   -6.89879
184160.0000   -6.75936
184200.0000   -6.61884
184240.0000   -7.40403
184280.0000   -6.82733
184320.0000   -6.17391
184360.0000   -5.80019
184400.0000   -6.30943
184440.0000   -5.40175
184480.0000   -6.28655
184520.0000   -5.82623
184560.0000   -6.33941
184600.0000   -5.81142
184640.0000   -5.72405
184680.0000   -5.19204
184720.0000   -6.28645
184760.0000   -5.42863
184800.0000   -5.50300
184840.0000   -5.77584
184880.0000   -5.51268
184920.0000   -5.87583
184960.0000   -6.37874
185000.0000   -5.29203
185040.0000   -7.11473
185080.0000   -6.19462
185120.0000   -6.36873
185160.0000   -5.99194
185200.0000   -6.07100
185240.0000   -6.14059
185280.0000   -5.61139
185320.0000   -5.62110
185360.0000   -6.52817
185400.0000   -5.75378
185440.0000   -5.74040
185480.0000   -6.00884
185520.0000   -5.90067
185560.0000   -5.14233
185600.0000   -5.27185
185640.0000   -5.81992
185680.0000   -5.86079
185720.0000   -5.56590
185760.0000   -5.92734
185800.0000   -6.10102
185840.0000   -4.55347
185880.0000   -5.81274
185920.0000   -6.07718
185960.0000   -5.89807
186000.0000   -6.24634
186040.0000   -5.98577
186080.0000   -6.28636
186120.0000   -6.51168
186160.0000   -6.32612
186200.0000   -6.14655
186240.0000   -5.70192
186280.0000   -6.22156
186320.0000   -5.92977
186360.0000   -5.35434
186400.0000   -5.09076
186440.0000   -5.35798
186480.0000   -5.93420
186520.0000   -5.56943
186560.0000   -5.24374
186600.0000   -5.90375
186640.0000   -4.69059
186680.0000   -5.98332
186720.0000   -5.68738
186760.0000   -6.16217
186800.0000   -6.28266
186840.0000   -6.14775
186880.0000   -6.46817
186920.0000   -6.63954
186960.0000   -7.08274
187000.0000   -6.99142
187040.0000   -6.92943
187080.0000   -7.17508
187120.0000   -6.90060
187160.0000   -6.89742
187200.0000   -6.34530
187240.0000   -6.21002
187280.0000   -6.04977
187320.0000   -6.88781
187360.0000   -6.69884
187400.0000   -6.18279
187440.0000   -5.69466
187480.0000   -5.84440
187520.0000   -6.94352
187560.0000   -6.97050
187600.0000   -6.77972
187640.0000   -6.59433
187680.0000   -5.97713
187720.0000   -6.09171
187760.0000   -5.73936
187800.0000   -6.88593
187840.0000   -6.17002
187880.0000   -6.32358
187920.0000   -5.77286
187960.0000   -5.17533
188000.0000   -5.95642
188040.0000   -5.79345
188080.0000   -6.15574
188120.0000   -6.77008
188160.0000   -5.79449
188200.0000   -6.39155
188240.0000   -5.20804
188280.0000   -7.11613
188320.0000   -6.41305
188360.0000   -7.13797
188400.0000   -6.44003
188440.0000   -6.67161
188480.0000   -5.58583
188520.0000   -6.91956
188560.0000   -6.47279
188600.0000   -6.58622
188640.0000   -6.02250
188680.0000   -6.41816
188720.0000   -7.16051
188760.0000   -7.07495
188800.0000   -6.89356
188840.0000   -6.58418
188880.0000   -6.54806
188920.0000   -7.20327
188960.0000   -5.74052
189000.0000   -6.30879
189040.0000   -5.66362
189080.0000   -6.96864
189120.0000   -6.42363
189160.0000   -6.77251
189200.0000   -6.48289
189240.0000   -6.77657
189280.0000   -6.07518
189320.0000   -6.46680
189360.0000   -6.04818
189400.0000   -6.06285
189440.0000   -6.37522
189480.0000   -6.05729
189520.0000   -6.05966
189560.0000   -5.40780
189600.0000   -5.73427
189640.0000   -5.91139
189680.0000   -6.02106
189720.0000   -6.11931
189760.0000   -5.95244
189800.0000   -5.11885
189840.0000   -6.03682
189880.0000   -6.02999
189920.0000   -6.50248
189960.0000   -6.72607
190000.0000   -5.95202
190040.0000   -7.22438
190080.0000   -5.74347
190120.0000   -6.35463
190160.0000   -5.89309
190200.0000   -5.71643
190240.0000   -6.56829
190280.0000   -6.46846
190320.0000   -5.60347
190360.0000   -6.80832
190400.0000   -5.67369
190440.0000   -5.97500
190480.0000   -6.82433
190520.0000   -6.62149
190560.0000   -6.36192
190600.0000   -6.69622
190640.0000   -5.67339
190680.0000   -5.83317
190720.0000   -6.49323
190760.0000   -5.47102
190800.0000   -5.93719
190840.0000   -5.77400
190880.0000   -6.33565
190920.0000   -5.85652
190960.0000   -5.32906
191000.0000   -6.17198
191040.0000   -6.42712
191080.0000   -5.95865
191120.0000   -6.48433
191160.0000   -6.34119
191200.0000   -5.70791
191240.0000   -6.84182
191280.0000   -6.66321
191320.0000   -6.67427
191360.0000   -6.43723
191400.0000   -6.78998
191440.0000   -5.83451
191480.0000   -6.59218
191520.0000   -6.88405
191560.0000   -5.72969
191600.0000   -6.00082
191640.0000   -6.44475
191680.0000   -6.50620
191720.0000   -6.62684
191760.0000   -6.98650
191800.0000   -6.52810
191840.0000   -6.22932
191880.0000   -6.53982
191920.0000   -7.15040
191960.0000   -5.96970
192000.0000   -6.47629
192040.0000   -6.54374
192080.0000   -6.60835
192120.0000   -6.35252
192160.0000   -6.47832
192200.0000   -5.40376
192240.0000   -6.65721
192280.0000   -6.30874
192320.0000   -5.70349
192360.0000   -5.86654
192400.0000   -6.48401
192440.0000   -6.79198
192480.0000   -6.22321
192520.0000   -6.03126
192560.0000   -5.97681
192600.0000   -5.26932
192640.0000   -6.52194
192680.0000   -5.99559
192720.0000   -6.31513
192760.0000   -5.90457
192800.0000   -5.65249
192840.0000   -5.78012
192880.0000   -5.59266
192920.0000   -6.36316
192960.0000   -5.75860
193000.0000   -6.91935
193040.0000   -5.49627
193080.0000   -5.07871
193120.0000   -5.46091
193160.0000   -5.89986
193200.0000   -6.06216
193240.0000   -6.01302
193280.0000   -5.98032
193320.0000   -6.57574
193360.0000   -6.53664
193400.0000   -5.63825
193440.0000   -5.59033
193480.0000   -5.60071
193520.0000   -5.31864
193560.0000   -6.07151
193600.0000   -5.80945
193640.0000   -5.88711
193680.0000   -6.74846
193720.0000   -6.36081
193760.0000   -5.64874
193800.0000   -6.21850
193840.0000   -5.69868
193880.0000   -7.50355
193920.0000   -7.02551
193960.0000   -6.43190
194000.0000   -6.60173
194040.0000   -6.80649
194080.0000   -5.83904
194120.0000   -5.28694
194160.0000   -5.82530
194200.0000   -4.62809
194240.0000   -5.30289
194280.0000   -4.85970
194320.0000   -5.95532
194360.0000   -6.53619
194400.0000   -6.23828
194440.0000   -5.10848
194480.0000   -5.80621
194520.0000   -6.36982
194560.0000   -5.27501
194600.0000   -5.02024
194640.0000   -6.35035
194680.0000   -6.38211
194720.0000   -6.01030
194760.0000   -6.00236
194800.0000   -5.33971
194840.0000   -5.13485
194880.0000   -5.84394
194920.0000   -6.15576
194960.0000   -6.09170
195000.0000   -7.23434
195040.0000   -6.15134
195080.0000   -6.77101
195120.0000   -6.95882
195160.0000   -6.32942
195200.0000   -6.15662
195240.0000   -5.94867
195280.0000   -5.69158
195320.0000   -6.06665
195360.0000   -4.99525
195400.0000   -5.29799
195440.0000   -4.69206
195480.0000   -4.91678
195520.0000   -5.87251
195560.0000   -4.86810
195600.0000   -6.10712
195640.0000   -6.44997
195680.0000   -5.03472
195720.0000   -5.40186
195760.0000   -6.16573
195800.0000   -6.73824
195840.0000   -6.36047
195880.0000   -5.41672
195920.0000   -6.60043
195960.0000   -7.14051
196000.0000   -6.39383
196040.0000   -6.54884
196080.0000   -5.98337
196120.0000   -6.34490
196160.0000   -5.69924
196200.0000   -6.03717
196240.0000   -5.63954
196280.0000   -6.60610
196320.0000   -6.15927
196360.0000   -6.18952
196400.0000   -6.17467
196440.0000   -5.64594
196480.0000   -4.46217
196520.0000   -6.41507
196560.0000   -6.98895
196600.0000   -5.49528
196640.0000   -5.94309
196680.0000   -6.60293
196720.0000   -5.90215
196760.0000   -5.84546
196800.0000   -6.15795
196840.0000   -6.45646
196880.0000   -6.65941
196920.0000   -6.90767
196960.0000   -7.69423
197000.0000   -6.61775
197040.0000   -6.11210
197080.0000   -6.26270
197120.0000   -7.11805
197160.0000   -5.90530
197200.0000   -6.05882
197240.0000   -6.04152
197280.0000   -6.62166
197320.0000   -6.69831
197360.0000   -6.75494
197400.0000   -7.20375
197440.0000   -5.95919
197480.0000   -4.97342
197520.0000   -5.69126
197560.0000   -5.86351
197600.0000   -5.36688
197640.0000   -6.25022
197680.0000   -6.31839
197720.0000   -5.99969
197760.0000   -5.99117
197800.0000   -6.03298
197840.0000   -6.18873
197880.0000   -6.43862
197920.0000   -6.37359
197960.0000   -6.06166
198000.0000   -6.12850
198040.0000   -5.53859
198080.0000   -6.50638
198120.0000   -6.64848
198160.0000   -5.75196
198200.0000   -7.18300
198240.0000   -5.80289
198280.0000   -6.89423
198320.0000   -6.09814
198360.0000   -6.61334
198400.0000   -6.58630
198440.0000   -6.19196
198480.0000   -6.21204
198520.0000   -6.21210
198560.0000   -7.73236
198600.0000   -6.82719
198640.0000   -6.77084
198680.0000   -7.24308
198720.0000   -5.86705
198760.0000   -6.03186
198800.0000   -6.05829
198840.0000   -6.27112
198880.0000   -5.79575
198920.0000   -6.03627
198960.0000   -6.59855
199000.0000   -6.23503
199040.0000   -6.44776
199080.0000   -5.84711
199120.0000   -6.08993
199160.0000   -6.21305
199200.0000   -7.28756
199240.0000   -6.91289
199280.0000   -6.02076
199320.0000   -6.12938
199360.0000   -5.63434
199400.0000   -5.38361
199440.0000   -5.67978
199480.0000   -6.06331
199520.0000   -5.96197
199560.0000   -6.99230
199600.0000   -5.37729
199640.0000   -5.67723
199680.0000   -6.55817
199720.0000   -6.83537
199760.0000   -6.46719
199800.0000   -6.46686
199840.0000   -5.52824
199880.0000   -6.12390
199920.0000   -5.68348
199960.0000   -6.33985
200000.0000   -6.96721
200040.0000   -6.15120
200080.0000   -6.46107
200120.0000   -5.57997
200160.0000   -5.10018
200200.0000   -5.06714
200240.0000   -5.16079
200280.0000   -5.90561
200320.0000   -6.19773
200360.0000   -6.44382
200400.0000   -6.78901
200440.0000   -5.78283
200480.0000   -6.12547
200520.0000   -5.26196
200560.0000   -5.77905
200600.0000   -6.03156
200640.0000   -5.79276
200680.0000   -6.09873
200720.0000   -5.85457
200760.0000   -6.37419
200800.0000   -6.20912
200840.0000   -5.79913
200880.0000   -5.28956
200920.0000   -5.72816
200960.0000   -6.21972
201000.0000   -5.88328
201040.0000   -6.27770
201080.0000   -6.77170
201120.0000   -6.21612
201160.0000   -6.69606
201200.0000   -6.70422
201240.0000   -5.95817
201280.0000   -6.27632
201320.0000   -6.10007
201360.0000   -6.46937
201400.0000   -6.30470
201440.0000   -6.43279
201480.0000   -6.25194
201520.0000   -5.01057
201560.0000   -5.70268
201600.0000   -6.32724
201640.0000   -5.80992
201680.0000   -5.28466
201720.0000   -6.08567
201760.0000   -5.73069
201800.0000   -5.44177
201840.0000   -6.55927
201880.0000   -5.83597
201920.0000   -5.59731
201960.0000   -5.90708
202000.0000   -5.66004
202040.0000   -6.23664
202080.0000   -6.43541
202120.0000   -6.45393
202160.0000   -5.95856
202200.0000   -5.88286
202240.0000   -5.99555
202280.0000   -5.65877
202320.0000   -6.75045
202360.0000   -6.10122
202400.0000   -6.20463
202440.0000   -7.27740
202480.0000   -6.62389
202520.0000   -6.76494
202560.0000   -6.41808
202600.0000   -6.49784
202640.0000   -5.95808
202680.0000   -6.28907
202720.0000   -7.48529
202760.0000   -5.98773
202800.0000   -6.09825
202840.0000   -5.51606
202880.0000   -6.16139
202920.0000   -6.31909
202960.0000   -4.57882
203000.0000   -5.92511
203040.0000   -5.94417
203080.0000   -6.61194
203120.0000   -6.05189
203160.0000   -6.11867
203200.0000   -6.80419
203240.0000   -5.47726
203280.0000   -5.79705
203320.0000   -5.31908
203360.0000   -5.93810
203400.0000   -6.61738
203440.0000   -6.35412
203480.0000   -5.94752
203520.0000   -5.69104
203560.0000   -5.65333
203600.0000   -6.03603
203640.0000   -5.47160
203680.0000   -5.96348
203720.0000   -6.18576
203760.0000   -5.95451
203800.0000   -6.02449
203840.0000   -6.19206
203880.0000   -6.18095
203920.0000   -5.93314
203960.0000   -5.28241
204000.0000   -4.75753
204040.0000   -5.49372
204080.0000   -5.59618
204120.0000   -6.49768
204160.0000   -5.78403
204200.0000   -4.32942
204240.0000   -6.43785
204280.0000   -5.64152
204320.0000   -5.26849
204360.0000   -5.97976
204400.0000   -6.41032
204440.0000   -5.67584
204480.0000   -5.84685
204520.0000   -5.69752
204560.0000   -6.88660
204600.0000   -6.22777
204640.0000   -6.72031
204680.0000   -6.44584
204720.0000   -6.33692
204760.0000   -6.47545
204800.0000   -6.00129
204840.0000   -6.47860
204880.0000   -6.39802
204920.0000   -6.28750
204960.0000   -6.85933
205000.0000   -6.25265
205040.0000   -6.00341
205080.0000   -6.78671
205120.0000   -5.86643
205160.0000   -6.43411
205200.0000   -6.54247
205240.0000   -5.92453
205280.0000   -6.35235
205320.0000   -5.96607
205360.0000   -7.36400
205400.0000   -7.41625
205440.0000   -7.94593
205480.0000   -6.41566
205520.0000   -7.01478
205560.0000   -7.43159
205600.0000   -7.06222
205640.0000   -7.12903
205680.0000   -7.49339
205720.0000   -6.50515
205760.0000   -7.34941
205800.0000   -6.12867
205840.0000   -6.51175
205880.0000   -5.96452
205920.0000   -6.83956
205960.0000   -7.31129
206000.0000   -5.71445
206040.0000   -5.11139
206080.0000   -5.37410
206120.0000   -5.34622
206160.0000   -5.64263
206200.0000   -5.53610
206240.0000   -5.98444
206280.0000   -6.50491
206320.0000   -6.00712
206360.0000   -5.81492
206400.0000   -6.20762
206440.0000   -6.50943
206480.0000   -5.84568
206520.0000   -6.60203
206560.0000   -6.31043
206600.0000   -6.44566
206640.0000   -6.69262
206680.0000   -5.94754
206720.0000   -5.43391
206760.0000   -5.15692
206800.0000   -5.99810
206840.0000   -5.57418
206880.0000   -5.85896
206920.0000   -6.55224
206960.0000   -5.38382
207000.0000   -5.21001
207040.0000   -6.35703
207080.0000   -5.72466
207120.0000   -5.28300
207160.0000   -6.60473
207200.0000   -5.91535
207240.0000   -7.18676
207280.0000   -6.76488
207320.0000   -5.88101
207360.0000   -6.23918
207400.0000   -5.81464
207440.0000   -5.87779
207480.0000   -6.74648
207520.0000   -6.09225
207560.0000   -6.48673
207600.0000   -5.36542
207640.0000   -6.37238
207680.0000   -5.90037
207720.0000   -6.00337
207760.0000   -5.47246
207800.0000   -6.09292
207840.0000   -6.16565
207880.0000   -5.89268
207920.0000   -5.70709
207960.0000   -5.42886
208000.0000   -6.16639
208040.0000   -6.12308
208080.0000   -6.06109
208120.0000   -6.61652
208160.0000   -5.53368
208200.0000   -6.03593
208240.0000   -6.08673
208280.0000   -6.54384
208320.0000   -6.76882
208360.0000   -6.45701
208400.0000   -6.97755
208440.0000   -6.79850
208480.0000   -6.52819
208520.0000   -6.45034
208560.0000   -5.81706
208600.0000   -6.15930
208640.0000   -6.27211
208680.0000   -7.25471
208720.0000   -6.50413
208760.0000   -7.66955
208800.0000   -6.67476
208840.0000   -6.01935
208880.0000   -6.85714
208920.0000   -6.14777
208960.0000   -6.06132
209000.0000   -5.90119
209040.0000   -5.26033
209080.0000   -5.59097
209120.0000   -5.97467
209160.0000   -5.56247
209200.0000   -6.15464
209240.0000   -5.80915
209280.0000   -6.32507
209320.0000   -6.18793
209360.0000   -7.14950
209400.0000   -6.03282
209440.0000   -6.00934
209480.0000   -6.33925
209520.0000   -6.68818
209560.0000   -6.38104
209600.0000   -6.75503
209640.0000   -4.97610
209680.0000   -5.48595
209720.0000   -5.78275
209760.0000   -5.76869
209800.0000   -7.27652
209840.0000   -6.20124
209880.0000   -6.24992
209920.0000   -5.52495
209960.0000   -5.63417
210000.0000   -5.39509
210040.0000   -5.25802
210080.0000   -5.43519
210120.0000   -5.98718
210160.0000   -5.62276
210200.0000   -6.19857
210240.0000   -6.45636
210280.0000   -6.38052
210320.0000   -6.18597
210360.0000   -6.39415
210400.0000   -6.99485
210440.0000   -6.86156
210480.0000   -7.49907
210520.0000   -7.31868
210560.0000   -7.21372
210600.0000   -7.02922
210640.0000   -7.01604
210680.0000   -7.00872
210720.0000   -6.51502
210760.0000   -6.76485
210800.0000   -7.24673
210840.0000   -6.78295
210880.0000   -6.55565
210920.0000   -6.64266
210960.0000   -5.92921
211000.0000   -6.11587
211040.0000   -6.08312
211080.0000   -5.67291
211120.0000   -6.20103
211160.0000   -6.70386
211200.0000   -6.43875
211240.0000   -5.74912
211280.0000   -5.81863
211320.0000   -6.07360
211360.0000   -5.92261
211400.0000   -5.58586
211440.0000   -6.36295
211480.0000   -5.88388
211520.0000   -7.08846
211560.0000   -7.66447
211600.0000   -6.38873
211640.0000   -6.52479
211680.0000   -6.20795
211720.0000   -6.83155
211760.0000   -6.37696
211800.0000   -5.62281
211840.0000   -4.76551
211880.0000   -6.23469
211920.0000   -6.17751
211960.0000   -6.56884
212000.0000   -6.14005
212040.0000   -5.78893
212080.0000   -5.78771
212120.0000   -6.33949
212160.0000   -5.89330
212200.0000   -6.63196
212240.0000   -7.19855
212280.0000   -6.71824
212320.0000   -6.21215
212360.0000   -6.29374
212400.0000   -5.98337
212440.0000   -6.06872
212480.0000   -5.76364
212520.0000   -5.77686
212560.0000   -7.30741
212600.0000   -5.48968
212640.0000   -6.63395
212680.0000   -5.98895
212720.0000   -5.55585
212760.0000   -5.24238
212800.0000   -5.20471
212840.0000   -6.88182
212880.0000   -5.90271
212920.0000   -6.40412
212960.0000   -5.79603
213000.0000   -5.65059
213040.0000   -6.26501
213080.0000   -6.17462
213120.0000   -5.36672
213160.0000   -6.03742
213200.0000   -5.89409
213240.0000   -6.15098
213280.0000   -5.71273
213320.0000   -5.52149
213360.0000   -5.04571
213400.0000   -5.91088
213440.0000   -5.97086
213480.0000   -5.69582
213520.0000   -5.58186
213560.0000   -4.92482
213600.0000   -5.87976
213640.0000   -6.13640
213680.0000   -6.30049
213720.0000   -5.83523
213760.0000   -5.00146
213800.0000   -6.26714
213840.0000   -5.63179
213880.0000   -5.53539
213920.0000   -5.78388
213960.0000   -5.75362
214000.0000   -6.13272
214040.0000   -6.20097
214080.0000   -5.85555
214120.0000   -5.60656
214160.0000   -6.62065
214200.0000   -5.15157
214240.0000   -6.70951
214280.0000   -5.17054
214320.0000   -5.76093
214360.0000   -6.44403
214400.0000   -5.72569
214440.0000   -6.64891
214480.0000   -5.96266
214520.0000   -6.44038
214560.0000   -6.77752
214600.0000   -6.00021
214640.0000   -6.46992
214680.0000   -6.39580
214720.0000   -6.18849
214760.0000   -6.29097
214800.0000   -6.09707
214840.0000   -6.45982
214880.0000   -5.80670
214920.0000   -5.79677
214960.0000   -6.02932
215000.0000   -5.36886
215040.0000   -5.86120
215080.0000   -5.88734
215120.0000   -5.85583
215160.0000   -6.04578
215200.0000   -6.31198
215240.0000   -5.94238
215280.0000   -6.03002
215320.0000   -6.36293
215360.0000   -6.19997
215400.0000   -5.92609
215440.0000   -5.84068
215480.0000   -6.46657
215520.0000   -6.13255
215560.0000   -6.91475
215600.0000   -5.84478
215640.0000   -6.25856
215680.0000   -7.20793
215720.0000   -6.05252
215760.0000   -6.03372
215800.0000   -6.31358
215840.0000   -6.20235
215880.0000   -5.26242
215920.0000   -5.87054
215960.0000   -5.99066
216000.0000   -6.96175
216040.0000   -5.77942
216080.0000   -6.40604
216120.0000   -7.28691
216160.0000   -6.52129
216200.0000   -7.87701
216240.0000   -6.88056
216280.0000   -6.65139
216320.0000   -6.89955
216360.0000   -6.35168
216400.0000   -6.47130
216440.0000   -6.13284
216480.0000   -6.69435
216520.0000   -7.08828
216560.0000   -6.59527
216600.0000   -6.30778
216640.0000   -6.44352
216680.0000   -6.13621
216720.0000   -6.23901
216760.0000   -5.65507
216800.0000   -5.50878
216840.0000   -5.65721
216880.0000   -6.60882
216920.0000   -6.38799
216960.0000   -5.96051
217000.0000   -6.63885
217040.0000   -5.72434
217080.0000   -5.88924
217120.0000   -6.06431
217160.0000   -5.95749
217200.0000   -6.30790
217240.0000   -5.83015
217280.0000   -5.78933
217320.0000   -5.80721
217360.0000   -5.25213
217400.0000   -5.20125
217440.0000   -5.56216
217480.0000   -5.82506
217520.0000   -5.64596
217560.0000   -5.63325
217600.0000   -5.19639
217640.0000   -5.27999
217680.0000   -5.75225
217720.0000   -5.60475
217760.0000   -5.01802
217800.0000   -5.54673
217840.0000   -6.14379
217880.0000   -6.17388
217920.0000   -5.81939
217960.0000   -5.14935
218000.0000   -4.92995
218040.0000   -5.93213
218080.0000   -5.28324
218120.0000   -6.22687
218160.0000   -5.47556
218200.0000   -5.67692
218240.0000   -5.79796
218280.0000   -5.51937
218320.0000   -5.63473
218360.0000   -6.35459
218400.0000   -6.07435
218440.0000   -6.04416
218480.0000   -6.85060
218520.0000   -6.82800
218560.0000   -6.96518
218600.0000   -6.34840
218640.0000   -6.08416
218680.0000   -5.80607
218720.0000   -5.70576
218760.0000   -4.97084
218800.0000   -7.12395
218840.0000   -5.86048
218880.0000   -5.89631
218920.0000   -5.86003
218960.0000   -5.44634
219000.0000   -5.55759
219040.0000   -5.74528
219080.0000   -5.09391
219120.0000   -5.36183
219160.0000   -5.91297
219200.0000   -5.76864
219240.0000   -5.04700
219280.0000   -5.08640
219320.0000   -5.46771
219360.0000   -6.16632
219400.0000   -5.44227
219440.0000   -5.18307
219480.0000   -5.25173
219520.0000   -5.38078
219560.0000   -5.12952
219600.0000   -5.17494
219640.0000   -5.77937
219680.0000   -5.90126
219720.0000   -5.82527
219760.0000   -6.63617
219800.0000   -6.43960
219840.0000   -6.11340
219880.0000   -6.10849
219920.0000   -6.50482
219960.0000   -6.98133
220000.0000   -7.06749
220040.0000   -7.12454
220080.0000   -6.61195
220120.0000   -6.12356
220160.0000   -6.54066
220200.0000   -6.02405
220240.0000   -5.44345
220280.0000   -5.92757
220320.0000   -5.77011
220360.0000   -5.64310
220400.0000   -5.44957
220440.0000   -5.39479
220480.0000   -5.96798
220520.0000   -5.49426
220560.0000   -5.47101
220600.0000   -5.91168
220640.0000   -6.40659
220680.0000   -6.69781
220720.0000   -6.99427
220760.0000   -6.94129
220800.0000   -6.28440
220840.0000   -6.83151
220880.0000   -7.06522
220920.0000   -7.18521
220960.0000   -7.17289
221000.0000   -7.10529
221040.0000   -7.53358
221080.0000   -8.01011
221120.0000   -6.79323
221160.0000   -6.41218
221200.0000   -7.27452
221240.0000   -7.77045
221280.0000   -7.14096
221320.0000   -7.03448
221360.0000   -7.19763
221400.0000   -6.75569
221440.0000   -7.22080
221480.0000   -7.93493
221520.0000   -6.24671
221560.0000   -6.23090
221600.0000   -5.73419
221640.0000   -7.38519
221680.0000   -6.63256
221720.0000   -7.33989
221760.0000   -7.16671
221800.0000   -7.09064
221840.0000   -7.46697
221880.0000   -5.68373
221920.0000   -6.38815
221960.0000   -6.14429
222000.0000   -6.88170
222040.0000   -6.55316
222080.0000   -6.98832
222120.0000   -5.99300
222160.0000   -6.49889
222200.0000   -6.71681
222240.0000   -6.32416
222280.0000   -6.45332
222320.0000   -7.07003
222360.0000   -6.29094
222400.0000   -5.48126
222440.0000   -7.06478
222480.0000   -7.12459
222520.0000   -6.82527
222560.0000   -6.07874
222600.0000   -6.20381
222640.0000   -6.90111
222680.0000   -6.25985
222720.0000   -6.09793
222760.0000   -7.81074
222800.0000   -5.69856
222840.0000   -5.98395
222880.0000   -5.85178
222920.0000   -5.50491
222960.0000   -5.69629
223000.0000   -5.73225
223040.0000   -5.90475
223080.0000   -4.99939
223120.0000   -6.37195
223160.0000   -6.21213
223200.0000   -6.12748
223240.0000   -6.18569
223280.0000   -5.89039
223320.0000   -5.66947
223360.0000   -5.39324
223400.0000   -5.53993
223440.0000   -5.81487
223480.0000   -6.21451
223520.0000   -6.47934
223560.0000   -6.25447
223600.0000   -7.25103
223640.0000   -7.26629
223680.0000   -5.76535
223720.0000   -6.31676
223760.0000   -7.18127
223800.0000   -6.74723
223840.0000   -6.95003
223880.0000   -6.65770
223920.0000   -7.32472
223960.0000   -7.61106
224000.0000   -6.02858
224040.0000   -6.96474
224080.0000   -6.91882
224120.0000   -6.67928
224160.0000   -6.89197
224200.0000   -5.75241
224240.0000   -5.97896
224280.0000   -6.28681
224320.0000   -6.74987
224360.0000   -5.71146
224400.0000   -6.18410
224440.0000   -6.70848
224480.0000   -7.10278
224520.0000   -5.95992
224560.0000   -5.81756
224600.0000   -6.25036
224640.0000   -7.00222
224680.0000   -6.93630
224720.0000   -7.09532
224760.0000   -5.78455
224800.0000   -5.98913
224840.0000   -6.57871
224880.0000   -6.50690
224920.0000   -6.04199
224960.0000   -6.98903
225000.0000   -6.35742
225040.0000   -6.26717
225080.0000   -5.68029
225120.0000   -6.05639
225160.0000   -5.84123
225200.0000   -6.52286
225240.0000   -6.00313
225280.0000   -6.26514
225320.0000   -6.23934
225360.0000   -6.79399
225400.0000   -7.16091
225440.0000   -6.60390
225480.0000   -6.07147
225520.0000   -6.22125
225560.0000   -5.95806
225600.0000   -5.65537
225640.0000   -6.21835
225680.0000   -5.07937
225720.0000   -4.10199
225760.0000   -4.40738
225800.0000   -5.26655
225840.0000   -6.08394
225880.0000   -6.59894
225920.0000   -6.62300
225960.0000   -6.47072
226000.0000   -6.64597
226040.0000   -5.22396
226080.0000   -6.38112
226120.0000   -6.07614
226160.0000   -6.09566
226200.0000   -7.47080
226240.0000   -7.44354
226280.0000   -6.96948
226320.0000   -6.78877
226360.0000   -6.69001
226400.0000   -6.85817
226440.0000   -7.11710
226480.0000   -7.36241
226520.0000   -6.22048
226560.0000   -5.76317
226600.0000   -6.13403
226640.0000   -5.40875
226680.0000   -6.23388
226720.0000   -5.52315
226760.0000   -7.18540
226800.0000   -5.32068
226840.0000   -6.61223
226880.0000   -6.91084
226920.0000   -7.06057
226960.0000   -7.43591
227000.0000   -6.99687
227040.0000   -6.31757
227080.0000   -6.16233
227120.0000   -5.38875
227160.0000   -6.60333
227200.0000   -6.78069
227240.0000   -7.18666
227280.0000   -7.03868
227320.0000   -6.70592
227360.0000   -6.72402
227400.0000   -7.16664
227440.0000   -6.79174
227480.0000   -6.20918
227520.0000   -5.57157
227560.0000   -6.66802
227600.0000   -6.52731
227640.0000   -5.57658
227680.0000   -6.06347
227720.0000   -5.65833
227760.0000   -6.87399
227800.0000   -5.72646
227840.0000   -5.82868
227880.0000   -6.55849
227920.0000   -5.25793
227960.0000   -6.30920
228000.0000   -6.98974
228040.0000   -6.82955
228080.0000   -6.55472
228120.0000   -6.42611
228160.0000   -6.22056
228200.0000   -6.05155
228240.0000   -6.90257
228280.0000   -6.64582
228320.0000   -7.05428
228360.0000   -6.74933
228400.0000   -6.19457
228440.0000   -6.77072
228480.0000   -6.25632
228520.0000   -5.20869
228560.0000   -6.03137
228600.0000   -6.28313
228640.0000   -6.36423
228680.0000   -6.95639
228720.0000   -6.94677
228760.0000   -6.52550
228800.0000   -6.99703
228840.0000   -6.73722
228880.0000   -6.49567
228920.0000   -6.37284
228960.0000   -7.48080
229000.0000   -7.33283
229040.0000   -6.41720
229080.0000   -6.88785
229120.0000   -6.67040
229160.0000   -5.90303
229200.0000   -6.75970
229240.0000   -6.50080
229280.0000   -6.52948
229320.0000   -6.25500
229360.0000   -6.19385
229400.0000   -6.50921
229440.0000   -5.99888
229480.0000   -7.04974
229520.0000   -6.65083
229560.0000   -6.97509
229600.0000   -6.83719
229640.0000   -6.96951
229680.0000   -6.64453
229720.0000   -6.58918
229760.0000   -5.38232
229800.0000   -5.96510
229840.0000   -6.45559
229880.0000   -6.44966
229920.0000   -6.98316
229960.0000   -6.13977
230000.0000   -6.29879
230040.0000   -6.46638
230080.0000   -5.66422
230120.0000   -6.04460
230160.0000   -5.83614
230200.0000   -6.46867
230240.0000   -6.89207
230280.0000   -6.92542
230320.0000   -6.67444
230360.0000   -6.04824
230400.0000   -6.44572
230440.0000   -6.71785
230480.0000   -5.90616
230520.0000   -6.87981
230560.0000   -5.85352
230600.0000   -6.92999
230640.0000   -6.92230
230680.0000   -6.02268
230720.0000   -5.68023
230760.0000   -6.78600
230800.0000   -6.82774
230840.0000   -7.33093
230880.0000   -6.37672
230920.0000   -6.65784
230960.0000   -7.06931
231000.0000   -6.17587
231040.0000   -6.42938
231080.0000   -6.55467
231120.0000   -5.50611
231160.0000   -6.72928
231200.0000   -6.64647
231240.0000   -6.88291
231280.0000   -6.76856
231320.0000   -6.59068
231360.0000   -7.01911
231400.0000   -5.98246
231440.0000   -7.53414
231480.0000   -7.33709
231520.0000   -6.66356
231560.0000   -6.16351
231600.0000   -6.74450
231640.0000   -6.33522
231680.0000   -6.50450
231720.0000   -6.46126
231760.0000   -6.85512
231800.0000   -6.11992
231840.0000   -6.32628
231880.0000   -6.47098
231920.0000   -8.18716
231960.0000   -7.96135
232000.0000   -7.97149
232040.0000   -6.97322
232080.0000   -6.93132
232120.0000   -6.74894
232160.0000   -7.23322
232200.0000   -6.59610
232240.0000   -6.82806
232280.0000   -5.99207
232320.0000   -6.14930
232360.0000   -6.69885
232400.0000   -5.82292
232440.0000   -7.16791
232480.0000   -7.09770
232520.0000   -6.73830
232560.0000   -7.16166
232600.0000   -6.59565
232640.0000   -6.38575
232680.0000   -7.28582
232720.0000   -6.62870
232760.0000   -6.57487
232800.0000   -6.64177
232840.0000   -6.19680
232880.0000   -6.04416
232920.0000   -6.34286
232960.0000   -6.41080
233000.0000   -5.90706
233040.0000   -5.44764
233080.0000   -5.56343
233120.0000   -5.16935
233160.0000   -6.24864
233200.0000   -6.22945
233240.0000   -6.17868
233280.0000   -6.25764
233320.0000   -5.58892
233360.0000   -5.38535
233400.0000   -5.86051
233440.0000   -7.14284
233480.0000   -6.22863
233520.0000   -5.36832
233560.0000   -5.19444
233600.0000   -5.93417
233640.0000   -6.91717
233680.0000   -6.19149
233720.0000   -5.62463
233760.0000   -6.53302
233800.0000   -5.83485
233840.0000   -6.04693
233880.0000   -5.83826
233920.0000   -6.59698
233960.0000   -5.03126
234000.0000   -6.43937
234040.0000   -6.23374
234080.0000   -6.88122
234120.0000   -6.08575
234160.0000   -5.81809
234200.0000   -5.68523
234240.0000   -5.98768
234280.0000   -6.07119
234320.0000   -7.26548
234360.0000   -6.41464
234400.0000   -5.52036
234440.0000   -5.80460
234480.0000   -5.80190
234520.0000   -5.95305
234560.0000   -6.52564
234600.0000   -6.70545
234640.0000   -6.81643
234680.0000   -6.53108
234720.0000   -6.14824
234760.0000   -6.87811
234800.0000   -6.51025
234840.0000   -6.41842
234880.0000   -5.54028
234920.0000   -7.39925
234960.0000   -6.98378
235000.0000   -6.34004
235040.0000   -7.26884
235080.0000   -6.18676
235120.0000   -6.48406
235160.0000   -6.90863
235200.0000   -6.62099
235240.0000   -6.22921
235280.0000   -6.61261
235320.0000   -6.58460
235360.0000   -6.36742
235400.0000   -6.85108
235440.0000   -6.26554
235480.0000   -6.11384
235520.0000   -6.24842
235560.0000   -6.80705
235600.0000   -5.87225
235640.0000   -6.02420
235680.0000   -5.94487
235720.0000   -5.40883
235760.0000   -5.76310
235800.0000   -5.11655
235840.0000   -6.16066
235880.0000   -6.01386
235920.0000   -5.53054
235960.0000   -4.44849
236000.0000   -5.46422
236040.0000   -5.99459
236080.0000   -5.51888
236120.0000   -4.99426
236160.0000   -5.01369
236200.0000   -5.51508
236240.0000   -6.43861
236280.0000   -6.18578
236320.0000   -5.85935
236360.0000   -5.85599
236400.0000   -4.93324
236440.0000   -6.82887
236480.0000   -6.60130
236520.0000   -6.70161
236560.0000   -6.59818
236600.0000   -7.13423
236640.0000   -6.61153
236680.0000   -4.99168
236720.0000   -7.08306
236760.0000   -7.02187
236800.0000   -7.26784
236840.0000   -6.49398
236880.0000   -6.25300
236920.0000   -7.42008
236960.0000   -6.32212
237000.0000   -5.70562
237040.0000   -5.07041
237080.0000   -6.05897
237120.0000   -6.03762
237160.0000   -6.56776
237200.0000   -6.84102
237240.0000   -5.34012
237280.0000   -5.50345
237320.0000   -5.82991
237360.0000   -6.18046
237400.0000   -6.24867
237440.0000   -6.00691
237480.0000   -6.55523
237520.0000   -7.03595
237560.0000   -6.60919
237600.0000   -6.28120
237640.0000   -6.54184
237680.0000   -5.90764
237720.0000   -6.44620
237760.0000   -6.50166
237800.0000   -5.56087
237840.0000   -6.28056
237880.0000   -5.75325
237920.0000   -6.70989
237960.0000   -6.59019
238000.0000   -6.37128
238040.0000   -5.31376
238080.0000   -6.14906
238120.0000   -6.16592
238160.0000   -6.19986
238200.0000   -6.07515
238240.0000   -6.14721
238280.0000   -5.44357
238320.0000   -5.00057
238360.0000   -5.57387
238400.0000   -5.80988
238440.0000   -5.69648
238480.0000   -5.78856
238520.0000   -6.00027
238560.0000   -6.26528
238600.0000   -4.95663
238640.0000   -4.55074
238680.0000   -5.59615
238720.0000   -5.20659
238760.0000   -6.06426
238800.0000   -5.98436
238840.0000   -4.94906
238880.0000   -5.12252
238920.0000   -6.13875
238960.0000   -6.12094
239000.0000   -6.65793
239040.0000   -6.47031
239080.0000   -6.58453
239120.0000   -6.63705
239160.0000   -6.52286
239200.0000   -6.27836
239240.0000   -5.87459
239280.0000   -5.76378
239320.0000   -6.05456
239360.0000   -5.11404
239400.0000   -5.42505
239440.0000   -5.36889
239480.0000   -6.50125
239520.0000   -6.16235
239560.0000   -5.97016
239600.0000   -5.98698
239640.0000   -5.61931
239680.0000   -5.81611
239720.0000   -6.28135
239760.0000   -5.34187
239800.0000   -6.23568
239840.0000   -5.87459
239880.0000   -6.38677
239920.0000   -5.71658
239960.0000   -5.26012
240000.0000   -6.09336
240040.0000   -6.23964
240080.0000   -5.97682
240120.0000   -6.34500
240160.0000   -5.86101
240200.0000   -5.66969
240240.0000   -5.92929
240280.0000   -5.99309
240320.0000   -5.57969
240360.0000   -5.25102
240400.0000   -5.41218
240440.0000   -6.28154
240480.0000   -6.00568
240520.0000   -4.84674
240560.0000   -5.07887
240600.0000   -5.99138
240640.0000   -6.08381
240680.0000   -5.85341
240720.0000   -5.97955
240760.0000   -6.00317
240800.0000   -6.42450
240840.0000   -7.20338
240880.0000   -7.33724
240920.0000   -7.93140
240960.0000   -6.91419
241000.0000   -6.01280
241040.0000   -5.93817
241080.0000   -5.80701
241120.0000   -6.15098
241160.0000   -5.36253
241200.0000   -5.57606
241240.0000   -6.75239
241280.0000   -5.75466
241320.0000   -6.30016
241360.0000   -6.26957
241400.0000   -6.65115
241440.0000   -6.10742
241480.0000   -6.96387
241520.0000   -6.09447
241560.0000   -5.83904
241600.0000   -5.81459
241640.0000   -5.21081
241680.0000   -5.70883
241720.0000   -5.99924
241760.0000   -6.59860
241800.0000   -6.06846
241840.0000   -7.11699
241880.0000   -6.22072
241920.0000   -6.86868
241960.0000   -6.60220
242000.0000   -7.50723
242040.0000   -6.91629
242080.0000   -6.43943
242120.0000   -7.04812
242160.0000   -6.33135
242200.0000   -6.21656
242240.0000   -6.95093
242280.0000   -7.22501
242320.0000   -7.07504
242360.0000   -7.14110
242400.0000   -7.48863
242440.0000   -6.42870
242480.0000   -7.15252
242520.0000   -6.33361
242560.0000   -7.70839
242600.0000   -7.48645
242640.0000   -6.51749
242680.0000   -7.36694
242720.0000   -7.87825
242760.0000   -6.95466
242800.0000   -6.41424
242840.0000   -5.63374
242880.0000   -6.56899
242920.0000   -7.31200
242960.0000   -7.32384
243000.0000   -7.46103
243040.0000   -6.91918
243080.0000   -6.56826
243120.0000   -7.02337
243160.0000   -7.86022
243200.0000   -6.59631
243240.0000   -7.37452
243280.0000   -7.71751
243320.0000   -7.31933
243360.0000   -7.40469
243400.0000   -7.16351
243440.0000   -8.87145
243480.0000   -7.76753
243520.0000   -7.01504
243560.0000   -6.99966
243600.0000   -7.02834
243640.0000   -8.07494
243680.0000   -8.08257
243720.0000   -8.19611
243760.0000   -7.70673
243800.0000   -6.82158
243840.0000   -6.44468
243880.0000   -7.41887
243920.0000   -7.04869
243960.0000   -7.27338
244000.0000   -7.62428
244040.0000   -6.93866
244080.0000   -6.24371
244120.0000   -7.13247
244160.0000   -7.09520
244200.0000   -7.57153
244240.0000   -7.19728
244280.0000   -6.75167
244320.0000   -6.85055
244360.0000   -6.96839
244400.0000   -6.52524
244440.0000   -6.35940
244480.0000   -6.77759
244520.0000   -6.73331
244560.0000   -6.34634
244600.0000   -6.40045
244640.0000   -6.97621
244680.0000   -6.67792
244720.0000   -6.17582
244760.0000   -6.84825
244800.0000   -6.89308
244840.0000   -6.77026
244880.0000   -6.85384
244920.0000   -6.24083
244960.0000   -6.56131
245000.0000   -6.49814
245040.0000   -5.76858
245080.0000   -5.95719
245120.0000   -5.55155
245160.0000   -5.84677
245200.0000   -5.97651
245240.0000   -5.81657
245280.0000   -5.75036
245320.0000   -6.79091
245360.0000   -6.97609
245400.0000   -7.15046
245440.0000   -7.06726
245480.0000   -6.65190
245520.0000   -7.20384
245560.0000   -5.13206
245600.0000   -5.48554
245640.0000   -5.05046
245680.0000   -6.29184
245720.0000   -6.40267
245760.0000   -6.47433
245800.0000   -5.59391
245840.0000   -5.21717
245880.0000   -6.04266
245920.0000   -6.00536
245960.0000   -6.13646
246000.0000   -6.10533
246040.0000   -4.93520
246080.0000   -6.09989
246120.0000   -6.00212
246160.0000   -6.20286
246200.0000   -6.00070
246240.0000   -6.02752
246280.0000   -6.56695
246320.0000   -5.89340
246360.0000   -6.71394
246400.0000   -6.64885
246440.0000   -6.45907
246480.0000   -6.37280
246520.0000   -6.37100
246560.0000   -5.84846
246600.0000   -5.47829
246640.0000   -5.44212
246680.0000   -6.01572
246720.0000   -6.28100
246760.0000   -6.41805
246800.0000   -6.22907
246840.0000   -5.80305
246880.0000   -5.88094
246920.0000   -6.54150
246960.0000   -7.03757
247000.0000   -7.44627
247040.0000   -5.61448
247080.0000   -6.45765
247120.0000   -6.74506
247160.0000   -6.56464
247200.0000   -6.15748
247240.0000   -6.25854
247280.0000   -6.68269
247320.0000   -6.88440
247360.0000   -8.09939
247400.0000   -6.90796
247440.0000   -6.44880
247480.0000   -7.30448
247520.0000   -6.64052
247560.0000   -6.66563
247600.0000   -6.56829
247640.0000   -7.05461
247680.0000   -6.05326
247720.0000   -6.55381
247760.0000   -6.36858
247800.0000   -6.32483
247840.0000   -6.51199
247880.0000   -8.11777
247920.0000   -6.98633
247960.0000   -6.92457
248000.0000   -7.09486
248040.0000   -6.96469
248080.0000   -6.13794
248120.0000   -6.87352
248160.0000   -6.97190
248200.0000   -6.44247
248240.0000   -5.97399
248280.0000   -6.03059
248320.0000   -6.55161
248360.0000   -7.13325
248400.0000   -6.13413
248440.0000   -7.20266
248480.0000   -5.51130
248520.0000   -6.60641
248560.0000   -6.00748
248600.0000   -6.31737
248640.0000   -6.60494
248680.0000   -6.55443
248720.0000   -5.73714
248760.0000   -5.56404
248800.0000   -5.72036
248840.0000   -6.99447
248880.0000   -6.18433
248920.0000   -6.47999
248960.0000   -6.68834
249000.0000   -6.27252
249040.0000   -6.06847
249080.0000   -5.71755
249120.0000   -5.32653
249160.0000   -6.37691
249200.0000   -6.32180
249240.0000   -5.98357
249280.0000   -5.61139
249320.0000   -5.68102
249360.0000   -6.30109
249400.0000   -5.81217
249440.0000   -5.87743
249480.0000   -5.07444
249520.0000   -5.86565
249560.0000   -5.68241
249600.0000   -5.98080
249640.0000   -5.61333
249680.0000   -6.87754
249720.0000   -5.84496
249760.0000   -6.19015
249800.0000   -5.64173
249840.0000   -6.06336
249880.0000   -6.47738
249920.0000   -6.24111
249960.0000   -6.25836
250000.0000   -6.32939
250040.0000   -5.98876
250080.0000   -6.19287
250120.0000   -6.43654
250160.0000   -6.90296
250200.0000   -6.97390
250240.0000   -6.57786
250280.0000   -7.15377
250320.0000   -6.10855
250360.0000   -5.20652
250400.0000   -6.49183
250440.0000   -6.18184
250480.0000   -6.74371
250520.0000   -6.52537
250560.0000   -7.10032
250600.0000   -7.08304
250640.0000   -7.41141
250680.0000   -7.23417
250720.0000   -6.41698
250760.0000   -6.56783
250800.0000   -5.75309
250840.0000   -5.99293
250880.0000   -5.55339
250920.0000   -6.20959
250960.0000   -7.07464
251000.0000   -6.50137
251040.0000   -5.95564
251080.0000   -5.59726
251120.0000   -7.58016
251160.0000   -6.80993
251200.0000   -7.98831
251240.0000   -6.60430
251280.0000   -6.31779
251320.0000   -6.73865
251360.0000   -6.89784
251400.0000   -5.83758
251440.0000   -6.43488
251480.0000   -7.07454
251520.0000   -7.76462
251560.0000   -6.70767
251600.0000   -7.01383
251640.0000   -5.50306
251680.0000   -5.41880
251720.0000   -6.77319
251760.0000   -7.41900
251800.0000   -6.42348
251840.0000   -6.20491
251880.0000   -7.16109
251920.0000   -5.97139
251960.0000   -5.78741
252000.0000   -5.73774
252040.0000   -6.86047
252080.0000   -6.66773
252120.0000   -7.16950
252160.0000   -5.92544
252200.0000   -6.05913
252240.0000   -5.05199
252280.0000   -6.31231
252320.0000   -5.33526
252360.0000   -5.46875
252400.0000   -6.85466
252440.0000   -6.46710
252480.0000   -6.27975
252520.0000   -5.93002
252560.0000   -6.75142
252600.0000   -5.83920
252640.0000   -7.18784
252680.0000   -6.08147
252720.0000   -7.05330
252760.0000   -7.38619
252800.0000   -7.07666
252840.0000   -7.22159
252880.0000   -6.87126
252920.0000   -7.45119
252960.0000   -6.62137
253000.0000   -6.99709
253040.0000   -6.32222
253080.0000   -6.90693
253120.0000   -6.88474
253160.0000   -6.38898
253200.0000   -6.95612
253240.0000   -7.61744
253280.0000   -7.52359
253320.0000   -6.00287
253360.0000   -5.84546
253400.0000   -5.84389
253440.0000   -6.37677
253480.0000   -7.91404
253520.0000   -6.46149
253560.0000   -6.99111
253600.0000   -6.60884
253640.0000   -7.52758
253680.0000   -7.58036
253720.0000   -7.67030
253760.0000   -7.91506
253800.0000   -7.11950
253840.0000   -7.16004
253880.0000   -7.36306
253920.0000   -7.35904
253960.0000   -7.68318
254000.0000   -7.53274
254040.0000   -7.09563
254080.0000   -6.71508
254120.0000   -7.03885
254160.0000   -6.41070
254200.0000   -6.03601
254240.0000   -7.35625
254280.0000   -7.26706
254320.0000   -6.52432
254360.0000   -6.49157
254400.0000   -6.61706
254440.0000   -6.33660
254480.0000   -5.75730
254520.0000   -5.67921
254560.0000   -6.95729
254600.0000   -7.47775
254640.0000   -7.42448
254680.0000   -7.36081
254720.0000   -6.13479
254760.0000   -6.44814
254800.0000   -6.67157
254840.0000   -6.43324
254880.0000   -7.29086
254920.0000   -6.91401
254960.0000   -7.20218
255000.0000   -6.78826
255040.0000   -6.34289
255080.0000   -8.02873
255120.0000   -7.21671
255160.0000   -7.30569
255200.0000   -7.11615
255240.0000   -6.92513
255280.0000   -6.43007
255320.0000   -6.32228
255360.0000   -7.04803
255400.0000   -6.85233
255440.0000   -7.32849
255480.0000   -7.17061
255520.0000   -7.14458
255560.0000   -7.88660
255600.0000   -6.57098
255640.0000   -6.83881
255680.0000   -7.92372
255720.0000   -6.70800
255760.0000   -7.45491
255800.0000   -7.31788
255840.0000   -6.57180
255880.0000   -7.39140
255920.0000   -7.36296
255960.0000   -6.91388
256000.0000   -6.14011
256040.0000   -7.19899
256080.0000   -7.38273
256120.0000   -6.81172
256160.0000   -7.43659
256200.0000   -7.55464
256240.0000   -7.88236
256280.0000   -6.92185
256320.0000   -6.35428
256360.0000   -7.58632
256400.0000   -7.32948
256440.0000   -7.27228
256480.0000   -7.53670
256520.0000   -7.78457
256560.0000   -7.32940
256600.0000   -6.58360
256640.0000   -6.80138
256680.0000   -7.35851
256720.0000   -8.24784
256760.0000   -8.14452
256800.0000   -7.78115
256840.0000   -6.50624
256880.0000   -7.17744
256920.0000   -7.35607
256960.0000   -5.78301
257000.0000   -5.99923
257040.0000   -6.02203
257080.0000   -5.03316
257120.0000   -6.01347
257160.0000   -6.40878
257200.0000   -5.93634
257240.0000   -6.69463
257280.0000   -6.06197
257320.0000   -6.59132
257360.0000   -6.39101
257400.0000   -6.52756
257440.0000   -6.35564
257480.0000   -5.18187
257520.0000   -5.91856
257560.0000   -5.35284
257600.0000   -5.06278
257640.0000   -5.64114
257680.0000   -5.42160
257720.0000   -5.74493
257760.0000   -5.41020
257800.0000   -5.25059
257840.0000   -5.75650
257880.0000   -5.12077
257920.0000   -5.27910
257960.0000   -6.76015
258000.0000   -5.93455
258040.0000   -5.71764
258080.0000   -5.72158
258120.0000   -6.73925
258160.0000   -5.94855
258200.0000   -5.40755
258240.0000   -6.40349
258280.0000   -6.14749
258320.0000   -5.44818
258360.0000   -6.05340
258400.0000   -7.61675
258440.0000   -6.18482
258480.0000   -7.33585
258520.0000   -7.21920
258560.0000   -7.77926
258600.0000   -6.91739
258640.0000   -6.75977
258680.0000   -7.73661
258720.0000   -6.14190
258760.0000   -6.47957
258800.0000   -7.69849
258840.0000   -7.32379
258880.0000   -6.97765
258920.0000   -6.72682
258960.0000   -5.94954
259000.0000   -6.95830
259040.0000   -6.01518
259080.0000   -5.95318
259120.0000   -5.59926
259160.0000   -5.61485
259200.0000   -5.65084
259240.0000   -5.97367
259280.0000   -6.27526
259320.0000   -5.63642
259360.0000   -5.56198
259400.0000   -5.95818
259440.0000   -5.40957
259480.0000   -5.63838
259520.0000   -6.40086
259560.0000   -6.08641
259600.0000   -6.80229
259640.0000   -5.93098
259680.0000   -5.23267
259720.0000   -6.17930
259760.0000   -5.45893
259800.0000   -6.06473
259840.0000   -6.33490
259880.0000   -7.30943
259920.0000   -7.04564
259960.0000   -6.43309
260000.0000   -5.60990
260040.0000   -5.87585
260080.0000   -6.49685
260120.0000   -6.70863
260160.0000   -6.48201
260200.0000   -6.32652
260240.0000   -5.74623
260280.0000   -7.17117
260320.0000   -6.72236
260360.0000   -6.22903
260400.0000   -6.20270
260440.0000   -6.61501
260480.0000   -5.69859
260520.0000   -7.11716
260560.0000   -5.46673
260600.0000   -6.86787
260640.0000   -6.12956
260680.0000   -6.34477
260720.0000   -5.76236
260760.0000   -6.08898
260800.0000   -5.91803
260840.0000   -6.57935
260880.0000   -7.22659
260920.0000   -7.75426
260960.0000   -6.04553
261000.0000   -6.42102
261040.0000   -6.37228
261080.0000   -6.41094
261120.0000   -5.95762
261160.0000   -5.76859
261200.0000   -5.58347
261240.0000   -4.90636
261280.0000   -5.33295
261320.0000   -5.38653
261360.0000   -6.12908
261400.0000   -5.73393
261440.0000   -6.72698
261480.0000   -6.50300
261520.0000   -6.47259
261560.0000   -7.19803
261600.0000   -6.11895
261640.0000   -6.80953
261680.0000   -5.82889
261720.0000   -6.38051
261760.0000   -5.84200
261800.0000   -5.04102
261840.0000   -6.28717
261880.0000   -6.59902
261920.0000   -6.20368
261960.0000   -5.63791
262000.0000   -6.10413
262040.0000   -6.26430
262080.0000   -5.97184
262120.0000   -6.08007
262160.0000   -6.15724
262200.0000   -6.29488
262240.0000   -6.69228
262280.0000   -6.80760
262320.0000   -5.93327
262360.0000   -5.99618
262400.0000   -5.12651
262440.0000   -5.70103
262480.0000   -6.21685
262520.0000   -5.35897
262560.0000   -6.94279
262600.0000   -6.68141
262640.0000   -6.44537
262680.0000   -7.17726
262720.0000   -7.37289
262760.0000   -5.95120
262800.0000   -6.79862
262840.0000   -8.17298
262880.0000   -7.44541
262920.0000   -6.05235
262960.0000   -6.94871
263000.0000   -7.08889
263040.0000   -6.01160
263080.0000   -5.77415
263120.0000   -6.65685
263160.0000   -6.36063
263200.0000   -5.84694
263240.0000   -6.69752
263280.0000   -7.63300
263320.0000   -7.61121
263360.0000   -7.16543
263400.0000   -7.44308
263440.0000   -7.24742
263480.0000   -7.52488
263520.0000   -7.08365
263560.0000   -7.67947
263600.0000   -7.23851
263640.0000   -6.83268
263680.0000   -7.06583
263720.0000   -6.57858
263760.0000   -6.21355
263800.0000   -6.14488
263840.0000   -6.08818
263880.0000   -6.75088
263920.0000   -7.43757
263960.0000   -7.20699
264000.0000   -6.65166
264040.0000   -7.31758
264080.0000   -6.93343
264120.0000   -7.02527
264160.0000   -6.73338
264200.0000   -5.97207
264240.0000   -6.82134
264280.0000   -6.79798
264320.0000   -6.66561
264360.0000   -7.06664
264400.0000   -5.57789
264440.0000   -6.64715
264480.0000   -6.98161
264520.0000   -6.33476
264560.0000   -5.63422
264600.0000   -6.09482
264640.0000   -6.89266
264680.0000   -6.57145
264720.0000   -5.82060
264760.0000   -6.42770
264800.0000   -6.49469
264840.0000   -5.82668
264880.0000   -6.63291
264920.0000   -6.02500
264960.0000   -5.92792
265000.0000   -6.73391
265040.0000   -6.97637
265080.0000   -7.17507
265120.0000   -6.76645
265160.0000   -7.07705
265200.0000   -6.18431
265240.0000   -6.72399
265280.0000   -5.98193
265320.0000   -6.75768
265360.0000   -6.64394
265400.0000   -6.53809
265440.0000   -6.55972
265480.0000   -6.83645
265520.0000   -6.82087
265560.0000   -7.03114
265600.0000   -6.51509
265640.0000   -7.26204
265680.0000   -6.65786
265720.0000   -6.54285
265760.0000   -6.68006
265800.0000   -6.15221
265840.0000   -6.59436
265880.0000   -6.34607
265920.0000   -6.55294
265960.0000   -6.39970
266000.0000   -5.90865
266040.0000   -6.53604
266080.0000   -6.78042
266120.0000   -7.21085
266160.0000   -6.63059
266200.0000   -6.79617
266240.0000   -7.52336
266280.0000   -7.12615
266320.0000   -5.57905
266360.0000   -5.91129
266400.0000   -5.84651
266440.0000   -6.20488
266480.0000   -6.13710
266520.0000   -6.82444
266560.0000   -6.19759
266600.0000   -6.61588
266640.0000   -5.91482
266680.0000   -5.95679
266720.0000   -5.68539
266760.0000   -7.41874
266800.0000   -7.53793
266840.0000   -6.93935
266880.0000   -7.04406
266920.0000   -7.11042
266960.0000   -6.18898
267000.0000   -5.87729
267040.0000   -6.40479
267080.0000   -6.15156
267120.0000   -5.88523
267160.0000   -6.71601
267200.0000   -6.73285
267240.0000   -6.66636
267280.0000   -5.77380
267320.0000   -6.30284
267360.0000   -5.68290
267400.0000   -5.93467
267440.0000   -6.21200
267480.0000   -5.98802
267520.0000   -5.50726
267560.0000   -5.14305
267600.0000   -6.36333
267640.0000   -5.52940
267680.0000   -6.34762
267720.0000   -7.27698
267760.0000   -6.85526
267800.0000   -7.17320
267840.0000   -6.56945
267880.0000   -6.88326
267920.0000   -6.08845
267960.0000   -5.71376
268000.0000   -6.02000
268040.0000   -6.31148
268080.0000   -5.79138
268120.0000   -5.48797
268160.0000   -5.95805
268200.0000   -5.60174
268240.0000   -5.56082
268280.0000   -5.53745
268320.0000   -5.31878
268360.0000   -5.93438
268400.0000   -6.26550
268440.0000   -6.46642
268480.0000   -6.62441
268520.0000   -5.97075
268560.0000   -6.43261
268600.0000   -6.50504
268640.0000   -6.92345
268680.0000   -6.90565
268720.0000   -6.22696
268760.0000   -6.15631
268800.0000   -6.62657
268840.0000   -6.36253
268880.0000   -5.75175
268920.0000   -6.61226
268960.0000   -4.89811
269000.0000   -6.21886
269040.0000   -6.03941
269080.0000   -6.50419
269120.0000   -6.19701
269160.0000   -7.42873
269200.0000   -6.51100
269240.0000   -7.60083
269280.0000   -7.20789
269320.0000   -7.04640
269360.0000   -6.41013
269400.0000   -6.26091
269440.0000   -7.59451
269480.0000   -6.65072
269520.0000   -6.82860
269560.0000   -6.56236
269600.0000   -5.96334
269640.0000   -5.98880
269680.0000   -6.69365
269720.0000   -6.66590
269760.0000   -5.92509
269800.0000   -6.02145
269840.0000   -6.75923
269880.0000   -6.86155
269920.0000   -6.11080
269960.0000   -5.88823
270000.0000   -7.22079
270040.0000   -7.28776
270080.0000   -6.52675
270120.0000   -6.47496
270160.0000   -6.24100
270200.0000   -6.33843
270240.0000   -6.46686
270280.0000   -6.75317
270320.0000   -6.69928
270360.0000   -6.47431
270400.0000   -7.24476
270440.0000   -6.75449
270480.0000   -7.68794
270520.0000   -7.54997
270560.0000   -6.47754
270600.0000   -7.53004
270640.0000   -8.07883
270680.0000   -7.43192
270720.0000   -7.63576
270760.0000   -7.12398
270800.0000   -6.31803
270840.0000   -6.36045
270880.0000   -6.49020
270920.0000   -6.73011
270960.0000   -6.39512
271000.0000   -7.26059
271040.0000   -7.93739
271080.0000   -6.37865
271120.0000   -6.78531
271160.0000   -7.09539
271200.0000   -7.26411
271240.0000   -7.96853
271280.0000   -6.98697
271320.0000   -7.80498
271360.0000   -7.11086
271400.0000   -5.85243
271440.0000   -6.35265
271480.0000   -7.09732
271520.0000   -5.76970
271560.0000   -5.96533
271600.0000   -6.42577
271640.0000   -5.88986
271680.0000   -6.79925
271720.0000   -6.80570
271760.0000   -6.20007
271800.0000   -6.29891
271840.0000   -5.80751
271880.0000   -6.35975
271920.0000   -6.27658
271960.0000   -6.24284
272000.0000   -6.52972
272040.0000   -7.30936
272080.0000   -6.41426
272120.0000   -6.54282
272160.0000   -7.27611
272200.0000   -5.96037
272240.0000   -7.19221
272280.0000   -7.06908
272320.0000   -6.75816
272360.0000   -6.66973
272400.0000   -6.72754
272440.0000   -6.77242
272480.0000   -7.86799
272520.0000   -5.96744
272560.0000   -7.85764
272600.0000   -7.20883
272640.0000   -7.86759
272680.0000   -7.59186
272720.0000   -7.22091
272760.0000   -7.71034
272800.0000   -7.44369
272840.0000   -7.11296
272880.0000   -6.99529
272920.0000   -7.10659
272960.0000   -8.53562
273000.0000   -7.30708
273040.0000   -7.20901
273080.0000   -8.07513
273120.0000   -8.73218
273160.0000   -6.61678
273200.0000   -8.32253
273240.0000   -7.81388
273280.0000   -6.96156
273320.0000   -7.98997
273360.0000   -7.43870
273400.0000   -6.98585
273440.0000   -6.07110
273480.0000   -5.90572
273520.0000   -7.39717
273560.0000   -6.79824
273600.0000   -6.10920
273640.0000   -6.80782
273680.0000   -7.15510
273720.0000   -7.27898
273760.0000   -7.71163
273800.0000   -7.61966
273840.0000   -6.70405
273880.0000   -7.19982
273920.0000   -7.57832
273960.0000   -7.15969
274000.0000   -6.96964
274040.0000   -6.63289
274080.0000   -7.40859
274120.0000   -7.14019
274160.0000   -7.53221
274200.0000   -7.22113
274240.0000   -7.01443
274280.0000   -6.67988
274320.0000   -6.66720
274360.0000   -7.20043
274400.0000   -7.51300
274440.0000   -7.37842
274480.0000   -7.94213
274520.0000   -8.15340
274560.0000   -7.00526
274600.0000   -5.99950
274640.0000   -7.10982
274680.0000   -6.90931
274720.0000   -7.03486
274760.0000   -7.06202
274800.0000   -6.48076
274840.0000   -7.24263
274880.0000   -6.72483
274920.0000   -5.88296
274960.0000   -6.91726
275000.0000   -7.18967
275040.0000   -8.44041
275080.0000   -8.68548
275120.0000   -6.98434
275160.0000   -7.34811
275200.0000   -7.01274
275240.0000   -6.60551
275280.0000   -6.78239
275320.0000   -7.43757
275360.0000   -7.13282
275400.0000   -6.51569
275440.0000   -7.23060
275480.0000   -6.54164
275520.0000   -6.48438
275560.0000   -5.81928
275600.0000   -6.13539
275640.0000   -6.24981
275680.0000   -5.44429
275720.0000   -5.48246
275760.0000   -6.71392
275800.0000   -7.38776
275840.0000   -7.04675
275880.0000   -7.09879
275920.0000   -6.93991
275960.0000   -7.48145
276000.0000   -7.50457
276040.0000   -6.74984
276080.0000   -6.87616
276120.0000   -6.23108
276160.0000   -7.35351
276200.0000   -6.42668
276240.0000   -5.98491
276280.0000   -5.63594
276320.0000   -6.28310
276360.0000   -6.95930
276400.0000   -7.19845
276440.0000   -7.12449
276480.0000   -7.28174
276520.0000   -6.20280
276560.0000   -6.80623
276600.0000   -6.81708
276640.0000   -6.18665
276680.0000   -6.03952
276720.0000   -6.95669
276760.0000   -7.11901
276800.0000   -7.33932
276840.0000   -8.20897
276880.0000   -8.10840
276920.0000   -7.64272
276960.0000   -7.80682
277000.0000   -7.78241
277040.0000   -7.91405
277080.0000   -7.13743
277120.0000   -7.59649
277160.0000   -6.02890
277200.0000   -6.79812
277240.0000   -6.81171
277280.0000   -8.12624
277320.0000   -6.46872
277360.0000   -7.07442
277400.0000   -6.84950
277440.0000   -6.91256
277480.0000   -6.38497
277520.0000   -6.49753
277560.0000   -6.33671
277600.0000   -6.43883
277640.0000   -5.95690
277680.0000   -5.33875
277720.0000   -5.54154
277760.0000   -5.85287
277800.0000   -6.31075
277840.0000   -5.97669
277880.0000   -5.81315
277920.0000   -6.64948
277960.0000   -6.08327
278000.0000   -5.39264
278040.0000   -5.99257
278080.0000   -5.35487
278120.0000   -5.41938
278160.0000   -6.12812
278200.0000   -4.35551
278240.0000   -4.62659
278280.0000   -6.02400
278320.0000   -5.76580
278360.0000   -5.88639
278400.0000   -5.02322
278440.0000   -4.95517
278480.0000   -5.46178
278520.0000   -5.40582
278560.0000   -6.80817
278600.0000   -7.20435
278640.0000   -5.95080
278680.0000   -5.54839
278720.0000   -6.04074
278760.0000   -6.99415
278800.0000   -6.58790
278840.0000   -6.08973
278880.0000   -6.06074
278920.0000   -5.73007
278960.0000   -5.91247
279000.0000   -5.89178
279040.0000   -6.64398
279080.0000   -5.58261
279120.0000   -5.78858
279160.0000   -5.33285
279200.0000   -6.36069
279240.0000   -7.37677
279280.0000   -6.84616
279320.0000   -6.70354
279360.0000   -6.40321
279400.0000   -4.94480
279440.0000   -7.25469
279480.0000   -6.45434
279520.0000   -6.77037
279560.0000   -6.18710
279600.0000   -5.98877
279640.0000   -6.02707
279680.0000   -5.86662
279720.0000   -5.47455
279760.0000   -5.75157
279800.0000   -5.46269
279840.0000   -5.54150
279880.0000   -5.19612
279920.0000   -5.78690
279960.0000   -6.05873
280000.0000   -7.05796
280040.0000   -5.66284
280080.0000   -6.62620
280120.0000   -5.27382
280160.0000   -5.86082
280200.0000   -5.58552
280240.0000   -5.90456
280280.0000   -5.93530
280320.0000   -5.76830
280360.0000   -5.02830
280400.0000   -5.42621
280440.0000   -4.47044
280480.0000   -3.90628
280520.0000   -4.33532
280560.0000   -5.89065
280600.0000   -4.22120
280640.0000   -4.79133
280680.0000   -5.56557
280720.0000   -6.16506
280760.0000   -5.56437
280800.0000   -6.91423
280840.0000   -6.00744
280880.0000   -6.72728
280920.0000   -6.96428
280960.0000   -7.44131
281000.0000   -7.42851
281040.0000   -8.00910
281080.0000   -7.34363
281120.0000   -7.04819
281160.0000   -6.03134
281200.0000   -5.99455
281240.0000   -5.59551
281280.0000   -5.41188
281320.0000   -7.22912
281360.0000   -5.78694
281400.0000   -5.79095
281440.0000   -6.14205
281480.0000   -6.22121
281520.0000   -6.17500
281560.0000   -5.43898
281600.0000   -5.61114
281640.0000   -5.91427
281680.0000   -5.97921
281720.0000   -6.11538
281760.0000   -6.70876
281800.0000   -6.37537
281840.0000   -6.66092
281880.0000   -6.53416
281920.0000   -6.80659
281960.0000   -6.15267
282000.0000   -7.05661
282040.0000   -6.63610
282080.0000   -5.50302
282120.0000   -6.65273
282160.0000   -6.72315
282200.0000   -6.67809
282240.0000   -6.67117
282280.0000   -6.79154
282320.0000   -6.50122
282360.0000   -6.95120
282400.0000   -7.30641
282440.0000   -6.79147
282480.0000   -6.83209
282520.0000   -5.65033
282560.0000   -6.04081
282600.0000   -6.56130
282640.0000   -5.84038
282680.0000   -5.72364
282720.0000   -5.81580
282760.0000   -6.71158
282800.0000   -5.73331
282840.0000   -6.14331
282880.0000   -5.98884
282920.0000   -6.62678
282960.0000   -7.52897
283000.0000   -6.37747
283040.0000   -7.91027
283080.0000   -7.21600
283120.0000   -5.80492
283160.0000   -6.31069
283200.0000   -6.60761
283240.0000   -5.86826
283280.0000   -6.35676
283320.0000   -6.73009
283360.0000   -5.04495
283400.0000   -5.85218
283440.0000   -6.56874
283480.0000   -5.53669
283520.0000   -6.16857
283560.0000   -5.66442
283600.0000   -6.09807
283640.0000   -5.79063
283680.0000   -5.79413
283720.0000   -6.18182
283760.0000   -6.48971
283800.0000   -6.70238
283840.0000   -6.92895
283880.0000   -6.60175
283920.0000   -6.70195
283960.0000   -5.73226
284000.0000   -6.09578
284040.0000   -5.60898
284080.0000   -6.86155
284120.0000   -6.33585
284160.0000   -6.14810
284200.0000   -6.56837
284240.0000   -6.43017
284280.0000   -6.22096
284320.0000   -5.59395
284360.0000   -6.12280
284400.0000   -6.01230
284440.0000   -5.29650
284480.0000   -5.65610
284520.0000   -6.26081
284560.0000   -6.01604
284600.0000   -6.36191
284640.0000   -5.92828
284680.0000   -5.80868
284720.0000   -6.34528
284760.0000   -6.77976
284800.0000   -7.06769
284840.0000   -6.53607
284880.0000   -6.48466
284920.0000   -6.98956
284960.0000   -6.52405
285000.0000   -7.17635
285040.0000   -6.67381
285080.0000   -7.10183
285120.0000   -6.34370
285160.0000   -6.70163
285200.0000   -7.79899
285240.0000   -6.88581
285280.0000   -5.72831
285320.0000   -7.33935
285360.0000   -6.21274
285400.0000   -6.65418
285440.0000   -6.68964
285480.0000   -7.15544
285520.0000   -6.23064
285560.0000   -5.85646
285600.0000   -6.60295
285640.0000   -6.34602
285680.0000   -6.54321
285720.0000   -6.37805
285760.0000   -5.81677
285800.0000   -6.37253
285840.0000   -6.29914
285880.0000   -6.45664
285920.0000   -6.58610
285960.0000   -5.80468
286000.0000   -7.32138
286040.0000   -7.59662
286080.0000   -6.11705
286120.0000   -6.50608
286160.0000   -6.19048
286200.0000   -5.39929
286240.0000   -5.77587
286280.0000   -6.57538
286320.0000   -6.16926
286360.0000   -6.34843
286400.0000   -6.12718
286440.0000   -6.24034
286480.0000   -6.17409
286520.0000   -6.35571
286560.0000   -5.62713
286600.0000   -6.52282
286640.0000   -5.86831
286680.0000   -5.86781
286720.0000   -6.68856
286760.0000   -6.08175
286800.0000   -5.84608
286840.0000   -5.57821
286880.0000   -7.13614
286920.0000   -6.40381
286960.0000   -6.11825
287000.0000   -6.80772
287040.0000   -6.21306
287080.0000   -5.71274
287120.0000   -6.17117
287160.0000   -5.83384
287200.0000   -6.35675
287240.0000   -5.25914
287280.0000   -5.66301
287320.0000   -6.18244
287360.0000   -6.18329
287400.0000   -6.57893
287440.0000   -6.34515
287480.0000   -6.49594
287520.0000   -6.49366
287560.0000   -5.37051
287600.0000   -7.06267
287640.0000   -6.53009
287680.0000   -5.80757
287720.0000   -6.87750
287760.0000   -6.78999
287800.0000   -7.28223
287840.0000   -6.59757
287880.0000   -5.85912
287920.0000   -7.26866
287960.0000   -7.00990
288000.0000   -7.07847
288040.0000   -7.52459
288080.0000   -6.74107
288120.0000   -6.94138
288160.0000   -5.96531
288200.0000   -7.31551
288240.0000   -5.94460
288280.0000   -6.72198
288320.0000   -6.08970
288360.0000   -6.93955
288400.0000   -6.96396
288440.0000   -6.16767
288480.0000   -6.14084
288520.0000   -5.53736
288560.0000   -5.20403
288600.0000   -6.17357
288640.0000   -6.32465
288680.0000   -5.90539
288720.0000   -5.81467
288760.0000   -6.44508
288800.0000   -6.32850
288840.0000   -6.60276
288880.0000   -6.61998
288920.0000   -6.09951
288960.0000   -5.48448
289000.0000   -6.65225
289040.0000   -6.43299
289080.0000   -6.45210
289120.0000   -7.48621
289160.0000   -6.36755
289200.0000   -5.91226
289240.0000   -6.74031
289280.0000   -6.64937
289320.0000   -6.88071
289360.0000   -6.52361
289400.0000   -7.86398
289440.0000   -6.84427
289480.0000   -6.56795
289520.0000   -7.23680
289560.0000   -6.45753
289600.0000   -6.75547
289640.0000   -8.07902
289680.0000   -6.74270
289720.0000   -7.10666
289760.0000   -7.02669
289800.0000   -6.69579
289840.0000   -5.81146
289880.0000   -6.09194
289920.0000   -7.15803
289960.0000   -6.62271
290000.0000   -6.75865
290040.0000   -7.07879
290080.0000   -6.85986
290120.0000   -6.90822
290160.0000   -6.75919
290200.0000   -6.89299
290240.0000   -7.23329
290280.0000   -6.36327
290320.0000   -6.04878
290360.0000   -4.73607
290400.0000   -5.30500
290440.0000   -5.74761
290480.0000   -4.74897
290520.0000   -4.51173
290560.0000   -5.15318
290600.0000   -6.66200
290640.0000   -5.84464
290680.0000   -6.43759
290720.0000   -5.77010
290760.0000   -5.95931
290800.0000   -5.94580
290840.0000   -6.02636
290880.0000   -6.34370
290920.0000   -5.71491
290960.0000   -5.44065
291000.0000   -5.12572
291040.0000   -5.45500
291080.0000   -5.77152
291120.0000   -5.14135
291160.0000   -6.14415
291200.0000   -6.30436
291240.0000   -7.07230
291280.0000   -7.84700
291320.0000   -7.32026
291360.0000   -6.76552
291400.0000   -6.86457
291440.0000   -6.77307
291480.0000   -6.97091
291520.0000   -7.60959
291560.0000   -7.76157
291600.0000   -7.86861
291640.0000   -6.54495
291680.0000   -7.07763
291720.0000   -7.51131
291760.0000   -7.39283
291800.0000   -7.27495
291840.0000   -6.43588
291880.0000   -5.75522
291920.0000   -5.73290
291960.0000   -6.18246
292000.0000   -6.07962
292040.0000   -5.83413
292080.0000   -5.46614
292120.0000   -6.01950
292160.0000   -6.45418
292200.0000   -5.39931
292240.0000   -5.66416
292280.0000   -6.32590
292320.0000   -6.21874
292360.0000   -6.56946
292400.0000   -6.05581
292440.0000   -5.76261
292480.0000   -6.00263
292520.0000   -6.34689
292560.0000   -6.10790
292600.0000   -6.39531
292640.0000   -6.03278
292680.0000   -6.28614
292720.0000   -6.02424
292760.0000   -5.35829
292800.0000   -4.60990
292840.0000   -5.50824
292880.0000   -4.92324
292920.0000   -5.76635
292960.0000   -5.57869
293000.0000   -4.67657
293040.0000   -5.47332
293080.0000   -5.01664
293120.0000   -5.76237
293160.0000   -5.14634
293200.0000   -5.77878
293240.0000   -5.75181
293280.0000   -6.07171
293320.0000   -5.73178
293360.0000   -6.52117
293400.0000   -6.26018
293440.0000   -5.54841
293480.0000   -6.68494
293520.0000   -5.06113
293560.0000   -5.87558
293600.0000   -6.43750
293640.0000   -5.16090
293680.0000   -5.82784
293720.0000   -5.32867
293760.0000   -5.47875
293800.0000   -5.65940
293840.0000   -6.29155
293880.0000   -6.06233
293920.0000   -6.14679
293960.0000   -6.06876
294000.0000   -6.57353
294040.0000   -6.96869
294080.0000   -6.52819
294120.0000   -7.40069
294160.0000   -5.64243
294200.0000   -6.49059
294240.0000   -6.49364
294280.0000   -6.18897
294320.0000   -7.23240
294360.0000   -7.02207
294400.0000   -7.74878
294440.0000   -6.98701
294480.0000   -6.63081
294520.0000   -6.37747
294560.0000   -6.51464
294600.0000   -5.27387
294640.0000   -5.40682
294680.0000   -4.74820
294720.0000   -5.61968
294760.0000   -5.68354
294800.0000   -6.03028
294840.0000   -6.22798
294880.0000   -5.96405
294920.0000   -5.45422
294960.0000   -5.06878
295000.0000   -4.99408
295040.0000   -6.36393
295080.0000   -6.68781
295120.0000   -7.08615
295160.0000   -6.07539
295200.0000   -6.49679
295240.0000   -6.28283
295280.0000   -6.04223
295320.0000   -6.77943
295360.0000   -6.86018
295400.0000   -6.10512
295440.0000   -6.09323
295480.0000   -5.41808
295520.0000   -5.92066
295560.0000   -5.53502
295600.0000   -6.01804
295640.0000   -6.24988
295680.0000   -5.92718
295720.0000   -5.10173
295760.0000   -6.03189
295800.0000   -5.48853
295840.0000   -5.46080
295880.0000   -6.27387
295920.0000   -5.71454
295960.0000   -6.62395
296000.0000   -6.17035
296040.0000   -6.47955
296080.0000   -5.60747
296120.0000   -6.22379
296160.0000   -5.79749
296200.0000   -5.37679
296240.0000   -5.98200
296280.0000   -5.44615
296320.0000   -6.35327
296360.0000   -5.68004
296400.0000   -5.86433
296440.0000   -6.00357
296480.0000   -6.20838
296520.0000   -5.41413
296560.0000   -6.53226
296600.0000   -6.62933
296640.0000   -6.03863
296680.0000   -5.73871
296720.0000   -6.65565
296760.0000   -5.28271
296800.0000   -6.24806
296840.0000   -6.39099
296880.0000   -5.76269
296920.0000   -5.95007
296960.0000   -5.73990
297000.0000   -5.31939
297040.0000   -6.38577
297080.0000   -5.89796
297120.0000   -6.79840
297160.0000   -5.52286
297200.0000   -6.41113
297240.0000   -6.44869
297280.0000   -5.38707
297320.0000   -6.10407
297360.0000   -5.28634
297400.0000   -5.51680
297440.0000   -5.40293
297480.0000   -7.00024
297520.0000   -5.54296
297560.0000   -6.65327
297600.0000   -6.16128
297640.0000   -6.56173
297680.0000   -5.60307
297720.0000   -4.72294
297760.0000   -6.15839
297800.0000   -5.71177
297840.0000   -4.96396
297880.0000   -5.65009
297920.0000   -5.96269
297960.0000   -5.81025
298000.0000   -5.70681
298040.0000   -6.04622
298080.0000   -5.98382
298120.0000   -5.35237
298160.0000   -5.16104
298200.0000   -5.39446
298240.0000   -5.69656
298280.0000   -5.20327
298320.0000   -5.05472
298360.0000   -5.10099
298400.0000   -5.67994
298440.0000   -5.81990
298480.0000   -5.10561
298520.0000   -4.65450
298560.0000   -5.08889
298600.0000   -5.36254
298640.0000   -5.92429
298680.0000   -6.55168
298720.0000   -6.23050
298760.0000   -5.16755
298800.0000   -5.68933
298840.0000   -5.82708
298880.0000   -6.22998
298920.0000   -5.44777
298960.0000   -6.03642
299000.0000   -6.16712
299040.0000   -5.58198
299080.0000   -4.87008
299120.0000   -5.43040
299160.0000   -5.09519
299200.0000   -5.90046
299240.0000   -5.48881
299280.0000   -5.45881
299320.0000   -4.17047
299360.0000   -4.46574
299400.0000   -5.21653
299440.0000   -4.79230
299480.0000   -5.89930
299520.0000   -5.01919
299560.0000   -5.74968
299600.0000   -5.56921
299640.0000   -5.39419
299680.0000   -4.66600
299720.0000   -5.21969
299760.0000   -5.81127
299800.0000   -5.43316
299840.0000   -5.05345
299880.0000   -4.97282
299920.0000   -5.32350
299960.0000   -5.24010
300000.0000   -5.58910
300040.0000   -6.09327
300080.0000   -5.66957
300120.0000   -5.12145
300160.0000   -4.41534
300200.0000   -5.46591
300240.0000   -4.97112
300280.0000   -5.73597
300320.0000   -4.91772
300360.0000   -5.48308
300400.0000   -5.97828
300440.0000   -5.72441
300480.0000   -5.44489
300520.0000   -6.56167
300560.0000   -5.54318
300600.0000   -5.88327
300640.0000   -6.34237
300680.0000   -5.29706
300720.0000   -5.00945
300760.0000   -6.45524
300800.0000   -6.05928
300840.0000   -5.45939
300880.0000   -6.37119
300920.0000   -5.97906
300960.0000   -5.82334
301000.0000   -5.70004
301040.0000   -5.61156
301080.0000   -5.75867
301120.0000   -5.30765
301160.0000   -6.93239
301200.0000   -5.72603
301240.0000   -5.88715
301280.0000   -6.18102
301320.0000   -5.39506
301360.0000   -5.66475
301400.0000   -5.52629
301440.0000   -5.01892
301480.0000   -5.54817
301520.0000   -4.97067
301560.0000   -6.11128
301600.0000   -5.60564
301640.0000   -5.51722
301680.0000   -5.11633
301720.0000   -4.65630
301760.0000   -4.99577
301800.0000   -4.65180
301840.0000   -5.07889
301880.0000   -4.99834
301920.0000   -4.37335
301960.0000   -5.05683
302000.0000   -4.86911
302040.0000   -5.06203
302080.0000   -5.26615
302120.0000   -4.47637
302160.0000   -4.88888
302200.0000   -4.93520
302240.0000   -4.73876
302280.0000   -5.76179
302320.0000   -6.02747
302360.0000   -5.64369
302400.0000   -5.80728
302440.0000   -5.28870
302480.0000   -6.29867
302520.0000   -5.59105
302560.0000   -4.73189
302600.0000   -4.66721
302640.0000   -6.18707
302680.0000   -5.04694
302720.0000   -4.78804
302760.0000   -4.94528
302800.0000   -4.95841
302840.0000   -5.38629
302880.0000   -4.89102
302920.0000   -5.37013
302960.0000   -5.08101
303000.0000   -4.63617
303040.0000   -4.85207
303080.0000   -4.74105
303120.0000   -5.26575
303160.0000   -5.88707
303200.0000   -5.14546
303240.0000   -5.20068
303280.0000   -5.18097
303320.0000   -5.97413
303360.0000   -7.21568
303400.0000   -6.70309
303440.0000   -5.83485
303480.0000   -5.53914
303520.0000   -4.89609
303560.0000   -4.15997
303600.0000   -5.83866
303640.0000   -5.23585
303680.0000   -4.65725
303720.0000   -3.63102
303760.0000   -4.54329
303800.0000   -4.61544
303840.0000   -4.97810
303880.0000   -5.32448
303920.0000   -5.53233
303960.0000   -4.76201
304000.0000   -5.51694
304040.0000   -5.84193
304080.0000   -5.03656
304120.0000   -5.74934
304160.0000   -5.68796
304200.0000   -5.79917
304240.0000   -4.83981
304280.0000   -4.35056
304320.0000   -3.87792
304360.0000   -4.39387
304400.0000   -4.39732
304440.0000   -3.05663
304480.0000   -3.28940
304520.0000   -2.77698
304560.0000   -3.49316
304600.0000   -3.57466
304640.0000   -3.47414
304680.0000   -2.52256
304720.0000   -4.63041
304760.0000   -4.95537
304800.0000   -4.32796
304840.0000   -4.08725
304880.0000   -3.98705
304920.0000   -3.57704
304960.0000   -4.05345
305000.0000   -4.72159
305040.0000   -5.61230
305080.0000   -4.52654
305120.0000   -5.80892
305160.0000   -4.79720
305200.0000   -5.42575
305240.0000   -3.98856
305280.0000   -5.23703
305320.0000   -4.36517
305360.0000   -5.12606
305400.0000   -4.54257
305440.0000   -5.69658
305480.0000   -5.80657
305520.0000   -6.52814
305560.0000   -5.48943
305600.0000   -4.24517
305640.0000   -4.17571
305680.0000   -3.84339
305720.0000   -4.26985
305760.0000   -5.70188
305800.0000   -5.29208
305840.0000   -5.52380
305880.0000   -4.75824
305920.0000   -5.55341
305960.0000   -5.20306
306000.0000   -4.85040
306040.0000   -4.58036
306080.0000   -4.90951
306120.0000   -4.10936
306160.0000   -4.83268
306200.0000   -3.28049
306240.0000   -4.40996
306280.0000   -3.26649
306320.0000   -3.76481
306360.0000   -4.91607
306400.0000   -3.91119
306440.0000   -4.83556
306480.0000   -4.80729
306520.0000   -4.73457
306560.0000   -5.54571
306600.0000   -4.07213
306640.0000   -3.67718
306680.0000   -2.86595
306720.0000   -4.97645
306760.0000   -3.70096
306800.0000   -3.86695
306840.0000   -4.08160
306880.0000   -4.22332
306920.0000   -4.98842
306960.0000   -5.19427
307000.0000   -5.37636
307040.0000   -4.41457
307080.0000   -5.03979
307120.0000   -4.93471
307160.0000   -5.77488
307200.0000   -6.00041
307240.0000   -5.59329
307280.0000   -5.62194
307320.0000   -6.39006
307360.0000   -5.30304
307400.0000   -4.67330
307440.0000   -5.45592
307480.0000   -5.55142
307520.0000   -5.89499
307560.0000   -5.11680
307600.0000   -5.03121
307640.0000   -4.32241
307680.0000   -4.56645
307720.0000   -4.92901
307760.0000   -6.43210
307800.0000   -5.41597
307840.0000   -5.34181
307880.0000   -5.15042
307920.0000   -3.96396
307960.0000   -5.01349
308000.0000   -4.86832
308040.0000   -4.47145
308080.0000   -5.30047
308120.0000   -4.87404
308160.0000   -5.10874
308200.0000   -5.20805
308240.0000   -4.77045
308280.0000   -5.68527
308320.0000   -5.56979
308360.0000   -5.94736
308400.0000   -5.09404
308440.0000   -5.31896
308480.0000   -6.19885
308520.0000   -5.92826
308560.0000   -4.41398
308600.0000   -4.35047
308640.0000   -4.88233
308680.0000   -5.41872
308720.0000   -5.39691
308760.0000   -4.93967
308800.0000   -5.46453
308840.0000   -5.12924
308880.0000   -5.82169
308920.0000   -6.01283
308960.0000   -5.89499
309000.0000   -5.57693
309040.0000   -5.42161
309080.0000   -4.79996
309120.0000   -4.32702
309160.0000   -4.66322
309200.0000   -5.33217
309240.0000   -5.39225
309280.0000   -5.23260
309320.0000   -5.22304
309360.0000   -5.68313
309400.0000   -4.93956
309440.0000   -5.29573
309480.0000   -6.00859
309520.0000   -5.06460
309560.0000   -5.51682
309600.0000   -5.91396
309640.0000   -5.14119
309680.0000   -4.82613
309720.0000   -5.26111
309760.0000   -5.25860
309800.0000   -5.28157
309840.0000   -6.14840
309880.0000   -6.21531
309920.0000   -7.13298
309960.0000   -5.71911
310000.0000   -4.91496
310040.0000   -5.16785
310080.0000   -5.58509
310120.0000   -4.83535
310160.0000   -5.09620
310200.0000   -4.77765
310240.0000   -5.13937
310280.0000   -5.21585
310320.0000   -3.64588
310360.0000   -4.13911
310400.0000   -3.82976
310440.0000   -5.10928
310480.0000   -4.09440
310520.0000   -5.13995
310560.0000   -4.62381
310600.0000   -4.21662
310640.0000   -4.41218
310680.0000   -3.90025
310720.0000   -4.33520
310760.0000   -5.19497
310800.0000   -4.38195
310840.0000   -4.41975
310880.0000   -4.15934
310920.0000   -5.51999
310960.0000   -4.96054
311000.0000   -4.77916
311040.0000   -5.61510
311080.0000   -4.62480
311120.0000   -4.92014
311160.0000   -4.46909
311200.0000   -4.23752
311240.0000   -5.63286
311280.0000   -4.98926
311320.0000   -4.62183
311360.0000   -4.19699
311400.0000   -5.20009
311440.0000   -4.37881
311480.0000   -4.58212
311520.0000   -4.77783
311560.0000   -5.19855
311600.0000   -4.93429
311640.0000   -4.84713
311680.0000   -4.65896
311720.0000   -5.22844
311760.0000   -5.32789
311800.0000   -5.58692
311840.0000   -5.39932
311880.0000   -5.94194
311920.0000   -6.13226
311960.0000   -5.54292
312000.0000   -6.36701
312040.0000   -5.82424
312080.0000   -5.07396
312120.0000   -5.58400
312160.0000   -6.16186
312200.0000   -4.32131
312240.0000   -5.15658
312280.0000   -6.81193
312320.0000   -5.91310
312360.0000   -5.77458
312400.0000   -4.38437
312440.0000   -5.67319
312480.0000   -5.04323
312520.0000   -4.54120
312560.0000   -5.18726
312600.0000   -5.20491
312640.0000   -6.12083
312680.0000   -5.82385
312720.0000   -6.07213
312760.0000   -6.38236
312800.0000   -5.81803
312840.0000   -6.08278
312880.0000   -6.11063
312920.0000   -6.76746
312960.0000   -6.04218
313000.0000   -6.53787
313040.0000   -6.27638
313080.0000   -5.99142
313120.0000   -5.56888
313160.0000   -5.26369
313200.0000   -5.34681
313240.0000   -5.17572
313280.0000   -5.22310
313320.0000   -5.59397
313360.0000   -5.11493
313400.0000   -3.93575
313440.0000   -4.20644
313480.0000   -4.53726
313520.0000   -4.84456
313560.0000   -6.01896
313600.0000   -4.81172
313640.0000   -4.18785
313680.0000   -4.67832
313720.0000   -5.81863
313760.0000   -5.52222
313800.0000   -5.40679
313840.0000   -4.67295
313880.0000   -4.42588
313920.0000   -5.26160
313960.0000   -5.45692
314000.0000   -4.85958
314040.0000   -5.43901
314080.0000   -6.22862
314120.0000   -4.73747
314160.0000   -4.53805
314200.0000   -4.58238
314240.0000   -5.20026
314280.0000   -5.58973
314320.0000   -4.33035
314360.0000   -5.63076
314400.0000   -4.64796
314440.0000   -4.27870
314480.0000   -4.44117
314520.0000   -5.05299
314560.0000   -4.81115
314600.0000   -4.77160
314640.0000   -4.45021
314680.0000   -5.84411
314720.0000   -5.30201
314760.0000   -5.67193
314800.0000   -5.27204
314840.0000   -5.63666
314880.0000   -5.32543
314920.0000   -5.21995
314960.0000   -6.17064
315000.0000   -5.65787
315040.0000   -4.69734
315080.0000   -5.41354
315120.0000   -6.86342
315160.0000   -5.35655
315200.0000   -4.79705
315240.0000   -5.22457
315280.0000   -5.90859
315320.0000   -5.24413
315360.0000   -5.09376
315400.0000   -5.36266
315440.0000   -5.32353
315480.0000   -5.89626
315520.0000   -4.99114
315560.0000   -5.68475
315600.0000   -5.27120
315640.0000   -5.00739
315680.0000   -5.62524
315720.0000   -5.78792
315760.0000   -4.91874
315800.0000   -5.59473
315840.0000   -6.29001
315880.0000   -6.16486
315920.0000   -4.81401
315960.0000   -5.87072
316000.0000   -5.70073
316040.0000   -6.01986
316080.0000   -4.50684
316120.0000   -4.78540
316160.0000   -4.69623
316200.0000   -5.26282
316240.0000   -5.04721
316280.0000   -5.96139
316320.0000   -5.18591
316360.0000   -5.31466
316400.0000   -5.46182
316440.0000   -6.23183
316480.0000   -5.26387
316520.0000   -6.01664
316560.0000   -5.39924
316600.0000   -5.54060
316640.0000   -5.67256
316680.0000   -5.48640
316720.0000   -5.27997
316760.0000   -4.79795
316800.0000   -5.15761
316840.0000   -4.94442
316880.0000   -4.75788
316920.0000   -5.11680
316960.0000   -5.77415
317000.0000   -5.42693
317040.0000   -5.24223
317080.0000   -5.01871
317120.0000   -4.69353
317160.0000   -5.77670
317200.0000   -5.17692
317240.0000   -5.34689
317280.0000   -4.64882
317320.0000   -5.33715
317360.0000   -5.72361
317400.0000   -6.58316
317440.0000   -4.96359
317480.0000   -4.43689
317520.0000   -5.08098
317560.0000   -5.33189
317600.0000   -5.06426
317640.0000   -4.46317
317680.0000   -4.57909
317720.0000   -4.80546
317760.0000   -4.51194
317800.0000   -4.03827
317840.0000   -5.32462
317880.0000   -4.88392
317920.0000   -4.48635
317960.0000   -4.29146
318000.0000   -4.80270
318040.0000   -4.12567
318080.0000   -4.73181
318120.0000   -4.79920
318160.0000   -4.89531
318200.0000   -4.61109
318240.0000   -4.96792
318280.0000   -5.09697
318320.0000   -4.94103
318360.0000   -5.18742
318400.0000   -4.23060
318440.0000   -4.57975
318480.0000   -4.36957
318520.0000   -4.41691
318560.0000   -5.15056
318600.0000   -5.14733
318640.0000   -5.21810
318680.0000   -5.49702
318720.0000   -4.90124
318760.0000   -5.25614
318800.0000   -4.48530
318840.0000   -4.81157
318880.0000   -5.60788
318920.0000   -5.17069
318960.0000   -4.77819
319000.0000   -5.20051
319040.0000   -4.04912
319080.0000   -5.11190
319120.0000   -4.16071
319160.0000   -4.11576
319200.0000   -4.32257
319240.0000   -4.62514
319280.0000   -5.30390
319320.0000   -4.94040
319360.0000   -4.83635
319400.0000   -4.53783
319440.0000   -4.45845
319480.0000   -4.65075
319520.0000   -4.33200
319560.0000   -4.01463
319600.0000   -4.24724
319640.0000   -5.03711
319680.0000   -4.30049
319720.0000   -4.69166
319760.0000   -4.81380
319800.0000   -4.20664
319840.0000   -4.36825
319880.0000   -4.77213
319920.0000   -4.92151
319960.0000   -5.45897
320000.0000   -5.18108
320040.0000   -5.42265
320080.0000   -5.84930
320120.0000   -5.80734
320160.0000   -5.49848
320200.0000   -4.56852
320240.0000   -5.31341
320280.0000   -5.04161
320320.0000   -5.48756
320360.0000   -5.22568
320400.0000   -5.00643
320440.0000   -5.88965
320480.0000   -5.05201
320520.0000   -4.11901
320560.0000   -4.95767
320600.0000   -4.77220
320640.0000   -4.70737
320680.0000   -5.08696
320720.0000   -5.52127
320760.0000   -4.70586
320800.0000   -4.95525
320840.0000   -4.89498
320880.0000   -4.80745
320920.0000   -4.31327
320960.0000   -4.53763
321000.0000   -4.19225
321040.0000   -4.70140
321080.0000   -4.47200
321120.0000   -5.25194
321160.0000   -5.80987
321200.0000   -5.34109
321240.0000   -5.95167
321280.0000   -5.21888
321320.0000   -5.41002
321360.0000   -5.14776
321400.0000   -3.74168
321440.0000   -4.62069
321480.0000   -4.57970
321520.0000   -5.51706
321560.0000   -5.53841
321600.0000   -5.33655
321640.0000   -5.92438
321680.0000   -5.72666
321720.0000   -5.36993
321760.0000   -5.84476
321800.0000   -5.49166
321840.0000   -4.38213
321880.0000   -5.02865
321920.0000   -4.79778
321960.0000   -5.16739
322000.0000   -5.89214
322040.0000   -5.75657
322080.0000   -5.50988
322120.0000   -5.55931
322160.0000   -5.73397
322200.0000   -6.37294
322240.0000   -5.27024
322280.0000   -5.61924
322320.0000   -5.47841
322360.0000   -5.82166
322400.0000   -4.90893
322440.0000   -6.68825
322480.0000   -5.79520
322520.0000   -5.63892
322560.0000   -5.65001
322600.0000   -5.65847
322640.0000   -5.73609
322680.0000   -5.43104
322720.0000   -5.97062
322760.0000   -5.48394
322800.0000   -6.29758
322840.0000   -5.90295
322880.0000   -6.17311
322920.0000   -5.54173
322960.0000   -5.55468
323000.0000   -6.04941
323040.0000   -6.97236
323080.0000   -6.00199
323120.0000   -6.07454
323160.0000   -5.89625
323200.0000   -5.30883
323240.0000   -5.67669
323280.0000   -4.99808
323320.0000   -5.78122
323360.0000   -5.37591
323400.0000   -6.26775
323440.0000   -5.15309
323480.0000   -5.05649
323520.0000   -5.86076
323560.0000   -5.14324
323600.0000   -4.82339
323640.0000   -5.84105
323680.0000   -4.63804
323720.0000   -5.50266
323760.0000   -6.25897
323800.0000   -5.20634
323840.0000   -5.71659
323880.0000   -5.43072
323920.0000   -5.33028
323960.0000   -6.13879
324000.0000   -6.05079
324040.0000   -5.75917
324080.0000   -4.82299
324120.0000   -4.87113
324160.0000   -5.87568
324200.0000   -5.30977
324240.0000   -5.71991
324280.0000   -4.97131
324320.0000   -4.11829
324360.0000   -6.06241
324400.0000   -5.30565
324440.0000   -5.11793
324480.0000   -5.39094
324520.0000   -5.32053
324560.0000   -5.48230
324600.0000   -4.43231
324640.0000   -4.95754
324680.0000   -6.12589
324720.0000   -5.90222
324760.0000   -4.72696
324800.0000   -5.50416
324840.0000   -4.66986
324880.0000   -5.07932
324920.0000   -5.33165
324960.0000   -5.23811
325000.0000   -3.84950
325040.0000   -4.36819
325080.0000   -5.04046
325120.0000   -5.42696
325160.0000   -5.21937
325200.0000   -6.14790
325240.0000   -5.94699
325280.0000   -5.47527
325320.0000   -5.91618
325360.0000   -5.29247
325400.0000   -4.97602
325440.0000   -4.65025
325480.0000   -5.77368
325520.0000   -4.70040
325560.0000   -6.16713
325600.0000   -6.06243
325640.0000   -5.98803
325680.0000   -5.62598
325720.0000   -6.23055
325760.0000   -5.45322
325800.0000   -4.79303
325840.0000   -5.65378
325880.0000   -5.28425
325920.0000   -5.23750
325960.0000   -5.64193
326000.0000   -5.46551
326040.0000   -6.03501
326080.0000   -5.80685
326120.0000   -5.53359
326160.0000   -5.19650
326200.0000   -6.70755
326240.0000   -5.99269
326280.0000   -6.45887
326320.0000   -5.32771
326360.0000   -6.41732
326400.0000   -5.63058
326440.0000   -7.21319
326480.0000   -6.23259
326520.0000   -6.60052
326560.0000   -5.59244
326600.0000   -4.77130
326640.0000   -5.72375
326680.0000   -6.38834
326720.0000   -6.29343
326760.0000   -6.26421
326800.0000   -5.78911
326840.0000   -6.70089
326880.0000   -5.84629
326920.0000   -6.34791
326960.0000   -5.55032
327000.0000   -5.39605
327040.0000   -5.84956
327080.0000   -5.43405
327120.0000   -4.74924
327160.0000   -5.71143
327200.0000   -5.32771
327240.0000   -4.37469
327280.0000   -5.34332
327320.0000   -5.18767
327360.0000   -5.87703
327400.0000   -6.41569
327440.0000   -6.51328
327480.0000   -6.58044
327520.0000   -5.70908
327560.0000   -6.34440
327600.0000   -6.72471
327640.0000   -5.98095
327680.0000   -5.89685
327720.0000   -5.48568
327760.0000   -5.65227
327800.0000   -5.96874
327840.0000   -6.29882
327880.0000   -5.27505
327920.0000   -5.65890
327960.0000   -5.55008
328000.0000   -5.23430
328040.0000   -5.81208
328080.0000   -5.90579
328120.0000   -5.51865
328160.0000   -6.20828
328200.0000   -6.46369
328240.0000   -6.58550
328280.0000   -5.93946
328320.0000   -6.36221
328360.0000   -5.77891
328400.0000   -6.10207
328440.0000   -5.44073
328480.0000   -5.30188
328520.0000   -5.27365
328560.0000   -5.58489
328600.0000   -5.43619
328640.0000   -5.67242
328680.0000   -5.32131
328720.0000   -5.16319
328760.0000   -5.54160
328800.0000   -5.48383
328840.0000   -4.99428
328880.0000   -5.23716
328920.0000   -4.81602
328960.0000   -5.03906
329000.0000   -4.32642
329040.0000   -4.84916
329080.0000   -4.95892
329120.0000   -4.64324
329160.0000   -5.46506
329200.0000   -6.11915
329240.0000   -4.69740
329280.0000   -5.06943
329320.0000   -5.70302
329360.0000   -5.26764
329400.0000   -5.41596
329440.0000   -5.15176
329480.0000   -4.77939
329520.0000   -5.71630
329560.0000   -4.92458
329600.0000   -4.51118
329640.0000   -4.77070
329680.0000   -5.01083
329720.0000   -4.60087
329760.0000   -4.63366
329800.0000   -6.30478
329840.0000   -5.11267
329880.0000   -4.79675
329920.0000   -5.51866
329960.0000   -5.45552
330000.0000   -4.81688
330040.0000   -4.93612
330080.0000   -4.98291
330120.0000   -5.14940
330160.0000   -4.98415
330200.0000   -4.53162
330240.0000   -5.10296
330280.0000   -5.53180
330320.0000   -6.01953
330360.0000   -6.25891
330400.0000   -5.40542
330440.0000   -5.70680
330480.0000   -5.92257
330520.0000   -5.24501
330560.0000   -5.04224
330600.0000   -4.69010
330640.0000   -3.84877
330680.0000   -4.76737
330720.0000   -4.69096
330760.0000   -4.63324
330800.0000   -4.46624
330840.0000   -5.36694
330880.0000   -5.48150
330920.0000   -6.09524
330960.0000   -5.05659
331000.0000   -4.69231
331040.0000   -4.39535
331080.0000   -4.47613
331120.0000   -5.20838
331160.0000   -4.94033
331200.0000   -3.92048
331240.0000   -3.97754
331280.0000   -4.12838
331320.0000   -4.20608
331360.0000   -4.81113
331400.0000   -4.63147
331440.0000   -4.97201
331480.0000   -4.37154
331520.0000   -5.39200
331560.0000   -5.27430
331600.0000   -3.83176
331640.0000   -4.24949
331680.0000   -5.38757
331720.0000   -5.53180
331760.0000   -5.40364
331800.0000   -5.45094
331840.0000   -5.00384
331880.0000   -5.48544
331920.0000   -5.34486
331960.0000   -4.78212
332000.0000   -5.15388
332040.0000   -5.00077
332080.0000   -6.26891
332120.0000   -5.31479
332160.0000   -5.23462
332200.0000   -5.19230
332240.0000   -4.39378
332280.0000   -4.74198
332320.0000   -4.78730
332360.0000   -4.71257
332400.0000   -5.30787
332440.0000   -6.15065
332480.0000   -5.10378
332520.0000   -4.79745
332560.0000   -5.35949
332600.0000   -4.11267
332640.0000   -4.94355
332680.0000   -5.22434
332720.0000   -5.52394
332760.0000   -5.40958
332800.0000   -4.42615
332840.0000   -5.99049
332880.0000   -4.80519
332920.0000   -5.08204
332960.0000   -3.87002
333000.0000   -5.81637
333040.0000   -5.44019
333080.0000   -4.53832
333120.0000   -4.99897
333160.0000   -4.56782
333200.0000   -4.85035
333240.0000   -5.33551
333280.0000   -4.09861
333320.0000   -4.93429
333360.0000   -4.31198
333400.0000   -4.74859
333440.0000   -5.33126
333480.0000   -4.73003
333520.0000   -4.77690
333560.0000   -4.99617
333600.0000   -4.82055
333640.0000   -5.40056
333680.0000   -5.06070
333720.0000   -4.77424
333760.0000   -4.90915
333800.0000   -5.41690
333840.0000   -5.36265
333880.0000   -4.98317
333920.0000   -4.99954
333960.0000   -5.17856
334000.0000   -5.94497
334040.0000   -6.29707
334080.0000   -6.56894
334120.0000   -5.55387
334160.0000   -6.00265
334200.0000   -5.69987
334240.0000   -5.53027
334280.0000   -6.18703
334320.0000   -5.09994
334360.0000   -5.49251
334400.0000   -5.20549
334440.0000   -5.88277
334480.0000   -5.37955
334520.0000   -4.99770
334560.0000   -5.56370
334600.0000   -4.76875
334640.0000   -4.62688
334680.0000   -4.85162
334720.0000   -5.29441
334760.0000   -4.88372
334800.0000   -4.84669
334840.0000   -5.57047
334880.0000   -5.15290
334920.0000   -5.61917
334960.0000   -5.53064
335000.0000   -4.02843
335040.0000   -4.39446
335080.0000   -5.08247
335120.0000   -5.13356
335160.0000   -5.26823
335200.0000   -5.18114
335240.0000   -5.14995
335280.0000   -5.90048
335320.0000   -5.66306
335360.0000   -5.10036
335400.0000   -5.65283
335440.0000   -5.59979
335480.0000   -4.72701
335520.0000   -5.01264
335560.0000   -5.47354
335600.0000   -5.81108
335640.0000   -6.17484
335680.0000   -5.96698
335720.0000   -5.17070
335760.0000   -5.76491
335800.0000   -5.41167
335840.0000   -5.68028
335880.0000   -5.10509
335920.0000   -6.28536
335960.0000   -5.29471
336000.0000   -4.30685
336040.0000   -6.03040
336080.0000   -5.07201
336120.0000   -4.65444
336160.0000   -5.10089
336200.0000   -4.76892
336240.0000   -5.56575
336280.0000   -5.39648
336320.0000   -5.52377
336360.0000   -6.03680
336400.0000   -6.08297
336440.0000   -5.90783
336480.0000   -5.42913
336520.0000   -5.38433
336560.0000   -5.55757
336600.0000   -4.70433
336640.0000   -5.41251
336680.0000   -6.45630
336720.0000   -6.13757
336760.0000   -5.87043
336800.0000   -5.10742
336840.0000   -5.14292
336880.0000   -4.60094
336920.0000   -5.47075
336960.0000   -4.92764
337000.0000   -5.07398
337040.0000   -5.47758
337080.0000   -4.93099
337120.0000   -5.72035
337160.0000   -4.60461
337200.0000   -5.27376
337240.0000   -4.74394
337280.0000   -5.08178
337320.0000   -5.58128
337360.0000   -4.72635
337400.0000   -4.72128
337440.0000   -4.70790
337480.0000   -4.49403
337520.0000   -5.59001
337560.0000   -5.46004
337600.0000   -5.86524
337640.0000   -5.76808
337680.0000   -6.06062
337720.0000   -5.23474
337760.0000   -4.59042
337800.0000   -4.78139
337840.0000   -4.54647
337880.0000   -5.57277
337920.0000   -5.56515
337960.0000   -5.24346
338000.0000   -5.90732
338040.0000   -6.27542
338080.0000   -5.14662
338120.0000   -4.81574
338160.0000   -6.23523
338200.0000   -6.02518
338240.0000   -5.19838
338280.0000   -5.50728
338320.0000   -4.85428
338360.0000   -5.48225
338400.0000   -4.89577
338440.0000   -5.41631
338480.0000   -4.56938
338520.0000   -4.99662
338560.0000   -5.65772
338600.0000   -5.11269
338640.0000   -5.17839
338680.0000   -4.80216
338720.0000   -5.20835
338760.0000   -4.93005
338800.0000   -5.30079
338840.0000   -4.54711
338880.0000   -4.57419
338920.0000   -5.18692
338960.0000   -5.57260
339000.0000   -5.74230
339040.0000   -4.85515
339080.0000   -4.78039
339120.0000   -5.97545
339160.0000   -5.20231
339200.0000   -4.62085
339240.0000   -4.56895
339280.0000   -4.23886
339320.0000   -4.69449
339360.0000   -4.50135
339400.0000   -4.47352
339440.0000   -4.78698
339480.0000   -4.11269
339520.0000   -5.05897
339560.0000   -4.60150
339600.0000   -4.67232
339640.0000   -5.02234
339680.0000   -4.85885
339720.0000   -5.62894
339760.0000   -5.13732
339800.0000   -5.58966
339840.0000   -6.58361
339880.0000   -6.13062
339920.0000   -6.53378
339960.0000   -6.15290
340000.0000   -5.99427
340040.0000   -5.87581
340080.0000   -5.00075
340120.0000   -5.03014
340160.0000   -6.39577
340200.0000   -6.18954
340240.0000   -5.38277
340280.0000   -6.57919
340320.0000   -6.00691
340360.0000   -5.36214
340400.0000   -5.86703
340440.0000   -5.44688
340480.0000   -5.62672
340520.0000   -6.13242
340560.0000   -6.04275
340600.0000   -6.49188
340640.0000   -6.52148
340680.0000   -5.90213
340720.0000   -5.29921
340760.0000   -5.83578
340800.0000   -4.85902
340840.0000   -5.11221
340880.0000   -5.37969
340920.0000   -5.82048
340960.0000   -5.49694
341000.0000   -5.95862
341040.0000   -5.58524
341080.0000   -5.94798
341120.0000   -7.00136
341160.0000   -5.84666
341200.0000   -5.18120
341240.0000   -5.43175
341280.0000   -6.48853
341320.0000   -5.07008
341360.0000   -5.70898
341400.0000   -5.71411
341440.0000   -5.46772
341480.0000   -6.51641
341520.0000   -6.11015
341560.0000   -5.38069
341600.0000   -4.98645
341640.0000   -6.07109
341680.0000   -5.07754
341720.0000   -4.71443
341760.0000   -4.51000
341800.0000   -5.05418
341840.0000   -5.16033
341880.0000   -5.47067
341920.0000   -5.30936
341960.0000   -5.08614
342000.0000   -5.15104
342040.0000   -4.62781
342080.0000   -5.62760
342120.0000   -5.79152
342160.0000   -5.60363
342200.0000   -5.56319
342240.0000   -6.12696
342280.0000   -5.37658
342320.0000   -5.67611
342360.0000   -5.69859
342400.0000   -4.47509
342440.0000   -5.54553
342480.0000   -5.18847
342520.0000   -5.35858
342560.0000   -6.15038
342600.0000   -5.92359
342640.0000   -5.37547
342680.0000   -5.95292
342720.0000   -4.82607
342760.0000   -5.30168
342800.0000   -6.11118
342840.0000   -6.41881
342880.0000   -5.72107
342920.0000   -6.06386
342960.0000   -5.58832
343000.0000   -5.39472
343040.0000   -5.39731
343080.0000   -5.34051
343120.0000   -5.76017
343160.0000   -5.74065
343200.0000   -4.91335
343240.0000   -5.41096
343280.0000   -4.99133
343320.0000   -5.21887
343360.0000   -6.03638
343400.0000   -5.80064
343440.0000   -5.66698
343480.0000   -6.17357
343520.0000   -6.23086
343560.0000   -5.49134
343600.0000   -5.89462
343640.0000   -5.70931
343680.0000   -5.44872
343720.0000   -5.55823
343760.0000   -5.76966
343800.0000   -5.39741
343840.0000   -5.82232
343880.0000   -4.60812
343920.0000   -5.41781
343960.0000   -5.03883
344000.0000   -5.48096
344040.0000   -4.86614
344080.0000   -4.69783
344120.0000   -5.04627
344160.0000   -5.37853
344200.0000   -5.19760
344240.0000   -5.25564
344280.0000   -4.74130
344320.0000   -4.72899
344360.0000   -4.07896
344400.0000   -4.61824
344440.0000   -4.52737
344480.0000   -4.44960
344520.0000   -5.12045
344560.0000   -5.02693
344600.0000   -4.88650
344640.0000   -4.94853
344680.0000   -5.05511
344720.0000   -6.14146
344760.0000   -5.12669
344800.0000   -4.98845
344840.0000   -5.90963
344880.0000   -5.52120
344920.0000   -5.47371
344960.0000   -5.89700
345000.0000   -5.20028
345040.0000   -5.61011
345080.0000   -5.28469
345120.0000   -5.42401
345160.0000   -5.14002
345200.0000   -4.82601
345240.0000   -5.89365
345280.0000   -5.86821
345320.0000   -5.30123
345360.0000   -5.17311
345400.0000   -5.31182
345440.0000   -5.19226
345480.0000   -5.45220
345520.0000   -4.19026
345560.0000   -4.79880
345600.0000   -4.01332
345640.0000   -5.99576
345680.0000   -6.08489
345720.0000   -5.48953
345760.0000   -5.69752
345800.0000   -5.63035
345840.0000   -5.79660
345880.0000   -4.93192
345920.0000   -5.74211
345960.0000   -5.38683
346000.0000   -4.84919
346040.0000   -5.01202
346080.0000   -5.69214
346120.0000   -6.05737
346160.0000   -5.28502
346200.0000   -5.15910
346240.0000   -5.37728
346280.0000   -6.05667
346320.0000   -5.50132
346360.0000   -5.15844
346400.0000   -5.68709
346440.0000   -4.53872
346480.0000   -4.79142
346520.0000   -5.10158
346560.0000   -5.23248
346600.0000   -5.11542
346640.0000   -4.55023
346680.0000   -5.47829
346720.0000   -4.97305
346760.0000   -4.81626
346800.0000   -5.39874
346840.0000   -5.89128
346880.0000   -5.43242
346920.0000   -5.67404
346960.0000   -4.89476
347000.0000   -5.76178
347040.0000   -5.39703
347080.0000   -5.70873
347120.0000   -5.31225
347160.0000   -5.76749
347200.0000   -4.96838
347240.0000   -5.93513
347280.0000   -5.32537
347320.0000   -5.11942
347360.0000   -5.69875
347400.0000   -5.33376
347440.0000   -5.86413
347480.0000   -5.08585
347520.0000   -4.58928
347560.0000   -4.70294
347600.0000   -5.10613
347640.0000   -5.46103
347680.0000   -5.26401
347720.0000   -3.92242
347760.0000   -4.88366
347800.0000   -4.72658
347840.0000   -5.40803
347880.0000   -4.35521
347920.0000   -4.55680
347960.0000   -5.16557
348000.0000   -5.00064
348040.0000   -5.10781
348080.0000   -4.62535
348120.0000   -5.57503
348160.0000   -5.59448
348200.0000   -5.09935
348240.0000   -5.36724
348280.0000   -5.52318
348320.0000   -4.72743
348360.0000   -4.97000
348400.0000   -5.04493
348440.0000   -5.01997
348480.0000   -5.34457
348520.0000   -5.14767
348560.0000   -5.04513
348600.0000   -6.24986
348640.0000   -5.11770
348680.0000   -4.99069
348720.0000   -5.16487
348760.0000   -4.74014
348800.0000   -5.23192
348840.0000   -6.13737
348880.0000   -5.11712
348920.0000   -5.37328
348960.0000   -5.47547
349000.0000   -5.81924
349040.0000   -4.55261
349080.0000   -5.00512
349120.0000   -5.14697
349160.0000   -5.38320
349200.0000   -5.45003
349240.0000   -4.85483
349280.0000   -4.17168
349320.0000   -4.69326
349360.0000   -4.58523
349400.0000   -4.74401
349440.0000   -4.20910
349480.0000   -4.94226
349520.0000   -4.36870
349560.0000   -4.65873
349600.0000   -4.04225
349640.0000   -5.45528
349680.0000   -5.31282
349720.0000   -4.90425
349760.0000   -5.40634
349800.0000   -4.32555
349840.0000   -4.81411
349880.0000   -4.82585
349920.0000   -5.03033
349960.0000   -5.32007
350000.0000   -4.92168
350040.0000   -5.63457
350080.0000   -4.99251
350120.0000   -4.94263
350160.0000   -4.85378
350200.0000   -4.61138
350240.0000   -4.74736
350280.0000   -4.43454
350320.0000   -5.60943
350360.0000   -5.28691
350400.0000   -6.30497
350440.0000   -6.00063
350480.0000   -5.37316
350520.0000   -6.06154
350560.0000   -5.51310
350600.0000   -6.14220
350640.0000   -5.88723
350680.0000   -5.46946
350720.0000   -5.82466
350760.0000   -5.86829
350800.0000   -5.66804
350840.0000   -6.00058
350880.0000   -5.46472
350920.0000   -4.57515
350960.0000   -5.36664
351000.0000   -5.58625
351040.0000   -4.70135
351080.0000   -5.40848
351120.0000   -5.21875
351160.0000   -5.59074
351200.0000   -5.88241
351240.0000   -5.06158
351280.0000   -4.80925
351320.0000   -5.50346
351360.0000   -5.07069
351400.0000   -4.74905
351440.0000   -5.04373
351480.0000   -4.54077
351520.0000   -5.57748
351560.0000   -4.94235
351600.0000   -5.51931
351640.0000   -5.14561
351680.0000   -4.97004
351720.0000   -5.35645
351760.0000   -5.12913
351800.0000   -5.67338
351840.0000   -5.64354
351880.0000   -6.15922
351920.0000   -5.42221
351960.0000   -6.06551
352000.0000   -5.64544
352040.0000   -5.51216
352080.0000   -4.80982
352120.0000   -6.12681
352160.0000   -6.07125
352200.0000   -5.62218
352240.0000   -5.88158
352280.0000   -6.18189
352320.0000   -5.43931
352360.0000   -4.83356
352400.0000   -5.46357
352440.0000   -6.27283
352480.0000   -4.90956
352520.0000   -5.08425
352560.0000   -4.46681
352600.0000   -4.93844
352640.0000   -4.79670
352680.0000   -4.46061
352720.0000   -5.62791
352760.0000   -4.96936
352800.0000   -4.42029
352840.0000   -5.39700
352880.0000   -5.62090
352920.0000   -4.70162
352960.0000   -6.32058
353000.0000   -5.71017
353040.0000   -5.18096
353080.0000   -5.53448
353120.0000   -4.51513
353160.0000   -5.16259
353200.0000   -4.82080
353240.0000   -5.99302
353280.0000   -4.94618
353320.0000   -4.88661
353360.0000   -5.80462
353400.0000   -4.39326
353440.0000   -5.74517
353480.0000   -4.87217
353520.0000   -4.43942
353560.0000   -4.83653
353600.0000   -5.33229
353640.0000   -5.61511
353680.0000   -4.82577
353720.0000   -5.57387
353760.0000   -6.38530
353800.0000   -5.26947
353840.0000   -5.63953
353880.0000   -5.77298
353920.0000   -5.15697
353960.0000   -5.14780
354000.0000   -5.10240
354040.0000   -5.42093
354080.0000   -5.04755
354120.0000   -5.65208
354160.0000   -5.55444
354200.0000   -5.06038
354240.0000   -6.00997
354280.0000   -4.51230
354320.0000   -5.81452
354360.0000   -5.39663
354400.0000   -5.54027
354440.0000   -4.65743
354480.0000   -5.49583
354520.0000   -5.85082
354560.0000   -5.48986
354600.0000   -5.65782
354640.0000   -4.69240
354680.0000   -5.49208
354720.0000   -5.55089
354760.0000   -5.54544
354800.0000   -5.29856
354840.0000   -5.27171
354880.0000   -5.45052
354920.0000   -5.22411
354960.0000   -4.53771
355000.0000   -5.02587
355040.0000   -5.21084
355080.0000   -5.18474
355120.0000   -3.68714
355160.0000   -5.66548
355200.0000   -5.75949
355240.0000   -4.69055
355280.0000   -4.57488
355320.0000   -4.87333
355360.0000   -5.40051
355400.0000   -6.22099
355440.0000   -5.80279
355480.0000   -5.80464
355520.0000   -5.89721
355560.0000   -5.62171
355600.0000   -5.47118
355640.0000   -6.47750
355680.0000   -5.26905
355720.0000   -5.75375
355760.0000   -5.78226
355800.0000   -5.65889
355840.0000   -6.24814
355880.0000   -5.65516
355920.0000   -4.68233
355960.0000   -5.47889
356000.0000   -5.02074
356040.0000   -5.19836
356080.0000   -6.36968
356120.0000   -5.11643
356160.0000   -6.09596
356200.0000   -5.64083
356240.0000   -5.37861
356280.0000   -5.50822
356320.0000   -5.93713
356360.0000   -4.81623
356400.0000   -5.63351
356440.0000   -5.38256
356480.0000   -4.99922
356520.0000   -4.97218
356560.0000   -5.32525
356600.0000   -4.93911
356640.0000   -4.71402
356680.0000   -4.43465
356720.0000   -4.94012
356760.0000   -4.58556
356800.0000   -5.33473
356840.0000   -5.33466
356880.0000   -5.37301
356920.0000   -5.73261
356960.0000   -5.13775
357000.0000   -5.52059
357040.0000   -5.64316
357080.0000   -5.76811
357120.0000   -6.52031
357160.0000   -6.02398
357200.0000   -6.00391
357240.0000   -6.55969
357280.0000   -6.50149
357320.0000   -6.12206
357360.0000   -5.73824
357400.0000   -5.37682
357440.0000   -6.25834
357480.0000   -6.06914
357520.0000   -5.20009
357560.0000   -5.31939
357600.0000   -4.86050
357640.0000   -4.88740
357680.0000   -5.25520
357720.0000   -5.38907
357760.0000   -4.81515
357800.0000   -5.56605
357840.0000   -5.66909
357880.0000   -6.01591
357920.0000   -5.63781
357960.0000   -5.68608
358000.0000   -5.14167
358040.0000   -6.02889
358080.0000   -5.65469
358120.0000   -5.39696
358160.0000   -5.91715
358200.0000   -5.93396
358240.0000   -5.56660
358280.0000   -5.80069
358320.0000   -5.46310
358360.0000   -5.12482
358400.0000   -6.06047
358440.0000   -5.55946
358480.0000   -5.90762
358520.0000   -6.24836
358560.0000   -4.66546
358600.0000   -5.58962
358640.0000   -5.87711
358680.0000   -5.86237
358720.0000   -5.10133
358760.0000   -5.66232
358800.0000   -6.45505
358840.0000   -5.75248
358880.0000   -4.98430
358920.0000   -5.69302
358960.0000   -6.02917
359000.0000   -6.26738
359040.0000   -6.14089
359080.0000   -5.49447
359120.0000   -5.55798
359160.0000   -5.30676
359200.0000   -6.19325
359240.0000   -6.12341
359280.0000   -5.34309
359320.0000   -4.76707
359360.0000   -4.72927
359400.0000   -6.07058
359440.0000   -4.71285
359480.0000   -6.12196
359520.0000   -5.55975
359560.0000   -5.61376
359600.0000   -5.88674
359640.0000   -5.34422
359680.0000   -5.83111
359720.0000   -5.51789
359760.0000   -5.99253
359800.0000   -5.78135
359840.0000   -5.56613
359880.0000   -4.93874
359920.0000   -6.11863
359960.0000   -4.84919
360000.0000   -5.48811
360040.0000   -5.08939
360080.0000   -5.22176
360120.0000   -5.37368
360160.0000   -5.65945
360200.0000   -5.33161
360240.0000   -5.25661
360280.0000   -5.30221
360320.0000   -5.04988
360360.0000   -5.26192
360400.0000   -5.57518
360440.0000   -5.36347
360480.0000   -5.41290
360520.0000   -4.87732
360560.0000   -5.20312
360600.0000   -4.65872
360640.0000   -5.44422
360680.0000   -5.24548
360720.0000   -4.45873
360760.0000   -4.65644
360800.0000   -5.90997
360840.0000   -5.13890
360880.0000   -4.59801
360920.0000   -5.08461
360960.0000   -5.23137
361000.0000   -5.05052
361040.0000   -6.81434
361080.0000   -6.02849
361120.0000   -5.89835
361160.0000   -4.72222
361200.0000   -4.89829
361240.0000   -5.72120
361280.0000   -5.61884
361320.0000   -5.51017
361360.0000   -4.76433
361400.0000   -5.44811
361440.0000   -5.74456
361480.0000   -5.20108
361520.0000   -5.11360
361560.0000   -5.12396
361600.0000   -5.24068
361640.0000   -4.98745
361680.0000   -4.86397
361720.0000   -5.55030
361760.0000   -5.30521
361800.0000   -5.95545
361840.0000   -5.31070
361880.0000   -6.23256
361920.0000   -5.71354
361960.0000   -6.19770
362000.0000   -5.02349
362040.0000   -5.65418
362080.0000   -5.25657
362120.0000   -6.63570
362160.0000   -5.48344
362200.0000   -5.28818
362240.0000   -4.96806
362280.0000   -5.13407
362320.0000   -4.36297
362360.0000   -4.67167
362400.0000   -4.99278
362440.0000   -5.12585
362480.0000   -4.91233
362520.0000   -5.02658
362560.0000   -4.41469
362600.0000   -4.91296
362640.0000   -4.75025
362680.0000   -4.43728
362720.0000   -4.52743
362760.0000   -4.92286
362800.0000   -4.35547
362840.0000   -4.95648
362880.0000   -5.05420
362920.0000   -4.69123
362960.0000   -4.72204
363000.0000   -4.96330
363040.0000   -4.67000
363080.0000   -4.39381
363120.0000   -5.87461
363160.0000   -6.20778
363200.0000   -6.11074
363240.0000   -5.57250
363280.0000   -4.84859
363320.0000   -5.61004
363360.0000   -5.67563
363400.0000   -4.87587
363440.0000   -5.73010
363480.0000   -5.75738
363520.0000   -5.68243
363560.0000   -5.88168
363600.0000   -6.31034
363640.0000   -5.84177
363680.0000   -6.36097
363720.0000   -6.53497
363760.0000   -5.31178
363800.0000   -5.12939
363840.0000   -5.45836
363880.0000   -5.44135
363920.0000   -5.28362
363960.0000   -5.78231
364000.0000   -5.89831
364040.0000   -6.63618
364080.0000   -5.07761
364120.0000   -5.65045
364160.0000   -5.73522
364200.0000   -5.92026
364240.0000   -6.24678
364280.0000   -5.20158
364320.0000   -5.25218
364360.0000   -5.26893
364400.0000   -4.97763
364440.0000   -5.45436
364480.0000   -5.37535
364520.0000   -4.94159
364560.0000   -5.79522
364600.0000   -6.17230
364640.0000   -5.93219
364680.0000   -4.90837
364720.0000   -5.30629
364760.0000   -5.20409
364800.0000   -5.23485
364840.0000   -5.09045
364880.0000   -5.12734
364920.0000   -4.23681
364960.0000   -5.28353
365000.0000   -5.23013
365040.0000   -5.12486
365080.0000   -5.52812
365120.0000   -6.24721
365160.0000   -5.20489
365200.0000   -6.04029
365240.0000   -6.59097
365280.0000   -5.82980
365320.0000   -4.99937
365360.0000   -5.31384
365400.0000   -5.09031
365440.0000   -5.41032
365480.0000   -5.73133
365520.0000   -5.46962
365560.0000   -4.60152
365600.0000   -4.79249
365640.0000   -5.07892
365680.0000   -4.82068
365720.0000   -5.38390
365760.0000   -5.99779
365800.0000   -5.38630
365840.0000   -5.24972
365880.0000   -4.91455
365920.0000   -5.72558
365960.0000   -5.27062
366000.0000   -6.69053
366040.0000   -6.10143
366080.0000   -6.28344
366120.0000   -6.14466
366160.0000   -6.11182
366200.0000   -5.21999
366240.0000   -4.86894
366280.0000   -5.72487
366320.0000   -4.86110
366360.0000   -4.40677
366400.0000   -4.76870
366440.0000   -4.90074
366480.0000   -4.95484
366520.0000   -4.45668
366560.0000   -4.03149
366600.0000   -4.00371
366640.0000   -4.95160
366680.0000   -6.18844
366720.0000   -5.42701
366760.0000   -5.50645
366800.0000   -5.10625
366840.0000   -6.19892
366880.0000   -6.04902
366920.0000   -5.80792
366960.0000   -5.41991
367000.0000   -5.93212
367040.0000   -5.60613
367080.0000   -6.00102
367120.0000   -6.02319
367160.0000   -6.45295
367200.0000   -5.60205
367240.0000   -5.38973
367280.0000   -5.96306
367320.0000   -5.84510
367360.0000   -5.01766
367400.0000   -4.90210
367440.0000   -6.18696
367480.0000   -5.58221
367520.0000   -5.58457
367560.0000   -5.19113
367600.0000   -5.78670
367640.0000   -6.06885
367680.0000   -6.15077
367720.0000   -6.21917
367760.0000   -5.78678
367800.0000   -5.44556
367840.0000   -5.06869
367880.0000   -6.11314
367920.0000   -5.27382
367960.0000   -4.44192
368000.0000   -5.76301
368040.0000   -5.53439
368080.0000   -5.71663
368120.0000   -6.08229
368160.0000   -4.98064
368200.0000   -6.22921
368240.0000   -5.08976
368280.0000   -6.15925
368320.0000   -5.74949
368360.0000   -5.08291
368400.0000   -4.67163
368440.0000   -5.23248
368480.0000   -5.10328
368520.0000   -5.44300
368560.0000   -5.42862
368600.0000   -4.70164
368640.0000   -5.35872
368680.0000   -6.09188
368720.0000   -5.76583
368760.0000   -5.55088
368800.0000   -4.80161
368840.0000   -5.09099
368880.0000   -5.72769
368920.0000   -5.12937
368960.0000   -4.78105
369000.0000   -5.13779
369040.0000   -5.35827
369080.0000   -4.81534
369120.0000   -5.05439
369160.0000   -4.00906
369200.0000   -5.53289
369240.0000   -5.61674
369280.0000   -5.21790
369320.0000   -4.59730
369360.0000   -4.28430
369400.0000   -5.02355
369440.0000   -4.25266
369480.0000   -6.85355
369520.0000   -5.46353
369560.0000   -5.51475
369600.0000   -6.37711
369640.0000   -5.45298
369680.0000   -5.30726
369720.0000   -4.81099
369760.0000   -5.05735
369800.0000   -6.09025
369840.0000   -5.10905
369880.0000   -5.93469
369920.0000   -4.97795
369960.0000   -6.12782
370000.0000   -5.25474
370040.0000   -4.95914
370080.0000   -5.39534
370120.0000   -5.35166
370160.0000   -5.67592
370200.0000   -4.26721
370240.0000   -4.39846
370280.0000   -4.66464
370320.0000   -5.13559
370360.0000   -5.22157
370400.0000   -6.12737
370440.0000   -6.34420
370480.0000   -5.86138
370520.0000   -5.47121
370560.0000   -5.20249
370600.0000   -5.86686
370640.0000   -5.95138
370680.0000   -4.81948
370720.0000   -5.34091
370760.0000   -5.68906
370800.0000   -6.74396
370840.0000   -6.17570
370880.0000   -4.10415
370920.0000   -4.60294
370960.0000   -5.65935
371000.0000   -5.16551
371040.0000   -4.19545
371080.0000   -4.21907
371120.0000   -5.60146
371160.0000   -5.55227
371200.0000   -5.52604
371240.0000   -6.61040
371280.0000   -4.96183
371320.0000   -6.12775
371360.0000   -4.64479
371400.0000   -4.70140
371440.0000   -4.47626
371480.0000   -4.68743
371520.0000   -4.51072
371560.0000   -5.21322
371600.0000   -5.27930
371640.0000   -4.17225
371680.0000   -5.39190
371720.0000   -5.72167
371760.0000   -5.16921
371800.0000   -5.48607
371840.0000   -5.37156
371880.0000   -4.88494
371920.0000   -5.89547
371960.0000   -4.55142
372000.0000   -4.45671
372040.0000   -5.52821
372080.0000   -6.22155
372120.0000   -6.33960
372160.0000   -6.22647
372200.0000   -6.17840
372240.0000   -6.52305
372280.0000   -6.03802
372320.0000   -6.48297
372360.0000   -5.83102
372400.0000   -5.63125
372440.0000   -5.36483
372480.0000   -5.52491
372520.0000   -5.36784
372560.0000   -5.44564
372600.0000   -6.09665
372640.0000   -6.47531
372680.0000   -5.56085
372720.0000   -5.86212
372760.0000   -5.97886
372800.0000   -5.41472
372840.0000   -5.45879
372880.0000   -5.33265
372920.0000   -5.44107
372960.0000   -5.82605
373000.0000   -6.28547
373040.0000   -5.74157
373080.0000   -6.18805
373120.0000   -5.96781
373160.0000   -6.24169
373200.0000   -5.41435
373240.0000   -4.80270
373280.0000   -4.53895
373320.0000   -5.96129
373360.0000   -4.34600
373400.0000   -5.66259
373440.0000   -5.29314
373480.0000   -5.84349
373520.0000   -5.37819
373560.0000   -5.97651
373600.0000   -5.02972
373640.0000   -5.56665
373680.0000   -5.04103
373720.0000   -4.58888
373760.0000   -6.29882
373800.0000   -4.97455
373840.0000   -4.74553
373880.0000   -5.11819
373920.0000   -5.28865
373960.0000   -4.94316
374000.0000   -5.17990
374040.0000   -4.26635
374080.0000   -5.31730
374120.0000   -4.71133
374160.0000   -5.59444
374200.0000   -4.93143
374240.0000   -6.36926
374280.0000   -6.17123
374320.0000   -6.01847
374360.0000   -5.07774
374400.0000   -5.70293
374440.0000   -4.65457
374480.0000   -5.25809
374520.0000   -5.51957
374560.0000   -5.34056
374600.0000   -5.29685
374640.0000   -4.63964
374680.0000   -4.46165
374720.0000   -5.18467
374760.0000   -5.50959
374800.0000   -5.02431
374840.0000   -5.76099
374880.0000   -5.75951
374920.0000   -6.15855
374960.0000   -5.59064
375000.0000   -5.20321
375040.0000   -5.82925
375080.0000   -6.22362
375120.0000   -5.26487
375160.0000   -4.85827
375200.0000   -5.92354
375240.0000   -6.16829
375280.0000   -6.44379
375320.0000   -6.36091
375360.0000   -6.60567
375400.0000   -6.04087
375440.0000   -6.40595
375480.0000   -6.23651
375520.0000   -6.28028
375560.0000   -5.64051
375600.0000   -5.18959
375640.0000   -5.76751
375680.0000   -6.19619
375720.0000   -6.46941
375760.0000   -6.08336
375800.0000   -6.81131
375840.0000   -6.28684
375880.0000   -5.98653
375920.0000   -6.57077
375960.0000   -6.09206
376000.0000   -6.27442
376040.0000   -6.46914
376080.0000   -6.51938
376120.0000   -6.39203
376160.0000   -6.26162
376200.0000   -6.14909
376240.0000   -6.98522
376280.0000   -6.68771
376320.0000   -6.49897
376360.0000   -5.31634
376400.0000   -5.31594
376440.0000   -5.91498
376480.0000   -6.06396
376520.0000   -5.96677
376560.0000   -6.33904
376600.0000   -6.72233
376640.0000   -6.48440
376680.0000   -6.06812
376720.0000   -6.70603
376760.0000   -6.78735
376800.0000   -6.77280
376840.0000   -6.09332
376880.0000   -5.30191
376920.0000   -4.98877
376960.0000   -5.04985
377000.0000   -5.14864
377040.0000   -4.41793
377080.0000   -5.06242
377120.0000   -4.89543
377160.0000   -5.01517
377200.0000   -5.69434
377240.0000   -5.90429
377280.0000   -5.36810
377320.0000   -5.67343
377360.0000   -6.33876
377400.0000   -5.41775
377440.0000   -6.22615
377480.0000   -6.42291
377520.0000   -5.74924
377560.0000   -6.05002
377600.0000   -5.39171
377640.0000   -5.35897
377680.0000   -5.62341
377720.0000   -6.21201
377760.0000   -4.53033
377800.0000   -6.04570
377840.0000   -6.57869
377880.0000   -5.27883
377920.0000   -5.55809
377960.0000   -6.27712
378000.0000   -6.75536
378040.0000   -4.87007
378080.0000   -4.60892
378120.0000   -5.58962
378160.0000   -4.84084
378200.0000   -4.71099
378240.0000   -5.06194
378280.0000   -4.77195
378320.0000   -5.23860
378360.0000   -4.62236
378400.0000   -5.43897
378440.0000   -5.27421
378480.0000   -5.44179
378520.0000   -5.91358
378560.0000   -5.12710
378600.0000   -4.84344
378640.0000   -5.39914
378680.0000   -6.18986
378720.0000   -6.04571
378760.0000   -5.73228
378800.0000   -6.04874
378840.0000   -5.83748
378880.0000   -4.47316
378920.0000   -5.37492
378960.0000   -5.47859
379000.0000   -5.81089
379040.0000   -4.75997
379080.0000   -5.74696
379120.0000   -5.87278
379160.0000   -5.05580
379200.0000   -4.57751
379240.0000   -4.77075
379280.0000   -4.73432
379320.0000   -4.50521
379360.0000   -4.67375
379400.0000   -4.67038
379440.0000   -4.92793
379480.0000   -5.89144
379520.0000   -5.27699
379560.0000   -4.14971
379600.0000   -5.63476
379640.0000   -5.07423
379680.0000   -5.01968
379720.0000   -4.89264
379760.0000   -4.54200
379800.0000   -5.56259
379840.0000   -5.10956
379880.0000   -5.36508
379920.0000   -5.73508
379960.0000   -5.68252
380000.0000   -4.73826
380040.0000   -5.96864
380080.0000   -5.40767
380120.0000   -5.92517
380160.0000   -5.63623
380200.0000   -5.04390
380240.0000   -5.12933
380280.0000   -5.03818
380320.0000   -5.14729
380360.0000   -5.87231
380400.0000   -5.78080
380440.0000   -5.01418
380480.0000   -5.82325
380520.0000   -4.90948
380560.0000   -4.98235
380600.0000   -5.95463
380640.0000   -4.97444
380680.0000   -5.41642
380720.0000   -4.39944
380760.0000   -4.43978
380800.0000   -4.43004
380840.0000   -5.42889
380880.0000   -4.89087
380920.0000   -6.33266
380960.0000   -5.21032
381000.0000   -4.05449
381040.0000   -4.95728
381080.0000   -5.93149
381120.0000   -4.63585
381160.0000   -4.13005
381200.0000   -5.55407
381240.0000   -4.94678
381280.0000   -4.60649
381320.0000   -4.34402
381360.0000   -4.54585
381400.0000   -4.83714
381440.0000   -4.93320
381480.0000   -3.83307
381520.0000   -4.74576
381560.0000   -4.40130
381600.0000   -5.51972
381640.0000   -4.15067
381680.0000   -4.74346
381720.0000   -4.98348
381760.0000   -4.71308
381800.0000   -4.84565
381840.0000   -4.84763
381880.0000   -4.59906
381920.0000   -4.77208
381960.0000   -5.37801
382000.0000   -6.33214
382040.0000   -7.17692
382080.0000   -6.47819
382120.0000   -5.79593
382160.0000   -6.15694
382200.0000   -6.15534
382240.0000   -6.68105
382280.0000   -6.12111
382320.0000   -6.12719
382360.0000   -5.46504
382400.0000   -5.10773
382440.0000   -5.02581
382480.0000   -5.74574
382520.0000   -4.62696
382560.0000   -4.42197
382600.0000   -5.02662
382640.0000   -4.75991
382680.0000   -4.93741
382720.0000   -5.07997
382760.0000   -4.61511
382800.0000   -4.75195
382840.0000   -4.46803
382880.0000   -4.26422
382920.0000   -5.29747
382960.0000   -4.96004
383000.0000   -5.76557
383040.0000   -5.24287
383080.0000   -5.43899
383120.0000   -5.44450
383160.0000   -5.47842
383200.0000   -5.58261
383240.0000   -5.73013
383280.0000   -6.30469
383320.0000   -5.51095
383360.0000   -6.07703
383400.0000   -5.73314
383440.0000   -5.48310
383480.0000   -5.06377
383520.0000   -5.59667
383560.0000   -5.97314
383600.0000   -4.15127
383640.0000   -5.90201
383680.0000   -4.68035
383720.0000   -6.04176
383760.0000   -5.25676
383800.0000   -4.86659
383840.0000   -5.83545
383880.0000   -6.31163
383920.0000   -6.67165
383960.0000   -5.08924
384000.0000   -5.42137
384040.0000   -6.14171
384080.0000   -5.13812
384120.0000   -6.16294
384160.0000   -4.10703
384200.0000   -4.65224
384240.0000   -4.49571
384280.0000   -4.86191
384320.0000   -5.33181
384360.0000   -6.04827
384400.0000   -5.42865
384440.0000   -5.36602
384480.0000   -4.96603
384520.0000   -4.98072
384560.0000   -5.43270
384600.0000   -5.75006
384640.0000   -5.36676
384680.0000   -4.77872
384720.0000   -5.47867
384760.0000   -5.03800
384800.0000   -5.18947
384840.0000   -4.72289
384880.0000   -5.32370
384920.0000   -5.40665
384960.0000   -4.51344
385000.0000   -5.66225
385040.0000   -5.41562
385080.0000   -5.72377
385120.0000   -4.83614
385160.0000   -5.43626
385200.0000   -5.37114
385240.0000   -5.38859
385280.0000   -5.76315
385320.0000   -5.69163
385360.0000   -5.44358
385400.0000   -5.52719
385440.0000   -5.68488
385480.0000   -5.66802
385520.0000   -5.85078
385560.0000   -5.53433
385600.0000   -5.93864
385640.0000   -5.09544
385680.0000   -5.13703
385720.0000   -6.09907
385760.0000   -5.95633
385800.0000   -6.29428
385840.0000   -5.91055
385880.0000   -6.19963
385920.0000   -6.07576
385960.0000   -5.61323
386000.0000   -5.61779
386040.0000   -5.43813
386080.0000   -5.30451
386120.0000   -6.02372
386160.0000   -6.04900
386200.0000   -6.36476
386240.0000   -5.19439
386280.0000   -5.25727
386320.0000   -4.25923
386360.0000   -4.52086
386400.0000   -5.10736
386440.0000   -5.45750
386480.0000   -5.72389
386520.0000   -5.19201
386560.0000   -5.00199
386600.0000   -5.17825
386640.0000   -4.62217
386680.0000   -4.78164
386720.0000   -6.03879
386760.0000   -4.84660
386800.0000   -4.78611
386840.0000   -5.41400
386880.0000   -5.79971
386920.0000   -5.60094
386960.0000   -4.83457
387000.0000   -5.30711
387040.0000   -5.26106
387080.0000   -5.73486
387120.0000   -5.77483
387160.0000   -5.93745
387200.0000   -4.76402
387240.0000   -5.21327
387280.0000   -5.77933
387320.0000   -5.30719
387360.0000   -5.26572
387400.0000   -5.15627
387440.0000   -5.94194
387480.0000   -5.48408
387520.0000   -4.50150
387560.0000   -5.78946
387600.0000   -5.22951
387640.0000   -4.73772
387680.0000   -4.91377
387720.0000   -5.50755
387760.0000   -5.36701
387800.0000   -5.30578
387840.0000   -6.32925
387880.0000   -6.40472
387920.0000   -5.61395
387960.0000   -5.80470
388000.0000   -5.16750
388040.0000   -5.60450
388080.0000   -5.75975
388120.0000   -5.79434
388160.0000   -6.11065
388200.0000   -5.25624
388240.0000   -5.50208
388280.0000   -5.17607
388320.0000   -6.15726
388360.0000   -6.18507
388400.0000   -5.83159
388440.0000   -5.79528
388480.0000   -5.76910
388520.0000   -5.09493
388560.0000   -4.98277
388600.0000   -5.35790
388640.0000   -5.86195
388680.0000   -5.69004
388720.0000   -5.69490
388760.0000   -5.90463
388800.0000   -5.18881
388840.0000   -5.30272
388880.0000   -5.84116
388920.0000   -6.08786
388960.0000   -6.48024
389000.0000   -5.29656
389040.0000   -5.66618
389080.0000   -6.06760
389120.0000   -5.68531
389160.0000   -5.03807
389200.0000   -5.01100
389240.0000   -5.96615
389280.0000   -6.27555
389320.0000   -5.71797
389360.0000   -5.16782
389400.0000   -5.79444
389440.0000   -6.48187
389480.0000   -6.32279
389520.0000   -5.26885
389560.0000   -6.10416
389600.0000   -6.50716
389640.0000   -5.85274
389680.0000   -5.30743
389720.0000   -5.84378
389760.0000   -5.58849
389800.0000   -6.56960
389840.0000   -6.57064
389880.0000   -6.37036
389920.0000   -5.47272
389960.0000   -4.99890
390000.0000   -5.34206
390040.0000   -5.35849
390080.0000   -6.29569
390120.0000   -6.31085
390160.0000   -7.00605
390200.0000   -5.95012
390240.0000   -6.30476
390280.0000   -6.05109
390320.0000   -5.73639
390360.0000   -6.52934
390400.0000   -5.88265
390440.0000   -5.81915
390480.0000   -5.99742
390520.0000   -5.99022
390560.0000   -6.62077
390600.0000   -6.24965
390640.0000   -6.44296
390680.0000   -6.19778
390720.0000   -4.59120
390760.0000   -5.56029
390800.0000   -6.61734
390840.0000   -5.20032
390880.0000   -6.19582
390920.0000   -5.36357
390960.0000   -5.68347
391000.0000   -6.47476
391040.0000   -6.52219
391080.0000   -6.12599
391120.0000   -6.03354
391160.0000   -6.00379
391200.0000   -5.66900
391240.0000   -5.42484
391280.0000   -5.70264
391320.0000   -6.10552
391360.0000   -5.71529
391400.0000   -6.17448
391440.0000   -5.71662
391480.0000   -6.06000
391520.0000   -5.34596
391560.0000   -5.56818
391600.0000   -5.52583
391640.0000   -5.56376
391680.0000   -5.24321
391720.0000   -4.13453
391760.0000   -4.55113
391800.0000   -4.11609
391840.0000   -4.84908
391880.0000   -5.45805
391920.0000   -5.61744
391960.0000   -5.00774
392000.0000   -6.06520
392040.0000   -5.56625
392080.0000   -6.83646
392120.0000   -6.17544
392160.0000   -5.93935
392200.0000   -5.48322
392240.0000   -5.40044
392280.0000   -5.75985
392320.0000   -5.99784
392360.0000   -6.59982
392400.0000   -5.71377
392440.0000   -5.44830
392480.0000   -5.61048
392520.0000   -5.63361
392560.0000   -5.76237
392600.0000   -6.42976
392640.0000   -5.29449
392680.0000   -5.37018
392720.0000   -5.53812
392760.0000   -6.51052
392800.0000   -5.46500
392840.0000   -4.79873
392880.0000   -5.41206
392920.0000   -5.60830
392960.0000   -5.77788
393000.0000   -5.03587
393040.0000   -5.39379
393080.0000   -4.14843
393120.0000   -4.18538
393160.0000   -4.36165
393200.0000   -5.58836
393240.0000   -5.37474
393280.0000   -5.08113
393320.0000   -5.53565
393360.0000   -6.30633
393400.0000   -5.35425
393440.0000   -5.57418
393480.0000   -5.01118
393520.0000   -5.98621
393560.0000   -6.00374
393600.0000   -5.90979
393640.0000   -6.34352
393680.0000   -5.85460
393720.0000   -5.95256
393760.0000   -6.14154
393800.0000   -5.49373
393840.0000   -5.65200
393880.0000   -5.39622
393920.0000   -5.65155
393960.0000   -5.59717
394000.0000   -4.28243
394040.0000   -4.93294
394080.0000   -5.34731
394120.0000   -5.31594
394160.0000   -5.69079
394200.0000   -5.62855
394240.0000   -5.55155
394280.0000   -5.95910
394320.0000   -4.80531
394360.0000   -4.54049
394400.0000   -5.97238
394440.0000   -5.05258
394480.0000   -5.90541
394520.0000   -5.49950
394560.0000   -5.03879
394600.0000   -5.96072
394640.0000   -4.20880
394680.0000   -5.36525
394720.0000   -6.07377
394760.0000   -5.01380
394800.0000   -5.90305
394840.0000   -5.92697
394880.0000   -5.24861
394920.0000   -6.76541
394960.0000   -6.03682
395000.0000   -6.19239
395040.0000   -5.58835
395080.0000   -6.38533
395120.0000   -5.71492
395160.0000   -4.73488
395200.0000   -5.18917
395240.0000   -5.05694
395280.0000   -5.57007
395320.0000   -4.86068
395360.0000   -6.25192
395400.0000   -6.00693
395440.0000   -5.51284
395480.0000   -4.12353
395520.0000   -5.64783
395560.0000   -5.43987
395600.0000   -5.50990
395640.0000   -5.22580
395680.0000   -5.90673
395720.0000   -6.54949
395760.0000   -5.86495
395800.0000   -5.71625
395840.0000   -5.74467
395880.0000   -5.09214
395920.0000   -5.16688
395960.0000   -4.72358
396000.0000   -6.06047
396040.0000   -5.60268
396080.0000   -6.29749
396120.0000   -5.73106
396160.0000   -5.71677
396200.0000   -5.66844
396240.0000   -5.83179
396280.0000   -6.07462
396320.0000   -5.72476
396360.0000   -6.30353
396400.0000   -6.01196
396440.0000   -4.98813
396480.0000   -4.63336
396520.0000   -4.93387
396560.0000   -5.30814
396600.0000   -5.25329
396640.0000   -4.53976
396680.0000   -5.36312
396720.0000   -4.67090
396760.0000   -5.80701
396800.0000   -6.07422
396840.0000   -5.46900
396880.0000   -5.47127
396920.0000   -5.82949
396960.0000   -5.27174
397000.0000   -5.75638
397040.0000   -4.99106
397080.0000   -6.01552
397120.0000   -5.85947
397160.0000   -5.21003
397200.0000   -4.90318
397240.0000   -5.52575
397280.0000   -5.57226
397320.0000   -4.21069
397360.0000   -5.62792
397400.0000   -5.83390
397440.0000   -5.52325
397480.0000   -4.79402
397520.0000   -6.05908
397560.0000   -4.19093
397600.0000   -4.85239
397640.0000   -4.55548
397680.0000   -4.89918
397720.0000   -4.29104
397760.0000   -4.52065
397800.0000   -4.83843
397840.0000   -4.85409
397880.0000   -5.15865
397920.0000   -4.85088
397960.0000   -5.37892
398000.0000   -4.39665
398040.0000   -4.18535
398080.0000   -5.21349
398120.0000   -4.72303
398160.0000   -4.03615
398200.0000   -4.61164
398240.0000   -4.37731
398280.0000   -5.58244
398320.0000   -4.61330
398360.0000   -4.76146
398400.0000   -4.86760
398440.0000   -5.63639
398480.0000   -5.96331
398520.0000   -5.34047
398560.0000   -5.53749
398600.0000   -5.40512
398640.0000   -6.07623
398680.0000   -6.30733
398720.0000   -5.70094
398760.0000   -5.68288
398800.0000   -5.37428
398840.0000   -5.15861
398880.0000   -5.51974
398920.0000   -5.29500
398960.0000   -4.99697
399000.0000   -5.61492
399040.0000   -4.88718
399080.0000   -5.85641
399120.0000   -5.79457
399160.0000   -4.78326
399200.0000   -6.05079
399240.0000   -5.78426
399280.0000   -4.89540
399320.0000   -4.88712
399360.0000   -4.66002
399400.0000   -4.58888
399440.0000   -4.29156
399480.0000   -5.58840
399520.0000   -4.07243
399560.0000   -5.30730
399600.0000   -4.80803
399640.0000   -5.76338
399680.0000   -5.33574
399720.0000   -5.44610
399760.0000   -5.38610
399800.0000   -5.48082
399840.0000   -4.79214
399880.0000   -6.34304
399920.0000   -5.48398
399960.0000   -6.62251
400000.0000   -5.58954
400040.0000   -5.34230
400080.0000   -5.09517
400120.0000   -4.72405
400160.0000   -4.50320
400200.0000   -5.41673
400240.0000   -5.52644
400280.0000   -4.91414
400320.0000   -6.16107
400360.0000   -4.63588
400400.0000   -5.43726
400440.0000   -4.72902
400480.0000   -5.48857
400520.0000   -5.33787
400560.0000   -5.63348
400600.0000   -6.10791
400640.0000   -5.34327
400680.0000   -5.36297
400720.0000   -6.04536
400760.0000   -6.32103
400800.0000   -5.14801
400840.0000   -5.66462
400880.0000   -5.34775
400920.0000   -5.34674
400960.0000   -5.38792
401000.0000   -5.90569
401040.0000   -6.03785
401080.0000   -5.98049
401120.0000   -6.21230
401160.0000   -6.47851
401200.0000   -5.80796
401240.0000   -5.54370
401280.0000   -6.54649
401320.0000   -5.42616
401360.0000   -6.16189
401400.0000   -6.21371
401440.0000   -5.62575
401480.0000   -7.17126
401520.0000   -6.70880
401560.0000   -6.19532
401600.0000   -5.58228
401640.0000   -7.20336
401680.0000   -5.60863
401720.0000   -6.77653
401760.0000   -6.00204
401800.0000   -5.77206
401840.0000   -5.38381
401880.0000   -5.84372
401920.0000   -5.47688
401960.0000   -5.34339
402000.0000   -5.28638
402040.0000   -5.02254
402080.0000   -6.08699
402120.0000   -6.24438
402160.0000   -4.90230
402200.0000   -4.82991
402240.0000   -6.08362
402280.0000   -5.22575
402320.0000   -5.97654
402360.0000   -5.64233
402400.0000   -5.24550
402440.0000   -4.28307
402480.0000   -5.39729
402520.0000   -4.75585
402560.0000   -4.64414
402600.0000   -4.82512
402640.0000   -4.64408
402680.0000   -4.37518
402720.0000   -4.81707
402760.0000   -4.74134
402800.0000   -5.58208
402840.0000   -5.52215
402880.0000   -5.80025
402920.0000   -5.16671
402960.0000   -6.19657
403000.0000   -5.32239
403040.0000   -4.87359
403080.0000   -5.40785
403120.0000   -5.63366
403160.0000   -5.72070
403200.0000   -4.45399
403240.0000   -5.17828
403280.0000   -5.81086
403320.0000   -6.07291
403360.0000   -6.66186
403400.0000   -6.06235
403440.0000   -5.10090
403480.0000   -5.23618
403520.0000   -5.89152
403560.0000   -5.49453
403600.0000   -5.61445
403640.0000   -5.93312
403680.0000   -5.71444
403720.0000   -5.26971
403760.0000   -6.25870
403800.0000   -6.08902
403840.0000   -5.26328
403880.0000   -5.66525
403920.0000   -5.69391
403960.0000   -6.26094
404000.0000   -4.80383
404040.0000   -5.58877
404080.0000   -5.09658
404120.0000   -4.81071
404160.0000   -4.36818
404200.0000   -4.88957
404240.0000   -4.46685
404280.0000   -5.58767
404320.0000   -5.27570
404360.0000   -6.35181
404400.0000   -6.49746
404440.0000   -4.96827
404480.0000   -5.54607
404520.0000   -5.59264
404560.0000   -5.72320
404600.0000   -4.84696
404640.0000   -6.12411
404680.0000   -5.75681
404720.0000   -6.05589
404760.0000   -6.94041
404800.0000   -5.62849
404840.0000   -5.51671
404880.0000   -5.71364
404920.0000   -5.68454
404960.0000   -5.14639
405000.0000   -5.17499
405040.0000   -5.22064
405080.0000   -5.66454
405120.0000   -4.72132
405160.0000   -5.72106
405200.0000   -5.56971
405240.0000   -5.42834
405280.0000   -5.39753
405320.0000   -5.50109
405360.0000   -5.87574
405400.0000   -5.84536
405440.0000   -6.14219
405480.0000   -6.74813
405520.0000   -5.58347
405560.0000   -6.55031
405600.0000   -6.13797
405640.0000   -6.17698
405680.0000   -4.99874
405720.0000   -5.92133
405760.0000   -5.41447
405800.0000   -5.40411
405840.0000   -5.56765
405880.0000   -5.65084
405920.0000   -5.88283
405960.0000   -4.99308
406000.0000   -5.92630
406040.0000   -5.36034
406080.0000   -4.51772
406120.0000   -5.10831
406160.0000   -5.27531
406200.0000   -4.37857
406240.0000   -4.77920
406280.0000   -5.00500
406320.0000   -6.50794
406360.0000   -5.49847
406400.0000   -5.19808
406440.0000   -4.74007
406480.0000   -6.09815
406520.0000   -5.33069
406560.0000   -5.14357
406600.0000   -6.31075
406640.0000   -5.34536
406680.0000   -5.95371
406720.0000   -5.33844
406760.0000   -5.91782
406800.0000   -5.95154
406840.0000   -6.01403
406880.0000   -5.09841
406920.0000   -5.18351
406960.0000   -4.63654
407000.0000   -5.52782
407040.0000   -6.21055
407080.0000   -5.50704
407120.0000   -5.84317
407160.0000   -5.64100
407200.0000   -5.17388
407240.0000   -5.42074
407280.0000   -5.38553
407320.0000   -4.36941
407360.0000   -4.91477
407400.0000   -5.45710
407440.0000   -6.07435
407480.0000   -5.46092
407520.0000   -5.21620
407560.0000   -4.92333
407600.0000   -5.10842
407640.0000   -6.41384
407680.0000   -4.91611
407720.0000   -4.91302
407760.0000   -4.58595
407800.0000   -5.87539
407840.0000   -4.92208
407880.0000   -3.97700
407920.0000   -5.56404
407960.0000   -5.06411
408000.0000   -5.04539
408040.0000   -5.17779
408080.0000   -5.36427
408120.0000   -5.19370
408160.0000   -5.04749
408200.0000   -5.72829
408240.0000   -4.80082
408280.0000   -5.22289
408320.0000   -5.20920
408360.0000   -5.04020
408400.0000   -5.20818
408440.0000   -5.80005
408480.0000   -5.53009
408520.0000   -5.89779
408560.0000   -6.25774
408600.0000   -5.83604
408640.0000   -5.87639
408680.0000   -6.54942
408720.0000   -5.87362
408760.0000   -5.59522
408800.0000   -5.70793
408840.0000   -5.86772
408880.0000   -6.39120
408920.0000   -5.54376
408960.0000   -6.55338
409000.0000   -5.55996
409040.0000   -5.95803
409080.0000   -5.35521
409120.0000   -5.26381
409160.0000   -4.62007
409200.0000   -4.93549
409240.0000   -5.64398
409280.0000   -5.49458
409320.0000   -5.53456
409360.0000   -6.51011
409400.0000   -6.25592
409440.0000   -6.54348
409480.0000   -6.19207
409520.0000   -5.40194
409560.0000   -5.68706
409600.0000   -6.02842
409640.0000   -5.06825
409680.0000   -5.20901
409720.0000   -5.77486
409760.0000   -4.86539
409800.0000   -5.29666
409840.0000   -4.49359
409880.0000   -4.32740
409920.0000   -5.09475
409960.0000   -5.20082
410000.0000   -4.66613
410040.0000   -5.53377
410080.0000   -4.56948
410120.0000   -5.14854
410160.0000   -5.41538
410200.0000   -4.53306
410240.0000   -5.57309
410280.0000   -5.86261
410320.0000   -6.83349
410360.0000   -6.59553
410400.0000   -5.61830
410440.0000   -5.43020
410480.0000   -5.57402
410520.0000   -5.41239
410560.0000   -5.54349
410600.0000   -6.46587
410640.0000   -6.24009
410680.0000   -6.08454
410720.0000   -5.36519
410760.0000   -4.78271
410800.0000   -5.44250
410840.0000   -5.84939
410880.0000   -5.64987
410920.0000   -5.89496
410960.0000   -4.72238
411000.0000   -4.86746
411040.0000   -5.47498
411080.0000   -4.80619
411120.0000   -6.02935
411160.0000   -5.82866
411200.0000   -5.05712
411240.0000   -4.36854
411280.0000   -5.34096
411320.0000   -5.11914
411360.0000   -4.76346
411400.0000   -5.14965
411440.0000   -4.70768
411480.0000   -5.52874
411520.0000   -5.61281
411560.0000   -5.38027
411600.0000   -5.03268
411640.0000   -4.49351
411680.0000   -5.53509
411720.0000   -4.11943
411760.0000   -4.17429
411800.0000   -3.42899
411840.0000   -4.08610
411880.0000   -4.31389
411920.0000   -4.02769
411960.0000   -4.37402
412000.0000   -4.60636
412040.0000   -4.37290
412080.0000   -5.06225
412120.0000   -4.81981
412160.0000   -4.37835
412200.0000   -5.65057
412240.0000   -5.18119
412280.0000   -5.38453
412320.0000   -5.59301
412360.0000   -5.15886
412400.0000   -5.71664
412440.0000   -4.90033
412480.0000   -4.74287
412520.0000   -4.50459
412560.0000   -4.15989
412600.0000   -4.20721
412640.0000   -4.61064
412680.0000   -5.71758
412720.0000   -4.56618
412760.0000   -5.19980
412800.0000   -5.05711
412840.0000   -4.57830
412880.0000   -5.22321
412920.0000   -6.18051
412960.0000   -5.79042
413000.0000   -5.77089
413040.0000   -5.23652
413080.0000   -5.51322
413120.0000   -6.10999
413160.0000   -6.31894
413200.0000   -6.05298
413240.0000   -5.93054
413280.0000   -5.58882
413320.0000   -5.58558
413360.0000   -6.65461
413400.0000   -5.68174
413440.0000   -5.97623
413480.0000   -6.31798
413520.0000   -4.83691
413560.0000   -5.38086
413600.0000   -5.24661
413640.0000   -5.04152
413680.0000   -5.74568
413720.0000   -6.24015
413760.0000   -6.24424
413800.0000   -6.33914
413840.0000   -6.59660
413880.0000   -5.91420
413920.0000   -6.00178
413960.0000   -5.89224
414000.0000   -6.15769
414040.0000   -5.57914
414080.0000   -4.91209
414120.0000   -5.42495
414160.0000   -5.43905
414200.0000   -5.35578
414240.0000   -6.20609
414280.0000   -5.61343
414320.0000   -5.52071
414360.0000   -5.16204
414400.0000   -5.42427
414440.0000   -5.94641
414480.0000   -4.97036
414520.0000   -5.61995
414560.0000   -5.36770
414600.0000   -5.61430
414640.0000   -5.30318
414680.0000   -5.71006
414720.0000   -5.57615
414760.0000   -5.28965
414800.0000   -6.26462
414840.0000   -6.07702
414880.0000   -6.26894
414920.0000   -6.46859
414960.0000   -5.66902
415000.0000   -5.91753
415040.0000   -5.54371
415080.0000   -5.57652
415120.0000   -5.79315
415160.0000   -6.12693
415200.0000   -6.86211
415240.0000   -6.16774
415280.0000   -6.30586
415320.0000   -5.78779
415360.0000   -6.19027
415400.0000   -6.14028
415440.0000   -6.14894
415480.0000   -5.56015
415520.0000   -5.24402
415560.0000   -5.24812
415600.0000   -4.74676
415640.0000   -4.89490
415680.0000   -4.49546
415720.0000   -5.43245
415760.0000   -5.20743
415800.0000   -6.23218
415840.0000   -4.79900
415880.0000   -5.21443
415920.0000   -5.61039
415960.0000   -5.08741
416000.0000   -4.88648
416040.0000   -5.43501
416080.0000   -5.00171
416120.0000   -5.43405
416160.0000   -5.73355
416200.0000   -5.54080
416240.0000   -4.36638
416280.0000   -5.81461
416320.0000   -5.41624
416360.0000   -5.81846
416400.0000   -5.75536
416440.0000   -6.08278
416480.0000   -5.41267
416520.0000   -4.69156
416560.0000   -4.32216
416600.0000   -5.50782
416640.0000   -5.81164
416680.0000   -5.57087
416720.0000   -5.36594
416760.0000   -6.02744
416800.0000   -6.22663
416840.0000   -6.08427
416880.0000   -5.03494
416920.0000   -5.51248
416960.0000   -5.64258
417000.0000   -5.46708
417040.0000   -5.29262
417080.0000   -6.08799
417120.0000   -5.61435
417160.0000   -5.45824
417200.0000   -6.67900
417240.0000   -6.08985
417280.0000   -5.63563
417320.0000   -6.02286
417360.0000   -6.01400
417400.0000   -5.85120
417440.0000   -5.55038
417480.0000   -5.55689
417520.0000   -5.95124
417560.0000   -5.77612
417600.0000   -4.87860
417640.0000   -5.07719
417680.0000   -5.53606
417720.0000   -4.56279
417760.0000   -5.43389
417800.0000   -5.24475
417840.0000   -5.60595
417880.0000   -5.70385
417920.0000   -5.61929
417960.0000   -4.92021
418000.0000   -5.83843
418040.0000   -5.59191
418080.0000   -6.05198
418120.0000   -5.31249
418160.0000   -5.91119
418200.0000   -5.48656
418240.0000   -5.33198
418280.0000   -5.89161
418320.0000   -6.00702
418360.0000   -5.52361
418400.0000   -5.35120
418440.0000   -5.23172
418480.0000   -5.25321
418520.0000   -6.44683
418560.0000   -5.79241
418600.0000   -5.82276
418640.0000   -5.50577
418680.0000   -6.27707
418720.0000   -6.35822
418760.0000   -6.13041
418800.0000   -5.97751
418840.0000   -5.48144
418880.0000   -5.65525
418920.0000   -6.13692
418960.0000   -5.70624
419000.0000   -5.07726
419040.0000   -6.05409
419080.0000   -5.71570
419120.0000   -5.17287
419160.0000   -5.01348
419200.0000   -5.96947
419240.0000   -5.93907
419280.0000   -6.06254
419320.0000   -6.82603
419360.0000   -5.93763
419400.0000   -5.06243
419440.0000   -5.08707
419480.0000   -6.50348
419520.0000   -6.69449
419560.0000   -5.54365
419600.0000   -5.16084
419640.0000   -4.64909
419680.0000   -5.54783
419720.0000   -5.81518
419760.0000   -5.54278
419800.0000   -4.95265
419840.0000   -4.73438
419880.0000   -5.62737
419920.0000   -5.01185
419960.0000   -4.81289
420000.0000   -5.40393
420040.0000   -5.41159
420080.0000   -5.41813
420120.0000   -5.75404
420160.0000   -5.92778
420200.0000   -5.29554
420240.0000   -6.47781
420280.0000   -5.83880
420320.0000   -5.21606
420360.0000   -5.74065
420400.0000   -6.35186
420440.0000   -5.70022
420480.0000   -6.09471
420520.0000   -6.28140
420560.0000   -7.15701
420600.0000   -6.57235
420640.0000   -5.22965
420680.0000   -6.31721
420720.0000   -6.80480
420760.0000   -5.88034
420800.0000   -4.83336
420840.0000   -5.50379
420880.0000   -6.67398
420920.0000   -5.68064
420960.0000   -4.72581
421000.0000   -4.71819
421040.0000   -5.85325
421080.0000   -5.56284
421120.0000   -5.55344
421160.0000   -5.56981
421200.0000   -6.35855
421240.0000   -6.10445
421280.0000   -5.19539
421320.0000   -5.68009
421360.0000   -5.41790
421400.0000   -4.89048
421440.0000   -6.02503
421480.0000   -4.70211
421520.0000   -4.90433
421560.0000   -6.38482
421600.0000   -6.27352
421640.0000   -4.84614
421680.0000   -5.47628
421720.0000   -5.58255
421760.0000   -6.06865
421800.0000   -4.81254
421840.0000   -5.71251
421880.0000   -5.50508
421920.0000   -6.19181
421960.0000   -5.44699
422000.0000   -6.19147
422040.0000   -6.06479
422080.0000   -6.39727
422120.0000   -6.06503
422160.0000   -5.57155
422200.0000   -6.51724
422240.0000   -4.98951
422280.0000   -5.24283
422320.0000   -4.54818
422360.0000   -5.13476
422400.0000   -3.95163
422440.0000   -5.26079
422480.0000   -5.04774
422520.0000   -5.27350
422560.0000   -5.81212
422600.0000   -5.41375
422640.0000   -5.06118
422680.0000   -4.20512
422720.0000   -4.60503
422760.0000   -4.87265
422800.0000   -4.90823
422840.0000   -5.38543
422880.0000   -4.68094
422920.0000   -5.33128
422960.0000   -5.53104
423000.0000   -5.23487
423040.0000   -5.80599
423080.0000   -6.22302
423120.0000   -6.57483
423160.0000   -6.38660
423200.0000   -5.58514
423240.0000   -6.20153
423280.0000   -5.23631
423320.0000   -5.18089
423360.0000   -6.12461
423400.0000   -6.00961
423440.0000   -5.66057
423480.0000   -5.48415
423520.0000   -6.52212
423560.0000   -5.82243
423600.0000   -5.85229
423640.0000   -5.71740
423680.0000   -5.76195
423720.0000   -5.09921
423760.0000   -4.87618
423800.0000   -4.85134
423840.0000   -6.14967
423880.0000   -6.25606
423920.0000   -5.22139
423960.0000   -6.48354
424000.0000   -5.36300
424040.0000   -5.12868
424080.0000   -4.94823
424120.0000   -4.93916
424160.0000   -5.74327
424200.0000   -4.90015
424240.0000   -5.83927
424280.0000   -5.60725
424320.0000   -5.00882
424360.0000   -4.76191
424400.0000   -5.35089
424440.0000   -4.94457
424480.0000   -4.03918
424520.0000   -3.99750
424560.0000   -4.67614
424600.0000   -5.25815
424640.0000   -4.95986
424680.0000   -4.09245
424720.0000   -6.13603
424760.0000   -5.68431
424800.0000   -5.13339
424840.0000   -4.78047
424880.0000   -5.41492
424920.0000   -5.87427
424960.0000   -5.73004
425000.0000   -5.27756
425040.0000   -5.60638
425080.0000   -5.41214
425120.0000   -4.89118
425160.0000   -5.17541
425200.0000   -5.36134
425240.0000   -6.13783
425280.0000   -5.01107
425320.0000   -6.37556
425360.0000   -5.43696
425400.0000   -6.67260
425440.0000   -5.31705
425480.0000   -4.97145
425520.0000   -6.00121
425560.0000   -5.52532
425600.0000   -5.03877
425640.0000   -6.00409
425680.0000   -5.62411
425720.0000   -5.49796
425760.0000   -5.54959
425800.0000   -5.14978
425840.0000   -4.23579
425880.0000   -6.00592
425920.0000   -6.49059
425960.0000   -4.94092
426000.0000   -6.08679
426040.0000   -4.11118
426080.0000   -4.97653
426120.0000   -4.32494
426160.0000   -4.88259
426200.0000   -4.76501
426240.0000   -5.39425
426280.0000   -4.94499
426320.0000   -4.95091
426360.0000   -5.25554
426400.0000   -5.33288
426440.0000   -5.76392
426480.0000   -5.67267
426520.0000   -5.90219
426560.0000   -5.56720
426600.0000   -6.13030
426640.0000   -5.53854
426680.0000   -6.21431
426720.0000   -6.71919
426760.0000   -5.47120
426800.0000   -5.69972
426840.0000   -5.99396
426880.0000   -6.01247
426920.0000   -5.85556
426960.0000   -6.52957
427000.0000   -6.21498
427040.0000   -5.61517
427080.0000   -6.25297
427120.0000   -6.54709
427160.0000   -7.08579
427200.0000   -7.09388
427240.0000   -7.16246
427280.0000   -6.17769
427320.0000   -5.92411
427360.0000   -5.28122
427400.0000   -6.55758
427440.0000   -6.00329
427480.0000   -7.08962
427520.0000   -6.26823
427560.0000   -5.90151
427600.0000   -6.14926
427640.0000   -5.15877
427680.0000   -7.31908
427720.0000   -6.90900
427760.0000   -5.88222
427800.0000   -5.74550
427840.0000   -5.95361
427880.0000   -5.73650
427920.0000   -5.69888
427960.0000   -6.58542
428000.0000   -6.78976
428040.0000   -6.21644
428080.0000   -5.83328
428120.0000   -6.15908
428160.0000   -5.50295
428200.0000   -5.86925
428240.0000   -5.13744
428280.0000   -4.95753
428320.0000   -4.63680
428360.0000   -5.44237
428400.0000   -5.84582
428440.0000   -5.34226
428480.0000   -6.41737
428520.0000   -6.10348
428560.0000   -4.99729
428600.0000   -6.10775
428640.0000   -6.07733
428680.0000   -4.67304
428720.0000   -5.81398
428760.0000   -5.73233
428800.0000   -5.92891
428840.0000   -5.48544
428880.0000   -5.47952
428920.0000   -5.98183
428960.0000   -7.18291
429000.0000   -7.31983
429040.0000   -5.60443
429080.0000   -6.27571
429120.0000   -5.79506
429160.0000   -5.94977
429200.0000   -5.65995
429240.0000   -5.47395
429280.0000   -6.33829
429320.0000   -5.90785
429360.0000   -6.65466
429400.0000   -5.92731
429440.0000   -6.16082
429480.0000   -5.64631
429520.0000   -6.02707
429560.0000   -5.96291
429600.0000   -5.94162
429640.0000   -5.06299
429680.0000   -5.99586
429720.0000   -5.13156
429760.0000   -5.61743
429800.0000   -5.73092
429840.0000   -5.19555
429880.0000   -4.76456
429920.0000   -6.02404
429960.0000   -5.43030
430000.0000   -5.48005
430040.0000   -6.41776
430080.0000   -6.24430
430120.0000   -5.79522
430160.0000   -5.93316
430200.0000   -6.08226
430240.0000   -5.72867
430280.0000   -6.17061
430320.0000   -6.63079
430360.0000   -5.97097
430400.0000   -6.14896
430440.0000   -6.65056
430480.0000   -6.03282
430520.0000   -6.17143
430560.0000   -6.72312
430600.0000   -5.79421
430640.0000   -6.02275
430680.0000   -5.21654
430720.0000   -5.18253
430760.0000   -4.99835
430800.0000   -5.74401
430840.0000   -5.29510
430880.0000   -6.03925
430920.0000   -4.91639
430960.0000   -5.04211
431000.0000   -4.83053
431040.0000   -6.45703
431080.0000   -5.26459
431120.0000   -6.26330
431160.0000   -6.38384
431200.0000   -5.90755
431240.0000   -5.21640
431280.0000   -6.30448
431320.0000   -5.02093
431360.0000   -4.36004
431400.0000   -5.63127
431440.0000   -5.67448
431480.0000   -6.12469
431520.0000   -6.60581
431560.0000   -5.41643
431600.0000   -4.84603
431640.0000   -5.45325
431680.0000   -5.48932
431720.0000   -6.09797
431760.0000   -6.76315
431800.0000   -6.37109
431840.0000   -6.69472
431880.0000   -6.02131
431920.0000   -5.80186
431960.0000   -5.76297
432000.0000   -5.17211
432040.0000   -6.35760
432080.0000   -5.86833
432120.0000   -5.76093
432160.0000   -6.21254
432200.0000   -6.10986
432240.0000   -5.02788
432280.0000   -4.28289
432320.0000   -5.33415
432360.0000   -6.35525
432400.0000   -5.48084
432440.0000   -5.32399
432480.0000   -4.91663
432520.0000   -4.94284
432560.0000   -5.45150
432600.0000   -5.61720
432640.0000   -4.78494
432680.0000   -4.68902
432720.0000   -5.20670
432760.0000   -4.99307
432800.0000   -4.68151
432840.0000   -4.85876
432880.0000   -5.37324
432920.0000   -4.67962
432960.0000   -5.64122
433000.0000   -5.51821
433040.0000   -5.77419
433080.0000   -5.36255
433120.0000   -5.72804
433160.0000   -4.74954
433200.0000   -6.21408
433240.0000   -4.84869
433280.0000   -6.04401
433320.0000   -5.77851
433360.0000   -5.37016
433400.0000   -5.88892
433440.0000   -5.49623
433480.0000   -5.33446
433520.0000   -5.21901
433560.0000   -5.22060
433600.0000   -5.38652
433640.0000   -5.41861
433680.0000   -6.01987
433720.0000   -6.59086
433760.0000   -7.16674
433800.0000   -5.71728
433840.0000   -5.56198
433880.0000   -5.24107
433920.0000   -4.89506
433960.0000   -6.15973
434000.0000   -5.59261
434040.0000   -5.61873
434080.0000   -6.32929
434120.0000   -6.09772
434160.0000   -5.41422
434200.0000   -6.27561
434240.0000   -6.21843
434280.0000   -5.55520
434320.0000   -5.46770
434360.0000   -4.97910
434400.0000   -5.25279
434440.0000   -5.04076
434480.0000   -5.41176
434520.0000   -5.90181
434560.0000   -6.90685
434600.0000   -6.22948
434640.0000   -5.43873
434680.0000   -6.28443
434720.0000   -6.02842
434760.0000   -5.21589
434800.0000   -5.65588
434840.0000   -5.17651
434880.0000   -5.04795
434920.0000   -5.25569
434960.0000   -5.48360
435000.0000   -5.46388
435040.0000   -4.70242
435080.0000   -4.95315
435120.0000   -5.56141
435160.0000   -3.88161
435200.0000   -4.63962
435240.0000   -4.56672
435280.0000   -4.65493
435320.0000   -4.92316
435360.0000   -4.49407
435400.0000   -4.75346
435440.0000   -4.04074
435480.0000   -4.73830
435520.0000   -4.87769
435560.0000   -5.03933
435600.0000   -5.38133
435640.0000   -5.96012
435680.0000   -5.81516
435720.0000   -5.30752
435760.0000   -5.28830
435800.0000   -5.33131
435840.0000   -4.96223
435880.0000   -5.91597
435920.0000   -5.33234
435960.0000   -5.60815
436000.0000   -5.82997
436040.0000   -5.92706
436080.0000   -5.86916
436120.0000   -5.74450
436160.0000   -4.92657
436200.0000   -5.03773
436240.0000   -5.80948
436280.0000   -5.19149
436320.0000   -5.65039
436360.0000   -5.20761
436400.0000   -5.31967
436440.0000   -4.81538
436480.0000   -5.74759
436520.0000   -5.63251
436560.0000   -4.60945
436600.0000   -5.41479
436640.0000   -5.78332
436680.0000   -5.06102
436720.0000   -5.76383
436760.0000   -6.15643
436800.0000   -4.44779
436840.0000   -5.21897
436880.0000   -5.28848
436920.0000   -5.86128
436960.0000   -5.53447
437000.0000   -6.24215
437040.0000   -5.02497
437080.0000   -4.74107
437120.0000   -4.76396
437160.0000   -4.66102
437200.0000   -5.94412
437240.0000   -4.18251
437280.0000   -5.31941
437320.0000   -5.86940
437360.0000   -5.22680
437400.0000   -5.70567
437440.0000   -4.52623
437480.0000   -6.45921
437520.0000   -6.65298
437560.0000   -7.27601
437600.0000   -5.80590
437640.0000   -5.32085
437680.0000   -5.25526
437720.0000   -5.61970
437760.0000   -5.29715
437800.0000   -6.72535
437840.0000   -5.72433
437880.0000   -6.29902
437920.0000   -5.36301
437960.0000   -5.07827
438000.0000   -5.35412
438040.0000   -5.78866
438080.0000   -5.09029
438120.0000   -4.63462
438160.0000   -4.83541
438200.0000   -4.46375
438240.0000   -6.26232
438280.0000   -5.50694
438320.0000   -6.30545
438360.0000   -5.85704
438400.0000   -5.88972
438440.0000   -5.46037
438480.0000   -5.85263
438520.0000   -5.11158
438560.0000   -5.80178
438600.0000   -5.25505
438640.0000   -6.65112
438680.0000   -5.29107
438720.0000   -6.45952
438760.0000   -5.13179
438800.0000   -5.49958
438840.0000   -6.05654
438880.0000   -5.40824
438920.0000   -6.05536
438960.0000   -5.67470
439000.0000   -4.64150
439040.0000   -5.78015
439080.0000   -5.17236
439120.0000   -5.44852
439160.0000   -5.17226
439200.0000   -5.34036
439240.0000   -5.55162
439280.0000   -5.96316
439320.0000   -6.52678
439360.0000   -6.51842
439400.0000   -6.92802
439440.0000   -6.40602
439480.0000   -5.31127
439520.0000   -6.15872
439560.0000   -6.10024
439600.0000   -6.14210
439640.0000   -6.48735
439680.0000   -6.06340
439720.0000   -5.95411
439760.0000   -5.67527
439800.0000   -5.57608
439840.0000   -5.57134
439880.0000   -6.34232
439920.0000   -6.39525
439960.0000   -5.30830
440000.0000   -5.71149
440040.0000   -5.79234
440080.0000   -5.73756
440120.0000   -6.07204
440160.0000   -6.27718
440200.0000   -4.69167
440240.0000   -5.63696
440280.0000   -5.69507
440320.0000   -5.53907
440360.0000   -4.45556
440400.0000   -4.39302
440440.0000   -5.16874
440480.0000   -5.29279
440520.0000   -5.52924
440560.0000   -4.93116
440600.0000   -5.33953
440640.0000   -4.93953
440680.0000   -6.23413
440720.0000   -6.47508
440760.0000   -5.50014
440800.0000   -5.08191
440840.0000   -5.43175
440880.0000   -6.08097
440920.0000   -5.83860
440960.0000   -4.94880
441000.0000   -6.14251
441040.0000   -5.84492
441080.0000   -5.06847
441120.0000   -4.59942
441160.0000   -4.63467
441200.0000   -4.75919
441240.0000   -4.63541
441280.0000   -4.99318
441320.0000   -5.07247
441360.0000   -5.22455
441400.0000   -3.95813
441440.0000   -4.92148
441480.0000   -4.44574
441520.0000   -5.56713
441560.0000   -5.46373
441600.0000   -6.56418
441640.0000   -6.22602
441680.0000   -5.47398
441720.0000   -5.60871
441760.0000   -5.70508
441800.0000   -5.28705
441840.0000   -5.58401
441880.0000   -5.32791
441920.0000   -5.51412
441960.0000   -4.92368
442000.0000   -5.06739
442040.0000   -5.78987
442080.0000   -5.91288
442120.0000   -5.68011
442160.0000   -4.82340
442200.0000   -4.62189
442240.0000   -5.75332
442280.0000   -5.55031
442320.0000   -5.48464
442360.0000   -6.25751
442400.0000   -5.46682
442440.0000   -5.04941
442480.0000   -5.28297
442520.0000   -5.53092
442560.0000   -6.01414
442600.0000   -5.26810
442640.0000   -6.32815
442680.0000   -5.24476
442720.0000   -5.99460
442760.0000   -4.98593
442800.0000   -4.78761
442840.0000   -4.93133
442880.0000   -4.60389
442920.0000   -4.99591
442960.0000   -4.93625
443000.0000   -5.15964
443040.0000   -5.13784
443080.0000   -4.66769
443120.0000   -4.46927
443160.0000   -4.55868
443200.0000   -4.83278
443240.0000   -4.83434
443280.0000   -5.04968
443320.0000   -5.49919
443360.0000   -5.19318
443400.0000   -5.85771
443440.0000   -5.92475
443480.0000   -4.95973
443520.0000   -5.89962
443560.0000   -5.81170
443600.0000   -5.65404
443640.0000   -4.94000
443680.0000   -6.11144
443720.0000   -5.46873
443760.0000   -4.65296
443800.0000   -5.88017
443840.0000   -5.54392
443880.0000   -5.59028
443920.0000   -5.84339
443960.0000   -5.90564
444000.0000   -4.94560
444040.0000   -4.83651
444080.0000   -4.27583
444120.0000   -5.75493
444160.0000   -5.49781
444200.0000   -5.30331
444240.0000   -5.05384
444280.0000   -5.86006
444320.0000   -5.84517
444360.0000   -5.61095
444400.0000   -6.57767
444440.0000   -5.65537
444480.0000   -6.12882
444520.0000   -5.96768
444560.0000   -5.67466
444600.0000   -5.05707
444640.0000   -5.82112
444680.0000   -4.80480
444720.0000   -6.04994
444760.0000   -6.69261
444800.0000   -5.50634
444840.0000   -6.22465
444880.0000   -6.60969
444920.0000   -7.02703
444960.0000   -6.24507
445000.0000   -5.98262
445040.0000   -4.97703
445080.0000   -5.69379
445120.0000   -4.98213
445160.0000   -5.49402
445200.0000   -4.66352
445240.0000   -5.42989
445280.0000   -4.96236
445320.0000   -4.95280
445360.0000   -5.11881
445400.0000   -5.65720
445440.0000   -6.16535
445480.0000   -5.30828
445520.0000   -5.61807
445560.0000   -6.83591
445600.0000   -5.09820
445640.0000   -5.91306
445680.0000   -4.57402
445720.0000   -5.46417
445760.0000   -5.16017
445800.0000   -4.98736
445840.0000   -5.44141
445880.0000   -6.20428
445920.0000   -5.23239
445960.0000   -5.65966
446000.0000   -5.64105
446040.0000   -5.84256
446080.0000   -5.09289
446120.0000   -5.33639
446160.0000   -5.29876
446200.0000   -6.22130
446240.0000   -5.30100
446280.0000   -5.62228
446320.0000   -4.54977
446360.0000   -5.95294
446400.0000   -5.32736
446440.0000   -4.64416
446480.0000   -4.64034
446520.0000   -5.53449
446560.0000   -4.54957
446600.0000   -5.88695
446640.0000   -6.22950
446680.0000   -5.51902
446720.0000   -5.72814
446760.0000   -4.76795
446800.0000   -6.34155
446840.0000   -6.27189
446880.0000   -6.20084
446920.0000   -5.79888
446960.0000   -5.72398
447000.0000   -5.65026
447040.0000   -5.54465
447080.0000   -5.23753
447120.0000   -5.25487
447160.0000   -6.07056
447200.0000   -6.19142
447240.0000   -5.02577
447280.0000   -5.34659
447320.0000   -5.50168
447360.0000   -5.68628
447400.0000   -5.08027
447440.0000   -5.92725
447480.0000   -5.69523
447520.0000   -5.95000
447560.0000   -5.26856
447600.0000   -5.24797
447640.0000   -4.93832
447680.0000   -5.87554
447720.0000   -5.58078
447760.0000   -5.12211
447800.0000   -4.24244
447840.0000   -5.43539
447880.0000   -5.74183
447920.0000   -6.35845
447960.0000   -5.10911
448000.0000   -5.59847
448040.0000   -5.22705
448080.0000   -4.76954
448120.0000   -5.37600
448160.0000   -5.27628
448200.0000   -5.98845
448240.0000   -5.07901
448280.0000   -5.33456
448320.0000   -4.59981
448360.0000   -5.34201
448400.0000   -5.60278
448440.0000   -5.21491
448480.0000   -4.97219
448520.0000   -5.45863
448560.0000   -5.82152
448600.0000   -5.17030
448640.0000   -4.89686
448680.0000   -4.95495
448720.0000   -5.28636
448760.0000   -5.51827
448800.0000   -5.20614
448840.0000   -5.37495
448880.0000   -4.69757
448920.0000   -4.50812
448960.0000   -5.54401
449000.0000   -3.52378
449040.0000   -5.02916
449080.0000   -5.40588
449120.0000   -5.93997
449160.0000   -5.41426
449200.0000   -4.93689
449240.0000   -5.11237
449280.0000   -5.10264
449320.0000   -4.49720
449360.0000   -5.24248
449400.0000   -5.40100
449440.0000   -4.83205
449480.0000   -6.10409
449520.0000   -5.25353
449560.0000   -5.53117
449600.0000   -5.28331
449640.0000   -5.53874
449680.0000   -5.70706
449720.0000   -6.16885
449760.0000   -5.58745
449800.0000   -6.16200
449840.0000   -5.15154
449880.0000   -5.65935
449920.0000   -5.85917
449960.0000   -5.58647
450000.0000   -5.37811
450040.0000   -5.06570
450080.0000   -6.25361
450120.0000   -5.90115
450160.0000   -5.63364
450200.0000   -5.93699
450240.0000   -6.10063
450280.0000   -5.99126
450320.0000   -5.40948
450360.0000   -5.33882
450400.0000   -5.10225
450440.0000   -5.87909
450480.0000   -5.95354
450520.0000   -6.23313
450560.0000   -5.28573
450600.0000   -4.80951
450640.0000   -5.20999
450680.0000   -5.43018
450720.0000   -5.59302
450760.0000   -5.63484
450800.0000   -5.85240
450840.0000   -5.20393
450880.0000   -5.95455
450920.0000   -5.80089
450960.0000   -4.98910
451000.0000   -5.48013
451040.0000   -6.62840
451080.0000   -5.56031
451120.0000   -4.90020
451160.0000   -5.83935
451200.0000   -5.93760
451240.0000   -5.16611
451280.0000   -5.37415
451320.0000   -5.83646
451360.0000   -4.68168
451400.0000   -5.43260
451440.0000   -5.73715
451480.0000   -4.84542
451520.0000   -4.95619
451560.0000   -5.54401
451600.0000   -5.03635
451640.0000   -4.92695
451680.0000   -5.55229
451720.0000   -4.80821
451760.0000   -5.49941
451800.0000   -5.89559
451840.0000   -5.57161
451880.0000   -5.90794
451920.0000   -5.19539
451960.0000   -6.42829
452000.0000   -5.52430
452040.0000   -5.35766
452080.0000   -5.50375
452120.0000   -5.29309
452160.0000   -6.01457
452200.0000   -6.19081
452240.0000   -5.74475
452280.0000   -6.71462
452320.0000   -5.93769
452360.0000   -6.38247
452400.0000   -6.44335
452440.0000   -5.05446
452480.0000   -5.63444
452520.0000   -5.75980
452560.0000   -5.03628
452600.0000   -6.38450
452640.0000   -5.23378
452680.0000   -6.07115
452720.0000   -4.93782
452760.0000   -5.73810
452800.0000   -5.61562
452840.0000   -5.02976
452880.0000   -5.71863
452920.0000   -5.06489
452960.0000   -6.06287
453000.0000   -5.97233
453040.0000   -4.71076
453080.0000   -6.44053
453120.0000   -5.74952
453160.0000   -5.78016
453200.0000   -5.48177
453240.0000   -5.90729
453280.0000   -5.73688
453320.0000   -5.69035
453360.0000   -6.31477
453400.0000   -5.82016
453440.0000   -5.88812
453480.0000   -6.00813
453520.0000   -7.08213
453560.0000   -5.93961
453600.0000   -5.95147
453640.0000   -5.15057
453680.0000   -5.36799
453720.0000   -4.76999
453760.0000   -5.29116
453800.0000   -5.82110
453840.0000   -6.01804
453880.0000   -5.72580
453920.0000   -6.70666
453960.0000   -4.96117
454000.0000   -5.14888
454040.0000   -5.91238
454080.0000   -5.38199
454120.0000   -5.34782
454160.0000   -6.18123
454200.0000   -4.53902
454240.0000   -5.01892
454280.0000   -4.35737
454320.0000   -4.00733
454360.0000   -4.59387
454400.0000   -3.99249
454440.0000   -5.55078
454480.0000   -5.19439
454520.0000   -5.32871
454560.0000   -5.14328
454600.0000   -5.05803
454640.0000   -5.48042
454680.0000   -5.28127
454720.0000   -3.63236
454760.0000   -5.07961
454800.0000   -5.23631
454840.0000   -4.32931
454880.0000   -4.64552
454920.0000   -5.11624
454960.0000   -5.61033
455000.0000   -5.79258
455040.0000   -5.42754
455080.0000   -5.46248
455120.0000   -5.88601
455160.0000   -5.08291
455200.0000   -5.83720
455240.0000   -5.28116
455280.0000   -6.62107
455320.0000   -5.52177
455360.0000   -5.50146
455400.0000   -5.61722
455440.0000   -5.20042
455480.0000   -4.14184
455520.0000   -5.58346
455560.0000   -5.73059
455600.0000   -5.94734
455640.0000   -4.94223
455680.0000   -4.65108
455720.0000   -5.71168
455760.0000   -5.30646
455800.0000   -5.41545
455840.0000   -6.06425
455880.0000   -6.57417
455920.0000   -5.43141
455960.0000   -5.70773
456000.0000   -5.89737
456040.0000   -6.04376
456080.0000   -5.38356
456120.0000   -6.11754
456160.0000   -5.77428
456200.0000   -5.99614
456240.0000   -6.69855
456280.0000   -5.50500
456320.0000   -5.10231
456360.0000   -4.92796
456400.0000   -4.38596
456440.0000   -4.84914
456480.0000   -5.82737
456520.0000   -6.74836
456560.0000   -5.16491
456600.0000   -5.83255
456640.0000   -5.70222
456680.0000   -5.81139
456720.0000   -6.23373
456760.0000   -5.69658
456800.0000   -5.00515
456840.0000   -5.72816
456880.0000   -5.60690
456920.0000   -5.32342
456960.0000   -5.43884
457000.0000   -6.07094
457040.0000   -5.31868
457080.0000   -5.31096
457120.0000   -4.36901
457160.0000   -5.48774
457200.0000   -5.61158
457240.0000   -6.49028
457280.0000   -5.58207
457320.0000   -4.74027
457360.0000   -5.80103
457400.0000   -5.55769
457440.0000   -5.38720
457480.0000   -5.30757
457520.0000   -5.24894
457560.0000   -5.23451
457600.0000   -5.69966
457640.0000   -5.83586
457680.0000   -5.40368
457720.0000   -5.95591
457760.0000   -6.15577
457800.0000   -5.76685
457840.0000   -6.75983
457880.0000   -6.74864
457920.0000   -5.21207
457960.0000   -6.51541
458000.0000   -5.59641
458040.0000   -5.85615
458080.0000   -6.19275
458120.0000   -5.00916
458160.0000   -5.87160
458200.0000   -5.23715
458240.0000   -5.18679
458280.0000   -5.04645
458320.0000   -5.44877
458360.0000   -5.62643
458400.0000   -6.35387
458440.0000   -5.68174
458480.0000   -5.30729
458520.0000   -4.67844
458560.0000   -5.13141
458600.0000   -6.34570
458640.0000   -5.42464
458680.0000   -4.95822
458720.0000   -5.05212
458760.0000   -5.07516
458800.0000   -5.34494
458840.0000   -5.66896
458880.0000   -5.69275
458920.0000   -6.31932
458960.0000   -5.38236
459000.0000   -5.93230
459040.0000   -5.27842
459080.0000   -4.84378
459120.0000   -4.65756
459160.0000   -4.61170
459200.0000   -5.59633
459240.0000   -6.04934
459280.0000   -4.91347
459320.0000   -5.17744
459360.0000   -5.11223
459400.0000   -5.53866
459440.0000   -5.00053
459480.0000   -6.14822
459520.0000   -5.34742
459560.0000   -4.75881
459600.0000   -6.32367
459640.0000   -5.65357
459680.0000   -5.82635
459720.0000   -5.64932
459760.0000   -6.00309
459800.0000   -5.63056
459840.0000   -5.14885
459880.0000   -5.36274
459920.0000   -4.85526
459960.0000   -5.26838
460000.0000   -5.36091
460040.0000   -5.74813
460080.0000   -5.41847
460120.0000   -4.96856
460160.0000   -4.69902
460200.0000   -5.31914
460240.0000   -4.66824
460280.0000   -5.89938
460320.0000   -5.27232
460360.0000   -5.72722
460400.0000   -5.32890
460440.0000   -4.84492
460480.0000   -4.30709
460520.0000   -5.26734
460560.0000   -5.26628
460600.0000   -4.94993
460640.0000   -4.67008
460680.0000   -4.34289
460720.0000   -5.19903
460760.0000   -4.57305
460800.0000   -4.72748
460840.0000   -4.65457
460880.0000   -3.79615
460920.0000   -4.14499
460960.0000   -5.48656
461000.0000   -4.94849
461040.0000   -4.39963
461080.0000   -5.70506
461120.0000   -4.72686
461160.0000   -5.04123
461200.0000   -4.55978
461240.0000   -4.89884
461280.0000   -4.47526
461320.0000   -5.54802
461360.0000   -5.18012
461400.0000   -5.37292
461440.0000   -4.58079
461480.0000   -4.74430
461520.0000   -4.70820
461560.0000   -4.82846
461600.0000   -4.77314
461640.0000   -4.91513
461680.0000   -5.38403
461720.0000   -3.97927
461760.0000   -4.09561
461800.0000   -3.97272
461840.0000   -5.32724
461880.0000   -5.22555
461920.0000   -5.37449
461960.0000   -4.93245
462000.0000   -4.89918
462040.0000   -4.65658
462080.0000   -4.41802
462120.0000   -4.88257
462160.0000   -5.76894
462200.0000   -5.86897
462240.0000   -4.65857
462280.0000   -5.52555
462320.0000   -4.79935
462360.0000   -4.95103
462400.0000   -5.24568
462440.0000   -4.91496
462480.0000   -5.50008
462520.0000   -5.09762
462560.0000   -5.56767
462600.0000   -4.42913
462640.0000   -4.86124
462680.0000   -5.17754
462720.0000   -4.24014
462760.0000   -4.18260
462800.0000   -5.59881
462840.0000   -4.63824
462880.0000   -5.06567
462920.0000   -5.85358
462960.0000   -5.16158
463000.0000   -5.65562
463040.0000   -4.85857
463080.0000   -4.21918
463120.0000   -5.23792
463160.0000   -5.31459
463200.0000   -5.25815
463240.0000   -5.29098
463280.0000   -5.84972
463320.0000   -4.85723
463360.0000   -5.48459
463400.0000   -5.21703
463440.0000   -5.80971
463480.0000   -5.32478
463520.0000   -5.52797
463560.0000   -4.82158
463600.0000   -5.16632
463640.0000   -5.04726
463680.0000   -4.02137
463720.0000   -5.35693
463760.0000   -5.28885
463800.0000   -4.84461
463840.0000   -5.46360
463880.0000   -5.52286
463920.0000   -5.46024
463960.0000   -4.93531
464000.0000   -4.54253
464040.0000   -5.11452
464080.0000   -5.86985
464120.0000   -4.67817
464160.0000   -5.06985
464200.0000   -5.36862
464240.0000   -5.59788
464280.0000   -5.83169
464320.0000   -5.11069
464360.0000   -4.66798
464400.0000   -4.70592
464440.0000   -5.48111
464480.0000   -6.19991
464520.0000   -5.27313
464560.0000   -5.94355
464600.0000   -6.18087
464640.0000   -6.14788
464680.0000   -5.17738
464720.0000   -5.77858
464760.0000   -5.84340
464800.0000   -5.66352
464840.0000   -6.28603
464880.0000   -4.63761
464920.0000   -5.67736
464960.0000   -6.08841
465000.0000   -5.02127
465040.0000   -6.16863
465080.0000   -5.32518
465120.0000   -4.94588
465160.0000   -5.64794
465200.0000   -5.43532
465240.0000   -5.85500
465280.0000   -6.09527
465320.0000   -5.10514
465360.0000   -5.35910
465400.0000   -5.85544
465440.0000   -5.65448
465480.0000   -6.31732
465520.0000   -6.45023
465560.0000   -5.79599
465600.0000   -6.42611
465640.0000   -6.88249
465680.0000   -6.03405
465720.0000   -5.01738
465760.0000   -5.65434
465800.0000   -5.53243
465840.0000   -5.94109
465880.0000   -5.06113
465920.0000   -4.76565
465960.0000   -5.35595
466000.0000   -5.38321
466040.0000   -5.40690
466080.0000   -6.55889
466120.0000   -7.13218
466160.0000   -6.95014
466200.0000   -5.34347
466240.0000   -5.28677
466280.0000   -6.07779
466320.0000   -5.72838
466360.0000   -5.60421
466400.0000   -5.76624
466440.0000   -5.65331
466480.0000   -5.30283
466520.0000   -5.84701
466560.0000   -6.00749
466600.0000   -6.40804
466640.0000   -5.53660
466680.0000   -6.36409
466720.0000   -5.41345
466760.0000   -6.01554
466800.0000   -4.99958
466840.0000   -5.76337
466880.0000   -5.47614
466920.0000   -5.72059
466960.0000   -5.61579
467000.0000   -5.19285
467040.0000   -4.19781
467080.0000   -4.46088
467120.0000   -5.59227
467160.0000   -5.68292
467200.0000   -5.36415
467240.0000   -5.63980
467280.0000   -5.59128
467320.0000   -5.48513
467360.0000   -5.83953
467400.0000   -6.01607
467440.0000   -5.95751
467480.0000   -6.18607
467520.0000   -5.85161
467560.0000   -5.24975
467600.0000   -4.48002
467640.0000   -4.41574
467680.0000   -4.51014
467720.0000   -4.93887
467760.0000   -4.92580
467800.0000   -5.01997
467840.0000   -5.31924
467880.0000   -4.98182
467920.0000   -5.55547
467960.0000   -5.45012
468000.0000   -5.56631
468040.0000   -5.02028
468080.0000   -5.14146
468120.0000   -5.28723
468160.0000   -5.11782
468200.0000   -5.16153
468240.0000   -5.26446
468280.0000   -5.26110
468320.0000   -5.29094
468360.0000   -5.47640
468400.0000   -4.81325
468440.0000   -4.76062
468480.0000   -5.18038
468520.0000   -5.37553
468560.0000   -5.38097
468600.0000   -4.90780
468640.0000   -4.63984
468680.0000   -4.15813
468720.0000   -4.75942
468760.0000   -5.43606
468800.0000   -4.91136
468840.0000   -5.68681
468880.0000   -5.94972
468920.0000   -5.44054
468960.0000   -5.73570
469000.0000   -4.72765
469040.0000   -4.65604
469080.0000   -5.32423
469120.0000   -4.71217
469160.0000   -4.39754
469200.0000   -5.08282
469240.0000   -5.46651
469280.0000   -5.76802
469320.0000   -5.59589
469360.0000   -5.86465
469400.0000   -6.49082
469440.0000   -5.41594
469480.0000   -4.79400
469520.0000   -4.53895
469560.0000   -3.97301
469600.0000   -5.56194
469640.0000   -5.64850
469680.0000   -5.51042
469720.0000   -5.37019
469760.0000   -4.98148
469800.0000   -4.95836
469840.0000   -5.35679
469880.0000   -5.05011
469920.0000   -5.68758
469960.0000   -5.74429
470000.0000   -5.87361
470040.0000   -5.65493
470080.0000   -4.44747
470120.0000   -5.07301
470160.0000   -5.67042
470200.0000   -5.17169
470240.0000   -5.56551
470280.0000   -5.16753
470320.0000   -5.09603
470360.0000   -5.98215
470400.0000   -4.61311
470440.0000   -5.09647
470480.0000   -5.69379
470520.0000   -5.07426
470560.0000   -5.59438
470600.0000   -5.34922
470640.0000   -6.52786
470680.0000   -5.95767
470720.0000   -5.17255
470760.0000   -5.33076
470800.0000   -5.51034
470840.0000   -5.32088
470880.0000   -4.45050
470920.0000   -4.04461
470960.0000   -4.34589
471000.0000   -4.04091
471040.0000   -5.83336
471080.0000   -5.64617
471120.0000   -5.05003
471160.0000   -5.72723
471200.0000   -5.69856
471240.0000   -4.87256
471280.0000   -5.06643
471320.0000   -4.99546
471360.0000   -5.15213
471400.0000   -4.25356
471440.0000   -5.70660
471480.0000   -4.18545
471520.0000   -4.97225
471560.0000   -4.30936
471600.0000   -5.23131
471640.0000   -4.95434
471680.0000   -4.95352
471720.0000   -4.15660
471760.0000   -5.14509
471800.0000   -5.18302
471840.0000   -5.22002
471880.0000   -5.29676
471920.0000   -5.65144
471960.0000   -4.80188
472000.0000   -4.89582
472040.0000   -5.43087
472080.0000   -4.86979
472120.0000   -4.65110
472160.0000   -4.75226
472200.0000   -4.78420
472240.0000   -4.62723
472280.0000   -5.24878
472320.0000   -3.92953
472360.0000   -4.91829
472400.0000   -5.81569
472440.0000   -4.96254
472480.0000   -5.12351
472520.0000   -5.72710
472560.0000   -6.30997
472600.0000   -5.52243
472640.0000   -4.98378
472680.0000   -4.94648
472720.0000   -4.71645
472760.0000   -3.67820
472800.0000   -4.60661
472840.0000   -4.64035
472880.0000   -4.55824
472920.0000   -4.67287
472960.0000   -4.61506
473000.0000   -5.94484
473040.0000   -4.97352
473080.0000   -4.84227
473120.0000   -5.62804
473160.0000   -4.83080
473200.0000   -5.44902
473240.0000   -4.53638
473280.0000   -4.37061
473320.0000   -4.74036
473360.0000   -4.19241
473400.0000   -4.27590
473440.0000   -5.04040
473480.0000   -4.88309
473520.0000   -4.58314
473560.0000   -3.76826
473600.0000   -4.41311
473640.0000   -5.75367
473680.0000   -5.31671
473720.0000   -4.66474
473760.0000   -4.33984
473800.0000   -4.33424
473840.0000   -4.38194
473880.0000   -4.19409
473920.0000   -4.40149
473960.0000   -4.79527
474000.0000   -5.53333
474040.0000   -4.02661
474080.0000   -4.64360
474120.0000   -4.45005
474160.0000   -3.97770
474200.0000   -5.28690
474240.0000   -4.08498
474280.0000   -4.58883
474320.0000   -4.37613
474360.0000   -5.38879
474400.0000   -4.68945
474440.0000   -4.04078
474480.0000   -4.32394
474520.0000   -5.40289
474560.0000   -5.43003
474600.0000   -4.61012
474640.0000   -5.30455
474680.0000   -4.69355
474720.0000   -4.88388
474760.0000   -4.28103
474800.0000   -4.19136
474840.0000   -4.65096
474880.0000   -4.32624
474920.0000   -3.52657
474960.0000   -3.67081
475000.0000   -4.29345
475040.0000   -4.73194
475080.0000   -4.10383
475120.0000   -4.72260
475160.0000   -5.20318
475200.0000   -3.88384
475240.0000   -4.23340
475280.0000   -5.64807
475320.0000   -4.70600
475360.0000   -3.42418
475400.0000   -5.11663
475440.0000   -5.80243
475480.0000   -5.35522
475520.0000   -5.33010
475560.0000   -5.70912
475600.0000   -4.55799
475640.0000   -4.27768
475680.0000   -3.90067
475720.0000   -5.51719
475760.0000   -4.78829
475800.0000   -4.20884
475840.0000   -3.96166
475880.0000   -5.22523
475920.0000   -4.57914
475960.0000   -5.17936
476000.0000   -5.04549
476040.0000   -5.56792
476080.0000   -5.53325
476120.0000   -4.58574
476160.0000   -4.62927
476200.0000   -3.88525
476240.0000   -4.24858
476280.0000   -4.85127
476320.0000   -6.09586
476360.0000   -4.89031
476400.0000   -4.69959
476440.0000   -4.36561
476480.0000   -5.12343
476520.0000   -4.50706
476560.0000   -4.32182
476600.0000   -4.86797
476640.0000   -4.35496
476680.0000   -4.57739
476720.0000   -5.14036
476760.0000   -5.57516
476800.0000   -5.22333
476840.0000   -4.02979
476880.0000   -4.89112
476920.0000   -4.50408
476960.0000   -4.21134
477000.0000   -3.67541
477040.0000   -4.70185
477080.0000   -5.16347
477120.0000   -4.49340
477160.0000   -4.58147
477200.0000   -4.94179
477240.0000   -4.39704
477280.0000   -4.68727
477320.0000   -4.64418
477360.0000   -4.48798
477400.0000   -5.19859
477440.0000   -5.60903
477480.0000   -5.89916
477520.0000   -5.94804
477560.0000   -5.59924
477600.0000   -5.30268
477640.0000   -5.74560
477680.0000   -5.66481
477720.0000   -4.96118
477760.0000   -5.70202
477800.0000   -5.25596
477840.0000   -5.17887
477880.0000   -5.95084
477920.0000   -6.28083
477960.0000   -5.15396
478000.0000   -5.50039
478040.0000   -6.00520
478080.0000   -5.83252
478120.0000   -5.62530
478160.0000   -5.24496
478200.0000   -5.84703
478240.0000   -4.28896
478280.0000   -4.96973
478320.0000   -6.02494
478360.0000   -5.90790
478400.0000   -4.73126
478440.0000   -4.80975
478480.0000   -4.60090
478520.0000   -4.47485
478560.0000   -5.07919
478600.0000   -3.93616
478640.0000   -5.28087
478680.0000   -5.31137
478720.0000   -5.28254
478760.0000   -5.56550
478800.0000   -4.92967
478840.0000   -5.00688
478880.0000   -4.42003
478920.0000   -4.79462
478960.0000   -5.67679
479000.0000   -6.29361
479040.0000   -5.42424
479080.0000   -4.64501
479120.0000   -5.38058
479160.0000   -5.37645
479200.0000   -4.25022
479240.0000   -5.25686
479280.0000   -4.54996
479320.0000   -4.29599
479360.0000   -5.17406
479400.0000   -5.09345
479440.0000   -4.92104
479480.0000   -5.28008
479520.0000   -4.99420
479560.0000   -5.39891
479600.0000   -5.59535
479640.0000   -4.89245
479680.0000   -5.63532
479720.0000   -5.26293
479760.0000   -4.50654
479800.0000   -5.19798
479840.0000   -6.16483
479880.0000   -5.60921
479920.0000   -4.70650
479960.0000   -4.49613
480000.0000   -5.11882
480040.0000   -4.90667
480080.0000   -5.93036
480120.0000   -5.65753
480160.0000   -5.40504
480200.0000   -5.69646
480240.0000   -5.50704
480280.0000   -5.11720
480320.0000   -6.31552
480360.0000   -5.52396
480400.0000   -5.50951
480440.0000   -4.70646
480480.0000   -6.37768
480520.0000   -6.02673
480560.0000   -6.25949
480600.0000   -3.89158
480640.0000   -5.92389
480680.0000   -5.21445
480720.0000   -5.89983
480760.0000   -5.25409
480800.0000   -5.15956
480840.0000   -5.77233
480880.0000   -5.58593
480920.0000   -5.80088
480960.0000   -5.54350
481000.0000   -4.67214
481040.0000   -5.45512
481080.0000   -5.31903
481120.0000   -4.76156
481160.0000   -5.12846
481200.0000   -5.21954
481240.0000   -5.37197
481280.0000   -5.47972
481320.0000   -5.19498
481360.0000   -5.16191
481400.0000   -5.40143
481440.0000   -5.50351
481480.0000   -4.62721
481520.0000   -5.06020
481560.0000   -4.25558
481600.0000   -5.03141
481640.0000   -5.03777
481680.0000   -4.75056
481720.0000   -5.37379
481760.0000   -4.88550
481800.0000   -4.91458
481840.0000   -4.07436
481880.0000   -4.25828
481920.0000   -3.47178
481960.0000   -4.26857
482000.0000   -3.97024
482040.0000   -4.52402
482080.0000   -4.59017
482120.0000   -4.49266
482160.0000   -5.23564
482200.0000   -5.81574
482240.0000   -5.75304
482280.0000   -5.76923
482320.0000   -5.11159
482360.0000   -5.35534
482400.0000   -4.98679
482440.0000   -4.68757
482480.0000   -4.52906
482520.0000   -5.50404
482560.0000   -4.76830
482600.0000   -4.81808
482640.0000   -4.66687
482680.0000   -5.45282
482720.0000   -6.14973
482760.0000   -5.97757
482800.0000   -4.91072
482840.0000   -4.51843
482880.0000   -5.77506
482920.0000   -4.54170
482960.0000   -4.53918
483000.0000   -4.43040
483040.0000   -5.22752
483080.0000   -4.91624
483120.0000   -5.46315
483160.0000   -5.49897
483200.0000   -6.66064
483240.0000   -4.44426
483280.0000   -5.32828
483320.0000   -5.05444
483360.0000   -5.18089
483400.0000   -5.16335
483440.0000   -6.04856
483480.0000   -5.66880
483520.0000   -4.69570
483560.0000   -4.86306
483600.0000   -5.30733
483640.0000   -5.94566
483680.0000   -5.30863
483720.0000   -6.19467
483760.0000   -5.79261
483800.0000   -6.31364
483840.0000   -6.29770
483880.0000   -5.52374
483920.0000   -4.91108
483960.0000   -5.15756
484000.0000   -4.49655
484040.0000   -4.58615
484080.0000   -4.69745
484120.0000   -4.69959
484160.0000   -5.32699
484200.0000   -5.17323
484240.0000   -6.15291
484280.0000   -4.86376
484320.0000   -5.32579
484360.0000   -5.71338
484400.0000   -6.88247
484440.0000   -5.62741
484480.0000   -5.19235
484520.0000   -5.82558
484560.0000   -5.43498
484600.0000   -5.17948
484640.0000   -5.01331
484680.0000   -5.38704
484720.0000   -5.05694
484760.0000   -5.39619
484800.0000   -6.00367
484840.0000   -5.52703
484880.0000   -4.89264
484920.0000   -5.33279
484960.0000   -4.66698
485000.0000   -5.29012
485040.0000   -5.67908
485080.0000   -5.03341
485120.0000   -5.43548
485160.0000   -6.31698
485200.0000   -5.83145
485240.0000   -6.02709
485280.0000   -5.36016
485320.0000   -5.72217
485360.0000   -5.04490
485400.0000   -5.53006
485440.0000   -5.14660
485480.0000   -5.03088
485520.0000   -5.18571
485560.0000   -5.28528
485600.0000   -5.34556
485640.0000   -5.43306
485680.0000   -5.42747
485720.0000   -5.31546
485760.0000   -5.44646
485800.0000   -5.92377
485840.0000   -5.01337
485880.0000   -5.46988
485920.0000   -5.63996
485960.0000   -6.05565
486000.0000   -5.58824
486040.0000   -5.37076
486080.0000   -5.17311
486120.0000   -5.88499
486160.0000   -6.15606
486200.0000   -5.76692
486240.0000   -5.45007
486280.0000   -5.30177
486320.0000   -4.97328
486360.0000   -4.28130
486400.0000   -4.63067
486440.0000   -5.23938
486480.0000   -5.20858
486520.0000   -5.39382
486560.0000   -5.18376
486600.0000   -4.63132
486640.0000   -5.50816
486680.0000   -5.20449
486720.0000   -5.56884
486760.0000   -4.52977
486800.0000   -5.87085
486840.0000   -5.50198
486880.0000   -5.06493
486920.0000   -4.64460
486960.0000   -4.97798
487000.0000   -6.06204
487040.0000   -4.51373
487080.0000   -5.56630
487120.0000   -4.73963
487160.0000   -4.54340
487200.0000   -4.60162
487240.0000   -5.52473
487280.0000   -5.15726
487320.0000   -6.35901
487360.0000   -5.36174
487400.0000   -5.23721
487440.0000   -4.85665
487480.0000   -5.72147
487520.0000   -5.98192
487560.0000   -6.10976
487600.0000   -5.94443
487640.0000   -5.65950
487680.0000   -5.61246
487720.0000   -5.46116
487760.0000   -5.21841
487800.0000   -4.30704
487840.0000   -4.89026
487880.0000   -4.89486
487920.0000   -4.72162
487960.0000   -4.33371
488000.0000   -4.99502
488040.0000   -5.69201
488080.0000   -4.57734
488120.0000   -5.32570
488160.0000   -5.30419
488200.0000   -4.97676
488240.0000   -4.66281
488280.0000   -4.69432
488320.0000   -4.50679
488360.0000   -4.22231
488400.0000   -4.60489
488440.0000   -5.13944
488480.0000   -4.72458
488520.0000   -4.38026
488560.0000   -4.69765
488600.0000   -4.25184
488640.0000   -4.14393
488680.0000   -4.43450
488720.0000   -4.81830
488760.0000   -4.72294
488800.0000   -4.53027
488840.0000   -5.16307
488880.0000   -5.06408
488920.0000   -5.08624
488960.0000   -5.21228
489000.0000   -5.52262
489040.0000   -5.07341
489080.0000   -4.82357
489120.0000   -5.60375
489160.0000   -6.06537
489200.0000   -5.57779
489240.0000   -5.96893
489280.0000   -5.47810
489320.0000   -5.72226
489360.0000   -4.74091
489400.0000   -5.14844
489440.0000   -6.06579
489480.0000   -5.17746
489520.0000   -6.20724
489560.0000   -5.22353
489600.0000   -5.69394
489640.0000   -5.91370
489680.0000   -4.97056
489720.0000   -4.83856
489760.0000   -5.57935
489800.0000   -5.02784
489840.0000   -5.93088
489880.0000   -5.21994
489920.0000   -5.69290
489960.0000   -4.47240
490000.0000   -4.19401
490040.0000   -5.27450
490080.0000   -6.06619
490120.0000   -5.69459
490160.0000   -5.43227
490200.0000   -5.41568
490240.0000   -4.81330
490280.0000   -4.44085
490320.0000   -5.51464
490360.0000   -5.05053
490400.0000   -5.48162
490440.0000   -6.57575
490480.0000   -5.91252
490520.0000   -5.85433
490560.0000   -5.16731
490600.0000   -5.27407
490640.0000   -4.50711
490680.0000   -5.22687
490720.0000   -5.29949
490760.0000   -4.87461
490800.0000   -5.27279
490840.0000   -4.94895
490880.0000   -4.44978
490920.0000   -4.90438
490960.0000   -5.05690
491000.0000   -5.07193
491040.0000   -6.18670
491080.0000   -4.75448
491120.0000   -4.77335
491160.0000   -5.00363
491200.0000   -5.25349
491240.0000   -4.57677
491280.0000   -5.99870
491320.0000   -4.62654
491360.0000   -4.54934
491400.0000   -4.97759
491440.0000   -4.56822
491480.0000   -5.76537
491520.0000   -4.20949
491560.0000   -6.20008
491600.0000   -5.52320
491640.0000   -5.76640
491680.0000   -6.32647
491720.0000   -6.14747
491760.0000   -5.69773
491800.0000   -5.16170
491840.0000   -5.29610
491880.0000   -5.02658
491920.0000   -5.61133
491960.0000   -6.18356
492000.0000   -6.22320
492040.0000   -5.26719
492080.0000   -4.74155
492120.0000   -5.67917
492160.0000   -5.51369
492200.0000   -5.71869
492240.0000   -5.54595
492280.0000   -6.46662
492320.0000   -6.95533
492360.0000   -5.52269
492400.0000   -5.84401
492440.0000   -6.00792
492480.0000   -6.35864
492520.0000   -5.96195
492560.0000   -6.00850
492600.0000   -6.34734
492640.0000   -6.18772
492680.0000   -5.95169
492720.0000   -5.98637
492760.0000   -5.83035
492800.0000   -5.70577
492840.0000   -5.38747
492880.0000   -6.48626
492920.0000   -5.37311
492960.0000   -5.31216
493000.0000   -6.11765
493040.0000   -6.43167
493080.0000   -6.64887
493120.0000   -5.85851
493160.0000   -6.53053
493200.0000   -6.62929
493240.0000   -5.69772
493280.0000   -4.82978
493320.0000   -4.98776
493360.0000   -5.78409
493400.0000   -5.41304
493440.0000   -5.84421
493480.0000   -5.93055
493520.0000   -4.83628
493560.0000   -5.48304
493600.0000   -4.85359
493640.0000   -4.97287
493680.0000   -4.87307
493720.0000   -4.79680
493760.0000   -4.85261
493800.0000   -5.07052
493840.0000   -5.57591
493880.0000   -6.04572
493920.0000   -6.07755
493960.0000   -6.54397
494000.0000   -4.89383
494040.0000   -4.75616
494080.0000   -4.69892
494120.0000   -6.35768
494160.0000   -4.35564
494200.0000   -5.63249
494240.0000   -5.45816
494280.0000   -6.16485
494320.0000   -5.11689
494360.0000   -5.28837
494400.0000   -5.04570
494440.0000   -5.21452
494480.0000   -5.55151
494520.0000   -5.31012
494560.0000   -5.50593
494600.0000   -5.97445
494640.0000   -5.84599
494680.0000   -5.84970
494720.0000   -5.63591
494760.0000   -6.28374
494800.0000   -4.97527
494840.0000   -5.79438
494880.0000   -5.75102
494920.0000   -5.65731
494960.0000   -4.94693
495000.0000   -5.25515
495040.0000   -5.44293
495080.0000   -4.67309
495120.0000   -4.84610
495160.0000   -5.51307
495200.0000   -5.05619
495240.0000   -3.22176
495280.0000   -3.82573
495320.0000   -4.29109
495360.0000   -5.04287
495400.0000   -4.78252
495440.0000   -4.95383
495480.0000   -4.84970
495520.0000   -4.97209
495560.0000   -5.50855
495600.0000   -5.64477
495640.0000   -4.00947
495680.0000   -5.58134
495720.0000   -4.22855
495760.0000   -4.30984
495800.0000   -4.87446
495840.0000   -5.00982
495880.0000   -4.85217
495920.0000   -4.67949
495960.0000   -5.33825
496000.0000   -5.16669
496040.0000   -5.48325
496080.0000   -5.50674
496120.0000   -4.85746
496160.0000   -5.30212
496200.0000   -5.56316
496240.0000   -4.79260
496280.0000   -5.11985
496320.0000   -5.01064
496360.0000   -4.66671
496400.0000   -4.96417
496440.0000   -5.90925
496480.0000   -4.98768
496520.0000   -5.19102
496560.0000   -4.73306
496600.0000   -5.14080
496640.0000   -5.31528
496680.0000   -4.52966
496720.0000   -5.57367
496760.0000   -5.68541
496800.0000   -5.37521
496840.0000   -5.35264
496880.0000   -5.06236
496920.0000   -5.19971
496960.0000   -5.90204
497000.0000   -5.49460
497040.0000   -5.57433
497080.0000   -6.05036
497120.0000   -6.11680
497160.0000   -6.01257
497200.0000   -5.97296
497240.0000   -5.92724
497280.0000   -6.13953
497320.0000   -6.00754
497360.0000   -5.71131
497400.0000   -5.07908
497440.0000   -5.35583
497480.0000   -6.26719
497520.0000   -6.20877
497560.0000   -6.04272
497600.0000   -5.32306
497640.0000   -5.69275
497680.0000   -4.99363
497720.0000   -5.58404
497760.0000   -5.97382
497800.0000   -6.29495
497840.0000   -5.25612
497880.0000   -5.65140
497920.0000   -4.72643
497960.0000   -4.99583
498000.0000   -5.45709
498040.0000   -4.34899
498080.0000   -5.18442
498120.0000   -3.94572
498160.0000   -5.72574
498200.0000   -5.56075
498240.0000   -5.12667
498280.0000   -5.16920
498320.0000   -5.05819
498360.0000   -6.13373
498400.0000   -5.40165
498440.0000   -6.39415
498480.0000   -6.19864
498520.0000   -5.49414
498560.0000   -6.03837
498600.0000   -6.71649
498640.0000   -6.15333
498680.0000   -5.46175
498720.0000   -6.08789
498760.0000   -5.43108
498800.0000   -5.65080
498840.0000   -5.35925
498880.0000   -6.02565
498920.0000   -5.67662
498960.0000   -5.18646
499000.0000   -6.07676
499040.0000   -4.83402
499080.0000   -4.69981
499120.0000   -4.35878
499160.0000   -5.27276
499200.0000   -5.49031
499240.0000   -5.58864
499280.0000   -5.38339
499320.0000   -3.90007
499360.0000   -5.28045
499400.0000   -4.68993
499440.0000   -5.16371
499480.0000   -5.51193
499520.0000   -5.50731
499560.0000   -4.24998
499600.0000   -5.59636
499640.0000   -5.20767
499680.0000   -4.69626
499720.0000   -5.05605
499760.0000   -5.32408
499800.0000   -5.57603
499840.0000   -4.57247
499880.0000   -4.36441
499920.0000   -4.93551
499960.0000   -5.14552
500000.0000   -5.79794
500040.0000   -5.03953
500080.0000   -5.21165
500120.0000   -6.00286
500160.0000   -5.13636
500200.0000   -5.93151
500240.0000   -5.44183
500280.0000   -5.92696
500320.0000   -5.72284
500360.0000   -5.72459
500400.0000   -4.88855
500440.0000   -5.94605
500480.0000   -5.17126
500520.0000   -5.54849
500560.0000   -5.20123
500600.0000   -4.85036
500640.0000   -5.26799
500680.0000   -4.95400
500720.0000   -6.06010
500760.0000   -5.40782
500800.0000   -5.43970
500840.0000   -5.50559
500880.0000   -4.67674
500920.0000   -4.86578
500960.0000   -5.71645
501000.0000   -5.69593
501040.0000   -6.38771
501080.0000   -5.49632
501120.0000   -5.05488
501160.0000   -5.98516
501200.0000   -6.24230
501240.0000   -5.67587
501280.0000   -5.72977
501320.0000   -5.72292
501360.0000   -6.03271
501400.0000   -5.19781
501440.0000   -5.78339
501480.0000   -5.81750
501520.0000   -5.65995
501560.0000   -5.53313
501600.0000   -5.51648
501640.0000   -5.85753
501680.0000   -5.29640
501720.0000   -5.79668
501760.0000   -5.94265
501800.0000   -6.20188
501840.0000   -5.34881
501880.0000   -5.49998
501920.0000   -6.58433
501960.0000   -5.91403
502000.0000   -5.92561
502040.0000   -5.36036
502080.0000   -6.15699
502120.0000   -5.78003
502160.0000   -6.27626
502200.0000   -6.00032
502240.0000   -5.21100
502280.0000   -6.00832
502320.0000   -5.67813
502360.0000   -6.12518
502400.0000   -6.32180
502440.0000   -6.40041
502480.0000   -6.82941
502520.0000   -6.44205
502560.0000   -6.42459
502600.0000   -5.19721
502640.0000   -5.16263
502680.0000   -4.80035
502720.0000   -4.67141
502760.0000   -5.44058
502800.0000   -5.42377
502840.0000   -5.07858
502880.0000   -5.56828
502920.0000   -5.66147
502960.0000   -5.37834
503000.0000   -6.08190
503040.0000   -5.48442
503080.0000   -5.23872
503120.0000   -5.12171
503160.0000   -4.77248
503200.0000   -4.98625
503240.0000   -5.61776
503280.0000   -6.55293
503320.0000   -4.84945
503360.0000   -4.90117
503400.0000   -6.31771
503440.0000   -6.48875
503480.0000   -5.27219
503520.0000   -5.72600
503560.0000   -5.21328
503600.0000   -5.32843
503640.0000   -6.24267
503680.0000   -6.61397
503720.0000   -6.76980
503760.0000   -6.39533
503800.0000   -6.79538
503840.0000   -6.13349
503880.0000   -5.52855
503920.0000   -7.08576
503960.0000   -6.26278
504000.0000   -5.77403
504040.0000   -6.90259
504080.0000   -5.72633
504120.0000   -6.06474
504160.0000   -5.25709
504200.0000   -5.30861
504240.0000   -5.25945
504280.0000   -5.97527
504320.0000   -5.75389
504360.0000   -5.90512
504400.0000   -5.94021
504440.0000   -6.61033
504480.0000   -6.46458
504520.0000   -6.42678
504560.0000   -5.92547
504600.0000   -6.65439
504640.0000   -6.03803
504680.0000   -6.12389
504720.0000   -5.58674
504760.0000   -5.59563
504800.0000   -5.84013
504840.0000   -5.17644
504880.0000   -4.97340
504920.0000   -5.63022
504960.0000   -6.07824
505000.0000   -5.48370
505040.0000   -5.61015
505080.0000   -5.90876
505120.0000   -5.18050
505160.0000   -5.75031
505200.0000   -4.40852
505240.0000   -5.49468
505280.0000   -4.61764
505320.0000   -4.50888
505360.0000   -5.27070
505400.0000   -5.18569
505440.0000   -4.75234
505480.0000   -5.21993
505520.0000   -4.59706
505560.0000   -5.15683
505600.0000   -4.38100
505640.0000   -5.18086
505680.0000   -4.97096
505720.0000   -4.70036
505760.0000   -5.20676
505800.0000   -4.79358
505840.0000   -5.14044
505880.0000   -5.88020
505920.0000   -5.81104
505960.0000   -5.67155
506000.0000   -5.56684
506040.0000   -5.56807
506080.0000   -5.00224
506120.0000   -4.35602
506160.0000   -4.95453
506200.0000   -4.64855
506240.0000   -5.95053
506280.0000   -5.49359
506320.0000   -5.50958
506360.0000   -4.74062
506400.0000   -4.21856
506440.0000   -4.43467
506480.0000   -4.05352
506520.0000   -4.22391
506560.0000   -4.14722
506600.0000   -5.00123
506640.0000   -5.60305
506680.0000   -5.58541
506720.0000   -6.26547
506760.0000   -5.20766
506800.0000   -6.02073
506840.0000   -4.64570
506880.0000   -6.13285
506920.0000   -5.38533
506960.0000   -5.99082
507000.0000   -5.52370
507040.0000   -6.01618
507080.0000   -6.34269
507120.0000   -5.49244
507160.0000   -5.25391
507200.0000   -5.86889
507240.0000   -4.84997
507280.0000   -5.25300
507320.0000   -5.94192
507360.0000   -5.22073
507400.0000   -5.22389
507440.0000   -5.24064
507480.0000   -5.80500
507520.0000   -5.93910
507560.0000   -5.62863
507600.0000   -4.94563
507640.0000   -5.26310
507680.0000   -6.37819
507720.0000   -5.79665
507760.0000   -5.65180
507800.0000   -6.05319
507840.0000   -5.44353
507880.0000   -5.61757
507920.0000   -6.07623
507960.0000   -6.07314
508000.0000   -5.54436
508040.0000   -5.58811
508080.0000   -5.23089
508120.0000   -5.69248
508160.0000   -4.75679
508200.0000   -4.97869
508240.0000   -4.52882
508280.0000   -6.45382
508320.0000   -6.93893
508360.0000   -6.13803
508400.0000   -4.95360
508440.0000   -5.90632
508480.0000   -5.87127
508520.0000   -6.78451
508560.0000   -5.92373
508600.0000   -5.33829
508640.0000   -5.80887
508680.0000   -5.74221
508720.0000   -6.13497
508760.0000   -5.53380
508800.0000   -5.60796
508840.0000   -5.65318
508880.0000   -5.17643
508920.0000   -5.17373
508960.0000   -4.89676
509000.0000   -4.61895
509040.0000   -5.41081
509080.0000   -5.84615
509120.0000   -5.82613
509160.0000   -5.66974
509200.0000   -6.00292
509240.0000   -5.17963
509280.0000   -5.64497
509320.0000   -6.07766
509360.0000   -5.08281
509400.0000   -6.30042
509440.0000   -6.34006
509480.0000   -6.00477
509520.0000   -5.85844
509560.0000   -5.61843
509600.0000   -4.85756
509640.0000   -5.82663
509680.0000   -5.77520
509720.0000   -5.23305
509760.0000   -5.86498
509800.0000   -4.95894
509840.0000   -5.54400
509880.0000   -5.39210
509920.0000   -4.84156
509960.0000   -5.08171
510000.0000   -5.47099
510040.0000   -5.63122
510080.0000   -5.42141
510120.0000   -5.74497
510160.0000   -6.29151
510200.0000   -5.78761
510240.0000   -5.96705
510280.0000   -5.73918
510320.0000   -5.54822
510360.0000   -6.65515
510400.0000   -5.71483
510440.0000   -4.84450
510480.0000   -6.20409
510520.0000   -5.58637
510560.0000   -5.19115
510600.0000   -5.29423
510640.0000   -4.75967
510680.0000   -6.06104
510720.0000   -5.60475
510760.0000   -5.66296
510800.0000   -6.00393
510840.0000   -5.41100
510880.0000   -5.41506
510920.0000   -5.47889
510960.0000   -5.79910
511000.0000   -5.92777
511040.0000   -5.88618
511080.0000   -5.83369
511120.0000   -5.08634
511160.0000   -5.74374
511200.0000   -4.93594
511240.0000   -5.81855
511280.0000   -6.74481
511320.0000   -5.49603
511360.0000   -6.28938
511400.0000   -5.84473
511440.0000   -5.88423
511480.0000   -6.23504
511520.0000   -5.84677
511560.0000   -5.79924
511600.0000   -4.95130
511640.0000   -5.48046
511680.0000   -5.53836
511720.0000   -4.79031
511760.0000   -5.06288
511800.0000   -6.12992
511840.0000   -5.53052
511880.0000   -5.38378
511920.0000   -5.26121
511960.0000   -5.25814
512000.0000   -5.03416
512040.0000   -5.42610
512080.0000   -6.10107
512120.0000   -5.75391
512160.0000   -6.56620
512200.0000   -6.10539
512240.0000   -6.08416
512280.0000   -5.13553
512320.0000   -6.70151
512360.0000   -6.31860
512400.0000   -6.30895
512440.0000   -5.85276
512480.0000   -6.68434
512520.0000   -6.83561
512560.0000   -6.19708
512600.0000   -5.99161
512640.0000   -6.59138
512680.0000   -5.26918
512720.0000   -5.36495
512760.0000   -6.27316
512800.0000   -5.74013
512840.0000   -6.50563
512880.0000   -5.01417
512920.0000   -5.62183
512960.0000   -6.09838
513000.0000   -6.58601
513040.0000   -5.94655
513080.0000   -5.82259
513120.0000   -6.53684
513160.0000   -6.09762
513200.0000   -6.12782
513240.0000   -7.26906
513280.0000   -5.44833
513320.0000   -6.13748
513360.0000   -6.40584
513400.0000   -5.73558
513440.0000   -6.04747
513480.0000   -6.61501
513520.0000   -6.75146
513560.0000   -6.85430
513600.0000   -6.30606
513640.0000   -5.53399
513680.0000   -6.27690
513720.0000   -6.33462
513760.0000   -5.99584
513800.0000   -5.83693
513840.0000   -5.96889
513880.0000   -5.83531
513920.0000   -5.56011
513960.0000   -6.62418
514000.0000   -6.28617
514040.0000   -5.64243
514080.0000   -6.13179
514120.0000   -6.57802
514160.0000   -6.05508
514200.0000   -5.71485
514240.0000   -6.15121
514280.0000   -5.74841
514320.0000   -5.84694
514360.0000   -5.80323
514400.0000   -5.36602
514440.0000   -6.70380
514480.0000   -5.79447
514520.0000   -4.95173
514560.0000   -5.39313
514600.0000   -6.30199
514640.0000   -5.79504
514680.0000   -5.79258
514720.0000   -6.60031
514760.0000   -6.15775
514800.0000   -5.33826
514840.0000   -5.80336
514880.0000   -5.99155
514920.0000   -6.23377
514960.0000   -6.49808
515000.0000   -6.54075
515040.0000   -5.25405
515080.0000   -5.45034
515120.0000   -6.34877
515160.0000   -6.21983
515200.0000   -6.76152
515240.0000   -7.21839
515280.0000   -5.89424
515320.0000   -6.85924
515360.0000   -6.76583
515400.0000   -7.16700
515440.0000   -6.12702
515480.0000   -5.04104
515520.0000   -5.41718
515560.0000   -6.16053
515600.0000   -5.57704
515640.0000   -5.28922
515680.0000   -5.52433
515720.0000   -5.58520
515760.0000   -5.47161
515800.0000   -6.03562
515840.0000   -5.20301
515880.0000   -5.07223
515920.0000   -5.01784
515960.0000   -5.09792
516000.0000   -6.28887
516040.0000   -5.51461
516080.0000   -4.70725
516120.0000   -4.43797
516160.0000   -5.55798
516200.0000   -5.09415
516240.0000   -4.98670
516280.0000   -4.77645
516320.0000   -4.62224
516360.0000   -5.16713
516400.0000   -5.42490
516440.0000   -4.49371
516480.0000   -5.07149
516520.0000   -4.70000
516560.0000   -5.27410
516600.0000   -6.10714
516640.0000   -5.14788
516680.0000   -5.23653
516720.0000   -5.48485
516760.0000   -5.52868
516800.0000   -4.67055
516840.0000   -5.17057
516880.0000   -5.08555
516920.0000   -5.30512
516960.0000   -5.32136
517000.0000   -4.90706
517040.0000   -5.32125
517080.0000   -4.61412
517120.0000   -5.81746
517160.0000   -5.18161
517200.0000   -5.03154
517240.0000   -5.27694
517280.0000   -4.80767
517320.0000   -5.41560
517360.0000   -5.05974
517400.0000   -4.56407
517440.0000   -5.16413
517480.0000   -5.55823
517520.0000   -5.44636
517560.0000   -5.89022
517600.0000   -4.98069
517640.0000   -5.66661
517680.0000   -5.67110
517720.0000   -5.13151
517760.0000   -5.20817
517800.0000   -5.37971
517840.0000   -4.53631
517880.0000   -5.38323
517920.0000   -5.49289
517960.0000   -5.66038
518000.0000   -5.42389
518040.0000   -5.14079
518080.0000   -5.26301
518120.0000   -5.71925
518160.0000   -5.15004
518200.0000   -4.82843
518240.0000   -5.25874
518280.0000   -6.60385
518320.0000   -5.84906
518360.0000   -5.46607
518400.0000   -4.00261
518440.0000   -5.09052
518480.0000   -5.72872
518520.0000   -5.31297
518560.0000   -5.64221
518600.0000   -6.12049
518640.0000   -5.42415
518680.0000   -5.15461
518720.0000   -5.76648
518760.0000   -5.41186
518800.0000   -6.31404
518840.0000   -5.95145
518880.0000   -4.73771
518920.0000   -5.30222
518960.0000   -4.65751
519000.0000   -5.33241
519040.0000   -5.33052
519080.0000   -6.12486
519120.0000   -4.91728
519160.0000   -5.52915
519200.0000   -5.42455
519240.0000   -5.79612
519280.0000   -4.98633
519320.0000   -5.11646
519360.0000   -5.35243
519400.0000   -5.29103
519440.0000   -4.95568
519480.0000   -4.75991
519520.0000   -5.33776
519560.0000   -6.26237
519600.0000   -4.70716
519640.0000   -5.44169
519680.0000   -6.39217
519720.0000   -5.58010
519760.0000   -6.63880
519800.0000   -5.70907
519840.0000   -5.06589
519880.0000   -4.72886
519920.0000   -5.30938
519960.0000   -5.24146
520000.0000   -6.38620
520040.0000   -5.72589
520080.0000   -5.97784
520120.0000   -5.68396
520160.0000   -5.75456
520200.0000   -6.05268
520240.0000   -5.22975
520280.0000   -5.20203
520320.0000   -5.26181
520360.0000   -6.03227
520400.0000   -6.15064
520440.0000   -6.42226
520480.0000   -5.46431
520520.0000   -5.88068
520560.0000   -5.64353
520600.0000   -5.23542
520640.0000   -5.76111
520680.0000   -5.39794
520720.0000   -5.74287
520760.0000   -5.44915
520800.0000   -5.70966
520840.0000   -5.20767
520880.0000   -6.02526
520920.0000   -6.84757
520960.0000   -5.86931
521000.0000   -5.75581
521040.0000   -5.82120
521080.0000   -5.59827
521120.0000   -5.92538
521160.0000   -6.07397
521200.0000   -6.47532
521240.0000   -5.42281
521280.0000   -6.20721
521320.0000   -6.05454
521360.0000   -5.35961
521400.0000   -5.21687
521440.0000   -5.73470
521480.0000   -5.03616
521520.0000   -4.97158
521560.0000   -5.82293
521600.0000   -5.10568
521640.0000   -5.24371
521680.0000   -5.66823
521720.0000   -5.58944
521760.0000   -5.29355
521800.0000   -5.61525
521840.0000   -5.98754
521880.0000   -6.03097
521920.0000   -6.69558
521960.0000   -5.41543
522000.0000   -6.24989
522040.0000   -6.12159
522080.0000   -7.10336
522120.0000   -6.27601
522160.0000   -6.43964
522200.0000   -5.95247
522240.0000   -5.05109
522280.0000   -5.75734
522320.0000   -5.72370
522360.0000   -5.67020
522400.0000   -5.51681
522440.0000   -5.75138
522480.0000   -5.65348
522520.0000   -5.45504
522560.0000   -6.20892
522600.0000   -6.01615
522640.0000   -4.87617
522680.0000   -4.85653
522720.0000   -4.64330
522760.0000   -4.66315
522800.0000   -4.94503
522840.0000   -4.81991
522880.0000   -5.14826
522920.0000   -5.92682
522960.0000   -4.91085
523000.0000   -5.16767
523040.0000   -4.64722
523080.0000   -4.13777
523120.0000   -5.04274
523160.0000   -5.02976
523200.0000   -5.44526
523240.0000   -4.74850
523280.0000   -5.22020
523320.0000   -5.54962
523360.0000   -5.22315
523400.0000   -5.19108
523440.0000   -5.86890
523480.0000   -5.43616
523520.0000   -5.59804
523560.0000   -5.77822
523600.0000   -5.78911
523640.0000   -5.41770
523680.0000   -4.29287
523720.0000   -5.34931
523760.0000   -5.96422
523800.0000   -6.07493
523840.0000   -5.31673
523880.0000   -6.61748
523920.0000   -4.88948
523960.0000   -5.40372
524000.0000   -5.40338
524040.0000   -5.22213
524080.0000   -4.95491
524120.0000   -5.11206
524160.0000   -5.33483
524200.0000   -5.15247
524240.0000   -6.29496
524280.0000   -5.27192
524320.0000   -4.03300
524360.0000   -4.53245
524400.0000   -4.58526
524440.0000   -4.64537
524480.0000   -4.84960
524520.0000   -6.00503
524560.0000   -4.58937
524600.0000   -5.72428
524640.0000   -5.69575
524680.0000   -6.32057
524720.0000   -5.63414
524760.0000   -3.94589
524800.0000   -6.85536
524840.0000   -5.72075
524880.0000   -5.69985
524920.0000   -5.78447
524960.0000   -5.90840
525000.0000   -6.20531
525040.0000   -6.14595
525080.0000   -5.03491
525120.0000   -5.60532
525160.0000   -5.68323
525200.0000   -6.82231
525240.0000   -6.59202
525280.0000   -5.92627
525320.0000   -5.75589
525360.0000   -5.36759
525400.0000   -6.54087
525440.0000   -5.89234
525480.0000   -5.04004
525520.0000   -5.15512
525560.0000   -5.78654
525600.0000   -5.38257
525640.0000   -4.77529
525680.0000   -6.03729
525720.0000   -5.36487
525760.0000   -5.25330
525800.0000   -5.98288
525840.0000   -6.15981
525880.0000   -6.15270
525920.0000   -6.92296
525960.0000   -6.24107
526000.0000   -6.19874
526040.0000   -5.46790
526080.0000   -5.35407
526120.0000   -5.84279
526160.0000   -5.52363
526200.0000   -6.32129
526240.0000   -5.46217
526280.0000   -6.76210
526320.0000   -7.60890
526360.0000   -6.01038
526400.0000   -6.06174
526440.0000   -5.86780
526480.0000   -6.11022
526520.0000   -5.69666
526560.0000   -6.37747
526600.0000   -5.73126
526640.0000   -6.12889
526680.0000   -5.40451
526720.0000   -5.71982
526760.0000   -5.82423
526800.0000   -5.40015
526840.0000   -4.81850
526880.0000   -5.39516
526920.0000   -5.99404
526960.0000   -5.84995
527000.0000   -6.41024
527040.0000   -5.23092
527080.0000   -5.02952
527120.0000   -5.26612
527160.0000   -4.52122
527200.0000   -4.98048
527240.0000   -5.76797
527280.0000   -4.42230
527320.0000   -5.72211
527360.0000   -4.84928
527400.0000   -5.72616
527440.0000   -4.35381
527480.0000   -4.74476
527520.0000   -6.04054
527560.0000   -4.86985
527600.0000   -5.99773
527640.0000   -4.97060
527680.0000   -6.62736
527720.0000   -5.57350
527760.0000   -4.81271
527800.0000   -6.01254
527840.0000   -5.31708
527880.0000   -6.15799
527920.0000   -5.79180
527960.0000   -5.01700
528000.0000   -4.94692
528040.0000   -4.93560
528080.0000   -4.99077
528120.0000   -6.08271
528160.0000   -4.46325
528200.0000   -4.72597
528240.0000   -4.43190
528280.0000   -4.96635
528320.0000   -5.17142
528360.0000   -5.64459
528400.0000   -5.02546
528440.0000   -4.89207
528480.0000   -4.81980
528520.0000   -4.80009
528560.0000   -4.68179
528600.0000   -4.76627
528640.0000   -4.88741
528680.0000   -5.02642
528720.0000   -5.13053
528760.0000   -5.34266
528800.0000   -5.30073
528840.0000   -5.79967
528880.0000   -5.74408
528920.0000   -5.00048
528960.0000   -5.51089
529000.0000   -4.83252
529040.0000   -5.29398
529080.0000   -4.97402
529120.0000   -4.22437
529160.0000   -4.91743
529200.0000   -4.96434
529240.0000   -4.78842
529280.0000   -4.94990
529320.0000   -4.88362
529360.0000   -5.68215
529400.0000   -6.00002
529440.0000   -6.51601
529480.0000   -5.71965
529520.0000   -5.74888
529560.0000   -5.80441
529600.0000   -5.05476
529640.0000   -5.64320
529680.0000   -5.82163
529720.0000   -5.65575
529760.0000   -4.69090
529800.0000   -4.48348
529840.0000   -5.66967
529880.0000   -5.35086
529920.0000   -5.16269
529960.0000   -5.05295
530000.0000   -3.59027
530040.0000   -4.61227
530080.0000   -4.36434
530120.0000   -4.06918
530160.0000   -4.11977
530200.0000   -5.50900
530240.0000   -5.37733
530280.0000   -5.76480
530320.0000   -5.79111
530360.0000   -5.08268
530400.0000   -4.82228
530440.0000   -4.30954
530480.0000   -5.74241
530520.0000   -4.39481
530560.0000   -4.18512
530600.0000   -4.68281
530640.0000   -4.62410
530680.0000   -5.00636
530720.0000   -4.37585
530760.0000   -5.14974
530800.0000   -4.92476
530840.0000   -4.64080
530880.0000   -5.33771
530920.0000   -4.86761
530960.0000   -4.43416
531000.0000   -5.25180
531040.0000   -6.06323
531080.0000   -5.40584
531120.0000   -4.67126
531160.0000   -4.55594
531200.0000   -5.12952
531240.0000   -4.47056
531280.0000   -4.72776
531320.0000   -5.57723
531360.0000   -5.31779
531400.0000   -5.84732
531440.0000   -4.90683
531480.0000   -4.38422
531520.0000   -3.55037
531560.0000   -4.22134
531600.0000   -4.73840
531640.0000   -3.75594
531680.0000   -4.83655
531720.0000   -4.49727
531760.0000   -4.57326
531800.0000   -4.65481
531840.0000   -4.61569
531880.0000   -5.06769
531920.0000   -4.56001
531960.0000   -4.50023
532000.0000   -4.56505
532040.0000   -4.87842
532080.0000   -3.80568
532120.0000   -3.63783
532160.0000   -4.10738
532200.0000   -4.75107
532240.0000   -5.15500
532280.0000   -5.52473
532320.0000   -4.42532
532360.0000   -5.33636
532400.0000   -5.78092
532440.0000   -5.21501
532480.0000   -5.64430
532520.0000   -5.57323
532560.0000   -4.74582
532600.0000   -5.48607
532640.0000   -4.37628
532680.0000   -5.34012
532720.0000   -5.29379
532760.0000   -5.04723
532800.0000   -5.86554
532840.0000   -5.53318
532880.0000   -5.45564
532920.0000   -4.73765
532960.0000   -5.40687
533000.0000   -4.77473
533040.0000   -4.90200
533080.0000   -5.29942
533120.0000   -5.37911
533160.0000   -4.10811
533200.0000   -4.28941
533240.0000   -5.79790
533280.0000   -5.96579
533320.0000   -5.99385
533360.0000   -5.76158
533400.0000   -5.97933
533440.0000   -5.92180
533480.0000   -5.94751
533520.0000   -5.76341
533560.0000   -5.36826
533600.0000   -5.13190
533640.0000   -5.86417
533680.0000   -5.54851
533720.0000   -4.25608
533760.0000   -5.47121
533800.0000   -5.53385
533840.0000   -5.39424
533880.0000   -5.52563
533920.0000   -5.19800
533960.0000   -4.91135
534000.0000   -4.67484
534040.0000   -4.73240
534080.0000   -4.43842
534120.0000   -5.15928
534160.0000   -4.90439
534200.0000   -4.81402
534240.0000   -4.39917
534280.0000   -4.80570
534320.0000   -4.92488
534360.0000   -5.41032
534400.0000   -5.32690
534440.0000   -5.56983
534480.0000   -4.77627
534520.0000   -4.65703
534560.0000   -5.64697
534600.0000   -5.00470
534640.0000   -6.42339
534680.0000   -5.27212
534720.0000   -5.50020
534760.0000   -5.10533
534800.0000   -5.48852
534840.0000   -5.93149
534880.0000   -6.23575
534920.0000   -5.83943
534960.0000   -5.94522
535000.0000   -5.91272
535040.0000   -5.83358
535080.0000   -6.57001
535120.0000   -6.13542
535160.0000   -6.04311
535200.0000   -5.58493
535240.0000   -6.06408
535280.0000   -5.93414
535320.0000   -5.18893
535360.0000   -5.77444
535400.0000   -6.07134
535440.0000   -6.08551
535480.0000   -5.34453
535520.0000   -6.10299
535560.0000   -5.39721
535600.0000   -5.08290
535640.0000   -5.49033
535680.0000   -5.31410
535720.0000   -5.86846
535760.0000   -4.99512
535800.0000   -5.32717
535840.0000   -4.92361
535880.0000   -5.37904
535920.0000   -5.16227
535960.0000   -4.85061
536000.0000   -3.77841
536040.0000   -5.01438
536080.0000   -6.32301
536120.0000   -5.68984
536160.0000   -5.59614
536200.0000   -4.31054
536240.0000   -3.95554
536280.0000   -5.11943
536320.0000   -5.44560
536360.0000   -5.19726
536400.0000   -4.53022
536440.0000   -4.58300
536480.0000   -4.94661
536520.0000   -4.75548
536560.0000   -5.77995
536600.0000   -5.71871
536640.0000   -5.49171
536680.0000   -5.04018
536720.0000   -4.62585
536760.0000   -3.99439
536800.0000   -4.45090
536840.0000   -5.57801
536880.0000   -4.71336
536920.0000   -5.12337
536960.0000   -3.99178
537000.0000   -5.16444
537040.0000   -5.09996
537080.0000   -6.32448
537120.0000   -5.56153
537160.0000   -6.40079
537200.0000   -5.41290
537240.0000   -5.86600
537280.0000   -5.74451
537320.0000   -6.12266
537360.0000   -5.99424
537400.0000   -4.94461
537440.0000   -3.94176
537480.0000   -6.33022
537520.0000   -5.72756
537560.0000   -5.04602
537600.0000   -4.82549
537640.0000   -6.02481
537680.0000   -6.17096
537720.0000   -5.56457
537760.0000   -6.13623
537800.0000   -6.54856
537840.0000   -6.01488
537880.0000   -6.30035
537920.0000   -5.48674
537960.0000   -6.29171
538000.0000   -6.32734
538040.0000   -5.59099
538080.0000   -6.10427
538120.0000   -4.83651
538160.0000   -4.76452
538200.0000   -5.52269
538240.0000   -4.86091
538280.0000   -5.24982
538320.0000   -5.23356
538360.0000   -4.93701
538400.0000   -4.88297
538440.0000   -5.65649
538480.0000   -5.41677
538520.0000   -6.25580
538560.0000   -5.89438
538600.0000   -5.86914
538640.0000   -5.34682
538680.0000   -4.60007
538720.0000   -6.14552
538760.0000   -5.21498
538800.0000   -4.67161
538840.0000   -5.54923
538880.0000   -5.58955
538920.0000   -5.28822
538960.0000   -5.44648
539000.0000   -5.06062
539040.0000   -5.77261
539080.0000   -6.26250
539120.0000   -5.97311
539160.0000   -5.90583
539200.0000   -5.41718
539240.0000   -5.93728
539280.0000   -5.90378
539320.0000   -5.67984
539360.0000   -3.89440
539400.0000   -5.67801
539440.0000   -5.62538
539480.0000   -5.65661
539520.0000   -6.59254
539560.0000   -6.05723
539600.0000   -6.19276
539640.0000   -5.63842
539680.0000   -4.33685
539720.0000   -5.29245
539760.0000   -5.95341
539800.0000   -6.24619
539840.0000   -6.19506
539880.0000   -5.73902
539920.0000   -5.31670
539960.0000   -6.03620
540000.0000   -4.39378
540040.0000   -5.25403
540080.0000   -5.11680
540120.0000   -5.37335
540160.0000   -4.50922
540200.0000   -4.50744
540240.0000   -5.13431
540280.0000   -5.23628
540320.0000   -5.62328
540360.0000   -4.93045
540400.0000   -4.51300
540440.0000   -4.43062
540480.0000   -4.53679
540520.0000   -3.96097
540560.0000   -4.48619
540600.0000   -4.87260
540640.0000   -5.38785
540680.0000   -4.85562
540720.0000   -5.33149
540760.0000   -5.51420
540800.0000   -4.83119
540840.0000   -5.10658
540880.0000   -5.33718
540920.0000   -4.54259
540960.0000   -4.74794
541000.0000   -4.27729
541040.0000   -4.76689
541080.0000   -4.77252
541120.0000   -4.99287
541160.0000   -4.99501
541200.0000   -5.07555
541240.0000   -4.51679
541280.0000   -4.97340
541320.0000   -5.25075
541360.0000   -5.25218
541400.0000   -4.64260
541440.0000   -5.07988
541480.0000   -4.98659
541520.0000   -5.55279
541560.0000   -4.65979
541600.0000   -5.23379
541640.0000   -4.52070
541680.0000   -4.71130
541720.0000   -5.16644
541760.0000   -4.91412
541800.0000   -5.17182
541840.0000   -3.99568
541880.0000   -4.92392
541920.0000   -4.43943
541960.0000   -5.51333
542000.0000   -5.84681
542040.0000   -5.19082
542080.0000   -5.24079
542120.0000   -4.54537
542160.0000   -4.37647
542200.0000   -5.16561
542240.0000   -4.53563
542280.0000   -4.70568
542320.0000   -5.24571
542360.0000   -4.78272
542400.0000   -4.97941
542440.0000   -5.95771
542480.0000   -5.33900
542520.0000   -6.07527
542560.0000   -6.04036
542600.0000   -6.82671
542640.0000   -6.03285
542680.0000   -5.24000
542720.0000   -4.84626
542760.0000   -5.85390
542800.0000   -6.28455
542840.0000   -4.38547
542880.0000   -4.75799
542920.0000   -5.70224
542960.0000   -4.94830
543000.0000   -5.25414
543040.0000   -4.16868
543080.0000   -5.34988
543120.0000   -4.89319
543160.0000   -5.63417
543200.0000   -4.46324
543240.0000   -5.27380
543280.0000   -5.15361
543320.0000   -5.07541
543360.0000   -5.91434
543400.0000   -5.74406
543440.0000   -5.89360
543480.0000   -6.18892
543520.0000   -4.67340
543560.0000   -5.66827
543600.0000   -5.63913
543640.0000   -5.88019
543680.0000   -5.38097
543720.0000   -6.38132
543760.0000   -6.48383
543800.0000   -5.48749
543840.0000   -5.41192
543880.0000   -4.70650
543920.0000   -5.89717
543960.0000   -5.43210
544000.0000   -5.67708
544040.0000   -5.97502
544080.0000   -6.12765
544120.0000   -5.49316
544160.0000   -6.53888
544200.0000   -4.66160
544240.0000   -5.20208
544280.0000   -6.41280
544320.0000   -5.16612
544360.0000   -6.64820
544400.0000   -6.25925
544440.0000   -6.02127
544480.0000   -5.57777
544520.0000   -6.67754
544560.0000   -5.64474
544600.0000   -4.95636
544640.0000   -6.01985
544680.0000   -5.65536
544720.0000   -5.19511
544760.0000   -6.01924
544800.0000   -5.46566
544840.0000   -4.91152
544880.0000   -6.00757
544920.0000   -4.89519
544960.0000   -5.42570
545000.0000   -4.36997
545040.0000   -6.03692
545080.0000   -6.28284
545120.0000   -5.88458
545160.0000   -6.19894
545200.0000   -5.98969
545240.0000   -5.00965
545280.0000   -5.36978
545320.0000   -5.69512
545360.0000   -5.45944
545400.0000   -6.21935
545440.0000   -5.78876
545480.0000   -6.11367
545520.0000   -5.60892
545560.0000   -4.89029
545600.0000   -5.86706
545640.0000   -6.63024
545680.0000   -6.10107
545720.0000   -5.66878
545760.0000   -5.75796
545800.0000   -6.36174
545840.0000   -6.11916
545880.0000   -5.41934
545920.0000   -5.01125
545960.0000   -4.73994
546000.0000   -5.85360
546040.0000   -6.04137
546080.0000   -4.97370
546120.0000   -5.29957
546160.0000   -4.89477
546200.0000   -4.79995
546240.0000   -5.24123
546280.0000   -4.16636
546320.0000   -4.75535
546360.0000   -5.32654
546400.0000   -5.19666
546440.0000   -4.69916
546480.0000   -5.44108
546520.0000   -4.49500
546560.0000   -5.46934
546600.0000   -5.72678
546640.0000   -5.24162
546680.0000   -5.74054
546720.0000   -5.54827
546760.0000   -5.19195
546800.0000   -5.43458
546840.0000   -5.96088
546880.0000   -5.77804
546920.0000   -5.28802
546960.0000   -5.54226
547000.0000   -5.21185
547040.0000   -5.41264
547080.0000   -4.81720
547120.0000   -4.97975
547160.0000   -5.10900
547200.0000   -6.29707
547240.0000   -6.21951
547280.0000   -5.44844
547320.0000   -5.30065
547360.0000   -6.59971
547400.0000   -5.91768
547440.0000   -5.33044
547480.0000   -5.73856
547520.0000   -6.25451
547560.0000   -5.76188
547600.0000   -5.73230
547640.0000   -6.75750
547680.0000   -6.70475
547720.0000   -6.03599
547760.0000   -5.47718
547800.0000   -5.74756
547840.0000   -5.20724
547880.0000   -4.62968
547920.0000   -5.46438
547960.0000   -5.11305
548000.0000   -5.66699
548040.0000   -4.70036
548080.0000   -5.46717
548120.0000   -4.86772
548160.0000   -4.69198
548200.0000   -5.40159
548240.0000   -5.43746
548280.0000   -5.40643
548320.0000   -5.66911
548360.0000   -5.71597
548400.0000   -5.29617
548440.0000   -5.41538
548480.0000   -6.30075
548520.0000   -5.68786
548560.0000   -6.42666
548600.0000   -6.06678
548640.0000   -5.24768
548680.0000   -5.22492
548720.0000   -5.49249
548760.0000   -5.96975
548800.0000   -5.05209
548840.0000   -6.32729
548880.0000   -6.43789
548920.0000   -5.09509
548960.0000   -5.69783
549000.0000   -5.83269
549040.0000   -6.01783
549080.0000   -5.69607
549120.0000   -4.95611
549160.0000   -6.08035
549200.0000   -5.68763
549240.0000   -5.42404
549280.0000   -5.21094
549320.0000   -5.75755
549360.0000   -5.17888
549400.0000   -5.83083
549440.0000   -5.69009
549480.0000   -5.61567
549520.0000   -5.61200
549560.0000   -4.86170
549600.0000   -4.79735
549640.0000   -4.82568
549680.0000   -5.69336
549720.0000   -5.63342
549760.0000   -4.47613
549800.0000   -3.93935
549840.0000   -5.41876
549880.0000   -5.04950
549920.0000   -5.16260
549960.0000   -4.20943
550000.0000   -4.23965
550040.0000   -4.30662
550080.0000   -4.35793
550120.0000   -4.74559
550160.0000   -4.39186
550200.0000   -5.97445
550240.0000   -4.50964
550280.0000   -5.29150
550320.0000   -4.73291
550360.0000   -5.02066
550400.0000   -5.78614
550440.0000   -5.35480
550480.0000   -5.72093
550520.0000   -5.43829
550560.0000   -5.58202
550600.0000   -5.27515
550640.0000   -5.39907
550680.0000   -5.51003
550720.0000   -4.81390
550760.0000   -4.63904
550800.0000   -4.10779
550840.0000   -5.22711
550880.0000   -5.02175
550920.0000   -5.73235
550960.0000   -5.01942
551000.0000   -5.83508
551040.0000   -5.91003
551080.0000   -5.40382
551120.0000   -4.98819
551160.0000   -5.03728
551200.0000   -5.87243
551240.0000   -5.87648
551280.0000   -5.43516
551320.0000   -5.73870
551360.0000   -5.98974
551400.0000   -5.59933
551440.0000   -5.90117
551480.0000   -5.85612
551520.0000   -5.66850
551560.0000   -5.10388
551600.0000   -5.43752
551640.0000   -5.56300
551680.0000   -5.13831
551720.0000   -5.42854
551760.0000   -4.84242
551800.0000   -5.70148
551840.0000   -4.86185
551880.0000   -4.70798
551920.0000   -4.02273
551960.0000   -4.16717
552000.0000   -4.21052
552040.0000   -5.25933
552080.0000   -4.09494
552120.0000   -4.30962
552160.0000   -4.43092
552200.0000   -4.55059
552240.0000   -4.23450
552280.0000   -4.33859
552320.0000   -4.29337
552360.0000   -5.21747
552400.0000   -4.97212
552440.0000   -4.63759
552480.0000   -5.22327
552520.0000   -4.81248
552560.0000   -5.29745
552600.0000   -5.50477
552640.0000   -5.65900
552680.0000   -5.95402
552720.0000   -3.82731
552760.0000   -4.92413
552800.0000   -4.96762
552840.0000   -4.55297
552880.0000   -5.93081
552920.0000   -5.66469
552960.0000   -5.12256
553000.0000   -4.39845
553040.0000   -5.11791
553080.0000   -4.60688
553120.0000   -4.75224
553160.0000   -4.58550
553200.0000   -4.18263
553240.0000   -4.19393
553280.0000   -5.07670
553320.0000   -4.21198
553360.0000   -5.33247
553400.0000   -5.62141
553440.0000   -6.41571
553480.0000   -4.94872
553520.0000   -5.88074
553560.0000   -5.13256
553600.0000   -5.80171
553640.0000   -5.47301
553680.0000   -6.10112
553720.0000   -6.14032
553760.0000   -5.88583
553800.0000   -5.18024
553840.0000   -5.96944
553880.0000   -5.73120
553920.0000   -5.13756
553960.0000   -5.52901
554000.0000   -5.68031
554040.0000   -5.67879
554080.0000   -5.43021
554120.0000   -5.13899
554160.0000   -4.65012
554200.0000   -4.80611
554240.0000   -5.16185
554280.0000   -5.03730
554320.0000   -5.05820
554360.0000   -4.97341
554400.0000   -4.74756
554440.0000   -6.15166
554480.0000   -4.93323
554520.0000   -5.53178
554560.0000   -3.83966
554600.0000   -5.95087
554640.0000   -4.91151
554680.0000   -4.76825
554720.0000   -4.86215
554760.0000   -4.45141
554800.0000   -4.97139
554840.0000   -5.41872
554880.0000   -4.40286
554920.0000   -5.82000
554960.0000   -5.69253
555000.0000   -4.17528
555040.0000   -5.66736
555080.0000   -4.76481
555120.0000   -5.44207
555160.0000   -4.81715
555200.0000   -5.01501
555240.0000   -4.88991
555280.0000   -4.34920
555320.0000   -4.96031
555360.0000   -5.12819
555400.0000   -6.08957
555440.0000   -5.51447
555480.0000   -5.67357
555520.0000   -5.00676
555560.0000   -6.31196
555600.0000   -4.96316
555640.0000   -5.91474
555680.0000   -5.42373
555720.0000   -3.76768
555760.0000   -4.13972
555800.0000   -5.76982
555840.0000   -5.61871
555880.0000   -6.01585
555920.0000   -6.20014
555960.0000   -6.24464
556000.0000   -6.38589
556040.0000   -6.58153
556080.0000   -5.02048
556120.0000   -3.64342
556160.0000   -5.19947
556200.0000   -5.50096
556240.0000   -5.24930
556280.0000   -4.32435
556320.0000   -5.46908
556360.0000   -5.50846
556400.0000   -4.88960
556440.0000   -4.96144
556480.0000   -6.23936
556520.0000   -4.51649
556560.0000   -4.94187
556600.0000   -5.63574
556640.0000   -6.73833
556680.0000   -5.79749
556720.0000   -5.36555
556760.0000   -6.03088
556800.0000   -5.40855
556840.0000   -4.92657
556880.0000   -4.49991
556920.0000   -4.76969
556960.0000   -5.55137
557000.0000   -5.97319
557040.0000   -5.60841
557080.0000   -4.60314
557120.0000   -5.51226
557160.0000   -5.02593
557200.0000   -5.47582
557240.0000   -5.45917
557280.0000   -4.94416
557320.0000   -4.97730
557360.0000   -5.22316
557400.0000   -5.59830
557440.0000   -5.29224
557480.0000   -6.46417
557520.0000   -5.63271
557560.0000   -6.08679
557600.0000   -5.03896
557640.0000   -5.59640
557680.0000   -6.95056
557720.0000   -5.60183
557760.0000   -5.23115
557800.0000   -5.48502
557840.0000   -5.85605
557880.0000   -5.26270
557920.0000   -5.73286
557960.0000   -4.91386
558000.0000   -5.86358
558040.0000   -5.30219
558080.0000   -5.15574
558120.0000   -6.47002
558160.0000   -6.43545
558200.0000   -5.57710
558240.0000   -5.65164
558280.0000   -4.76393
558320.0000   -5.68246
558360.0000   -5.70721
558400.0000   -5.70098
558440.0000   -5.93844
558480.0000   -5.39880
558520.0000   -5.52273
558560.0000   -5.29571
558600.0000   -4.62227
558640.0000   -4.37272
558680.0000   -5.53469
558720.0000   -5.17724
558760.0000   -5.47227
558800.0000   -4.90852
558840.0000   -5.66038
558880.0000   -5.76897
558920.0000   -4.89567
558960.0000   -5.82957
559000.0000   -5.97496
559040.0000   -6.16694
559080.0000   -5.96200
559120.0000   -4.49342
559160.0000   -4.80739
559200.0000   -4.20627
559240.0000   -3.93053
559280.0000   -5.20613
559320.0000   -4.03892
559360.0000   -5.35165
559400.0000   -4.84732
559440.0000   -4.06348
559480.0000   -4.51971
559520.0000   -4.50576
559560.0000   -4.77106
559600.0000   -5.32737
559640.0000   -4.79177
559680.0000   -4.67054
559720.0000   -5.90280
559760.0000   -5.09078
559800.0000   -5.29662
559840.0000   -6.34121
559880.0000   -5.53675
559920.0000   -5.71041
559960.0000   -5.87865
560000.0000   -6.94922
560040.0000   -5.69384
560080.0000   -5.58558
560120.0000   -4.57979
560160.0000   -5.94387
560200.0000   -5.11046
560240.0000   -5.50179
560280.0000   -4.39449
560320.0000   -5.11332
560360.0000   -6.37807
560400.0000   -5.55050
560440.0000   -6.80609
560480.0000   -5.81248
560520.0000   -5.02586
560560.0000   -5.54284
560600.0000   -6.07202
560640.0000   -6.35233
560680.0000   -6.69212
560720.0000   -4.97283
560760.0000   -6.06355
560800.0000   -6.59700
560840.0000   -5.84745
560880.0000   -6.43894
560920.0000   -7.08422
560960.0000   -7.44044
561000.0000   -5.28747
561040.0000   -5.72913
561080.0000   -4.89399
561120.0000   -4.92979
561160.0000   -5.02300
561200.0000   -5.30866
561240.0000   -5.53586
561280.0000   -5.40568
561320.0000   -5.32366
561360.0000   -5.20665
561400.0000   -6.28971
561440.0000   -5.86164
561480.0000   -5.72956
561520.0000   -6.06578
561560.0000   -5.55255
561600.0000   -4.83607
561640.0000   -5.30436
561680.0000   -6.02674
561720.0000   -5.23238
561760.0000   -6.00439
561800.0000   -5.93659
561840.0000   -6.51950
561880.0000   -5.26331
561920.0000   -5.50207
561960.0000   -4.43813
562000.0000   -6.01802
562040.0000   -5.15751
562080.0000   -5.06805
562120.0000   -4.80486
562160.0000   -5.87355
562200.0000   -4.88888
562240.0000   -4.03048
562280.0000   -5.10671
562320.0000   -4.26610
562360.0000   -4.16936
562400.0000   -4.43586
562440.0000   -3.96919
562480.0000   -4.61384
562520.0000   -4.45395
562560.0000   -5.05073
562600.0000   -3.54943
562640.0000   -4.71935
562680.0000   -4.25830
562720.0000   -3.97787
562760.0000   -4.56247
562800.0000   -4.71323
562840.0000   -4.04760
562880.0000   -4.97839
562920.0000   -5.46606
562960.0000   -5.20805
563000.0000   -4.87856
563040.0000   -4.36698
563080.0000   -4.38248
563120.0000   -3.52263
563160.0000   -3.99484
563200.0000   -4.90359
563240.0000   -5.43122
563280.0000   -4.91038
563320.0000   -5.96822
563360.0000   -5.17390
563400.0000   -5.34957
563440.0000   -5.10082
563480.0000   -4.79643
563520.0000   -4.42114
563560.0000   -4.61914
563600.0000   -4.23235
563640.0000   -3.82582
563680.0000   -5.24958
563720.0000   -5.07387
563760.0000   -4.31472
563800.0000   -4.78705
563840.0000   -4.31242
563880.0000   -5.35154
563920.0000   -4.51888
563960.0000   -4.27128
564000.0000   -5.41980
564040.0000   -4.67138
564080.0000   -4.56143
564120.0000   -5.18375
564160.0000   -4.58913
564200.0000   -5.97957
564240.0000   -4.76532
564280.0000   -5.47588
564320.0000   -5.16403
564360.0000   -4.81088
564400.0000   -3.76717
564440.0000   -4.74684
564480.0000   -4.65679
564520.0000   -4.11011
564560.0000   -4.67251
564600.0000   -4.46923
564640.0000   -4.50731
564680.0000   -4.92331
564720.0000   -5.40636
564760.0000   -5.54690
564800.0000   -5.25861
564840.0000   -4.03107
564880.0000   -3.74831
564920.0000   -4.54551
564960.0000   -4.44437
565000.0000   -4.92998
565040.0000   -4.41485
565080.0000   -4.78487
565120.0000   -4.65021
565160.0000   -4.73044
565200.0000   -4.27772
565240.0000   -5.29799
565280.0000   -4.53687
565320.0000   -5.45385
565360.0000   -5.49201
565400.0000   -5.28790
565440.0000   -5.28058
565480.0000   -6.63521
565520.0000   -5.42564
565560.0000   -6.28361
565600.0000   -5.77979
565640.0000   -4.87169
565680.0000   -5.49208
565720.0000   -4.69269
565760.0000   -5.54967
565800.0000   -5.00841
565840.0000   -4.75977
565880.0000   -5.14126
565920.0000   -5.75678
565960.0000   -4.95498
566000.0000   -5.21329
566040.0000   -5.04376
566080.0000   -4.86631
566120.0000   -4.85156
566160.0000   -5.59322
566200.0000   -4.86494
566240.0000   -4.71512
566280.0000   -4.77008
566320.0000   -5.02924
566360.0000   -5.27175
566400.0000   -4.69553
566440.0000   -4.25556
566480.0000   -4.29046
566520.0000   -3.58402
566560.0000   -5.20512
566600.0000   -3.81768
566640.0000   -4.13134
566680.0000   -3.47550
566720.0000   -4.81015
566760.0000   -3.62031
566800.0000   -3.27769
566840.0000   -3.60077
566880.0000   -4.79587
566920.0000   -4.07890
566960.0000   -3.13101
567000.0000   -4.00177
567040.0000   -3.78518
567080.0000   -4.40484
567120.0000   -4.27590
567160.0000   -4.63253
567200.0000   -4.67579
567240.0000   -4.45319
567280.0000   -4.49941
567320.0000   -4.05959
567360.0000   -4.54029
567400.0000   -5.03394
567440.0000   -5.67955
567480.0000   -5.02378
567520.0000   -4.30367
567560.0000   -4.17348
567600.0000   -4.29525
567640.0000   -4.28708
567680.0000   -3.92144
567720.0000   -4.30769
567760.0000   -3.56136
567800.0000   -4.16660
567840.0000   -4.38076
567880.0000   -4.71035
567920.0000   -5.19479
567960.0000   -4.06504
568000.0000   -4.43163
568040.0000   -5.71831
568080.0000   -4.66551
568120.0000   -5.11637
568160.0000   -4.89054
568200.0000   -5.23781
568240.0000   -5.39844
568280.0000   -4.73501
568320.0000   -4.80192
568360.0000   -4.51335
568400.0000   -5.37858
568440.0000   -5.69785
568480.0000   -4.71507
568520.0000   -5.28492
568560.0000   -5.79126
568600.0000   -5.11010
568640.0000   -5.02638
568680.0000   -4.88649
568720.0000   -4.64721
568760.0000   -5.18102
568800.0000   -4.50608
568840.0000   -5.36069
568880.0000   -4.63209
568920.0000   -4.96001
568960.0000   -4.87169
569000.0000   -5.06504
569040.0000   -5.77795
569080.0000   -5.80076
569120.0000   -5.18108
569160.0000   -5.56020
569200.0000   -5.15886
569240.0000   -5.47426
569280.0000   -5.96904
569320.0000   -6.04347
569360.0000   -4.51110
569400.0000   -5.16539
569440.0000   -4.44418
569480.0000   -4.70079
569520.0000   -5.04296
569560.0000   -5.79374
569600.0000   -5.20927
569640.0000   -4.41655
569680.0000   -4.78195
569720.0000   -4.97951
569760.0000   -4.62677
569800.0000   -3.94897
569840.0000   -4.32945
569880.0000   -4.44086
569920.0000   -5.15658
569960.0000   -5.37770
570000.0000   -4.45067
570040.0000   -5.36975
570080.0000   -5.48571
570120.0000   -4.99360
570160.0000   -4.30543
570200.0000   -4.36055
570240.0000   -3.95025
570280.0000   -4.03345
570320.0000   -4.72764
570360.0000   -4.18753
570400.0000   -4.98271
570440.0000   -4.80348
570480.0000   -4.99675
570520.0000   -5.23086
570560.0000   -4.85083
570600.0000   -4.40729
570640.0000   -4.27025
570680.0000   -4.02906
570720.0000   -5.12033
570760.0000   -5.05283
570800.0000   -4.79598
570840.0000   -4.55104
570880.0000   -4.27647
570920.0000   -4.70366
570960.0000   -4.48687
571000.0000   -4.14420
571040.0000   -4.58068
571080.0000   -4.50994
571120.0000   -4.93248
571160.0000   -4.55940
571200.0000   -4.02267
571240.0000   -4.88042
571280.0000   -5.28503
571320.0000   -4.97756
571360.0000   -4.93603
571400.0000   -4.86143
571440.0000   -4.89649
571480.0000   -4.51496
571520.0000   -3.59600
571560.0000   -3.76543
571600.0000   -4.77183
571640.0000   -5.24183
571680.0000   -5.90673
571720.0000   -4.39174
571760.0000   -4.55688
571800.0000   -5.01159
571840.0000   -3.98674
571880.0000   -4.42972
571920.0000   -5.59418
571960.0000   -4.88669
572000.0000   -4.21422
572040.0000   -4.74330
572080.0000   -4.52126
572120.0000   -4.33780
572160.0000   -3.69520
572200.0000   -3.89389
572240.0000   -5.19561
572280.0000   -5.33226
572320.0000   -5.21652
572360.0000   -5.04209
572400.0000   -5.53218
572440.0000   -4.94273
572480.0000   -4.92593
572520.0000   -5.36706
572560.0000   -5.40339
572600.0000   -5.27150
572640.0000   -3.99708
572680.0000   -4.95675
572720.0000   -5.25045
572760.0000   -5.12626
572800.0000   -5.31771
572840.0000   -5.21002
572880.0000   -5.79930
572920.0000   -5.36173
572960.0000   -5.71720
573000.0000   -4.24943
573040.0000   -5.42278
573080.0000   -3.86125
573120.0000   -4.23232
573160.0000   -4.59670
573200.0000   -4.87247
573240.0000   -4.78468
573280.0000   -3.85864
573320.0000   -4.85309
573360.0000   -4.25475
573400.0000   -4.48913
573440.0000   -3.98410
573480.0000   -4.79935
573520.0000   -5.16770
573560.0000   -4.36130
573600.0000   -5.09191
573640.0000   -5.23437
573680.0000   -5.29254
573720.0000   -5.69919
573760.0000   -4.67980
573800.0000   -4.83531
573840.0000   -5.05168
573880.0000   -5.41340
573920.0000   -5.32421
573960.0000   -6.06329
574000.0000   -5.58073
574040.0000   -4.81379
574080.0000   -4.35536
574120.0000   -4.56861
574160.0000   -5.77671
574200.0000   -5.05924
574240.0000   -4.55019
574280.0000   -5.15889
574320.0000   -5.29522
574360.0000   -5.09371
574400.0000   -5.39381
574440.0000   -4.88693
574480.0000   -5.04124
574520.0000   -4.91220
574560.0000   -5.23666
574600.0000   -5.26050
574640.0000   -6.45235
574680.0000   -5.17731
574720.0000   -5.28396
574760.0000   -5.05886
574800.0000   -5.94085
574840.0000   -4.65790
574880.0000   -4.44973
574920.0000   -5.34660
574960.0000   -4.22784
575000.0000   -5.17345
575040.0000   -4.89544
575080.0000   -4.63471
575120.0000   -5.36933
575160.0000   -4.13998
575200.0000   -5.25768
575240.0000   -4.87075
575280.0000   -4.95288
575320.0000   -5.37733
575360.0000   -4.79429
575400.0000   -5.09487
575440.0000   -5.04294
575480.0000   -4.88317
575520.0000   -5.05332
575560.0000   -4.50966
575600.0000   -4.72560
575640.0000   -4.92484
575680.0000   -4.98702
575720.0000   -4.83936
575760.0000   -4.59463
575800.0000   -4.79009
575840.0000   -5.16660
575880.0000   -5.06775
575920.0000   -3.59934
575960.0000   -4.45532
576000.0000   -5.45120
576040.0000   -5.02375
576080.0000   -5.30238
576120.0000   -4.96654
576160.0000   -4.92704
576200.0000   -4.04804
576240.0000   -3.73027
576280.0000   -3.85546
576320.0000   -5.25520
576360.0000   -4.20727
576400.0000   -5.19329
576440.0000   -4.76419
576480.0000   -4.96766
576520.0000   -4.96070
576560.0000   -5.07283
576600.0000   -5.24951
576640.0000   -5.15270
576680.0000   -4.96833
576720.0000   -4.84411
576760.0000   -4.78754
576800.0000   -3.77811
576840.0000   -4.45143
576880.0000   -5.27904
576920.0000   -5.18040
576960.0000   -4.49860
577000.0000   -5.11813
577040.0000   -5.00385
577080.0000   -4.00638
577120.0000   -4.45211
577160.0000   -4.53983
577200.0000   -4.71362
577240.0000   -4.98705
577280.0000   -4.86424
577320.0000   -3.93330
577360.0000   -4.17785
577400.0000   -5.55153
577440.0000   -4.60274
577480.0000   -4.72051
577520.0000   -4.15711
577560.0000   -5.17616
577600.0000   -5.15406
577640.0000   -4.85992
577680.0000   -4.01168
577720.0000   -4.97651
577760.0000   -5.00286
577800.0000   -4.96954
577840.0000   -4.65329
577880.0000   -5.00027
577920.0000   -4.16247
577960.0000   -4.63602
578000.0000   -5.81525
578040.0000   -3.74168
578080.0000   -4.73691
578120.0000   -5.09236
578160.0000   -4.10832
578200.0000   -4.81159
578240.0000   -5.54946
578280.0000   -4.60052
578320.0000   -4.95932
578360.0000   -5.48157
578400.0000   -4.53135
578440.0000   -4.47354
578480.0000   -5.19283
578520.0000   -4.84577
578560.0000   -4.58051
578600.0000   -4.83621
578640.0000   -4.79885
578680.0000   -5.60223
578720.0000   -5.32679
578760.0000   -4.76847
578800.0000   -5.38428
578840.0000   -4.48733
578880.0000   -5.27927
578920.0000   -5.51272
578960.0000   -5.09520
579000.0000   -5.05764
579040.0000   -4.60892
579080.0000   -5.16180
579120.0000   -5.76222
579160.0000   -5.28439
579200.0000   -4.93869
579240.0000   -5.21293
579280.0000   -4.94826
579320.0000   -5.22923
579360.0000   -5.34289
579400.0000   -5.31051
579440.0000   -5.02601
579480.0000   -5.32931
579520.0000   -4.18339
579560.0000   -5.04927
579600.0000   -5.29153
579640.0000   -5.45474
579680.0000   -4.42393
579720.0000   -5.46608
579760.0000   -4.66886
579800.0000   -5.05967
579840.0000   -5.61743
579880.0000   -4.74652
579920.0000   -6.16016
579960.0000   -5.12266
580000.0000   -5.90178
580040.0000   -4.56046
580080.0000   -3.77420
580120.0000   -5.12562
580160.0000   -4.55362
580200.0000   -4.94003
580240.0000   -5.01635
580280.0000   -5.36674
580320.0000   -5.91991
580360.0000   -5.59271
580400.0000   -4.42471
580440.0000   -4.68398
580480.0000   -5.58395
580520.0000   -5.02111
580560.0000   -4.86439
580600.0000   -5.05634
580640.0000   -4.63881
580680.0000   -4.85741
580720.0000   -3.58894
580760.0000   -3.91795
580800.0000   -4.66508
580840.0000   -4.50409
580880.0000   -4.54226
580920.0000   -5.02862
580960.0000   -5.18168
581000.0000   -5.04891
581040.0000   -5.15520
581080.0000   -4.78610
581120.0000   -4.46677
581160.0000   -5.16360
581200.0000   -5.02299
581240.0000   -4.35802
581280.0000   -4.24574
581320.0000   -5.31246
581360.0000   -4.63585
581400.0000   -4.17883
581440.0000   -3.97080
581480.0000   -5.02100
581520.0000   -5.35027
581560.0000   -5.13287
581600.0000   -5.00973
581640.0000   -4.80783
581680.0000   -5.00830
581720.0000   -5.11294
581760.0000   -5.26494
581800.0000   -4.27722
581840.0000   -3.86575
581880.0000   -4.72465
581920.0000   -4.52494
581960.0000   -4.28738
582000.0000   -5.15243
582040.0000   -5.83771
582080.0000   -5.81738
582120.0000   -5.67010
582160.0000   -5.30820
582200.0000   -4.85004
582240.0000   -4.73245
582280.0000   -4.17891
582320.0000   -4.73273
582360.0000   -5.72580
582400.0000   -5.10100
582440.0000   -5.70352
582480.0000   -4.57986
582520.0000   -4.27499
582560.0000   -4.92260
582600.0000   -4.88011
582640.0000   -4.23506
582680.0000   -5.03735
582720.0000   -5.69311
582760.0000   -6.23737
582800.0000   -5.22131
582840.0000   -5.00696
582880.0000   -4.20668
582920.0000   -4.46419
582960.0000   -4.17693
583000.0000   -3.91995
583040.0000   -5.41408
583080.0000   -4.70650
583120.0000   -4.93745
583160.0000   -4.77208
583200.0000   -4.03573
583240.0000   -3.78429
583280.0000   -4.66060
583320.0000   -4.49308
583360.0000   -5.00182
583400.0000   -5.22179
583440.0000   -4.94838
583480.0000   -5.18367
583520.0000   -5.12952
583560.0000   -4.98779
583600.0000   -5.12967
583640.0000   -5.16528
583680.0000   -4.61601
583720.0000   -4.79292
583760.0000   -5.34455
583800.0000   -4.15800
583840.0000   -3.62635
583880.0000   -4.50205
583920.0000   -4.63218
583960.0000   -4.41013
584000.0000   -5.27708
584040.0000   -4.67296
584080.0000   -4.25002
584120.0000   -4.95378
584160.0000   -5.10684
584200.0000   -5.12559
584240.0000   -5.07165
584280.0000   -4.46000
584320.0000   -4.76766
584360.0000   -4.51331
584400.0000   -3.91963
584440.0000   -3.09844
584480.0000   -4.10411
584520.0000   -4.15448
584560.0000   -4.30979
584600.0000   -4.51569
584640.0000   -3.60464
584680.0000   -3.46264
584720.0000   -3.71139
584760.0000   -3.27543
584800.0000   -3.65963
584840.0000   -4.92907
584880.0000   -4.80226
584920.0000   -4.32068
584960.0000   -4.87500
585000.0000   -4.53763
585040.0000   -4.50758
585080.0000   -4.06224
585120.0000   -4.33394
585160.0000   -4.56811
585200.0000   -4.50473
585240.0000   -4.71967
585280.0000   -4.49654
585320.0000   -5.02473
585360.0000   -4.05744
585400.0000   -4.96711
585440.0000   -5.03178
585480.0000   -4.75777
585520.0000   -4.52188
585560.0000   -5.58598
585600.0000   -5.09371
585640.0000   -4.73513
585680.0000   -4.91241
585720.0000   -4.37215
585760.0000   -4.48069
585800.0000   -4.96266
585840.0000   -5.38957
585880.0000   -5.25734
585920.0000   -5.47958
585960.0000   -5.15109
586000.0000   -3.78874
586040.0000   -3.73789
586080.0000   -3.92585
586120.0000   -4.22032
586160.0000   -5.15802
586200.0000   -4.43426
586240.0000   -4.53926
586280.0000   -3.57178
586320.0000   -3.84427
586360.0000   -3.66324
586400.0000   -3.91245
586440.0000   -4.98769
586480.0000   -4.19313
586520.0000   -4.35644
586560.0000   -4.16775
586600.0000   -4.17473
586640.0000   -4.23671
586680.0000   -5.30417
586720.0000   -4.61426
586760.0000   -5.02324
586800.0000   -5.36208
586840.0000   -5.07551
586880.0000   -4.87235
586920.0000   -5.19619
586960.0000   -4.81233
587000.0000   -5.34394
587040.0000   -4.32315
587080.0000   -5.55909
587120.0000   -4.58633
587160.0000   -4.49776
587200.0000   -4.24514
587240.0000   -4.61829
587280.0000   -4.07119
587320.0000   -4.72620
587360.0000   -4.74130
587400.0000   -3.89150
587440.0000   -4.76162
587480.0000   -4.44977
587520.0000   -5.52111
587560.0000   -4.41861
587600.0000   -4.61063
587640.0000   -4.75396
587680.0000   -3.91809
587720.0000   -5.38910
587760.0000   -5.31356
587800.0000   -4.55579
587840.0000   -5.64777
587880.0000   -5.20921
587920.0000   -4.54760
587960.0000   -4.68488
588000.0000   -4.11415
588040.0000   -4.27074
588080.0000   -4.30470
588120.0000   -4.53249
588160.0000   -4.93273
588200.0000   -4.58646
588240.0000   -4.49489
588280.0000   -5.18371
588320.0000   -4.85626
588360.0000   -4.38947
588400.0000   -4.78908
588440.0000   -5.50368
588480.0000   -6.19348
588520.0000   -5.26846
588560.0000   -4.91599
588600.0000   -4.79736
588640.0000   -4.69573
588680.0000   -4.54091
588720.0000   -5.17668
588760.0000   -5.29842
588800.0000   -5.98494
588840.0000   -5.99011
588880.0000   -6.21485
588920.0000   -6.19898
588960.0000   -5.25592
589000.0000   -5.99094
589040.0000   -6.25217
589080.0000   -6.02958
589120.0000   -5.76607
589160.0000   -5.21847
589200.0000   -5.87581
589240.0000   -6.10772
589280.0000   -5.64065
589320.0000   -5.86801
589360.0000   -6.03549
589400.0000   -5.61064
589440.0000   -6.03814
589480.0000   -6.08695
589520.0000   -6.23293
589560.0000   -5.93635
589600.0000   -4.93530
589640.0000   -5.03564
589680.0000   -4.90721
589720.0000   -4.64172
589760.0000   -6.08224
589800.0000   -5.76783
589840.0000   -5.45471
589880.0000   -5.32477
589920.0000   -5.83726
589960.0000   -6.37209
590000.0000   -5.52666
590040.0000   -5.13365
590080.0000   -4.69692
590120.0000   -4.82723
590160.0000   -5.79054
590200.0000   -5.16024
590240.0000   -4.71703
590280.0000   -5.28172
590320.0000   -5.83228
590360.0000   -4.76286
590400.0000   -4.73156
590440.0000   -5.58958
590480.0000   -5.00435
590520.0000   -5.16818
590560.0000   -4.70312
590600.0000   -5.26471
590640.0000   -4.52147
590680.0000   -5.43227
590720.0000   -5.12667
590760.0000   -5.67102
590800.0000   -4.76616
590840.0000   -5.53772
590880.0000   -5.57370
590920.0000   -5.91290
590960.0000   -4.70760
591000.0000   -5.26809
591040.0000   -4.58419
591080.0000   -4.84245
591120.0000   -4.62517
591160.0000   -4.98543
591200.0000   -5.48622
591240.0000   -4.42986
591280.0000   -4.70400
591320.0000   -4.63290
591360.0000   -5.05836
591400.0000   -4.30491
591440.0000   -4.53098
591480.0000   -3.96217
591520.0000   -4.48447
591560.0000   -4.98867
591600.0000   -5.39779
591640.0000   -4.61762
591680.0000   -5.08311
591720.0000   -4.86482
591760.0000   -4.05197
591800.0000   -4.73449
591840.0000   -5.51046
591880.0000   -4.85768
591920.0000   -5.73089
591960.0000   -4.93166
592000.0000   -5.15596
592040.0000   -5.32062
592080.0000   -5.24876
592120.0000   -5.22369
592160.0000   -5.33308
592200.0000   -6.01097
592240.0000   -5.17523
592280.0000   -4.34196
592320.0000   -5.00230
592360.0000   -4.52210
592400.0000   -4.91321
592440.0000   -5.39028
592480.0000   -5.09557
592520.0000   -5.36709
592560.0000   -5.42554
592600.0000   -5.12580
592640.0000   -4.86220
592680.0000   -4.48060
592720.0000   -5.87935
592760.0000   -5.65860
592800.0000   -6.11448
592840.0000   -4.66575
592880.0000   -5.51233
592920.0000   -5.43229
592960.0000   -5.21305
593000.0000   -5.38028
593040.0000   -6.16548
593080.0000   -5.91275
593120.0000   -5.84314
593160.0000   -5.50609
593200.0000   -5.72577
593240.0000   -5.98001
593280.0000   -6.28915
593320.0000   -5.10202
593360.0000   -4.95066
593400.0000   -4.86724
593440.0000   -5.19532
593480.0000   -5.76694
593520.0000   -4.36503
593560.0000   -5.49443
593600.0000   -5.01278
593640.0000   -4.95193
593680.0000   -5.57154
593720.0000   -5.30584
593760.0000   -4.81604
593800.0000   -5.55365
593840.0000   -5.52931
593880.0000   -5.00927
593920.0000   -5.43639
593960.0000   -4.89032
594000.0000   -4.99462
594040.0000   -4.87890
594080.0000   -5.62555
594120.0000   -5.63385
594160.0000   -6.14601
594200.0000   -4.85823
594240.0000   -5.59587
594280.0000   -4.83710
594320.0000   -4.84701
594360.0000   -4.96097
594400.0000   -4.80742
594440.0000   -4.93634
594480.0000   -4.59948
594520.0000   -4.94797
594560.0000   -5.81601
594600.0000   -5.49533
594640.0000   -5.24849
594680.0000   -6.02842
594720.0000   -6.19543
594760.0000   -5.87977
594800.0000   -5.04515
594840.0000   -4.79290
594880.0000   -5.99059
594920.0000   -5.84618
594960.0000   -5.53514
595000.0000   -5.64606
595040.0000   -5.07698
595080.0000   -4.56780
595120.0000   -5.61838
595160.0000   -4.82351
595200.0000   -4.99642
595240.0000   -4.26506
595280.0000   -5.39110
595320.0000   -6.01365
595360.0000   -5.71057
595400.0000   -6.36170
595440.0000   -5.65430
595480.0000   -5.63232
595520.0000   -5.36252
595560.0000   -5.58276
595600.0000   -4.94391
595640.0000   -4.76837
595680.0000   -5.52806
595720.0000   -6.38821
595760.0000   -5.38350
595800.0000   -5.99346
595840.0000   -5.98597
595880.0000   -6.41899
595920.0000   -5.80597
595960.0000   -5.69192
596000.0000   -5.50760
596040.0000   -6.18133
596080.0000   -5.80962
596120.0000   -5.94093
596160.0000   -6.04972
596200.0000   -4.66760
596240.0000   -5.01707
596280.0000   -4.58019
596320.0000   -5.24297
596360.0000   -4.12775
596400.0000   -4.11094
596440.0000   -4.42699
596480.0000   -5.55733
596520.0000   -5.00738
596560.0000   -5.09463
596600.0000   -4.70085
596640.0000   -5.00098
596680.0000   -4.85389
596720.0000   -5.04778
596760.0000   -5.28818
596800.0000   -5.39252
596840.0000   -5.00959
596880.0000   -5.11045
596920.0000   -5.11027
596960.0000   -4.68194
597000.0000   -4.82322
597040.0000   -4.69839
597080.0000   -4.24455
597120.0000   -4.90932
597160.0000   -4.72359
597200.0000   -4.45943
597240.0000   -4.68367
597280.0000   -4.89780
597320.0000   -5.29817
597360.0000   -5.17051
597400.0000   -5.92500
597440.0000   -5.34954
597480.0000   -4.89267
597520.0000   -5.27895
597560.0000   -5.71017
597600.0000   -4.58075
597640.0000   -4.12360
597680.0000   -4.61094
597720.0000   -5.12058
597760.0000   -5.46699
597800.0000   -5.11215
597840.0000   -4.51942
597880.0000   -4.19539
597920.0000   -4.62096
597960.0000   -5.23900
598000.0000   -5.57368
598040.0000   -5.62916
598080.0000   -5.37609
598120.0000   -5.74219
598160.0000   -4.76691
598200.0000   -4.49923
598240.0000   -5.09250
598280.0000   -5.48414
598320.0000   -5.66030
598360.0000   -5.19818
598400.0000   -4.70939
598440.0000   -4.49899
598480.0000   -4.55060
598520.0000   -4.92544
598560.0000   -4.72817
598600.0000   -5.02203
598640.0000   -4.66441
598680.0000   -5.88206
598720.0000   -5.83910
598760.0000   -5.48338
598800.0000   -4.83556
598840.0000   -5.49062
598880.0000   -5.56940
598920.0000   -5.20021
598960.0000   -4.36864
599000.0000   -4.87054
599040.0000   -5.44352
599080.0000   -5.19911
599120.0000   -4.97532
599160.0000   -5.16772
599200.0000   -4.56003
599240.0000   -5.04911
599280.0000   -4.85704
599320.0000   -4.60974
599360.0000   -5.21256
599400.0000   -5.95851
599440.0000   -5.24247
599480.0000   -4.87158
599520.0000   -5.17256
599560.0000   -5.37075
599600.0000   -5.91684
599640.0000   -4.65915
599680.0000   -4.74745
599720.0000   -4.52763
599760.0000   -5.42835
599800.0000   -5.02587
599840.0000   -5.47943
599880.0000   -4.92871
599920.0000   -4.22421
599960.0000   -5.20351
600000.0000   -5.52258
600040.0000   -4.62115
600080.0000   -4.53379
600120.0000   -4.67266
600160.0000   -4.88621
600200.0000   -5.55170
600240.0000   -5.14005
600280.0000   -5.03261
600320.0000   -5.22056
600360.0000   -4.93092
600400.0000   -5.63484
600440.0000   -4.90030
600480.0000   -5.04724
600520.0000   -4.53876
600560.0000   -4.55118
600600.0000   -4.49748
600640.0000   -4.91500
600680.0000   -4.67788
600720.0000   -4.38898
600760.0000   -4.68289
600800.0000   -5.18289
600840.0000   -4.70343
600880.0000   -4.35699
600920.0000   -5.19599
600960.0000   -5.30932
601000.0000   -4.90766
601040.0000   -4.69936
601080.0000   -4.72493
601120.0000   -4.64536
601160.0000   -4.93702
601200.0000   -5.10381
601240.0000   -4.40992
601280.0000   -5.93304
601320.0000   -5.18532
601360.0000   -4.98600
601400.0000   -4.92409
601440.0000   -4.37386
601480.0000   -4.46755
601520.0000   -4.32894
601560.0000   -4.13011
601600.0000   -4.78165
601640.0000   -4.54050
601680.0000   -5.14964
601720.0000   -4.29598
601760.0000   -5.00396
601800.0000   -4.62897
601840.0000   -4.83814
601880.0000   -5.52832
601920.0000   -5.73074
601960.0000   -4.81173
602000.0000   -5.42169
602040.0000   -5.20251
602080.0000   -4.98785
602120.0000   -5.27830
602160.0000   -4.66521
602200.0000   -5.50853
602240.0000   -5.89700
602280.0000   -5.11835
602320.0000   -4.80005
602360.0000   -4.83666
602400.0000   -4.27758
602440.0000   -5.34009
602480.0000   -6.00827
602520.0000   -5.61065
602560.0000   -5.71062
602600.0000   -5.60850
602640.0000   -5.21779
602680.0000   -5.58229
602720.0000   -5.23450
602760.0000   -4.83329
602800.0000   -4.28341
602840.0000   -5.28649
602880.0000   -4.99298
602920.0000   -5.02723
602960.0000   -4.50130
603000.0000   -4.30165
603040.0000   -4.78347
603080.0000   -5.05934
603120.0000   -4.96895
603160.0000   -4.22269
603200.0000   -4.95794
603240.0000   -5.30805
603280.0000   -5.33194
603320.0000   -5.23900
603360.0000   -4.40818
603400.0000   -4.65095
603440.0000   -4.93064
603480.0000   -4.91339
603520.0000   -4.21480
603560.0000   -4.34225
603600.0000   -4.65698
603640.0000   -4.88096
603680.0000   -5.01134
603720.0000   -4.92010
603760.0000   -5.05204
603800.0000   -5.38699
603840.0000   -5.31332
603880.0000   -4.54093
603920.0000   -5.34272
603960.0000   -5.78123
604000.0000   -5.46253
604040.0000   -5.13721
604080.0000   -4.30432
604120.0000   -4.85913
604160.0000   -5.23235
604200.0000   -4.74186
604240.0000   -4.42773
604280.0000   -4.86835
604320.0000   -5.13821
604360.0000   -5.31636
604400.0000   -5.30324
604440.0000   -5.10808
604480.0000   -4.11559
604520.0000   -4.75681
604560.0000   -5.67209
604600.0000   -4.22884
604640.0000   -5.35232
604680.0000   -3.98131
604720.0000   -4.80108
604760.0000   -5.28315
604800.0000   -5.12645
604840.0000   -3.84295
604880.0000   -4.63129
604920.0000   -5.65640
604960.0000   -4.98493
605000.0000   -4.94506
605040.0000   -5.25986
605080.0000   -5.22707
605120.0000   -4.54193
605160.0000   -5.05721
605200.0000   -4.78421
605240.0000   -4.86405
605280.0000   -5.97115
605320.0000   -6.09724
605360.0000   -5.79417
605400.0000   -4.58265
605440.0000   -5.38911
605480.0000   -6.01371
605520.0000   -6.10917
605560.0000   -4.72993
605600.0000   -5.04760
605640.0000   -5.47755
605680.0000   -5.09117
605720.0000   -4.63176
605760.0000   -5.19202
605800.0000   -5.38409
605840.0000   -5.36221
605880.0000   -4.82155
605920.0000   -5.12070
605960.0000   -5.18662
606000.0000   -5.29757
606040.0000   -4.03949
606080.0000   -5.14673
606120.0000   -5.19868
606160.0000   -4.93290
606200.0000   -5.18011
606240.0000   -5.08501
606280.0000   -3.63390
606320.0000   -3.91609
606360.0000   -4.20445
606400.0000   -4.79691
606440.0000   -4.92957
606480.0000   -5.76979
606520.0000   -6.23221
606560.0000   -5.25432
606600.0000   -5.67939
606640.0000   -5.20467
606680.0000   -5.04558
606720.0000   -4.55231
606760.0000   -5.40398
606800.0000   -4.53176
606840.0000   -4.63408
606880.0000   -4.41360
606920.0000   -4.94765
606960.0000   -5.18371
607000.0000   -4.58923
607040.0000   -4.75520
607080.0000   -4.51644
607120.0000   -4.87944
607160.0000   -4.28190
607200.0000   -5.17493
607240.0000   -5.41049
607280.0000   -4.96516
607320.0000   -5.81407
607360.0000   -5.64811
607400.0000   -6.19442
607440.0000   -5.76202
607480.0000   -4.99816
607520.0000   -5.12176
607560.0000   -6.22626
607600.0000   -4.88186
607640.0000   -5.21994
607680.0000   -5.42190
607720.0000   -4.19363
607760.0000   -5.40170
607800.0000   -4.64262
607840.0000   -5.32984
607880.0000   -5.41745
607920.0000   -4.35691
607960.0000   -5.11094
608000.0000   -5.18658
608040.0000   -4.85713
608080.0000   -5.29025
608120.0000   -4.93253
608160.0000   -5.56999
608200.0000   -5.10510
608240.0000   -5.36309
608280.0000   -4.40256
608320.0000   -5.23528
608360.0000   -4.51435
608400.0000   -5.19473
608440.0000   -4.42837
608480.0000   -4.27396
608520.0000   -4.83576
608560.0000   -4.84304
608600.0000   -5.00288
608640.0000   -4.38098
608680.0000   -4.32125
608720.0000   -3.83228
608760.0000   -4.80239
608800.0000   -4.99868
608840.0000   -4.63929
608880.0000   -5.45978
608920.0000   -6.48961
608960.0000   -6.40406
609000.0000   -5.44161
609040.0000   -5.00117
609080.0000   -5.41464
609120.0000   -4.58094
609160.0000   -4.52604
609200.0000   -5.42407
609240.0000   -4.86968
609280.0000   -4.91219
609320.0000   -4.83773
609360.0000   -4.65135
609400.0000   -4.72615
609440.0000   -4.95186
609480.0000   -5.07979
609520.0000   -4.54042
609560.0000   -4.75836
609600.0000   -4.97568
609640.0000   -4.77282
609680.0000   -3.31634
609720.0000   -4.16609
609760.0000   -4.15754
609800.0000   -4.69856
609840.0000   -5.07067
609880.0000   -4.33389
609920.0000   -4.92246
609960.0000   -3.93471
610000.0000   -4.95404
610040.0000   -3.70286
610080.0000   -4.26716
610120.0000   -3.98640
610160.0000   -4.24422
610200.0000   -4.68086
610240.0000   -4.94569
610280.0000   -4.91052
610320.0000   -4.17554
610360.0000   -4.08482
610400.0000   -4.49962
610440.0000   -5.09885
610480.0000   -5.73327
610520.0000   -6.00070
610560.0000   -5.18893
610600.0000   -5.45596
610640.0000   -5.72738
610680.0000   -5.10363
610720.0000   -4.68040
610760.0000   -4.72849
610800.0000   -4.98014
610840.0000   -5.41125
610880.0000   -4.96568
610920.0000   -4.10413
610960.0000   -4.81527
611000.0000   -5.22133
611040.0000   -4.66058
611080.0000   -4.50306
611120.0000   -4.24100
611160.0000   -4.81091
611200.0000   -3.96563
611240.0000   -4.73837
611280.0000   -4.11789
611320.0000   -4.33210
611360.0000   -4.82182
611400.0000   -4.67364
611440.0000   -4.56944
611480.0000   -4.61656
611520.0000   -4.15150
611560.0000   -4.54928
611600.0000   -5.23938
611640.0000   -5.02758
611680.0000   -4.84620
611720.0000   -4.90569
611760.0000   -4.98485
611800.0000   -4.70274
611840.0000   -5.45909
611880.0000   -4.59763
611920.0000   -5.17877
611960.0000   -4.61910
612000.0000   -4.81308
612040.0000   -4.48317
612080.0000   -4.39153
612120.0000   -4.40754
612160.0000   -3.59426
612200.0000   -3.69341
612240.0000   -4.66453
612280.0000   -4.97678
612320.0000   -4.84412
612360.0000   -5.07765
612400.0000   -5.17320
612440.0000   -4.29083
612480.0000   -4.89749
612520.0000   -5.40925
612560.0000   -4.87808
612600.0000   -4.06214
612640.0000   -4.33454
612680.0000   -3.93809
612720.0000   -4.17196
612760.0000   -4.81680
612800.0000   -4.75619
612840.0000   -4.19209
612880.0000   -5.12701
612920.0000   -5.22141
612960.0000   -5.51925
613000.0000   -4.77805
613040.0000   -5.17248
613080.0000   -5.63486
613120.0000   -5.03041
613160.0000   -5.24927
613200.0000   -5.10672
613240.0000   -5.00995
613280.0000   -4.16236
613320.0000   -5.69493
613360.0000   -5.06040
613400.0000   -5.17108
613440.0000   -5.39362
613480.0000   -4.92343
613520.0000   -4.14186
613560.0000   -4.45786
613600.0000   -4.72816
613640.0000   -5.52030
613680.0000   -4.52439
613720.0000   -4.38030
613760.0000   -5.13294
613800.0000   -4.21264
613840.0000   -3.93604
613880.0000   -5.04955
613920.0000   -5.02965
613960.0000   -4.74672
614000.0000   -3.97609
614040.0000   -3.76506
614080.0000   -3.66117
614120.0000   -3.66282
614160.0000   -4.32381
614200.0000   -3.35581
614240.0000   -3.87586
614280.0000   -3.91208
614320.0000   -4.10494
614360.0000   -4.84407
614400.0000   -4.42981
614440.0000   -5.03324
614480.0000   -4.39541
614520.0000   -4.72226
614560.0000   -4.46982
614600.0000   -4.26916
614640.0000   -5.20788
614680.0000   -5.56727
614720.0000   -5.38816
614760.0000   -5.15039
614800.0000   -4.13238
614840.0000   -5.09689
614880.0000   -5.21064
614920.0000   -4.24595
614960.0000   -4.90357
615000.0000   -5.47245
615040.0000   -4.50300
615080.0000   -5.77754
615120.0000   -5.19568
615160.0000   -4.62708
615200.0000   -4.54294
615240.0000   -4.31756
615280.0000   -3.91768
615320.0000   -3.93720
615360.0000   -4.99284
615400.0000   -5.26504
615440.0000   -4.63133
615480.0000   -4.52521
615520.0000   -4.92778
615560.0000   -5.56635
615600.0000   -3.92158
615640.0000   -4.02898
615680.0000   -3.76833
615720.0000   -3.33892
615760.0000   -4.17326
615800.0000   -5.09214
615840.0000   -4.93304
615880.0000   -4.14667
615920.0000   -4.15968
615960.0000   -4.06942
616000.0000   -4.65622
616040.0000   -4.12236
616080.0000   -5.84730
616120.0000   -5.47516
616160.0000   -4.29893
616200.0000   -3.94991
616240.0000   -3.81370
616280.0000   -4.02941
616320.0000   -4.13822
616360.0000   -4.91796
616400.0000   -3.35856
616440.0000   -4.87033
616480.0000   -4.34609
616520.0000   -4.93573
616560.0000   -5.09061
616600.0000   -4.74241
616640.0000   -4.90730
616680.0000   -5.76129
616720.0000   -4.82035
616760.0000   -3.96211
616800.0000   -5.05532
616840.0000   -4.53765
616880.0000   -4.33658
616920.0000   -4.31988
616960.0000   -4.79381
617000.0000   -4.84908
617040.0000   -4.79501
617080.0000   -4.69670
617120.0000   -5.55901
617160.0000   -5.27423
617200.0000   -6.06021
617240.0000   -6.87950
617280.0000   -6.40443
617320.0000   -5.76664
617360.0000   -6.64999
617400.0000   -6.49409
617440.0000   -4.56641
617480.0000   -4.76498
617520.0000   -6.76405
617560.0000   -5.50741
617600.0000   -6.21824
617640.0000   -6.90596
617680.0000   -5.72578
617720.0000   -5.89536
617760.0000   -5.66176
617800.0000   -5.21427
617840.0000   -5.24544
617880.0000   -5.47937
617920.0000   -5.30428
617960.0000   -5.19634
618000.0000   -4.63012
618040.0000   -5.40837
618080.0000   -4.99704
618120.0000   -5.30695
618160.0000   -4.88657
618200.0000   -5.60654
618240.0000   -6.02927
618280.0000   -5.80434
618320.0000   -5.98504
618360.0000   -6.51742
618400.0000   -6.16697
618440.0000   -5.89031
618480.0000   -5.89416
618520.0000   -5.45327
618560.0000   -4.36858
618600.0000   -5.77182
618640.0000   -5.37085
618680.0000   -6.17023
618720.0000   -5.34641
618760.0000   -5.55484
618800.0000   -6.01434
618840.0000   -5.28041
618880.0000   -6.01203
618920.0000   -5.41802
618960.0000   -5.51409
619000.0000   -5.11353
619040.0000   -6.00303
619080.0000   -4.35116
619120.0000   -4.41601
619160.0000   -4.59773
619200.0000   -5.07954
619240.0000   -4.87920
619280.0000   -4.55612
619320.0000   -5.29856
619360.0000   -6.13720
619400.0000   -5.35740
619440.0000   -5.58175
619480.0000   -5.67701
619520.0000   -4.93105
619560.0000   -5.70425
619600.0000   -5.79374
619640.0000   -6.21529
619680.0000   -5.78535
619720.0000   -5.23180
619760.0000   -6.11338
619800.0000   -5.30418
619840.0000   -5.46871
619880.0000   -5.10549
619920.0000   -5.53005
619960.0000   -5.47138
620000.0000   -5.92114
620040.0000   -4.95535
620080.0000   -5.31625
620120.0000   -6.36920
620160.0000   -5.58333
620200.0000   -5.06838
620240.0000   -5.59562
620280.0000   -5.82253
620320.0000   -4.58721
620360.0000   -5.11933
620400.0000   -6.09372
620440.0000   -5.57586
620480.0000   -6.24076
620520.0000   -5.51582
620560.0000   -5.12105
620600.0000   -6.10398
620640.0000   -5.09618
620680.0000   -5.69983
620720.0000   -5.66261
620760.0000   -5.51419
620800.0000   -4.87676
620840.0000   -4.28973
620880.0000   -5.10100
620920.0000   -5.39613
620960.0000   -5.09734
621000.0000   -6.06223
621040.0000   -5.69947
621080.0000   -6.26181
621120.0000   -5.58718
621160.0000   -5.84397
621200.0000   -4.63550
621240.0000   -5.34292
621280.0000   -5.42649
621320.0000   -5.13957
621360.0000   -4.78699
621400.0000   -5.01040
621440.0000   -5.76493
621480.0000   -6.44712
621520.0000   -6.21329
621560.0000   -6.24655
621600.0000   -6.34893
621640.0000   -5.89426
621680.0000   -6.14614
621720.0000   -6.35590
621760.0000   -5.42887
621800.0000   -5.45473
621840.0000   -5.37596
621880.0000   -4.42978
621920.0000   -4.89364
621960.0000   -4.93899
622000.0000   -5.26973
622040.0000   -5.09422
622080.0000   -5.51827
622120.0000   -5.37103
622160.0000   -4.62093
622200.0000   -5.48510
622240.0000   -5.66766
622280.0000   -4.88554
622320.0000   -4.73280
622360.0000   -5.24683
622400.0000   -6.02347
622440.0000   -5.07444
622480.0000   -4.62515
622520.0000   -4.78367
622560.0000   -6.28856
622600.0000   -5.60128
622640.0000   -5.14584
622680.0000   -5.66809
622720.0000   -5.30213
622760.0000   -4.88300
622800.0000   -4.41136
622840.0000   -5.37561
622880.0000   -4.88280
622920.0000   -4.73431
622960.0000   -4.65977
623000.0000   -4.35342
623040.0000   -5.89156
623080.0000   -4.39311
623120.0000   -4.35392
623160.0000   -5.03940
623200.0000   -4.76944
623240.0000   -5.30185
623280.0000   -4.64204
623320.0000   -4.73119
623360.0000   -4.84681
623400.0000   -4.25619
623440.0000   -4.47518
623480.0000   -5.06010
623520.0000   -4.22739
623560.0000   -4.30766
623600.0000   -5.34489
623640.0000   -5.49839
623680.0000   -5.15620
623720.0000   -5.86719
623760.0000   -5.70563
623800.0000   -5.34897
623840.0000   -5.15134
623880.0000   -5.87937
623920.0000   -5.55184
623960.0000   -5.07241
624000.0000   -5.49945
624040.0000   -5.81473
624080.0000   -5.73901
624120.0000   -5.87729
624160.0000   -5.42961
624200.0000   -5.19334
624240.0000   -4.99496
624280.0000   -4.52320
624320.0000   -5.46390
624360.0000   -5.53627
624400.0000   -5.46156
624440.0000   -5.66602
624480.0000   -5.48632
624520.0000   -4.71403
624560.0000   -5.92347
624600.0000   -5.49151
624640.0000   -4.99462
624680.0000   -6.53329
624720.0000   -6.25477
624760.0000   -6.26300
624800.0000   -6.03439
624840.0000   -5.94151
624880.0000   -6.44958
624920.0000   -5.88244
624960.0000   -6.05876
625000.0000   -5.39180
625040.0000   -4.73769
625080.0000   -5.62974
625120.0000   -6.45666
625160.0000   -6.52321
625200.0000   -5.70843
625240.0000   -6.70438
625280.0000   -6.45683
625320.0000   -5.76522
625360.0000   -6.22912
625400.0000   -5.48167
625440.0000   -5.66864
625480.0000   -5.68139
625520.0000   -5.87469
625560.0000   -6.09987
625600.0000   -6.11087
625640.0000   -5.87499
625680.0000   -5.89454
625720.0000   -5.55962
625760.0000   -4.72114
625800.0000   -4.67960
625840.0000   -6.45889
625880.0000   -6.82154
625920.0000   -6.09294
625960.0000   -5.04120
626000.0000   -4.76570
626040.0000   -5.47903
626080.0000   -5.07941
626120.0000   -4.76902
626160.0000   -6.42528
626200.0000   -5.65561
626240.0000   -5.39219
626280.0000   -4.70615
626320.0000   -5.74307
626360.0000   -6.90869
626400.0000   -5.51412
626440.0000   -5.45296
626480.0000   -5.55416
626520.0000   -6.41089
626560.0000   -6.09183
626600.0000   -5.50859
626640.0000   -6.01127
626680.0000   -6.36774
626720.0000   -6.12956
626760.0000   -6.20768
626800.0000   -5.79747
626840.0000   -5.54671
626880.0000   -5.09679
626920.0000   -5.83672
626960.0000   -4.89500
627000.0000   -5.24904
627040.0000   -5.29813
627080.0000   -4.92247
627120.0000   -5.10763
627160.0000   -4.52171
627200.0000   -6.03855
627240.0000   -5.07261
627280.0000   -4.91754
627320.0000   -4.57610
627360.0000   -5.43455
627400.0000   -4.85661
627440.0000   -5.01107
627480.0000   -5.35597
627520.0000   -4.26891
627560.0000   -4.00156
627600.0000   -5.84179
627640.0000   -4.95815
627680.0000   -4.29237
627720.0000   -3.97962
627760.0000   -4.24591
627800.0000   -3.44097
627840.0000   -4.30850
627880.0000   -4.66287
627920.0000   -4.70410
627960.0000   -4.31987
628000.0000   -4.90676
628040.0000   -5.86748
628080.0000   -5.30888
628120.0000   -5.59493
628160.0000   -5.11022
628200.0000   -5.61027
628240.0000   -5.56731
628280.0000   -5.87536
628320.0000   -6.01096
628360.0000   -7.08462
628400.0000   -6.19281
628440.0000   -6.71207
628480.0000   -5.95159
628520.0000   -5.36484
628560.0000   -6.08225
628600.0000   -6.11840
628640.0000   -5.91855
628680.0000   -5.79441
628720.0000   -5.26076
628760.0000   -4.59770
628800.0000   -6.11759
628840.0000   -5.64663
628880.0000   -6.15326
628920.0000   -6.75068
628960.0000   -5.74564
629000.0000   -6.57426
629040.0000   -6.61598
629080.0000   -5.26943
629120.0000   -5.82691
629160.0000   -5.92516
629200.0000   -5.33116
629240.0000   -5.75748
629280.0000   -5.97703
629320.0000   -5.48370
629360.0000   -6.56950
629400.0000   -6.45659
629440.0000   -5.90565
629480.0000   -6.73030
629520.0000   -6.48562
629560.0000   -6.42306
629600.0000   -7.38368
629640.0000   -5.92985
629680.0000   -5.41850
629720.0000   -6.12314
629760.0000   -7.20123
629800.0000   -6.24330
629840.0000   -5.88130
629880.0000   -5.77128
629920.0000   -7.04860
629960.0000   -6.20884
630000.0000   -6.05057
630040.0000   -6.67228
630080.0000   -5.37745
630120.0000   -5.96612
630160.0000   -6.25989
630200.0000   -6.06710
630240.0000   -6.51942
630280.0000   -6.71667
630320.0000   -6.60789
630360.0000   -6.59649
630400.0000   -5.97241
630440.0000   -5.56451
630480.0000   -5.56650
630520.0000   -6.83155
630560.0000   -6.74521
630600.0000   -7.37854
630640.0000   -5.61290
630680.0000   -6.29690
630720.0000   -5.54295
630760.0000   -5.04364
630800.0000   -5.39279
630840.0000   -4.93861
630880.0000   -5.07592
630920.0000   -5.12515
630960.0000   -6.06298
631000.0000   -6.16941
631040.0000   -6.43004
631080.0000   -6.00286
631120.0000   -5.59705
631160.0000   -5.71408
631200.0000   -5.18768
631240.0000   -5.37843
631280.0000   -6.28589
631320.0000   -5.40483
631360.0000   -5.27057
631400.0000   -4.55526
631440.0000   -5.85670
631480.0000   -4.42021
631520.0000   -4.66681
631560.0000   -4.93733
631600.0000   -5.18783
631640.0000   -6.20464
631680.0000   -6.04774
631720.0000   -5.36738
631760.0000   -4.45084
631800.0000   -4.61400
631840.0000   -4.94828
631880.0000   -5.44125
631920.0000   -5.09608
631960.0000   -4.83676
632000.0000   -4.59825
632040.0000   -5.47737
632080.0000   -5.46324
632120.0000   -4.72820
632160.0000   -5.64505
632200.0000   -5.34986
632240.0000   -5.07847
632280.0000   -6.24762
632320.0000   -4.70814
632360.0000   -5.12041
632400.0000   -5.49062
632440.0000   -4.96565
632480.0000   -4.57368
632520.0000   -4.50910
632560.0000   -5.42264
632600.0000   -4.54976
632640.0000   -5.05792
632680.0000   -4.97509
632720.0000   -5.66367
632760.0000   -5.68167
632800.0000   -6.03228
632840.0000   -5.11445
632880.0000   -4.65339
632920.0000   -4.67530
632960.0000   -4.80439
633000.0000   -5.26041
633040.0000   -5.93455
633080.0000   -5.97342
633120.0000   -5.93424
633160.0000   -4.84005
633200.0000   -5.22728
633240.0000   -4.81951
633280.0000   -5.28220
633320.0000   -5.93514
633360.0000   -4.53525
633400.0000   -5.33198
633440.0000   -5.51277
633480.0000   -5.29795
633520.0000   -5.12171
633560.0000   -5.56410
633600.0000   -5.38863
633640.0000   -6.66728
633680.0000   -6.51425
633720.0000   -5.95949
633760.0000   -5.98121
633800.0000   -6.13360
633840.0000   -5.31642
633880.0000   -5.31449
633920.0000   -6.00901
633960.0000   -5.69567
634000.0000   -5.98846
634040.0000   -4.27387
634080.0000   -4.95975
634120.0000   -5.62262
634160.0000   -6.87511
634200.0000   -6.01678
634240.0000   -6.66108
634280.0000   -5.08851
634320.0000   -5.83270
634360.0000   -5.31480
634400.0000   -5.84350
634440.0000   -6.22266
634480.0000   -4.89577
634520.0000   -6.29736
634560.0000   -6.71359
634600.0000   -6.28805
634640.0000   -6.29491
634680.0000   -6.97431
634720.0000   -5.80706
634760.0000   -5.69226
634800.0000   -5.75496
634840.0000   -5.46187
634880.0000   -5.20502
634920.0000   -5.48522
634960.0000   -6.75155
635000.0000   -6.09467
635040.0000   -5.62286
635080.0000   -6.11138
635120.0000   -5.63784
635160.0000   -5.46019
635200.0000   -5.38203
635240.0000   -5.08924
635280.0000   -5.22829
635320.0000   -5.09574
635360.0000   -6.27104
635400.0000   -6.49875
635440.0000   -5.50548
635480.0000   -5.51053
635520.0000   -5.77076
635560.0000   -5.10325
635600.0000   -4.34680
635640.0000   -4.85315
635680.0000   -5.01677
635720.0000   -4.70819
635760.0000   -4.77632
635800.0000   -5.28293
635840.0000   -5.33688
635880.0000   -5.47622
635920.0000   -5.00387
635960.0000   -4.57259
636000.0000   -4.07441
636040.0000   -3.93366
636080.0000   -5.12080
636120.0000   -5.21640
636160.0000   -5.54318
636200.0000   -4.30187
636240.0000   -5.42716
636280.0000   -5.50464
636320.0000   -5.54634
636360.0000   -5.77229
636400.0000   -4.73761
636440.0000   -4.82842
636480.0000   -4.41612
636520.0000   -5.69185
636560.0000   -5.21763
636600.0000   -5.63853
636640.0000   -4.70744
636680.0000   -4.78990
636720.0000   -4.16941
636760.0000   -4.63763
636800.0000   -5.39558
636840.0000   -4.54736
636880.0000   -4.96520
636920.0000   -5.60264
636960.0000   -4.99852
637000.0000   -4.84751
637040.0000   -5.60647
637080.0000   -5.41574
637120.0000   -4.59207
637160.0000   -4.79281
637200.0000   -4.15722
637240.0000   -4.88635
637280.0000   -4.86656
637320.0000   -3.90774
637360.0000   -4.65972
637400.0000   -5.27510
637440.0000   -4.85353
637480.0000   -5.31282
637520.0000   -4.98707
637560.0000   -4.81495
637600.0000   -4.44538
637640.0000   -5.44144
637680.0000   -5.24171
637720.0000   -4.10545
637760.0000   -4.56163
637800.0000   -4.33059
637840.0000   -4.78807
637880.0000   -4.35100
637920.0000   -5.07266
637960.0000   -5.28944
638000.0000   -4.96281
638040.0000   -5.06086
638080.0000   -4.75389
638120.0000   -5.27604
638160.0000   -5.28817
638200.0000   -4.66160
638240.0000   -5.39763
638280.0000   -4.76677
638320.0000   -4.73795
638360.0000   -6.12094
638400.0000   -5.47623
638440.0000   -5.30701
638480.0000   -5.48080
638520.0000   -5.18175
638560.0000   -4.45395
638600.0000   -5.83770
638640.0000   -4.72905
638680.0000   -5.05831
638720.0000   -5.66550
638760.0000   -5.76281
638800.0000   -4.80697
638840.0000   -4.89612
638880.0000   -4.84397
638920.0000   -4.30923
638960.0000   -3.95972
639000.0000   -4.46050
639040.0000   -4.14095
639080.0000   -4.58155
639120.0000   -3.42913
639160.0000   -4.79980
639200.0000   -3.74791
639240.0000   -3.55551
639280.0000   -4.23120
639320.0000   -3.96961
639360.0000   -4.71103
639400.0000   -5.15074
639440.0000   -5.36041
639480.0000   -5.09281
639520.0000   -4.09204
639560.0000   -4.60622
639600.0000   -4.53560
639640.0000   -4.61466
639680.0000   -4.04997
639720.0000   -5.18457
639760.0000   -4.77402
639800.0000   -5.39933
639840.0000   -5.11865
639880.0000   -5.13602
639920.0000   -5.93521
639960.0000   -4.60216
640000.0000   -4.60379
640040.0000   -5.11214
640080.0000   -5.75186
640120.0000   -4.72867
640160.0000   -5.43043
640200.0000   -4.85197
640240.0000   -6.59378
640280.0000   -5.99389
640320.0000   -4.79685
640360.0000   -5.00708
640400.0000   -4.97654
640440.0000   -4.65035
640480.0000   -4.52962
640520.0000   -5.47142
640560.0000   -5.14951
640600.0000   -4.98653
640640.0000   -5.14300
640680.0000   -5.67076
640720.0000   -5.78673
640760.0000   -5.48326
640800.0000   -6.74400
640840.0000   -5.91528
640880.0000   -5.17652
640920.0000   -5.08785
640960.0000   -5.47026
641000.0000   -5.93975
641040.0000   -6.03816
641080.0000   -5.44271
641120.0000   -5.06109
641160.0000   -5.79382
641200.0000   -4.71992
641240.0000   -5.67462
641280.0000   -5.54731
641320.0000   -5.19268
641360.0000   -4.70334
641400.0000   -4.86406
641440.0000   -4.16885
641480.0000   -4.90399
641520.0000   -5.30537
641560.0000   -4.27627
641600.0000   -4.67418
641640.0000   -5.58377
641680.0000   -4.84392
641720.0000   -4.48752
641760.0000   -5.07333
641800.0000   -4.14338
641840.0000   -4.56182
641880.0000   -5.01849
641920.0000   -5.66758
641960.0000   -4.90537
642000.0000   -4.35444
642040.0000   -4.20981
642080.0000   -4.50351
642120.0000   -5.17740
642160.0000   -4.81833
642200.0000   -4.57524
642240.0000   -6.02338
642280.0000   -4.63548
642320.0000   -5.62335
642360.0000   -5.36313
642400.0000   -5.81310
642440.0000   -5.38979
642480.0000   -5.12439
642520.0000   -6.19425
642560.0000   -4.68813
642600.0000   -5.19812
642640.0000   -5.64502
642680.0000   -5.38877
642720.0000   -6.15282
642760.0000   -4.99667
642800.0000   -5.67284
642840.0000   -5.88537
642880.0000   -5.38201
642920.0000   -5.11792
642960.0000   -4.77112
643000.0000   -5.26685
643040.0000   -5.07896
643080.0000   -4.07725
643120.0000   -5.13446
643160.0000   -4.99461
643200.0000   -4.34637
643240.0000   -4.53446
643280.0000   -5.00706
643320.0000   -4.15794
643360.0000   -4.05181
643400.0000   -4.91660
643440.0000   -5.02631
643480.0000   -4.93824
643520.0000   -5.37998
643560.0000   -5.92127
643600.0000   -5.66844
643640.0000   -5.59302
643680.0000   -5.59255
643720.0000   -5.11537
643760.0000   -5.10160
643800.0000   -5.69164
643840.0000   -5.56598
643880.0000   -5.25379
643920.0000   -5.71610
643960.0000   -4.90251
644000.0000   -4.97921
644040.0000   -5.77859
644080.0000   -3.80311
644120.0000   -4.97283
644160.0000   -5.41761
644200.0000   -4.12447
644240.0000   -4.09452
644280.0000   -5.66481
644320.0000   -6.37607
644360.0000   -5.65917
644400.0000   -5.57188
644440.0000   -6.05012
644480.0000   -6.38385
644520.0000   -5.97654
644560.0000   -5.81793
644600.0000   -5.14760
644640.0000   -5.88784
644680.0000   -6.85947
644720.0000   -5.68071
644760.0000   -5.34989
644800.0000   -5.95927
644840.0000   -6.03090
644880.0000   -5.38552
644920.0000   -5.79529
644960.0000   -5.17582
645000.0000   -5.91599
645040.0000   -5.09638
645080.0000   -4.85592
645120.0000   -6.08519
645160.0000   -5.21511
645200.0000   -6.21253
645240.0000   -5.31771
645280.0000   -5.59556
645320.0000   -5.01314
645360.0000   -5.89979
645400.0000   -5.38933
645440.0000   -6.69376
645480.0000   -4.70482
645520.0000   -6.76603
645560.0000   -5.43140
645600.0000   -5.41063
645640.0000   -5.27511
645680.0000   -6.38956
645720.0000   -5.75691
645760.0000   -6.25200
645800.0000   -5.63198
645840.0000   -5.99404
645880.0000   -5.84577
645920.0000   -5.81955
645960.0000   -5.59992
646000.0000   -7.04836
646040.0000   -6.60668
646080.0000   -6.93094
646120.0000   -5.37795
646160.0000   -5.62702
646200.0000   -5.51405
646240.0000   -5.83584
646280.0000   -5.74427
646320.0000   -5.64146
646360.0000   -5.36893
646400.0000   -5.74197
646440.0000   -5.77886
646480.0000   -6.11947
646520.0000   -5.65777
646560.0000   -5.67199
646600.0000   -5.52214
646640.0000   -6.32933
646680.0000   -5.53794
646720.0000   -5.40742
646760.0000   -5.74026
646800.0000   -5.39179
646840.0000   -5.07917
646880.0000   -6.19359
646920.0000   -6.60521
646960.0000   -6.14329
647000.0000   -6.59541
647040.0000   -6.22611
647080.0000   -5.71891
647120.0000   -5.59808
647160.0000   -5.52789
647200.0000   -6.45470
647240.0000   -5.87383
647280.0000   -5.52525
647320.0000   -6.15137
647360.0000   -7.09607
647400.0000   -5.49529
647440.0000   -5.66950
647480.0000   -6.02258
647520.0000   -5.31245
647560.0000   -5.21773
647600.0000   -6.14817
647640.0000   -5.47319
647680.0000   -5.36693
647720.0000   -5.48068
647760.0000   -6.50848
647800.0000   -6.44979
647840.0000   -6.20374
647880.0000   -5.32691
647920.0000   -5.62967
647960.0000   -6.15744
648000.0000   -5.23384
648040.0000   -5.54200
648080.0000   -5.27752
648120.0000   -4.40747
648160.0000   -5.51651
648200.0000   -5.89066
648240.0000   -5.98696
648280.0000   -5.96571
648320.0000   -5.72395
648360.0000   -5.38225
648400.0000   -5.91209
648440.0000   -5.84362
648480.0000   -5.14839
648520.0000   -4.80613
648560.0000   -6.36816
648600.0000   -5.69665
648640.0000   -5.02847
648680.0000   -7.37030
648720.0000   -6.52689
648760.0000   -4.93520
648800.0000   -4.59966
648840.0000   -5.69149
648880.0000   -4.70213
648920.0000   -4.61678
648960.0000   -4.92751
649000.0000   -5.98531
649040.0000   -5.92858
649080.0000   -5.25058
649120.0000   -6.18374
649160.0000   -5.57909
649200.0000   -5.29096
649240.0000   -5.95288
649280.0000   -5.44554
649320.0000   -4.96557
649360.0000   -4.65876
649400.0000   -5.20482
649440.0000   -5.64540
649480.0000   -6.54310
649520.0000   -5.68663
649560.0000   -5.71556
649600.0000   -5.31064
649640.0000   -6.28249
649680.0000   -6.51583
649720.0000   -6.72214
649760.0000   -5.70324
649800.0000   -5.52661
649840.0000   -6.19937
649880.0000   -6.18068
649920.0000   -7.18327
649960.0000   -7.19717
650000.0000   -5.88920
650040.0000   -5.80839
650080.0000   -6.39650
650120.0000   -5.91093
650160.0000   -5.52291
650200.0000   -5.71884
650240.0000   -5.51292
650280.0000   -6.18143
650320.0000   -6.43468
650360.0000   -5.19352
650400.0000   -5.80427
650440.0000   -4.98841
650480.0000   -4.67637
650520.0000   -5.01609
650560.0000   -4.34273
650600.0000   -4.98504
650640.0000   -4.99819
650680.0000   -4.73561
650720.0000   -4.98563
650760.0000   -4.86306
650800.0000   -4.13136
650840.0000   -5.17875
650880.0000   -4.75771
650920.0000   -5.31924
650960.0000   -4.34860
651000.0000   -4.48720
651040.0000   -4.95327
651080.0000   -4.94729
651120.0000   -4.69316
651160.0000   -4.96097
651200.0000   -5.32015
651240.0000   -4.93339
651280.0000   -4.30168
651320.0000   -4.70575
651360.0000   -5.17882
651400.0000   -5.19477
651440.0000   -5.02059
651480.0000   -4.49842
651520.0000   -5.18946
651560.0000   -4.70059
651600.0000   -5.23828
651640.0000   -5.08078
651680.0000   -3.94835
651720.0000   -3.96211
651760.0000   -4.44114
651800.0000   -5.34481
651840.0000   -4.63066
651880.0000   -4.85530
651920.0000   -4.80954
651960.0000   -3.70435
652000.0000   -4.62567
652040.0000   -4.12450
652080.0000   -4.95313
652120.0000   -4.97821
652160.0000   -5.17708
652200.0000   -4.36976
652240.0000   -5.17670
652280.0000   -5.12991
652320.0000   -4.03675
652360.0000   -5.26031
652400.0000   -4.44638
652440.0000   -4.95500
652480.0000   -3.74674
652520.0000   -4.96830
652560.0000   -5.50649
652600.0000   -5.42969
652640.0000   -4.39024
652680.0000   -4.12596
652720.0000   -5.66748
652760.0000   -4.11780
652800.0000   -4.69541
652840.0000   -4.01494
652880.0000   -5.19327
652920.0000   -4.61265
652960.0000   -5.77578
653000.0000   -5.02550
653040.0000   -4.03347
653080.0000   -4.27348
653120.0000   -4.78700
653160.0000   -4.63587
653200.0000   -3.90377
653240.0000   -4.21425
653280.0000   -4.00393
653320.0000   -4.17633
653360.0000   -4.29704
653400.0000   -4.18689
653440.0000   -4.84231
653480.0000   -5.47904
653520.0000   -4.03459
653560.0000   -4.27518
653600.0000   -4.42017
653640.0000   -3.64175
653680.0000   -3.55108
653720.0000   -3.41336
653760.0000   -4.04640
653800.0000   -4.29533
653840.0000   -3.92025
653880.0000   -4.25278
653920.0000   -3.81318
653960.0000   -4.34828
654000.0000   -4.52245
654040.0000   -5.35466
654080.0000   -5.36207
654120.0000   -4.90155
654160.0000   -5.53954
654200.0000   -4.15249
654240.0000   -4.61200
654280.0000   -4.62103
654320.0000   -5.92910
654360.0000   -4.35714
654400.0000   -4.60412
654440.0000   -4.92428
654480.0000   -4.31693
654520.0000   -5.05969
654560.0000   -5.58320
654600.0000   -5.76325
654640.0000   -5.89631
654680.0000   -5.44682
654720.0000   -5.70282
654760.0000   -5.55044
654800.0000   -5.33371
654840.0000   -5.38519
654880.0000   -5.96027
654920.0000   -5.45168
654960.0000   -5.58388
655000.0000   -5.02997
655040.0000   -4.78051
655080.0000   -5.63737
655120.0000   -4.74755
655160.0000   -4.90689
655200.0000   -5.17419
655240.0000   -5.50104
655280.0000   -6.36470
655320.0000   -6.07963
655360.0000   -6.77975
655400.0000   -5.37955
655440.0000   -6.11703
655480.0000   -6.08798
655520.0000   -5.51354
655560.0000   -5.70975
655600.0000   -5.48215
655640.0000   -5.33975
655680.0000   -5.72793
655720.0000   -4.99114
655760.0000   -6.19626
655800.0000   -5.70537
655840.0000   -6.34633
655880.0000   -5.77082
655920.0000   -5.92149
655960.0000   -5.82986
656000.0000   -5.95613
656040.0000   -5.72079
656080.0000   -6.53375
656120.0000   -5.90114
656160.0000   -5.39579
656200.0000   -5.08771
656240.0000   -5.16145
656280.0000   -5.11310
656320.0000   -5.61052
656360.0000   -5.02894
656400.0000   -5.33428
656440.0000   -6.31567
656480.0000   -6.75474
656520.0000   -5.53008
656560.0000   -6.20388
656600.0000   -5.57833
656640.0000   -7.03240
656680.0000   -5.91500
656720.0000   -6.38044
656760.0000   -5.37214
656800.0000   -5.71695
656840.0000   -5.67656
656880.0000   -5.39863
656920.0000   -4.49614
656960.0000   -5.61431
657000.0000   -5.02466
657040.0000   -4.18219
657080.0000   -5.62704
657120.0000   -5.90842
657160.0000   -6.03166
657200.0000   -5.03570
657240.0000   -5.69944
657280.0000   -5.37944
657320.0000   -5.54123
657360.0000   -5.55955
657400.0000   -4.91002
657440.0000   -5.19102
657480.0000   -5.64101
657520.0000   -4.20241
657560.0000   -4.70508
657600.0000   -4.78742
657640.0000   -4.91616
657680.0000   -4.91112
657720.0000   -4.67825
657760.0000   -4.86702
657800.0000   -5.94661
657840.0000   -5.25979
657880.0000   -5.30978
657920.0000   -5.20308
657960.0000   -5.17414
658000.0000   -4.63247
658040.0000   -5.88971
658080.0000   -4.93913
658120.0000   -5.27502
658160.0000   -5.35955
658200.0000   -5.31934
658240.0000   -5.16801
658280.0000   -5.27424
658320.0000   -5.11947
658360.0000   -5.77475
658400.0000   -5.16451
658440.0000   -6.51483
658480.0000   -5.52483
658520.0000   -5.23846
658560.0000   -5.04132
658600.0000   -5.50459
658640.0000   -4.83938
658680.0000   -5.85964
658720.0000   -6.00824
658760.0000   -5.12345
658800.0000   -4.73769
658840.0000   -5.25138
658880.0000   -5.13440
658920.0000   -4.93332
658960.0000   -5.08561
659000.0000   -4.48563
659040.0000   -4.54012
659080.0000   -4.65642
659120.0000   -4.72978
659160.0000   -5.24179
659200.0000   -5.39820
659240.0000   -5.82217
659280.0000   -5.72000
659320.0000   -6.28781
659360.0000   -6.00465
659400.0000   -6.05095
659440.0000   -5.18703
659480.0000   -5.37247
659520.0000   -6.42825
659560.0000   -5.75616
659600.0000   -6.60242
659640.0000   -4.88342
659680.0000   -5.91210
659720.0000   -4.96841
659760.0000   -5.45946
659800.0000   -5.63815
659840.0000   -4.84095
659880.0000   -5.89210
659920.0000   -6.28288
659960.0000   -5.87116
660000.0000   -5.32220
660040.0000   -4.86224
660080.0000   -5.92501
660120.0000   -6.44477
660160.0000   -6.21981
660200.0000   -5.62207
660240.0000   -6.08031
660280.0000   -6.28828
660320.0000   -6.06226
660360.0000   -5.81822
660400.0000   -6.55195
660440.0000   -4.83688
660480.0000   -5.60159
660520.0000   -5.75966
660560.0000   -5.40318
660600.0000   -5.12795
660640.0000   -5.17985
660680.0000   -5.34673
660720.0000   -5.80356
660760.0000   -5.83741
660800.0000   -5.87882
660840.0000   -4.90775
660880.0000   -4.69476
660920.0000   -5.48766
660960.0000   -5.36285
661000.0000   -5.26477
661040.0000   -5.31257
661080.0000   -5.77108
661120.0000   -4.85050
661160.0000   -5.21666
661200.0000   -4.67449
661240.0000   -5.56735
661280.0000   -4.65627
661320.0000   -5.08593
661360.0000   -5.13214
661400.0000   -5.62105
661440.0000   -5.44436
661480.0000   -6.43719
661520.0000   -6.27226
661560.0000   -5.78557
661600.0000   -5.37716
661640.0000   -6.07972
661680.0000   -4.92107
661720.0000   -3.54241
661760.0000   -4.77660
661800.0000   -5.87660
661840.0000   -5.24033
661880.0000   -5.48059
661920.0000   -5.11103
661960.0000   -5.79915
662000.0000   -4.59362
662040.0000   -5.39815
662080.0000   -5.01034
662120.0000   -5.15407
662160.0000   -6.05981
662200.0000   -5.51253
662240.0000   -5.36158
662280.0000   -5.33199
662320.0000   -6.11318
662360.0000   -5.85945
662400.0000   -6.21846
662440.0000   -5.96074
662480.0000   -4.93903
662520.0000   -5.92238
662560.0000   -6.75386
662600.0000   -5.45348
662640.0000   -5.00367
662680.0000   -5.97942
662720.0000   -5.48201
662760.0000   -5.24716
662800.0000   -5.06406
662840.0000   -5.82489
662880.0000   -6.11728
662920.0000   -5.26029
662960.0000   -4.61550
663000.0000   -5.35976
663040.0000   -4.64619
663080.0000   -5.04306
663120.0000   -5.39354
663160.0000   -4.80325
663200.0000   -4.51087
663240.0000   -4.37620
663280.0000   -4.79710
663320.0000   -5.85788
663360.0000   -5.11945
663400.0000   -5.35053
663440.0000   -4.99349
663480.0000   -6.31641
663520.0000   -4.73841
663560.0000   -5.91850
663600.0000   -4.79204
663640.0000   -5.36810
663680.0000   -5.23172
663720.0000   -5.27646
663760.0000   -4.94826
663800.0000   -5.22377
663840.0000   -5.30302
663880.0000   -4.28392
663920.0000   -5.33046
663960.0000   -4.92783
664000.0000   -5.04357
664040.0000   -4.24323
664080.0000   -4.68203
664120.0000   -5.74058
664160.0000   -4.42896
664200.0000   -5.33848
664240.0000   -5.72518
664280.0000   -5.27339
664320.0000   -5.56483
664360.0000   -4.30629
664400.0000   -4.42806
664440.0000   -4.03447
664480.0000   -5.23558
664520.0000   -5.21757
664560.0000   -4.12322
664600.0000   -5.24581
664640.0000   -4.20568
664680.0000   -5.87306
664720.0000   -5.47775
664760.0000   -4.42796
664800.0000   -5.36892
664840.0000   -4.77141
664880.0000   -5.55065
664920.0000   -6.77866
664960.0000   -6.36637
665000.0000   -4.71158
665040.0000   -5.36949
665080.0000   -4.41578
665120.0000   -4.60969
665160.0000   -4.98829
665200.0000   -4.12637
665240.0000   -4.92688
665280.0000   -4.61737
665320.0000   -5.18576
665360.0000   -5.17467
665400.0000   -4.61371
665440.0000   -4.42250
665480.0000   -4.63664
665520.0000   -4.73816
665560.0000   -5.02271
665600.0000   -5.16254
665640.0000   -4.58579
665680.0000   -4.71181
665720.0000   -5.27763
665760.0000   -5.27584
665800.0000   -4.59177
665840.0000   -5.25607
665880.0000   -4.46061
665920.0000   -4.88497
665960.0000   -4.42129
666000.0000   -5.10091
666040.0000   -5.40099
666080.0000   -5.50139
666120.0000   -4.76253
666160.0000   -4.94418
666200.0000   -4.83105
666240.0000   -4.09365
666280.0000   -4.02972
666320.0000   -6.03447
666360.0000   -4.67517
666400.0000   -4.59077
666440.0000   -4.98905
666480.0000   -4.85481
666520.0000   -4.59356
666560.0000   -4.13589
666600.0000   -4.83338
666640.0000   -5.82501
666680.0000   -5.21443
666720.0000   -5.12995
666760.0000   -4.66695
666800.0000   -5.34402
666840.0000   -6.26094
666880.0000   -5.91787
666920.0000   -5.37552
666960.0000   -5.44815
667000.0000   -5.88105
667040.0000   -6.80570
667080.0000   -5.72510
667120.0000   -5.42819
667160.0000   -5.28852
667200.0000   -5.60298
667240.0000   -5.23759
667280.0000   -6.42663
667320.0000   -5.09137
667360.0000   -5.61833
667400.0000   -5.67654
667440.0000   -5.95251
667480.0000   -5.71368
667520.0000   -6.00601
667560.0000   -5.55174
667600.0000   -5.65643
667640.0000   -5.42064
667680.0000   -4.55967
667720.0000   -5.71152
667760.0000   -6.33628
667800.0000   -5.41493
667840.0000   -5.40374
667880.0000   -5.35943
667920.0000   -5.08355
667960.0000   -5.47401
668000.0000   -4.12773
668040.0000   -3.08287
668080.0000   -4.52894
668120.0000   -5.20342
668160.0000   -5.01843
668200.0000   -4.69803
668240.0000   -5.11030
668280.0000   -5.95637
668320.0000   -5.70081
668360.0000   -5.85773
668400.0000   -4.61342
668440.0000   -5.52343
668480.0000   -4.88300
668520.0000   -4.48411
668560.0000   -5.53784
668600.0000   -5.21233
668640.0000   -4.23162
668680.0000   -5.54205
668720.0000   -5.23132
668760.0000   -4.73832
668800.0000   -5.82133
668840.0000   -4.94757
668880.0000   -4.71033
668920.0000   -4.86864
668960.0000   -5.17626
669000.0000   -5.57392
669040.0000   -5.35199
669080.0000   -5.07440
669120.0000   -4.80935
669160.0000   -5.24840
669200.0000   -4.75016
669240.0000   -5.46333
669280.0000   -5.45264
669320.0000   -5.81231
669360.0000   -4.25909
669400.0000   -4.96725
669440.0000   -4.52313
669480.0000   -4.25415
669520.0000   -4.94642
669560.0000   -4.37657
669600.0000   -5.03342
669640.0000   -5.14604
669680.0000   -4.41210
669720.0000   -3.89777
669760.0000   -3.91789
669800.0000   -5.43639
669840.0000   -4.46515
669880.0000   -4.39633
669920.0000   -5.16517
669960.0000   -5.17862
670000.0000   -5.31891
670040.0000   -5.34133
670080.0000   -4.80295
670120.0000   -5.88779
670160.0000   -5.18838
670200.0000   -3.32421
670240.0000   -4.32253
670280.0000   -4.58199
670320.0000   -5.38514
670360.0000   -5.03696
670400.0000   -4.73417
670440.0000   -4.97337
670480.0000   -4.91005
670520.0000   -4.59284
670560.0000   -3.69831
670600.0000   -4.82725
670640.0000   -4.05187
670680.0000   -5.08005
670720.0000   -4.97165
670760.0000   -5.48514
670800.0000   -4.62903
670840.0000   -4.09812
670880.0000   -4.61991
670920.0000   -3.88596
670960.0000   -4.35123
671000.0000   -5.32628
671040.0000   -4.51334
671080.0000   -5.46761
671120.0000   -5.14071
671160.0000   -5.29728
671200.0000   -5.11953
671240.0000   -4.48361
671280.0000   -5.03989
671320.0000   -4.24555
671360.0000   -5.53530
671400.0000   -5.49066
671440.0000   -5.18740
671480.0000   -4.52962
671520.0000   -5.21429
671560.0000   -5.27364
671600.0000   -4.47481
671640.0000   -4.21740
671680.0000   -5.73064
671720.0000   -4.66706
671760.0000   -4.23385
671800.0000   -5.13698
671840.0000   -5.04131
671880.0000   -5.18483
671920.0000   -5.94578
671960.0000   -5.61974
672000.0000   -5.42212
672040.0000   -5.08960
672080.0000   -5.36150
672120.0000   -4.56890
672160.0000   -4.76789
672200.0000   -5.74636
672240.0000   -5.22250
672280.0000   -5.15422
672320.0000   -5.37614
672360.0000   -5.34374
672400.0000   -5.36929
672440.0000   -5.29506
672480.0000   -5.40633
672520.0000   -4.92431
672560.0000   -5.11894
672600.0000   -5.65521
672640.0000   -4.95483
672680.0000   -4.61977
672720.0000   -5.48158
672760.0000   -5.31000
672800.0000   -5.28516
672840.0000   -4.97622
672880.0000   -5.16527
672920.0000   -4.85140
672960.0000   -5.28017
673000.0000   -4.34518
673040.0000   -4.82495
673080.0000   -4.71187
673120.0000   -4.40886
673160.0000   -4.56582
673200.0000   -5.09837
673240.0000   -4.45330
673280.0000   -5.73709
673320.0000   -4.64181
673360.0000   -4.50013
673400.0000   -4.27643
673440.0000   -5.06494
673480.0000   -4.54730
673520.0000   -4.52262
673560.0000   -4.23641
673600.0000   -4.92470
673640.0000   -4.66755
673680.0000   -5.03803
673720.0000   -4.77758
673760.0000   -5.49132
673800.0000   -6.07735
673840.0000   -5.91614
673880.0000   -4.60755
673920.0000   -5.17932
673960.0000   -4.50500
674000.0000   -5.23704
674040.0000   -4.40431
674080.0000   -5.04129
674120.0000   -5.30923
674160.0000   -5.21705
674200.0000   -4.30909
674240.0000   -5.10193
674280.0000   -5.16170
674320.0000   -5.21312
674360.0000   -5.18534
674400.0000   -5.55115
674440.0000   -5.20485
674480.0000   -5.13330
674520.0000   -5.49229
674560.0000   -5.34925
674600.0000   -5.48675
674640.0000   -5.05747
674680.0000   -5.00644
674720.0000   -4.90325
674760.0000   -5.26627
674800.0000   -4.84106
674840.0000   -4.69535
674880.0000   -4.26127
674920.0000   -4.56207
674960.0000   -5.57383
675000.0000   -4.94972
675040.0000   -5.28208
675080.0000   -5.48909
675120.0000   -6.53581
675160.0000   -5.63550
675200.0000   -5.84399
675240.0000   -5.08564
675280.0000   -4.86636
675320.0000   -5.60864
675360.0000   -4.90661
675400.0000   -5.26483
675440.0000   -4.51542
675480.0000   -3.50656
675520.0000   -4.44395
675560.0000   -4.26291
675600.0000   -4.65959
675640.0000   -4.17946
675680.0000   -4.61102
675720.0000   -4.49314
675760.0000   -4.85257
675800.0000   -4.39271
675840.0000   -4.88424
675880.0000   -5.05645
675920.0000   -4.20970
675960.0000   -4.67984
676000.0000   -5.42518
676040.0000   -5.68002
676080.0000   -4.83556
676120.0000   -5.04061
676160.0000   -4.57577
676200.0000   -4.50072
676240.0000   -4.50587
676280.0000   -5.20476
676320.0000   -4.78017
676360.0000   -5.60544
676400.0000   -4.91194
676440.0000   -5.90254
676480.0000   -5.25385
676520.0000   -5.02639
676560.0000   -4.95446
676600.0000   -5.52484
676640.0000   -6.08959
676680.0000   -5.14671
676720.0000   -4.99513
676760.0000   -4.61376
676800.0000   -6.06435
676840.0000   -5.20082
676880.0000   -5.36140
676920.0000   -5.19216
676960.0000   -5.28458
677000.0000   -5.05071
677040.0000   -6.12388
677080.0000   -5.36661
677120.0000   -5.90074
677160.0000   -5.71798
677200.0000   -5.27637
677240.0000   -5.30153
677280.0000   -5.38245
677320.0000   -5.84140
677360.0000   -5.92032
677400.0000   -5.43862
677440.0000   -5.03462
677480.0000   -3.97860
677520.0000   -5.30674
677560.0000   -4.44957
677600.0000   -4.65158
677640.0000   -5.34285
677680.0000   -6.36067
677720.0000   -5.31927
677760.0000   -5.12829
677800.0000   -5.46783
677840.0000   -5.10102
677880.0000   -4.72647
677920.0000   -5.24386
677960.0000   -5.45420
678000.0000   -5.95693
678040.0000   -5.90056
678080.0000   -4.39370
678120.0000   -4.54834
678160.0000   -5.05029
678200.0000   -4.82524
678240.0000   -4.81051
678280.0000   -4.34616
678320.0000   -5.16125
678360.0000   -4.99590
678400.0000   -4.61519
678440.0000   -5.12190
678480.0000   -5.96143
678520.0000   -4.84373
678560.0000   -4.08937
678600.0000   -4.62377
678640.0000   -5.27355
678680.0000   -4.75085
678720.0000   -4.74231
678760.0000   -5.39422
678800.0000   -5.43863
678840.0000   -5.57628
678880.0000   -5.15799
678920.0000   -5.00746
678960.0000   -5.31815
679000.0000   -5.00563
679040.0000   -5.10489
679080.0000   -5.12270
679120.0000   -5.39806
679160.0000   -5.17502
679200.0000   -4.97563
679240.0000   -5.05144
679280.0000   -5.33467
679320.0000   -5.56656
679360.0000   -4.91733
679400.0000   -5.85774
679440.0000   -4.67484
679480.0000   -5.32511
679520.0000   -4.01375
679560.0000   -5.09742
679600.0000   -5.63510
679640.0000   -5.47275
679680.0000   -4.89126
679720.0000   -4.62946
679760.0000   -4.72902
679800.0000   -5.35535
679840.0000   -5.09872
679880.0000   -4.25062
679920.0000   -4.06197
679960.0000   -5.16523
680000.0000   -5.74474
680040.0000   -4.94508
680080.0000   -5.03272
680120.0000   -5.57978
680160.0000   -6.18528
680200.0000   -5.68140
680240.0000   -6.07972
680280.0000   -6.04579
680320.0000   -5.56730
680360.0000   -5.60825
680400.0000   -4.64019
680440.0000   -4.93974
680480.0000   -5.68302
680520.0000   -4.64228
680560.0000   -4.85796
680600.0000   -5.34364
680640.0000   -5.36851
680680.0000   -4.94331
680720.0000   -5.74233
680760.0000   -6.05598
680800.0000   -5.74649
680840.0000   -4.71004
680880.0000   -5.25622
680920.0000   -5.17372
680960.0000   -5.12456
681000.0000   -5.15833
681040.0000   -5.09490
681080.0000   -5.93104
681120.0000   -5.95164
681160.0000   -5.04539
681200.0000   -5.63108
681240.0000   -4.92018
681280.0000   -5.61298
681320.0000   -5.43902
681360.0000   -4.36094
681400.0000   -5.10646
681440.0000   -5.20441
681480.0000   -4.68971
681520.0000   -4.70928
681560.0000   -5.48474
681600.0000   -3.62408
681640.0000   -4.58996
681680.0000   -5.18684
681720.0000   -4.75129
681760.0000   -5.98550
681800.0000   -5.87004
681840.0000   -4.79031
681880.0000   -4.92466
681920.0000   -5.25153
681960.0000   -5.47004
682000.0000   -5.71545
682040.0000   -5.02915
682080.0000   -4.77493
682120.0000   -5.68239
682160.0000   -5.23176
682200.0000   -5.38481
682240.0000   -5.08769
682280.0000   -4.61913
682320.0000   -5.75513
682360.0000   -4.68479
682400.0000   -4.91827
682440.0000   -5.19477
682480.0000   -5.41253
682520.0000   -5.76278
682560.0000   -5.86704
682600.0000   -4.50368
682640.0000   -5.14252
682680.0000   -5.63406
682720.0000   -5.51574
682760.0000   -6.24315
682800.0000   -5.37162
682840.0000   -4.86218
682880.0000   -5.78266
682920.0000   -5.21638
682960.0000   -4.21025
683000.0000   -4.65179
683040.0000   -4.90025
683080.0000   -3.62677
683120.0000   -4.58237
683160.0000   -4.27289
683200.0000   -5.34590
683240.0000   -4.59549
683280.0000   -4.88465
683320.0000   -4.27190
683360.0000   -3.95461
683400.0000   -4.32155
683440.0000   -4.28864
683480.0000   -4.51023
683520.0000   -4.58309
683560.0000   -4.07849
683600.0000   -5.34645
683640.0000   -5.17083
683680.0000   -6.11736
683720.0000   -5.59152
683760.0000   -6.09130
683800.0000   -4.90483
683840.0000   -4.91738
683880.0000   -6.32544
683920.0000   -5.45359
683960.0000   -5.24379
684000.0000   -5.92896
684040.0000   -5.71195
684080.0000   -5.41394
684120.0000   -5.29299
684160.0000   -5.75143
684200.0000   -4.76424
684240.0000   -4.83788
684280.0000   -5.08572
684320.0000   -4.71750
684360.0000   -5.93108
684400.0000   -4.58687
684440.0000   -5.81426
684480.0000   -6.27202
684520.0000   -5.81811
684560.0000   -5.81262
684600.0000   -5.05016
684640.0000   -5.24122
684680.0000   -4.99072
684720.0000   -5.63270
684760.0000   -5.97051
684800.0000   -4.87150
684840.0000   -4.77646
684880.0000   -5.23294
684920.0000   -4.92177
684960.0000   -4.99565
685000.0000   -4.02973
685040.0000   -4.87164
685080.0000   -3.94158
685120.0000   -6.40740
685160.0000   -4.61863
685200.0000   -5.48446
685240.0000   -5.95036
685280.0000   -5.77015
685320.0000   -5.78587
685360.0000   -5.69192
685400.0000   -6.14358
685440.0000   -4.96279
685480.0000   -4.49093
685520.0000   -5.53563
685560.0000   -5.47292
685600.0000   -5.52375
685640.0000   -6.85974
685680.0000   -6.57271
685720.0000   -6.42032
685760.0000   -5.75826
685800.0000   -6.88978
685840.0000   -6.66285
685880.0000   -6.44706
685920.0000   -5.98490
685960.0000   -5.93469
686000.0000   -6.50296
686040.0000   -5.63531
686080.0000   -6.58813
686120.0000   -5.77577
686160.0000   -6.46255
686200.0000   -5.52668
686240.0000   -5.98919
686280.0000   -6.00991
686320.0000   -5.00954
686360.0000   -5.09916
686400.0000   -5.70869
686440.0000   -4.81393
686480.0000   -3.65857
686520.0000   -4.77234
686560.0000   -4.98187
686600.0000   -4.58291
686640.0000   -4.49491
686680.0000   -4.93168
686720.0000   -5.32976
686760.0000   -4.87066
686800.0000   -4.74386
686840.0000   -5.22485
686880.0000   -5.31194
686920.0000   -5.89130
686960.0000   -5.27473
687000.0000   -4.95801
687040.0000   -5.13953
687080.0000   -5.53624
687120.0000   -4.32793
687160.0000   -4.60419
687200.0000   -4.67946
687240.0000   -4.54512
687280.0000   -5.51010
687320.0000   -5.48285
687360.0000   -4.84959
687400.0000   -4.58673
687440.0000   -4.82961
687480.0000   -5.56167
687520.0000   -5.22201
687560.0000   -4.73268
687600.0000   -5.98065
687640.0000   -5.20969
687680.0000   -4.99269
687720.0000   -4.76934
687760.0000   -4.46983
687800.0000   -4.92068
687840.0000   -5.48597
687880.0000   -5.58386
687920.0000   -5.12708
687960.0000   -4.86796
688000.0000   -5.26627
688040.0000   -4.24462
688080.0000   -5.70226
688120.0000   -5.44242
688160.0000   -5.00940
688200.0000   -4.79323
688240.0000   -5.59683
688280.0000   -4.93492
688320.0000   -5.93413
688360.0000   -3.89567
688400.0000   -4.61745
688440.0000   -5.11347
688480.0000   -4.59623
688520.0000   -4.00472
688560.0000   -4.45161
688600.0000   -4.82410
688640.0000   -4.54359
688680.0000   -4.08073
688720.0000   -4.48033
688760.0000   -5.50269
688800.0000   -4.56448
688840.0000   -4.45634
688880.0000   -3.81963
688920.0000   -4.39505
688960.0000   -4.45744
689000.0000   -4.96884
689040.0000   -4.12797
689080.0000   -4.57744
689120.0000   -4.80296
689160.0000   -4.31004
689200.0000   -5.10680
689240.0000   -5.33229
689280.0000   -5.26416
689320.0000   -5.18854
689360.0000   -4.61862
689400.0000   -5.20308
689440.0000   -5.58624
689480.0000   -5.07879
689520.0000   -5.21022
689560.0000   -5.38169
689600.0000   -5.61481
689640.0000   -4.89137
689680.0000   -5.34759
689720.0000   -5.54569
689760.0000   -4.91750
689800.0000   -4.89587
689840.0000   -4.89884
689880.0000   -5.30649
689920.0000   -5.01540
689960.0000   -4.14036
690000.0000   -4.84344
690040.0000   -4.66004
690080.0000   -5.88435
690120.0000   -3.93318
690160.0000   -4.49657
690200.0000   -4.28621
690240.0000   -4.01819
690280.0000   -4.72874
690320.0000   -4.82563
690360.0000   -4.82972
690400.0000   -6.13108
690440.0000   -5.32803
690480.0000   -5.58569
690520.0000   -4.66067
690560.0000   -4.96592
690600.0000   -4.98994
690640.0000   -5.52990
690680.0000   -4.81803
690720.0000   -5.08862
690760.0000   -5.68007
690800.0000   -5.51786
690840.0000   -4.93273
690880.0000   -4.18640
690920.0000   -4.63835
690960.0000   -4.76392
691000.0000   -4.20476
691040.0000   -4.56137
691080.0000   -5.13317
691120.0000   -4.78001
691160.0000   -5.12606
691200.0000   -4.77950
691240.0000   -5.29183
691280.0000   -5.25926
691320.0000   -4.86365
691360.0000   -4.66148
691400.0000   -4.12882
691440.0000   -5.61937
691480.0000   -4.90695
691520.0000   -5.88171
691560.0000   -5.86250
691600.0000   -5.04118
691640.0000   -5.36922
691680.0000   -6.45241
691720.0000   -5.28688
691760.0000   -5.89255
691800.0000   -5.22323
691840.0000   -5.58169
691880.0000   -4.68463
691920.0000   -4.97452
691960.0000   -4.93659
692000.0000   -4.70035
692040.0000   -4.79121
692080.0000   -5.78321
692120.0000   -5.15307
692160.0000   -5.20062
692200.0000   -5.78363
692240.0000   -5.16014
692280.0000   -5.39809
692320.0000   -5.91581
692360.0000   -5.68584
692400.0000   -6.21390
692440.0000   -6.03516
692480.0000   -5.68426
692520.0000   -6.03487
692560.0000   -5.62831
692600.0000   -6.02370
692640.0000   -5.47960
692680.0000   -5.69188
692720.0000   -5.38201
692760.0000   -5.97023
692800.0000   -5.26016
692840.0000   -5.24893
692880.0000   -5.05249
692920.0000   -4.93394
692960.0000   -5.11207
693000.0000   -5.69912
693040.0000   -5.76256
693080.0000   -5.88889
693120.0000   -4.65903
693160.0000   -6.15029
693200.0000   -5.38835
693240.0000   -6.35474
693280.0000   -6.26264
693320.0000   -4.89824
693360.0000   -5.14748
693400.0000   -5.38913
693440.0000   -5.45182
693480.0000   -4.88464
693520.0000   -4.81901
693560.0000   -5.21453
693600.0000   -5.36696
693640.0000   -4.46345
693680.0000   -5.39570
693720.0000   -5.01344
693760.0000   -5.07138
693800.0000   -5.67163
693840.0000   -6.01688
693880.0000   -5.31934
693920.0000   -5.62681
693960.0000   -5.33277
694000.0000   -4.72193
694040.0000   -4.90569
694080.0000   -5.62578
694120.0000   -5.27374
694160.0000   -5.10718
694200.0000   -4.99996
694240.0000   -5.37207
694280.0000   -6.02343
694320.0000   -5.99942
694360.0000   -5.90854
694400.0000   -5.50414
694440.0000   -5.60470
694480.0000   -5.28503
694520.0000   -5.12461
694560.0000   -4.73421
694600.0000   -5.93434
694640.0000   -5.67160
694680.0000   -5.16591
694720.0000   -5.50314
694760.0000   -5.12802
694800.0000   -6.00005
694840.0000   -5.80634
694880.0000   -5.05105
694920.0000   -6.03542
694960.0000   -5.94949
695000.0000   -5.17495
695040.0000   -5.62804
695080.0000   -5.56244
695120.0000   -6.11545
695160.0000   -6.30288
695200.0000   -5.58632
695240.0000   -4.79806
695280.0000   -5.66301
695320.0000   -5.31787
695360.0000   -4.84286
695400.0000   -5.12040
695440.0000   -5.47856
695480.0000   -6.17208
695520.0000   -5.70578
695560.0000   -5.41428
695600.0000   -6.19751
695640.0000   -6.10271
695680.0000   -6.82946
695720.0000   -6.15845
695760.0000   -5.82718
695800.0000   -5.77518
695840.0000   -5.72125
695880.0000   -6.12267
695920.0000   -5.93259
695960.0000   -6.45908
696000.0000   -5.15834
696040.0000   -6.06508
696080.0000   -6.08768
696120.0000   -5.83558
696160.0000   -6.24225
696200.0000   -5.38538
696240.0000   -5.30850
696280.0000   -6.76440
696320.0000   -6.25255
696360.0000   -5.73752
696400.0000   -5.39659
696440.0000   -5.74004
696480.0000   -6.27774
696520.0000   -4.58316
696560.0000   -4.80470
696600.0000   -5.86985
696640.0000   -5.40470
696680.0000   -4.80364
696720.0000   -5.21506
696760.0000   -4.92333
696800.0000   -3.92710
696840.0000   -4.91187
696880.0000   -5.64308
696920.0000   -5.77435
696960.0000   -4.68535
697000.0000   -4.66302
697040.0000   -5.12714
697080.0000   -5.08351
697120.0000   -5.52853
697160.0000   -5.74728
697200.0000   -4.71070
697240.0000   -4.91117
697280.0000   -4.28389
697320.0000   -4.90007
697360.0000   -5.35983
697400.0000   -5.06907
697440.0000   -5.29152
697480.0000   -5.62741
697520.0000   -5.13293
697560.0000   -5.25593
697600.0000   -4.93747
697640.0000   -4.76537
697680.0000   -4.91566
697720.0000   -5.52111
697760.0000   -4.85141
697800.0000   -4.97854
697840.0000   -4.84201
697880.0000   -4.34033
697920.0000   -5.46046
697960.0000   -5.12010
698000.0000   -4.97081
698040.0000   -5.30419
698080.0000   -4.73075
698120.0000   -4.45640
698160.0000   -5.30318
698200.0000   -4.61967
698240.0000   -5.36226
698280.0000   -4.85412
698320.0000   -4.63277
698360.0000   -5.33190
698400.0000   -4.88254
698440.0000   -5.64261
698480.0000   -5.20932
698520.0000   -5.53184
698560.0000   -5.86104
698600.0000   -5.64848
698640.0000   -5.68772
698680.0000   -5.45167
698720.0000   -4.60333
698760.0000   -5.41344
698800.0000   -5.79134
698840.0000   -5.19123
698880.0000   -5.05120
698920.0000   -4.27182
698960.0000   -5.27814
699000.0000   -4.91753
699040.0000   -5.38191
699080.0000   -5.05135
[truncated: 173,033 more chars]
