# Supplementary material for: Comment on 'Valid molecular dynamics simulations of human hemoglobin require a surprisingly large box size'
Source: eLife. 2019 Jun 20;8:e44718. doi: 10.7554/eLife.44718 (PMC6586461; doi:10.7554/eLife.44718)
Supplement: Figure 1—source data 1. — The zip archive contains a README file describing which source files correspond to the different panels. [file elife-44718-fig1-data1.zip › figure1/panel_C/150A/2/proj.xvg]

@ autoscale onread none
@ with g0
@ g0 on
@ title "projection on eigenvectors (nm)"
@ xaxis  label "Time (ps)"
@ world xmin 0
@ world xmax 1e+06
@ world ymin -9.10266
@ world ymax 5.82388
@ view xmin 0.15
@ view xmax 0.85
@ view ymin 0.15
@ view ymax 0.85
@ yaxis  label "vec 1"
@ xaxis tick major 250000
@ xaxis tick minor 125000
@ xaxis ticklabel start type spec
@ xaxis ticklabel start -0
@ yaxis tick major 5
@ yaxis tick minor 2.5
@ yaxis ticklabel start type spec
@ yaxis ticklabel start -5
@ zeroxaxis bar on
@ zeroxaxis bar linestyle 3
    0.0000   -5.09781
   40.0000   -5.91003
   80.0000   -6.02697
  120.0000   -5.79186
  160.0000   -5.67201
  200.0000   -5.68794
  240.0000   -4.67446
  280.0000   -5.44979
  320.0000   -5.66298
  360.0000   -5.56091
  400.0000   -5.05319
  440.0000   -5.01272
  480.0000   -5.44630
  520.0000   -5.35065
  560.0000   -5.44968
  600.0000   -6.52094
  640.0000   -4.72714
  680.0000   -5.18025
  720.0000   -5.11903
  760.0000   -4.23001
  800.0000   -4.67831
  840.0000   -6.04841
  880.0000   -5.42706
  920.0000   -5.32134
  960.0000   -6.17098
 1000.0000   -5.85885
 1040.0000   -5.35478
 1080.0000   -5.21471
 1120.0000   -5.46998
 1160.0000   -4.88928
 1200.0000   -4.94174
 1240.0000   -4.87662
 1280.0000   -4.65719
 1320.0000   -5.04910
 1360.0000   -4.83764
 1400.0000   -5.49692
 1440.0000   -4.81868
 1480.0000   -5.23181
 1520.0000   -5.69615
 1560.0000   -6.07967
 1600.0000   -6.58709
 1640.0000   -5.48113
 1680.0000   -4.34142
 1720.0000   -4.99286
 1760.0000   -5.24037
 1800.0000   -5.47288
 1840.0000   -5.65871
 1880.0000   -5.00032
 1920.0000   -5.47246
 1960.0000   -5.37420
 2000.0000   -5.31843
 2040.0000   -5.31035
 2080.0000   -5.64665
 2120.0000   -4.70508
 2160.0000   -5.12281
 2200.0000   -5.02125
 2240.0000   -6.00514
 2280.0000   -5.60373
 2320.0000   -4.99003
 2360.0000   -4.55076
 2400.0000   -5.26840
 2440.0000   -5.29249
 2480.0000   -5.07172
 2520.0000   -5.11385
 2560.0000   -5.14138
 2600.0000   -5.60971
 2640.0000   -4.85087
 2680.0000   -5.70615
 2720.0000   -5.84804
 2760.0000   -5.84575
 2800.0000   -6.51606
 2840.0000   -5.86973
 2880.0000   -6.55434
 2920.0000   -6.05906
 2960.0000   -5.86354
 3000.0000   -6.55980
 3040.0000   -5.32991
 3080.0000   -5.06640
 3120.0000   -5.17155
 3160.0000   -5.28194
 3200.0000   -4.56319
 3240.0000   -5.79922
 3280.0000   -5.04330
 3320.0000   -5.05451
 3360.0000   -5.58824
 3400.0000   -5.28804
 3440.0000   -4.76058
 3480.0000   -5.34347
 3520.0000   -5.47819
 3560.0000   -5.77413
 3600.0000   -5.60908
 3640.0000   -5.98609
 3680.0000   -5.40078
 3720.0000   -5.82043
 3760.0000   -5.38572
 3800.0000   -6.16895
 3840.0000   -6.05654
 3880.0000   -5.27615
 3920.0000   -5.36340
 3960.0000   -5.02224
 4000.0000   -5.36130
 4040.0000   -5.96405
 4080.0000   -5.20846
 4120.0000   -6.11860
 4160.0000   -5.36484
 4200.0000   -5.52549
 4240.0000   -5.86079
 4280.0000   -5.15569
 4320.0000   -5.49787
 4360.0000   -5.31473
 4400.0000   -4.72896
 4440.0000   -4.84105
 4480.0000   -5.61370
 4520.0000   -5.75753
 4560.0000   -5.87949
 4600.0000   -5.17586
 4640.0000   -5.95889
 4680.0000   -6.54316
 4720.0000   -5.96831
 4760.0000   -5.48166
 4800.0000   -4.89924
 4840.0000   -3.97759
 4880.0000   -4.48012
 4920.0000   -4.51802
 4960.0000   -3.45448
 5000.0000   -4.41276
 5040.0000   -4.28825
 5080.0000   -4.26512
 5120.0000   -4.05926
 5160.0000   -4.44854
 5200.0000   -5.28067
 5240.0000   -4.96417
 5280.0000   -4.73453
 5320.0000   -5.55058
 5360.0000   -4.47003
 5400.0000   -5.16760
 5440.0000   -4.94922
 5480.0000   -6.02006
 5520.0000   -5.37012
 5560.0000   -4.67282
 5600.0000   -5.57691
 5640.0000   -5.45116
 5680.0000   -5.74860
 5720.0000   -4.69553
 5760.0000   -5.21643
 5800.0000   -5.24768
 5840.0000   -4.78487
 5880.0000   -4.13858
 5920.0000   -4.68525
 5960.0000   -5.35558
 6000.0000   -5.93769
 6040.0000   -5.96218
 6080.0000   -5.79487
 6120.0000   -6.90377
 6160.0000   -5.90164
 6200.0000   -6.02159
 6240.0000   -5.31053
 6280.0000   -6.88945
 6320.0000   -4.81804
 6360.0000   -5.13350
 6400.0000   -6.16928
 6440.0000   -6.11892
 6480.0000   -5.54523
 6520.0000   -5.60402
 6560.0000   -4.91223
 6600.0000   -5.34226
 6640.0000   -5.70877
 6680.0000   -6.00413
 6720.0000   -6.21402
 6760.0000   -6.21703
 6800.0000   -5.89505
 6840.0000   -6.05594
 6880.0000   -6.87605
 6920.0000   -6.48965
 6960.0000   -6.59677
 7000.0000   -5.70013
 7040.0000   -6.49584
 7080.0000   -5.18243
 7120.0000   -5.91831
 7160.0000   -5.75758
 7200.0000   -4.95243
 7240.0000   -5.40064
 7280.0000   -5.76623
 7320.0000   -5.68779
 7360.0000   -4.87456
 7400.0000   -5.24144
 7440.0000   -5.39221
 7480.0000   -5.40581
 7520.0000   -6.04301
 7560.0000   -5.93553
 7600.0000   -5.13258
 7640.0000   -6.14734
 7680.0000   -5.71917
 7720.0000   -6.40750
 7760.0000   -6.71584
 7800.0000   -5.32919
 7840.0000   -5.58436
 7880.0000   -5.62644
 7920.0000   -5.50875
 7960.0000   -6.02037
 8000.0000   -6.06459
 8040.0000   -7.08875
 8080.0000   -7.40586
 8120.0000   -6.85808
 8160.0000   -6.27712
 8200.0000   -6.65155
 8240.0000   -5.60062
 8280.0000   -5.51741
 8320.0000   -5.70194
 8360.0000   -6.03846
 8400.0000   -5.53307
 8440.0000   -5.46808
 8480.0000   -6.50825
 8520.0000   -5.42778
 8560.0000   -5.36497
 8600.0000   -5.72462
 8640.0000   -5.78121
 8680.0000   -5.13207
 8720.0000   -5.26181
 8760.0000   -5.02459
 8800.0000   -6.04800
 8840.0000   -5.43404
 8880.0000   -5.77822
 8920.0000   -5.01543
 8960.0000   -5.06872
 9000.0000   -5.65263
 9040.0000   -5.77717
 9080.0000   -5.19148
 9120.0000   -5.30861
 9160.0000   -5.85143
 9200.0000   -5.99723
 9240.0000   -6.26788
 9280.0000   -5.81966
 9320.0000   -7.09197
 9360.0000   -6.78236
 9400.0000   -6.44198
 9440.0000   -5.88426
 9480.0000   -5.89717
 9520.0000   -6.76011
 9560.0000   -6.30717
 9600.0000   -6.19824
 9640.0000   -6.35195
 9680.0000   -6.42619
 9720.0000   -6.02565
 9760.0000   -6.46984
 9800.0000   -6.74827
 9840.0000   -6.49262
 9880.0000   -6.15386
 9920.0000   -6.98681
 9960.0000   -5.39452
10000.0000   -5.64028
10040.0000   -5.69971
10080.0000   -6.29016
10120.0000   -5.78658
10160.0000   -5.95836
10200.0000   -6.49963
10240.0000   -6.24531
10280.0000   -5.16950
10320.0000   -5.40443
10360.0000   -5.65198
10400.0000   -4.94228
10440.0000   -5.60990
10480.0000   -5.91314
10520.0000   -5.42812
10560.0000   -5.81681
10600.0000   -5.82701
10640.0000   -4.75507
10680.0000   -5.75627
10720.0000   -5.74528
10760.0000   -5.71667
10800.0000   -5.39400
10840.0000   -5.58527
10880.0000   -5.70486
10920.0000   -5.52918
10960.0000   -5.12544
11000.0000   -5.19172
11040.0000   -6.19965
11080.0000   -4.56538
11120.0000   -6.13682
11160.0000   -5.70645
11200.0000   -6.22834
11240.0000   -5.33168
11280.0000   -5.17423
11320.0000   -4.65372
11360.0000   -6.28107
11400.0000   -6.25357
11440.0000   -5.74671
11480.0000   -6.19660
11520.0000   -6.27198
11560.0000   -6.25871
11600.0000   -6.42065
11640.0000   -6.17799
11680.0000   -6.06187
11720.0000   -5.36220
11760.0000   -5.36327
11800.0000   -5.53016
11840.0000   -5.64742
11880.0000   -6.57377
11920.0000   -5.70713
11960.0000   -5.80329
12000.0000   -5.73566
12040.0000   -5.44096
12080.0000   -5.46361
12120.0000   -5.50939
12160.0000   -5.84357
12200.0000   -4.38516
12240.0000   -4.87984
12280.0000   -4.86630
12320.0000   -5.51478
12360.0000   -4.45567
12400.0000   -5.39676
12440.0000   -5.33841
12480.0000   -5.28684
12520.0000   -5.80032
12560.0000   -5.90623
12600.0000   -5.47241
12640.0000   -6.24065
12680.0000   -5.16442
12720.0000   -5.43953
12760.0000   -4.99742
12800.0000   -4.89969
12840.0000   -5.54017
12880.0000   -5.00225
12920.0000   -5.58954
12960.0000   -5.57361
13000.0000   -4.42365
13040.0000   -4.38696
13080.0000   -4.52330
13120.0000   -4.61611
13160.0000   -4.79763
13200.0000   -5.83604
13240.0000   -4.74474
13280.0000   -4.89493
13320.0000   -5.53772
13360.0000   -5.64617
13400.0000   -4.77542
13440.0000   -5.35528
13480.0000   -5.36176
13520.0000   -5.30196
13560.0000   -4.42457
13600.0000   -5.71838
13640.0000   -5.68064
13680.0000   -5.33467
13720.0000   -4.28375
13760.0000   -5.28685
13800.0000   -4.55222
13840.0000   -4.54209
13880.0000   -4.91871
13920.0000   -4.86410
13960.0000   -4.62098
14000.0000   -5.61471
14040.0000   -5.76072
14080.0000   -6.53960
14120.0000   -5.51115
14160.0000   -6.14653
14200.0000   -6.27875
14240.0000   -5.56426
14280.0000   -4.87160
14320.0000   -4.88209
14360.0000   -6.00485
14400.0000   -5.51278
14440.0000   -5.84606
14480.0000   -5.55042
14520.0000   -5.45327
14560.0000   -5.64816
14600.0000   -5.17714
14640.0000   -5.83049
14680.0000   -5.12552
14720.0000   -5.60212
14760.0000   -4.45056
14800.0000   -5.65692
14840.0000   -5.69110
14880.0000   -5.11863
14920.0000   -4.88565
14960.0000   -5.60598
15000.0000   -5.47632
15040.0000   -5.56450
15080.0000   -5.53727
15120.0000   -5.96879
15160.0000   -4.78964
15200.0000   -5.61705
15240.0000   -6.40154
15280.0000   -5.69373
15320.0000   -6.72528
15360.0000   -5.59700
15400.0000   -5.83432
15440.0000   -5.43191
15480.0000   -5.07539
15520.0000   -4.08341
15560.0000   -4.61811
15600.0000   -4.92204
15640.0000   -6.00924
15680.0000   -5.83564
15720.0000   -5.78051
15760.0000   -5.80365
15800.0000   -5.73500
15840.0000   -6.34267
15880.0000   -6.08572
15920.0000   -5.74406
15960.0000   -5.99197
16000.0000   -6.09013
16040.0000   -5.66540
16080.0000   -5.15079
16120.0000   -5.50866
16160.0000   -5.73523
16200.0000   -6.29928
16240.0000   -6.03808
16280.0000   -6.42946
16320.0000   -6.48936
16360.0000   -6.32483
16400.0000   -6.30820
16440.0000   -6.06799
16480.0000   -7.09308
16520.0000   -5.82465
16560.0000   -5.66720
16600.0000   -5.57715
16640.0000   -6.20229
16680.0000   -5.59376
16720.0000   -5.88365
16760.0000   -5.88141
16800.0000   -4.73163
16840.0000   -5.72880
16880.0000   -5.15718
16920.0000   -5.87198
16960.0000   -6.07945
17000.0000   -5.99528
17040.0000   -6.32868
17080.0000   -5.91262
17120.0000   -5.65991
17160.0000   -5.99434
17200.0000   -5.91034
17240.0000   -5.79766
17280.0000   -6.00503
17320.0000   -5.87773
17360.0000   -5.96660
17400.0000   -6.06583
17440.0000   -5.24640
17480.0000   -5.77690
17520.0000   -5.21876
17560.0000   -6.06393
17600.0000   -5.99786
17640.0000   -6.34286
17680.0000   -5.48853
17720.0000   -6.97841
17760.0000   -7.17926
17800.0000   -7.06048
17840.0000   -7.80583
17880.0000   -6.02470
17920.0000   -6.61944
17960.0000   -6.02628
18000.0000   -6.30660
18040.0000   -6.17834
18080.0000   -7.01236
18120.0000   -6.27131
18160.0000   -6.00575
18200.0000   -6.32314
18240.0000   -6.15817
18280.0000   -6.10820
18320.0000   -5.80290
18360.0000   -6.73078
18400.0000   -6.34319
18440.0000   -7.02876
18480.0000   -6.46056
18520.0000   -5.76622
18560.0000   -6.05094
18600.0000   -6.41211
18640.0000   -7.86906
18680.0000   -6.70377
18720.0000   -7.16690
18760.0000   -7.14833
18800.0000   -6.07939
18840.0000   -6.47664
18880.0000   -6.55977
18920.0000   -6.27979
18960.0000   -5.60620
19000.0000   -6.95580
19040.0000   -5.82162
19080.0000   -6.60917
19120.0000   -5.62219
19160.0000   -5.77088
19200.0000   -5.42348
19240.0000   -5.91023
19280.0000   -5.83050
19320.0000   -4.94235
19360.0000   -6.27593
19400.0000   -5.85713
19440.0000   -6.59619
19480.0000   -6.52465
19520.0000   -5.51568
19560.0000   -5.29409
19600.0000   -5.38458
19640.0000   -4.97549
19680.0000   -4.96539
19720.0000   -4.80566
19760.0000   -5.05728
19800.0000   -5.23877
19840.0000   -3.99750
19880.0000   -4.90921
19920.0000   -4.83547
19960.0000   -5.31208
20000.0000   -5.94753
20040.0000   -5.23089
20080.0000   -4.94149
20120.0000   -5.96681
20160.0000   -6.90681
20200.0000   -6.34386
20240.0000   -5.87080
20280.0000   -6.61935
20320.0000   -5.75433
20360.0000   -5.50588
20400.0000   -5.18313
20440.0000   -6.20871
20480.0000   -5.72199
20520.0000   -6.03512
20560.0000   -5.97479
20600.0000   -6.00409
20640.0000   -5.64806
20680.0000   -5.69177
20720.0000   -7.18244
20760.0000   -6.61712
20800.0000   -6.32244
20840.0000   -6.45012
20880.0000   -6.08423
20920.0000   -6.04933
20960.0000   -5.84519
21000.0000   -5.93542
21040.0000   -6.40010
21080.0000   -5.88830
21120.0000   -5.87903
21160.0000   -5.38807
21200.0000   -5.83038
21240.0000   -6.13767
21280.0000   -6.04948
21320.0000   -6.21185
21360.0000   -7.34704
21400.0000   -6.49767
21440.0000   -6.63205
21480.0000   -6.20767
21520.0000   -5.59130
21560.0000   -5.59059
21600.0000   -5.92671
21640.0000   -6.11611
21680.0000   -5.35765
21720.0000   -4.35539
21760.0000   -4.59644
21800.0000   -5.38044
21840.0000   -5.64100
21880.0000   -5.09836
21920.0000   -5.51969
21960.0000   -5.97038
22000.0000   -6.25157
22040.0000   -5.30906
22080.0000   -6.14698
22120.0000   -5.95089
22160.0000   -5.53089
22200.0000   -4.97250
22240.0000   -5.74054
22280.0000   -5.53329
22320.0000   -5.02858
22360.0000   -5.78282
22400.0000   -6.46050
22440.0000   -5.73890
22480.0000   -5.48383
22520.0000   -5.55023
22560.0000   -6.00580
22600.0000   -5.60281
22640.0000   -5.85288
22680.0000   -5.34488
22720.0000   -6.16947
22760.0000   -5.40788
22800.0000   -4.21576
22840.0000   -5.11118
22880.0000   -6.39197
22920.0000   -5.46808
22960.0000   -5.42538
23000.0000   -5.98406
23040.0000   -6.21878
23080.0000   -5.81732
23120.0000   -6.24199
23160.0000   -5.35311
23200.0000   -5.67264
23240.0000   -6.11694
23280.0000   -6.55194
23320.0000   -6.26074
23360.0000   -6.66118
23400.0000   -5.52707
23440.0000   -5.52470
23480.0000   -6.44034
23520.0000   -6.21391
23560.0000   -5.86338
23600.0000   -5.65841
23640.0000   -6.17808
23680.0000   -5.69749
23720.0000   -5.17602
23760.0000   -5.48338
23800.0000   -4.90690
23840.0000   -5.07017
23880.0000   -5.42994
23920.0000   -5.35410
23960.0000   -5.57012
24000.0000   -5.20767
24040.0000   -4.80678
24080.0000   -5.11022
24120.0000   -5.14870
24160.0000   -6.79786
24200.0000   -6.34720
24240.0000   -6.08025
24280.0000   -4.77720
24320.0000   -4.67655
24360.0000   -5.64568
24400.0000   -5.86782
24440.0000   -6.09646
24480.0000   -6.32329
24520.0000   -5.54412
24560.0000   -5.14296
24600.0000   -4.94518
24640.0000   -6.12813
24680.0000   -5.36048
24720.0000   -5.65413
24760.0000   -5.82018
24800.0000   -5.91814
24840.0000   -6.17034
24880.0000   -6.29150
24920.0000   -5.25930
24960.0000   -5.27156
25000.0000   -6.15770
25040.0000   -5.98782
25080.0000   -5.51772
25120.0000   -5.98859
25160.0000   -4.74169
25200.0000   -4.17071
25240.0000   -3.95875
25280.0000   -4.88284
25320.0000   -4.01321
25360.0000   -4.01621
25400.0000   -4.00162
25440.0000   -3.81081
25480.0000   -4.18438
25520.0000   -4.78780
25560.0000   -4.65960
25600.0000   -5.09100
25640.0000   -4.72226
25680.0000   -4.44486
25720.0000   -4.48856
25760.0000   -5.67108
25800.0000   -5.65561
25840.0000   -6.01354
25880.0000   -6.84641
25920.0000   -5.62982
25960.0000   -5.73729
26000.0000   -5.35232
26040.0000   -5.05222
26080.0000   -5.37427
26120.0000   -5.29642
26160.0000   -4.77328
26200.0000   -5.17091
26240.0000   -5.23190
26280.0000   -5.17921
26320.0000   -5.37371
26360.0000   -5.63387
26400.0000   -5.56098
26440.0000   -4.92795
26480.0000   -5.37198
26520.0000   -5.63329
26560.0000   -4.73902
26600.0000   -4.88628
26640.0000   -6.02697
26680.0000   -5.13713
26720.0000   -4.02894
26760.0000   -5.38814
26800.0000   -5.33223
26840.0000   -4.70177
26880.0000   -5.33835
26920.0000   -5.03296
26960.0000   -5.46405
27000.0000   -5.52281
27040.0000   -5.48636
27080.0000   -4.93837
27120.0000   -5.27905
27160.0000   -6.02871
27200.0000   -6.77796
27240.0000   -5.91586
27280.0000   -5.59473
27320.0000   -5.63078
27360.0000   -5.20225
27400.0000   -5.30194
27440.0000   -5.94240
27480.0000   -6.13385
27520.0000   -5.34556
27560.0000   -4.78006
27600.0000   -4.23544
27640.0000   -4.53011
27680.0000   -5.15703
27720.0000   -5.12438
27760.0000   -5.75541
27800.0000   -4.82732
27840.0000   -5.35323
27880.0000   -5.93532
27920.0000   -4.81651
27960.0000   -3.69235
28000.0000   -3.87053
28040.0000   -4.26626
28080.0000   -4.71915
28120.0000   -4.49302
28160.0000   -4.26070
28200.0000   -4.53509
28240.0000   -4.91730
28280.0000   -5.55000
28320.0000   -5.15105
28360.0000   -4.90512
28400.0000   -4.98047
28440.0000   -4.65037
28480.0000   -4.51906
28520.0000   -4.19942
28560.0000   -4.52621
28600.0000   -4.75344
28640.0000   -5.20107
28680.0000   -4.48207
28720.0000   -4.22213
28760.0000   -4.87015
28800.0000   -5.26945
28840.0000   -5.75299
28880.0000   -6.02010
28920.0000   -5.69362
28960.0000   -5.58109
29000.0000   -6.18652
29040.0000   -5.66222
29080.0000   -5.55333
29120.0000   -5.85178
29160.0000   -5.51194
29200.0000   -5.62047
29240.0000   -4.52701
29280.0000   -5.11050
29320.0000   -5.13878
29360.0000   -4.68443
29400.0000   -5.93259
29440.0000   -4.86689
29480.0000   -4.83849
29520.0000   -5.57050
29560.0000   -5.65027
29600.0000   -5.15192
29640.0000   -4.89830
29680.0000   -5.53033
29720.0000   -5.05580
29760.0000   -4.70582
29800.0000   -6.29470
29840.0000   -5.90989
29880.0000   -5.61219
29920.0000   -4.78160
29960.0000   -5.28554
30000.0000   -5.67420
30040.0000   -5.21572
30080.0000   -5.50752
30120.0000   -5.59135
30160.0000   -4.97109
30200.0000   -5.55469
30240.0000   -4.61288
30280.0000   -4.95282
30320.0000   -4.66675
30360.0000   -5.10694
30400.0000   -5.26798
30440.0000   -5.37527
30480.0000   -4.98917
30520.0000   -4.50696
30560.0000   -4.79090
30600.0000   -3.87872
30640.0000   -4.13790
30680.0000   -5.12643
30720.0000   -5.40921
30760.0000   -5.46966
30800.0000   -5.28203
30840.0000   -5.09325
30880.0000   -5.34259
30920.0000   -5.06501
30960.0000   -5.85108
31000.0000   -5.16101
31040.0000   -5.64302
31080.0000   -4.63081
31120.0000   -4.85985
31160.0000   -5.46951
31200.0000   -5.60608
31240.0000   -5.46798
31280.0000   -4.62421
31320.0000   -4.59610
31360.0000   -5.04197
31400.0000   -4.77835
31440.0000   -5.22282
31480.0000   -4.91790
31520.0000   -5.34079
31560.0000   -4.18574
31600.0000   -4.13448
31640.0000   -4.41034
31680.0000   -4.61450
31720.0000   -4.63703
31760.0000   -4.83097
31800.0000   -5.03560
31840.0000   -5.29506
31880.0000   -3.38805
31920.0000   -5.69502
31960.0000   -5.98071
32000.0000   -5.24211
32040.0000   -6.46260
32080.0000   -6.12090
32120.0000   -6.92607
32160.0000   -6.03345
32200.0000   -5.83095
32240.0000   -5.90340
32280.0000   -5.79345
32320.0000   -5.11314
32360.0000   -5.07638
32400.0000   -5.17611
32440.0000   -4.87771
32480.0000   -6.27530
32520.0000   -5.67478
32560.0000   -4.91837
32600.0000   -5.13616
32640.0000   -4.69454
32680.0000   -5.44966
32720.0000   -5.27252
32760.0000   -5.38052
32800.0000   -5.25488
32840.0000   -5.35715
32880.0000   -4.57832
32920.0000   -4.84657
32960.0000   -5.92314
33000.0000   -5.50735
33040.0000   -6.05274
33080.0000   -5.46740
33120.0000   -4.96292
33160.0000   -5.96099
33200.0000   -6.49031
33240.0000   -6.21421
33280.0000   -5.31010
33320.0000   -5.28051
33360.0000   -5.80531
33400.0000   -5.25858
33440.0000   -5.92436
33480.0000   -4.50610
33520.0000   -4.99204
33560.0000   -4.39221
33600.0000   -5.24285
33640.0000   -5.15998
33680.0000   -5.49360
33720.0000   -4.81598
33760.0000   -5.56669
33800.0000   -5.51308
33840.0000   -5.41588
33880.0000   -5.51414
33920.0000   -5.52413
33960.0000   -5.50620
34000.0000   -5.40456
34040.0000   -4.92586
34080.0000   -5.56978
34120.0000   -6.36001
34160.0000   -5.79922
34200.0000   -5.61893
34240.0000   -5.38728
34280.0000   -5.36242
34320.0000   -5.32008
34360.0000   -5.25438
34400.0000   -6.13031
34440.0000   -5.46025
34480.0000   -4.71756
34520.0000   -5.40180
34560.0000   -4.82894
34600.0000   -4.68656
34640.0000   -5.12972
34680.0000   -5.43985
34720.0000   -4.87028
34760.0000   -4.77113
34800.0000   -4.23259
34840.0000   -4.41705
34880.0000   -4.36955
34920.0000   -4.27394
34960.0000   -4.37962
35000.0000   -4.13731
35040.0000   -4.67079
35080.0000   -4.21165
35120.0000   -4.36903
35160.0000   -4.94646
35200.0000   -4.30072
35240.0000   -4.46507
35280.0000   -5.70849
35320.0000   -4.69099
35360.0000   -5.09771
35400.0000   -4.82103
35440.0000   -4.76609
35480.0000   -4.96143
35520.0000   -5.62742
35560.0000   -6.13625
35600.0000   -4.94093
35640.0000   -4.89696
35680.0000   -4.41998
35720.0000   -4.97230
35760.0000   -3.94240
35800.0000   -4.13421
35840.0000   -4.77965
35880.0000   -4.41616
35920.0000   -4.01376
35960.0000   -4.53821
36000.0000   -4.35257
36040.0000   -3.54872
36080.0000   -4.48868
36120.0000   -4.57626
36160.0000   -4.01691
36200.0000   -4.55309
36240.0000   -4.04468
36280.0000   -4.69459
36320.0000   -4.85595
36360.0000   -4.04835
36400.0000   -4.19771
36440.0000   -4.36148
36480.0000   -5.48110
36520.0000   -4.09201
36560.0000   -4.24587
36600.0000   -5.24497
36640.0000   -4.86825
36680.0000   -4.68855
36720.0000   -4.48901
36760.0000   -4.87432
36800.0000   -5.21099
36840.0000   -4.50766
36880.0000   -4.58388
36920.0000   -5.57392
36960.0000   -4.53861
37000.0000   -5.08849
37040.0000   -4.75907
37080.0000   -5.07838
37120.0000   -5.11179
37160.0000   -5.28012
37200.0000   -3.83708
37240.0000   -4.84239
37280.0000   -5.14716
37320.0000   -5.79506
37360.0000   -5.65319
37400.0000   -5.53346
37440.0000   -4.83414
37480.0000   -4.75454
37520.0000   -4.59386
37560.0000   -4.53011
37600.0000   -4.41157
37640.0000   -4.43128
37680.0000   -4.77511
37720.0000   -4.01236
37760.0000   -4.63367
37800.0000   -4.36229
37840.0000   -4.36049
37880.0000   -4.78176
37920.0000   -4.90548
37960.0000   -3.75700
38000.0000   -4.60244
38040.0000   -4.00251
38080.0000   -4.34378
38120.0000   -4.78882
38160.0000   -3.71651
38200.0000   -3.58034
38240.0000   -3.35814
38280.0000   -4.36518
38320.0000   -4.23273
38360.0000   -4.32774
38400.0000   -4.08719
38440.0000   -3.80093
38480.0000   -4.78465
38520.0000   -3.64461
38560.0000   -4.13835
38600.0000   -4.89728
38640.0000   -4.26323
38680.0000   -4.81610
38720.0000   -4.94384
38760.0000   -4.34463
38800.0000   -3.95479
38840.0000   -3.91284
38880.0000   -3.69259
38920.0000   -4.34380
38960.0000   -3.93370
39000.0000   -3.94928
39040.0000   -4.34092
39080.0000   -4.69061
39120.0000   -4.75678
39160.0000   -3.89714
39200.0000   -4.75549
39240.0000   -4.06145
39280.0000   -4.48418
39320.0000   -5.85501
39360.0000   -4.18407
39400.0000   -4.57932
39440.0000   -4.77329
39480.0000   -5.31562
39520.0000   -5.36422
39560.0000   -4.97660
39600.0000   -4.82190
39640.0000   -4.04378
39680.0000   -4.61516
39720.0000   -4.83710
39760.0000   -4.98720
39800.0000   -5.00360
39840.0000   -5.47168
39880.0000   -6.83902
39920.0000   -5.01590
39960.0000   -4.90556
40000.0000   -5.50945
40040.0000   -5.74873
40080.0000   -5.17505
40120.0000   -5.41004
40160.0000   -6.57524
40200.0000   -5.53978
40240.0000   -5.58726
40280.0000   -4.72473
40320.0000   -3.88173
40360.0000   -4.02032
40400.0000   -4.99107
40440.0000   -4.67736
40480.0000   -5.51698
40520.0000   -4.57337
40560.0000   -3.72412
40600.0000   -3.55445
40640.0000   -4.18867
40680.0000   -4.15869
40720.0000   -5.87851
40760.0000   -4.39687
40800.0000   -3.95456
40840.0000   -4.45823
40880.0000   -5.54004
40920.0000   -4.71422
40960.0000   -5.19240
41000.0000   -5.10527
41040.0000   -5.25824
41080.0000   -4.35837
41120.0000   -4.97934
41160.0000   -4.70677
41200.0000   -5.39188
41240.0000   -4.55239
41280.0000   -5.44757
41320.0000   -5.47884
41360.0000   -5.26712
41400.0000   -5.08009
41440.0000   -4.72100
41480.0000   -5.26069
41520.0000   -4.83063
41560.0000   -5.15557
41600.0000   -4.03677
41640.0000   -4.15316
41680.0000   -4.62205
41720.0000   -4.80035
41760.0000   -4.47659
41800.0000   -4.52288
41840.0000   -4.35585
41880.0000   -3.69925
41920.0000   -3.36895
41960.0000   -3.40749
42000.0000   -4.42917
42040.0000   -3.27874
42080.0000   -5.10090
42120.0000   -5.01493
42160.0000   -4.94050
42200.0000   -4.55716
42240.0000   -3.66129
42280.0000   -4.35313
42320.0000   -4.00185
42360.0000   -4.95466
42400.0000   -4.92632
42440.0000   -4.81402
42480.0000   -5.09723
42520.0000   -5.73369
42560.0000   -4.30370
42600.0000   -4.10997
42640.0000   -3.63597
42680.0000   -4.06979
42720.0000   -4.89596
42760.0000   -5.14652
42800.0000   -4.28639
42840.0000   -5.90167
42880.0000   -4.75251
42920.0000   -4.40906
42960.0000   -5.19842
43000.0000   -4.28174
43040.0000   -4.56818
43080.0000   -4.76193
43120.0000   -4.77718
43160.0000   -5.48438
43200.0000   -5.77159
43240.0000   -4.81253
43280.0000   -5.80305
43320.0000   -4.62202
43360.0000   -5.54576
43400.0000   -6.15504
43440.0000   -6.30737
43480.0000   -6.03349
43520.0000   -5.63602
43560.0000   -5.36474
43600.0000   -5.32904
43640.0000   -5.84938
43680.0000   -5.59571
43720.0000   -5.40362
43760.0000   -5.50664
43800.0000   -5.33856
43840.0000   -4.74182
43880.0000   -5.66188
43920.0000   -4.92620
43960.0000   -6.11134
44000.0000   -5.14420
44040.0000   -4.93095
44080.0000   -5.81711
44120.0000   -5.86255
44160.0000   -5.40252
44200.0000   -5.87531
44240.0000   -4.52408
44280.0000   -5.64688
44320.0000   -5.00609
44360.0000   -4.91782
44400.0000   -4.45915
44440.0000   -5.65274
44480.0000   -4.83800
44520.0000   -5.22900
44560.0000   -5.00858
44600.0000   -4.90672
44640.0000   -5.34382
44680.0000   -5.34257
44720.0000   -4.85870
44760.0000   -4.27914
44800.0000   -4.41379
44840.0000   -6.54834
44880.0000   -5.52757
44920.0000   -5.54379
44960.0000   -5.52038
45000.0000   -5.57129
45040.0000   -5.92579
45080.0000   -6.28616
45120.0000   -5.43281
45160.0000   -6.51059
45200.0000   -6.33055
45240.0000   -6.99514
45280.0000   -6.68076
45320.0000   -5.02766
45360.0000   -5.18569
45400.0000   -6.16817
45440.0000   -6.13196
45480.0000   -5.30636
45520.0000   -6.03637
45560.0000   -6.12030
45600.0000   -6.12938
45640.0000   -6.33055
45680.0000   -6.45116
45720.0000   -5.75360
45760.0000   -6.70548
45800.0000   -6.67512
45840.0000   -6.06683
45880.0000   -6.01070
45920.0000   -5.94453
45960.0000   -6.33412
46000.0000   -6.12089
46040.0000   -6.24677
46080.0000   -6.22359
46120.0000   -6.33303
46160.0000   -5.34128
46200.0000   -5.81233
46240.0000   -6.53123
46280.0000   -6.17577
46320.0000   -6.67085
46360.0000   -5.83232
46400.0000   -6.39078
46440.0000   -6.56411
46480.0000   -6.46662
46520.0000   -6.22101
46560.0000   -6.11778
46600.0000   -5.51213
46640.0000   -4.56310
46680.0000   -5.60982
46720.0000   -5.17942
46760.0000   -5.03939
46800.0000   -5.63411
46840.0000   -6.31673
46880.0000   -6.15250
46920.0000   -5.34511
46960.0000   -6.05284
47000.0000   -4.74823
47040.0000   -5.03489
47080.0000   -5.01126
47120.0000   -4.97995
47160.0000   -5.62204
47200.0000   -5.60300
47240.0000   -5.15234
47280.0000   -5.18748
47320.0000   -5.16892
47360.0000   -4.91416
47400.0000   -4.61321
47440.0000   -5.02131
47480.0000   -4.93755
47520.0000   -4.38424
47560.0000   -4.64007
47600.0000   -4.76154
47640.0000   -4.91650
47680.0000   -5.30687
47720.0000   -5.19089
47760.0000   -5.70668
47800.0000   -4.90327
47840.0000   -5.17532
47880.0000   -4.63803
47920.0000   -5.11762
47960.0000   -4.95215
48000.0000   -4.92843
48040.0000   -4.64500
48080.0000   -4.07420
48120.0000   -4.64190
48160.0000   -4.24469
48200.0000   -4.62253
48240.0000   -4.72813
48280.0000   -4.99436
48320.0000   -4.84250
48360.0000   -6.09695
48400.0000   -5.77472
48440.0000   -6.78878
48480.0000   -5.49447
48520.0000   -5.44255
48560.0000   -5.23229
48600.0000   -5.79311
48640.0000   -4.60363
48680.0000   -5.22106
48720.0000   -4.55519
48760.0000   -4.91146
48800.0000   -4.56121
48840.0000   -4.45365
48880.0000   -4.35009
48920.0000   -5.21811
48960.0000   -5.10879
49000.0000   -4.75235
49040.0000   -5.26455
49080.0000   -5.64241
49120.0000   -5.03627
49160.0000   -6.04871
49200.0000   -6.17272
49240.0000   -5.58188
49280.0000   -5.77811
49320.0000   -5.97444
49360.0000   -5.81167
49400.0000   -5.69970
49440.0000   -6.37351
49480.0000   -5.30720
49520.0000   -5.71364
49560.0000   -5.80128
49600.0000   -4.79371
49640.0000   -5.33378
49680.0000   -5.24682
49720.0000   -4.51646
49760.0000   -4.29948
49800.0000   -4.82001
49840.0000   -3.81735
49880.0000   -3.45523
49920.0000   -3.78602
49960.0000   -3.29585
50000.0000   -4.06002
50040.0000   -4.20872
50080.0000   -3.82443
50120.0000   -3.53025
50160.0000   -4.41000
50200.0000   -5.02184
50240.0000   -4.41968
50280.0000   -3.77287
50320.0000   -4.00238
50360.0000   -3.03832
50400.0000   -3.54420
50440.0000   -4.66572
50480.0000   -3.87962
50520.0000   -3.83611
50560.0000   -4.02194
50600.0000   -5.06071
50640.0000   -4.86611
50680.0000   -4.20673
50720.0000   -4.59476
50760.0000   -4.38759
50800.0000   -4.53206
50840.0000   -3.87245
50880.0000   -3.96833
50920.0000   -4.21355
50960.0000   -5.19181
51000.0000   -3.81905
51040.0000   -4.81126
51080.0000   -3.61704
51120.0000   -4.91321
51160.0000   -6.04294
51200.0000   -5.77915
51240.0000   -5.79919
51280.0000   -5.09185
51320.0000   -4.45270
51360.0000   -4.89633
51400.0000   -4.89759
51440.0000   -5.35249
51480.0000   -4.72325
51520.0000   -4.67536
51560.0000   -5.46172
51600.0000   -4.87146
51640.0000   -5.52171
51680.0000   -5.02552
51720.0000   -4.26272
51760.0000   -4.22957
51800.0000   -4.48149
51840.0000   -4.23312
51880.0000   -4.35003
51920.0000   -5.06233
51960.0000   -4.32944
52000.0000   -4.19198
52040.0000   -5.36123
52080.0000   -4.04757
52120.0000   -4.99767
52160.0000   -4.67361
52200.0000   -4.69045
52240.0000   -5.08261
52280.0000   -4.83882
52320.0000   -4.38960
52360.0000   -3.55237
52400.0000   -4.09128
52440.0000   -4.38101
52480.0000   -4.11448
52520.0000   -4.00588
52560.0000   -4.08700
52600.0000   -4.76683
52640.0000   -4.58576
52680.0000   -5.57935
52720.0000   -5.55629
52760.0000   -5.00980
52800.0000   -5.24313
52840.0000   -4.69368
52880.0000   -4.02225
52920.0000   -4.46580
52960.0000   -4.61271
53000.0000   -4.78607
53040.0000   -5.19246
53080.0000   -4.24831
53120.0000   -4.90949
53160.0000   -4.60337
53200.0000   -4.56956
53240.0000   -4.41378
53280.0000   -4.59216
53320.0000   -5.21091
53360.0000   -5.64828
53400.0000   -5.06762
53440.0000   -4.75874
53480.0000   -5.08564
53520.0000   -5.04891
53560.0000   -4.77140
53600.0000   -4.78792
53640.0000   -4.37350
53680.0000   -4.26145
53720.0000   -5.34736
53760.0000   -5.23386
53800.0000   -4.57692
53840.0000   -4.96763
53880.0000   -4.64035
53920.0000   -4.50138
53960.0000   -4.79950
54000.0000   -3.77608
54040.0000   -3.73289
54080.0000   -3.95141
54120.0000   -4.01016
54160.0000   -4.39727
54200.0000   -4.39084
54240.0000   -4.13933
54280.0000   -4.10719
54320.0000   -5.17750
54360.0000   -4.44588
54400.0000   -3.07092
54440.0000   -3.96099
54480.0000   -3.78490
54520.0000   -2.98761
54560.0000   -2.84579
54600.0000   -2.33588
54640.0000   -3.00673
54680.0000   -3.31250
54720.0000   -3.60234
54760.0000   -4.55167
54800.0000   -3.83129
54840.0000   -3.76320
54880.0000   -3.20917
54920.0000   -4.10297
54960.0000   -3.38665
55000.0000   -3.90158
55040.0000   -2.99342
55080.0000   -3.41504
55120.0000   -3.72579
55160.0000   -3.54189
55200.0000   -4.97410
55240.0000   -4.11560
55280.0000   -4.25965
55320.0000   -3.69415
55360.0000   -3.73629
55400.0000   -2.95153
55440.0000   -3.15685
55480.0000   -2.83938
55520.0000   -3.43797
55560.0000   -2.84094
55600.0000   -3.43916
55640.0000   -3.09433
55680.0000   -1.26496
55720.0000   -1.66564
55760.0000   -2.70851
55800.0000   -1.97884
55840.0000   -2.86519
55880.0000   -2.63059
55920.0000   -3.05374
55960.0000   -2.09936
56000.0000   -3.03765
56040.0000   -3.43791
56080.0000   -2.69872
56120.0000   -3.88021
56160.0000   -2.07193
56200.0000   -2.53274
56240.0000   -2.50563
56280.0000   -3.32232
56320.0000   -4.01235
56360.0000   -5.04265
56400.0000   -5.34076
56440.0000   -5.63659
56480.0000   -4.81897
56520.0000   -4.98142
56560.0000   -4.72257
56600.0000   -4.46555
56640.0000   -4.97785
56680.0000   -5.40321
56720.0000   -5.98465
56760.0000   -4.49729
56800.0000   -4.80744
56840.0000   -4.83520
56880.0000   -4.87503
56920.0000   -5.30155
56960.0000   -5.00648
57000.0000   -4.78920
57040.0000   -4.34688
57080.0000   -5.32758
57120.0000   -4.74603
57160.0000   -4.37018
57200.0000   -5.44583
57240.0000   -5.17452
57280.0000   -5.23128
57320.0000   -5.78223
57360.0000   -4.82914
57400.0000   -5.38112
57440.0000   -6.19941
57480.0000   -4.70175
57520.0000   -5.57733
57560.0000   -5.92410
57600.0000   -4.51502
57640.0000   -4.77096
57680.0000   -5.20038
57720.0000   -5.33616
57760.0000   -5.53855
57800.0000   -5.78161
57840.0000   -4.98932
57880.0000   -5.34491
57920.0000   -4.08536
57960.0000   -5.93813
58000.0000   -4.45224
58040.0000   -5.03582
58080.0000   -4.67925
58120.0000   -4.89428
58160.0000   -5.09788
58200.0000   -4.77080
58240.0000   -5.57408
58280.0000   -5.18315
58320.0000   -4.40250
58360.0000   -4.58423
58400.0000   -4.90796
58440.0000   -5.06802
58480.0000   -4.48605
58520.0000   -4.76912
58560.0000   -3.96138
58600.0000   -4.68639
58640.0000   -5.36293
58680.0000   -5.23912
58720.0000   -4.43762
58760.0000   -6.12217
58800.0000   -4.60245
58840.0000   -4.65600
58880.0000   -4.68888
58920.0000   -4.96415
58960.0000   -4.88277
59000.0000   -4.98602
59040.0000   -4.42831
59080.0000   -4.96371
59120.0000   -5.15044
59160.0000   -5.30334
59200.0000   -5.72573
59240.0000   -5.55729
59280.0000   -5.50330
59320.0000   -5.83187
59360.0000   -5.65925
59400.0000   -5.65991
59440.0000   -4.81473
59480.0000   -5.09276
59520.0000   -4.86870
59560.0000   -4.99913
59600.0000   -4.90014
59640.0000   -4.87100
59680.0000   -5.13296
59720.0000   -6.48126
59760.0000   -6.19382
59800.0000   -5.24362
59840.0000   -6.19866
59880.0000   -4.51423
59920.0000   -5.21323
59960.0000   -5.13532
60000.0000   -5.12188
60040.0000   -4.60416
60080.0000   -4.86359
60120.0000   -5.53217
60160.0000   -5.54593
60200.0000   -5.64192
60240.0000   -5.99855
60280.0000   -5.36610
60320.0000   -5.67321
60360.0000   -4.72584
60400.0000   -4.58853
60440.0000   -5.06426
60480.0000   -4.81448
60520.0000   -5.28844
60560.0000   -6.12538
60600.0000   -5.12229
60640.0000   -5.36050
60680.0000   -5.08236
60720.0000   -5.63849
60760.0000   -4.91377
60800.0000   -4.58152
60840.0000   -5.96869
60880.0000   -4.98799
60920.0000   -5.68945
60960.0000   -4.91107
61000.0000   -4.91338
61040.0000   -5.21540
61080.0000   -4.55679
61120.0000   -4.54766
61160.0000   -4.87842
61200.0000   -4.84958
61240.0000   -5.03878
61280.0000   -4.83043
61320.0000   -5.04715
61360.0000   -5.69110
61400.0000   -5.10394
61440.0000   -4.61958
61480.0000   -4.92795
61520.0000   -5.19637
61560.0000   -5.01711
61600.0000   -4.88291
61640.0000   -4.77877
61680.0000   -4.91386
61720.0000   -4.66971
61760.0000   -6.06946
61800.0000   -5.35693
61840.0000   -5.60003
61880.0000   -6.43994
61920.0000   -5.65162
61960.0000   -5.92623
62000.0000   -6.40145
62040.0000   -6.25320
62080.0000   -6.12283
62120.0000   -6.05165
62160.0000   -5.52405
62200.0000   -5.90495
62240.0000   -6.36448
62280.0000   -5.84002
62320.0000   -5.57278
62360.0000   -5.75224
62400.0000   -5.73622
62440.0000   -5.75487
62480.0000   -5.19636
62520.0000   -4.25863
62560.0000   -5.36844
62600.0000   -5.21827
62640.0000   -5.24463
62680.0000   -5.46148
62720.0000   -6.60418
62760.0000   -6.72799
62800.0000   -6.16551
62840.0000   -5.62858
62880.0000   -5.58267
62920.0000   -5.86205
62960.0000   -5.98521
63000.0000   -6.86730
63040.0000   -6.09393
63080.0000   -6.52159
63120.0000   -5.39602
63160.0000   -4.78078
63200.0000   -5.19266
63240.0000   -5.53508
63280.0000   -4.78499
63320.0000   -4.92351
63360.0000   -5.17761
63400.0000   -5.18682
63440.0000   -4.81470
63480.0000   -5.64319
63520.0000   -5.53691
63560.0000   -5.97900
63600.0000   -4.61408
63640.0000   -4.30590
63680.0000   -3.83155
63720.0000   -4.67092
63760.0000   -5.07432
63800.0000   -4.60318
63840.0000   -4.70974
63880.0000   -6.10632
63920.0000   -5.78216
63960.0000   -4.34720
64000.0000   -5.12633
64040.0000   -5.40430
64080.0000   -4.85811
64120.0000   -5.52033
64160.0000   -5.00588
64200.0000   -5.17363
64240.0000   -4.56543
64280.0000   -5.59087
64320.0000   -5.72463
64360.0000   -5.48107
64400.0000   -5.79003
64440.0000   -5.48026
64480.0000   -5.29940
64520.0000   -5.14867
64560.0000   -5.12232
64600.0000   -4.66003
64640.0000   -5.31373
64680.0000   -5.88316
64720.0000   -5.81225
64760.0000   -5.92635
64800.0000   -5.69398
64840.0000   -6.01160
64880.0000   -5.61563
64920.0000   -6.22769
64960.0000   -5.58988
65000.0000   -5.86603
65040.0000   -5.44062
65080.0000   -5.44056
65120.0000   -6.43895
65160.0000   -5.86978
65200.0000   -6.26081
65240.0000   -5.99637
65280.0000   -5.67463
65320.0000   -6.30398
65360.0000   -5.66108
65400.0000   -4.67424
65440.0000   -5.67638
65480.0000   -5.34841
65520.0000   -5.95876
65560.0000   -6.38249
65600.0000   -5.54547
65640.0000   -5.32285
65680.0000   -5.72165
65720.0000   -5.50793
65760.0000   -5.89063
65800.0000   -5.16586
65840.0000   -5.64136
65880.0000   -4.84354
65920.0000   -5.35751
65960.0000   -4.80576
66000.0000   -5.77501
66040.0000   -5.86322
66080.0000   -6.19414
66120.0000   -6.41285
66160.0000   -5.91715
66200.0000   -4.66807
66240.0000   -5.84010
66280.0000   -6.00779
66320.0000   -5.68493
66360.0000   -5.61847
66400.0000   -6.13774
66440.0000   -5.36537
66480.0000   -6.37217
66520.0000   -5.88795
66560.0000   -5.64470
66600.0000   -5.94819
66640.0000   -5.42841
66680.0000   -5.18810
66720.0000   -5.41821
66760.0000   -5.33303
66800.0000   -4.92763
66840.0000   -5.24130
66880.0000   -4.84644
66920.0000   -5.20643
66960.0000   -6.28326
67000.0000   -5.87685
67040.0000   -5.68388
67080.0000   -6.11490
67120.0000   -5.93698
67160.0000   -6.31391
67200.0000   -6.38801
67240.0000   -6.66842
67280.0000   -5.86020
67320.0000   -5.71144
67360.0000   -4.57842
67400.0000   -4.88946
67440.0000   -4.39591
67480.0000   -4.67749
67520.0000   -5.37087
67560.0000   -6.03756
67600.0000   -5.29843
67640.0000   -5.23070
67680.0000   -5.30134
67720.0000   -5.17332
67760.0000   -4.57668
67800.0000   -3.67267
67840.0000   -4.25012
67880.0000   -4.84233
67920.0000   -5.70878
67960.0000   -5.47080
68000.0000   -3.79114
68040.0000   -4.94177
68080.0000   -4.21807
68120.0000   -4.28449
68160.0000   -4.84580
68200.0000   -5.28660
68240.0000   -4.88341
68280.0000   -5.06285
68320.0000   -4.97376
68360.0000   -5.44732
68400.0000   -5.14106
68440.0000   -4.75096
68480.0000   -4.21829
68520.0000   -4.24233
68560.0000   -5.00676
68600.0000   -4.81538
68640.0000   -4.18601
68680.0000   -5.09952
68720.0000   -5.22418
68760.0000   -5.29510
68800.0000   -5.13974
68840.0000   -4.64862
68880.0000   -5.52444
68920.0000   -4.80137
68960.0000   -5.23722
69000.0000   -5.63215
69040.0000   -4.44498
69080.0000   -5.23672
69120.0000   -5.14619
69160.0000   -4.65828
69200.0000   -5.31299
69240.0000   -5.61876
69280.0000   -6.04069
69320.0000   -5.91104
69360.0000   -5.28394
69400.0000   -5.95015
69440.0000   -4.76495
69480.0000   -6.88668
69520.0000   -6.24765
69560.0000   -6.04672
69600.0000   -5.19430
69640.0000   -4.98413
69680.0000   -6.04197
69720.0000   -5.81510
69760.0000   -5.48992
69800.0000   -4.69508
69840.0000   -5.94646
69880.0000   -6.03537
69920.0000   -4.72541
69960.0000   -5.14717
70000.0000   -3.84106
70040.0000   -5.53220
70080.0000   -5.53170
70120.0000   -5.41755
70160.0000   -5.08340
70200.0000   -4.78341
70240.0000   -5.63942
70280.0000   -4.79609
70320.0000   -4.92441
70360.0000   -5.37557
70400.0000   -5.54824
70440.0000   -5.37796
70480.0000   -6.45111
70520.0000   -6.33400
70560.0000   -5.41054
70600.0000   -5.72821
70640.0000   -5.12894
70680.0000   -5.21929
70720.0000   -4.25433
70760.0000   -5.35187
70800.0000   -5.17279
70840.0000   -5.87385
70880.0000   -4.58556
70920.0000   -6.18389
70960.0000   -5.85545
71000.0000   -5.06352
71040.0000   -5.48334
71080.0000   -5.89932
71120.0000   -5.19246
71160.0000   -4.52261
71200.0000   -5.75883
71240.0000   -4.79674
71280.0000   -5.34224
71320.0000   -5.85168
71360.0000   -4.83482
71400.0000   -4.26783
71440.0000   -5.33963
71480.0000   -4.95458
71520.0000   -4.81352
71560.0000   -4.62119
71600.0000   -4.71551
71640.0000   -4.47642
71680.0000   -5.05359
71720.0000   -5.26488
71760.0000   -4.85880
71800.0000   -5.33063
71840.0000   -5.60093
71880.0000   -5.26643
71920.0000   -4.94568
71960.0000   -5.73197
72000.0000   -4.96434
72040.0000   -5.51836
72080.0000   -6.08464
72120.0000   -5.00152
72160.0000   -5.31052
72200.0000   -5.26290
72240.0000   -5.78278
72280.0000   -4.71249
72320.0000   -5.85584
72360.0000   -5.97705
72400.0000   -6.54816
72440.0000   -4.84294
72480.0000   -6.43091
72520.0000   -5.62405
72560.0000   -5.03689
72600.0000   -5.58699
72640.0000   -5.77614
72680.0000   -5.53620
72720.0000   -5.99644
72760.0000   -5.13000
72800.0000   -6.01572
72840.0000   -4.85031
72880.0000   -5.49307
72920.0000   -4.70457
72960.0000   -5.19317
73000.0000   -5.75259
73040.0000   -6.31335
73080.0000   -5.51547
73120.0000   -5.42624
73160.0000   -5.40877
73200.0000   -5.74665
73240.0000   -5.28348
73280.0000   -5.21513
73320.0000   -6.22129
73360.0000   -5.88725
73400.0000   -6.57330
73440.0000   -6.06245
73480.0000   -5.88647
73520.0000   -7.61336
73560.0000   -6.96273
73600.0000   -7.54854
73640.0000   -7.46991
73680.0000   -6.63570
73720.0000   -6.97059
73760.0000   -6.33947
73800.0000   -7.07166
73840.0000   -5.73525
73880.0000   -5.79193
73920.0000   -5.78230
73960.0000   -6.42334
74000.0000   -5.45372
74040.0000   -5.45346
74080.0000   -5.34789
74120.0000   -5.52171
74160.0000   -5.33749
74200.0000   -5.02237
74240.0000   -5.33094
74280.0000   -5.10499
74320.0000   -5.31196
74360.0000   -5.50576
74400.0000   -5.65280
74440.0000   -5.28677
74480.0000   -6.24248
74520.0000   -5.93837
74560.0000   -5.83023
74600.0000   -6.60199
74640.0000   -5.66714
74680.0000   -7.17239
74720.0000   -5.88390
74760.0000   -6.67494
74800.0000   -5.83071
74840.0000   -5.68623
74880.0000   -4.94707
74920.0000   -5.59538
74960.0000   -5.16551
75000.0000   -4.68610
75040.0000   -4.55643
75080.0000   -4.67300
75120.0000   -4.99107
75160.0000   -5.29349
75200.0000   -4.97862
75240.0000   -5.13158
75280.0000   -6.10094
75320.0000   -5.27788
75360.0000   -6.05764
75400.0000   -5.95587
75440.0000   -5.50846
75480.0000   -6.42607
75520.0000   -6.38721
75560.0000   -5.84403
75600.0000   -4.34594
75640.0000   -5.25702
75680.0000   -6.22584
75720.0000   -5.30793
75760.0000   -4.41919
75800.0000   -4.88429
75840.0000   -5.28270
75880.0000   -5.18471
75920.0000   -5.07024
75960.0000   -5.56540
76000.0000   -5.67359
76040.0000   -5.42494
76080.0000   -5.77276
76120.0000   -6.34157
76160.0000   -5.13508
76200.0000   -5.55180
76240.0000   -5.74710
76280.0000   -5.74241
76320.0000   -5.18576
76360.0000   -6.04858
76400.0000   -6.92935
76440.0000   -5.68011
76480.0000   -5.90573
76520.0000   -5.56102
76560.0000   -6.25648
76600.0000   -6.30392
76640.0000   -5.53129
76680.0000   -6.51367
76720.0000   -6.44029
76760.0000   -6.61562
76800.0000   -5.87711
76840.0000   -5.53620
76880.0000   -5.84063
76920.0000   -5.61088
76960.0000   -5.16629
77000.0000   -6.68494
77040.0000   -5.31549
77080.0000   -5.64259
77120.0000   -6.05762
77160.0000   -5.60255
77200.0000   -5.67411
77240.0000   -5.88520
77280.0000   -6.30460
77320.0000   -5.08890
77360.0000   -5.25220
77400.0000   -5.61382
77440.0000   -5.23606
77480.0000   -5.52767
77520.0000   -4.91167
77560.0000   -6.10671
77600.0000   -5.88904
77640.0000   -5.39402
77680.0000   -5.38312
77720.0000   -5.47926
77760.0000   -5.52755
77800.0000   -5.20144
77840.0000   -5.39658
77880.0000   -6.21003
77920.0000   -5.30427
77960.0000   -5.54752
78000.0000   -5.49671
78040.0000   -5.66895
78080.0000   -5.69468
78120.0000   -5.86061
78160.0000   -6.44231
78200.0000   -6.26869
78240.0000   -6.75990
78280.0000   -5.76090
78320.0000   -6.86789
78360.0000   -6.14505
78400.0000   -5.11965
78440.0000   -6.17647
78480.0000   -5.53507
78520.0000   -6.08030
78560.0000   -6.17033
78600.0000   -6.08530
78640.0000   -5.38582
78680.0000   -5.08843
78720.0000   -4.45915
78760.0000   -4.85444
78800.0000   -5.75614
78840.0000   -5.17626
78880.0000   -5.42963
78920.0000   -5.23587
78960.0000   -5.61389
79000.0000   -6.02130
79040.0000   -5.07926
79080.0000   -4.66665
79120.0000   -4.85645
79160.0000   -5.28651
79200.0000   -4.70302
79240.0000   -4.84804
79280.0000   -5.35528
79320.0000   -5.44849
79360.0000   -5.14669
79400.0000   -4.68886
79440.0000   -5.07688
79480.0000   -5.16161
79520.0000   -5.43568
79560.0000   -5.67970
79600.0000   -4.84092
79640.0000   -5.31994
79680.0000   -5.81878
79720.0000   -5.99670
79760.0000   -4.75821
79800.0000   -5.65470
79840.0000   -5.87370
79880.0000   -5.25674
79920.0000   -5.20754
79960.0000   -5.33659
80000.0000   -4.07257
80040.0000   -4.16043
80080.0000   -5.57861
80120.0000   -5.68767
80160.0000   -4.70241
80200.0000   -6.02324
80240.0000   -6.31763
80280.0000   -5.35917
80320.0000   -5.88448
80360.0000   -5.83879
80400.0000   -6.12522
80440.0000   -5.79650
80480.0000   -5.72777
80520.0000   -5.80887
80560.0000   -5.18687
80600.0000   -5.49842
80640.0000   -5.65204
80680.0000   -5.57061
80720.0000   -5.37196
80760.0000   -5.77603
80800.0000   -5.50187
80840.0000   -5.93570
80880.0000   -5.74307
80920.0000   -6.17925
80960.0000   -5.76881
81000.0000   -6.34336
81040.0000   -4.84540
81080.0000   -5.03276
81120.0000   -5.52624
81160.0000   -5.82287
81200.0000   -4.82461
81240.0000   -5.19414
81280.0000   -5.76438
81320.0000   -5.09053
81360.0000   -4.70119
81400.0000   -5.83470
81440.0000   -4.99905
81480.0000   -5.37833
81520.0000   -5.20146
81560.0000   -5.11817
81600.0000   -5.09473
81640.0000   -4.86266
81680.0000   -5.12025
81720.0000   -5.05685
81760.0000   -5.37460
81800.0000   -6.24039
81840.0000   -4.66227
81880.0000   -5.42621
81920.0000   -5.89824
81960.0000   -5.48675
82000.0000   -5.67400
82040.0000   -5.57775
82080.0000   -5.64924
82120.0000   -5.24254
82160.0000   -5.71928
82200.0000   -4.66046
82240.0000   -5.80209
82280.0000   -5.48705
82320.0000   -5.28492
82360.0000   -5.96685
82400.0000   -5.60754
82440.0000   -5.48623
82480.0000   -5.38031
82520.0000   -4.70901
82560.0000   -5.03748
82600.0000   -4.57031
82640.0000   -5.13792
82680.0000   -5.54760
82720.0000   -5.67739
82760.0000   -4.58390
82800.0000   -5.33548
82840.0000   -5.42311
82880.0000   -4.90057
82920.0000   -5.76966
82960.0000   -5.27183
83000.0000   -5.10652
83040.0000   -5.64410
83080.0000   -5.19319
83120.0000   -5.13293
83160.0000   -6.10483
83200.0000   -5.73934
83240.0000   -5.10545
83280.0000   -5.69212
83320.0000   -5.97082
83360.0000   -5.14444
83400.0000   -4.51069
83440.0000   -5.37010
83480.0000   -4.91793
83520.0000   -5.71575
83560.0000   -5.53569
83600.0000   -5.58779
83640.0000   -5.41338
83680.0000   -6.18580
83720.0000   -5.45358
83760.0000   -5.66032
83800.0000   -5.65911
83840.0000   -5.40353
83880.0000   -5.62822
83920.0000   -5.52196
83960.0000   -6.14223
84000.0000   -5.89141
84040.0000   -5.12112
84080.0000   -6.00379
84120.0000   -5.17271
84160.0000   -5.36873
84200.0000   -5.57887
84240.0000   -5.82489
84280.0000   -5.17243
84320.0000   -5.77645
84360.0000   -4.64059
84400.0000   -5.12383
84440.0000   -5.09821
84480.0000   -6.01466
84520.0000   -5.05025
84560.0000   -5.67722
84600.0000   -5.98942
84640.0000   -7.49173
84680.0000   -5.67225
84720.0000   -5.01057
84760.0000   -5.62284
84800.0000   -5.14101
84840.0000   -5.52684
84880.0000   -4.80197
84920.0000   -5.24000
84960.0000   -5.28123
85000.0000   -5.22538
85040.0000   -4.66542
85080.0000   -5.71223
85120.0000   -6.10086
85160.0000   -5.29790
85200.0000   -5.91531
85240.0000   -6.70235
85280.0000   -5.96909
85320.0000   -6.17241
85360.0000   -5.93464
85400.0000   -5.06445
85440.0000   -5.18529
85480.0000   -6.08141
85520.0000   -5.86354
85560.0000   -6.15937
85600.0000   -5.44204
85640.0000   -5.54019
85680.0000   -4.95455
85720.0000   -5.53434
85760.0000   -5.74829
85800.0000   -5.64841
85840.0000   -5.34684
85880.0000   -5.33944
85920.0000   -5.57640
85960.0000   -6.81076
86000.0000   -4.60227
86040.0000   -4.50860
86080.0000   -4.05458
86120.0000   -4.42714
86160.0000   -4.55569
86200.0000   -5.62008
86240.0000   -5.68342
86280.0000   -5.58611
86320.0000   -4.77340
86360.0000   -4.29584
86400.0000   -5.60438
86440.0000   -6.57228
86480.0000   -5.44394
86520.0000   -4.50135
86560.0000   -4.76277
86600.0000   -5.33952
86640.0000   -4.58253
86680.0000   -4.58121
86720.0000   -5.42174
86760.0000   -5.33402
86800.0000   -4.45327
86840.0000   -5.45606
86880.0000   -4.54774
86920.0000   -4.92024
86960.0000   -4.50160
87000.0000   -4.68727
87040.0000   -4.37545
87080.0000   -4.99003
87120.0000   -5.49974
87160.0000   -4.21585
87200.0000   -4.58183
87240.0000   -4.96245
87280.0000   -6.12888
87320.0000   -5.55775
87360.0000   -5.01365
87400.0000   -5.88342
87440.0000   -5.75875
87480.0000   -4.56645
87520.0000   -4.48261
87560.0000   -5.80607
87600.0000   -4.99054
87640.0000   -5.82405
87680.0000   -4.33924
87720.0000   -4.43058
87760.0000   -5.22290
87800.0000   -4.82848
87840.0000   -5.31881
87880.0000   -5.52538
87920.0000   -4.87861
87960.0000   -5.37350
88000.0000   -5.82257
88040.0000   -5.45611
88080.0000   -5.76583
88120.0000   -5.87376
88160.0000   -5.01842
88200.0000   -5.15629
88240.0000   -5.73742
88280.0000   -6.34920
88320.0000   -6.19239
88360.0000   -5.95099
88400.0000   -5.44050
88440.0000   -6.89730
88480.0000   -7.05199
88520.0000   -5.36035
88560.0000   -6.38904
88600.0000   -4.89544
88640.0000   -6.30739
88680.0000   -6.71441
88720.0000   -6.29919
88760.0000   -5.79637
88800.0000   -5.69776
88840.0000   -5.42088
88880.0000   -5.66307
88920.0000   -5.28258
88960.0000   -5.61313
89000.0000   -5.52703
89040.0000   -5.80726
89080.0000   -4.82504
89120.0000   -6.09434
89160.0000   -6.37268
89200.0000   -5.38342
89240.0000   -6.26847
89280.0000   -5.52710
89320.0000   -5.17805
89360.0000   -4.80639
89400.0000   -5.40738
89440.0000   -5.14186
89480.0000   -4.88643
89520.0000   -5.69140
89560.0000   -4.54406
89600.0000   -5.46646
89640.0000   -5.01583
89680.0000   -4.62230
89720.0000   -5.35124
89760.0000   -6.08337
89800.0000   -5.48618
89840.0000   -6.13454
89880.0000   -4.65986
89920.0000   -6.03188
89960.0000   -4.67381
90000.0000   -4.81366
90040.0000   -4.61489
90080.0000   -4.14295
90120.0000   -4.46026
90160.0000   -4.40531
90200.0000   -4.77614
90240.0000   -4.72806
90280.0000   -5.02411
90320.0000   -5.38981
90360.0000   -4.19663
90400.0000   -4.72990
90440.0000   -5.30290
90480.0000   -4.97366
90520.0000   -5.03636
90560.0000   -5.46920
90600.0000   -4.32337
90640.0000   -4.79962
90680.0000   -4.62336
90720.0000   -4.55485
90760.0000   -4.37198
90800.0000   -4.60507
90840.0000   -3.78431
90880.0000   -5.35838
90920.0000   -4.82243
90960.0000   -4.50029
91000.0000   -5.95296
91040.0000   -5.94289
91080.0000   -5.14629
91120.0000   -4.18163
91160.0000   -4.49212
91200.0000   -5.12775
91240.0000   -4.80703
91280.0000   -4.80901
91320.0000   -4.27122
91360.0000   -4.86241
91400.0000   -4.34227
91440.0000   -4.62824
91480.0000   -4.39207
91520.0000   -4.50391
91560.0000   -4.02152
91600.0000   -5.04241
91640.0000   -6.15298
91680.0000   -5.23827
91720.0000   -6.18536
91760.0000   -5.24514
91800.0000   -5.26299
91840.0000   -4.53608
91880.0000   -5.44075
91920.0000   -4.95931
91960.0000   -5.15329
92000.0000   -5.47089
92040.0000   -5.49017
92080.0000   -4.83487
92120.0000   -5.79450
92160.0000   -5.15257
92200.0000   -3.87994
92240.0000   -4.33200
92280.0000   -5.17369
92320.0000   -4.77319
92360.0000   -5.05944
92400.0000   -5.05681
92440.0000   -4.82424
92480.0000   -4.76300
92520.0000   -4.75781
92560.0000   -4.98389
92600.0000   -4.75735
92640.0000   -5.13159
92680.0000   -4.21514
92720.0000   -4.99001
92760.0000   -5.33489
92800.0000   -5.23043
92840.0000   -5.10473
92880.0000   -5.32476
92920.0000   -6.05170
92960.0000   -5.15748
93000.0000   -4.73155
93040.0000   -4.35442
93080.0000   -4.61438
93120.0000   -5.43360
93160.0000   -5.84299
93200.0000   -5.25737
93240.0000   -5.90044
93280.0000   -5.39348
93320.0000   -5.09713
93360.0000   -5.85842
93400.0000   -6.39442
93440.0000   -5.83018
93480.0000   -5.81123
93520.0000   -4.50019
93560.0000   -4.43290
93600.0000   -5.05542
93640.0000   -5.12412
93680.0000   -5.81855
93720.0000   -5.52208
93760.0000   -4.91784
93800.0000   -5.12039
93840.0000   -5.63344
93880.0000   -5.82617
93920.0000   -6.14933
93960.0000   -6.11838
94000.0000   -6.10142
94040.0000   -5.35123
94080.0000   -4.81851
94120.0000   -5.66588
94160.0000   -5.90907
94200.0000   -5.58755
94240.0000   -5.84858
94280.0000   -6.12921
94320.0000   -6.12029
94360.0000   -6.28242
94400.0000   -6.55163
94440.0000   -6.42264
94480.0000   -7.04226
94520.0000   -5.23321
94560.0000   -6.43072
94600.0000   -5.11950
94640.0000   -5.65264
94680.0000   -5.61853
94720.0000   -5.49693
94760.0000   -4.97294
94800.0000   -5.03140
94840.0000   -5.70416
94880.0000   -5.30754
94920.0000   -6.25349
94960.0000   -6.61527
95000.0000   -6.42409
95040.0000   -6.35310
95080.0000   -5.58029
95120.0000   -6.07636
95160.0000   -5.76601
95200.0000   -6.03529
95240.0000   -5.79937
95280.0000   -5.74196
95320.0000   -6.06322
95360.0000   -4.68898
95400.0000   -4.95239
95440.0000   -6.49604
95480.0000   -6.31051
95520.0000   -5.28167
95560.0000   -4.54561
95600.0000   -5.24353
95640.0000   -4.81161
95680.0000   -5.57561
95720.0000   -4.50524
95760.0000   -4.84070
95800.0000   -4.81388
95840.0000   -5.12958
95880.0000   -4.84617
95920.0000   -5.22033
95960.0000   -5.91492
96000.0000   -5.79016
96040.0000   -5.60250
96080.0000   -5.17652
96120.0000   -5.14139
96160.0000   -5.44237
96200.0000   -4.88152
96240.0000   -4.88416
96280.0000   -5.56180
96320.0000   -4.99111
96360.0000   -5.50660
96400.0000   -4.94965
96440.0000   -5.26441
96480.0000   -4.95013
96520.0000   -5.08853
96560.0000   -5.32075
96600.0000   -5.92858
96640.0000   -5.67630
96680.0000   -5.85676
96720.0000   -5.33948
96760.0000   -4.76039
96800.0000   -5.44289
96840.0000   -5.28151
96880.0000   -4.49858
96920.0000   -4.94155
96960.0000   -5.12855
97000.0000   -5.17358
97040.0000   -5.39053
97080.0000   -4.47333
97120.0000   -4.39352
97160.0000   -4.50621
97200.0000   -5.39990
97240.0000   -4.03055
97280.0000   -4.92565
97320.0000   -4.66776
97360.0000   -4.78809
97400.0000   -4.53868
97440.0000   -4.46287
97480.0000   -4.46333
97520.0000   -4.96287
97560.0000   -4.62302
97600.0000   -4.39429
97640.0000   -4.21941
97680.0000   -4.68536
97720.0000   -4.75988
97760.0000   -4.81445
97800.0000   -5.32005
97840.0000   -5.68215
97880.0000   -5.05291
97920.0000   -5.89111
97960.0000   -5.27261
98000.0000   -5.09026
98040.0000   -4.71790
98080.0000   -5.19369
98120.0000   -4.34472
98160.0000   -5.10542
98200.0000   -4.59628
98240.0000   -4.86449
98280.0000   -5.16299
98320.0000   -4.63115
98360.0000   -3.52653
98400.0000   -4.25030
98440.0000   -4.28454
98480.0000   -5.08994
98520.0000   -4.46802
98560.0000   -4.54142
98600.0000   -4.47648
98640.0000   -4.52178
98680.0000   -5.01741
98720.0000   -3.52446
98760.0000   -4.45446
98800.0000   -5.04616
98840.0000   -4.50152
98880.0000   -4.59523
98920.0000   -4.58833
98960.0000   -4.43682
99000.0000   -5.03695
99040.0000   -5.19340
99080.0000   -5.12013
99120.0000   -4.52949
99160.0000   -5.33557
99200.0000   -4.54962
99240.0000   -5.19750
99280.0000   -4.79506
99320.0000   -6.10987
99360.0000   -5.42393
99400.0000   -4.95652
99440.0000   -4.05736
99480.0000   -4.34320
99520.0000   -4.41312
99560.0000   -4.56114
99600.0000   -4.14843
99640.0000   -3.99150
99680.0000   -3.86831
99720.0000   -5.08378
99760.0000   -4.45837
99800.0000   -4.09786
99840.0000   -4.14920
99880.0000   -4.51384
99920.0000   -4.15460
99960.0000   -4.67135
100000.0000   -5.07459
100040.0000   -5.17191
100080.0000   -5.79913
100120.0000   -5.01251
100160.0000   -4.96258
100200.0000   -5.26832
100240.0000   -5.18644
100280.0000   -5.11531
100320.0000   -5.95015
100360.0000   -5.56051
100400.0000   -5.78659
100440.0000   -6.23212
100480.0000   -7.11195
100520.0000   -6.47535
100560.0000   -5.89603
100600.0000   -5.86970
100640.0000   -5.91886
100680.0000   -5.76441
100720.0000   -5.81775
100760.0000   -4.87436
100800.0000   -5.42991
100840.0000   -5.00363
100880.0000   -5.01194
100920.0000   -5.86633
100960.0000   -6.68625
101000.0000   -6.38614
101040.0000   -5.52717
101080.0000   -5.86959
101120.0000   -6.45812
101160.0000   -6.07640
101200.0000   -5.77682
101240.0000   -6.24004
101280.0000   -5.54372
101320.0000   -5.54428
101360.0000   -5.79892
101400.0000   -5.63587
101440.0000   -5.54107
101480.0000   -6.24892
101520.0000   -5.93424
101560.0000   -5.88607
101600.0000   -5.34802
101640.0000   -5.83938
101680.0000   -6.31762
101720.0000   -6.15144
101760.0000   -5.41910
101800.0000   -6.10660
101840.0000   -5.49586
101880.0000   -5.69720
101920.0000   -4.12632
101960.0000   -5.06300
102000.0000   -4.17528
102040.0000   -4.45254
102080.0000   -5.15855
102120.0000   -5.71981
102160.0000   -5.48979
102200.0000   -6.13784
102240.0000   -5.57424
102280.0000   -5.14153
102320.0000   -5.86444
102360.0000   -6.27580
102400.0000   -6.15604
102440.0000   -5.62564
102480.0000   -5.69685
102520.0000   -5.38951
102560.0000   -5.83312
102600.0000   -5.76800
102640.0000   -5.75910
102680.0000   -6.35282
102720.0000   -5.19475
102760.0000   -6.91219
102800.0000   -5.33445
102840.0000   -5.23837
102880.0000   -5.34464
102920.0000   -4.84628
102960.0000   -4.46342
103000.0000   -5.03440
103040.0000   -4.93841
103080.0000   -5.28094
103120.0000   -5.33339
103160.0000   -5.44411
103200.0000   -5.67844
103240.0000   -4.95843
103280.0000   -5.63421
103320.0000   -5.60355
103360.0000   -5.15113
103400.0000   -5.34958
103440.0000   -4.76372
103480.0000   -4.42109
103520.0000   -4.82259
103560.0000   -4.25807
103600.0000   -5.23111
103640.0000   -5.30026
103680.0000   -5.07723
103720.0000   -6.23704
103760.0000   -4.90832
103800.0000   -4.07581
103840.0000   -4.90967
103880.0000   -5.10040
103920.0000   -4.44096
103960.0000   -5.52852
104000.0000   -5.26279
104040.0000   -4.95696
104080.0000   -4.43738
104120.0000   -5.36018
104160.0000   -5.86187
104200.0000   -5.95621
104240.0000   -4.79957
104280.0000   -5.87856
104320.0000   -5.15195
104360.0000   -6.01790
104400.0000   -5.80452
104440.0000   -5.23583
104480.0000   -4.97733
104520.0000   -5.27737
104560.0000   -4.62506
104600.0000   -5.02622
104640.0000   -5.76333
104680.0000   -4.92645
104720.0000   -4.86065
104760.0000   -5.35329
104800.0000   -5.23187
104840.0000   -5.50181
104880.0000   -4.37019
104920.0000   -5.23336
104960.0000   -5.41681
105000.0000   -5.63519
105040.0000   -4.64692
105080.0000   -5.41442
105120.0000   -4.94923
105160.0000   -5.55422
105200.0000   -4.88955
105240.0000   -5.74983
105280.0000   -5.45332
105320.0000   -5.59958
105360.0000   -5.75422
105400.0000   -4.57628
105440.0000   -5.12450
105480.0000   -5.43243
105520.0000   -4.93650
105560.0000   -4.34187
105600.0000   -5.21815
105640.0000   -7.05688
105680.0000   -6.03591
105720.0000   -5.65726
105760.0000   -6.01917
105800.0000   -6.35355
105840.0000   -6.78859
105880.0000   -5.92211
105920.0000   -5.97705
105960.0000   -5.67537
106000.0000   -7.09144
106040.0000   -5.92538
106080.0000   -6.39485
106120.0000   -6.19466
106160.0000   -5.36795
106200.0000   -4.89761
106240.0000   -5.46374
106280.0000   -5.00431
106320.0000   -5.43264
106360.0000   -4.55770
106400.0000   -5.16962
106440.0000   -4.39149
106480.0000   -4.31403
106520.0000   -5.00114
106560.0000   -4.94108
106600.0000   -4.78891
106640.0000   -5.08973
106680.0000   -4.13635
106720.0000   -5.03781
106760.0000   -5.10261
106800.0000   -3.97218
106840.0000   -4.88386
106880.0000   -4.76348
106920.0000   -4.19340
106960.0000   -4.97249
107000.0000   -5.08260
107040.0000   -5.32918
107080.0000   -4.14374
107120.0000   -4.22348
107160.0000   -5.64088
107200.0000   -5.09168
107240.0000   -4.37371
107280.0000   -5.24986
107320.0000   -4.64136
107360.0000   -4.55165
107400.0000   -4.33635
107440.0000   -4.63819
107480.0000   -4.62338
107520.0000   -2.57048
107560.0000   -4.10033
107600.0000   -3.90029
107640.0000   -3.90677
107680.0000   -4.78118
107720.0000   -5.32847
107760.0000   -4.02602
107800.0000   -3.98999
107840.0000   -4.35320
107880.0000   -4.64324
107920.0000   -4.89719
107960.0000   -4.23747
108000.0000   -4.26873
108040.0000   -5.01823
108080.0000   -3.99898
108120.0000   -5.22869
108160.0000   -5.47289
108200.0000   -4.67851
108240.0000   -5.11380
108280.0000   -5.15738
108320.0000   -4.52923
108360.0000   -4.09999
108400.0000   -3.78009
108440.0000   -4.05272
108480.0000   -4.49274
108520.0000   -5.25685
108560.0000   -4.88558
108600.0000   -4.55648
108640.0000   -4.26603
108680.0000   -4.06721
108720.0000   -4.67047
108760.0000   -4.57803
108800.0000   -5.15571
108840.0000   -4.64155
108880.0000   -4.71178
108920.0000   -4.63639
108960.0000   -4.61838
109000.0000   -4.91980
109040.0000   -3.46055
109080.0000   -4.42771
109120.0000   -4.03330
109160.0000   -4.90072
109200.0000   -5.46689
109240.0000   -4.66478
109280.0000   -5.60844
109320.0000   -4.66351
109360.0000   -5.42252
109400.0000   -5.01860
109440.0000   -4.97182
109480.0000   -4.82506
109520.0000   -4.26961
109560.0000   -5.30038
109600.0000   -5.26119
109640.0000   -4.60052
109680.0000   -4.63736
109720.0000   -5.05206
109760.0000   -5.50687
109800.0000   -5.77533
109840.0000   -5.09401
109880.0000   -4.96202
109920.0000   -4.77839
109960.0000   -3.92656
110000.0000   -4.21253
110040.0000   -4.26497
110080.0000   -3.68775
110120.0000   -4.71551
110160.0000   -4.14922
110200.0000   -3.33341
110240.0000   -4.39798
110280.0000   -3.65331
110320.0000   -3.64600
110360.0000   -5.07758
110400.0000   -3.76651
110440.0000   -4.08352
110480.0000   -3.62046
110520.0000   -3.64275
110560.0000   -4.47500
110600.0000   -3.69701
110640.0000   -4.28458
110680.0000   -4.28807
110720.0000   -4.20817
110760.0000   -3.44036
110800.0000   -4.20945
110840.0000   -4.38390
110880.0000   -4.69946
110920.0000   -3.93286
110960.0000   -4.75399
111000.0000   -4.70298
111040.0000   -5.11911
111080.0000   -3.93797
111120.0000   -5.11976
111160.0000   -5.00578
111200.0000   -4.71763
111240.0000   -6.03966
111280.0000   -5.68891
111320.0000   -4.15062
111360.0000   -4.77740
111400.0000   -4.60027
111440.0000   -4.20084
111480.0000   -5.04131
111520.0000   -5.10328
111560.0000   -4.47334
111600.0000   -4.46275
111640.0000   -4.64984
111680.0000   -5.39558
111720.0000   -4.25730
111760.0000   -4.65826
111800.0000   -4.65662
111840.0000   -4.48210
111880.0000   -4.89520
111920.0000   -4.32633
111960.0000   -4.22144
112000.0000   -4.37361
112040.0000   -5.51612
112080.0000   -4.21284
112120.0000   -4.06596
112160.0000   -4.42448
112200.0000   -4.17379
112240.0000   -5.00107
112280.0000   -4.27789
112320.0000   -4.22150
112360.0000   -4.33798
112400.0000   -3.70526
112440.0000   -4.59088
112480.0000   -3.26904
112520.0000   -3.61097
112560.0000   -3.16682
112600.0000   -3.87178
112640.0000   -4.50320
112680.0000   -4.71272
112720.0000   -5.14833
112760.0000   -5.62480
112800.0000   -3.95527
112840.0000   -5.31237
112880.0000   -5.53766
112920.0000   -4.76516
112960.0000   -4.23305
113000.0000   -4.03267
113040.0000   -4.14820
113080.0000   -4.59193
113120.0000   -4.16537
113160.0000   -4.30433
113200.0000   -5.06834
113240.0000   -5.35451
113280.0000   -5.53438
113320.0000   -5.79247
113360.0000   -5.16406
113400.0000   -4.56960
113440.0000   -5.77441
113480.0000   -5.15409
113520.0000   -5.39677
113560.0000   -4.56788
113600.0000   -4.69128
113640.0000   -5.03403
113680.0000   -4.75638
113720.0000   -4.97215
113760.0000   -4.66905
113800.0000   -5.46911
113840.0000   -4.34872
113880.0000   -5.70076
113920.0000   -5.53179
113960.0000   -5.59193
114000.0000   -4.54522
114040.0000   -5.71226
114080.0000   -4.40173
114120.0000   -5.73862
114160.0000   -4.82119
114200.0000   -4.36227
114240.0000   -5.13559
114280.0000   -5.05200
114320.0000   -4.95176
114360.0000   -4.18132
114400.0000   -4.77817
114440.0000   -4.96853
114480.0000   -4.60575
114520.0000   -4.13490
114560.0000   -4.64625
114600.0000   -4.08953
114640.0000   -4.58068
114680.0000   -4.74573
114720.0000   -5.59730
114760.0000   -4.63485
114800.0000   -5.58207
114840.0000   -4.72725
114880.0000   -3.56216
114920.0000   -4.15370
114960.0000   -4.14412
115000.0000   -4.32976
115040.0000   -4.32800
115080.0000   -3.94504
115120.0000   -4.08213
115160.0000   -4.22821
115200.0000   -3.75407
115240.0000   -4.16727
115280.0000   -3.79897
115320.0000   -3.28514
115360.0000   -3.65745
115400.0000   -4.04928
115440.0000   -3.85536
115480.0000   -3.83522
115520.0000   -5.40501
115560.0000   -5.31849
115600.0000   -5.40448
115640.0000   -4.62373
115680.0000   -4.72089
115720.0000   -4.02226
115760.0000   -4.41904
115800.0000   -4.86406
115840.0000   -4.68540
115880.0000   -4.33071
115920.0000   -4.26588
115960.0000   -4.61186
116000.0000   -5.10131
116040.0000   -4.13919
116080.0000   -4.67983
116120.0000   -4.88764
116160.0000   -4.67472
116200.0000   -4.77510
116240.0000   -4.84150
116280.0000   -4.72326
116320.0000   -5.11709
116360.0000   -4.50565
116400.0000   -5.08927
116440.0000   -4.31238
116480.0000   -4.59599
116520.0000   -4.42320
116560.0000   -5.35500
116600.0000   -3.70362
116640.0000   -5.06755
116680.0000   -5.68160
116720.0000   -4.70379
116760.0000   -6.57400
116800.0000   -5.99408
116840.0000   -5.63181
116880.0000   -5.64348
116920.0000   -5.12921
116960.0000   -5.72237
117000.0000   -5.55589
117040.0000   -5.82426
117080.0000   -5.75466
117120.0000   -5.65495
117160.0000   -5.95337
117200.0000   -4.57946
117240.0000   -5.60683
117280.0000   -5.43068
117320.0000   -5.01048
117360.0000   -4.76869
117400.0000   -4.46010
117440.0000   -4.26295
117480.0000   -4.23622
117520.0000   -4.68199
117560.0000   -4.40313
117600.0000   -5.28758
117640.0000   -4.37216
117680.0000   -4.62649
117720.0000   -5.68763
117760.0000   -4.91587
117800.0000   -4.99049
117840.0000   -6.22327
117880.0000   -5.58955
117920.0000   -5.26112
117960.0000   -5.38013
118000.0000   -4.71956
118040.0000   -5.60472
118080.0000   -4.34485
118120.0000   -5.22956
118160.0000   -4.95778
118200.0000   -4.65002
118240.0000   -4.12412
118280.0000   -4.19802
118320.0000   -4.76491
118360.0000   -4.09235
118400.0000   -4.10788
118440.0000   -4.34204
118480.0000   -4.75161
118520.0000   -4.36812
118560.0000   -4.60238
118600.0000   -4.43099
118640.0000   -5.10290
118680.0000   -5.13929
118720.0000   -5.25892
118760.0000   -4.79983
118800.0000   -5.59988
118840.0000   -4.33133
118880.0000   -5.37413
118920.0000   -5.08551
118960.0000   -4.55137
119000.0000   -4.76022
119040.0000   -4.67852
119080.0000   -3.59546
119120.0000   -4.97415
119160.0000   -4.07030
119200.0000   -4.14469
119240.0000   -3.65262
119280.0000   -3.61536
119320.0000   -3.74737
119360.0000   -4.75163
119400.0000   -3.72854
119440.0000   -4.63425
119480.0000   -3.97703
119520.0000   -4.52329
119560.0000   -4.54956
119600.0000   -4.74919
119640.0000   -4.41531
119680.0000   -4.98051
119720.0000   -4.81416
119760.0000   -4.68809
119800.0000   -6.05015
119840.0000   -5.63304
119880.0000   -4.28890
119920.0000   -4.23197
119960.0000   -4.37154
120000.0000   -3.89515
120040.0000   -3.72953
120080.0000   -3.71628
120120.0000   -3.79138
120160.0000   -4.72012
120200.0000   -4.00419
120240.0000   -4.55423
120280.0000   -6.22608
120320.0000   -4.94393
120360.0000   -4.74650
120400.0000   -4.60158
120440.0000   -3.87112
120480.0000   -5.44671
120520.0000   -4.87450
120560.0000   -4.41141
120600.0000   -4.91951
120640.0000   -5.37647
120680.0000   -4.55271
120720.0000   -5.83802
120760.0000   -5.34479
120800.0000   -5.48130
120840.0000   -6.17463
120880.0000   -5.44828
120920.0000   -4.93812
120960.0000   -5.61980
121000.0000   -5.45601
121040.0000   -4.85548
121080.0000   -5.21535
121120.0000   -5.95385
121160.0000   -5.08962
121200.0000   -4.56432
121240.0000   -5.14668
121280.0000   -5.56173
121320.0000   -5.40999
121360.0000   -4.83119
121400.0000   -4.61213
121440.0000   -4.20571
121480.0000   -4.95301
121520.0000   -3.80557
121560.0000   -4.67207
121600.0000   -5.88019
121640.0000   -4.81230
121680.0000   -5.70918
121720.0000   -4.36634
121760.0000   -4.60436
121800.0000   -4.06137
121840.0000   -4.85479
121880.0000   -5.36383
121920.0000   -5.00072
121960.0000   -4.50635
122000.0000   -4.30202
122040.0000   -5.32201
122080.0000   -4.22100
122120.0000   -4.78243
122160.0000   -4.76498
122200.0000   -4.54792
122240.0000   -4.93634
122280.0000   -5.64226
122320.0000   -4.94824
122360.0000   -4.76864
122400.0000   -5.69013
122440.0000   -4.99315
122480.0000   -4.90414
122520.0000   -5.11271
122560.0000   -5.68515
122600.0000   -4.98193
122640.0000   -5.13328
122680.0000   -4.62451
122720.0000   -5.09898
122760.0000   -5.92744
122800.0000   -5.48504
122840.0000   -6.26814
122880.0000   -5.53352
122920.0000   -5.02816
122960.0000   -5.14836
123000.0000   -5.40079
123040.0000   -6.29007
123080.0000   -5.58691
123120.0000   -5.10508
123160.0000   -4.87560
123200.0000   -5.48074
123240.0000   -4.71504
123280.0000   -4.14380
123320.0000   -3.75707
123360.0000   -3.31863
123400.0000   -3.69373
123440.0000   -3.57015
123480.0000   -4.22857
123520.0000   -4.36786
123560.0000   -5.22020
123600.0000   -4.46765
123640.0000   -5.28261
123680.0000   -3.97948
123720.0000   -4.88205
123760.0000   -3.95034
123800.0000   -3.83516
123840.0000   -4.35830
123880.0000   -4.45103
123920.0000   -4.03447
123960.0000   -5.34917
124000.0000   -4.86438
124040.0000   -5.29706
124080.0000   -5.20470
124120.0000   -4.84627
124160.0000   -4.52601
124200.0000   -4.70344
124240.0000   -4.48728
124280.0000   -4.93881
124320.0000   -4.62722
124360.0000   -4.77401
124400.0000   -4.98992
124440.0000   -6.55298
124480.0000   -5.17788
124520.0000   -4.36362
124560.0000   -4.11180
124600.0000   -4.86637
124640.0000   -5.07738
124680.0000   -5.19560
124720.0000   -4.43602
124760.0000   -4.08820
124800.0000   -4.76012
124840.0000   -3.73109
124880.0000   -4.81474
124920.0000   -4.45421
124960.0000   -4.71302
125000.0000   -4.46016
125040.0000   -4.72408
125080.0000   -4.90223
125120.0000   -4.94604
125160.0000   -5.34363
125200.0000   -4.68211
125240.0000   -5.14752
125280.0000   -4.76759
125320.0000   -5.53739
125360.0000   -5.03548
125400.0000   -4.60896
125440.0000   -4.64618
125480.0000   -5.12895
125520.0000   -4.60620
125560.0000   -3.62347
125600.0000   -4.29333
125640.0000   -5.37819
125680.0000   -4.83085
125720.0000   -4.33328
125760.0000   -4.25147
125800.0000   -4.95021
125840.0000   -4.33903
125880.0000   -4.61003
125920.0000   -6.32442
125960.0000   -5.25080
126000.0000   -4.93385
126040.0000   -5.16785
126080.0000   -5.29789
126120.0000   -5.64277
126160.0000   -5.18839
126200.0000   -4.40981
126240.0000   -5.88776
126280.0000   -4.69256
126320.0000   -4.76540
126360.0000   -5.16206
126400.0000   -4.54797
126440.0000   -4.88941
126480.0000   -5.98854
126520.0000   -5.45331
126560.0000   -4.65940
126600.0000   -4.73250
126640.0000   -5.38852
126680.0000   -6.53293
126720.0000   -5.20269
126760.0000   -4.41030
126800.0000   -5.21376
126840.0000   -4.72616
126880.0000   -5.11211
126920.0000   -5.42616
126960.0000   -5.43549
127000.0000   -4.96034
127040.0000   -4.92342
127080.0000   -5.50977
127120.0000   -4.67486
127160.0000   -5.52931
127200.0000   -6.04014
127240.0000   -5.70652
127280.0000   -5.11821
127320.0000   -4.88392
127360.0000   -5.35347
127400.0000   -4.91621
127440.0000   -4.82148
127480.0000   -4.51584
127520.0000   -5.47440
127560.0000   -5.92790
127600.0000   -4.73012
127640.0000   -5.50018
127680.0000   -4.96826
127720.0000   -5.23050
127760.0000   -5.25107
127800.0000   -5.72613
127840.0000   -5.48133
127880.0000   -5.29997
127920.0000   -5.71548
127960.0000   -5.20073
128000.0000   -5.32367
128040.0000   -5.72868
128080.0000   -5.46516
128120.0000   -6.20531
128160.0000   -5.68213
128200.0000   -6.05042
128240.0000   -5.63070
128280.0000   -6.03856
128320.0000   -6.40790
128360.0000   -5.15466
128400.0000   -5.73285
128440.0000   -5.45893
128480.0000   -5.14672
128520.0000   -6.23558
128560.0000   -5.89352
128600.0000   -5.53645
128640.0000   -5.42827
128680.0000   -5.55695
128720.0000   -4.62098
128760.0000   -4.68518
128800.0000   -4.99710
128840.0000   -5.28855
128880.0000   -4.82826
128920.0000   -5.37972
128960.0000   -5.56355
129000.0000   -5.33329
129040.0000   -5.22665
129080.0000   -6.05291
129120.0000   -5.64494
129160.0000   -5.25816
129200.0000   -5.12210
129240.0000   -5.19759
129280.0000   -6.31120
129320.0000   -4.28227
129360.0000   -4.93499
129400.0000   -4.70241
129440.0000   -5.60011
129480.0000   -4.51728
129520.0000   -4.48521
129560.0000   -4.46642
129600.0000   -4.52468
129640.0000   -4.33024
129680.0000   -5.19765
129720.0000   -5.15515
129760.0000   -4.50782
129800.0000   -5.54944
129840.0000   -5.34539
129880.0000   -5.14414
129920.0000   -4.97925
129960.0000   -4.76822
130000.0000   -4.77490
130040.0000   -5.60618
130080.0000   -5.70306
130120.0000   -4.75724
130160.0000   -5.99933
130200.0000   -5.09579
130240.0000   -5.18519
130280.0000   -5.49012
130320.0000   -4.96470
130360.0000   -5.60202
130400.0000   -4.99099
130440.0000   -5.39131
130480.0000   -4.49300
130520.0000   -5.38433
130560.0000   -5.01119
130600.0000   -4.10528
130640.0000   -4.58771
130680.0000   -4.42711
130720.0000   -4.42245
130760.0000   -4.14731
130800.0000   -4.68003
130840.0000   -5.00971
130880.0000   -4.74686
130920.0000   -4.54043
130960.0000   -5.19267
131000.0000   -4.74592
131040.0000   -4.45720
131080.0000   -5.53618
131120.0000   -5.54627
131160.0000   -4.92547
131200.0000   -3.97067
131240.0000   -4.33408
131280.0000   -5.57365
131320.0000   -4.68282
131360.0000   -5.58170
131400.0000   -5.17063
131440.0000   -4.92568
131480.0000   -5.23474
131520.0000   -4.42105
131560.0000   -5.10812
131600.0000   -5.02534
131640.0000   -5.06572
131680.0000   -4.88833
131720.0000   -5.15376
131760.0000   -4.32805
131800.0000   -4.31068
131840.0000   -4.64055
131880.0000   -4.81697
131920.0000   -5.06469
131960.0000   -5.70537
132000.0000   -4.58538
132040.0000   -4.39452
132080.0000   -4.52089
132120.0000   -5.17786
132160.0000   -5.49076
132200.0000   -5.31802
132240.0000   -4.71131
132280.0000   -4.65563
132320.0000   -5.22282
132360.0000   -4.28578
132400.0000   -4.12039
132440.0000   -3.87539
132480.0000   -3.68748
132520.0000   -3.78537
132560.0000   -3.48661
132600.0000   -4.09872
132640.0000   -3.83568
132680.0000   -4.58640
132720.0000   -4.25060
132760.0000   -4.00575
132800.0000   -4.17231
132840.0000   -4.54130
132880.0000   -4.97192
132920.0000   -4.37784
132960.0000   -5.09492
133000.0000   -4.90463
133040.0000   -5.04100
133080.0000   -4.66162
133120.0000   -5.36004
133160.0000   -4.87506
133200.0000   -4.82257
133240.0000   -4.22054
133280.0000   -4.74332
133320.0000   -5.25863
133360.0000   -4.56837
133400.0000   -4.48400
133440.0000   -4.97508
133480.0000   -5.21828
133520.0000   -4.87789
133560.0000   -4.77519
133600.0000   -4.47053
133640.0000   -4.41608
133680.0000   -5.41663
133720.0000   -4.31704
133760.0000   -4.60954
133800.0000   -4.47987
133840.0000   -4.55598
133880.0000   -4.86223
133920.0000   -5.20375
133960.0000   -5.29632
134000.0000   -5.50674
134040.0000   -4.46216
134080.0000   -4.45739
134120.0000   -3.86507
134160.0000   -4.79649
134200.0000   -4.22750
134240.0000   -3.79035
134280.0000   -4.31080
134320.0000   -4.50729
134360.0000   -4.05522
134400.0000   -4.24294
134440.0000   -4.29733
134480.0000   -5.13377
134520.0000   -4.33673
134560.0000   -3.92773
134600.0000   -5.04906
134640.0000   -5.24388
134680.0000   -4.31831
134720.0000   -4.74797
134760.0000   -4.46108
134800.0000   -3.99759
134840.0000   -4.42483
134880.0000   -3.35152
134920.0000   -4.24905
134960.0000   -3.95116
135000.0000   -4.89058
135040.0000   -4.58979
135080.0000   -4.27497
135120.0000   -3.89598
135160.0000   -4.91776
135200.0000   -4.74763
135240.0000   -4.87045
135280.0000   -4.46065
135320.0000   -4.66597
135360.0000   -4.95933
135400.0000   -5.14709
135440.0000   -5.41220
135480.0000   -5.56303
135520.0000   -5.44077
135560.0000   -4.24380
135600.0000   -4.59898
135640.0000   -5.22283
135680.0000   -5.16274
135720.0000   -4.86971
135760.0000   -4.49873
135800.0000   -4.86148
135840.0000   -4.25196
135880.0000   -4.69060
135920.0000   -6.17044
135960.0000   -5.26023
136000.0000   -4.96621
136040.0000   -4.79782
136080.0000   -4.87564
136120.0000   -4.19466
136160.0000   -4.83778
136200.0000   -5.58829
136240.0000   -4.90334
136280.0000   -5.66325
136320.0000   -5.72377
136360.0000   -5.26025
136400.0000   -5.10677
136440.0000   -6.02649
136480.0000   -5.15063
136520.0000   -4.99864
136560.0000   -5.12285
136600.0000   -4.50181
136640.0000   -4.63476
136680.0000   -4.68944
136720.0000   -4.95103
136760.0000   -5.36140
136800.0000   -5.40499
136840.0000   -6.10226
136880.0000   -5.82362
136920.0000   -5.88758
136960.0000   -5.78857
137000.0000   -6.17505
137040.0000   -5.49532
137080.0000   -5.06837
137120.0000   -4.99286
137160.0000   -4.87813
137200.0000   -6.02280
137240.0000   -5.22522
137280.0000   -4.43141
137320.0000   -5.32904
137360.0000   -4.28400
137400.0000   -4.99922
137440.0000   -5.45629
137480.0000   -5.14487
137520.0000   -5.57849
137560.0000   -6.22654
137600.0000   -5.53892
137640.0000   -5.39892
137680.0000   -5.10292
137720.0000   -5.09205
137760.0000   -4.98045
137800.0000   -5.90409
137840.0000   -5.69058
137880.0000   -5.16819
137920.0000   -5.50270
137960.0000   -5.51756
138000.0000   -5.57506
138040.0000   -6.52890
138080.0000   -6.36284
138120.0000   -5.03723
138160.0000   -5.37232
138200.0000   -4.59806
138240.0000   -6.41566
138280.0000   -5.32153
138320.0000   -5.00693
138360.0000   -5.53271
138400.0000   -5.00666
138440.0000   -4.98696
138480.0000   -5.83835
138520.0000   -4.95694
138560.0000   -4.56874
138600.0000   -5.15902
138640.0000   -5.48913
138680.0000   -4.96795
138720.0000   -5.49670
138760.0000   -5.62299
138800.0000   -5.51758
138840.0000   -5.55825
138880.0000   -5.22718
138920.0000   -5.47410
138960.0000   -5.17248
139000.0000   -4.89961
139040.0000   -5.50167
139080.0000   -5.04999
139120.0000   -4.95223
139160.0000   -4.77197
139200.0000   -4.96621
139240.0000   -4.85711
139280.0000   -5.73091
139320.0000   -4.92369
139360.0000   -5.12732
139400.0000   -5.01085
139440.0000   -5.56348
139480.0000   -5.53378
139520.0000   -4.88507
139560.0000   -4.72677
139600.0000   -4.94108
139640.0000   -5.36647
139680.0000   -4.85117
139720.0000   -5.12210
139760.0000   -5.89485
139800.0000   -5.73691
139840.0000   -5.39460
139880.0000   -6.81069
139920.0000   -5.86813
139960.0000   -5.79915
140000.0000   -6.54960
140040.0000   -5.69421
140080.0000   -5.93259
140120.0000   -5.41235
140160.0000   -5.36986
140200.0000   -4.78868
140240.0000   -6.53736
140280.0000   -6.31725
140320.0000   -6.85548
140360.0000   -5.95961
140400.0000   -6.10941
140440.0000   -6.54071
140480.0000   -5.86498
140520.0000   -5.90499
140560.0000   -6.39816
140600.0000   -6.38589
140640.0000   -5.94041
140680.0000   -5.23529
140720.0000   -6.61491
140760.0000   -5.36139
140800.0000   -6.32009
140840.0000   -6.55170
140880.0000   -5.10446
140920.0000   -4.81476
140960.0000   -6.00308
141000.0000   -5.72497
141040.0000   -4.66818
141080.0000   -4.22624
141120.0000   -4.32889
141160.0000   -4.89879
141200.0000   -4.60029
141240.0000   -5.67885
141280.0000   -4.95151
141320.0000   -5.55933
141360.0000   -5.31333
141400.0000   -6.27950
141440.0000   -5.63621
141480.0000   -5.77314
141520.0000   -5.55342
141560.0000   -5.04071
141600.0000   -5.95853
141640.0000   -5.02183
141680.0000   -5.21347
141720.0000   -6.47723
141760.0000   -5.65192
141800.0000   -4.86207
141840.0000   -5.47563
141880.0000   -5.72880
141920.0000   -5.40333
141960.0000   -4.60004
142000.0000   -5.33104
142040.0000   -5.31524
142080.0000   -5.42055
142120.0000   -5.31230
142160.0000   -5.00480
142200.0000   -5.76905
142240.0000   -5.50659
142280.0000   -4.80668
142320.0000   -5.28391
142360.0000   -4.56537
142400.0000   -5.25647
142440.0000   -4.50983
142480.0000   -4.86738
142520.0000   -4.15241
142560.0000   -4.55190
142600.0000   -5.35069
142640.0000   -5.44266
142680.0000   -5.32724
142720.0000   -5.31042
142760.0000   -5.94703
142800.0000   -5.21521
142840.0000   -5.82317
142880.0000   -4.72043
142920.0000   -5.51732
142960.0000   -5.29074
143000.0000   -4.59939
143040.0000   -4.08891
143080.0000   -5.09972
143120.0000   -5.84821
143160.0000   -4.59355
143200.0000   -4.58389
143240.0000   -4.88170
143280.0000   -5.72974
143320.0000   -5.69878
143360.0000   -5.55483
143400.0000   -5.25964
143440.0000   -5.04091
143480.0000   -5.08282
143520.0000   -4.54708
143560.0000   -5.71544
143600.0000   -5.54900
143640.0000   -5.46800
143680.0000   -5.81009
143720.0000   -6.00274
143760.0000   -6.24777
143800.0000   -5.78147
143840.0000   -6.55402
143880.0000   -5.40078
143920.0000   -5.39909
143960.0000   -5.82831
144000.0000   -5.78201
144040.0000   -6.48144
144080.0000   -5.69235
144120.0000   -6.41744
144160.0000   -6.21656
144200.0000   -5.67703
144240.0000   -5.88280
144280.0000   -5.84057
144320.0000   -5.72942
144360.0000   -6.21458
144400.0000   -5.91198
144440.0000   -5.67642
144480.0000   -6.07337
144520.0000   -5.70799
144560.0000   -5.90313
144600.0000   -5.37880
144640.0000   -5.56824
144680.0000   -5.32920
144720.0000   -5.42375
144760.0000   -3.95000
144800.0000   -5.15440
144840.0000   -5.59854
144880.0000   -4.98975
144920.0000   -4.92487
144960.0000   -4.61305
145000.0000   -4.14167
145040.0000   -5.09496
145080.0000   -5.99330
145120.0000   -5.26448
145160.0000   -5.14928
145200.0000   -6.03079
145240.0000   -5.96510
145280.0000   -4.87801
145320.0000   -5.75394
145360.0000   -5.41127
145400.0000   -5.42347
145440.0000   -5.58733
145480.0000   -6.08026
145520.0000   -5.48384
145560.0000   -4.86236
145600.0000   -5.13040
145640.0000   -5.15176
145680.0000   -4.12229
145720.0000   -4.68953
145760.0000   -5.20364
145800.0000   -5.15167
145840.0000   -5.15313
145880.0000   -4.97571
145920.0000   -4.26183
145960.0000   -4.94385
146000.0000   -5.35690
146040.0000   -5.17862
146080.0000   -4.88653
146120.0000   -5.22209
146160.0000   -3.66755
146200.0000   -4.95083
146240.0000   -4.84487
146280.0000   -4.52395
146320.0000   -5.25949
146360.0000   -4.38560
146400.0000   -4.27764
146440.0000   -4.33172
146480.0000   -4.72268
146520.0000   -3.97886
146560.0000   -4.28456
146600.0000   -4.62635
146640.0000   -5.18556
146680.0000   -5.09783
146720.0000   -5.67426
146760.0000   -5.64494
146800.0000   -5.50784
146840.0000   -5.40058
146880.0000   -4.61092
146920.0000   -4.07364
146960.0000   -4.45036
147000.0000   -4.61707
147040.0000   -5.06719
147080.0000   -5.87287
147120.0000   -5.53967
147160.0000   -5.54676
147200.0000   -5.27188
147240.0000   -5.32726
147280.0000   -5.37701
147320.0000   -5.16549
147360.0000   -5.59161
147400.0000   -5.63527
147440.0000   -5.11677
147480.0000   -4.98974
147520.0000   -4.28741
147560.0000   -5.45770
147600.0000   -4.46628
147640.0000   -4.59888
147680.0000   -4.28339
147720.0000   -5.23488
147760.0000   -4.70112
147800.0000   -4.05882
147840.0000   -4.69650
147880.0000   -5.55397
147920.0000   -4.56067
147960.0000   -4.29138
148000.0000   -4.45707
148040.0000   -3.69526
148080.0000   -4.43670
148120.0000   -3.91531
148160.0000   -4.45694
148200.0000   -4.53098
148240.0000   -4.71493
148280.0000   -5.12856
148320.0000   -4.51990
148360.0000   -4.70210
148400.0000   -4.09438
148440.0000   -4.14219
148480.0000   -4.06321
148520.0000   -3.61218
148560.0000   -4.51618
148600.0000   -4.53139
148640.0000   -4.31152
148680.0000   -5.37551
148720.0000   -4.54909
148760.0000   -5.37145
148800.0000   -4.29673
148840.0000   -4.49332
148880.0000   -4.42722
148920.0000   -4.36679
148960.0000   -4.79428
149000.0000   -4.45628
149040.0000   -4.81305
149080.0000   -5.33071
149120.0000   -5.40488
149160.0000   -4.56978
149200.0000   -4.73433
149240.0000   -5.48563
149280.0000   -5.12862
149320.0000   -5.71931
149360.0000   -4.44816
149400.0000   -5.35384
149440.0000   -5.19863
149480.0000   -4.95419
149520.0000   -4.91196
149560.0000   -5.12440
149600.0000   -4.85760
149640.0000   -4.63914
149680.0000   -4.82116
149720.0000   -4.58723
149760.0000   -5.76892
149800.0000   -4.40223
149840.0000   -4.65272
149880.0000   -5.22348
149920.0000   -4.74882
149960.0000   -5.07099
150000.0000   -4.66531
150040.0000   -4.57636
150080.0000   -5.08432
150120.0000   -4.30022
150160.0000   -5.09130
150200.0000   -3.41422
150240.0000   -4.33940
150280.0000   -4.32871
150320.0000   -4.83203
150360.0000   -4.23051
150400.0000   -4.55806
150440.0000   -4.41613
150480.0000   -4.85833
150520.0000   -3.77216
150560.0000   -4.18882
150600.0000   -4.90156
150640.0000   -4.79771
150680.0000   -4.46455
150720.0000   -3.97049
150760.0000   -3.62074
150800.0000   -4.25308
150840.0000   -3.48851
150880.0000   -4.21179
150920.0000   -4.12799
150960.0000   -4.74837
151000.0000   -4.37217
151040.0000   -4.52257
151080.0000   -4.99044
151120.0000   -5.61159
151160.0000   -5.97250
151200.0000   -4.85971
151240.0000   -5.10014
151280.0000   -5.51293
151320.0000   -4.89910
151360.0000   -4.70155
151400.0000   -4.75171
151440.0000   -6.22561
151480.0000   -5.75309
151520.0000   -5.10015
151560.0000   -5.31448
151600.0000   -6.08614
151640.0000   -5.89526
151680.0000   -5.41945
151720.0000   -6.12869
151760.0000   -4.67088
151800.0000   -4.98823
151840.0000   -4.52509
151880.0000   -4.26241
151920.0000   -5.14436
151960.0000   -6.12406
152000.0000   -5.29765
152040.0000   -5.36764
152080.0000   -4.88890
152120.0000   -5.78176
152160.0000   -5.51472
152200.0000   -5.26729
152240.0000   -5.47105
152280.0000   -5.76491
152320.0000   -6.38592
152360.0000   -5.96024
152400.0000   -5.11512
152440.0000   -5.14960
152480.0000   -5.02832
152520.0000   -4.67316
152560.0000   -4.87419
152600.0000   -5.91398
152640.0000   -5.53725
152680.0000   -5.23078
152720.0000   -5.19008
152760.0000   -5.24129
152800.0000   -5.03075
152840.0000   -5.36125
152880.0000   -5.18363
152920.0000   -5.62162
152960.0000   -5.97060
153000.0000   -5.74699
153040.0000   -4.39599
153080.0000   -4.66494
153120.0000   -5.12497
153160.0000   -4.23248
153200.0000   -5.11762
153240.0000   -5.04433
153280.0000   -5.26794
153320.0000   -5.38264
153360.0000   -4.78522
153400.0000   -4.32242
153440.0000   -4.79470
153480.0000   -5.36089
153520.0000   -4.96942
153560.0000   -4.80053
153600.0000   -5.31644
153640.0000   -5.04430
153680.0000   -4.98046
153720.0000   -5.56177
153760.0000   -5.08431
153800.0000   -4.80987
153840.0000   -5.14048
153880.0000   -5.06337
153920.0000   -4.78087
153960.0000   -5.24024
154000.0000   -4.52654
154040.0000   -4.92022
154080.0000   -4.45884
154120.0000   -5.19710
154160.0000   -4.25197
154200.0000   -5.36798
154240.0000   -4.75710
154280.0000   -4.88196
154320.0000   -4.75379
154360.0000   -4.50102
154400.0000   -5.75813
154440.0000   -5.59200
154480.0000   -6.37686
154520.0000   -5.83893
154560.0000   -5.05708
154600.0000   -6.44698
154640.0000   -5.88806
154680.0000   -5.11991
154720.0000   -5.46867
154760.0000   -5.24383
154800.0000   -5.78271
154840.0000   -5.30631
154880.0000   -5.69370
154920.0000   -4.62055
154960.0000   -4.05571
155000.0000   -6.03513
155040.0000   -5.46084
155080.0000   -6.05425
155120.0000   -6.42130
155160.0000   -5.84894
155200.0000   -5.62510
155240.0000   -5.36635
155280.0000   -5.91649
155320.0000   -5.55316
155360.0000   -5.20202
155400.0000   -5.92982
155440.0000   -5.24621
155480.0000   -5.55041
155520.0000   -5.81018
155560.0000   -5.13489
155600.0000   -5.20231
155640.0000   -4.55622
155680.0000   -5.43028
155720.0000   -4.58294
155760.0000   -4.96713
155800.0000   -4.57825
155840.0000   -4.62744
155880.0000   -4.60439
155920.0000   -4.08317
155960.0000   -3.98338
156000.0000   -4.45128
156040.0000   -3.15063
156080.0000   -4.45525
156120.0000   -3.95802
156160.0000   -4.43917
156200.0000   -3.94504
156240.0000   -4.56078
156280.0000   -5.07904
156320.0000   -4.43119
156360.0000   -4.72161
156400.0000   -4.63702
156440.0000   -4.56521
156480.0000   -4.18006
156520.0000   -5.45098
156560.0000   -4.85272
156600.0000   -5.61267
156640.0000   -5.31559
156680.0000   -4.95043
156720.0000   -4.65805
156760.0000   -6.25744
156800.0000   -5.73729
156840.0000   -5.86608
156880.0000   -4.86077
156920.0000   -4.43953
156960.0000   -4.54538
157000.0000   -3.84335
157040.0000   -4.39484
157080.0000   -4.30396
157120.0000   -5.29851
157160.0000   -5.41780
157200.0000   -4.59854
157240.0000   -4.66436
157280.0000   -4.57121
157320.0000   -5.39918
157360.0000   -4.79930
157400.0000   -5.16886
157440.0000   -5.11418
157480.0000   -4.47838
157520.0000   -5.42627
157560.0000   -4.60189
157600.0000   -5.07180
157640.0000   -4.28266
157680.0000   -4.64334
157720.0000   -4.87404
157760.0000   -4.99021
157800.0000   -4.46922
157840.0000   -4.17687
157880.0000   -4.66197
157920.0000   -5.10106
157960.0000   -4.78763
158000.0000   -4.62809
158040.0000   -4.97533
158080.0000   -4.87662
158120.0000   -4.99791
158160.0000   -3.92342
158200.0000   -4.68455
158240.0000   -4.72660
158280.0000   -5.25491
158320.0000   -4.23285
158360.0000   -5.11189
158400.0000   -3.86984
158440.0000   -3.64485
158480.0000   -4.80889
158520.0000   -4.82044
158560.0000   -5.53882
158600.0000   -4.80039
158640.0000   -5.02404
158680.0000   -5.04988
158720.0000   -4.85257
158760.0000   -4.95148
158800.0000   -4.47382
158840.0000   -5.12175
158880.0000   -4.90685
158920.0000   -5.14823
158960.0000   -4.29120
159000.0000   -4.63002
159040.0000   -3.98316
159080.0000   -4.78157
159120.0000   -4.21801
159160.0000   -3.65750
159200.0000   -3.78062
159240.0000   -3.69896
159280.0000   -2.75648
159320.0000   -3.72487
159360.0000   -3.93427
159400.0000   -4.30705
159440.0000   -3.94654
159480.0000   -4.56704
159520.0000   -4.18248
159560.0000   -4.83759
159600.0000   -4.16911
159640.0000   -3.99805
159680.0000   -4.09375
159720.0000   -4.75517
159760.0000   -4.77368
159800.0000   -5.06727
159840.0000   -5.24148
159880.0000   -4.98657
159920.0000   -4.54004
159960.0000   -3.59865
160000.0000   -4.11720
160040.0000   -4.83958
160080.0000   -3.54963
160120.0000   -4.40108
160160.0000   -4.10219
160200.0000   -4.35091
160240.0000   -3.74928
160280.0000   -4.20821
160320.0000   -4.25895
160360.0000   -3.60369
160400.0000   -4.13846
160440.0000   -3.77018
160480.0000   -4.21189
160520.0000   -4.47241
160560.0000   -4.60240
160600.0000   -4.66282
160640.0000   -4.04073
160680.0000   -3.75341
160720.0000   -4.31973
160760.0000   -4.24717
160800.0000   -4.93579
160840.0000   -4.95350
160880.0000   -3.90852
160920.0000   -5.19191
160960.0000   -5.55570
161000.0000   -4.90719
161040.0000   -4.77856
161080.0000   -4.89071
161120.0000   -5.65998
161160.0000   -4.84559
161200.0000   -4.20190
161240.0000   -4.01399
161280.0000   -4.94894
161320.0000   -4.70155
161360.0000   -4.06926
161400.0000   -3.31259
161440.0000   -3.44138
161480.0000   -4.01558
161520.0000   -4.29830
161560.0000   -5.11042
161600.0000   -4.85058
161640.0000   -4.71013
161680.0000   -4.01347
161720.0000   -5.03907
161760.0000   -4.18505
161800.0000   -4.47897
161840.0000   -4.72608
161880.0000   -3.77805
161920.0000   -3.94511
161960.0000   -4.64465
162000.0000   -4.84747
162040.0000   -5.43861
162080.0000   -4.46681
162120.0000   -4.87005
162160.0000   -3.70260
162200.0000   -3.59119
162240.0000   -4.62811
162280.0000   -5.19946
162320.0000   -4.30244
162360.0000   -4.07384
162400.0000   -4.71987
162440.0000   -4.96338
162480.0000   -5.11399
162520.0000   -5.04701
162560.0000   -5.35553
162600.0000   -4.49733
162640.0000   -4.80705
162680.0000   -4.37071
162720.0000   -4.37508
162760.0000   -4.77930
162800.0000   -4.75213
162840.0000   -4.21369
162880.0000   -5.40233
162920.0000   -5.38992
162960.0000   -5.11847
163000.0000   -4.05902
163040.0000   -4.35346
163080.0000   -4.33023
163120.0000   -4.44748
163160.0000   -4.67251
163200.0000   -4.32230
163240.0000   -5.40996
163280.0000   -3.55373
163320.0000   -4.26150
163360.0000   -3.64704
163400.0000   -4.50282
163440.0000   -4.52131
163480.0000   -4.35559
163520.0000   -4.04594
163560.0000   -3.39283
163600.0000   -4.41612
163640.0000   -4.61362
163680.0000   -4.49176
163720.0000   -4.66994
163760.0000   -4.83143
163800.0000   -4.34648
163840.0000   -4.60268
163880.0000   -4.04486
163920.0000   -3.99045
163960.0000   -4.43691
164000.0000   -4.83527
164040.0000   -3.66423
164080.0000   -4.43954
164120.0000   -3.76089
164160.0000   -5.02481
164200.0000   -4.23424
164240.0000   -3.61815
164280.0000   -4.48796
164320.0000   -4.06065
164360.0000   -3.90560
164400.0000   -4.32911
164440.0000   -4.73978
164480.0000   -4.30091
164520.0000   -4.07066
164560.0000   -4.79379
164600.0000   -3.55084
164640.0000   -4.75170
164680.0000   -4.41628
164720.0000   -4.05639
164760.0000   -3.91231
164800.0000   -3.76921
164840.0000   -3.55103
164880.0000   -3.24473
164920.0000   -3.57922
164960.0000   -4.21678
165000.0000   -3.67548
165040.0000   -3.99555
165080.0000   -3.61275
165120.0000   -4.25430
165160.0000   -4.34820
165200.0000   -3.83832
165240.0000   -4.85069
165280.0000   -4.50540
165320.0000   -2.79140
165360.0000   -3.62094
165400.0000   -3.43655
165440.0000   -2.50225
165480.0000   -2.98455
165520.0000   -3.10842
165560.0000   -3.62662
165600.0000   -3.36409
165640.0000   -3.87412
165680.0000   -3.55127
165720.0000   -4.00160
165760.0000   -3.69612
165800.0000   -3.88700
165840.0000   -3.16542
165880.0000   -3.18180
165920.0000   -2.93733
165960.0000   -3.75383
166000.0000   -4.81614
166040.0000   -4.48472
166080.0000   -3.92041
166120.0000   -4.74776
166160.0000   -3.79903
166200.0000   -4.71708
166240.0000   -4.92428
166280.0000   -4.24975
166320.0000   -5.01623
166360.0000   -4.66449
166400.0000   -4.35795
166440.0000   -5.17660
166480.0000   -3.48058
166520.0000   -3.35981
166560.0000   -3.79916
166600.0000   -4.15771
166640.0000   -3.79351
166680.0000   -4.18969
166720.0000   -4.33515
166760.0000   -4.49867
166800.0000   -4.73422
166840.0000   -4.40651
166880.0000   -4.58846
166920.0000   -4.13416
166960.0000   -4.44264
167000.0000   -3.81333
167040.0000   -4.25990
167080.0000   -3.81608
167120.0000   -4.91128
167160.0000   -4.61345
167200.0000   -4.50514
167240.0000   -4.94417
167280.0000   -4.18925
167320.0000   -4.38825
167360.0000   -4.48819
167400.0000   -4.48704
167440.0000   -3.66758
167480.0000   -4.80718
167520.0000   -4.25449
167560.0000   -4.44731
167600.0000   -3.84012
167640.0000   -3.95661
167680.0000   -4.42242
167720.0000   -4.42236
167760.0000   -3.72371
167800.0000   -4.00654
167840.0000   -4.03216
167880.0000   -4.44043
167920.0000   -4.65936
167960.0000   -4.49334
168000.0000   -4.46438
168040.0000   -3.74937
168080.0000   -4.34895
168120.0000   -3.90264
168160.0000   -4.34793
168200.0000   -4.15341
168240.0000   -4.25074
168280.0000   -4.33525
168320.0000   -5.04141
168360.0000   -4.67667
168400.0000   -4.79352
168440.0000   -4.21563
168480.0000   -3.89644
168520.0000   -4.49521
168560.0000   -3.44009
168600.0000   -4.40502
168640.0000   -5.60085
168680.0000   -5.04859
168720.0000   -4.83312
168760.0000   -4.46502
168800.0000   -4.07878
168840.0000   -4.36894
168880.0000   -3.08769
168920.0000   -3.54150
168960.0000   -4.28492
169000.0000   -5.06022
169040.0000   -5.39850
169080.0000   -4.44255
169120.0000   -5.74903
169160.0000   -4.58929
169200.0000   -4.15545
169240.0000   -4.36754
169280.0000   -3.87078
169320.0000   -4.64688
169360.0000   -3.75558
169400.0000   -4.95837
169440.0000   -4.51437
169480.0000   -4.39969
169520.0000   -4.62639
169560.0000   -4.95596
169600.0000   -4.58294
169640.0000   -4.25627
169680.0000   -3.86492
169720.0000   -3.18987
169760.0000   -3.78199
169800.0000   -4.65184
169840.0000   -4.85798
169880.0000   -5.05476
169920.0000   -5.03828
169960.0000   -5.25139
170000.0000   -4.56349
170040.0000   -5.19638
170080.0000   -4.83177
170120.0000   -4.99104
170160.0000   -4.41583
170200.0000   -4.81866
170240.0000   -4.28807
170280.0000   -4.30534
170320.0000   -4.71630
170360.0000   -4.65760
170400.0000   -4.15741
170440.0000   -4.19721
170480.0000   -4.42178
170520.0000   -4.02512
170560.0000   -4.44682
170600.0000   -4.86037
170640.0000   -4.34565
170680.0000   -4.16203
170720.0000   -4.16536
170760.0000   -3.49756
170800.0000   -3.91897
170840.0000   -3.77931
170880.0000   -4.30502
170920.0000   -4.50389
170960.0000   -3.84155
171000.0000   -3.74079
171040.0000   -4.26396
171080.0000   -4.61016
171120.0000   -3.38808
171160.0000   -3.80439
171200.0000   -3.82195
171240.0000   -2.96945
171280.0000   -3.99532
171320.0000   -3.85727
171360.0000   -3.19507
171400.0000   -4.03845
171440.0000   -4.71771
171480.0000   -3.65074
171520.0000   -3.48350
171560.0000   -3.88484
171600.0000   -4.35337
171640.0000   -3.50396
171680.0000   -3.19981
171720.0000   -4.18436
171760.0000   -3.34637
171800.0000   -3.83356
171840.0000   -4.34657
171880.0000   -3.46283
171920.0000   -3.89149
171960.0000   -3.98405
172000.0000   -4.90047
172040.0000   -4.65432
172080.0000   -3.97652
172120.0000   -4.90458
172160.0000   -4.91513
172200.0000   -4.51217
172240.0000   -5.03722
172280.0000   -5.00729
172320.0000   -5.84946
172360.0000   -4.86174
172400.0000   -5.02623
172440.0000   -5.31376
172480.0000   -4.94286
172520.0000   -4.19496
172560.0000   -3.86849
172600.0000   -4.19914
172640.0000   -4.18802
172680.0000   -4.75219
172720.0000   -4.51709
172760.0000   -4.42850
172800.0000   -4.65691
172840.0000   -4.61757
172880.0000   -4.38918
172920.0000   -3.66160
172960.0000   -3.88175
173000.0000   -5.37502
173040.0000   -5.19854
173080.0000   -5.53691
173120.0000   -4.84749
173160.0000   -4.64735
173200.0000   -4.01929
173240.0000   -4.39789
173280.0000   -4.50498
173320.0000   -5.30921
173360.0000   -5.23280
173400.0000   -4.63737
173440.0000   -4.94670
173480.0000   -4.24141
173520.0000   -4.50187
173560.0000   -5.25680
173600.0000   -5.42556
173640.0000   -5.05171
173680.0000   -5.34802
173720.0000   -6.03696
173760.0000   -5.06118
173800.0000   -4.84117
173840.0000   -5.06940
173880.0000   -4.96763
173920.0000   -5.22455
173960.0000   -4.47652
174000.0000   -5.12761
174040.0000   -4.26127
174080.0000   -4.90434
174120.0000   -4.45541
174160.0000   -5.35140
174200.0000   -4.02322
174240.0000   -4.94081
174280.0000   -4.45315
174320.0000   -4.63120
174360.0000   -5.07132
174400.0000   -5.31568
174440.0000   -4.88631
174480.0000   -5.19363
174520.0000   -4.22912
174560.0000   -4.89102
174600.0000   -4.84735
174640.0000   -6.06963
174680.0000   -5.98787
174720.0000   -5.89041
174760.0000   -5.04006
174800.0000   -6.62708
174840.0000   -5.39866
174880.0000   -4.91126
174920.0000   -5.09822
174960.0000   -6.31700
175000.0000   -5.88760
175040.0000   -6.60492
175080.0000   -6.44221
175120.0000   -6.91917
175160.0000   -5.77092
175200.0000   -6.26914
175240.0000   -5.14175
175280.0000   -4.75448
175320.0000   -4.80399
175360.0000   -4.67312
175400.0000   -5.73303
175440.0000   -4.91718
175480.0000   -4.11792
175520.0000   -3.66248
175560.0000   -4.51984
175600.0000   -4.19320
175640.0000   -4.53166
175680.0000   -3.98235
175720.0000   -3.96939
175760.0000   -4.14030
175800.0000   -2.72604
175840.0000   -4.42500
175880.0000   -4.45191
175920.0000   -4.28439
175960.0000   -3.99894
176000.0000   -3.96832
176040.0000   -4.08623
176080.0000   -3.82610
176120.0000   -3.94704
176160.0000   -3.51569
176200.0000   -5.36698
176240.0000   -4.03610
176280.0000   -5.19401
176320.0000   -4.52705
176360.0000   -4.46636
176400.0000   -3.94874
176440.0000   -5.63949
176480.0000   -5.04320
176520.0000   -4.35305
176560.0000   -4.58956
176600.0000   -4.79699
176640.0000   -4.86934
176680.0000   -4.88278
176720.0000   -5.09666
176760.0000   -4.30900
176800.0000   -3.62367
176840.0000   -4.19765
176880.0000   -3.70602
176920.0000   -3.86645
176960.0000   -3.27845
177000.0000   -2.25629
177040.0000   -2.89755
177080.0000   -2.57945
177120.0000   -2.07039
177160.0000   -2.94313
177200.0000   -2.56540
177240.0000   -2.10524
177280.0000   -2.45307
177320.0000   -2.62365
177360.0000   -2.16379
177400.0000   -1.35632
177440.0000   -2.86698
177480.0000   -1.93428
177520.0000   -2.62987
177560.0000   -2.04559
177600.0000   -2.47742
177640.0000   -2.75143
177680.0000   -3.60417
177720.0000   -3.75895
177760.0000   -3.66331
177800.0000   -3.51064
177840.0000   -3.34969
177880.0000   -4.14886
177920.0000   -3.36774
177960.0000   -3.73767
178000.0000   -4.09211
178040.0000   -2.92550
178080.0000   -4.03739
178120.0000   -2.63115
178160.0000   -2.62542
178200.0000   -2.53136
178240.0000   -2.53592
178280.0000   -2.15468
178320.0000   -3.52251
178360.0000   -3.73618
178400.0000   -3.67189
178440.0000   -4.17864
178480.0000   -3.95570
178520.0000   -4.41881
178560.0000   -4.67735
178600.0000   -5.94197
178640.0000   -3.71094
178680.0000   -3.20586
178720.0000   -3.27806
178760.0000   -2.96412
178800.0000   -4.04007
178840.0000   -3.35034
178880.0000   -3.56080
178920.0000   -3.26854
178960.0000   -3.78734
179000.0000   -3.73726
179040.0000   -4.35502
179080.0000   -4.63440
179120.0000   -3.98492
179160.0000   -5.17779
179200.0000   -4.15000
179240.0000   -4.76820
179280.0000   -3.79969
179320.0000   -3.57527
179360.0000   -4.35648
179400.0000   -3.01905
179440.0000   -3.38606
179480.0000   -3.63578
179520.0000   -2.66113
179560.0000   -1.79980
179600.0000   -3.08256
179640.0000   -2.70855
179680.0000   -2.61502
179720.0000   -3.28953
179760.0000   -3.29852
179800.0000   -3.97068
179840.0000   -3.90559
179880.0000   -4.58832
179920.0000   -3.89226
179960.0000   -3.78951
180000.0000   -3.98041
180040.0000   -3.65506
180080.0000   -4.02865
180120.0000   -4.19414
180160.0000   -4.04502
180200.0000   -3.52077
180240.0000   -3.91604
180280.0000   -3.92183
180320.0000   -4.32512
180360.0000   -4.22433
180400.0000   -4.01791
180440.0000   -4.14779
180480.0000   -4.15181
180520.0000   -3.89318
180560.0000   -4.19589
180600.0000   -3.87022
180640.0000   -3.21128
180680.0000   -4.03723
180720.0000   -3.43720
180760.0000   -4.22337
180800.0000   -4.50322
180840.0000   -3.56197
180880.0000   -3.77290
180920.0000   -3.93094
180960.0000   -4.22403
181000.0000   -4.48578
181040.0000   -4.39018
181080.0000   -4.27125
181120.0000   -4.21138
181160.0000   -4.48088
181200.0000   -3.15029
181240.0000   -3.59576
181280.0000   -4.28645
181320.0000   -3.74991
181360.0000   -4.19033
181400.0000   -3.01550
181440.0000   -3.43235
181480.0000   -4.54248
181520.0000   -4.44650
181560.0000   -4.84013
181600.0000   -4.13947
181640.0000   -5.22764
181680.0000   -4.19068
181720.0000   -5.30763
181760.0000   -5.10502
181800.0000   -5.97782
181840.0000   -5.01680
181880.0000   -4.13752
181920.0000   -5.83242
181960.0000   -5.04560
182000.0000   -4.80199
182040.0000   -5.54133
182080.0000   -6.10998
182120.0000   -4.84749
182160.0000   -5.11798
182200.0000   -5.72110
182240.0000   -4.86502
182280.0000   -5.79886
182320.0000   -5.92623
182360.0000   -5.22432
182400.0000   -5.66885
182440.0000   -5.71845
182480.0000   -4.77996
182520.0000   -5.06336
182560.0000   -4.94167
182600.0000   -4.35003
182640.0000   -4.63444
182680.0000   -5.37021
182720.0000   -5.86320
182760.0000   -6.32409
182800.0000   -4.92377
182840.0000   -4.87624
182880.0000   -5.27941
182920.0000   -5.03746
182960.0000   -4.86555
183000.0000   -5.28090
183040.0000   -4.55054
183080.0000   -4.77352
183120.0000   -4.85500
183160.0000   -4.10040
183200.0000   -4.78981
183240.0000   -4.52297
183280.0000   -4.61292
183320.0000   -4.72092
183360.0000   -4.26740
183400.0000   -5.11133
183440.0000   -5.15021
183480.0000   -5.24362
183520.0000   -5.20241
183560.0000   -4.72374
183600.0000   -3.99865
183640.0000   -4.60978
183680.0000   -3.77394
183720.0000   -3.19367
183760.0000   -4.67127
183800.0000   -3.56291
183840.0000   -3.62640
183880.0000   -4.26452
183920.0000   -3.54307
183960.0000   -3.99939
184000.0000   -4.19758
184040.0000   -3.24723
184080.0000   -4.41384
184120.0000   -3.59805
184160.0000   -4.17236
184200.0000   -4.54896
184240.0000   -3.99968
184280.0000   -4.20225
184320.0000   -3.94569
184360.0000   -4.52384
184400.0000   -3.95365
184440.0000   -3.54320
184480.0000   -4.86030
184520.0000   -5.02127
184560.0000   -4.14184
184600.0000   -4.64395
184640.0000   -3.98831
184680.0000   -3.73253
184720.0000   -4.26599
184760.0000   -2.71804
184800.0000   -4.56112
184840.0000   -4.11501
184880.0000   -3.69457
184920.0000   -4.04180
184960.0000   -3.93324
185000.0000   -3.32990
185040.0000   -3.25431
185080.0000   -2.97963
185120.0000   -3.75485
185160.0000   -3.61008
185200.0000   -4.98161
185240.0000   -5.31758
185280.0000   -3.92520
185320.0000   -4.56063
185360.0000   -3.66498
185400.0000   -5.14499
185440.0000   -4.52158
185480.0000   -4.95976
185520.0000   -4.06999
185560.0000   -3.89648
185600.0000   -4.18803
185640.0000   -4.25922
185680.0000   -5.05390
185720.0000   -4.77015
185760.0000   -4.67179
185800.0000   -4.64281
185840.0000   -5.82192
185880.0000   -5.44401
185920.0000   -5.02956
185960.0000   -4.39466
186000.0000   -5.04633
186040.0000   -4.32788
186080.0000   -5.31867
186120.0000   -4.73647
186160.0000   -4.74193
186200.0000   -5.75049
186240.0000   -4.45888
186280.0000   -4.83824
186320.0000   -4.72500
186360.0000   -5.14495
186400.0000   -5.76282
186440.0000   -4.94228
186480.0000   -5.19634
186520.0000   -6.19505
186560.0000   -5.50299
186600.0000   -5.95773
186640.0000   -5.48534
186680.0000   -5.81530
186720.0000   -5.84073
186760.0000   -5.47330
186800.0000   -5.05326
186840.0000   -5.04882
186880.0000   -5.25843
186920.0000   -4.79448
186960.0000   -3.68284
187000.0000   -4.94131
187040.0000   -4.82277
187080.0000   -4.94651
187120.0000   -4.62951
187160.0000   -3.78803
187200.0000   -3.54011
187240.0000   -3.94330
187280.0000   -4.04018
187320.0000   -4.83883
187360.0000   -5.64436
187400.0000   -4.65768
187440.0000   -4.23769
187480.0000   -4.11230
187520.0000   -4.60082
187560.0000   -5.18931
187600.0000   -5.25704
187640.0000   -4.22976
187680.0000   -4.39780
187720.0000   -3.96196
187760.0000   -4.46633
187800.0000   -5.75563
187840.0000   -4.74590
187880.0000   -4.14822
187920.0000   -4.11295
187960.0000   -4.71281
188000.0000   -4.08531
188040.0000   -5.07370
188080.0000   -4.40043
188120.0000   -4.73770
188160.0000   -4.28829
188200.0000   -4.32722
188240.0000   -4.27934
188280.0000   -4.79548
188320.0000   -4.66572
188360.0000   -4.62716
188400.0000   -4.55826
188440.0000   -5.15291
188480.0000   -5.20187
188520.0000   -4.59836
188560.0000   -4.86257
188600.0000   -4.62578
188640.0000   -4.75238
188680.0000   -5.07060
188720.0000   -3.64525
188760.0000   -4.29296
188800.0000   -5.04672
188840.0000   -3.60767
188880.0000   -5.19706
188920.0000   -4.74965
188960.0000   -6.03073
189000.0000   -6.05216
189040.0000   -5.21456
189080.0000   -4.33347
189120.0000   -4.47146
189160.0000   -5.17001
189200.0000   -5.96414
189240.0000   -4.62074
189280.0000   -4.88281
189320.0000   -5.08071
189360.0000   -5.69390
189400.0000   -5.33654
189440.0000   -4.86648
189480.0000   -4.85331
189520.0000   -4.61208
189560.0000   -4.90721
189600.0000   -5.01064
189640.0000   -4.93025
189680.0000   -4.73188
189720.0000   -4.55855
189760.0000   -4.75480
189800.0000   -4.41347
189840.0000   -4.94765
189880.0000   -5.71138
189920.0000   -5.05911
189960.0000   -4.80585
190000.0000   -5.09898
190040.0000   -5.59922
190080.0000   -5.28003
190120.0000   -5.09230
190160.0000   -4.59102
190200.0000   -4.85320
190240.0000   -4.20804
190280.0000   -4.56445
190320.0000   -3.56596
190360.0000   -4.71121
190400.0000   -4.84770
190440.0000   -5.68997
190480.0000   -5.28551
190520.0000   -4.88216
190560.0000   -5.56261
190600.0000   -5.89588
190640.0000   -4.83882
190680.0000   -5.47228
190720.0000   -4.64204
190760.0000   -4.80721
190800.0000   -5.38298
190840.0000   -5.05480
190880.0000   -4.88416
190920.0000   -4.78670
190960.0000   -5.42477
191000.0000   -5.31027
191040.0000   -5.39184
191080.0000   -5.17834
191120.0000   -5.10680
191160.0000   -4.44106
191200.0000   -4.99245
191240.0000   -5.13458
191280.0000   -5.70821
191320.0000   -5.50924
191360.0000   -5.27491
191400.0000   -4.54107
191440.0000   -3.85698
191480.0000   -4.37415
191520.0000   -5.18266
191560.0000   -5.70303
191600.0000   -5.06417
191640.0000   -4.45547
191680.0000   -4.92048
191720.0000   -4.02763
191760.0000   -4.20220
191800.0000   -3.91185
191840.0000   -3.52386
191880.0000   -4.50137
191920.0000   -4.67909
191960.0000   -4.29124
192000.0000   -2.81925
192040.0000   -3.41793
192080.0000   -3.77453
192120.0000   -3.92520
192160.0000   -4.13426
192200.0000   -4.05836
192240.0000   -4.45991
192280.0000   -5.06283
192320.0000   -5.14350
192360.0000   -4.78825
192400.0000   -4.87215
192440.0000   -4.75857
192480.0000   -5.22056
192520.0000   -3.99782
192560.0000   -4.92604
192600.0000   -4.95745
192640.0000   -4.44918
192680.0000   -5.71258
192720.0000   -5.70596
192760.0000   -5.84955
192800.0000   -5.47076
192840.0000   -5.69024
192880.0000   -5.81486
192920.0000   -5.04165
192960.0000   -5.49186
193000.0000   -5.25893
193040.0000   -5.40445
193080.0000   -5.06250
193120.0000   -5.24783
193160.0000   -5.01562
193200.0000   -6.22874
193240.0000   -5.16452
193280.0000   -5.73368
193320.0000   -6.14515
193360.0000   -5.22985
193400.0000   -6.23107
193440.0000   -5.06744
193480.0000   -4.93274
193520.0000   -5.60837
193560.0000   -3.97570
193600.0000   -5.30139
193640.0000   -4.82604
193680.0000   -5.36785
193720.0000   -4.96386
193760.0000   -5.12982
193800.0000   -5.18870
193840.0000   -5.70714
193880.0000   -5.46966
193920.0000   -5.12264
193960.0000   -5.58620
194000.0000   -6.79248
194040.0000   -6.57327
194080.0000   -5.22518
194120.0000   -6.30254
194160.0000   -5.91100
194200.0000   -5.74749
194240.0000   -5.44530
194280.0000   -5.34383
194320.0000   -5.24704
194360.0000   -5.51301
194400.0000   -5.13308
194440.0000   -6.17340
194480.0000   -5.29216
194520.0000   -5.55319
194560.0000   -5.53778
194600.0000   -4.62365
194640.0000   -4.97265
194680.0000   -5.38566
194720.0000   -4.43377
194760.0000   -4.94564
194800.0000   -5.87467
194840.0000   -5.92337
194880.0000   -5.94875
194920.0000   -5.76833
194960.0000   -6.15589
195000.0000   -5.51986
195040.0000   -5.04110
195080.0000   -5.70394
195120.0000   -7.14634
195160.0000   -6.40121
195200.0000   -6.64151
195240.0000   -5.55909
195280.0000   -6.22888
195320.0000   -5.82447
195360.0000   -5.34866
195400.0000   -5.04185
195440.0000   -5.17032
195480.0000   -4.69957
195520.0000   -5.62455
195560.0000   -5.75794
195600.0000   -5.20790
195640.0000   -4.93494
195680.0000   -5.57538
195720.0000   -5.03909
195760.0000   -5.39482
195800.0000   -4.86496
195840.0000   -5.33162
195880.0000   -6.79911
195920.0000   -5.97942
195960.0000   -5.60080
196000.0000   -5.09576
196040.0000   -4.92974
196080.0000   -4.98916
196120.0000   -5.53818
196160.0000   -5.02195
196200.0000   -4.90781
196240.0000   -5.17684
196280.0000   -4.94359
196320.0000   -4.12039
196360.0000   -3.75604
196400.0000   -4.68213
196440.0000   -4.79207
196480.0000   -5.67347
196520.0000   -5.43878
196560.0000   -5.47369
196600.0000   -5.30184
196640.0000   -4.55179
196680.0000   -5.32944
196720.0000   -5.51323
196760.0000   -5.30894
196800.0000   -5.54408
196840.0000   -5.90673
196880.0000   -5.41318
196920.0000   -6.27153
196960.0000   -4.83067
197000.0000   -4.48463
197040.0000   -5.06895
197080.0000   -5.83504
197120.0000   -5.28566
197160.0000   -5.65387
197200.0000   -4.94741
197240.0000   -5.96306
197280.0000   -5.42821
197320.0000   -4.54349
197360.0000   -5.76108
197400.0000   -6.04688
197440.0000   -5.55849
197480.0000   -5.38231
197520.0000   -5.83098
197560.0000   -4.79012
197600.0000   -5.97919
197640.0000   -4.65240
197680.0000   -3.87551
197720.0000   -4.60332
197760.0000   -4.66285
197800.0000   -5.13949
197840.0000   -4.38119
197880.0000   -4.73028
197920.0000   -5.69605
197960.0000   -5.51852
198000.0000   -6.84809
198040.0000   -6.42664
198080.0000   -5.88771
198120.0000   -4.93206
198160.0000   -5.32715
198200.0000   -4.37631
198240.0000   -4.86167
198280.0000   -4.41356
198320.0000   -3.72524
198360.0000   -3.57700
198400.0000   -3.53638
198440.0000   -4.58085
198480.0000   -3.56186
198520.0000   -4.38177
198560.0000   -4.74127
198600.0000   -5.12948
198640.0000   -5.56396
198680.0000   -5.60302
198720.0000   -5.33940
198760.0000   -6.13107
198800.0000   -6.15764
198840.0000   -5.25714
198880.0000   -5.86055
198920.0000   -5.23998
198960.0000   -5.69538
199000.0000   -5.55179
199040.0000   -5.17352
199080.0000   -4.93295
199120.0000   -5.43195
199160.0000   -4.87093
199200.0000   -5.54198
199240.0000   -5.25491
199280.0000   -5.97541
199320.0000   -5.44561
199360.0000   -5.37464
199400.0000   -5.19894
199440.0000   -4.44792
199480.0000   -4.54322
199520.0000   -5.08509
199560.0000   -4.80547
199600.0000   -4.61681
199640.0000   -4.96611
199680.0000   -4.77380
199720.0000   -5.25910
199760.0000   -6.12153
199800.0000   -4.81637
199840.0000   -5.23362
199880.0000   -5.35454
199920.0000   -6.00605
199960.0000   -5.76956
200000.0000   -5.45885
200040.0000   -5.80556
200080.0000   -5.29398
200120.0000   -4.52793
200160.0000   -5.12929
200200.0000   -4.80170
200240.0000   -4.44354
200280.0000   -4.60093
200320.0000   -4.37751
200360.0000   -4.37732
200400.0000   -4.16002
200440.0000   -4.40495
200480.0000   -4.26384
200520.0000   -4.68566
200560.0000   -4.91617
200600.0000   -5.76852
200640.0000   -5.23888
200680.0000   -4.72459
200720.0000   -5.65545
200760.0000   -6.18937
200800.0000   -6.60562
200840.0000   -6.17572
200880.0000   -5.62370
200920.0000   -5.71388
200960.0000   -6.15838
201000.0000   -6.36619
201040.0000   -6.36724
201080.0000   -5.97776
201120.0000   -6.05838
201160.0000   -5.15220
201200.0000   -4.81898
201240.0000   -5.22848
201280.0000   -4.75201
201320.0000   -5.98918
201360.0000   -5.77037
201400.0000   -5.98899
201440.0000   -5.02885
201480.0000   -5.55431
201520.0000   -5.36915
201560.0000   -4.84797
201600.0000   -3.95657
201640.0000   -3.78429
201680.0000   -4.12975
201720.0000   -4.28934
201760.0000   -4.74608
201800.0000   -5.76177
201840.0000   -5.11785
201880.0000   -5.56101
201920.0000   -5.18194
201960.0000   -5.37295
202000.0000   -5.24959
202040.0000   -4.57370
202080.0000   -4.45934
202120.0000   -4.71138
202160.0000   -5.01111
202200.0000   -6.73390
202240.0000   -5.92777
202280.0000   -4.53495
202320.0000   -5.09414
202360.0000   -5.15319
202400.0000   -5.84042
202440.0000   -4.75680
202480.0000   -5.75720
202520.0000   -4.85716
202560.0000   -4.94398
202600.0000   -5.23211
202640.0000   -4.30989
202680.0000   -4.65179
202720.0000   -5.38871
202760.0000   -4.45913
202800.0000   -4.92676
202840.0000   -4.88770
202880.0000   -4.97651
202920.0000   -5.54713
202960.0000   -5.24647
203000.0000   -5.60417
203040.0000   -5.13395
203080.0000   -5.43017
203120.0000   -5.18479
203160.0000   -5.24637
203200.0000   -4.18176
203240.0000   -4.27758
203280.0000   -4.07860
203320.0000   -4.58822
203360.0000   -4.88874
203400.0000   -5.20719
203440.0000   -4.43534
203480.0000   -3.99379
203520.0000   -4.99976
203560.0000   -5.29820
203600.0000   -4.94691
203640.0000   -5.48189
203680.0000   -5.44780
203720.0000   -5.25332
203760.0000   -5.90494
203800.0000   -4.91820
203840.0000   -4.42268
203880.0000   -4.50171
203920.0000   -5.70696
203960.0000   -4.77903
204000.0000   -5.52453
204040.0000   -5.58115
204080.0000   -4.83416
204120.0000   -4.55360
204160.0000   -4.91933
204200.0000   -4.61922
204240.0000   -4.69090
204280.0000   -4.65382
204320.0000   -4.73025
204360.0000   -4.22066
204400.0000   -5.06983
204440.0000   -5.38238
204480.0000   -6.22674
204520.0000   -5.44966
204560.0000   -6.80866
204600.0000   -6.08975
204640.0000   -5.90993
204680.0000   -6.29308
204720.0000   -5.84362
204760.0000   -5.52234
204800.0000   -5.97638
204840.0000   -5.94146
204880.0000   -5.27828
204920.0000   -5.59549
204960.0000   -5.89137
205000.0000   -5.48829
205040.0000   -5.51464
205080.0000   -5.53224
205120.0000   -4.67197
205160.0000   -4.74913
205200.0000   -6.00262
205240.0000   -5.35378
205280.0000   -5.51521
205320.0000   -6.37767
205360.0000   -6.07199
205400.0000   -6.42780
205440.0000   -6.20021
205480.0000   -5.19524
205520.0000   -5.79615
205560.0000   -6.11201
205600.0000   -5.75400
205640.0000   -5.16664
205680.0000   -5.79426
205720.0000   -6.47769
205760.0000   -5.49131
205800.0000   -5.32177
205840.0000   -5.63473
205880.0000   -5.98535
205920.0000   -5.99381
205960.0000   -6.27573
206000.0000   -5.35139
206040.0000   -5.19926
206080.0000   -5.57343
206120.0000   -5.59756
206160.0000   -4.76779
206200.0000   -5.60375
206240.0000   -5.41283
206280.0000   -5.33312
206320.0000   -4.84609
206360.0000   -4.98712
206400.0000   -4.66413
206440.0000   -4.39458
206480.0000   -5.03478
206520.0000   -4.27373
206560.0000   -5.55763
206600.0000   -6.01134
206640.0000   -4.88590
206680.0000   -6.08523
206720.0000   -6.21201
206760.0000   -6.25882
206800.0000   -4.78954
206840.0000   -5.97245
206880.0000   -4.71842
206920.0000   -5.25888
206960.0000   -4.96559
207000.0000   -4.15913
207040.0000   -3.79812
207080.0000   -5.60645
207120.0000   -4.27109
207160.0000   -4.51440
207200.0000   -4.51303
207240.0000   -4.09810
207280.0000   -3.64204
207320.0000   -3.94372
207360.0000   -4.72159
207400.0000   -4.57483
207440.0000   -4.95993
207480.0000   -4.29021
207520.0000   -4.94686
207560.0000   -4.58636
207600.0000   -4.28365
207640.0000   -5.01754
207680.0000   -5.03571
207720.0000   -5.32571
207760.0000   -6.28791
207800.0000   -4.81857
207840.0000   -4.64971
207880.0000   -4.33734
207920.0000   -4.10326
207960.0000   -4.42237
208000.0000   -4.34199
208040.0000   -4.95199
208080.0000   -4.91565
208120.0000   -4.80453
208160.0000   -4.64423
208200.0000   -5.27415
208240.0000   -5.00026
208280.0000   -5.01444
208320.0000   -5.08887
208360.0000   -4.77700
208400.0000   -5.22862
208440.0000   -5.18980
208480.0000   -4.89596
208520.0000   -5.97174
208560.0000   -5.01062
208600.0000   -4.58532
208640.0000   -5.30976
208680.0000   -5.54099
208720.0000   -5.03627
208760.0000   -5.72127
208800.0000   -5.17614
208840.0000   -5.55559
208880.0000   -5.93427
208920.0000   -5.83591
208960.0000   -3.97368
209000.0000   -4.75120
209040.0000   -4.81349
209080.0000   -4.84639
209120.0000   -5.70725
209160.0000   -3.65600
209200.0000   -4.58451
209240.0000   -5.55771
209280.0000   -5.60714
209320.0000   -5.37347
209360.0000   -4.44520
209400.0000   -5.05205
209440.0000   -4.50815
209480.0000   -5.74628
209520.0000   -4.81858
209560.0000   -5.40278
209600.0000   -5.60507
209640.0000   -4.60557
209680.0000   -4.98923
209720.0000   -5.30016
209760.0000   -4.18530
209800.0000   -3.66847
209840.0000   -4.95262
209880.0000   -5.11873
209920.0000   -3.65368
209960.0000   -3.71324
210000.0000   -3.64550
210040.0000   -4.94287
210080.0000   -4.29662
210120.0000   -5.27232
210160.0000   -4.67178
210200.0000   -4.34781
210240.0000   -4.70790
210280.0000   -4.39340
210320.0000   -5.01334
210360.0000   -4.87099
210400.0000   -4.92674
210440.0000   -5.75362
210480.0000   -5.49498
210520.0000   -4.85372
210560.0000   -5.14347
210600.0000   -4.28558
210640.0000   -5.12322
210680.0000   -5.15195
210720.0000   -5.08896
210760.0000   -4.43808
210800.0000   -5.21760
210840.0000   -3.90526
210880.0000   -4.55594
210920.0000   -4.57237
210960.0000   -4.39505
211000.0000   -3.53286
211040.0000   -3.97000
211080.0000   -4.33564
211120.0000   -4.53317
211160.0000   -4.69339
211200.0000   -4.14221
211240.0000   -4.77933
211280.0000   -4.89205
211320.0000   -4.56606
211360.0000   -5.20564
211400.0000   -4.07537
211440.0000   -4.07588
211480.0000   -4.64375
211520.0000   -4.98721
211560.0000   -5.00525
211600.0000   -4.34250
211640.0000   -4.70217
211680.0000   -4.91090
211720.0000   -4.50894
211760.0000   -4.78841
211800.0000   -4.42756
211840.0000   -4.46317
211880.0000   -5.52353
211920.0000   -4.86239
211960.0000   -5.53194
212000.0000   -5.56706
212040.0000   -5.13660
212080.0000   -4.67197
212120.0000   -4.64636
212160.0000   -4.73242
212200.0000   -4.97569
212240.0000   -4.78961
212280.0000   -4.96421
212320.0000   -4.49396
212360.0000   -5.59840
212400.0000   -5.57404
212440.0000   -4.87050
212480.0000   -4.74018
212520.0000   -5.41769
212560.0000   -5.24012
212600.0000   -4.88964
212640.0000   -4.66941
212680.0000   -4.98115
212720.0000   -4.97501
212760.0000   -4.46597
212800.0000   -4.70663
212840.0000   -4.90247
212880.0000   -4.86030
212920.0000   -5.63098
212960.0000   -5.55060
213000.0000   -5.15720
213040.0000   -4.66790
213080.0000   -5.65035
213120.0000   -5.32459
213160.0000   -5.65912
213200.0000   -6.13084
213240.0000   -5.61914
213280.0000   -5.52412
213320.0000   -5.37816
213360.0000   -5.95458
213400.0000   -5.68652
213440.0000   -7.17509
213480.0000   -7.16537
213520.0000   -6.40654
213560.0000   -6.36107
213600.0000   -5.47994
213640.0000   -5.56937
213680.0000   -5.46532
213720.0000   -5.55383
213760.0000   -4.99197
213800.0000   -5.50968
213840.0000   -5.75220
213880.0000   -5.91778
213920.0000   -5.33419
213960.0000   -6.03710
214000.0000   -6.21683
214040.0000   -4.92670
214080.0000   -5.34987
214120.0000   -5.18766
214160.0000   -5.83918
214200.0000   -6.93876
214240.0000   -4.92307
214280.0000   -5.13347
214320.0000   -5.32307
214360.0000   -5.46086
214400.0000   -4.87366
214440.0000   -5.23590
214480.0000   -4.40831
214520.0000   -4.59943
214560.0000   -4.74426
214600.0000   -4.53028
214640.0000   -4.48923
214680.0000   -4.39026
214720.0000   -5.23953
214760.0000   -4.88800
214800.0000   -4.44710
214840.0000   -5.54839
214880.0000   -5.27593
214920.0000   -5.68342
214960.0000   -5.65377
215000.0000   -5.39223
215040.0000   -5.46469
215080.0000   -5.49776
215120.0000   -4.26123
215160.0000   -4.64274
215200.0000   -5.15809
215240.0000   -4.73006
215280.0000   -5.46439
215320.0000   -5.68678
215360.0000   -4.98229
215400.0000   -5.43115
215440.0000   -4.47426
215480.0000   -4.30664
215520.0000   -4.54900
215560.0000   -5.02036
215600.0000   -4.84196
215640.0000   -5.03160
215680.0000   -5.66752
215720.0000   -4.97724
215760.0000   -5.41215
215800.0000   -4.12833
215840.0000   -5.87092
215880.0000   -5.42009
215920.0000   -5.35119
215960.0000   -6.35426
216000.0000   -6.98044
216040.0000   -5.51318
216080.0000   -6.84087
216120.0000   -5.06664
216160.0000   -5.94096
216200.0000   -6.27435
216240.0000   -5.21759
216280.0000   -5.64664
216320.0000   -5.36529
216360.0000   -5.31936
216400.0000   -5.19024
216440.0000   -5.56689
216480.0000   -6.26230
216520.0000   -5.51416
216560.0000   -5.17125
216600.0000   -6.13435
216640.0000   -5.20250
216680.0000   -4.32228
216720.0000   -5.39283
216760.0000   -5.08738
216800.0000   -5.43755
216840.0000   -6.49843
216880.0000   -6.49601
216920.0000   -4.99951
216960.0000   -6.36727
217000.0000   -5.39867
217040.0000   -5.90673
217080.0000   -5.04909
217120.0000   -6.26767
217160.0000   -6.01042
217200.0000   -5.33784
217240.0000   -5.37453
217280.0000   -6.28283
217320.0000   -5.42094
217360.0000   -5.87309
217400.0000   -5.38412
217440.0000   -4.45644
217480.0000   -5.52852
217520.0000   -5.57841
217560.0000   -5.55584
217600.0000   -4.40916
217640.0000   -4.80133
217680.0000   -4.71658
217720.0000   -4.90199
217760.0000   -4.72583
217800.0000   -5.25673
217840.0000   -4.87861
217880.0000   -4.94468
217920.0000   -5.22351
217960.0000   -4.28005
218000.0000   -4.65367
218040.0000   -4.80662
218080.0000   -4.38531
218120.0000   -4.43907
218160.0000   -4.76829
218200.0000   -6.20209
218240.0000   -5.02448
218280.0000   -5.76596
218320.0000   -6.09561
218360.0000   -4.72631
218400.0000   -4.75855
218440.0000   -4.61002
218480.0000   -5.56685
218520.0000   -5.03209
218560.0000   -4.45837
218600.0000   -4.39261
218640.0000   -4.58266
218680.0000   -4.59737
218720.0000   -5.37439
218760.0000   -5.37099
218800.0000   -4.62647
218840.0000   -4.35322
218880.0000   -4.88885
218920.0000   -4.08789
218960.0000   -4.32649
219000.0000   -4.74544
219040.0000   -4.91540
219080.0000   -5.31829
219120.0000   -5.07225
219160.0000   -4.69695
219200.0000   -5.44129
219240.0000   -5.71822
219280.0000   -5.63544
219320.0000   -5.06893
219360.0000   -3.84794
219400.0000   -5.56794
219440.0000   -4.97029
219480.0000   -4.76825
219520.0000   -4.57989
219560.0000   -4.49896
219600.0000   -4.59841
219640.0000   -4.27851
219680.0000   -4.02549
219720.0000   -5.23495
219760.0000   -4.20133
219800.0000   -4.93829
219840.0000   -5.64196
219880.0000   -4.45458
219920.0000   -4.63529
219960.0000   -4.27344
220000.0000   -4.39771
220040.0000   -4.37965
220080.0000   -4.73284
220120.0000   -5.43726
220160.0000   -4.90612
220200.0000   -5.44170
220240.0000   -4.99617
220280.0000   -4.35571
220320.0000   -4.13775
220360.0000   -4.08091
220400.0000   -4.62753
220440.0000   -5.62140
220480.0000   -4.41781
220520.0000   -4.40635
220560.0000   -5.46023
220600.0000   -5.07259
220640.0000   -5.18617
220680.0000   -4.57588
220720.0000   -5.18041
220760.0000   -5.59999
220800.0000   -5.09099
220840.0000   -5.83212
220880.0000   -5.97172
220920.0000   -5.10397
220960.0000   -5.60389
221000.0000   -4.77221
221040.0000   -4.12224
221080.0000   -4.36663
221120.0000   -3.93278
221160.0000   -3.89380
221200.0000   -5.61802
221240.0000   -4.96627
221280.0000   -5.09788
221320.0000   -4.21430
221360.0000   -4.44329
221400.0000   -5.30197
221440.0000   -4.58101
221480.0000   -5.26937
221520.0000   -4.86673
221560.0000   -4.91709
221600.0000   -4.97853
221640.0000   -4.05302
221680.0000   -4.19639
221720.0000   -4.12157
221760.0000   -4.77622
221800.0000   -4.98608
221840.0000   -4.63239
221880.0000   -5.52003
221920.0000   -5.49694
221960.0000   -4.33982
222000.0000   -4.90355
222040.0000   -5.68182
222080.0000   -4.37029
222120.0000   -5.26969
222160.0000   -4.52728
222200.0000   -5.49018
222240.0000   -4.53302
222280.0000   -4.55692
222320.0000   -5.30457
222360.0000   -3.96557
222400.0000   -4.05436
222440.0000   -3.76601
222480.0000   -4.10603
222520.0000   -3.93592
222560.0000   -4.60439
222600.0000   -5.48535
222640.0000   -5.19466
222680.0000   -4.57548
222720.0000   -4.73685
222760.0000   -5.13931
222800.0000   -4.84282
222840.0000   -4.16099
222880.0000   -4.96278
222920.0000   -5.21692
222960.0000   -4.44038
223000.0000   -5.49889
223040.0000   -5.44266
223080.0000   -4.59648
223120.0000   -5.56579
223160.0000   -4.26975
223200.0000   -4.48607
223240.0000   -4.79171
223280.0000   -5.12421
223320.0000   -4.51250
223360.0000   -6.08896
223400.0000   -4.92947
223440.0000   -5.95566
223480.0000   -5.69746
223520.0000   -4.80736
223560.0000   -5.60856
223600.0000   -5.50007
223640.0000   -5.91360
223680.0000   -5.89453
223720.0000   -5.86645
223760.0000   -5.10416
223800.0000   -4.12244
223840.0000   -5.13117
223880.0000   -5.02856
223920.0000   -4.67618
223960.0000   -5.66424
224000.0000   -5.52881
224040.0000   -4.79679
224080.0000   -5.30215
224120.0000   -5.55332
224160.0000   -4.98155
224200.0000   -5.68014
224240.0000   -5.01447
224280.0000   -5.15197
224320.0000   -6.25262
224360.0000   -6.01674
224400.0000   -6.23226
224440.0000   -5.71052
224480.0000   -6.04637
224520.0000   -6.38789
224560.0000   -6.06376
224600.0000   -5.66031
224640.0000   -6.47248
224680.0000   -6.44830
224720.0000   -6.14352
224760.0000   -6.47198
224800.0000   -5.87203
224840.0000   -4.91064
224880.0000   -5.33586
224920.0000   -4.73931
224960.0000   -5.30784
225000.0000   -5.75676
225040.0000   -6.36019
225080.0000   -6.30060
225120.0000   -5.19866
225160.0000   -5.45695
225200.0000   -4.79918
225240.0000   -5.27541
225280.0000   -5.24060
225320.0000   -5.44006
225360.0000   -5.50954
225400.0000   -5.54118
225440.0000   -4.24758
225480.0000   -4.43021
225520.0000   -5.20134
225560.0000   -5.00911
225600.0000   -4.87040
225640.0000   -5.49445
225680.0000   -5.07488
225720.0000   -5.70711
225760.0000   -5.41346
225800.0000   -5.78288
225840.0000   -6.01724
225880.0000   -5.48168
225920.0000   -6.46890
225960.0000   -4.55902
226000.0000   -5.23176
226040.0000   -3.96411
226080.0000   -5.28833
226120.0000   -5.06816
226160.0000   -4.67204
226200.0000   -4.84908
226240.0000   -5.34247
226280.0000   -3.79544
226320.0000   -5.12405
226360.0000   -4.99870
226400.0000   -4.55775
226440.0000   -4.29231
226480.0000   -5.18214
226520.0000   -5.52269
226560.0000   -4.53078
226600.0000   -5.21074
226640.0000   -5.10667
226680.0000   -4.90173
226720.0000   -4.52158
226760.0000   -4.23270
226800.0000   -4.90416
226840.0000   -4.34643
226880.0000   -4.38131
226920.0000   -4.72940
226960.0000   -4.93477
227000.0000   -4.06763
227040.0000   -4.73234
227080.0000   -6.16795
227120.0000   -6.47153
227160.0000   -5.29616
227200.0000   -5.60109
227240.0000   -6.03123
227280.0000   -5.31657
227320.0000   -6.15420
227360.0000   -5.93427
227400.0000   -6.19997
227440.0000   -5.28473
227480.0000   -5.52986
227520.0000   -5.73947
227560.0000   -5.48569
227600.0000   -5.21432
227640.0000   -5.43387
227680.0000   -5.88063
227720.0000   -4.85743
227760.0000   -4.26313
227800.0000   -4.89730
227840.0000   -5.35738
227880.0000   -4.87559
227920.0000   -5.79351
227960.0000   -4.87897
228000.0000   -4.50523
228040.0000   -4.98452
228080.0000   -5.12161
228120.0000   -5.03149
228160.0000   -4.70240
228200.0000   -5.01221
228240.0000   -5.08086
228280.0000   -5.08306
228320.0000   -5.08848
228360.0000   -5.79556
228400.0000   -5.52327
228440.0000   -5.48744
228480.0000   -5.60160
228520.0000   -5.67980
228560.0000   -4.55197
228600.0000   -5.56484
228640.0000   -3.87014
228680.0000   -5.53387
228720.0000   -4.82638
228760.0000   -4.50242
228800.0000   -4.94496
228840.0000   -4.67193
228880.0000   -5.27605
228920.0000   -4.58106
228960.0000   -5.16182
229000.0000   -5.48553
229040.0000   -4.28016
229080.0000   -5.09273
229120.0000   -4.50150
229160.0000   -5.23151
229200.0000   -5.52421
229240.0000   -6.53292
229280.0000   -5.63846
229320.0000   -6.00462
229360.0000   -5.35697
229400.0000   -6.22155
229440.0000   -6.02531
229480.0000   -5.34254
229520.0000   -5.12253
229560.0000   -4.97924
229600.0000   -5.23889
229640.0000   -4.95110
229680.0000   -4.21770
229720.0000   -4.31463
229760.0000   -5.68650
229800.0000   -5.32005
229840.0000   -3.94170
229880.0000   -4.12718
229920.0000   -4.78386
229960.0000   -4.44449
230000.0000   -4.01844
230040.0000   -4.42198
230080.0000   -4.80271
230120.0000   -3.87228
230160.0000   -4.21184
230200.0000   -4.53632
230240.0000   -3.65367
230280.0000   -4.25566
230320.0000   -4.56535
230360.0000   -4.82383
230400.0000   -5.15694
230440.0000   -5.89316
230480.0000   -4.62688
230520.0000   -4.19874
230560.0000   -4.82720
230600.0000   -5.44008
230640.0000   -4.23019
230680.0000   -5.21668
230720.0000   -5.59519
230760.0000   -5.74860
230800.0000   -4.93734
230840.0000   -4.85105
230880.0000   -5.78976
230920.0000   -5.67966
230960.0000   -5.08738
231000.0000   -6.64242
231040.0000   -5.84774
231080.0000   -5.82704
231120.0000   -4.67059
231160.0000   -4.52181
231200.0000   -5.28119
231240.0000   -5.65162
231280.0000   -5.93958
231320.0000   -5.40123
231360.0000   -5.63565
231400.0000   -5.48824
231440.0000   -6.30730
231480.0000   -6.18478
231520.0000   -6.59389
231560.0000   -5.63739
231600.0000   -6.29711
231640.0000   -6.61476
231680.0000   -6.75721
231720.0000   -6.22043
231760.0000   -5.86532
231800.0000   -5.73595
231840.0000   -5.42715
231880.0000   -5.70732
231920.0000   -5.65284
231960.0000   -6.23735
232000.0000   -5.70048
232040.0000   -5.39513
232080.0000   -5.03180
232120.0000   -6.18313
232160.0000   -5.97140
232200.0000   -5.37962
232240.0000   -6.24307
232280.0000   -5.43734
232320.0000   -6.20965
232360.0000   -6.19219
232400.0000   -5.76340
232440.0000   -4.94294
232480.0000   -5.39805
232520.0000   -5.33145
232560.0000   -5.63667
232600.0000   -4.58923
232640.0000   -5.48542
232680.0000   -4.84552
232720.0000   -5.00801
232760.0000   -5.31749
232800.0000   -5.59195
232840.0000   -5.75521
232880.0000   -4.07484
232920.0000   -5.17847
232960.0000   -5.32022
233000.0000   -5.52756
233040.0000   -5.41829
233080.0000   -5.93391
233120.0000   -5.15429
233160.0000   -6.73385
233200.0000   -5.84421
233240.0000   -5.69306
233280.0000   -4.57464
233320.0000   -5.52814
233360.0000   -5.03176
233400.0000   -5.58365
233440.0000   -5.50836
233480.0000   -5.06137
233520.0000   -4.99718
233560.0000   -5.19598
233600.0000   -5.08187
233640.0000   -6.24897
233680.0000   -5.48542
233720.0000   -6.11638
233760.0000   -5.86144
233800.0000   -6.13422
233840.0000   -6.26508
233880.0000   -5.76484
233920.0000   -5.86425
233960.0000   -5.80020
234000.0000   -5.90569
234040.0000   -4.66626
234080.0000   -5.65587
234120.0000   -5.27003
234160.0000   -5.94248
234200.0000   -5.58254
234240.0000   -3.98659
234280.0000   -4.89749
234320.0000   -5.11333
234360.0000   -5.09541
234400.0000   -5.75192
234440.0000   -4.86865
234480.0000   -5.26788
234520.0000   -4.64400
234560.0000   -4.75493
234600.0000   -5.18011
234640.0000   -5.28820
234680.0000   -4.81974
234720.0000   -5.57994
234760.0000   -5.31814
234800.0000   -5.87520
234840.0000   -5.71648
234880.0000   -5.94698
234920.0000   -5.06815
234960.0000   -4.39744
235000.0000   -4.86207
235040.0000   -5.88641
235080.0000   -5.60775
235120.0000   -5.13051
235160.0000   -4.78427
235200.0000   -5.49579
235240.0000   -6.31806
235280.0000   -5.94770
235320.0000   -5.66230
235360.0000   -5.80693
235400.0000   -4.93075
235440.0000   -5.54931
235480.0000   -5.38882
235520.0000   -5.27382
235560.0000   -5.46872
235600.0000   -5.90370
235640.0000   -5.12141
235680.0000   -5.95837
235720.0000   -5.38088
235760.0000   -5.57052
235800.0000   -5.92406
235840.0000   -5.40286
235880.0000   -4.51687
235920.0000   -4.78170
235960.0000   -5.22233
236000.0000   -5.26261
236040.0000   -5.31378
236080.0000   -4.39108
236120.0000   -4.83918
236160.0000   -5.76527
236200.0000   -5.42812
236240.0000   -5.13279
236280.0000   -5.99990
236320.0000   -5.13605
236360.0000   -5.62164
236400.0000   -5.45168
236440.0000   -5.44513
236480.0000   -5.69295
236520.0000   -5.60722
236560.0000   -5.84225
236600.0000   -5.63263
236640.0000   -5.72019
236680.0000   -5.07657
236720.0000   -5.11444
236760.0000   -5.05906
236800.0000   -5.62784
236840.0000   -5.87696
236880.0000   -5.91675
236920.0000   -5.48054
236960.0000   -5.89377
237000.0000   -6.56879
237040.0000   -5.67292
237080.0000   -6.35882
237120.0000   -5.88247
237160.0000   -5.48683
237200.0000   -5.80659
237240.0000   -5.56393
237280.0000   -5.37051
237320.0000   -5.06865
237360.0000   -4.93070
237400.0000   -4.81772
237440.0000   -4.97723
237480.0000   -5.23981
237520.0000   -4.72268
237560.0000   -5.33135
237600.0000   -5.56760
237640.0000   -5.51143
237680.0000   -5.05255
237720.0000   -4.57633
237760.0000   -4.02672
237800.0000   -5.34470
237840.0000   -5.32747
237880.0000   -5.40424
237920.0000   -4.82182
237960.0000   -5.46547
238000.0000   -4.45925
238040.0000   -5.83382
238080.0000   -4.93893
238120.0000   -4.43074
238160.0000   -6.11295
238200.0000   -5.97193
238240.0000   -5.66531
238280.0000   -4.86860
238320.0000   -4.70416
238360.0000   -4.44966
238400.0000   -4.19350
238440.0000   -5.23109
238480.0000   -5.62689
238520.0000   -4.59210
238560.0000   -5.11907
238600.0000   -5.05558
238640.0000   -5.69625
238680.0000   -5.66405
238720.0000   -4.35023
238760.0000   -4.99581
238800.0000   -4.86059
238840.0000   -5.59692
238880.0000   -5.36869
238920.0000   -5.79979
238960.0000   -5.54819
239000.0000   -5.61141
239040.0000   -4.96266
239080.0000   -5.54742
239120.0000   -6.13186
239160.0000   -5.08972
239200.0000   -4.55216
239240.0000   -5.19956
239280.0000   -3.90275
239320.0000   -4.03398
239360.0000   -4.11082
239400.0000   -3.83577
239440.0000   -4.76276
239480.0000   -4.43823
239520.0000   -5.09183
239560.0000   -5.51841
239600.0000   -6.03497
239640.0000   -4.70130
239680.0000   -5.11112
239720.0000   -5.34695
239760.0000   -4.78456
239800.0000   -4.66073
239840.0000   -4.97899
239880.0000   -4.29230
239920.0000   -5.33881
239960.0000   -4.99584
240000.0000   -5.51204
240040.0000   -5.18847
240080.0000   -5.09037
240120.0000   -5.36326
240160.0000   -4.13912
240200.0000   -5.35106
240240.0000   -5.02078
240280.0000   -5.58106
240320.0000   -4.79870
240360.0000   -5.41778
240400.0000   -5.21872
240440.0000   -4.69760
240480.0000   -4.74301
240520.0000   -5.71024
240560.0000   -5.13957
240600.0000   -5.42665
240640.0000   -5.38788
240680.0000   -5.37853
240720.0000   -5.32787
240760.0000   -4.80372
240800.0000   -5.05705
240840.0000   -4.48263
240880.0000   -4.80775
240920.0000   -4.88905
240960.0000   -5.03560
241000.0000   -5.16101
241040.0000   -5.27211
241080.0000   -5.59703
241120.0000   -5.85146
241160.0000   -5.34253
241200.0000   -4.75692
241240.0000   -4.28770
241280.0000   -5.40987
241320.0000   -5.03357
241360.0000   -4.16116
241400.0000   -4.91107
241440.0000   -4.05473
241480.0000   -3.94736
241520.0000   -4.65776
241560.0000   -4.38932
241600.0000   -5.92629
241640.0000   -4.62507
241680.0000   -5.36981
241720.0000   -5.11238
241760.0000   -5.69821
241800.0000   -5.67603
241840.0000   -5.87604
241880.0000   -4.87077
241920.0000   -4.86111
241960.0000   -4.89432
242000.0000   -4.54065
242040.0000   -4.98622
242080.0000   -5.63279
242120.0000   -4.60893
242160.0000   -4.94357
242200.0000   -4.82882
242240.0000   -4.19130
242280.0000   -4.84257
242320.0000   -4.78410
242360.0000   -4.62500
242400.0000   -4.91233
242440.0000   -4.52517
242480.0000   -4.63697
242520.0000   -5.13540
242560.0000   -4.73946
242600.0000   -5.29052
242640.0000   -6.22386
242680.0000   -4.87107
242720.0000   -4.50962
242760.0000   -4.92544
242800.0000   -4.90809
242840.0000   -5.97185
242880.0000   -4.88689
242920.0000   -4.86640
242960.0000   -5.72537
243000.0000   -5.06521
243040.0000   -5.75941
243080.0000   -5.97909
243120.0000   -4.95132
243160.0000   -4.33369
243200.0000   -4.46122
243240.0000   -4.29563
243280.0000   -4.38087
243320.0000   -4.55331
243360.0000   -4.56606
243400.0000   -5.52963
243440.0000   -5.38487
243480.0000   -5.80379
243520.0000   -5.26795
243560.0000   -4.59980
243600.0000   -4.03145
243640.0000   -4.64019
243680.0000   -4.87101
243720.0000   -4.74314
243760.0000   -5.66922
243800.0000   -5.41850
243840.0000   -4.11331
243880.0000   -4.31723
243920.0000   -5.15335
243960.0000   -5.73730
244000.0000   -5.27323
244040.0000   -5.44949
244080.0000   -4.28111
244120.0000   -4.84166
244160.0000   -4.62940
244200.0000   -4.11554
244240.0000   -5.03411
244280.0000   -5.45782
244320.0000   -6.09252
244360.0000   -4.14551
244400.0000   -4.01422
244440.0000   -3.98757
244480.0000   -4.84808
244520.0000   -4.56120
244560.0000   -5.25848
244600.0000   -5.00321
244640.0000   -5.31273
244680.0000   -4.81291
244720.0000   -4.34763
244760.0000   -5.97734
244800.0000   -5.00430
244840.0000   -4.77270
244880.0000   -4.92453
244920.0000   -4.37595
244960.0000   -4.06588
245000.0000   -4.98681
245040.0000   -3.98022
245080.0000   -4.47311
245120.0000   -4.99963
245160.0000   -4.80755
245200.0000   -4.42407
245240.0000   -5.82771
245280.0000   -5.02040
245320.0000   -4.54826
245360.0000   -4.99676
245400.0000   -5.20103
245440.0000   -6.21175
245480.0000   -6.30549
245520.0000   -5.09871
245560.0000   -5.00752
245600.0000   -5.93519
245640.0000   -4.50399
245680.0000   -5.02625
245720.0000   -4.36552
245760.0000   -4.77019
245800.0000   -4.86135
245840.0000   -4.66750
245880.0000   -5.45442
245920.0000   -4.73143
245960.0000   -5.68512
246000.0000   -4.81308
246040.0000   -4.59031
246080.0000   -4.54394
246120.0000   -5.14920
246160.0000   -4.64403
246200.0000   -4.96851
246240.0000   -5.38063
246280.0000   -3.54421
246320.0000   -4.79019
246360.0000   -5.36700
246400.0000   -5.29425
246440.0000   -4.64134
246480.0000   -5.28382
246520.0000   -5.56488
246560.0000   -5.70693
246600.0000   -5.95669
246640.0000   -5.62352
246680.0000   -4.55837
246720.0000   -5.23295
246760.0000   -5.60859
246800.0000   -5.61121
246840.0000   -5.73538
246880.0000   -5.79407
246920.0000   -4.61896
246960.0000   -4.83399
247000.0000   -4.47780
247040.0000   -4.89454
247080.0000   -5.64783
247120.0000   -5.13128
247160.0000   -4.43616
247200.0000   -4.50193
247240.0000   -4.07449
247280.0000   -5.06533
247320.0000   -5.26728
247360.0000   -5.19339
247400.0000   -4.67712
247440.0000   -5.22243
247480.0000   -5.68300
247520.0000   -5.44100
247560.0000   -5.19737
247600.0000   -5.21837
247640.0000   -4.64932
247680.0000   -4.26353
247720.0000   -4.55459
247760.0000   -4.76141
247800.0000   -4.91777
247840.0000   -4.19154
247880.0000   -4.18835
247920.0000   -4.50822
247960.0000   -4.65386
248000.0000   -5.31263
248040.0000   -4.77326
248080.0000   -5.02867
248120.0000   -4.86796
248160.0000   -5.62337
248200.0000   -6.36582
248240.0000   -5.94010
248280.0000   -6.92952
248320.0000   -5.39708
248360.0000   -5.97706
248400.0000   -4.99969
248440.0000   -4.99648
248480.0000   -6.18342
248520.0000   -6.00875
248560.0000   -5.15830
248600.0000   -5.11863
248640.0000   -5.44398
248680.0000   -4.69333
248720.0000   -6.13264
248760.0000   -5.71736
248800.0000   -4.68556
248840.0000   -4.91958
248880.0000   -5.34905
248920.0000   -5.52240
248960.0000   -5.02796
249000.0000   -4.87196
249040.0000   -4.36309
249080.0000   -4.14008
249120.0000   -5.72260
249160.0000   -5.00398
249200.0000   -5.35359
249240.0000   -4.84041
249280.0000   -5.62846
249320.0000   -4.94354
249360.0000   -5.10443
249400.0000   -4.72186
249440.0000   -5.06354
249480.0000   -5.64158
249520.0000   -5.06437
249560.0000   -5.40489
249600.0000   -4.77718
249640.0000   -4.94145
249680.0000   -4.68934
249720.0000   -5.34034
249760.0000   -5.34703
249800.0000   -4.47494
249840.0000   -5.20607
249880.0000   -4.76053
249920.0000   -5.32906
249960.0000   -5.34995
250000.0000   -4.85045
250040.0000   -5.21287
250080.0000   -4.79712
250120.0000   -4.30805
250160.0000   -4.50413
250200.0000   -4.69679
250240.0000   -5.29199
250280.0000   -4.44471
250320.0000   -4.76028
250360.0000   -4.70542
250400.0000   -5.52021
250440.0000   -5.83799
250480.0000   -5.72289
250520.0000   -4.71363
250560.0000   -4.99041
250600.0000   -4.94444
250640.0000   -5.94721
250680.0000   -6.41624
250720.0000   -6.03470
250760.0000   -5.82891
250800.0000   -6.46861
250840.0000   -6.57013
250880.0000   -5.98915
250920.0000   -5.86682
250960.0000   -5.14637
251000.0000   -5.22956
251040.0000   -5.82115
251080.0000   -4.68327
251120.0000   -4.33084
251160.0000   -5.41235
251200.0000   -4.92117
251240.0000   -5.68319
251280.0000   -4.79948
251320.0000   -4.47565
251360.0000   -5.14781
251400.0000   -4.24563
251440.0000   -4.78208
251480.0000   -5.59926
251520.0000   -6.52653
251560.0000   -5.27736
251600.0000   -5.35394
251640.0000   -6.13168
251680.0000   -6.34738
251720.0000   -6.49591
251760.0000   -5.74145
251800.0000   -5.68853
251840.0000   -5.53354
251880.0000   -5.87099
251920.0000   -6.01964
251960.0000   -5.79531
252000.0000   -4.99466
252040.0000   -4.90495
252080.0000   -4.83090
252120.0000   -4.86128
252160.0000   -5.06219
252200.0000   -5.42154
252240.0000   -4.64140
252280.0000   -4.83629
252320.0000   -4.81592
252360.0000   -5.11850
252400.0000   -5.50235
252440.0000   -5.42932
252480.0000   -4.73696
252520.0000   -5.24457
252560.0000   -6.21432
252600.0000   -5.93893
252640.0000   -5.36898
252680.0000   -5.31627
252720.0000   -4.72596
252760.0000   -4.93400
252800.0000   -4.53504
252840.0000   -5.31208
252880.0000   -5.27945
252920.0000   -4.62815
252960.0000   -5.62036
253000.0000   -4.82269
253040.0000   -5.42770
253080.0000   -5.05625
253120.0000   -5.39693
253160.0000   -5.27846
253200.0000   -5.28949
253240.0000   -4.72028
253280.0000   -5.70585
253320.0000   -4.93308
253360.0000   -5.76352
253400.0000   -5.43855
253440.0000   -5.68605
253480.0000   -6.03658
253520.0000   -5.41497
253560.0000   -6.15821
253600.0000   -5.25767
253640.0000   -5.33938
253680.0000   -4.98592
253720.0000   -5.68028
253760.0000   -5.37137
253800.0000   -5.86576
253840.0000   -5.35308
253880.0000   -5.31136
253920.0000   -5.48192
253960.0000   -4.01828
254000.0000   -5.17359
254040.0000   -5.36262
254080.0000   -5.27673
254120.0000   -5.44258
254160.0000   -6.00955
254200.0000   -5.81123
254240.0000   -5.80455
254280.0000   -5.78001
254320.0000   -4.91653
254360.0000   -5.99317
254400.0000   -6.43722
254440.0000   -6.42323
254480.0000   -6.08895
254520.0000   -6.08216
254560.0000   -5.44230
254600.0000   -4.96995
254640.0000   -4.81001
254680.0000   -4.24918
254720.0000   -4.19800
254760.0000   -3.15827
254800.0000   -5.04262
254840.0000   -5.59412
254880.0000   -4.76789
254920.0000   -4.32127
254960.0000   -5.44772
255000.0000   -5.84573
255040.0000   -5.78601
255080.0000   -5.05388
255120.0000   -6.04885
255160.0000   -5.44061
255200.0000   -5.30244
255240.0000   -5.35972
255280.0000   -6.50469
255320.0000   -6.11064
255360.0000   -4.71093
255400.0000   -4.89348
255440.0000   -5.62444
255480.0000   -4.72270
255520.0000   -5.20055
255560.0000   -4.36583
255600.0000   -4.59900
255640.0000   -4.28549
255680.0000   -4.74318
255720.0000   -3.61899
255760.0000   -4.35454
255800.0000   -3.80871
255840.0000   -4.33214
255880.0000   -3.73694
255920.0000   -3.91815
255960.0000   -4.91925
256000.0000   -5.66533
256040.0000   -5.75206
256080.0000   -5.35731
256120.0000   -5.97923
256160.0000   -6.73738
256200.0000   -5.58365
256240.0000   -6.04258
256280.0000   -5.43545
256320.0000   -6.04185
256360.0000   -6.09652
256400.0000   -5.24680
256440.0000   -5.75834
256480.0000   -5.59677
256520.0000   -5.76811
256560.0000   -5.23039
256600.0000   -5.59797
256640.0000   -5.59827
256680.0000   -5.05253
256720.0000   -4.40082
256760.0000   -4.46230
256800.0000   -5.02363
256840.0000   -4.56230
256880.0000   -4.79860
256920.0000   -5.46729
256960.0000   -5.48751
257000.0000   -4.77975
257040.0000   -3.94533
257080.0000   -4.58688
257120.0000   -4.47934
257160.0000   -4.97346
257200.0000   -3.81412
257240.0000   -4.95965
257280.0000   -5.30863
257320.0000   -5.02419
257360.0000   -4.56698
257400.0000   -5.14093
257440.0000   -4.83411
257480.0000   -4.83717
257520.0000   -5.21257
257560.0000   -4.77730
257600.0000   -4.51618
257640.0000   -4.93517
257680.0000   -4.59947
257720.0000   -4.71107
257760.0000   -4.26534
257800.0000   -4.13796
257840.0000   -4.85955
257880.0000   -4.47358
257920.0000   -4.49612
257960.0000   -4.96105
258000.0000   -5.20083
258040.0000   -4.42106
258080.0000   -4.80605
258120.0000   -4.08587
258160.0000   -4.54966
258200.0000   -4.21782
258240.0000   -4.22053
258280.0000   -5.13143
258320.0000   -5.11737
258360.0000   -5.37785
258400.0000   -5.45470
258440.0000   -5.51620
258480.0000   -4.95764
258520.0000   -4.16506
258560.0000   -4.35354
258600.0000   -3.74778
258640.0000   -4.88785
258680.0000   -4.02962
258720.0000   -3.82850
258760.0000   -4.47969
258800.0000   -4.88237
258840.0000   -5.62454
258880.0000   -4.85058
258920.0000   -4.10789
258960.0000   -5.27954
259000.0000   -4.06148
259040.0000   -4.45962
259080.0000   -4.15171
259120.0000   -5.00410
259160.0000   -3.94404
259200.0000   -3.89540
259240.0000   -4.08899
259280.0000   -4.75097
259320.0000   -3.73247
259360.0000   -4.73320
259400.0000   -4.44159
259440.0000   -4.45119
259480.0000   -4.86724
259520.0000   -5.10932
259560.0000   -4.92833
259600.0000   -4.53123
259640.0000   -4.88964
259680.0000   -4.91665
259720.0000   -5.03911
259760.0000   -5.52443
259800.0000   -5.44162
259840.0000   -5.10549
259880.0000   -5.29352
259920.0000   -5.75177
259960.0000   -4.87531
260000.0000   -4.83754
260040.0000   -4.86809
260080.0000   -4.51199
260120.0000   -5.23066
260160.0000   -5.37697
260200.0000   -4.47323
260240.0000   -4.22394
260280.0000   -4.81559
260320.0000   -4.81262
260360.0000   -5.31163
260400.0000   -4.22701
260440.0000   -4.57348
260480.0000   -5.09236
260520.0000   -5.15624
260560.0000   -4.97053
260600.0000   -5.03829
260640.0000   -4.60903
260680.0000   -4.45629
260720.0000   -4.49475
260760.0000   -4.55540
260800.0000   -4.28988
260840.0000   -5.03099
260880.0000   -4.71345
260920.0000   -4.81481
260960.0000   -5.34177
261000.0000   -5.35467
261040.0000   -4.82347
261080.0000   -5.02084
261120.0000   -3.76559
261160.0000   -5.11472
261200.0000   -4.93565
261240.0000   -4.41351
261280.0000   -4.18628
261320.0000   -5.54002
261360.0000   -5.65895
261400.0000   -5.35002
261440.0000   -4.85391
261480.0000   -4.82298
261520.0000   -5.73182
261560.0000   -5.39655
261600.0000   -5.52670
261640.0000   -5.37003
261680.0000   -4.55954
261720.0000   -4.93442
261760.0000   -4.57644
261800.0000   -4.95949
261840.0000   -4.51519
261880.0000   -5.95760
261920.0000   -5.74688
261960.0000   -5.84432
262000.0000   -5.67827
262040.0000   -5.21454
262080.0000   -5.86105
262120.0000   -5.45640
262160.0000   -5.07469
262200.0000   -5.44233
262240.0000   -4.80306
262280.0000   -4.50854
262320.0000   -4.83615
262360.0000   -4.61780
262400.0000   -4.49139
262440.0000   -4.86192
262480.0000   -4.14097
262520.0000   -4.40256
262560.0000   -4.92433
262600.0000   -4.54382
262640.0000   -4.31816
262680.0000   -4.66130
262720.0000   -3.89467
262760.0000   -5.36051
262800.0000   -5.24017
262840.0000   -4.28377
262880.0000   -3.86844
262920.0000   -4.55705
262960.0000   -4.30645
263000.0000   -5.08647
263040.0000   -5.14103
263080.0000   -4.71352
263120.0000   -4.27063
263160.0000   -3.93813
263200.0000   -3.94897
263240.0000   -3.74967
263280.0000   -4.37445
263320.0000   -4.20862
263360.0000   -5.61598
263400.0000   -6.05886
263440.0000   -4.61136
263480.0000   -3.63538
263520.0000   -3.63323
263560.0000   -3.88934
263600.0000   -3.97308
263640.0000   -4.50604
263680.0000   -4.47648
263720.0000   -4.73432
263760.0000   -4.62697
263800.0000   -4.16261
263840.0000   -3.83906
263880.0000   -5.27291
263920.0000   -4.72734
263960.0000   -5.65090
264000.0000   -6.36458
264040.0000   -5.98717
264080.0000   -5.43661
264120.0000   -5.40153
264160.0000   -6.13741
264200.0000   -5.39184
264240.0000   -5.14595
264280.0000   -4.67748
264320.0000   -5.54628
264360.0000   -5.40345
264400.0000   -5.42553
264440.0000   -5.81968
264480.0000   -5.73048
264520.0000   -5.43962
264560.0000   -5.15979
264600.0000   -5.03067
264640.0000   -4.50954
264680.0000   -5.57530
264720.0000   -4.17061
264760.0000   -4.50251
264800.0000   -5.23927
264840.0000   -4.83369
264880.0000   -4.20277
264920.0000   -5.02589
264960.0000   -5.28300
265000.0000   -4.88835
265040.0000   -5.24345
265080.0000   -4.30475
265120.0000   -4.36659
265160.0000   -5.00501
265200.0000   -6.06304
265240.0000   -5.91142
265280.0000   -5.42543
265320.0000   -5.21750
265360.0000   -4.94138
265400.0000   -5.43973
265440.0000   -4.91759
265480.0000   -5.76903
265520.0000   -6.03133
265560.0000   -5.09748
265600.0000   -5.53870
265640.0000   -4.32869
265680.0000   -4.29413
265720.0000   -4.08205
265760.0000   -4.21956
265800.0000   -4.78756
265840.0000   -5.41915
265880.0000   -4.91640
265920.0000   -5.23494
265960.0000   -5.51501
266000.0000   -5.32590
266040.0000   -4.58006
266080.0000   -5.50178
266120.0000   -5.31696
266160.0000   -4.55929
266200.0000   -4.92570
266240.0000   -5.17351
266280.0000   -5.26208
266320.0000   -4.02060
266360.0000   -4.82738
266400.0000   -5.42326
266440.0000   -5.20347
266480.0000   -4.78020
266520.0000   -4.90555
266560.0000   -4.58057
266600.0000   -4.24759
266640.0000   -4.07818
266680.0000   -3.87474
266720.0000   -4.59919
266760.0000   -3.77555
266800.0000   -4.30230
266840.0000   -3.59911
266880.0000   -3.96355
266920.0000   -4.16419
266960.0000   -5.21716
267000.0000   -4.26446
267040.0000   -3.82810
267080.0000   -4.46891
267120.0000   -4.56307
267160.0000   -5.21664
267200.0000   -5.35030
267240.0000   -5.06967
267280.0000   -4.76702
267320.0000   -5.56501
267360.0000   -4.51189
267400.0000   -4.53373
267440.0000   -4.66250
267480.0000   -4.96349
267520.0000   -4.91614
267560.0000   -5.52569
267600.0000   -4.67562
267640.0000   -4.82615
267680.0000   -4.67272
267720.0000   -4.26643
267760.0000   -3.87565
267800.0000   -3.97657
267840.0000   -4.47790
267880.0000   -5.51821
267920.0000   -5.16178
267960.0000   -5.01156
268000.0000   -5.61435
268040.0000   -4.76622
268080.0000   -5.59364
268120.0000   -5.16931
268160.0000   -4.93220
268200.0000   -4.84502
268240.0000   -4.74590
268280.0000   -4.80282
268320.0000   -5.03156
268360.0000   -5.25164
268400.0000   -4.38562
268440.0000   -4.46180
268480.0000   -3.56886
268520.0000   -4.17388
268560.0000   -4.95363
268600.0000   -4.69223
268640.0000   -5.09745
268680.0000   -5.87655
268720.0000   -5.44248
268760.0000   -5.00161
268800.0000   -4.43146
268840.0000   -4.63064
268880.0000   -5.07381
268920.0000   -4.81746
268960.0000   -4.71541
269000.0000   -4.43577
269040.0000   -4.19389
269080.0000   -5.05403
269120.0000   -5.29949
269160.0000   -4.74916
269200.0000   -4.71057
269240.0000   -5.08549
269280.0000   -4.95830
269320.0000   -4.84043
269360.0000   -4.05309
269400.0000   -4.55272
269440.0000   -5.20753
269480.0000   -4.35773
269520.0000   -3.31471
269560.0000   -4.74177
269600.0000   -5.42762
269640.0000   -4.36301
269680.0000   -3.59451
269720.0000   -4.14399
269760.0000   -4.34238
269800.0000   -4.80183
269840.0000   -5.33569
269880.0000   -5.00259
269920.0000   -5.11423
269960.0000   -4.82259
270000.0000   -4.83740
270040.0000   -4.23688
270080.0000   -5.35956
270120.0000   -5.52088
270160.0000   -5.12347
270200.0000   -5.41009
270240.0000   -4.62807
270280.0000   -4.84964
270320.0000   -4.97328
270360.0000   -4.93209
270400.0000   -4.50788
270440.0000   -4.65092
270480.0000   -4.19297
270520.0000   -4.80771
270560.0000   -5.76244
270600.0000   -5.24991
270640.0000   -4.83832
270680.0000   -4.26391
270720.0000   -4.41710
270760.0000   -5.57637
270800.0000   -5.23429
270840.0000   -5.50914
270880.0000   -4.83251
270920.0000   -5.30643
270960.0000   -5.73936
271000.0000   -4.98771
271040.0000   -3.97605
271080.0000   -4.56061
271120.0000   -4.29716
271160.0000   -5.40086
271200.0000   -5.21973
271240.0000   -4.97467
271280.0000   -4.47039
271320.0000   -4.89456
271360.0000   -4.67516
271400.0000   -4.75995
271440.0000   -4.07186
271480.0000   -4.50649
271520.0000   -5.31803
271560.0000   -5.38930
271600.0000   -5.83614
271640.0000   -5.52872
271680.0000   -5.81718
271720.0000   -5.64508
271760.0000   -4.79797
271800.0000   -4.83596
271840.0000   -4.38009
271880.0000   -4.36533
271920.0000   -3.75784
271960.0000   -4.14647
272000.0000   -4.96140
272040.0000   -5.39472
272080.0000   -5.06457
272120.0000   -5.06052
272160.0000   -5.35975
272200.0000   -5.49080
272240.0000   -5.54110
272280.0000   -5.62318
272320.0000   -5.98222
272360.0000   -5.88821
272400.0000   -5.62293
272440.0000   -5.89041
272480.0000   -6.00236
272520.0000   -5.14410
272560.0000   -6.43159
272600.0000   -5.26514
272640.0000   -5.72061
272680.0000   -5.02842
272720.0000   -5.58650
272760.0000   -5.26851
272800.0000   -5.83203
272840.0000   -6.29641
272880.0000   -6.09487
272920.0000   -5.41756
272960.0000   -5.87867
273000.0000   -5.23620
273040.0000   -5.38075
273080.0000   -5.95074
273120.0000   -5.44292
273160.0000   -5.24854
273200.0000   -5.79655
273240.0000   -4.82263
273280.0000   -5.37113
273320.0000   -4.66893
273360.0000   -5.55185
273400.0000   -4.94477
273440.0000   -5.36457
273480.0000   -4.94242
273520.0000   -6.07991
273560.0000   -5.26013
273600.0000   -4.55121
273640.0000   -4.73596
273680.0000   -4.19461
273720.0000   -3.88053
273760.0000   -4.74601
273800.0000   -4.66295
273840.0000   -4.58263
273880.0000   -5.11487
273920.0000   -4.38562
273960.0000   -5.02581
274000.0000   -3.72435
274040.0000   -4.25470
274080.0000   -4.72981
274120.0000   -4.57623
274160.0000   -4.59903
274200.0000   -4.16925
274240.0000   -5.18970
274280.0000   -4.65692
274320.0000   -3.98550
274360.0000   -5.63568
274400.0000   -4.54021
274440.0000   -4.92486
274480.0000   -5.14820
274520.0000   -5.22299
274560.0000   -4.56146
274600.0000   -5.54372
274640.0000   -4.25225
274680.0000   -5.05481
274720.0000   -4.30809
274760.0000   -4.56979
274800.0000   -4.26011
274840.0000   -4.09645
274880.0000   -3.56431
274920.0000   -4.47493
274960.0000   -4.10457
275000.0000   -4.97965
275040.0000   -4.17928
275080.0000   -4.64477
275120.0000   -4.86046
275160.0000   -5.09621
275200.0000   -5.39067
275240.0000   -4.67875
275280.0000   -4.66785
275320.0000   -4.04009
275360.0000   -4.41052
275400.0000   -4.84035
275440.0000   -5.15950
275480.0000   -4.53097
275520.0000   -5.36831
275560.0000   -5.78032
275600.0000   -5.22371
275640.0000   -5.03812
275680.0000   -5.62278
275720.0000   -4.88793
275760.0000   -4.52768
275800.0000   -4.03452
275840.0000   -4.68766
275880.0000   -5.26865
275920.0000   -5.56215
275960.0000   -5.74567
276000.0000   -5.60975
276040.0000   -5.68400
276080.0000   -5.22624
276120.0000   -5.85157
276160.0000   -6.09030
276200.0000   -5.47082
276240.0000   -5.31153
276280.0000   -4.52981
276320.0000   -4.92604
276360.0000   -5.78696
276400.0000   -5.54403
276440.0000   -6.25795
276480.0000   -6.35837
276520.0000   -5.27958
276560.0000   -5.75447
276600.0000   -6.32528
276640.0000   -4.75616
276680.0000   -5.71939
276720.0000   -5.04169
276760.0000   -5.19890
276800.0000   -5.94367
276840.0000   -4.94417
276880.0000   -5.28719
276920.0000   -4.36730
276960.0000   -4.76401
277000.0000   -4.41484
277040.0000   -4.58495
277080.0000   -4.91308
277120.0000   -4.80996
277160.0000   -4.45796
277200.0000   -4.24732
277240.0000   -3.64082
277280.0000   -5.00828
277320.0000   -5.63198
277360.0000   -4.71540
277400.0000   -4.16797
277440.0000   -4.18838
277480.0000   -4.67462
277520.0000   -4.56930
277560.0000   -4.56498
277600.0000   -4.74021
277640.0000   -4.95227
277680.0000   -5.28340
277720.0000   -5.35083
277760.0000   -4.96187
277800.0000   -5.73450
277840.0000   -4.82979
277880.0000   -4.98223
277920.0000   -4.01001
277960.0000   -4.15728
278000.0000   -4.32979
278040.0000   -4.37859
278080.0000   -4.72131
278120.0000   -4.54764
278160.0000   -4.18585
278200.0000   -3.57004
278240.0000   -3.80765
278280.0000   -4.81171
278320.0000   -4.87729
278360.0000   -4.80358
278400.0000   -4.49512
278440.0000   -4.61937
278480.0000   -4.83966
278520.0000   -4.24714
278560.0000   -5.07161
278600.0000   -4.79064
278640.0000   -5.22346
278680.0000   -5.26120
278720.0000   -3.97775
278760.0000   -5.19264
278800.0000   -5.51986
278840.0000   -4.57653
278880.0000   -4.20764
278920.0000   -4.74046
278960.0000   -5.36508
279000.0000   -5.03342
279040.0000   -4.10079
279080.0000   -4.63552
279120.0000   -4.92944
279160.0000   -5.43935
279200.0000   -4.64905
279240.0000   -4.46356
279280.0000   -5.66184
279320.0000   -4.65007
279360.0000   -4.97506
279400.0000   -5.24688
279440.0000   -5.13399
279480.0000   -4.48266
279520.0000   -3.73438
279560.0000   -5.02176
279600.0000   -4.86692
279640.0000   -4.84286
279680.0000   -5.42161
279720.0000   -4.40709
279760.0000   -5.65370
279800.0000   -5.39452
279840.0000   -4.12165
279880.0000   -5.02050
279920.0000   -5.18018
279960.0000   -5.07501
280000.0000   -4.48594
280040.0000   -5.46988
280080.0000   -5.23306
280120.0000   -4.51569
280160.0000   -4.10893
280200.0000   -4.47229
280240.0000   -4.00279
280280.0000   -4.27513
280320.0000   -5.65957
280360.0000   -5.08182
280400.0000   -4.63157
280440.0000   -4.13991
280480.0000   -4.93742
280520.0000   -4.75074
280560.0000   -5.10120
280600.0000   -4.96538
280640.0000   -5.52125
280680.0000   -4.70250
280720.0000   -4.82826
280760.0000   -4.53380
280800.0000   -4.98597
280840.0000   -4.58906
280880.0000   -5.20702
280920.0000   -5.28762
280960.0000   -4.79064
281000.0000   -5.22728
281040.0000   -5.00472
281080.0000   -5.88844
281120.0000   -5.37873
281160.0000   -6.00705
281200.0000   -6.45487
281240.0000   -4.43940
281280.0000   -4.00299
281320.0000   -4.72454
281360.0000   -5.03514
281400.0000   -4.81278
281440.0000   -5.23298
281480.0000   -4.71553
281520.0000   -4.42198
281560.0000   -3.68828
281600.0000   -4.54024
281640.0000   -4.90952
281680.0000   -4.77249
281720.0000   -5.24857
281760.0000   -4.39906
281800.0000   -4.01912
281840.0000   -5.31329
281880.0000   -5.22677
281920.0000   -5.08626
281960.0000   -5.26680
282000.0000   -5.15929
282040.0000   -5.71462
282080.0000   -5.53311
282120.0000   -5.46216
282160.0000   -5.55894
282200.0000   -5.39395
282240.0000   -5.16300
282280.0000   -5.79192
282320.0000   -5.10239
282360.0000   -5.17704
282400.0000   -5.33715
282440.0000   -4.61457
282480.0000   -4.97583
282520.0000   -5.10115
282560.0000   -4.57446
282600.0000   -4.81105
282640.0000   -4.49027
282680.0000   -5.80567
282720.0000   -5.36089
282760.0000   -4.81576
282800.0000   -4.87572
282840.0000   -4.94761
282880.0000   -5.50851
282920.0000   -5.53489
282960.0000   -5.37073
283000.0000   -5.19511
283040.0000   -5.52275
283080.0000   -5.70437
283120.0000   -6.14650
283160.0000   -5.10924
283200.0000   -6.14987
283240.0000   -5.25750
283280.0000   -4.86758
283320.0000   -5.16532
283360.0000   -5.18785
283400.0000   -4.28686
283440.0000   -4.98234
283480.0000   -4.91973
283520.0000   -4.98212
283560.0000   -5.06191
283600.0000   -5.08594
283640.0000   -3.97110
283680.0000   -5.18101
283720.0000   -5.76143
283760.0000   -4.99804
283800.0000   -5.23979
283840.0000   -5.07722
283880.0000   -5.03472
283920.0000   -4.67419
283960.0000   -4.73104
284000.0000   -4.90301
284040.0000   -6.47197
284080.0000   -5.59020
284120.0000   -4.52341
284160.0000   -5.04179
284200.0000   -5.71721
284240.0000   -5.27619
284280.0000   -4.97117
284320.0000   -4.51916
284360.0000   -6.33869
284400.0000   -5.09231
284440.0000   -4.79243
284480.0000   -4.91201
284520.0000   -4.91611
284560.0000   -4.70459
284600.0000   -5.83765
284640.0000   -5.84314
284680.0000   -6.73883
284720.0000   -5.97302
284760.0000   -5.60956
284800.0000   -5.77288
284840.0000   -5.54662
284880.0000   -6.00749
284920.0000   -5.60093
284960.0000   -4.63261
285000.0000   -6.06187
285040.0000   -5.96702
285080.0000   -6.17840
285120.0000   -5.90316
285160.0000   -6.12286
285200.0000   -5.41817
285240.0000   -5.89768
285280.0000   -4.67573
285320.0000   -5.37289
285360.0000   -5.79977
285400.0000   -5.77533
285440.0000   -5.38036
285480.0000   -5.49102
285520.0000   -4.82195
285560.0000   -4.48747
285600.0000   -4.69477
285640.0000   -4.73107
285680.0000   -5.22249
285720.0000   -5.10570
285760.0000   -5.20417
285800.0000   -4.59567
285840.0000   -5.73991
285880.0000   -5.47335
285920.0000   -4.47238
285960.0000   -5.15878
286000.0000   -5.36392
286040.0000   -5.34141
286080.0000   -5.58807
286120.0000   -4.81993
286160.0000   -5.35623
286200.0000   -4.93803
286240.0000   -5.86458
286280.0000   -5.87343
286320.0000   -5.14030
286360.0000   -4.65895
286400.0000   -5.64281
286440.0000   -5.84613
286480.0000   -5.11400
286520.0000   -5.58645
286560.0000   -5.50436
286600.0000   -5.10433
286640.0000   -4.74505
286680.0000   -6.23078
286720.0000   -5.41998
286760.0000   -5.17631
286800.0000   -5.72942
286840.0000   -5.41246
286880.0000   -5.80756
286920.0000   -5.47475
286960.0000   -4.08904
287000.0000   -4.93638
287040.0000   -6.14501
287080.0000   -6.02652
287120.0000   -6.22491
287160.0000   -5.68237
287200.0000   -5.43895
287240.0000   -5.18473
287280.0000   -4.85696
287320.0000   -5.18099
287360.0000   -5.39052
287400.0000   -6.72712
287440.0000   -4.77607
287480.0000   -6.11545
287520.0000   -4.58421
287560.0000   -5.46260
287600.0000   -5.11038
287640.0000   -5.25698
287680.0000   -5.25129
287720.0000   -4.93056
287760.0000   -5.51713
287800.0000   -5.37413
287840.0000   -5.64324
287880.0000   -6.03875
287920.0000   -5.43446
287960.0000   -4.94681
288000.0000   -5.45805
288040.0000   -5.57596
288080.0000   -4.60432
288120.0000   -5.96980
288160.0000   -5.57205
288200.0000   -5.19584
288240.0000   -5.79253
288280.0000   -5.38243
288320.0000   -5.07899
288360.0000   -3.99140
288400.0000   -4.47261
288440.0000   -4.14624
288480.0000   -4.01831
288520.0000   -5.70619
288560.0000   -5.90377
288600.0000   -5.39365
288640.0000   -5.78012
288680.0000   -5.83116
288720.0000   -5.59759
288760.0000   -6.02979
288800.0000   -5.06895
288840.0000   -5.20644
288880.0000   -4.93024
288920.0000   -5.18509
288960.0000   -4.97098
289000.0000   -4.52150
289040.0000   -5.49693
289080.0000   -3.65266
289120.0000   -4.60190
289160.0000   -4.55962
289200.0000   -5.55650
289240.0000   -5.71662
289280.0000   -5.30820
289320.0000   -5.50462
289360.0000   -5.34508
289400.0000   -5.03617
289440.0000   -4.95118
289480.0000   -4.66495
289520.0000   -5.21716
289560.0000   -5.58837
289600.0000   -5.32662
289640.0000   -5.59869
289680.0000   -5.61099
289720.0000   -5.59889
289760.0000   -5.88249
289800.0000   -5.80234
289840.0000   -6.37958
289880.0000   -5.82399
289920.0000   -6.26564
289960.0000   -5.73017
290000.0000   -4.61628
290040.0000   -6.42385
290080.0000   -5.75024
290120.0000   -5.32992
290160.0000   -5.58493
290200.0000   -5.82159
290240.0000   -4.72539
290280.0000   -4.58357
290320.0000   -4.06339
290360.0000   -4.88260
290400.0000   -6.28457
290440.0000   -5.55665
290480.0000   -5.23043
290520.0000   -5.43908
290560.0000   -5.30238
290600.0000   -4.71335
290640.0000   -5.52566
290680.0000   -4.67520
290720.0000   -4.38574
290760.0000   -4.87153
290800.0000   -4.44366
290840.0000   -4.08862
290880.0000   -5.30348
290920.0000   -4.59113
290960.0000   -4.86619
291000.0000   -5.38939
291040.0000   -4.71425
291080.0000   -5.17893
291120.0000   -5.20183
291160.0000   -4.95114
291200.0000   -5.02967
291240.0000   -4.36970
291280.0000   -4.80382
291320.0000   -4.79986
291360.0000   -4.55811
291400.0000   -4.92390
291440.0000   -5.28740
291480.0000   -5.10630
291520.0000   -6.74998
291560.0000   -5.53967
291600.0000   -5.33888
291640.0000   -4.95058
291680.0000   -5.10402
291720.0000   -4.66497
291760.0000   -5.79283
291800.0000   -5.69443
291840.0000   -6.03704
291880.0000   -5.36394
291920.0000   -5.37468
291960.0000   -5.52693
292000.0000   -4.25476
292040.0000   -4.91593
292080.0000   -4.80963
292120.0000   -5.08152
292160.0000   -4.77198
292200.0000   -4.56308
292240.0000   -5.23584
292280.0000   -4.79703
292320.0000   -4.94394
292360.0000   -5.98967
292400.0000   -5.12943
292440.0000   -5.09743
292480.0000   -4.97615
292520.0000   -4.55247
292560.0000   -5.63165
292600.0000   -6.67301
292640.0000   -5.24148
292680.0000   -5.77740
292720.0000   -4.87345
292760.0000   -5.05164
292800.0000   -4.08077
292840.0000   -5.58408
292880.0000   -5.23428
292920.0000   -5.78953
292960.0000   -5.61580
293000.0000   -4.53656
293040.0000   -5.08622
293080.0000   -5.78422
293120.0000   -4.80285
293160.0000   -4.75606
293200.0000   -5.05353
293240.0000   -4.91348
293280.0000   -5.48910
293320.0000   -5.52699
293360.0000   -4.79286
293400.0000   -5.05989
293440.0000   -5.18852
293480.0000   -4.51527
293520.0000   -4.39654
293560.0000   -5.08274
293600.0000   -4.96832
293640.0000   -5.19801
293680.0000   -5.25326
293720.0000   -5.59215
293760.0000   -4.66471
293800.0000   -4.64162
293840.0000   -4.01045
293880.0000   -4.94275
293920.0000   -6.21503
293960.0000   -5.05101
294000.0000   -5.10115
294040.0000   -5.22970
294080.0000   -5.61706
294120.0000   -5.79381
294160.0000   -5.27789
294200.0000   -5.80737
294240.0000   -5.43815
294280.0000   -4.82217
294320.0000   -5.03666
294360.0000   -5.18600
294400.0000   -6.02322
294440.0000   -5.83784
294480.0000   -5.84344
294520.0000   -5.72811
294560.0000   -5.61229
294600.0000   -5.47359
294640.0000   -5.25504
294680.0000   -5.47331
294720.0000   -4.65106
294760.0000   -5.45178
294800.0000   -4.48249
294840.0000   -4.58966
294880.0000   -4.30340
294920.0000   -5.34313
294960.0000   -5.52729
295000.0000   -5.38341
295040.0000   -5.47561
295080.0000   -5.71871
295120.0000   -6.19463
295160.0000   -5.33335
295200.0000   -5.02565
295240.0000   -6.41309
295280.0000   -5.91625
295320.0000   -5.29087
295360.0000   -5.12721
295400.0000   -5.53960
295440.0000   -6.33509
295480.0000   -5.57523
295520.0000   -5.77249
295560.0000   -4.72109
295600.0000   -5.02217
295640.0000   -5.27226
295680.0000   -5.68170
295720.0000   -6.06198
295760.0000   -6.49588
295800.0000   -6.31087
295840.0000   -5.33609
295880.0000   -6.07785
295920.0000   -5.12510
295960.0000   -5.48389
296000.0000   -6.30581
296040.0000   -5.53028
296080.0000   -4.97878
296120.0000   -4.86622
296160.0000   -3.82084
296200.0000   -5.47176
296240.0000   -4.82290
296280.0000   -5.13292
296320.0000   -4.98958
296360.0000   -5.93263
296400.0000   -4.71730
296440.0000   -4.85489
296480.0000   -5.50019
296520.0000   -4.88521
296560.0000   -5.49344
296600.0000   -6.64814
296640.0000   -6.52914
296680.0000   -5.77149
296720.0000   -6.12270
296760.0000   -5.64565
296800.0000   -6.08726
296840.0000   -6.16695
296880.0000   -6.11087
296920.0000   -5.90428
296960.0000   -7.28345
297000.0000   -6.60131
297040.0000   -5.88841
297080.0000   -5.53062
297120.0000   -5.79969
297160.0000   -5.76314
297200.0000   -4.72788
297240.0000   -4.32237
297280.0000   -4.18190
297320.0000   -5.44444
297360.0000   -5.42613
297400.0000   -5.35102
297440.0000   -5.36307
297480.0000   -4.93046
297520.0000   -4.79407
297560.0000   -5.43825
297600.0000   -5.94335
297640.0000   -5.38484
297680.0000   -5.82876
297720.0000   -5.38418
297760.0000   -5.40514
297800.0000   -6.72459
297840.0000   -5.74432
297880.0000   -5.11322
297920.0000   -5.78352
297960.0000   -6.17371
298000.0000   -5.74045
298040.0000   -4.82757
298080.0000   -6.17807
298120.0000   -5.55682
298160.0000   -6.02146
298200.0000   -5.76228
298240.0000   -5.06379
298280.0000   -4.52547
298320.0000   -4.24130
298360.0000   -4.90737
298400.0000   -3.69971
298440.0000   -4.73865
298480.0000   -3.64084
298520.0000   -5.24695
298560.0000   -4.47406
298600.0000   -5.23024
298640.0000   -4.56606
298680.0000   -6.07507
298720.0000   -5.67193
298760.0000   -6.46424
298800.0000   -4.90768
298840.0000   -6.48440
298880.0000   -5.61900
298920.0000   -4.11271
298960.0000   -4.89728
299000.0000   -5.49512
299040.0000   -5.61283
299080.0000   -4.31202
299120.0000   -4.59292
299160.0000   -4.89131
299200.0000   -6.01151
299240.0000   -5.33541
299280.0000   -5.47378
299320.0000   -5.56743
299360.0000   -5.55724
299400.0000   -6.04958
299440.0000   -4.51727
299480.0000   -5.37238
299520.0000   -5.93018
299560.0000   -5.64705
299600.0000   -5.08030
299640.0000   -5.64020
299680.0000   -5.55001
299720.0000   -5.71426
299760.0000   -5.56768
299800.0000   -4.36324
299840.0000   -4.79903
299880.0000   -4.50516
299920.0000   -3.93902
299960.0000   -4.16150
300000.0000   -5.01195
300040.0000   -4.63089
300080.0000   -4.94796
300120.0000   -5.00553
300160.0000   -5.36288
300200.0000   -5.71109
300240.0000   -5.79070
300280.0000   -6.10947
300320.0000   -6.18961
300360.0000   -5.08782
300400.0000   -5.19016
300440.0000   -5.01032
300480.0000   -5.31959
300520.0000   -4.99429
300560.0000   -5.49222
300600.0000   -7.33630
300640.0000   -5.99841
300680.0000   -4.76024
300720.0000   -5.79527
300760.0000   -5.70842
300800.0000   -5.35368
300840.0000   -5.72467
300880.0000   -5.44738
300920.0000   -5.05643
300960.0000   -4.85206
301000.0000   -5.87402
301040.0000   -3.83979
301080.0000   -4.72352
301120.0000   -4.50515
301160.0000   -4.58103
301200.0000   -4.69516
301240.0000   -4.78753
301280.0000   -4.64840
301320.0000   -4.38148
301360.0000   -4.83214
301400.0000   -3.80944
301440.0000   -4.20015
301480.0000   -3.29881
301520.0000   -3.93853
301560.0000   -3.71529
301600.0000   -2.85512
301640.0000   -3.50455
301680.0000   -3.39975
301720.0000   -2.74366
301760.0000   -3.64684
301800.0000   -4.08103
301840.0000   -2.82216
301880.0000   -3.26108
301920.0000   -2.46680
301960.0000   -2.92880
302000.0000   -4.42958
302040.0000   -4.76020
302080.0000   -4.80157
302120.0000   -3.37787
302160.0000   -4.36378
302200.0000   -4.85336
302240.0000   -4.57461
302280.0000   -3.73764
302320.0000   -3.88174
302360.0000   -4.83353
302400.0000   -3.67466
302440.0000   -4.57169
302480.0000   -4.05997
302520.0000   -3.74805
302560.0000   -3.49793
302600.0000   -2.97988
302640.0000   -3.89041
302680.0000   -3.45173
302720.0000   -4.64313
302760.0000   -3.72611
302800.0000   -3.84050
302840.0000   -2.72265
302880.0000   -3.61251
302920.0000   -4.78629
302960.0000   -4.36162
303000.0000   -4.48007
303040.0000   -3.87600
303080.0000   -4.47199
303120.0000   -4.81727
303160.0000   -4.60683
303200.0000   -3.44860
303240.0000   -3.76019
303280.0000   -4.31859
303320.0000   -3.98967
303360.0000   -3.76388
303400.0000   -3.58757
303440.0000   -4.20052
303480.0000   -4.42358
303520.0000   -3.36593
303560.0000   -2.66226
303600.0000   -2.41765
303640.0000   -3.04651
303680.0000   -4.44745
303720.0000   -3.85616
303760.0000   -3.89561
303800.0000   -4.27613
303840.0000   -4.16111
303880.0000   -4.24438
303920.0000   -2.96251
303960.0000   -3.11460
304000.0000   -3.97042
304040.0000   -4.58421
304080.0000   -4.56493
304120.0000   -3.51219
304160.0000   -3.93638
304200.0000   -3.93672
304240.0000   -3.89547
304280.0000   -3.84263
304320.0000   -3.27869
304360.0000   -3.95101
304400.0000   -3.02716
304440.0000   -3.50803
304480.0000   -3.92325
304520.0000   -3.08551
304560.0000   -3.49841
304600.0000   -2.93816
304640.0000   -3.31741
304680.0000   -4.03148
304720.0000   -3.56038
304760.0000   -3.42740
304800.0000   -3.39695
304840.0000   -3.48899
304880.0000   -2.66801
304920.0000   -3.43276
304960.0000   -4.04722
305000.0000   -4.84770
305040.0000   -3.85673
305080.0000   -3.98587
305120.0000   -3.49197
305160.0000   -4.44264
305200.0000   -4.27049
305240.0000   -4.40382
305280.0000   -4.11234
305320.0000   -3.93033
305360.0000   -3.27999
305400.0000   -4.08922
305440.0000   -3.89720
305480.0000   -3.69328
305520.0000   -2.87975
305560.0000   -3.19064
305600.0000   -3.41556
305640.0000   -3.08189
305680.0000   -3.84907
305720.0000   -4.63427
305760.0000   -3.97680
305800.0000   -4.45904
305840.0000   -4.69842
305880.0000   -4.34085
305920.0000   -4.37090
305960.0000   -4.87394
306000.0000   -4.58688
306040.0000   -4.15360
306080.0000   -3.60652
306120.0000   -3.58550
306160.0000   -3.94289
306200.0000   -4.52799
306240.0000   -4.21567
306280.0000   -4.50711
306320.0000   -3.37837
306360.0000   -4.10106
306400.0000   -3.87265
306440.0000   -4.08753
306480.0000   -4.42154
306520.0000   -4.26524
306560.0000   -4.54624
306600.0000   -4.67449
306640.0000   -3.96446
306680.0000   -4.49733
306720.0000   -4.30389
306760.0000   -4.59994
306800.0000   -3.98505
306840.0000   -4.37967
306880.0000   -3.33411
306920.0000   -3.21922
306960.0000   -3.18000
307000.0000   -3.91109
307040.0000   -3.71071
307080.0000   -3.04965
307120.0000   -3.51026
307160.0000   -3.14438
307200.0000   -2.60356
307240.0000   -3.01576
307280.0000   -3.15476
307320.0000   -2.65034
307360.0000   -3.41328
307400.0000   -3.74106
307440.0000   -3.14573
307480.0000   -3.02483
307520.0000   -2.99313
307560.0000   -3.12840
307600.0000   -3.63947
307640.0000   -3.41757
307680.0000   -3.81561
307720.0000   -3.28113
307760.0000   -2.97873
307800.0000   -2.65979
307840.0000   -3.19098
307880.0000   -2.61073
307920.0000   -3.13337
307960.0000   -2.31095
308000.0000   -3.16010
308040.0000   -2.49411
308080.0000   -3.09264
308120.0000   -3.77993
308160.0000   -4.01536
308200.0000   -3.94005
308240.0000   -3.70709
308280.0000   -3.40650
308320.0000   -3.91444
308360.0000   -2.88331
308400.0000   -2.75222
308440.0000   -3.16796
308480.0000   -3.44849
308520.0000   -4.05482
308560.0000   -4.07938
308600.0000   -3.33204
308640.0000   -3.73304
308680.0000   -3.07262
308720.0000   -3.24695
308760.0000   -3.74572
308800.0000   -3.79892
308840.0000   -4.28587
308880.0000   -5.09368
308920.0000   -3.96078
308960.0000   -3.80254
309000.0000   -4.31307
309040.0000   -4.01512
309080.0000   -4.61757
309120.0000   -3.94481
309160.0000   -3.91942
309200.0000   -3.96871
309240.0000   -3.79277
309280.0000   -4.09431
309320.0000   -2.98330
309360.0000   -3.40117
309400.0000   -3.68989
309440.0000   -2.58861
309480.0000   -2.90138
309520.0000   -2.39388
309560.0000   -1.92846
309600.0000   -2.29401
309640.0000   -2.31411
309680.0000   -2.19062
309720.0000   -3.12771
309760.0000   -3.17135
309800.0000   -3.44944
309840.0000   -3.87066
309880.0000   -4.02893
309920.0000   -3.69581
309960.0000   -3.80470
310000.0000   -4.21014
310040.0000   -3.21925
310080.0000   -2.75770
310120.0000   -3.64219
310160.0000   -3.38359
310200.0000   -4.19618
310240.0000   -4.39924
310280.0000   -4.42677
310320.0000   -4.91534
310360.0000   -4.25672
310400.0000   -3.46801
310440.0000   -2.64613
310480.0000   -2.24020
310520.0000   -1.60055
310560.0000   -1.52015
310600.0000   -2.41995
310640.0000   -1.38584
310680.0000   -1.76483
310720.0000   -2.11937
310760.0000   -2.23892
310800.0000   -2.09829
310840.0000   -2.48707
310880.0000   -3.27426
310920.0000   -2.32508
310960.0000   -3.09328
311000.0000   -3.36459
311040.0000   -2.69762
311080.0000   -2.07702
311120.0000   -2.14116
311160.0000   -3.25832
311200.0000   -3.45901
311240.0000   -2.40017
311280.0000   -2.77058
311320.0000   -3.09857
311360.0000   -2.45814
311400.0000   -3.01904
311440.0000   -2.62585
311480.0000   -3.33749
311520.0000   -3.82979
311560.0000   -2.72732
311600.0000   -3.52403
311640.0000   -3.55441
311680.0000   -2.86392
311720.0000   -3.06701
311760.0000   -2.39399
311800.0000   -3.12026
311840.0000   -2.69767
311880.0000   -3.08028
311920.0000   -3.29347
311960.0000   -2.80540
312000.0000   -3.14127
312040.0000   -3.53591
312080.0000   -3.45840
312120.0000   -2.86624
312160.0000   -3.68919
312200.0000   -3.98267
312240.0000   -3.16746
312280.0000   -5.05604
312320.0000   -3.59479
312360.0000   -4.19705
312400.0000   -3.61146
312440.0000   -3.53653
312480.0000   -2.51474
312520.0000   -3.35503
312560.0000   -3.99394
312600.0000   -3.24758
312640.0000   -3.82414
312680.0000   -3.98247
312720.0000   -3.49996
312760.0000   -4.31761
312800.0000   -4.03742
312840.0000   -4.55701
312880.0000   -3.80945
312920.0000   -3.26859
312960.0000   -3.96870
313000.0000   -3.67590
313040.0000   -3.74329
313080.0000   -4.08187
313120.0000   -4.54517
313160.0000   -3.67333
313200.0000   -2.73135
313240.0000   -3.43161
313280.0000   -2.43037
313320.0000   -3.60637
313360.0000   -3.71619
313400.0000   -3.36125
313440.0000   -3.92378
313480.0000   -3.75076
313520.0000   -3.74468
313560.0000   -3.13053
313600.0000   -3.47229
313640.0000   -3.99902
313680.0000   -4.20726
313720.0000   -4.21882
313760.0000   -4.16586
313800.0000   -3.51549
313840.0000   -4.52989
313880.0000   -4.03633
313920.0000   -3.64183
313960.0000   -4.21068
314000.0000   -4.26656
314040.0000   -4.64882
314080.0000   -4.05560
314120.0000   -5.04673
314160.0000   -5.01739
314200.0000   -4.46249
314240.0000   -5.49994
314280.0000   -3.75416
314320.0000   -4.66699
314360.0000   -4.24402
314400.0000   -4.31522
314440.0000   -3.51334
314480.0000   -3.79160
314520.0000   -3.40933
314560.0000   -3.27550
314600.0000   -4.46854
314640.0000   -4.73225
314680.0000   -3.82293
314720.0000   -4.09623
314760.0000   -4.62975
314800.0000   -3.80814
314840.0000   -3.22846
314880.0000   -4.23475
314920.0000   -3.27004
314960.0000   -3.38136
315000.0000   -4.04911
315040.0000   -4.12500
315080.0000   -3.46383
315120.0000   -2.96899
315160.0000   -3.53540
315200.0000   -3.46762
315240.0000   -3.91456
315280.0000   -3.23913
315320.0000   -4.06795
315360.0000   -4.13078
315400.0000   -4.64214
315440.0000   -4.18402
315480.0000   -4.05584
315520.0000   -4.86134
315560.0000   -4.02143
315600.0000   -4.09576
315640.0000   -4.38512
315680.0000   -4.49290
315720.0000   -4.51816
315760.0000   -4.46353
315800.0000   -4.74750
315840.0000   -5.41716
315880.0000   -3.93485
315920.0000   -3.47104
315960.0000   -4.30456
316000.0000   -4.10177
316040.0000   -4.62235
316080.0000   -3.81335
316120.0000   -3.52510
316160.0000   -4.12441
316200.0000   -4.16026
316240.0000   -4.10847
316280.0000   -3.89065
316320.0000   -3.51231
316360.0000   -4.39980
316400.0000   -4.41568
316440.0000   -4.64611
316480.0000   -3.66493
316520.0000   -4.29445
316560.0000   -3.63559
316600.0000   -3.65852
316640.0000   -3.77369
316680.0000   -3.94420
316720.0000   -4.37817
316760.0000   -4.77135
316800.0000   -4.07314
316840.0000   -3.31659
316880.0000   -4.38003
316920.0000   -3.50107
316960.0000   -3.89262
317000.0000   -3.87634
317040.0000   -2.53906
317080.0000   -2.93009
317120.0000   -3.53711
317160.0000   -3.44684
317200.0000   -3.72266
317240.0000   -2.96698
317280.0000   -2.50356
317320.0000   -2.57610
317360.0000   -3.38703
317400.0000   -3.51730
317440.0000   -2.70776
317480.0000   -2.11219
317520.0000   -2.90832
317560.0000   -2.01548
317600.0000   -2.51355
317640.0000   -2.51004
317680.0000   -2.58282
317720.0000   -2.89823
317760.0000   -2.28903
317800.0000   -3.03340
317840.0000   -2.07023
317880.0000   -2.49887
317920.0000   -2.55467
317960.0000   -1.92570
318000.0000   -2.72756
318040.0000   -3.45694
318080.0000   -2.86576
318120.0000   -2.05886
318160.0000   -2.44482
318200.0000   -2.71244
318240.0000   -2.04721
318280.0000   -2.19288
318320.0000   -2.17906
318360.0000   -3.95674
318400.0000   -3.04574
318440.0000   -2.26092
318480.0000   -3.18157
318520.0000   -2.83463
318560.0000   -3.31421
318600.0000   -3.20226
318640.0000   -2.74937
318680.0000   -2.99595
318720.0000   -3.06544
318760.0000   -3.34547
318800.0000   -2.92509
318840.0000   -3.84062
318880.0000   -3.29740
318920.0000   -4.08484
318960.0000   -4.49848
319000.0000   -3.69057
319040.0000   -4.21288
319080.0000   -4.77888
319120.0000   -4.17847
319160.0000   -4.14080
319200.0000   -4.44625
319240.0000   -4.42943
319280.0000   -4.29104
319320.0000   -4.22252
319360.0000   -3.97515
319400.0000   -4.24322
319440.0000   -3.14727
319480.0000   -3.41691
319520.0000   -3.41734
319560.0000   -3.17439
319600.0000   -3.59476
319640.0000   -3.31351
319680.0000   -4.09469
319720.0000   -3.04518
319760.0000   -2.70318
319800.0000   -3.39483
319840.0000   -3.37987
319880.0000   -3.58329
319920.0000   -2.98356
319960.0000   -2.73873
320000.0000   -1.70891
320040.0000   -2.63864
320080.0000   -2.60923
320120.0000   -3.62741
320160.0000   -3.39352
320200.0000   -4.37004
320240.0000   -3.03581
320280.0000   -3.63362
320320.0000   -4.02175
320360.0000   -3.61786
320400.0000   -3.13041
320440.0000   -3.80968
320480.0000   -2.43349
320520.0000   -3.68451
320560.0000   -3.12712
320600.0000   -4.40822
320640.0000   -4.10013
320680.0000   -3.82835
320720.0000   -4.10566
320760.0000   -3.81276
320800.0000   -3.89800
320840.0000   -3.42894
320880.0000   -4.03922
320920.0000   -4.77615
320960.0000   -4.74541
321000.0000   -3.69549
321040.0000   -3.87782
321080.0000   -3.86772
321120.0000   -4.48949
321160.0000   -4.92246
321200.0000   -3.74902
321240.0000   -3.56871
321280.0000   -3.87586
321320.0000   -3.49983
321360.0000   -3.91843
321400.0000   -3.81411
321440.0000   -3.76216
321480.0000   -4.08191
321520.0000   -3.99764
321560.0000   -4.52590
321600.0000   -4.16309
321640.0000   -5.15998
321680.0000   -3.45774
321720.0000   -4.42000
321760.0000   -3.92391
321800.0000   -4.68429
321840.0000   -4.58465
321880.0000   -3.99431
321920.0000   -4.50541
321960.0000   -4.09569
322000.0000   -3.89221
322040.0000   -4.34417
322080.0000   -4.11752
322120.0000   -3.80002
322160.0000   -3.93984
322200.0000   -4.62065
322240.0000   -4.66160
322280.0000   -3.76747
322320.0000   -4.21726
322360.0000   -3.32488
322400.0000   -4.06445
322440.0000   -3.10944
322480.0000   -3.27595
322520.0000   -3.46723
322560.0000   -3.20046
322600.0000   -2.83932
322640.0000   -3.80774
322680.0000   -3.77141
322720.0000   -3.30429
322760.0000   -3.55020
322800.0000   -3.43922
322840.0000   -3.26579
322880.0000   -3.22793
322920.0000   -3.15745
322960.0000   -3.49859
323000.0000   -3.42163
323040.0000   -3.59807
323080.0000   -4.19422
323120.0000   -4.40371
323160.0000   -4.62621
323200.0000   -3.92605
323240.0000   -4.71127
323280.0000   -4.44668
323320.0000   -4.27190
323360.0000   -5.47462
323400.0000   -4.18003
323440.0000   -4.21033
323480.0000   -4.69669
323520.0000   -5.36067
323560.0000   -4.40373
323600.0000   -3.95550
323640.0000   -4.43075
323680.0000   -3.53283
323720.0000   -4.21527
323760.0000   -4.02903
323800.0000   -4.49525
323840.0000   -3.87469
323880.0000   -4.32217
323920.0000   -3.62926
323960.0000   -4.44250
324000.0000   -4.59119
324040.0000   -3.43324
324080.0000   -4.33242
324120.0000   -4.55646
324160.0000   -3.45844
324200.0000   -4.05733
324240.0000   -3.59529
324280.0000   -3.17453
324320.0000   -3.56195
324360.0000   -2.96291
324400.0000   -3.98260
324440.0000   -3.98572
324480.0000   -3.76084
324520.0000   -3.38566
324560.0000   -3.29766
324600.0000   -3.97659
324640.0000   -4.74251
324680.0000   -4.91284
324720.0000   -4.14637
324760.0000   -3.88293
324800.0000   -4.18048
324840.0000   -3.20221
324880.0000   -4.07260
324920.0000   -4.25493
324960.0000   -3.64928
325000.0000   -3.82089
325040.0000   -2.99031
325080.0000   -3.31147
325120.0000   -2.76389
325160.0000   -3.45479
325200.0000   -4.64042
325240.0000   -3.03145
325280.0000   -4.08441
325320.0000   -3.65866
325360.0000   -3.85507
325400.0000   -3.90811
325440.0000   -3.56631
325480.0000   -2.85210
325520.0000   -3.70168
325560.0000   -3.47956
325600.0000   -3.45248
325640.0000   -3.26645
325680.0000   -3.25881
325720.0000   -2.95416
325760.0000   -3.94399
325800.0000   -3.21772
325840.0000   -3.05267
325880.0000   -2.78499
325920.0000   -2.40339
325960.0000   -2.47443
326000.0000   -3.04347
326040.0000   -2.63916
326080.0000   -2.32044
326120.0000   -2.65282
326160.0000   -2.72458
326200.0000   -3.42418
326240.0000   -3.37548
326280.0000   -2.77811
326320.0000   -2.13931
326360.0000   -2.65214
326400.0000   -2.76505
326440.0000   -3.20749
326480.0000   -3.31687
326520.0000   -2.41125
326560.0000   -3.02925
326600.0000   -2.28687
326640.0000   -1.81221
326680.0000   -2.97638
326720.0000   -2.37635
326760.0000   -2.56681
326800.0000   -2.91559
326840.0000   -3.36669
326880.0000   -2.86992
326920.0000   -3.22615
326960.0000   -3.27815
327000.0000   -3.73262
327040.0000   -3.42786
327080.0000   -3.82838
327120.0000   -4.21102
327160.0000   -2.94422
327200.0000   -3.03219
327240.0000   -3.44422
327280.0000   -3.89192
327320.0000   -2.87670
327360.0000   -3.17322
327400.0000   -2.98051
327440.0000   -3.25161
327480.0000   -3.40384
327520.0000   -2.60335
327560.0000   -1.97097
327600.0000   -2.73324
327640.0000   -4.11684
327680.0000   -3.61340
327720.0000   -3.11898
327760.0000   -4.31753
327800.0000   -3.15967
327840.0000   -3.91126
327880.0000   -3.24347
327920.0000   -3.47162
327960.0000   -2.15549
328000.0000   -1.91283
328040.0000   -3.14484
328080.0000   -3.35982
328120.0000   -3.45302
328160.0000   -3.59585
328200.0000   -4.67808
328240.0000   -3.84416
328280.0000   -2.92231
328320.0000   -3.96535
328360.0000   -3.72788
328400.0000   -4.44892
328440.0000   -3.75209
328480.0000   -3.92691
328520.0000   -3.04511
328560.0000   -3.28317
328600.0000   -3.91093
328640.0000   -3.11014
328680.0000   -3.81668
328720.0000   -2.98107
328760.0000   -3.78868
328800.0000   -2.40338
328840.0000   -2.35583
328880.0000   -2.00278
328920.0000   -2.65453
328960.0000   -2.98872
329000.0000   -2.53833
329040.0000   -3.08685
329080.0000   -2.62573
329120.0000   -1.81301
329160.0000   -2.73838
329200.0000   -3.18576
329240.0000   -2.39923
329280.0000   -3.98519
329320.0000   -3.68886
329360.0000   -2.66317
329400.0000   -2.64262
329440.0000   -2.37471
329480.0000   -2.21382
329520.0000   -3.50333
329560.0000   -2.99034
329600.0000   -3.22508
329640.0000   -2.75470
329680.0000   -2.96501
329720.0000   -2.45999
329760.0000   -2.97097
329800.0000   -3.39509
329840.0000   -2.43759
329880.0000   -3.23915
329920.0000   -2.72604
329960.0000   -2.59339
330000.0000   -2.34234
330040.0000   -2.52693
330080.0000   -2.70007
330120.0000   -3.06422
330160.0000   -2.98830
330200.0000   -2.07937
330240.0000   -2.83416
330280.0000   -2.57539
330320.0000   -2.96308
330360.0000   -3.33458
330400.0000   -2.36136
330440.0000   -2.64639
330480.0000   -2.02346
330520.0000   -2.33387
330560.0000   -2.21745
330600.0000   -2.99163
330640.0000   -3.54207
330680.0000   -3.05325
330720.0000   -3.20831
330760.0000   -3.80476
330800.0000   -2.76561
330840.0000   -4.68384
330880.0000   -3.53856
330920.0000   -3.95540
330960.0000   -2.18688
331000.0000   -3.00983
331040.0000   -3.68383
331080.0000   -3.43935
331120.0000   -3.39303
331160.0000   -3.26600
331200.0000   -3.01626
331240.0000   -3.69600
331280.0000   -2.65838
331320.0000   -3.04431
331360.0000   -3.42459
331400.0000   -3.39702
331440.0000   -3.88624
331480.0000   -4.07011
331520.0000   -3.86897
331560.0000   -3.37719
331600.0000   -3.65777
331640.0000   -3.03456
331680.0000   -2.80675
331720.0000   -2.70180
331760.0000   -2.97798
331800.0000   -3.03752
331840.0000   -2.46127
331880.0000   -1.96823
331920.0000   -2.88695
331960.0000   -3.18692
332000.0000   -2.00094
332040.0000   -1.78297
332080.0000   -2.43568
332120.0000   -1.92199
332160.0000   -2.47262
332200.0000   -1.73084
332240.0000   -3.16476
332280.0000   -2.28699
332320.0000   -2.56202
332360.0000   -3.43259
332400.0000   -2.54332
332440.0000   -1.88481
332480.0000   -3.27628
332520.0000   -1.84711
332560.0000   -2.09211
332600.0000   -3.19477
332640.0000   -3.57006
332680.0000   -2.91913
332720.0000   -3.91311
332760.0000   -3.52136
332800.0000   -1.86996
332840.0000   -2.83605
332880.0000   -3.58654
332920.0000   -5.11284
332960.0000   -4.18709
333000.0000   -4.12659
333040.0000   -4.39333
333080.0000   -3.28980
333120.0000   -4.44662
333160.0000   -3.80564
333200.0000   -3.21872
333240.0000   -2.05351
333280.0000   -2.37144
333320.0000   -2.83941
333360.0000   -3.47823
333400.0000   -2.99113
333440.0000   -3.67370
333480.0000   -2.36903
333520.0000   -2.20983
333560.0000   -2.89189
333600.0000   -2.60491
333640.0000   -3.64087
333680.0000   -3.27948
333720.0000   -2.36823
333760.0000   -2.47353
333800.0000   -3.09884
333840.0000   -2.38180
333880.0000   -2.51752
333920.0000   -2.00405
333960.0000   -3.38544
334000.0000   -2.85662
334040.0000   -3.05072
334080.0000   -2.76409
334120.0000   -2.87877
334160.0000   -2.82531
334200.0000   -3.82652
334240.0000   -2.99390
334280.0000   -3.31327
334320.0000   -2.72962
334360.0000   -2.02186
334400.0000   -2.99071
334440.0000   -3.69454
334480.0000   -3.21374
334520.0000   -3.87380
334560.0000   -3.29917
334600.0000   -3.87082
334640.0000   -3.98264
334680.0000   -3.92699
334720.0000   -4.14645
334760.0000   -4.29705
334800.0000   -4.56218
334840.0000   -3.98193
334880.0000   -3.90913
334920.0000   -4.16533
334960.0000   -4.08052
335000.0000   -3.97676
335040.0000   -4.02163
335080.0000   -3.79053
335120.0000   -3.03225
335160.0000   -3.51487
335200.0000   -3.39040
335240.0000   -3.76556
335280.0000   -4.35473
335320.0000   -4.26446
335360.0000   -3.92700
335400.0000   -3.28571
335440.0000   -3.38146
335480.0000   -2.77248
335520.0000   -3.16759
335560.0000   -3.67606
335600.0000   -2.79632
335640.0000   -3.02794
335680.0000   -2.18633
335720.0000   -3.17835
335760.0000   -4.02348
335800.0000   -3.00849
335840.0000   -3.61716
335880.0000   -4.58939
335920.0000   -5.07788
335960.0000   -4.51147
336000.0000   -3.91592
336040.0000   -3.36498
336080.0000   -3.20164
336120.0000   -3.35140
336160.0000   -4.13086
336200.0000   -3.78636
336240.0000   -2.73741
336280.0000   -3.31063
336320.0000   -2.80471
336360.0000   -2.00101
336400.0000   -2.25781
336440.0000   -3.01096
336480.0000   -2.53890
336520.0000   -2.03139
336560.0000   -2.22680
336600.0000   -2.25118
336640.0000   -2.63358
336680.0000   -2.15929
336720.0000   -2.37437
336760.0000   -2.18398
336800.0000   -2.12606
336840.0000   -2.16328
336880.0000   -1.27128
336920.0000   -2.64644
336960.0000   -2.52503
337000.0000   -1.95809
337040.0000   -1.44202
337080.0000   -1.91851
337120.0000   -1.53581
337160.0000   -2.26602
337200.0000   -2.06561
337240.0000   -1.97510
337280.0000   -2.21094
337320.0000   -1.92846
337360.0000   -2.87904
337400.0000   -1.98748
337440.0000   -1.77752
337480.0000   -1.55314
337520.0000   -3.06669
337560.0000   -2.33945
337600.0000   -2.74699
337640.0000   -2.09834
337680.0000   -2.33067
337720.0000   -2.44324
337760.0000   -2.39246
337800.0000   -2.63385
337840.0000   -1.84606
337880.0000   -2.94729
337920.0000   -2.82681
337960.0000   -2.31448
338000.0000   -2.22998
338040.0000   -1.68193
338080.0000   -1.69307
338120.0000   -2.89277
338160.0000   -3.15785
338200.0000   -2.16868
338240.0000   -2.23836
338280.0000   -1.84769
338320.0000   -2.18728
338360.0000   -2.81084
338400.0000   -2.39996
338440.0000   -2.69481
338480.0000   -2.15186
338520.0000   -1.63848
338560.0000   -1.71583
338600.0000   -2.22185
338640.0000   -2.51110
338680.0000   -2.44477
338720.0000   -2.24970
338760.0000   -2.20066
338800.0000   -2.91624
338840.0000   -2.31418
338880.0000   -2.79676
338920.0000   -1.73695
338960.0000   -1.97857
339000.0000   -2.26945
339040.0000   -1.82007
339080.0000   -2.88575
339120.0000   -3.32602
339160.0000   -2.54722
339200.0000   -2.51052
339240.0000   -2.51905
339280.0000   -2.00345
339320.0000   -2.02280
339360.0000   -2.38717
339400.0000   -1.83022
339440.0000   -1.71103
339480.0000   -1.43223
339520.0000   -1.13986
339560.0000   -1.71509
339600.0000   -1.90671
339640.0000   -1.78724
339680.0000   -1.65192
339720.0000   -2.31244
339760.0000   -2.83501
339800.0000   -2.81324
339840.0000   -2.58918
339880.0000   -2.54428
339920.0000   -2.57550
339960.0000   -1.64571
340000.0000   -2.64582
340040.0000   -1.83367
340080.0000   -1.45645
340120.0000   -2.70443
340160.0000   -1.74068
340200.0000   -1.69009
340240.0000   -2.40934
340280.0000   -1.32414
340320.0000   -1.80505
340360.0000   -2.00478
340400.0000   -1.81990
340440.0000   -2.56334
340480.0000   -0.64511
340520.0000   -2.17562
340560.0000   -1.64980
340600.0000   -1.64480
340640.0000   -1.21805
340680.0000   -1.59055
340720.0000   -1.33496
340760.0000   -1.69461
340800.0000   -1.11130
340840.0000   -2.56298
340880.0000   -1.56171
340920.0000   -1.25626
340960.0000   -2.10503
341000.0000   -1.10900
341040.0000   -2.12319
341080.0000   -1.09558
341120.0000   -1.82674
341160.0000   -1.79373
341200.0000   -2.07773
341240.0000   -2.44894
341280.0000   -3.04875
341320.0000   -2.04165
341360.0000   -1.66659
341400.0000   -2.26922
341440.0000   -2.54082
341480.0000   -1.76845
341520.0000   -1.96904
341560.0000   -1.46489
341600.0000   -1.63365
341640.0000   -2.02885
341680.0000   -1.72952
341720.0000   -2.91779
341760.0000   -3.60674
341800.0000   -3.49205
341840.0000   -3.29829
341880.0000   -2.94007
341920.0000   -2.93060
341960.0000   -2.37624
342000.0000   -1.45123
342040.0000   -2.72911
342080.0000   -2.56800
342120.0000   -1.57741
342160.0000   -1.99463
342200.0000   -1.19315
342240.0000   -1.25261
342280.0000   -1.54989
342320.0000   -2.29676
342360.0000   -1.59960
342400.0000   -1.44458
342440.0000   -2.01179
342480.0000   -2.47820
342520.0000   -2.76548
342560.0000   -3.18209
342600.0000   -2.85273
342640.0000   -2.86150
342680.0000   -2.19378
342720.0000   -3.24210
342760.0000   -3.03497
342800.0000   -3.04998
342840.0000   -2.94704
342880.0000   -2.52864
342920.0000   -3.57616
342960.0000   -3.15979
343000.0000   -2.62524
343040.0000   -2.54018
343080.0000   -2.47616
343120.0000   -3.04649
343160.0000   -2.63457
343200.0000   -2.85202
343240.0000   -2.67924
343280.0000   -3.43689
343320.0000   -3.10656
343360.0000   -2.41969
343400.0000   -2.24807
343440.0000   -2.40145
343480.0000   -3.21368
343520.0000   -3.14419
343560.0000   -2.83546
343600.0000   -3.55451
343640.0000   -3.00105
343680.0000   -2.49942
343720.0000   -2.32690
343760.0000   -2.69421
343800.0000   -2.18532
343840.0000   -2.79930
343880.0000   -2.37243
343920.0000   -2.73032
343960.0000   -2.54457
344000.0000   -2.90760
344040.0000   -3.38507
344080.0000   -2.82725
344120.0000   -3.80965
344160.0000   -3.49995
344200.0000   -1.49946
344240.0000   -1.91244
344280.0000   -2.69803
344320.0000   -2.52874
344360.0000   -3.77797
344400.0000   -2.95953
344440.0000   -2.73720
344480.0000   -2.87804
344520.0000   -1.53159
344560.0000   -1.89104
344600.0000   -2.53144
344640.0000   -2.23231
344680.0000   -3.21543
344720.0000   -2.97624
344760.0000   -2.46263
344800.0000   -1.54686
344840.0000   -2.05585
344880.0000   -1.78107
344920.0000   -1.22991
344960.0000   -2.54796
345000.0000   -2.63447
345040.0000   -2.70177
345080.0000   -2.67413
345120.0000   -2.93422
345160.0000   -2.78682
345200.0000   -3.88220
345240.0000   -3.21069
345280.0000   -3.94890
345320.0000   -3.00321
345360.0000   -2.57851
345400.0000   -2.25841
345440.0000   -3.26674
345480.0000   -3.12807
345520.0000   -3.57980
345560.0000   -2.22857
345600.0000   -2.31474
345640.0000   -2.98257
345680.0000   -3.23596
345720.0000   -3.40773
345760.0000   -2.79425
345800.0000   -2.50076
345840.0000   -2.56359
345880.0000   -2.57506
345920.0000   -2.90246
345960.0000   -2.70409
346000.0000   -2.63968
346040.0000   -3.20667
346080.0000   -2.36877
346120.0000   -2.11508
346160.0000   -0.91409
346200.0000   -1.41717
346240.0000   -1.87544
346280.0000   -2.26837
346320.0000   -2.18036
346360.0000   -2.19545
346400.0000   -2.36681
346440.0000   -2.22167
346480.0000   -1.67979
346520.0000   -1.58829
346560.0000   -1.79548
346600.0000   -2.98898
346640.0000   -1.84110
346680.0000   -1.87266
346720.0000   -1.15698
346760.0000   -1.98522
346800.0000   -1.97145
346840.0000   -2.17482
346880.0000   -1.76384
346920.0000   -2.37644
346960.0000   -1.84491
347000.0000   -2.41076
347040.0000   -1.42148
347080.0000   -1.97223
347120.0000   -2.15140
347160.0000   -2.12709
347200.0000   -2.42983
347240.0000   -1.79662
347280.0000   -1.17240
347320.0000   -1.76210
347360.0000   -2.05796
347400.0000   -0.80406
347440.0000   -2.94683
347480.0000   -2.75768
347520.0000   -2.14373
347560.0000   -1.71067
347600.0000   -1.55954
347640.0000   -2.36526
347680.0000   -2.39291
347720.0000   -0.90782
347760.0000   -1.54946
347800.0000   -2.73214
347840.0000   -2.33901
347880.0000   -2.30222
347920.0000   -2.45856
347960.0000   -2.87115
348000.0000   -2.50323
348040.0000   -2.49215
348080.0000   -2.09938
348120.0000   -1.53647
348160.0000   -1.19842
348200.0000   -2.00726
348240.0000   -1.52377
348280.0000   -1.83364
348320.0000   -1.70912
348360.0000   -2.48958
348400.0000   -1.89749
348440.0000   -2.21078
348480.0000   -2.38824
348520.0000   -1.29556
348560.0000   -2.25496
348600.0000   -1.39003
348640.0000   -1.66457
348680.0000   -1.44522
348720.0000   -1.86685
348760.0000   -1.29274
348800.0000   -1.74452
348840.0000   -1.97875
348880.0000   -1.28391
348920.0000   -1.06806
348960.0000   -1.39809
349000.0000   -1.18860
349040.0000   -2.28620
349080.0000   -1.96767
349120.0000   -1.58375
349160.0000   -1.20526
349200.0000   -1.23429
349240.0000   -1.94709
349280.0000   -1.05562
349320.0000   -0.86901
349360.0000   -0.58120
349400.0000   -1.34150
349440.0000   -1.81052
349480.0000   -1.87616
349520.0000   -1.63692
349560.0000   -1.40164
349600.0000   -1.69119
349640.0000   -1.92179
349680.0000   -0.58727
349720.0000   -1.03916
349760.0000   -1.88884
349800.0000   -1.81586
349840.0000   -1.64264
349880.0000   -1.31451
349920.0000   -0.60467
349960.0000   -0.75839
350000.0000   -0.53434
350040.0000   -0.53445
350080.0000   -0.65303
350120.0000   -0.67641
350160.0000   -0.94423
350200.0000   -1.03760
350240.0000   -1.12446
350280.0000   -0.69575
350320.0000   -0.65861
350360.0000    0.13143
350400.0000   -0.57018
350440.0000    0.49757
350480.0000   -0.44127
350520.0000   -0.03615
350560.0000   -0.69897
350600.0000   -0.46596
350640.0000   -0.14339
350680.0000   -0.08102
350720.0000   -0.11537
350760.0000   -0.42120
350800.0000   -0.75962
350840.0000   -0.78674
350880.0000   -1.07278
350920.0000   -0.18606
350960.0000    0.20364
351000.0000   -0.19747
351040.0000   -0.69725
351080.0000   -0.41757
351120.0000    0.14003
351160.0000    0.37201
351200.0000    0.86048
351240.0000    0.89273
351280.0000    0.16126
351320.0000   -0.11989
351360.0000   -0.33593
351400.0000   -0.36204
351440.0000    0.12749
351480.0000    0.12084
351520.0000    0.42569
351560.0000   -0.09452
351600.0000   -0.33039
351640.0000   -0.86773
351680.0000   -1.68282
351720.0000   -1.87025
351760.0000   -1.66075
351800.0000   -1.57445
351840.0000   -0.52267
351880.0000   -1.12897
351920.0000   -1.67338
351960.0000   -0.50669
352000.0000   -0.90010
352040.0000   -1.75995
352080.0000   -1.07947
352120.0000   -2.09660
352160.0000   -2.09735
352200.0000   -1.20994
352240.0000   -1.14844
352280.0000   -1.59923
352320.0000   -1.51686
352360.0000   -2.23375
352400.0000   -2.22756
352440.0000   -1.11962
352480.0000   -0.83900
352520.0000   -0.88437
352560.0000   -1.51061
352600.0000   -0.55129
352640.0000   -0.53113
352680.0000   -1.87325
352720.0000   -0.80752
352760.0000   -1.10310
352800.0000   -1.14500
352840.0000   -0.45798
352880.0000   -1.10595
352920.0000   -1.62361
352960.0000   -1.30199
353000.0000   -1.34543
353040.0000   -1.15689
353080.0000   -1.75218
353120.0000   -1.95594
353160.0000   -2.77700
353200.0000   -1.86007
353240.0000   -2.16113
353280.0000   -2.60909
353320.0000   -2.14600
353360.0000   -3.00360
353400.0000   -1.25278
353440.0000   -1.36138
353480.0000   -1.31551
353520.0000   -1.07685
353560.0000   -1.29759
353600.0000   -1.64131
353640.0000   -1.14111
353680.0000   -1.97945
353720.0000   -1.72881
353760.0000   -1.81946
353800.0000   -1.80283
353840.0000   -0.68877
353880.0000   -2.31684
353920.0000   -2.48342
353960.0000   -3.05414
354000.0000   -2.29658
354040.0000   -2.75234
354080.0000   -1.85797
354120.0000   -1.46410
354160.0000   -1.58665
354200.0000   -1.59781
354240.0000   -1.15237
354280.0000   -0.79915
354320.0000   -1.42157
354360.0000   -0.89246
354400.0000   -1.90222
354440.0000   -1.15779
354480.0000   -1.64107
354520.0000   -1.90391
354560.0000   -1.93347
354600.0000   -1.95809
354640.0000   -1.99543
354680.0000   -2.31888
354720.0000   -1.67334
354760.0000   -1.20128
354800.0000   -1.44091
354840.0000   -1.51945
354880.0000   -1.62044
354920.0000   -1.92030
354960.0000   -2.65036
355000.0000   -2.02397
355040.0000   -1.63334
355080.0000   -1.62160
355120.0000   -1.92596
355160.0000   -1.94157
355200.0000   -2.03043
355240.0000   -2.26843
355280.0000   -2.07567
355320.0000   -1.39061
355360.0000   -1.58770
355400.0000   -1.41656
355440.0000   -1.72840
355480.0000   -2.02733
355520.0000   -2.02030
355560.0000   -1.23865
355600.0000   -1.89062
355640.0000   -2.39088
355680.0000   -1.12812
355720.0000   -1.62718
355760.0000   -1.27644
355800.0000   -1.23376
355840.0000   -1.18103
355880.0000   -1.08025
355920.0000   -1.42699
355960.0000   -1.23620
356000.0000   -1.15037
356040.0000   -1.74153
356080.0000   -1.53599
356120.0000   -0.42200
356160.0000   -0.80512
356200.0000   -0.71539
356240.0000   -0.98014
356280.0000   -0.67680
356320.0000   -0.56790
356360.0000   -0.97357
356400.0000   -1.33704
356440.0000   -0.39285
356480.0000   -1.23541
356520.0000   -0.10831
356560.0000   -1.13862
356600.0000   -1.26947
356640.0000   -1.17530
356680.0000   -1.00051
356720.0000   -0.93076
356760.0000   -1.30308
356800.0000   -1.36083
356840.0000   -1.65635
356880.0000   -1.33888
356920.0000   -1.97417
356960.0000   -0.83489
357000.0000   -1.19608
357040.0000   -1.46943
357080.0000   -1.44630
357120.0000   -1.51692
357160.0000   -1.20774
357200.0000   -1.60637
357240.0000   -0.85490
357280.0000   -0.76312
357320.0000   -0.86533
357360.0000   -0.26596
357400.0000   -0.09098
357440.0000    0.37948
357480.0000    1.14322
357520.0000    1.01601
357560.0000   -0.82348
357600.0000   -0.37640
357640.0000    0.32562
357680.0000    0.25755
357720.0000   -0.45138
357760.0000    0.24173
357800.0000    0.51002
357840.0000    1.09806
357880.0000    0.02030
357920.0000   -0.58721
357960.0000    0.26093
358000.0000   -0.41337
358040.0000   -0.42945
358080.0000   -0.57863
358120.0000    0.12111
358160.0000    0.07390
358200.0000    0.04453
358240.0000   -0.16098
358280.0000    0.60139
358320.0000    0.26205
358360.0000    0.54301
358400.0000    1.19875
358440.0000    0.58169
358480.0000    0.63036
358520.0000    0.75787
358560.0000    0.50413
358600.0000    0.80034
358640.0000    0.81080
358680.0000    1.24428
358720.0000    1.34251
358760.0000    0.29468
358800.0000    0.32613
358840.0000    1.70544
358880.0000    2.37255
358920.0000    1.32939
358960.0000    0.80150
359000.0000    0.29609
359040.0000    0.45484
359080.0000    0.15575
359120.0000    0.88912
359160.0000    0.67175
359200.0000    1.71128
359240.0000    1.73762
359280.0000    2.42394
359320.0000    1.21835
359360.0000    2.01730
359400.0000    1.37145
359440.0000    1.71421
359480.0000    1.19828
359520.0000    1.46806
359560.0000    1.34125
359600.0000    0.97809
359640.0000    1.75196
359680.0000    1.32895
359720.0000    0.55006
359760.0000    0.06721
359800.0000   -0.23848
359840.0000   -0.18966
359880.0000    0.75443
359920.0000    0.82731
359960.0000    1.01897
360000.0000    0.81687
360040.0000    0.87262
360080.0000    0.84382
360120.0000    0.46234
360160.0000    0.59523
360200.0000    0.54962
360240.0000    0.28632
360280.0000   -0.66894
360320.0000    0.78054
360360.0000    1.26566
360400.0000    0.48897
360440.0000    0.57611
360480.0000    1.72807
360520.0000    0.69652
360560.0000   -0.03791
360600.0000    0.38107
360640.0000    0.52310
360680.0000   -0.23291
360720.0000   -0.07263
360760.0000    0.53782
360800.0000    1.55503
360840.0000    1.11165
360880.0000    1.03852
360920.0000    0.41571
360960.0000    0.85229
361000.0000    2.03373
361040.0000    1.41263
361080.0000    1.28169
361120.0000    1.06710
361160.0000    0.70236
361200.0000    0.29001
361240.0000   -0.70626
361280.0000   -0.21788
361320.0000    0.32125
361360.0000    0.84030
361400.0000    0.59104
361440.0000    1.44210
361480.0000    1.72822
361520.0000    1.45357
361560.0000    1.34054
361600.0000    1.91249
361640.0000    1.51561
361680.0000    1.95278
361720.0000    1.16214
361760.0000    1.06734
361800.0000    0.52302
361840.0000    1.09586
361880.0000    0.14413
361920.0000    1.14561
361960.0000    1.21736
362000.0000    0.50113
362040.0000    1.31661
362080.0000   -0.43170
362120.0000    1.10042
362160.0000    1.27280
362200.0000    1.58426
362240.0000    2.12661
362280.0000    2.21170
362320.0000    1.34478
362360.0000    0.67529
362400.0000    1.36907
362440.0000    2.86670
362480.0000   -0.10934
362520.0000    0.39670
362560.0000   -0.39629
362600.0000    0.34646
362640.0000    0.98512
362680.0000    0.50716
362720.0000    1.25314
362760.0000    0.71460
362800.0000    1.42448
362840.0000    0.76822
362880.0000    1.75388
362920.0000    2.15209
362960.0000    1.24675
363000.0000    1.51323
363040.0000    0.59172
363080.0000    1.82654
363120.0000    1.70767
363160.0000    1.21692
363200.0000    1.32519
363240.0000    2.76685
363280.0000    3.49540
363320.0000    2.06599
363360.0000    2.37033
363400.0000    0.85090
363440.0000    1.84591
363480.0000    2.23483
363520.0000    2.27446
363560.0000    2.54116
363600.0000    2.16335
363640.0000    2.52399
363680.0000    1.48314
363720.0000    1.34601
363760.0000    0.28566
363800.0000    1.44732
363840.0000    1.20465
363880.0000    1.31110
363920.0000    1.38625
363960.0000    1.38360
364000.0000    1.43872
364040.0000    1.44652
364080.0000    1.54301
364120.0000    1.21919
364160.0000    1.10946
364200.0000    1.02690
364240.0000    1.28647
364280.0000    1.38637
364320.0000    1.32310
364360.0000    1.21392
364400.0000    1.44367
364440.0000    2.80270
364480.0000    1.97526
364520.0000    2.11494
364560.0000    2.10085
364600.0000    1.87658
364640.0000    2.49858
364680.0000    1.95618
364720.0000    2.81581
364760.0000    1.95171
364800.0000    2.30959
364840.0000    1.57277
364880.0000    2.62575
364920.0000    2.81279
364960.0000    1.97645
365000.0000    2.00594
365040.0000    1.79393
365080.0000    2.02293
365120.0000    1.84611
365160.0000    1.83716
365200.0000    1.28902
365240.0000    1.64662
365280.0000    2.64619
365320.0000    2.05144
365360.0000    1.68469
365400.0000    2.53879
365440.0000    2.35436
365480.0000    3.05307
365520.0000    3.08004
365560.0000    2.23142
365600.0000    1.91041
365640.0000    2.40601
365680.0000    2.29017
365720.0000    1.80837
365760.0000    2.39999
365800.0000    2.15543
365840.0000    1.83728
365880.0000    1.54041
365920.0000    1.90820
365960.0000    1.86510
366000.0000    1.63842
366040.0000    2.72986
366080.0000    2.08381
366120.0000    2.13612
366160.0000    1.98681
366200.0000    1.11064
366240.0000    1.60175
366280.0000    0.93315
366320.0000    0.88371
366360.0000    1.45330
366400.0000    1.36881
366440.0000    1.31275
366480.0000    1.64980
366520.0000    0.38945
366560.0000    0.68181
366600.0000    0.90989
366640.0000    1.36881
366680.0000    1.18165
366720.0000    0.84031
366760.0000    1.37468
366800.0000    0.92600
366840.0000    1.62383
366880.0000    1.34777
366920.0000    0.95678
366960.0000    1.51663
367000.0000    1.36700
367040.0000    0.80778
367080.0000    0.91924
367120.0000    1.35740
367160.0000    1.66469
367200.0000    1.49647
367240.0000    1.70666
367280.0000    1.78440
367320.0000    1.40890
367360.0000    2.57727
367400.0000    1.99877
367440.0000    1.48056
367480.0000    1.80084
367520.0000    1.27747
367560.0000    1.87627
367600.0000    1.81373
367640.0000    2.01683
367680.0000    1.22896
367720.0000    1.59418
367760.0000    1.25013
367800.0000    1.59706
367840.0000    1.79592
367880.0000    2.14486
367920.0000    2.04655
367960.0000    2.73697
368000.0000    1.71852
368040.0000    1.30349
368080.0000    0.86267
368120.0000    1.81410
368160.0000    1.32872
368200.0000    0.48248
368240.0000    1.26472
368280.0000    0.54355
368320.0000    0.91330
368360.0000    1.08035
368400.0000    0.84154
368440.0000    1.06556
368480.0000    0.79015
368520.0000    0.45141
368560.0000    0.68433
368600.0000    0.41203
368640.0000    0.66724
368680.0000    1.16291
368720.0000    1.32979
368760.0000    1.12951
368800.0000    0.87017
368840.0000    0.22202
368880.0000   -0.10638
368920.0000    0.78278
368960.0000   -0.15825
369000.0000   -0.11378
369040.0000   -0.33305
369080.0000   -0.02228
369120.0000    0.64640
369160.0000    0.69910
369200.0000    1.24699
369240.0000    0.74863
369280.0000    1.11943
369320.0000    0.64164
369360.0000    0.41877
369400.0000    0.70591
369440.0000    0.42165
369480.0000    0.14155
369520.0000    0.16676
369560.0000    0.52823
369600.0000    0.26116
369640.0000    0.16714
369680.0000    0.12018
369720.0000    0.16686
369760.0000   -0.34025
369800.0000    0.64362
369840.0000    0.02158
369880.0000    0.55004
369920.0000    0.89834
369960.0000    0.87657
370000.0000    1.04993
370040.0000    1.15987
370080.0000    1.76966
370120.0000    0.57629
370160.0000    0.93217
370200.0000    0.65364
370240.0000    0.35203
370280.0000   -0.09445
370320.0000    0.36542
370360.0000   -0.19183
370400.0000    0.73729
370440.0000    1.09768
370480.0000    1.28319
370520.0000    0.74708
370560.0000    0.48354
370600.0000    1.01306
370640.0000    0.73870
370680.0000    0.60444
370720.0000    0.10646
370760.0000    0.89323
370800.0000    0.87337
370840.0000    0.56297
370880.0000    0.46172
370920.0000    0.20819
370960.0000    0.62522
371000.0000    0.88506
371040.0000    0.32819
371080.0000   -0.05908
371120.0000    0.59829
371160.0000    0.50493
371200.0000    0.52023
371240.0000    0.81766
371280.0000    0.19682
371320.0000   -0.03378
371360.0000    0.78948
371400.0000    1.03825
371440.0000    0.23026
371480.0000    0.62666
371520.0000   -0.43388
371560.0000    0.01673
371600.0000    0.17004
371640.0000    0.07011
371680.0000    0.78527
371720.0000    0.68129
371760.0000    0.59959
371800.0000    0.42148
371840.0000    0.34353
371880.0000    0.64065
371920.0000    0.17948
371960.0000    0.07023
372000.0000    0.23558
372040.0000    0.35750
372080.0000    0.59139
372120.0000    0.68087
372160.0000    0.69360
372200.0000    0.93224
372240.0000    0.70177
372280.0000    1.45604
372320.0000    1.28239
372360.0000    0.88843
372400.0000    1.08219
372440.0000    0.85445
372480.0000    0.24605
372520.0000    0.21268
372560.0000    0.67307
372600.0000   -0.14035
372640.0000    1.37371
372680.0000    0.15309
372720.0000    0.58602
372760.0000    0.58497
372800.0000    0.51801
372840.0000   -0.05191
372880.0000    0.65682
372920.0000    0.36930
372960.0000    0.85080
373000.0000    1.01000
373040.0000    0.72386
373080.0000    0.74665
373120.0000    0.69938
373160.0000    1.43240
373200.0000    0.71176
373240.0000    0.18316
373280.0000    0.32029
373320.0000    0.46853
373360.0000    0.12873
373400.0000    0.93870
373440.0000    0.14982
373480.0000    0.08019
373520.0000    0.79167
373560.0000   -0.20348
373600.0000    0.47587
373640.0000    0.85683
373680.0000    0.26902
373720.0000    0.21310
373760.0000    0.65904
373800.0000   -0.08591
373840.0000    1.00298
373880.0000    0.37639
373920.0000    0.95742
373960.0000    1.25574
374000.0000    0.70825
374040.0000    0.83167
374080.0000    0.80837
374120.0000    0.25000
374160.0000    0.35826
374200.0000    0.35177
374240.0000    0.20786
374280.0000    0.38404
374320.0000    0.49538
374360.0000    0.76083
374400.0000    0.35376
374440.0000    0.02549
374480.0000    0.49240
374520.0000    0.38638
374560.0000    1.05977
374600.0000    0.37438
374640.0000    0.24756
374680.0000   -0.01454
374720.0000    0.33392
374760.0000   -0.54925
374800.0000   -0.23363
374840.0000    0.19837
374880.0000    0.22033
374920.0000    0.68722
374960.0000    0.63366
375000.0000    0.32137
375040.0000    0.78118
375080.0000    0.36889
375120.0000    0.06190
375160.0000    0.40357
375200.0000    0.30241
375240.0000    1.19383
375280.0000   -0.34225
375320.0000    0.26815
375360.0000   -0.12308
375400.0000    0.39209
375440.0000   -0.10828
375480.0000   -0.13584
375520.0000    0.30400
375560.0000    0.20165
375600.0000    1.04714
375640.0000   -0.10220
375680.0000    0.33738
375720.0000    0.39657
375760.0000    1.08170
375800.0000    0.34492
375840.0000    0.89194
375880.0000    1.41991
375920.0000    0.43278
375960.0000    0.50047
376000.0000    0.78910
376040.0000    0.93341
376080.0000    0.66746
376120.0000    1.07037
376160.0000    0.46383
376200.0000    0.61529
376240.0000   -0.00642
376280.0000    0.25948
376320.0000    0.75821
376360.0000    1.68303
376400.0000    0.71486
376440.0000    0.60488
376480.0000    0.71042
376520.0000    0.65879
376560.0000    0.43512
376600.0000    0.43713
376640.0000    0.27259
376680.0000    0.14482
376720.0000    0.35041
376760.0000    0.30226
376800.0000   -0.06827
376840.0000    0.02613
376880.0000    0.00279
376920.0000    1.38746
376960.0000    0.93518
377000.0000    0.91239
377040.0000    1.07723
377080.0000    1.29020
377120.0000    0.87666
377160.0000    0.85934
377200.0000    0.89226
377240.0000    1.38183
377280.0000    1.29548
377320.0000    0.95652
377360.0000    0.38644
377400.0000    0.00202
377440.0000    0.64475
377480.0000    0.69468
377520.0000    0.15829
377560.0000    0.50534
377600.0000    0.54561
377640.0000    0.79539
377680.0000    0.22537
377720.0000    0.07339
377760.0000    0.90769
377800.0000    0.77178
377840.0000    0.91171
377880.0000    1.21510
377920.0000    1.19729
377960.0000    0.66786
378000.0000    0.94079
378040.0000    0.59943
378080.0000    0.97836
378120.0000    0.57422
378160.0000    0.69315
378200.0000    1.51884
378240.0000    0.52879
378280.0000    1.29395
378320.0000    1.17990
378360.0000    0.90745
378400.0000    1.12476
378440.0000    1.06691
378480.0000    1.14360
378520.0000    0.53764
378560.0000    1.22761
378600.0000    0.98706
378640.0000    0.26316
378680.0000    0.39527
378720.0000    0.59000
378760.0000    0.32422
378800.0000    1.39400
378840.0000    0.88572
378880.0000    1.33874
378920.0000    0.94990
378960.0000    0.69640
379000.0000    0.75661
379040.0000    0.25779
379080.0000    0.36330
379120.0000   -0.21946
379160.0000    0.33442
379200.0000   -0.74340
379240.0000   -0.57044
379280.0000   -0.75484
379320.0000   -0.34130
379360.0000   -0.32269
379400.0000   -0.25214
379440.0000    0.70245
379480.0000   -0.12356
379520.0000   -0.08260
379560.0000   -0.45011
379600.0000   -0.08434
379640.0000    0.15219
379680.0000    0.36642
379720.0000    0.32381
379760.0000    0.97575
379800.0000    1.20974
379840.0000    0.53495
379880.0000    1.34000
379920.0000    1.41405
379960.0000    0.60172
380000.0000    0.78750
380040.0000    0.31121
380080.0000    0.52518
380120.0000    0.61017
380160.0000    1.15356
380200.0000   -0.20292
380240.0000   -0.14302
380280.0000    0.38129
380320.0000    0.37664
380360.0000    0.32390
380400.0000    0.61615
380440.0000    0.20854
380480.0000    0.11952
380520.0000    0.75501
380560.0000    0.57276
380600.0000    1.01897
380640.0000    0.89141
380680.0000    1.42799
380720.0000    0.76520
380760.0000    0.69302
380800.0000    0.38788
380840.0000    0.84107
380880.0000    0.39595
380920.0000    0.80577
380960.0000    1.88144
381000.0000    0.72136
381040.0000    0.67465
381080.0000    0.09014
381120.0000    0.36400
381160.0000    0.15205
381200.0000   -0.01006
381240.0000    0.11886
381280.0000    0.34936
381320.0000    0.57917
381360.0000    0.37348
381400.0000    0.36631
381440.0000    0.53174
381480.0000    0.48677
381520.0000   -0.22328
381560.0000    0.44794
381600.0000    0.30516
381640.0000    0.46997
381680.0000   -0.22782
381720.0000    0.59531
381760.0000    0.93208
381800.0000    0.01888
381840.0000    0.05622
381880.0000   -0.03025
381920.0000    0.96677
381960.0000    0.63761
382000.0000    0.60335
382040.0000    0.52218
382080.0000    1.08589
382120.0000    0.65149
382160.0000    1.32141
382200.0000    1.09178
382240.0000    1.08379
382280.0000    0.88934
382320.0000    0.65933
382360.0000    0.52270
382400.0000    0.95292
382440.0000    0.46616
382480.0000    0.17062
382520.0000    1.22626
382560.0000    0.86076
382600.0000    1.14486
382640.0000    0.85649
382680.0000    0.66294
382720.0000    1.40709
382760.0000    0.44217
382800.0000    0.29990
382840.0000    0.73203
382880.0000    0.46185
382920.0000   -0.02021
382960.0000    1.20891
383000.0000    1.37688
383040.0000    0.17784
383080.0000    1.23996
383120.0000    1.40440
383160.0000    0.60699
383200.0000    1.14444
383240.0000    1.24613
383280.0000    0.43485
383320.0000    0.44368
383360.0000    0.86484
383400.0000    0.48635
383440.0000    0.68664
383480.0000    1.44037
383520.0000    1.36967
383560.0000    1.33530
383600.0000    0.53373
383640.0000    0.52738
383680.0000    1.20688
383720.0000    1.44862
383760.0000    1.04785
383800.0000    1.54238
383840.0000    1.32754
383880.0000    1.57363
383920.0000    1.65950
383960.0000    1.68439
384000.0000    2.04094
384040.0000    1.60261
384080.0000    1.08540
384120.0000    1.76837
384160.0000    1.44851
384200.0000    1.04683
384240.0000    0.85235
384280.0000    0.93221
384320.0000    0.84987
384360.0000    1.64976
384400.0000    2.25610
384440.0000    1.98570
384480.0000    1.67041
384520.0000    2.14284
384560.0000    1.81739
384600.0000    2.31720
384640.0000    1.55692
384680.0000    1.63634
384720.0000    1.09838
384760.0000    0.79275
384800.0000    2.20398
384840.0000    1.72791
384880.0000    2.31149
384920.0000    2.23161
384960.0000    2.20487
385000.0000    2.36394
385040.0000    2.07604
385080.0000    2.42478
385120.0000    1.52737
385160.0000    1.55230
385200.0000    2.36925
385240.0000    2.58508
385280.0000    2.09413
385320.0000    1.76024
385360.0000    2.01601
385400.0000    1.58761
385440.0000    2.28656
385480.0000    1.81628
385520.0000    2.62180
385560.0000    2.00629
385600.0000    2.10969
385640.0000    1.70162
385680.0000    1.57274
385720.0000    1.53446
385760.0000    1.55423
385800.0000    1.06656
385840.0000    0.97197
385880.0000    0.50629
385920.0000    0.38516
385960.0000    1.21702
386000.0000    0.29570
386040.0000    0.64462
386080.0000    0.55405
386120.0000    0.52736
386160.0000    1.31607
386200.0000    0.56764
386240.0000    1.17145
386280.0000    0.95906
386320.0000    0.53697
386360.0000    0.33214
386400.0000    0.02622
386440.0000    0.23023
386480.0000    0.96840
386520.0000    0.57843
386560.0000    1.66184
386600.0000    0.89642
386640.0000    1.21701
386680.0000    0.52880
386720.0000    0.92056
386760.0000    0.52874
386800.0000    0.86186
386840.0000    0.84827
386880.0000    0.65006
386920.0000    1.22918
386960.0000    1.20952
387000.0000    0.87644
387040.0000    0.80436
387080.0000    1.10815
387120.0000    0.21435
387160.0000    1.05302
387200.0000    0.44399
387240.0000    1.66260
387280.0000    0.88549
387320.0000    0.93923
387360.0000    0.46490
387400.0000    0.35245
387440.0000    0.65282
387480.0000    0.96283
387520.0000    0.98195
387560.0000    0.73855
387600.0000    0.68919
387640.0000    0.45589
387680.0000    0.74994
387720.0000    0.74912
387760.0000    0.55948
387800.0000    0.32209
387840.0000    0.53885
387880.0000    0.91357
387920.0000    0.93162
387960.0000    0.19857
388000.0000    1.19650
388040.0000    1.92921
388080.0000    1.29920
388120.0000    2.16275
388160.0000    1.25981
388200.0000    1.26373
388240.0000    0.21004
388280.0000    0.48001
388320.0000    1.10195
388360.0000    1.17799
388400.0000    0.63751
388440.0000    0.93459
388480.0000    1.07715
388520.0000    1.26080
388560.0000    1.15615
388600.0000    0.89975
388640.0000    1.39537
388680.0000    0.95138
388720.0000    0.32982
388760.0000    1.05715
388800.0000    1.34876
388840.0000    0.88125
388880.0000    0.71128
388920.0000    1.14910
388960.0000    0.42970
389000.0000    0.77727
389040.0000    0.07027
389080.0000    0.51431
389120.0000    1.16390
389160.0000    1.13907
389200.0000    0.48845
389240.0000    0.85551
389280.0000    0.76113
389320.0000    1.54426
389360.0000    1.07978
389400.0000    1.57488
389440.0000    1.04301
389480.0000    0.95608
389520.0000    1.24482
389560.0000    0.72777
389600.0000    0.32495
389640.0000    0.78655
389680.0000    0.77060
389720.0000    0.33871
389760.0000    0.15854
389800.0000   -0.50999
389840.0000    0.73675
389880.0000    0.42772
389920.0000    0.20648
389960.0000    0.20238
390000.0000    0.55697
390040.0000    0.87359
390080.0000    0.62703
390120.0000    0.84778
390160.0000    0.61150
390200.0000    0.40286
390240.0000    0.95583
390280.0000    0.73896
390320.0000   -0.01811
390360.0000    0.35375
390400.0000    0.77519
390440.0000    0.13653
390480.0000    0.88438
390520.0000   -0.04722
390560.0000    0.69658
390600.0000   -0.41734
390640.0000    0.91405
390680.0000    0.29640
390720.0000   -0.01940
390760.0000    0.05288
390800.0000    1.07886
390840.0000    0.25894
390880.0000    1.16982
390920.0000    0.95020
390960.0000   -0.03698
391000.0000    0.06259
391040.0000    0.16419
391080.0000   -0.19181
391120.0000    0.87392
391160.0000    0.58842
391200.0000    0.76640
391240.0000    1.28604
391280.0000    1.08520
391320.0000    1.12636
391360.0000    0.23802
391400.0000   -0.21438
391440.0000   -0.31161
391480.0000    0.77820
391520.0000    0.96906
391560.0000    1.09145
391600.0000    0.90922
391640.0000    1.51695
391680.0000    2.17039
391720.0000    1.69694
391760.0000    1.19512
391800.0000    1.84313
391840.0000    1.31561
391880.0000    1.74463
391920.0000    1.97794
391960.0000    1.58464
392000.0000    2.56616
392040.0000    1.86052
392080.0000    1.66443
392120.0000    1.86810
392160.0000    2.32339
392200.0000    1.71463
392240.0000    1.60673
392280.0000    1.71863
392320.0000    1.95656
392360.0000    2.42030
392400.0000    1.34818
392440.0000    2.12585
392480.0000    2.17055
392520.0000    1.15098
392560.0000    1.59023
392600.0000    1.34230
392640.0000    2.20773
392680.0000    1.73891
392720.0000    2.14092
392760.0000    2.20638
392800.0000    2.11878
392840.0000    1.52387
392880.0000    1.07907
392920.0000    1.26397
392960.0000    2.24777
393000.0000    2.31850
393040.0000    2.30671
393080.0000    1.96048
393120.0000    2.23255
393160.0000    2.31433
393200.0000    1.43078
393240.0000    2.03408
393280.0000    1.80862
393320.0000    0.61109
393360.0000    1.30833
393400.0000    1.90072
393440.0000    1.32055
393480.0000    1.79749
393520.0000    1.35665
393560.0000    1.28421
393600.0000    0.94578
393640.0000    1.16573
393680.0000    1.55994
393720.0000    0.55989
393760.0000    0.56811
393800.0000    1.93225
393840.0000    1.45401
393880.0000    2.03656
393920.0000    1.96234
393960.0000    1.46761
394000.0000    2.18980
394040.0000    1.78067
394080.0000    1.56731
394120.0000    2.51988
394160.0000    2.01049
394200.0000    2.11869
394240.0000    1.92468
394280.0000    1.23327
394320.0000    1.15977
394360.0000    1.67405
394400.0000    2.50895
394440.0000    2.41145
394480.0000    2.54832
394520.0000    2.61418
394560.0000    2.62834
394600.0000    2.54645
394640.0000    2.73468
394680.0000    2.16119
394720.0000    1.83564
394760.0000    1.93405
394800.0000    2.69194
394840.0000    1.73954
394880.0000    1.61003
394920.0000    1.46096
394960.0000    1.32818
395000.0000    1.70281
395040.0000    1.56171
395080.0000    1.61465
395120.0000    1.05845
395160.0000    1.06338
395200.0000    0.86869
395240.0000    0.85278
395280.0000    0.69538
395320.0000    1.76947
395360.0000    1.69826
395400.0000    1.75020
395440.0000    0.93106
395480.0000    1.93578
395520.0000    1.38832
395560.0000    1.32369
395600.0000    1.16183
395640.0000    0.55220
395680.0000    0.83218
395720.0000    0.99843
395760.0000    1.62020
395800.0000    1.43173
395840.0000    1.28998
395880.0000    1.33424
395920.0000    1.55298
395960.0000    1.34366
396000.0000    1.62879
396040.0000    1.17860
396080.0000    1.86995
396120.0000    2.24314
396160.0000    1.46487
396200.0000    1.27163
396240.0000    1.18906
396280.0000    1.03445
396320.0000    1.59829
396360.0000    0.79314
396400.0000    0.69222
396440.0000    0.97876
396480.0000    1.56655
396520.0000    1.19386
396560.0000    2.21297
396600.0000    1.09526
396640.0000    0.80969
396680.0000    1.46310
396720.0000    1.34052
396760.0000    1.36873
396800.0000    0.34387
396840.0000    0.95652
396880.0000    0.72587
396920.0000    1.50850
396960.0000    1.81143
397000.0000    0.76063
397040.0000    1.35989
397080.0000    1.67891
397120.0000    0.80583
397160.0000    0.32377
397200.0000    0.41829
397240.0000    1.38744
397280.0000   -0.06455
397320.0000    0.60749
397360.0000    0.14332
397400.0000   -0.36416
397440.0000    0.82109
397480.0000    0.72262
397520.0000    0.50749
397560.0000    0.10278
397600.0000    0.52412
397640.0000    0.78757
397680.0000    0.51984
397720.0000    0.82722
397760.0000    0.92787
397800.0000    1.17536
397840.0000    2.36169
397880.0000    2.97113
397920.0000    2.56547
397960.0000    2.14632
398000.0000    2.55739
398040.0000    2.25830
398080.0000    2.89209
398120.0000    2.68582
398160.0000    2.10754
398200.0000    2.53391
398240.0000    2.21588
398280.0000    2.95922
398320.0000    1.85972
398360.0000    3.12491
398400.0000    2.50735
398440.0000    2.63915
398480.0000    1.79626
398520.0000    2.42851
398560.0000    1.60614
398600.0000    2.29566
398640.0000    2.64644
398680.0000    2.55764
398720.0000    1.52462
398760.0000    3.09483
398800.0000    2.99051
398840.0000    2.36974
398880.0000    2.60937
398920.0000    2.67157
398960.0000    2.63123
399000.0000    2.55702
399040.0000    2.88393
399080.0000    2.19843
399120.0000    2.18684
399160.0000    2.23524
399200.0000    2.14796
399240.0000    2.00663
399280.0000    2.60621
399320.0000    2.96499
399360.0000    2.61570
399400.0000    2.27822
399440.0000    2.35752
399480.0000    2.83700
399520.0000    2.63496
399560.0000    2.74658
399600.0000    2.55949
399640.0000    2.98415
399680.0000    3.01379
399720.0000    2.08207
399760.0000    3.02983
399800.0000    2.00036
399840.0000    1.79697
399880.0000    3.06437
399920.0000    2.60616
399960.0000    2.95891
400000.0000    2.39863
400040.0000    2.23610
400080.0000    2.33819
400120.0000    2.65254
400160.0000    2.51138
400200.0000    2.70839
400240.0000    2.55341
400280.0000    2.52601
400320.0000    2.21634
400360.0000    2.38987
400400.0000    1.82106
400440.0000    2.44096
400480.0000    1.28261
400520.0000    0.81578
400560.0000    2.77340
400600.0000    1.83975
400640.0000    1.64700
400680.0000    1.84102
400720.0000    1.24406
400760.0000    1.66544
400800.0000    2.48784
400840.0000    1.40195
400880.0000    1.40480
400920.0000    1.44939
400960.0000    1.64044
401000.0000    1.71709
401040.0000    1.36705
401080.0000    1.90000
401120.0000    1.58634
401160.0000    2.33192
401200.0000    1.47083
401240.0000    1.25853
401280.0000    2.36465
401320.0000    2.30350
401360.0000    2.31111
401400.0000    1.94917
401440.0000    1.96125
401480.0000    2.24630
401520.0000    2.71337
401560.0000    2.13010
401600.0000    1.38313
401640.0000    2.62720
401680.0000    2.66573
401720.0000    2.02482
401760.0000    1.78435
401800.0000    2.38731
401840.0000    1.52762
401880.0000    1.63199
401920.0000    1.58140
401960.0000    1.51455
402000.0000    1.91046
402040.0000    1.53217
402080.0000    1.74429
402120.0000    1.57577
402160.0000    1.94783
402200.0000    1.80283
402240.0000    1.52520
402280.0000    1.91733
402320.0000    2.48575
402360.0000    2.39892
402400.0000    2.21742
402440.0000    2.27307
402480.0000    2.95862
402520.0000    2.28496
402560.0000    2.82399
402600.0000    2.04600
402640.0000    2.89029
402680.0000    2.11526
402720.0000    2.56702
402760.0000    2.06986
402800.0000    1.51864
402840.0000    1.98432
402880.0000    2.30600
402920.0000    2.19887
402960.0000    2.44829
403000.0000    1.89572
403040.0000    2.13744
403080.0000    2.06330
403120.0000    2.06031
403160.0000    1.84615
403200.0000    1.92082
403240.0000    2.23667
403280.0000    2.30129
403320.0000    1.84965
403360.0000    1.83399
403400.0000    1.62415
403440.0000    2.37580
403480.0000    1.93970
403520.0000    2.19878
403560.0000    1.30025
403600.0000    1.32698
403640.0000    1.10038
403680.0000    0.93411
403720.0000    1.80169
403760.0000    2.10613
403800.0000    1.68787
403840.0000    2.54151
403880.0000    2.10528
403920.0000    2.39492
403960.0000    2.08344
404000.0000    2.31767
404040.0000    1.71573
404080.0000    2.18960
404120.0000    1.30219
404160.0000    1.64176
404200.0000    1.54544
404240.0000    1.63765
404280.0000    1.65646
404320.0000    2.12681
404360.0000    1.52702
404400.0000    1.56271
404440.0000    1.61606
404480.0000    1.86314
404520.0000    1.90645
404560.0000    1.33665
404600.0000    1.91421
404640.0000    1.77080
404680.0000    1.29538
404720.0000    1.68020
404760.0000    1.57686
404800.0000    1.28020
404840.0000    0.78144
404880.0000    1.95339
404920.0000    1.82523
404960.0000    1.86271
405000.0000    0.89391
405040.0000    1.29169
405080.0000    1.52473
405120.0000    1.68611
405160.0000    1.73364
405200.0000    1.89141
405240.0000    2.07918
405280.0000    2.08695
405320.0000    1.86503
405360.0000    1.52739
405400.0000    2.21270
405440.0000    1.75881
405480.0000    1.85374
405520.0000    1.94674
405560.0000    2.64687
405600.0000    2.06558
405640.0000    1.14878
405680.0000    2.02969
405720.0000    1.83219
405760.0000    1.11785
405800.0000    1.05387
405840.0000    1.27651
405880.0000    1.17476
405920.0000    1.29508
405960.0000    1.28781
406000.0000    1.18364
406040.0000    2.08094
406080.0000    2.53437
406120.0000    2.73604
406160.0000    2.92919
406200.0000    1.79917
406240.0000    2.41085
406280.0000    1.51941
406320.0000    1.52208
406360.0000    1.52485
406400.0000    2.34303
406440.0000    2.12911
406480.0000    1.68108
406520.0000    1.96547
406560.0000    2.09416
406600.0000    1.43801
406640.0000    1.81383
406680.0000    1.50892
406720.0000    1.69748
406760.0000    1.74984
406800.0000    2.19273
406840.0000    2.03970
406880.0000    2.46475
406920.0000    1.61480
406960.0000    1.87168
407000.0000    2.12770
407040.0000    1.36820
407080.0000    1.92729
407120.0000    2.07335
407160.0000    0.96646
407200.0000    0.70554
407240.0000    1.27836
407280.0000    1.63573
407320.0000    1.06903
407360.0000    0.79899
407400.0000    0.58656
407440.0000    1.58995
407480.0000    1.97320
407520.0000    1.52964
407560.0000    1.73653
407600.0000    1.52261
407640.0000    0.73069
407680.0000    0.58841
407720.0000    1.30253
407760.0000    1.31961
407800.0000    1.02060
407840.0000    1.16786
407880.0000    1.46212
407920.0000    0.78284
407960.0000    1.58841
408000.0000    0.93636
408040.0000    1.75012
408080.0000    2.02017
408120.0000    1.06535
408160.0000    0.77437
408200.0000    0.93213
408240.0000    1.31697
408280.0000    2.03824
408320.0000    1.21237
408360.0000    1.47258
408400.0000    1.02959
408440.0000    0.93765
408480.0000    1.31736
408520.0000    1.33322
408560.0000    1.61239
408600.0000    1.85474
408640.0000    1.38399
408680.0000    1.69725
408720.0000    1.96387
408760.0000    2.32597
408800.0000    1.53028
408840.0000    2.13082
408880.0000    2.29235
408920.0000    2.45659
408960.0000    1.89130
409000.0000    2.17120
409040.0000    1.45053
409080.0000    1.26333
409120.0000    1.32305
409160.0000    1.84797
409200.0000    2.44524
409240.0000    0.79588
409280.0000    0.94120
409320.0000    1.24501
409360.0000    1.50343
409400.0000    1.40701
409440.0000    2.15168
409480.0000    2.05149
409520.0000    1.98170
409560.0000    1.74868
409600.0000    1.48859
409640.0000    1.77625
409680.0000    2.21300
409720.0000    2.53752
409760.0000    1.38048
409800.0000    2.21407
409840.0000    1.51597
409880.0000    1.61550
409920.0000    1.67506
409960.0000    2.02680
410000.0000    1.49935
410040.0000    1.83648
410080.0000    1.66209
410120.0000    2.15272
410160.0000    1.89730
410200.0000    1.50498
410240.0000    1.69224
410280.0000    1.37449
410320.0000    1.38459
410360.0000    1.63802
410400.0000    1.20585
410440.0000    1.73386
410480.0000    1.66426
410520.0000    2.12371
410560.0000    1.90686
410600.0000    1.62585
410640.0000    1.83644
410680.0000    1.35048
410720.0000    1.43304
410760.0000    1.09956
410800.0000    2.00071
410840.0000    1.35165
410880.0000    1.78455
410920.0000    1.79534
410960.0000    0.70616
411000.0000    0.39415
411040.0000    0.91143
411080.0000    1.73299
411120.0000    1.36015
411160.0000    1.67784
411200.0000    1.22665
411240.0000    0.94113
411280.0000    1.72506
411320.0000    1.39417
411360.0000    1.12349
411400.0000    0.67116
411440.0000    1.24005
411480.0000    0.94195
411520.0000    1.29683
411560.0000    1.15537
411600.0000    0.90704
411640.0000    1.16911
411680.0000    1.12408
411720.0000    0.72705
411760.0000    1.21949
411800.0000    1.74492
411840.0000    1.60129
411880.0000    1.53727
411920.0000    1.33563
411960.0000    1.17789
412000.0000    0.87364
412040.0000    1.76184
412080.0000    1.56934
412120.0000    0.96496
412160.0000    0.63070
412200.0000    0.50355
412240.0000    0.51547
412280.0000    2.06125
412320.0000    2.67331
412360.0000    1.96094
412400.0000    1.69236
412440.0000    0.41490
412480.0000    1.74884
412520.0000    1.33961
412560.0000    1.74556
412600.0000    1.24172
412640.0000    1.46631
412680.0000    1.54278
412720.0000    1.27344
412760.0000    1.18639
412800.0000    1.08157
412840.0000    2.05803
412880.0000    1.13527
412920.0000    0.48875
412960.0000    1.58700
413000.0000    1.71646
413040.0000    0.90872
413080.0000    0.79076
413120.0000    1.37187
413160.0000    1.06998
413200.0000    1.01764
413240.0000    1.71655
413280.0000    1.96894
413320.0000    2.64767
413360.0000    2.39685
413400.0000    2.20510
413440.0000    1.93113
413480.0000    1.73847
413520.0000    1.52494
413560.0000    2.49876
413600.0000    1.84678
413640.0000    1.83826
413680.0000    1.42056
413720.0000    1.77756
413760.0000    1.87913
413800.0000    2.44749
413840.0000    1.92798
413880.0000    2.31735
413920.0000    2.09908
413960.0000    1.88392
414000.0000    1.26805
414040.0000    1.72211
414080.0000    1.60182
414120.0000    2.07947
414160.0000    1.38782
414200.0000    1.33145
414240.0000    1.88483
414280.0000    1.35587
414320.0000    1.28173
414360.0000    1.71235
414400.0000    1.42505
414440.0000    1.47370
414480.0000    1.48631
414520.0000    1.84480
414560.0000    1.43488
414600.0000    1.66239
414640.0000    1.74330
414680.0000    0.64294
414720.0000    1.67457
414760.0000    0.17214
414800.0000    1.02626
414840.0000    0.67580
414880.0000    0.93187
414920.0000    0.61008
414960.0000    0.79254
415000.0000    0.20217
415040.0000    1.17516
415080.0000    1.13952
415120.0000    0.85449
415160.0000    0.56946
415200.0000    1.47364
415240.0000    1.74808
415280.0000    1.57348
415320.0000    1.58599
415360.0000    1.87650
415400.0000    1.23857
415440.0000    1.47394
415480.0000    1.34378
415520.0000    1.71759
415560.0000    1.81376
415600.0000    1.20577
415640.0000    1.74428
415680.0000    1.98025
415720.0000    2.59255
415760.0000    2.82690
415800.0000    2.97526
415840.0000    2.01538
415880.0000    3.22982
415920.0000    2.62602
415960.0000    2.37353
416000.0000    2.43140
416040.0000    1.95908
416080.0000    2.35438
416120.0000    2.57422
416160.0000    3.03772
416200.0000    2.37961
416240.0000    2.91704
416280.0000    1.66574
416320.0000    2.30520
416360.0000    1.50388
416400.0000    2.48613
416440.0000    2.18238
416480.0000    2.24663
416520.0000    1.48950
416560.0000    1.66287
416600.0000    1.38102
416640.0000    1.22030
416680.0000    0.40118
416720.0000    1.56154
416760.0000    1.36569
416800.0000    0.50448
416840.0000    0.91210
416880.0000    1.09388
416920.0000    0.87576
416960.0000    1.18747
417000.0000    0.80922
417040.0000    1.25835
417080.0000    0.96036
417120.0000    1.48854
417160.0000    0.99887
417200.0000    1.12913
417240.0000    1.23679
417280.0000    1.25265
417320.0000    1.93604
417360.0000    2.40009
417400.0000    2.36604
417440.0000    2.21146
417480.0000    1.53807
417520.0000    2.71651
417560.0000    2.17889
417600.0000    2.00856
417640.0000    2.34121
417680.0000    0.47967
417720.0000    0.15157
417760.0000    0.71480
417800.0000    1.75843
417840.0000    0.76932
417880.0000    1.08770
417920.0000    1.66479
417960.0000    1.22055
418000.0000    1.10126
418040.0000    1.56150
418080.0000    1.42694
418120.0000    1.57244
418160.0000    1.69259
418200.0000    1.22890
418240.0000    0.69493
418280.0000    0.97640
418320.0000    0.82319
418360.0000    1.00293
418400.0000    0.41785
418440.0000    0.09973
418480.0000    1.71028
418520.0000    1.39997
418560.0000    1.79797
418600.0000    2.12989
418640.0000    2.08981
418680.0000    1.89296
418720.0000    2.55826
418760.0000    2.59820
418800.0000    1.84739
418840.0000    1.45033
418880.0000    1.31680
418920.0000    1.45942
418960.0000    0.76690
419000.0000    1.05045
419040.0000    0.24127
419080.0000    1.19405
419120.0000    1.73600
419160.0000    1.44745
419200.0000    1.45967
419240.0000    1.94462
419280.0000    1.33668
419320.0000    1.27337
419360.0000    1.48488
419400.0000    1.64447
419440.0000    1.39169
419480.0000    1.47399
419520.0000    0.82819
419560.0000    1.53466
419600.0000    0.87192
419640.0000    1.22878
419680.0000    1.12978
419720.0000    0.30936
419760.0000    1.61131
419800.0000    1.57128
419840.0000    0.92156
419880.0000    0.70466
419920.0000    1.33176
419960.0000    1.32208
420000.0000    0.69071
420040.0000    1.31730
420080.0000    0.91778
420120.0000    0.57623
420160.0000    0.84518
420200.0000    0.52631
420240.0000    0.80680
420280.0000    1.03736
420320.0000    0.52965
420360.0000    0.24498
420400.0000    0.47088
420440.0000    0.88152
420480.0000    1.38698
420520.0000    1.56454
420560.0000    1.50407
420600.0000    1.58719
420640.0000    0.97672
420680.0000    1.52804
420720.0000    1.43133
420760.0000    1.56286
420800.0000    1.60940
420840.0000    1.38031
420880.0000    1.77369
420920.0000    2.11043
420960.0000    2.28512
421000.0000    1.89209
421040.0000    2.44247
421080.0000    1.84425
421120.0000    1.96922
421160.0000    1.75321
421200.0000    2.03359
421240.0000    1.61811
421280.0000    1.74516
421320.0000    1.83477
421360.0000    1.71771
421400.0000    1.81524
421440.0000    1.98534
421480.0000    1.50790
421520.0000    1.94672
421560.0000    1.56044
421600.0000    1.76939
421640.0000    1.59047
421680.0000    1.38286
421720.0000    1.21837
421760.0000    1.74546
421800.0000    1.09337
421840.0000    1.47284
421880.0000    1.08549
421920.0000    0.85152
421960.0000    1.11723
422000.0000    1.33280
422040.0000    1.49077
422080.0000    1.93306
422120.0000    1.78201
422160.0000    1.60800
422200.0000    1.67002
422240.0000    1.65274
422280.0000    1.37585
422320.0000    1.48507
422360.0000    1.33120
422400.0000    1.29211
422440.0000    1.60131
422480.0000    1.34652
422520.0000    1.74796
422560.0000    1.98672
422600.0000    1.95869
422640.0000    1.87212
422680.0000    0.22979
422720.0000    1.05067
422760.0000    0.89524
422800.0000    0.25228
422840.0000    1.47261
422880.0000    0.78564
422920.0000    1.20654
422960.0000    1.26003
423000.0000    1.30230
423040.0000    1.35108
423080.0000    1.28445
423120.0000    1.09311
423160.0000    1.10533
423200.0000    0.82735
423240.0000    1.08621
423280.0000    1.45939
423320.0000    0.91025
423360.0000    1.58508
423400.0000    1.35014
423440.0000    1.20982
423480.0000    0.56234
423520.0000    1.13072
423560.0000    1.04458
423600.0000    1.05841
423640.0000    1.30968
423680.0000    0.97925
423720.0000    0.96260
423760.0000    0.27911
423800.0000    1.75233
423840.0000    1.34639
423880.0000    1.22472
423920.0000    0.84059
423960.0000    0.85056
424000.0000    1.18911
424040.0000    0.46815
424080.0000    0.91517
424120.0000    0.43858
424160.0000    0.88767
424200.0000    0.73983
424240.0000    0.72649
424280.0000    1.29798
424320.0000    0.57535
424360.0000    0.63667
424400.0000    0.81676
424440.0000    0.87109
424480.0000    0.48732
424520.0000    0.89020
424560.0000    0.48468
424600.0000    0.60087
424640.0000    0.95101
424680.0000    0.63555
424720.0000    1.29820
424760.0000    0.05065
424800.0000    1.14619
424840.0000    1.58372
424880.0000    0.28540
424920.0000    0.96039
424960.0000    1.31383
425000.0000    0.72987
425040.0000    0.36448
425080.0000    0.55469
425120.0000   -0.19223
425160.0000    0.28217
425200.0000    1.20161
425240.0000    0.84740
425280.0000    0.57753
425320.0000    0.40718
425360.0000    0.74134
425400.0000   -0.16362
425440.0000   -0.29862
425480.0000    0.05024
425520.0000    0.52082
425560.0000    0.13681
425600.0000    0.64553
425640.0000    0.30240
425680.0000    0.05265
425720.0000    0.73962
425760.0000    0.84870
425800.0000    0.13369
425840.0000    0.97136
425880.0000    0.36536
425920.0000    0.29275
425960.0000    0.34049
426000.0000   -0.28980
426040.0000   -0.29644
426080.0000    1.74831
426120.0000    1.16595
426160.0000    1.27391
426200.0000    0.50823
426240.0000    0.91676
426280.0000    0.40751
426320.0000    0.96245
426360.0000    1.00420
426400.0000    1.04131
426440.0000    0.79169
426480.0000    0.60554
426520.0000    1.36652
426560.0000    0.98411
426600.0000    0.89156
426640.0000    0.72577
426680.0000    0.62052
426720.0000    0.57686
426760.0000    1.06940
426800.0000    0.84918
426840.0000    0.48267
426880.0000    0.88115
426920.0000    0.67591
426960.0000    0.57931
427000.0000    0.56206
427040.0000    0.34387
427080.0000    0.90191
427120.0000    1.17742
427160.0000    0.68568
427200.0000    0.11690
427240.0000    0.31319
427280.0000    0.58380
427320.0000    0.68590
427360.0000    0.47424
427400.0000    1.20745
427440.0000    0.17650
427480.0000    1.46529
427520.0000    1.07442
427560.0000    0.68792
427600.0000    0.08690
427640.0000    0.51064
427680.0000    0.65527
427720.0000    0.65193
427760.0000    0.08578
427800.0000    0.62411
427840.0000    0.70786
427880.0000    0.83806
427920.0000    1.87594
427960.0000    0.97571
428000.0000    1.56769
428040.0000    1.42312
428080.0000    1.91547
428120.0000    1.43555
428160.0000    1.06209
428200.0000    0.83186
428240.0000    1.52583
428280.0000    1.35078
428320.0000    1.54757
428360.0000    1.27553
428400.0000    1.50816
428440.0000    1.12557
428480.0000    1.34870
428520.0000    1.56673
428560.0000    1.44680
428600.0000    1.38954
428640.0000    1.69454
428680.0000    1.49216
428720.0000    1.84614
428760.0000    1.46033
428800.0000    2.17992
428840.0000    1.19512
428880.0000    1.57054
428920.0000    1.53893
428960.0000    1.28899
429000.0000    1.08472
429040.0000    1.75692
429080.0000    1.21100
429120.0000    1.35592
429160.0000    1.17228
429200.0000    0.86090
429240.0000    1.08368
429280.0000    1.12100
429320.0000    0.89149
429360.0000    1.51807
429400.0000    0.98717
429440.0000    1.17217
429480.0000    2.00828
429520.0000    2.20341
429560.0000    1.91169
429600.0000    1.57553
429640.0000    1.36014
429680.0000    1.31883
429720.0000    2.24741
429760.0000    1.95179
429800.0000    1.11470
429840.0000    1.67818
429880.0000    1.60992
429920.0000    1.16690
429960.0000    1.91725
430000.0000    1.37784
430040.0000    2.10716
430080.0000    2.69020
430120.0000    3.15759
430160.0000    2.13475
430200.0000    2.18759
430240.0000    2.41342
430280.0000    3.47008
430320.0000    1.80098
430360.0000    0.99009
430400.0000    1.72601
430440.0000    2.02417
430480.0000    0.77241
430520.0000    1.31987
430560.0000    0.99537
430600.0000    0.84372
430640.0000    0.34623
430680.0000    0.21056
430720.0000    1.11717
430760.0000    0.58654
430800.0000    0.57078
430840.0000    0.03908
430880.0000    0.07762
430920.0000    0.84430
430960.0000    0.19569
431000.0000    0.60140
431040.0000    0.74876
431080.0000    0.69328
431120.0000    0.90323
431160.0000    0.97511
431200.0000    0.94275
431240.0000    0.83138
431280.0000    0.65007
431320.0000    0.20971
431360.0000   -0.22762
431400.0000    0.59136
431440.0000    0.78752
431480.0000    0.42398
431520.0000    0.82712
431560.0000    1.46458
431600.0000    0.95517
431640.0000    0.18394
431680.0000   -0.33386
431720.0000    0.73651
431760.0000    0.74276
431800.0000    0.83861
431840.0000    0.44153
431880.0000    0.54675
431920.0000    0.37500
431960.0000    0.61967
432000.0000    0.68903
432040.0000    0.68204
432080.0000   -0.07940
432120.0000    1.19970
432160.0000    1.44144
432200.0000    0.86740
432240.0000    0.44753
432280.0000    0.39789
432320.0000    0.80768
432360.0000    0.83522
432400.0000    0.77965
432440.0000    0.21064
432480.0000   -0.20480
432520.0000    0.13236
432560.0000   -0.01847
432600.0000    0.66961
432640.0000    0.71351
432680.0000   -0.09429
432720.0000    0.01090
432760.0000    0.24455
432800.0000    0.27125
432840.0000    0.05642
432880.0000    0.68790
432920.0000   -0.72378
432960.0000   -0.03637
433000.0000   -0.04936
433040.0000   -0.99727
433080.0000   -0.00787
433120.0000    0.53264
433160.0000   -0.15829
433200.0000    0.07551
433240.0000    0.80890
433280.0000    0.59531
433320.0000    0.43664
433360.0000    0.93023
433400.0000    0.37486
433440.0000   -0.15176
433480.0000    0.69097
433520.0000    0.98412
433560.0000    0.74804
433600.0000    1.06858
433640.0000    0.40185
433680.0000    1.06936
433720.0000    1.16402
433760.0000    0.86909
433800.0000    0.38677
433840.0000    0.30749
433880.0000    1.02596
433920.0000    0.90788
433960.0000    0.91724
434000.0000    1.12108
434040.0000    1.18442
434080.0000    0.50367
434120.0000    0.27708
434160.0000    0.36847
434200.0000    1.04214
434240.0000    1.21927
434280.0000    1.11664
434320.0000   -0.02138
434360.0000    0.51383
434400.0000    0.50889
434440.0000    0.42906
434480.0000    1.17427
434520.0000    0.50416
434560.0000    0.72913
434600.0000    0.41557
434640.0000    0.45150
434680.0000    0.09172
434720.0000   -0.05179
434760.0000    0.69260
434800.0000    0.54814
434840.0000    1.35482
434880.0000    0.16869
434920.0000    0.61284
434960.0000    0.47321
435000.0000   -0.53664
435040.0000   -0.08325
435080.0000    0.77986
435120.0000    0.42276
435160.0000    1.11618
435200.0000    0.44185
435240.0000   -0.09717
435280.0000   -0.04891
435320.0000    0.75096
435360.0000    0.49041
435400.0000    0.23718
435440.0000    0.38445
435480.0000    0.70659
435520.0000    0.86329
435560.0000    0.32042
435600.0000    1.10561
435640.0000    0.68860
435680.0000    0.35380
435720.0000    1.74922
435760.0000    0.59603
435800.0000    1.54367
435840.0000    1.24167
435880.0000    0.31261
435920.0000    0.88679
435960.0000    1.40717
436000.0000    0.93292
436040.0000    1.29180
436080.0000    1.22736
436120.0000    1.69975
436160.0000    1.13040
436200.0000    1.15572
436240.0000    0.68873
436280.0000    0.67479
436320.0000    1.03472
436360.0000    1.18732
436400.0000    0.86756
436440.0000    0.59643
436480.0000    0.82457
436520.0000    1.29993
436560.0000    0.84143
436600.0000    1.51312
436640.0000    1.42111
436680.0000    1.38351
436720.0000    0.90922
436760.0000    0.79536
436800.0000    1.00146
436840.0000    0.91560
436880.0000    1.22952
436920.0000    1.10617
436960.0000    1.66217
437000.0000    1.69119
437040.0000    0.83932
437080.0000    1.44271
437120.0000    0.79862
437160.0000    1.15614
437200.0000    0.69619
437240.0000    0.85587
437280.0000    1.31230
437320.0000    1.31556
437360.0000    0.43659
437400.0000    0.81871
437440.0000    1.15173
437480.0000    0.61415
437520.0000    0.72918
437560.0000    0.45915
437600.0000    1.15411
437640.0000    0.45005
437680.0000    1.36818
437720.0000    0.86907
437760.0000    1.52633
437800.0000    0.64549
437840.0000    0.84767
437880.0000    1.46753
437920.0000    0.94695
437960.0000    0.27086
438000.0000    1.02877
438040.0000    0.54888
438080.0000    1.40154
438120.0000    1.13700
438160.0000    1.70105
438200.0000    1.16650
438240.0000    1.02949
438280.0000    0.75902
438320.0000    1.14831
438360.0000    1.51110
438400.0000    2.18555
438440.0000    2.02251
438480.0000    1.21661
438520.0000    1.21222
438560.0000    1.91729
438600.0000    2.27653
438640.0000    0.74763
438680.0000    1.20827
438720.0000    1.29389
438760.0000    1.83110
438800.0000    1.94614
438840.0000    2.03243
438880.0000    1.87630
438920.0000    2.10106
438960.0000    1.45050
439000.0000    2.23058
439040.0000    1.76638
439080.0000    1.34797
439120.0000    1.18909
439160.0000    0.72761
439200.0000    1.43795
439240.0000    1.25728
439280.0000    1.53199
439320.0000    1.24031
439360.0000   -0.05531
439400.0000    0.73201
439440.0000    0.69579
439480.0000    0.10322
439520.0000    1.16641
439560.0000    1.76500
439600.0000    1.68186
439640.0000    2.08590
439680.0000    1.31318
439720.0000    1.69980
439760.0000    1.17842
439800.0000    0.99030
439840.0000    1.87750
439880.0000    1.61156
439920.0000    1.18797
439960.0000    1.35987
440000.0000    1.01404
440040.0000    0.71168
440080.0000    0.63053
440120.0000    0.74560
440160.0000    0.52000
440200.0000    1.29524
440240.0000    0.76521
440280.0000    0.88567
440320.0000    0.50347
440360.0000    0.56043
440400.0000   -0.68530
440440.0000   -0.14316
440480.0000    0.70234
440520.0000    0.21693
440560.0000    0.98221
440600.0000    1.80875
440640.0000   -0.20511
440680.0000   -0.31878
440720.0000    1.19143
440760.0000    0.95819
440800.0000    0.69790
440840.0000    1.33750
440880.0000    0.28471
440920.0000   -0.23964
440960.0000    0.41993
441000.0000    0.10281
441040.0000    0.37956
441080.0000    0.92139
441120.0000    0.81880
441160.0000    0.09753
441200.0000    1.14425
441240.0000    0.20653
441280.0000    0.92918
441320.0000    0.16469
441360.0000    0.37780
441400.0000    0.42642
441440.0000   -0.01484
441480.0000    0.14543
441520.0000    0.52991
441560.0000    0.32611
441600.0000    0.80226
441640.0000    0.34232
441680.0000    0.82924
441720.0000    1.31058
441760.0000    1.69848
441800.0000    0.76292
441840.0000    2.30766
441880.0000    1.72837
441920.0000    2.25667
441960.0000    1.42722
442000.0000    1.70708
442040.0000    1.34400
442080.0000    1.43335
442120.0000    1.93275
442160.0000    1.76360
442200.0000    1.71132
442240.0000    1.02622
442280.0000    0.72947
442320.0000    1.33559
442360.0000    1.36337
442400.0000    1.70086
442440.0000    1.62272
442480.0000    2.08854
442520.0000    1.40332
442560.0000    2.46439
442600.0000    2.18691
442640.0000    2.54846
442680.0000    1.96447
442720.0000    1.05165
442760.0000    1.80327
442800.0000    1.63815
442840.0000    1.36280
442880.0000    1.57886
442920.0000    1.17808
442960.0000    1.02260
443000.0000    0.87917
443040.0000    0.85739
443080.0000    0.94703
443120.0000    1.00988
443160.0000    1.02404
443200.0000    1.20446
443240.0000    1.51680
443280.0000    1.84731
443320.0000    1.19117
443360.0000    1.20674
443400.0000    0.97669
443440.0000    1.12837
443480.0000    1.61993
443520.0000    1.10606
443560.0000    1.12621
443600.0000    1.41802
443640.0000    1.10127
443680.0000    0.70180
443720.0000    0.51620
443760.0000    1.22598
443800.0000    1.02597
443840.0000    1.11539
443880.0000    1.31577
443920.0000    0.75115
443960.0000    0.39663
444000.0000    0.26717
444040.0000    0.34198
444080.0000    0.83146
444120.0000    0.22877
444160.0000    0.42099
444200.0000    0.54649
444240.0000    0.58741
444280.0000    1.02252
444320.0000    0.31663
444360.0000    0.43547
444400.0000    0.07466
444440.0000   -0.29920
444480.0000   -0.52247
444520.0000   -0.41205
444560.0000   -0.25572
444600.0000    0.74246
444640.0000    0.63079
444680.0000    1.16786
444720.0000    0.70696
444760.0000    0.37093
444800.0000    1.32195
444840.0000    1.14895
444880.0000    0.75749
444920.0000    1.19597
444960.0000    1.35166
445000.0000    1.35868
445040.0000    0.89995
445080.0000    1.71363
445120.0000    0.73908
445160.0000    0.67369
445200.0000    0.71908
445240.0000    0.94972
445280.0000    1.12714
445320.0000    0.97064
445360.0000    1.09778
445400.0000    0.32702
445440.0000    0.69550
445480.0000    0.63267
445520.0000    1.71832
445560.0000    1.29944
445600.0000    1.69747
445640.0000    2.78416
445680.0000    1.69236
445720.0000    1.51540
445760.0000    1.18004
445800.0000    0.97885
445840.0000    1.10464
445880.0000    0.87856
445920.0000    0.34520
445960.0000    0.96016
446000.0000   -0.00480
446040.0000    1.11744
446080.0000    0.96709
446120.0000    0.24366
446160.0000    1.20292
446200.0000    1.86101
446240.0000    0.97499
446280.0000    0.75346
446320.0000    0.94749
446360.0000    1.27967
446400.0000    0.45381
446440.0000    0.50134
446480.0000    1.20471
446520.0000    0.85552
446560.0000    0.99812
446600.0000    1.60189
446640.0000    0.61430
446680.0000    0.56200
446720.0000    1.23529
446760.0000    0.78285
446800.0000    1.21662
446840.0000    2.07718
446880.0000    1.99945
446920.0000    1.22523
446960.0000    1.48162
447000.0000    1.57747
447040.0000    0.64598
447080.0000    0.73720
447120.0000    1.36275
447160.0000    1.96766
447200.0000    1.05719
447240.0000    0.76187
447280.0000    0.87038
447320.0000    0.22453
447360.0000    0.69959
447400.0000    0.75874
447440.0000   -0.39663
447480.0000    0.47827
447520.0000    1.08151
447560.0000    0.16155
447600.0000    0.83686
447640.0000    1.11213
447680.0000    0.71471
447720.0000    0.71876
447760.0000    1.13415
447800.0000    0.80334
447840.0000    0.93554
447880.0000    1.26662
447920.0000    1.55943
447960.0000    0.77482
448000.0000    0.26868
448040.0000    0.45730
448080.0000    1.01635
448120.0000    1.45972
448160.0000    0.48457
448200.0000    1.43062
448240.0000    0.69521
448280.0000    1.74119
448320.0000    1.17489
448360.0000    1.37804
448400.0000    1.52498
448440.0000    1.41534
448480.0000    1.92567
448520.0000    1.60696
448560.0000    0.44421
448600.0000    0.49851
448640.0000    0.80737
448680.0000    1.34751
448720.0000    0.56105
448760.0000    0.34232
448800.0000    0.00617
448840.0000    0.61851
448880.0000    0.24459
448920.0000    1.47015
448960.0000    0.42974
449000.0000    1.31109
449040.0000    1.43824
449080.0000    1.27749
449120.0000    2.29775
449160.0000    0.12211
449200.0000    0.37930
449240.0000    0.78120
449280.0000    0.15707
449320.0000    0.78312
449360.0000    1.61871
449400.0000    1.47421
449440.0000    2.14503
449480.0000    0.93446
449520.0000    0.92443
449560.0000    1.59542
449600.0000    1.42648
449640.0000    2.44119
449680.0000    3.24636
449720.0000    2.07091
449760.0000    1.93965
449800.0000    1.27830
449840.0000    1.89808
449880.0000    1.98380
449920.0000    0.49772
449960.0000    1.20867
450000.0000    0.73208
450040.0000    1.00656
450080.0000    1.19753
450120.0000    1.04956
450160.0000    0.92425
450200.0000    1.33321
450240.0000    0.52565
450280.0000    0.57953
450320.0000    0.70449
450360.0000    0.80599
450400.0000    0.92107
450440.0000    0.59877
450480.0000    0.32627
450520.0000    0.61381
450560.0000    0.75562
450600.0000    0.98070
450640.0000    0.75571
450680.0000    0.38474
450720.0000    0.28393
450760.0000    0.62497
450800.0000    0.55577
450840.0000    0.48963
450880.0000    1.20058
450920.0000    0.71495
450960.0000   -0.18967
451000.0000    0.07696
451040.0000    0.43865
451080.0000    1.11286
451120.0000    0.49972
451160.0000    0.69470
451200.0000    0.75649
451240.0000    0.64340
451280.0000    1.14329
451320.0000    0.15882
451360.0000   -0.19811
451400.0000    0.28155
451440.0000   -0.20298
451480.0000   -0.24855
451520.0000    0.56585
451560.0000    0.64899
451600.0000    0.89219
451640.0000   -0.06175
451680.0000    0.01889
451720.0000   -0.05478
451760.0000    0.41895
451800.0000    0.51428
451840.0000   -0.52749
451880.0000    0.68559
451920.0000    0.86831
451960.0000    1.11465
452000.0000    0.08759
452040.0000    0.52044
452080.0000    0.35358
452120.0000   -0.00875
452160.0000    0.96062
452200.0000    1.18073
452240.0000   -0.27193
452280.0000    0.79701
452320.0000    1.23609
452360.0000    1.25968
452400.0000    1.31077
452440.0000    1.07796
452480.0000    0.99718
452520.0000    0.94844
452560.0000    1.30869
452600.0000    0.49017
452640.0000    1.73892
452680.0000    1.48038
452720.0000    1.14809
452760.0000    1.14724
452800.0000    0.62681
452840.0000    1.40376
452880.0000    1.33125
452920.0000    0.39456
452960.0000    0.47393
453000.0000    0.41130
453040.0000    0.76092
453080.0000    0.83501
453120.0000    0.78007
453160.0000   -0.65506
453200.0000   -0.34725
453240.0000   -0.82843
453280.0000   -0.40708
453320.0000   -0.04559
453360.0000   -0.28505
453400.0000   -0.32963
453440.0000    0.08614
453480.0000   -0.90822
453520.0000    0.59170
453560.0000    0.58049
453600.0000    0.82466
453640.0000    0.18766
453680.0000    0.69587
453720.0000   -0.25858
453760.0000    0.49025
453800.0000    0.27223
453840.0000    0.25960
453880.0000   -0.15149
453920.0000   -0.32705
453960.0000    0.53802
454000.0000    1.08751
454040.0000    0.67613
454080.0000    0.34283
454120.0000    1.28372
454160.0000    0.76576
454200.0000   -0.16181
454240.0000    0.69221
454280.0000    0.15398
454320.0000    0.28177
454360.0000    0.19948
454400.0000   -0.18473
454440.0000    0.40994
454480.0000    0.39388
454520.0000    0.56792
454560.0000   -0.43119
454600.0000   -0.25427
454640.0000   -0.23582
454680.0000    0.62723
454720.0000    0.51617
454760.0000    0.35614
454800.0000    0.04933
454840.0000   -0.58124
454880.0000   -1.00601
454920.0000   -0.03642
454960.0000   -0.05444
455000.0000   -0.79171
455040.0000   -0.23976
455080.0000   -0.18253
455120.0000   -0.80425
455160.0000   -0.61132
455200.0000   -0.23950
455240.0000   -0.02934
455280.0000   -0.43313
455320.0000   -0.08643
455360.0000   -0.41445
455400.0000    0.62049
455440.0000    0.81248
455480.0000    0.55201
455520.0000    0.91744
455560.0000   -0.24025
455600.0000    0.38205
455640.0000   -0.28724
455680.0000   -0.20822
455720.0000    0.40571
455760.0000    1.04200
455800.0000    0.17687
455840.0000    0.50040
455880.0000    0.71810
455920.0000    0.07150
455960.0000   -0.79669
456000.0000    0.15116
456040.0000   -0.40037
456080.0000   -0.17154
456120.0000    0.17835
456160.0000    0.49595
456200.0000    0.13474
456240.0000    0.14053
456280.0000   -1.07995
456320.0000   -0.69140
456360.0000   -1.88322
456400.0000   -1.04362
456440.0000   -0.68128
456480.0000   -1.01176
456520.0000   -0.56191
456560.0000   -0.47738
456600.0000   -1.29369
456640.0000   -0.42578
456680.0000    0.10406
456720.0000   -0.06499
456760.0000    0.88418
456800.0000    1.65815
456840.0000    1.65550
456880.0000    1.81405
456920.0000    1.35966
456960.0000    1.15930
457000.0000    0.25357
457040.0000    0.85843
457080.0000    0.16569
457120.0000    0.66478
457160.0000    1.21316
457200.0000    0.82637
457240.0000    1.22857
457280.0000    1.12279
457320.0000    1.39351
457360.0000    1.10152
457400.0000    1.61303
457440.0000    1.43920
457480.0000    0.73328
457520.0000    0.44735
457560.0000    0.06377
457600.0000    1.03301
457640.0000    0.51286
457680.0000    0.47737
457720.0000    0.90134
457760.0000    0.24442
457800.0000   -0.21646
457840.0000    0.15100
457880.0000   -0.02277
457920.0000    1.10300
457960.0000    0.84938
458000.0000    0.93209
458040.0000   -0.14586
458080.0000    0.01426
458120.0000   -0.70267
458160.0000    0.82053
458200.0000    0.69515
458240.0000    0.67134
458280.0000    0.85999
458320.0000    0.48248
458360.0000    0.34174
458400.0000   -0.01855
458440.0000    0.65138
458480.0000    0.33897
458520.0000    0.95205
458560.0000    0.87593
458600.0000    1.07612
458640.0000    0.26573
458680.0000    0.55738
458720.0000    0.56450
458760.0000    0.39592
458800.0000    0.03435
458840.0000    0.55188
458880.0000    0.01567
458920.0000    0.16001
458960.0000   -0.38393
459000.0000    0.49125
459040.0000   -0.40434
459080.0000    0.57762
459120.0000   -0.05097
459160.0000    0.08386
459200.0000   -0.11127
459240.0000    0.07485
459280.0000    0.55276
459320.0000    1.02359
459360.0000    0.73895
459400.0000   -0.08496
459440.0000    0.53301
459480.0000   -0.49624
459520.0000    0.59378
459560.0000    0.07770
459600.0000    0.30090
459640.0000    0.09180
459680.0000    0.84870
459720.0000   -0.03502
459760.0000    0.48023
459800.0000   -0.31953
459840.0000   -0.64509
459880.0000    0.01712
459920.0000    0.05111
459960.0000   -0.12773
460000.0000    0.31141
460040.0000   -0.01088
460080.0000    0.48601
460120.0000   -0.42213
460160.0000   -1.31559
460200.0000   -1.04444
460240.0000   -0.70331
460280.0000    0.08552
460320.0000    0.19049
460360.0000    0.47890
460400.0000    0.60417
460440.0000    0.75565
460480.0000    1.08486
460520.0000    0.70154
460560.0000    0.35080
460600.0000    0.69074
460640.0000    0.60201
460680.0000    0.82397
460720.0000    0.74942
460760.0000    0.07813
460800.0000    0.72477
460840.0000    1.45238
460880.0000    1.37163
460920.0000    0.57676
460960.0000   -0.18860
461000.0000    0.29742
461040.0000    0.54272
461080.0000    0.17954
461120.0000    1.15802
461160.0000    0.32477
461200.0000   -0.00641
461240.0000    0.51415
461280.0000    0.56065
461320.0000    0.26563
461360.0000    0.75103
461400.0000    1.12241
461440.0000    1.41958
461480.0000    0.46038
461520.0000    0.47600
461560.0000    1.03812
461600.0000    1.17885
461640.0000    1.04164
461680.0000    0.42764
461720.0000    0.58404
461760.0000    1.43690
461800.0000    1.92940
461840.0000    1.63086
461880.0000    0.27650
461920.0000    0.31258
461960.0000    1.18432
462000.0000    0.66570
462040.0000    0.58026
462080.0000    0.91806
462120.0000    1.61181
462160.0000    1.07829
462200.0000    1.12748
462240.0000    0.51397
462280.0000    0.97889
462320.0000    0.79752
462360.0000   -0.18452
462400.0000    1.62901
462440.0000    0.05490
462480.0000    0.94506
462520.0000    0.31065
462560.0000    1.72020
462600.0000    0.72496
462640.0000    0.69752
462680.0000    0.23255
462720.0000   -0.48940
462760.0000    0.44992
462800.0000    0.91440
462840.0000    1.18788
462880.0000    0.51187
462920.0000   -0.00080
462960.0000   -0.21915
463000.0000    0.07286
463040.0000    0.62890
463080.0000    0.46195
463120.0000    0.98211
463160.0000    0.39019
463200.0000    0.83430
463240.0000    0.52300
463280.0000    0.11833
463320.0000    0.65914
463360.0000    0.66204
463400.0000    0.56758
463440.0000   -0.45232
463480.0000   -0.18875
463520.0000    0.93398
463560.0000    0.16550
463600.0000   -0.44159
463640.0000   -0.07280
463680.0000    0.15322
463720.0000   -0.32734
463760.0000   -0.64285
463800.0000   -0.55303
463840.0000    0.14913
463880.0000    1.03809
463920.0000    0.80625
463960.0000    0.51630
464000.0000    0.13790
464040.0000   -0.03823
464080.0000   -0.03049
464120.0000    0.51641
464160.0000    0.15626
464200.0000    0.31999
464240.0000    0.14818
464280.0000   -0.00186
464320.0000    0.21555
464360.0000   -1.29993
464400.0000   -0.28403
464440.0000   -1.10386
464480.0000   -1.38994
464520.0000   -1.56964
464560.0000   -0.81061
464600.0000   -1.13080
464640.0000   -0.97279
464680.0000   -1.65405
464720.0000   -1.08669
464760.0000   -1.25910
464800.0000   -0.52116
464840.0000   -0.96746
464880.0000   -0.95141
464920.0000    0.45908
464960.0000    0.16283
465000.0000   -0.92766
465040.0000    0.36138
465080.0000   -0.12527
465120.0000   -0.13635
465160.0000   -0.31857
465200.0000   -0.86024
465240.0000   -0.93656
465280.0000   -0.74287
465320.0000    0.05735
465360.0000    0.48179
465400.0000   -0.07303
465440.0000   -0.61172
465480.0000   -0.67977
465520.0000   -1.07688
465560.0000   -0.33232
465600.0000   -0.41950
465640.0000   -0.30328
465680.0000   -0.74595
465720.0000    0.16786
465760.0000    0.51996
465800.0000    0.57707
465840.0000    0.32137
465880.0000    0.03590
465920.0000    0.16575
465960.0000   -0.62266
466000.0000    0.05758
466040.0000    1.56916
466080.0000    0.71666
466120.0000    1.23088
466160.0000    0.62316
466200.0000    1.09856
466240.0000    0.94543
466280.0000    1.07734
466320.0000   -0.50131
466360.0000    0.76257
466400.0000    0.74180
466440.0000   -0.52067
466480.0000   -0.25405
466520.0000    0.89022
466560.0000    0.23124
466600.0000   -0.17912
466640.0000    0.26645
466680.0000    0.31141
466720.0000    0.28926
466760.0000   -0.23453
466800.0000    0.27803
466840.0000    0.86034
466880.0000    0.55221
466920.0000    1.34734
466960.0000    1.23343
467000.0000    0.34388
467040.0000    1.37343
467080.0000    0.74406
467120.0000    0.74708
467160.0000    1.16991
467200.0000    1.23071
467240.0000    0.49170
467280.0000    0.62464
467320.0000    0.59465
467360.0000   -0.14191
467400.0000    1.10544
467440.0000    0.16728
467480.0000   -0.21235
467520.0000    0.51049
467560.0000    0.30956
467600.0000   -1.05955
467640.0000   -0.54677
467680.0000   -0.66711
467720.0000   -0.08273
467760.0000   -0.11615
467800.0000   -0.42676
467840.0000   -0.42672
467880.0000   -0.94942
467920.0000   -0.10372
467960.0000    0.52044
468000.0000    0.35826
468040.0000    0.02394
468080.0000    0.46662
468120.0000    0.76013
468160.0000    0.59683
468200.0000    0.98086
468240.0000    0.02439
468280.0000    1.16223
468320.0000    0.85720
468360.0000    0.64968
468400.0000    0.84639
468440.0000    1.46628
468480.0000    0.94666
468520.0000    1.45619
468560.0000    1.59140
468600.0000    0.76109
468640.0000    0.53103
468680.0000    0.63149
468720.0000    0.44007
468760.0000    0.64005
468800.0000    0.47104
468840.0000    1.11871
468880.0000   -0.20613
468920.0000   -0.51730
468960.0000   -0.28769
469000.0000   -0.12610
469040.0000    0.55178
469080.0000    0.51945
469120.0000    0.44036
469160.0000    0.23473
469200.0000    0.72179
469240.0000   -0.84254
469280.0000   -0.56881
469320.0000    0.23266
469360.0000    1.27930
469400.0000    1.19394
469440.0000   -0.65135
469480.0000    0.86750
469520.0000   -0.47584
469560.0000   -0.87114
469600.0000   -0.56991
469640.0000    0.06425
469680.0000   -0.20732
469720.0000   -0.13960
469760.0000    0.33214
469800.0000    0.52099
469840.0000    0.58784
469880.0000    0.41095
469920.0000    0.16077
469960.0000    0.11946
470000.0000   -0.21466
470040.0000   -0.44454
470080.0000   -0.22803
470120.0000   -0.66323
470160.0000   -0.08690
470200.0000    0.58395
470240.0000   -0.52581
470280.0000   -0.89214
470320.0000    0.21976
470360.0000   -0.69538
470400.0000    0.43748
470440.0000    0.36706
470480.0000    0.27859
470520.0000    0.20574
470560.0000    0.84104
470600.0000    0.34969
470640.0000    0.11752
470680.0000    0.01825
470720.0000    0.96088
470760.0000    0.21988
470800.0000    0.53657
470840.0000    0.30016
470880.0000    0.60483
470920.0000    0.07279
470960.0000    0.45071
471000.0000    0.65363
471040.0000   -0.36065
471080.0000    0.29704
471120.0000    0.19224
471160.0000    0.79449
471200.0000    1.07902
471240.0000    1.25841
471280.0000    0.28919
471320.0000    0.50800
471360.0000   -0.15522
471400.0000    0.67226
471440.0000    0.75305
471480.0000    0.46464
471520.0000    0.40341
471560.0000    0.67154
471600.0000    0.89133
471640.0000    0.89288
471680.0000    0.64893
471720.0000    0.48568
471760.0000    1.34887
471800.0000    1.22854
471840.0000    0.68800
471880.0000    1.09725
471920.0000    0.50307
471960.0000   -0.12487
472000.0000    0.09412
472040.0000   -0.95720
472080.0000   -1.01006
472120.0000    0.03478
472160.0000   -0.04846
472200.0000   -0.31900
472240.0000   -0.21318
472280.0000   -0.81912
472320.0000   -0.73558
472360.0000    0.75111
472400.0000    0.25421
472440.0000   -0.18610
472480.0000   -0.08502
472520.0000    0.97715
472560.0000    0.15553
472600.0000    0.16467
472640.0000    0.13907
472680.0000    0.69072
472720.0000    0.74001
472760.0000    0.33914
472800.0000    0.07436
472840.0000    0.02269
472880.0000    0.29001
472920.0000    0.60176
472960.0000    0.09401
473000.0000    0.33247
473040.0000   -0.72676
473080.0000   -0.26234
473120.0000   -0.65525
473160.0000   -0.59442
473200.0000    0.15516
473240.0000    0.03734
473280.0000   -0.31863
473320.0000   -0.30116
473360.0000   -0.19188
473400.0000    0.25491
473440.0000    0.11368
473480.0000   -0.45074
473520.0000   -0.09294
473560.0000   -0.20018
473600.0000    0.34927
473640.0000    0.49847
473680.0000    0.40756
473720.0000    0.33842
473760.0000    0.44337
473800.0000   -0.54986
473840.0000   -0.61678
473880.0000   -0.51061
473920.0000   -1.61347
473960.0000   -0.96497
474000.0000   -0.76912
474040.0000   -0.28456
474080.0000   -0.19907
474120.0000   -0.13754
474160.0000   -0.10618
474200.0000   -0.55416
474240.0000   -0.58337
474280.0000   -0.06891
474320.0000    0.24520
474360.0000   -0.59013
474400.0000   -0.09760
474440.0000    0.25853
474480.0000    0.16063
474520.0000    0.28777
474560.0000    0.08789
474600.0000    0.09415
474640.0000    0.77186
474680.0000    1.14509
474720.0000    0.11892
474760.0000    0.49799
474800.0000    0.14226
474840.0000    0.92091
474880.0000   -0.24164
474920.0000   -1.04135
474960.0000    0.63319
475000.0000    0.68285
475040.0000    0.57025
475080.0000    0.20212
475120.0000   -0.19766
475160.0000   -0.28014
475200.0000   -0.38990
475240.0000   -0.37881
475280.0000   -1.03947
475320.0000    0.07671
475360.0000    0.30351
475400.0000    0.20331
475440.0000   -0.47125
475480.0000    0.64095
475520.0000   -0.28156
475560.0000    0.66082
475600.0000   -0.56817
475640.0000    0.31928
475680.0000   -1.07593
475720.0000    0.67857
475760.0000    0.81368
475800.0000    0.99606
475840.0000   -0.22629
475880.0000   -0.32224
475920.0000   -0.15554
475960.0000   -0.31659
476000.0000   -0.22053
476040.0000   -0.27599
476080.0000   -0.42651
476120.0000   -1.04064
476160.0000   -1.31032
476200.0000   -1.03124
476240.0000   -0.00815
476280.0000   -0.07719
476320.0000   -1.21520
476360.0000   -0.09110
476400.0000   -0.33847
476440.0000   -0.28565
476480.0000   -0.68374
476520.0000   -0.35235
476560.0000   -1.29813
476600.0000   -0.86487
476640.0000    0.30076
476680.0000   -0.19237
476720.0000   -0.61307
476760.0000   -0.73252
476800.0000   -0.13353
476840.0000    0.36519
476880.0000   -0.07089
476920.0000    0.22772
476960.0000    0.02608
477000.0000   -0.10213
477040.0000   -0.30808
477080.0000   -0.45686
477120.0000   -1.15948
477160.0000   -0.04744
477200.0000   -0.14999
477240.0000   -0.23236
477280.0000   -0.87578
477320.0000   -0.29221
477360.0000   -0.84478
477400.0000    0.80102
477440.0000    0.04769
477480.0000   -0.35751
477520.0000   -0.60744
477560.0000   -0.75076
477600.0000   -0.32056
477640.0000   -0.43866
477680.0000    0.05652
477720.0000    0.08582
477760.0000    0.38807
477800.0000    0.29106
477840.0000    1.20659
477880.0000    0.26248
477920.0000   -0.97820
477960.0000   -0.17446
478000.0000   -0.20272
478040.0000    0.08278
478080.0000    0.24916
478120.0000   -0.12718
478160.0000   -0.47068
478200.0000   -0.38432
478240.0000   -1.23809
478280.0000    0.02724
478320.0000   -0.31593
478360.0000   -0.23402
478400.0000    0.36733
478440.0000   -0.31809
478480.0000    0.27930
478520.0000    0.29563
478560.0000   -0.46985
478600.0000   -0.33751
478640.0000   -1.08130
478680.0000    0.13835
478720.0000   -0.07085
478760.0000   -0.27733
478800.0000    0.41767
478840.0000    0.29296
478880.0000   -0.71351
478920.0000   -1.16363
478960.0000   -0.47199
479000.0000   -0.79906
479040.0000   -0.83869
479080.0000   -0.87685
479120.0000   -0.48630
479160.0000   -0.47848
479200.0000   -0.18566
479240.0000   -0.09894
479280.0000   -0.93469
479320.0000    0.16452
479360.0000    0.13437
479400.0000   -0.35786
479440.0000    0.39026
479480.0000    0.19456
479520.0000   -0.09702
479560.0000   -0.35110
479600.0000   -0.03990
479640.0000   -0.28469
479680.0000   -0.21237
479720.0000    0.35092
479760.0000   -0.66188
479800.0000    0.10095
479840.0000    0.65555
479880.0000    0.62809
479920.0000    0.87615
479960.0000    0.02450
480000.0000   -0.24423
480040.0000    0.54584
480080.0000    0.72770
480120.0000    0.72712
480160.0000    0.87662
480200.0000    1.65858
480240.0000    0.12484
480280.0000    0.61785
480320.0000    0.88937
480360.0000    0.15707
480400.0000   -0.36872
480440.0000    0.57769
480480.0000   -0.66021
480520.0000   -0.44729
480560.0000   -0.36683
480600.0000   -1.09846
480640.0000   -0.42474
480680.0000    0.44508
480720.0000    0.14672
480760.0000    0.37250
480800.0000    0.06162
480840.0000    0.43652
480880.0000   -0.14610
480920.0000   -0.21481
480960.0000    0.70654
481000.0000    0.98810
481040.0000   -0.20564
481080.0000   -0.10553
481120.0000    0.16806
481160.0000    0.82890
481200.0000   -0.47066
481240.0000   -0.00687
481280.0000    0.80633
481320.0000   -0.25528
481360.0000    0.14950
481400.0000    0.17208
481440.0000   -0.20126
481480.0000    0.26520
481520.0000   -0.83780
481560.0000   -0.26058
481600.0000   -0.58399
481640.0000   -0.44365
481680.0000    0.09764
481720.0000   -0.76693
481760.0000   -0.67373
481800.0000   -0.53923
481840.0000   -0.13497
481880.0000    0.01517
481920.0000   -0.04507
481960.0000    0.32292
482000.0000   -0.25529
482040.0000    0.02637
482080.0000    0.55078
482120.0000    0.25335
482160.0000   -0.29090
482200.0000   -1.13019
482240.0000   -0.32751
482280.0000    0.27177
482320.0000    0.48159
482360.0000    0.28379
482400.0000   -0.56742
482440.0000   -0.57476
482480.0000    0.42755
482520.0000   -0.66243
482560.0000   -0.75080
482600.0000   -0.71922
482640.0000   -0.18911
482680.0000   -1.32080
482720.0000   -0.66750
482760.0000   -1.21695
482800.0000   -0.95847
482840.0000   -0.69637
482880.0000   -1.27855
482920.0000   -1.04082
482960.0000   -0.13482
483000.0000   -0.96976
483040.0000   -0.55819
483080.0000   -0.40229
483120.0000   -0.92420
483160.0000   -1.33461
483200.0000   -1.11674
483240.0000   -1.40331
483280.0000   -0.94879
483320.0000   -1.25564
483360.0000   -1.23011
483400.0000   -0.15426
483440.0000   -0.37697
483480.0000   -0.92447
483520.0000   -1.36947
483560.0000   -1.37767
483600.0000   -1.49767
483640.0000   -0.29623
483680.0000   -0.81396
483720.0000   -1.08237
483760.0000   -0.85132
483800.0000    0.10628
483840.0000   -0.28226
483880.0000   -1.27679
483920.0000   -0.83020
483960.0000   -0.50585
484000.0000   -0.60724
484040.0000   -0.71320
484080.0000    0.29774
484120.0000    0.18796
484160.0000   -0.42564
484200.0000   -0.41864
484240.0000   -0.23149
484280.0000    0.39442
484320.0000   -0.46079
484360.0000    0.29279
484400.0000   -0.18455
484440.0000   -0.21805
484480.0000   -0.71945
484520.0000   -0.09568
484560.0000   -0.12457
484600.0000   -0.00415
484640.0000    0.17490
484680.0000    0.58856
484720.0000   -0.01944
484760.0000    0.50458
484800.0000    0.59062
484840.0000    0.17867
484880.0000    0.20243
484920.0000   -0.59726
484960.0000   -0.42586
485000.0000    0.48610
485040.0000   -0.73434
485080.0000   -0.22896
485120.0000   -0.60946
485160.0000    0.32019
485200.0000   -0.00934
485240.0000    0.10585
485280.0000    0.23487
485320.0000   -0.14946
485360.0000   -0.26906
485400.0000   -0.58733
485440.0000   -0.41595
485480.0000   -0.63798
485520.0000   -0.30352
485560.0000   -0.24225
485600.0000   -0.62710
485640.0000   -0.51431
485680.0000   -1.25188
485720.0000   -0.08911
485760.0000   -0.11953
485800.0000   -0.06565
485840.0000   -0.39852
485880.0000   -0.18070
485920.0000   -0.53962
485960.0000    0.06706
486000.0000    0.14444
486040.0000    0.26859
486080.0000    0.51859
486120.0000    0.54118
486160.0000   -0.37650
486200.0000   -0.07225
486240.0000   -0.51525
486280.0000    0.06322
486320.0000    0.13124
486360.0000   -0.41095
486400.0000   -0.76054
486440.0000   -0.93967
486480.0000   -0.43134
486520.0000   -0.33115
486560.0000   -1.21484
486600.0000   -0.13266
486640.0000   -0.36529
486680.0000   -0.07346
486720.0000    0.54600
486760.0000   -0.51275
486800.0000   -0.25889
486840.0000    0.01511
486880.0000   -0.06798
486920.0000    0.84049
486960.0000    1.09967
487000.0000    0.39513
487040.0000   -0.08975
487080.0000   -0.19808
487120.0000   -0.21639
487160.0000   -0.24088
487200.0000    0.10625
487240.0000   -0.30732
487280.0000    0.83179
487320.0000   -0.62959
487360.0000   -0.41440
487400.0000    0.09945
487440.0000    0.15633
487480.0000   -0.02084
487520.0000    0.80312
487560.0000    0.38065
487600.0000    1.22047
487640.0000   -0.20603
487680.0000    0.36237
487720.0000   -0.44557
487760.0000    0.12067
487800.0000    0.68577
487840.0000    0.13845
487880.0000    0.00889
487920.0000    0.70998
487960.0000    0.52990
488000.0000    1.43931
488040.0000    0.86500
488080.0000    0.45523
488120.0000    1.31563
488160.0000    0.93316
488200.0000   -0.10926
488240.0000    0.70901
488280.0000    1.01939
488320.0000    1.38107
488360.0000    1.07123
488400.0000    0.15611
488440.0000    0.47234
488480.0000    0.54549
488520.0000    1.11358
488560.0000    1.73874
488600.0000    0.87359
488640.0000    1.11397
488680.0000    0.59436
488720.0000    0.47761
488760.0000    0.00459
488800.0000    0.37300
488840.0000    0.48179
488880.0000    1.09584
488920.0000    1.12705
488960.0000    1.41923
489000.0000    0.42568
489040.0000    0.45235
489080.0000    0.38079
489120.0000    0.95877
489160.0000    0.55945
489200.0000    0.75735
489240.0000    0.32171
489280.0000    0.50725
489320.0000    0.17740
489360.0000    1.29583
489400.0000    0.64887
489440.0000    0.63067
489480.0000    0.25171
489520.0000   -0.28723
489560.0000   -0.29760
489600.0000   -0.49120
489640.0000   -0.78150
489680.0000   -0.06099
489720.0000   -0.20820
489760.0000    0.61468
489800.0000    0.33714
489840.0000    0.51168
489880.0000    1.36013
489920.0000    0.22805
489960.0000    0.70981
490000.0000   -0.33711
490040.0000    0.34265
490080.0000    0.29954
490120.0000    0.75087
490160.0000    0.75223
490200.0000    0.96176
490240.0000   -0.02775
490280.0000    0.44697
490320.0000    0.41114
490360.0000   -0.02668
490400.0000    0.58419
490440.0000    0.30529
490480.0000   -0.60409
490520.0000   -0.82418
490560.0000   -0.25809
490600.0000   -0.77286
490640.0000   -0.69087
490680.0000    0.14981
490720.0000    0.27436
490760.0000   -0.90556
490800.0000   -0.11226
490840.0000   -0.81617
490880.0000   -1.13508
490920.0000   -0.67356
490960.0000   -0.10761
491000.0000   -0.83680
491040.0000   -0.32212
491080.0000   -0.79777
491120.0000   -0.48068
491160.0000   -0.35780
491200.0000   -0.14631
491240.0000   -1.08445
491280.0000    0.19811
491320.0000   -0.10453
491360.0000   -0.82823
491400.0000   -0.99160
491440.0000   -0.36607
491480.0000   -0.58231
491520.0000   -0.42613
491560.0000   -0.68130
491600.0000    0.12903
491640.0000   -1.34900
491680.0000   -0.72644
491720.0000   -1.47441
491760.0000   -1.51034
491800.0000   -1.61930
491840.0000   -1.16252
491880.0000   -1.24639
491920.0000   -0.62567
491960.0000   -0.64457
492000.0000   -0.78849
492040.0000   -0.89255
492080.0000   -1.02386
492120.0000   -0.96818
492160.0000    0.06227
492200.0000   -0.68144
492240.0000   -1.37054
492280.0000   -1.31741
492320.0000   -0.77113
492360.0000   -0.89696
492400.0000    0.38883
492440.0000   -0.71712
492480.0000   -0.44645
492520.0000   -1.18284
492560.0000   -0.62628
492600.0000   -0.73962
492640.0000   -1.87290
492680.0000   -2.15287
492720.0000   -2.11034
492760.0000   -0.21085
492800.0000   -0.17794
492840.0000   -1.27698
492880.0000   -1.06795
492920.0000   -1.73199
492960.0000   -1.35073
493000.0000   -1.57299
493040.0000   -1.21708
493080.0000   -0.91720
493120.0000   -1.36194
493160.0000   -1.73957
493200.0000   -1.62425
493240.0000   -1.24538
493280.0000   -1.88331
493320.0000   -1.36206
493360.0000   -1.39619
493400.0000   -1.67264
493440.0000   -1.78687
493480.0000   -1.59088
493520.0000   -2.17793
493560.0000   -1.58568
493600.0000   -1.27283
493640.0000   -1.38623
493680.0000   -1.08588
493720.0000   -1.27054
493760.0000   -1.41028
493800.0000   -1.48864
493840.0000   -0.64270
493880.0000   -1.46967
493920.0000   -0.77788
493960.0000   -0.79482
494000.0000   -1.26385
494040.0000   -0.18766
494080.0000   -0.50676
494120.0000    0.69467
494160.0000    0.59088
494200.0000   -0.10643
494240.0000    0.08372
494280.0000    0.59130
494320.0000    0.00207
494360.0000    0.23605
494400.0000    0.06046
494440.0000    0.63214
494480.0000   -0.50785
494520.0000   -0.15805
494560.0000   -0.26660
494600.0000    0.09521
494640.0000   -0.32748
494680.0000    0.11791
494720.0000   -0.08331
494760.0000   -0.15784
494800.0000   -0.31226
494840.0000   -0.75336
494880.0000    0.07288
494920.0000   -0.08196
494960.0000    0.49242
495000.0000   -1.11845
495040.0000   -0.41953
495080.0000   -0.83157
495120.0000   -0.87616
495160.0000   -0.88237
495200.0000   -0.03578
495240.0000   -0.74243
495280.0000   -0.30393
495320.0000   -0.37321
495360.0000   -0.00607
495400.0000   -0.38254
495440.0000    0.06568
495480.0000    0.36940
495520.0000    0.89908
495560.0000    0.73666
495600.0000    0.43279
495640.0000   -0.75971
495680.0000    0.82171
495720.0000    0.52125
495760.0000   -0.44390
495800.0000    1.10118
495840.0000    1.26381
495880.0000    1.22975
495920.0000   -0.58057
495960.0000    0.41945
496000.0000    0.76229
496040.0000   -0.10308
496080.0000    0.78718
496120.0000    1.06745
496160.0000    1.78199
496200.0000    0.75847
496240.0000    0.65115
496280.0000    1.07415
496320.0000    0.12234
496360.0000    0.53288
496400.0000    0.31638
496440.0000   -0.14625
496480.0000   -0.78260
496520.0000   -0.27630
496560.0000    0.19023
496600.0000    0.62490
496640.0000    0.80381
496680.0000    0.54127
496720.0000    0.38727
496760.0000   -0.23486
496800.0000   -0.29234
496840.0000   -0.59734
496880.0000   -0.77502
496920.0000   -0.21083
496960.0000    0.11928
497000.0000    0.54569
497040.0000   -0.47927
497080.0000   -0.85495
497120.0000    0.31277
497160.0000    1.18614
497200.0000    0.60754
497240.0000    0.22304
497280.0000    0.88031
497320.0000    1.32590
497360.0000    0.98294
497400.0000    0.21966
497440.0000   -0.36804
497480.0000    0.39036
497520.0000    0.43080
497560.0000    0.53678
497600.0000    0.36578
497640.0000    1.16136
497680.0000    0.46731
497720.0000    0.27720
497760.0000    0.92140
497800.0000    0.72906
497840.0000    0.29760
497880.0000    0.16987
497920.0000   -0.06552
497960.0000    0.58321
498000.0000    0.64952
498040.0000    1.07296
498080.0000    1.74632
498120.0000    0.83692
498160.0000    1.05917
498200.0000    0.89342
498240.0000    0.86887
498280.0000    0.41570
498320.0000   -0.43948
498360.0000   -1.03373
498400.0000   -0.31349
498440.0000   -0.60586
498480.0000   -0.58392
498520.0000   -0.44846
498560.0000   -0.18764
498600.0000    0.10096
498640.0000    0.26665
498680.0000    0.73027
498720.0000    1.37176
498760.0000    1.24104
498800.0000    1.99210
498840.0000    1.49526
498880.0000    1.31227
498920.0000    0.89906
498960.0000    1.13437
499000.0000    0.86888
499040.0000    1.31855
499080.0000    1.27059
499120.0000   -0.06833
499160.0000    0.46708
499200.0000   -0.44839
499240.0000   -0.31803
499280.0000   -0.36159
499320.0000    0.33989
499360.0000    1.05975
499400.0000   -0.00310
499440.0000    0.47514
499480.0000    0.66184
499520.0000    0.36698
499560.0000    1.67791
499600.0000    2.18330
499640.0000    1.48683
499680.0000    2.05792
499720.0000    2.40449
499760.0000    1.05491
499800.0000    2.28590
499840.0000    2.01036
499880.0000    1.66943
499920.0000    1.98191
499960.0000    1.81926
500000.0000    1.80120
500040.0000    1.30405
500080.0000    1.55787
500120.0000    1.80397
500160.0000    1.81994
500200.0000    0.90105
500240.0000    1.46519
500280.0000    1.08791
500320.0000    0.98302
500360.0000    1.24466
500400.0000    1.21058
500440.0000    1.18025
500480.0000    1.11669
500520.0000    1.83005
500560.0000    1.51248
500600.0000    1.52752
500640.0000    1.70468
500680.0000    1.14013
500720.0000    1.77868
500760.0000    2.52571
500800.0000    1.62322
500840.0000    1.06756
500880.0000    1.11670
500920.0000    1.38176
500960.0000    0.57744
501000.0000    1.57750
501040.0000    0.91775
501080.0000    1.22048
501120.0000    1.12742
501160.0000    1.05758
501200.0000    1.70395
501240.0000    0.82744
501280.0000    0.39518
501320.0000    0.88278
501360.0000    0.71488
501400.0000    0.92660
501440.0000    0.37754
501480.0000    0.19768
501520.0000    1.03222
501560.0000   -0.18491
501600.0000    1.03891
501640.0000    0.48106
501680.0000    0.88105
501720.0000    1.52932
501760.0000    1.22982
501800.0000    0.84871
501840.0000    1.40672
501880.0000    0.18133
501920.0000    0.43959
501960.0000    0.95434
502000.0000    1.21104
502040.0000    1.82996
502080.0000    1.12220
502120.0000    1.46317
502160.0000    2.08625
502200.0000    0.86984
502240.0000    2.38872
502280.0000    1.68140
502320.0000    1.75211
502360.0000    0.65029
502400.0000    0.44748
502440.0000    0.47247
502480.0000    1.35721
502520.0000    1.37537
502560.0000    1.55517
502600.0000    1.11284
502640.0000    1.14169
502680.0000    0.80823
502720.0000    0.22378
502760.0000    0.09744
502800.0000   -0.29708
502840.0000    1.25927
502880.0000    1.35810
502920.0000    1.08962
502960.0000    1.42285
503000.0000    0.69029
503040.0000    1.69679
503080.0000    1.26589
503120.0000    1.55621
503160.0000    0.71241
503200.0000    0.47136
503240.0000    1.24129
503280.0000    1.03518
503320.0000    1.26098
503360.0000    1.58351
503400.0000    1.12239
503440.0000    0.23334
503480.0000    0.73597
503520.0000    0.43161
503560.0000    0.96883
503600.0000    0.00015
503640.0000    1.56046
503680.0000    2.11217
503720.0000    0.77702
503760.0000    0.88882
503800.0000    0.05308
503840.0000    0.30085
503880.0000    0.83467
503920.0000    0.88641
503960.0000    0.83323
504000.0000    0.62497
504040.0000    0.01952
504080.0000    0.61865
504120.0000    0.60069
504160.0000    0.82628
504200.0000    0.94827
504240.0000    0.89054
504280.0000    1.07686
504320.0000    1.26436
504360.0000    0.71510
504400.0000    1.24224
504440.0000    1.04200
504480.0000    1.22226
504520.0000    1.30543
504560.0000    1.54674
504600.0000    1.23715
504640.0000    0.83103
504680.0000    0.73916
504720.0000    0.10648
504760.0000    2.23847
504800.0000    0.94248
504840.0000    1.91410
504880.0000    1.48065
504920.0000    1.39216
504960.0000    2.26811
505000.0000    1.77044
505040.0000    1.13303
505080.0000    1.11905
505120.0000    1.47327
505160.0000    1.00067
505200.0000    1.04883
505240.0000    0.13159
505280.0000    1.02257
505320.0000    0.91302
505360.0000    0.90095
505400.0000    1.69243
505440.0000    0.74196
505480.0000    0.88118
505520.0000    1.21683
505560.0000    1.84993
505600.0000    1.17390
505640.0000    0.67314
505680.0000    1.27501
505720.0000    1.59458
505760.0000    1.45484
505800.0000    1.27074
505840.0000    1.33311
505880.0000    1.41822
505920.0000    1.41223
505960.0000    1.39182
506000.0000    1.42629
506040.0000    1.99109
506080.0000    1.86704
506120.0000    0.98255
506160.0000    1.66033
506200.0000    1.86928
506240.0000    2.16227
506280.0000    2.19681
506320.0000    1.46944
506360.0000    1.10135
506400.0000    1.23439
506440.0000    1.16114
506480.0000    1.30417
506520.0000    1.41865
506560.0000    1.80164
506600.0000    1.48901
506640.0000    1.83366
506680.0000    1.15319
506720.0000    1.20925
506760.0000    1.12086
506800.0000    1.36399
506840.0000    1.46633
506880.0000    0.77783
506920.0000    1.16853
506960.0000    1.39528
507000.0000    1.38827
507040.0000    1.20016
507080.0000    1.66124
507120.0000    1.72019
507160.0000    2.30896
507200.0000    1.42105
507240.0000    1.75084
507280.0000    2.23424
507320.0000    2.03544
507360.0000    2.32417
507400.0000    1.48905
507440.0000    1.46713
507480.0000    1.68408
507520.0000    1.76311
507560.0000    2.38388
507600.0000    2.55078
507640.0000    2.15386
507680.0000    2.33173
507720.0000    1.25041
507760.0000    1.39530
507800.0000    1.67540
507840.0000    1.60268
507880.0000    1.65340
507920.0000   -0.03714
507960.0000    1.62486
508000.0000    1.16661
508040.0000    0.56854
508080.0000    1.44494
508120.0000    1.03319
508160.0000    0.68370
508200.0000    1.28220
508240.0000    1.57216
508280.0000    1.36473
508320.0000    0.75825
508360.0000    0.81859
508400.0000    1.32714
508440.0000    1.04572
508480.0000    1.06332
508520.0000    0.46175
508560.0000    1.68578
508600.0000    0.97075
508640.0000   -0.04390
508680.0000    0.03533
508720.0000    0.23950
508760.0000    0.06513
508800.0000   -0.14579
508840.0000    0.51983
508880.0000    0.54644
508920.0000    0.42197
508960.0000    0.18959
509000.0000   -0.08758
509040.0000   -0.62808
509080.0000   -0.68838
509120.0000   -0.21545
509160.0000   -0.97335
509200.0000   -0.85075
509240.0000   -0.13659
509280.0000   -0.75237
509320.0000   -0.36289
509360.0000   -0.39151
509400.0000    0.08245
509440.0000   -0.07166
509480.0000   -0.32109
509520.0000    0.82082
509560.0000    0.40999
509600.0000    0.11957
509640.0000    0.96248
509680.0000    1.09000
509720.0000    0.25660
509760.0000    0.56746
509800.0000    0.57304
509840.0000    0.75725
509880.0000    0.85570
509920.0000    1.19436
509960.0000    2.27121
510000.0000    0.15163
510040.0000    0.75511
510080.0000    1.08238
510120.0000    0.80391
510160.0000    1.07567
510200.0000    0.68098
510240.0000    0.62303
510280.0000   -0.60297
510320.0000   -0.19223
510360.0000    0.12554
510400.0000   -0.41368
510440.0000   -0.23504
510480.0000    0.83291
510520.0000    1.02751
510560.0000    1.00162
510600.0000    1.28535
510640.0000    1.36248
510680.0000    0.71314
510720.0000   -0.06587
510760.0000   -0.03765
510800.0000    0.20851
510840.0000    0.59337
510880.0000    0.90895
510920.0000    0.81451
510960.0000    0.44455
511000.0000    0.49336
511040.0000    1.68756
511080.0000    1.68816
511120.0000    0.21959
511160.0000    0.16397
511200.0000    2.83271
511240.0000    2.34042
511280.0000    2.07244
511320.0000    1.88873
511360.0000    0.50753
511400.0000    1.75091
511440.0000    1.75765
511480.0000    2.22861
511520.0000    1.29032
511560.0000    1.57348
511600.0000    1.50482
511640.0000    1.14540
511680.0000    1.39459
511720.0000    2.84788
511760.0000    2.38252
511800.0000    2.24641
511840.0000    2.42005
511880.0000    1.52855
511920.0000    1.10379
511960.0000    1.10685
512000.0000    0.63599
512040.0000    0.19490
512080.0000    0.11603
512120.0000    0.18113
512160.0000    0.01029
512200.0000    0.45520
512240.0000    0.19153
512280.0000    0.10782
512320.0000    0.52543
512360.0000    0.74516
512400.0000    0.99605
512440.0000    0.30700
512480.0000    0.73237
512520.0000    1.11526
512560.0000    1.39879
512600.0000    0.61453
512640.0000    1.14829
512680.0000    1.24971
512720.0000    2.21812
512760.0000    2.46045
512800.0000    2.26539
512840.0000    1.95558
512880.0000    2.89085
512920.0000    3.41578
512960.0000    2.73876
513000.0000    2.31995
513040.0000    1.30947
513080.0000    1.32027
513120.0000    1.54701
513160.0000    0.95143
513200.0000    1.90534
513240.0000    1.85721
513280.0000    2.68102
513320.0000    1.97430
513360.0000    1.89779
513400.0000    1.75075
513440.0000    1.56097
513480.0000    1.96323
513520.0000    2.13676
513560.0000    1.87565
513600.0000    2.02236
513640.0000    3.03164
513680.0000    2.23130
513720.0000    1.85622
513760.0000    1.89081
513800.0000    2.37875
513840.0000    1.96718
513880.0000    2.27272
513920.0000    2.13811
513960.0000    1.90928
514000.0000    1.36776
514040.0000    1.98205
514080.0000    1.59434
514120.0000    1.39458
514160.0000    1.36339
514200.0000    1.39400
514240.0000    1.72415
514280.0000    1.43679
514320.0000    2.38185
514360.0000    2.24287
514400.0000    0.62688
514440.0000    1.94232
514480.0000    1.52756
514520.0000    1.33482
514560.0000    1.00423
514600.0000    0.95232
514640.0000    0.86232
514680.0000    0.95889
514720.0000    1.39290
514760.0000    1.97162
514800.0000    2.19747
514840.0000    2.27744
514880.0000    1.55668
514920.0000    2.77039
514960.0000    2.25997
515000.0000    2.67804
515040.0000    1.35653
515080.0000    2.12317
515120.0000    2.07476
515160.0000    2.07405
515200.0000    1.98133
515240.0000    2.55409
515280.0000    1.80005
515320.0000    1.97725
515360.0000    2.40627
515400.0000    2.47285
515440.0000    1.94374
515480.0000    3.36554
515520.0000    2.82772
515560.0000    1.51674
515600.0000    2.32418
515640.0000    2.08950
515680.0000    2.03751
515720.0000    2.17238
515760.0000    3.67495
515800.0000    2.64375
515840.0000    2.42652
515880.0000    2.76254
515920.0000    2.41591
515960.0000    1.27249
516000.0000    1.57142
516040.0000    1.96280
516080.0000    1.48841
516120.0000    0.66810
516160.0000    1.44846
516200.0000    1.62250
516240.0000    1.18072
516280.0000    0.89316
516320.0000    1.72905
516360.0000    1.70840
516400.0000    2.41260
516440.0000    1.67616
516480.0000    1.66363
516520.0000    1.65995
516560.0000    1.22388
516600.0000    1.40355
516640.0000    2.33531
516680.0000    1.67324
516720.0000    1.79154
516760.0000    1.90381
516800.0000    1.28769
516840.0000    1.77433
516880.0000    2.03026
516920.0000    2.07496
516960.0000    1.41685
517000.0000    1.33538
517040.0000    0.95202
517080.0000    0.84829
517120.0000    1.59633
517160.0000    1.31333
517200.0000    1.90863
517240.0000    1.40811
517280.0000    2.03924
517320.0000    2.00603
517360.0000    1.81880
517400.0000    1.81978
517440.0000    1.37242
517480.0000    1.60599
517520.0000    1.63775
517560.0000    2.43217
517600.0000    2.45569
517640.0000    2.44685
517680.0000    1.71633
517720.0000    1.70987
517760.0000    1.61035
517800.0000    2.25989
517840.0000    1.33955
517880.0000    1.80735
517920.0000    1.61669
517960.0000    0.92598
518000.0000    2.00935
518040.0000    1.31278
518080.0000    1.79852
518120.0000    1.36920
518160.0000    0.83645
518200.0000    0.63753
518240.0000    1.34512
518280.0000    1.33782
518320.0000    1.30253
518360.0000    1.27763
518400.0000    1.39200
518440.0000    1.30816
518480.0000    1.34987
518520.0000    1.33297
518560.0000    1.47530
518600.0000    1.81270
518640.0000    1.89612
518680.0000    1.98261
518720.0000    1.27203
518760.0000    1.69541
518800.0000    1.29530
518840.0000    1.39983
518880.0000    1.62842
518920.0000    1.09377
518960.0000    1.18793
519000.0000    0.81981
519040.0000    0.33846
519080.0000    1.24427
519120.0000    1.31201
519160.0000    1.57382
519200.0000    1.28761
519240.0000    1.14729
519280.0000    1.96331
519320.0000    1.10566
519360.0000    1.99494
519400.0000    1.55901
519440.0000    1.12640
519480.0000    1.16343
519520.0000    0.95141
519560.0000    0.86138
519600.0000    1.00087
519640.0000    1.72544
519680.0000    1.06102
519720.0000    1.09031
519760.0000    1.61780
519800.0000    0.88505
519840.0000    0.74994
519880.0000    1.52236
519920.0000    1.53960
519960.0000    1.43093
520000.0000    2.13718
520040.0000    2.12477
520080.0000    1.54673
520120.0000    1.58155
520160.0000    1.74817
520200.0000    1.41722
520240.0000    1.14238
520280.0000    1.09126
520320.0000    1.14151
520360.0000    2.04778
520400.0000    1.23835
520440.0000    1.10517
520480.0000    0.88165
520520.0000    1.28599
520560.0000    2.82147
520600.0000    1.87711
520640.0000    1.68174
520680.0000    1.44281
520720.0000    2.59392
520760.0000    1.49725
520800.0000    1.68949
520840.0000    0.75374
520880.0000    1.09541
520920.0000    0.69158
520960.0000    1.05285
521000.0000    1.47528
521040.0000    1.00493
521080.0000    2.29448
521120.0000    1.93052
521160.0000    2.02582
521200.0000    2.55043
521240.0000    1.60467
521280.0000    1.56444
521320.0000    1.49835
521360.0000    1.87311
521400.0000    2.45768
521440.0000    1.81509
521480.0000    0.07878
521520.0000    0.65276
521560.0000    0.81166
521600.0000    1.79341
521640.0000    0.62727
521680.0000    2.02200
521720.0000    1.31544
521760.0000    0.91329
521800.0000    2.08082
521840.0000    1.27429
521880.0000    1.25234
521920.0000    1.46848
521960.0000    1.20181
522000.0000    0.31914
522040.0000    1.06605
522080.0000    1.23601
522120.0000    1.17959
522160.0000    1.35932
522200.0000    0.86759
522240.0000    1.85738
522280.0000    1.18348
522320.0000    1.29890
522360.0000    1.88961
522400.0000    1.25790
522440.0000    1.63027
522480.0000    1.23630
522520.0000    0.85961
522560.0000    0.88841
522600.0000    1.27956
522640.0000    2.48313
522680.0000    1.68161
522720.0000    1.29558
522760.0000    1.06226
522800.0000    1.39796
522840.0000    0.27112
522880.0000    1.24359
522920.0000    0.62434
522960.0000    1.20666
523000.0000    0.35391
523040.0000    0.90717
523080.0000    1.28006
523120.0000    0.66265
523160.0000    0.55624
523200.0000    1.29388
523240.0000    1.06614
523280.0000    1.41430
523320.0000    1.31755
523360.0000    1.88178
523400.0000    1.43214
523440.0000    0.87970
523480.0000    2.10597
523520.0000    1.06427
523560.0000    1.15592
523600.0000    1.37582
523640.0000    1.47733
523680.0000    1.51287
523720.0000    0.98011
523760.0000    1.08693
523800.0000   -0.22952
523840.0000    0.30125
523880.0000   -0.07115
523920.0000    0.28628
523960.0000    0.33585
524000.0000    0.06839
524040.0000    0.13251
524080.0000    0.01602
524120.0000    0.52158
524160.0000    0.35348
524200.0000   -0.46360
524240.0000    0.06864
524280.0000    0.64306
524320.0000    0.43272
524360.0000    0.43354
524400.0000    0.93882
524440.0000    0.99231
524480.0000    0.95463
524520.0000    0.83391
524560.0000    0.82381
524600.0000    1.59403
524640.0000    0.26128
524680.0000    0.35603
524720.0000    0.19341
524760.0000    1.23380
524800.0000    0.36000
524840.0000    0.44917
524880.0000    1.48826
524920.0000    0.84998
524960.0000    1.01656
525000.0000    1.48385
525040.0000    0.57291
525080.0000    0.53903
525120.0000    0.54077
525160.0000    0.73609
525200.0000   -0.19773
525240.0000    0.89537
525280.0000    0.33446
525320.0000    0.53615
525360.0000   -0.06435
525400.0000    0.42507
525440.0000    0.45353
525480.0000    1.17219
525520.0000    0.73954
525560.0000    0.49699
525600.0000    1.14195
525640.0000    0.72808
525680.0000    0.42545
525720.0000    0.95385
525760.0000    1.29609
525800.0000    0.13005
525840.0000    0.04653
525880.0000    0.46351
525920.0000    0.91971
525960.0000    0.93308
526000.0000   -0.08878
526040.0000    0.13841
526080.0000    0.90749
526120.0000    0.60261
526160.0000    1.32769
526200.0000    0.34170
526240.0000    1.04470
526280.0000    1.24198
526320.0000    1.40141
526360.0000    1.13380
526400.0000    1.20343
526440.0000    0.62694
526480.0000    0.76359
526520.0000    1.22611
526560.0000    1.20732
526600.0000    0.74524
526640.0000    1.12623
526680.0000    1.47377
526720.0000    1.54927
526760.0000    1.59617
526800.0000    1.50231
526840.0000    1.42686
526880.0000    1.56581
526920.0000    1.01605
526960.0000    1.13882
527000.0000    1.18892
527040.0000    1.96974
527080.0000    1.24346
527120.0000    1.58944
527160.0000    0.82120
527200.0000    0.93022
527240.0000    1.15077
527280.0000    1.66773
527320.0000    1.43652
527360.0000    2.14555
527400.0000    1.84669
527440.0000    2.68714
527480.0000    2.55195
527520.0000    1.57678
527560.0000    1.90767
527600.0000    2.29936
527640.0000    2.64179
527680.0000    1.03366
527720.0000    1.43837
527760.0000    1.19931
527800.0000    1.44810
527840.0000    0.89763
527880.0000    1.72350
527920.0000    1.80115
527960.0000    1.96481
528000.0000    1.69197
528040.0000    0.78730
528080.0000    1.61449
528120.0000    1.86416
528160.0000    1.29800
528200.0000    2.16176
528240.0000    1.41454
528280.0000    1.12848
528320.0000    1.58464
528360.0000    1.94888
528400.0000    1.41198
528440.0000    1.12647
528480.0000    1.83527
528520.0000    1.95067
528560.0000    1.08719
528600.0000    1.11255
528640.0000    1.61916
528680.0000    1.33613
528720.0000    1.12524
528760.0000    1.60700
528800.0000    1.62114
528840.0000    1.42239
528880.0000    1.46313
528920.0000    1.92550
528960.0000    1.86216
529000.0000    1.24974
529040.0000    1.03606
529080.0000    1.24386
529120.0000    1.98810
529160.0000    1.97387
529200.0000    1.93900
529240.0000    1.78642
529280.0000    1.89778
529320.0000    1.82452
529360.0000    1.96180
529400.0000    1.70402
529440.0000    1.63164
529480.0000    1.28816
529520.0000    1.59889
529560.0000    0.21728
529600.0000    1.06600
529640.0000    1.74996
529680.0000    1.00108
529720.0000    1.23733
529760.0000    0.93320
529800.0000    1.88721
529840.0000    1.47559
529880.0000    1.02209
529920.0000    0.37400
529960.0000    1.32167
530000.0000    0.51460
530040.0000    0.16803
530080.0000    1.21377
530120.0000    0.35316
530160.0000    0.25188
530200.0000    0.61575
530240.0000    1.30051
530280.0000    0.76672
530320.0000    0.47802
530360.0000    1.55080
530400.0000    1.12542
530440.0000    0.52185
530480.0000    0.96945
530520.0000    0.74796
530560.0000    0.70565
530600.0000    1.11327
530640.0000    0.90845
530680.0000    0.68917
530720.0000    0.54857
530760.0000    0.46730
530800.0000    0.43182
530840.0000    0.45278
530880.0000   -0.07272
530920.0000   -0.18117
530960.0000   -0.07664
531000.0000    0.39546
531040.0000    0.72785
531080.0000   -0.25114
531120.0000   -0.05951
531160.0000    0.46566
531200.0000   -0.08356
531240.0000    1.08171
531280.0000    0.15834
531320.0000    1.03695
531360.0000    0.12699
531400.0000    0.94003
531440.0000    1.50908
531480.0000    0.85441
531520.0000   -0.13123
531560.0000    0.71154
531600.0000    0.90753
531640.0000    0.89570
531680.0000    0.27724
531720.0000    0.37481
531760.0000    0.94852
531800.0000    0.45647
531840.0000    0.47179
531880.0000    0.23597
531920.0000   -0.01226
531960.0000   -0.72843
532000.0000    0.64692
532040.0000    1.21683
532080.0000    0.63612
532120.0000    1.12371
532160.0000    1.24643
532200.0000    1.11062
532240.0000    1.07890
532280.0000    1.69940
532320.0000    0.63578
532360.0000    1.22520
532400.0000    0.49477
532440.0000    0.72049
532480.0000    0.97390
532520.0000    0.05008
532560.0000    0.70550
532600.0000    0.84482
532640.0000    1.17770
532680.0000   -0.50533
532720.0000    0.32056
532760.0000    0.60648
532800.0000    0.71746
532840.0000    0.60576
532880.0000    0.58806
532920.0000    0.78440
532960.0000    1.03010
533000.0000    0.46560
533040.0000    0.94882
533080.0000    0.43048
533120.0000    0.57591
533160.0000    0.95012
533200.0000    0.49635
533240.0000    0.73467
533280.0000    0.93203
533320.0000    0.21612
533360.0000    0.94047
533400.0000    0.82676
533440.0000    0.90282
533480.0000    1.52879
533520.0000    0.32347
533560.0000    0.60003
533600.0000    1.23401
533640.0000    0.13365
533680.0000    1.21611
533720.0000    0.66785
533760.0000    0.89362
533800.0000    0.43250
533840.0000    0.26505
533880.0000    0.72354
533920.0000    1.27273
533960.0000    1.77315
534000.0000    1.03242
534040.0000    1.26963
534080.0000    1.25819
534120.0000    0.81529
534160.0000    0.59748
534200.0000    0.15737
534240.0000    0.51352
534280.0000    0.97505
534320.0000    0.40850
534360.0000    1.13359
534400.0000    0.82796
534440.0000    0.95962
534480.0000    0.74113
534520.0000    1.27762
534560.0000    0.91171
534600.0000    1.18746
534640.0000    0.90359
534680.0000    1.23396
534720.0000    0.45739
534760.0000    0.55859
534800.0000    1.93062
534840.0000    0.88133
534880.0000    1.12214
534920.0000    0.76353
534960.0000    1.39049
535000.0000    1.43758
535040.0000    1.23694
535080.0000    0.27339
535120.0000    0.34003
535160.0000    1.16524
535200.0000    1.58112
535240.0000    1.15874
535280.0000    0.75890
535320.0000    1.03762
535360.0000    1.56444
535400.0000    0.44426
535440.0000    1.68213
535480.0000    1.45824
535520.0000    1.09538
535560.0000    0.89628
535600.0000    1.34069
535640.0000    1.70183
535680.0000    1.75897
535720.0000    1.47419
535760.0000    0.06421
535800.0000    0.21941
535840.0000    0.62150
535880.0000    0.89961
535920.0000    1.12738
535960.0000    0.51673
536000.0000    1.61777
536040.0000    0.76071
536080.0000    0.84649
536120.0000    0.49946
536160.0000    1.26354
536200.0000    1.03874
536240.0000    0.89948
536280.0000    0.46457
536320.0000    0.05583
536360.0000   -0.22374
536400.0000    0.60949
536440.0000   -0.19034
536480.0000    0.46225
536520.0000    0.24835
536560.0000   -0.53508
536600.0000   -0.26369
536640.0000    0.39737
536680.0000   -0.37389
536720.0000   -0.09757
536760.0000   -0.55107
536800.0000    0.31625
536840.0000    0.70138
536880.0000    0.97767
536920.0000    0.22083
536960.0000   -0.10344
537000.0000   -0.50312
537040.0000    0.58638
537080.0000   -0.78544
537120.0000   -0.16947
537160.0000   -0.30880
537200.0000   -0.47977
537240.0000    0.10954
537280.0000    1.48696
537320.0000    0.77386
537360.0000    0.54580
537400.0000    0.26251
537440.0000    0.15781
537480.0000   -0.13191
537520.0000    0.06061
537560.0000   -0.16188
537600.0000   -0.59920
537640.0000   -0.17787
537680.0000    0.12087
537720.0000    0.46189
537760.0000   -0.18958
537800.0000    0.08325
537840.0000   -0.93537
537880.0000    0.34047
537920.0000    0.07578
537960.0000    0.07379
538000.0000    0.89519
538040.0000    1.13791
538080.0000    0.63471
538120.0000    0.37841
538160.0000   -0.39367
538200.0000    0.40880
538240.0000   -0.88436
538280.0000   -0.64300
538320.0000   -0.59508
538360.0000    1.07206
538400.0000    0.99712
538440.0000    0.65289
538480.0000    0.26071
538520.0000   -0.34058
538560.0000    0.25706
538600.0000   -0.40520
538640.0000   -0.26900
538680.0000    0.05493
538720.0000    0.61959
538760.0000    0.70471
538800.0000    1.24466
538840.0000   -0.21060
538880.0000   -0.32696
538920.0000    0.22887
538960.0000    0.84617
539000.0000   -0.13182
539040.0000    0.54706
539080.0000    0.14860
539120.0000    0.50822
539160.0000    0.20447
539200.0000    0.43336
539240.0000   -1.24296
539280.0000    0.25710
539320.0000    0.61206
539360.0000   -0.03360
539400.0000    0.25173
539440.0000   -0.08645
539480.0000   -0.18658
539520.0000    0.59022
539560.0000    0.07401
539600.0000   -0.17057
539640.0000    0.18412
539680.0000   -0.34830
539720.0000   -0.24058
539760.0000    0.92750
539800.0000    0.39600
539840.0000    0.38288
539880.0000    0.59548
539920.0000   -0.13927
539960.0000    0.33922
540000.0000    0.39047
540040.0000    0.12185
540080.0000   -0.33945
540120.0000   -0.69927
540160.0000   -0.74344
540200.0000   -1.08841
540240.0000   -1.20019
540280.0000    0.43297
540320.0000   -0.02388
540360.0000    0.24854
540400.0000   -0.57071
540440.0000    0.74507
540480.0000    1.09273
540520.0000    0.48151
540560.0000    0.90567
540600.0000    0.51345
540640.0000    0.23576
540680.0000    0.38421
540720.0000    0.70864
540760.0000    0.92977
540800.0000    0.42749
540840.0000    0.24867
540880.0000    1.00524
540920.0000    0.60742
540960.0000    0.47703
541000.0000    1.63612
541040.0000    1.11153
541080.0000    0.29996
541120.0000    0.16976
541160.0000    0.00865
541200.0000   -0.33482
541240.0000   -0.14017
541280.0000    0.62522
541320.0000   -0.24171
541360.0000    0.61472
541400.0000    0.65785
541440.0000    0.74194
541480.0000    0.52438
541520.0000    0.23617
541560.0000   -0.09316
541600.0000    0.62982
541640.0000    0.15428
541680.0000    1.42798
541720.0000    1.78962
541760.0000    1.18138
541800.0000    1.75436
541840.0000    0.98340
541880.0000    1.59177
541920.0000    0.97835
541960.0000    1.34681
542000.0000    1.39500
542040.0000    1.73548
542080.0000    0.93828
542120.0000    1.14216
542160.0000    0.90011
542200.0000    0.72576
542240.0000    0.99673
542280.0000    2.69935
542320.0000    1.68265
542360.0000    1.50100
542400.0000    2.10447
542440.0000    2.55302
542480.0000    1.41377
542520.0000    2.00990
542560.0000    2.12585
542600.0000    1.14915
542640.0000    2.24422
542680.0000    1.16807
542720.0000    0.76990
542760.0000    1.43507
542800.0000    1.34044
542840.0000    1.65205
542880.0000    1.74124
542920.0000    1.62974
542960.0000    1.34120
543000.0000    1.59769
543040.0000    0.39554
543080.0000    0.26062
543120.0000    0.59492
543160.0000    0.95684
543200.0000    0.91464
543240.0000    0.51455
543280.0000    1.51938
543320.0000    1.89451
543360.0000    2.64596
543400.0000    2.16376
543440.0000    2.07626
543480.0000    1.25216
543520.0000    1.40700
543560.0000    0.49868
543600.0000    0.33074
543640.0000   -0.18307
543680.0000   -0.58752
543720.0000   -0.30262
543760.0000   -0.22735
543800.0000    0.36551
543840.0000   -0.19830
543880.0000    0.03800
543920.0000   -0.04886
543960.0000    0.29360
544000.0000    0.01389
544040.0000    0.14244
544080.0000    0.23670
544120.0000    0.56237
544160.0000   -0.24372
544200.0000    0.04861
544240.0000    0.81938
544280.0000    0.91398
544320.0000    0.63755
544360.0000    0.74679
544400.0000    1.58844
544440.0000   -0.13154
544480.0000   -0.27000
544520.0000    0.30123
544560.0000    1.13886
544600.0000    1.02169
544640.0000    0.42788
544680.0000    0.36353
544720.0000    0.52722
544760.0000    1.01329
544800.0000    0.61035
544840.0000    0.59397
544880.0000    1.57258
544920.0000    0.95233
544960.0000    0.89362
545000.0000    1.69024
545040.0000    0.77249
545080.0000    1.17833
545120.0000    1.20236
545160.0000    1.74534
545200.0000    2.17577
545240.0000    1.42719
545280.0000    1.52354
545320.0000    1.88948
545360.0000    1.27710
545400.0000    1.33942
545440.0000    2.88515
545480.0000    1.64614
545520.0000    1.76829
545560.0000    2.23383
545600.0000    2.14883
545640.0000    2.28147
545680.0000    1.40339
545720.0000    1.27145
545760.0000    1.46540
545800.0000    0.29236
545840.0000    0.07801
545880.0000    0.69406
545920.0000    0.21882
545960.0000    0.60536
546000.0000    1.02082
546040.0000    2.01709
546080.0000    1.94601
546120.0000    1.24433
546160.0000    0.30923
546200.0000    0.55915
546240.0000    0.71118
546280.0000    0.23140
546320.0000    1.02936
546360.0000    0.45972
546400.0000    0.50706
546440.0000    0.54871
546480.0000   -0.34245
546520.0000    1.31063
546560.0000    1.51992
546600.0000    1.12957
546640.0000    0.96197
546680.0000    0.94645
546720.0000    2.05381
546760.0000    0.42543
546800.0000    1.00451
546840.0000    0.38243
546880.0000    1.10864
546920.0000    0.78543
546960.0000    1.42688
547000.0000    0.94024
547040.0000    1.03802
547080.0000    0.51678
547120.0000    1.86217
547160.0000    1.59981
547200.0000    1.54424
547240.0000    1.37208
547280.0000    1.91067
547320.0000    1.02018
547360.0000    1.46143
547400.0000    1.08316
547440.0000    0.29983
547480.0000    0.20643
547520.0000    0.27527
547560.0000    0.06742
547600.0000    0.70462
547640.0000    0.19028
547680.0000    0.07652
547720.0000    1.45898
547760.0000    0.84023
547800.0000    1.03649
547840.0000    1.98718
547880.0000    2.26462
547920.0000    0.96498
547960.0000    0.70013
548000.0000    0.47421
548040.0000    1.41427
548080.0000    0.60894
548120.0000    0.51046
548160.0000    1.27121
548200.0000    0.72624
548240.0000    0.71449
548280.0000    0.30021
548320.0000    0.45011
548360.0000    0.52449
548400.0000    0.53045
548440.0000    0.87639
548480.0000    0.27016
548520.0000    0.76910
548560.0000    1.13523
548600.0000    1.80935
548640.0000    1.41213
548680.0000    1.31751
548720.0000    1.56174
548760.0000    0.51797
548800.0000    0.95777
548840.0000    0.70153
548880.0000    1.78953
548920.0000    1.49875
548960.0000    1.56159
549000.0000    2.02687
549040.0000    1.14328
549080.0000    1.36662
549120.0000    0.74596
549160.0000    1.27497
549200.0000    1.41089
549240.0000    1.72849
549280.0000    1.56857
549320.0000    0.93712
549360.0000    1.15938
549400.0000    0.70985
549440.0000    0.58824
549480.0000    0.64894
549520.0000    0.92742
549560.0000    1.73589
549600.0000    1.31544
549640.0000    1.42145
549680.0000    0.92227
549720.0000    1.02892
549760.0000    0.16409
549800.0000    0.92734
549840.0000    0.73990
549880.0000    1.93853
549920.0000    1.80205
549960.0000    2.21783
550000.0000    0.81851
550040.0000    1.54343
550080.0000    1.29430
550120.0000    0.55992
550160.0000    0.05889
550200.0000    0.67463
550240.0000    1.00743
550280.0000    1.93992
550320.0000    1.58886
550360.0000    1.29196
550400.0000    1.33024
550440.0000    2.17657
550480.0000    2.12757
550520.0000    2.56342
550560.0000    2.09771
550600.0000    2.03566
550640.0000    2.13838
550680.0000    1.41612
550720.0000    1.61483
550760.0000    2.58674
550800.0000    2.09042
550840.0000    1.26919
550880.0000    1.33983
550920.0000    0.82974
550960.0000    1.23867
551000.0000    1.89402
551040.0000    2.18956
551080.0000    1.83031
551120.0000    2.03612
551160.0000    1.67692
551200.0000    2.70867
551240.0000    1.10014
551280.0000    2.26579
551320.0000    2.61913
551360.0000    2.52892
551400.0000    2.04673
551440.0000    1.75724
551480.0000    2.28428
551520.0000    1.62202
551560.0000    2.14109
551600.0000    1.25858
551640.0000    2.37423
551680.0000    1.57877
551720.0000    1.58078
551760.0000    2.43481
551800.0000    2.28921
551840.0000    2.37867
551880.0000    1.48041
551920.0000    2.54763
551960.0000    2.02109
552000.0000    1.94781
552040.0000    2.87612
552080.0000    3.55099
552120.0000    2.91814
552160.0000    1.38081
552200.0000    2.23180
552240.0000    2.15994
552280.0000    2.38836
552320.0000    2.75425
552360.0000    2.10735
552400.0000    2.51456
552440.0000    3.20342
552480.0000    2.41096
552520.0000    3.13288
552560.0000    3.02174
552600.0000    2.81599
552640.0000    1.98363
552680.0000    2.01139
552720.0000    2.74529
552760.0000    2.37645
552800.0000    1.23309
552840.0000    2.26810
552880.0000    1.26716
552920.0000    0.99912
552960.0000    2.35822
553000.0000    2.89488
553040.0000    2.21165
553080.0000    1.03160
553120.0000    1.18671
553160.0000    0.42733
553200.0000    0.39118
553240.0000    0.88061
553280.0000    1.38976
553320.0000    0.74741
553360.0000    0.27181
553400.0000    1.04934
553440.0000    1.82860
553480.0000    1.51644
553520.0000    0.75903
553560.0000    0.20372
553600.0000    1.15793
553640.0000    2.11971
553680.0000    1.28072
553720.0000    0.32731
553760.0000    1.79746
553800.0000    1.70488
553840.0000    1.37923
553880.0000    1.34642
553920.0000    1.46591
553960.0000    0.90533
554000.0000    1.32330
554040.0000    0.97279
554080.0000    1.36590
554120.0000    1.26359
554160.0000    2.13012
554200.0000    1.49411
554240.0000    1.32601
554280.0000    1.89116
554320.0000    2.11708
554360.0000    2.20291
554400.0000    1.82526
554440.0000    2.15915
554480.0000    2.01802
554520.0000    0.94701
554560.0000    1.61145
554600.0000    1.51684
554640.0000    1.75416
554680.0000    1.98335
554720.0000    2.43459
554760.0000    2.48924
554800.0000    2.54679
554840.0000    2.40570
554880.0000    1.83765
554920.0000    1.52185
554960.0000    2.18959
555000.0000    1.47245
555040.0000    1.84508
555080.0000    2.30549
555120.0000    2.03626
555160.0000    1.78142
555200.0000    0.62725
555240.0000    1.50448
555280.0000    1.86825
555320.0000    1.75909
555360.0000    2.37388
555400.0000    1.99768
555440.0000    2.39838
555480.0000    2.12316
555520.0000    2.14591
555560.0000    1.95918
555600.0000    1.67207
555640.0000    1.96594
555680.0000    2.25817
555720.0000    2.49760
555760.0000    2.36019
555800.0000    2.33404
555840.0000    1.14518
555880.0000    1.64435
555920.0000    1.61773
555960.0000    1.79232
556000.0000    1.21266
556040.0000    2.59277
556080.0000    2.87493
556120.0000    2.51997
556160.0000    2.66148
556200.0000    2.33068
556240.0000    3.08549
556280.0000    2.47260
556320.0000    3.41018
556360.0000    2.40127
556400.0000    2.04890
556440.0000    3.26233
556480.0000    2.98646
556520.0000    3.18766
556560.0000    3.68908
556600.0000    2.74510
556640.0000    2.33428
556680.0000    2.13139
556720.0000    2.09000
556760.0000    2.86345
556800.0000    1.90666
556840.0000    2.53260
556880.0000    2.83418
556920.0000    2.64788
556960.0000    3.38463
557000.0000    2.02795
557040.0000    3.33312
557080.0000    3.41201
557120.0000    2.93187
557160.0000    3.57735
557200.0000    3.96238
557240.0000    3.57951
557280.0000    4.46692
557320.0000    3.28349
557360.0000    3.51967
557400.0000    3.57585
557440.0000    3.36030
557480.0000    2.98975
557520.0000    3.76369
557560.0000    2.60899
557600.0000    2.76485
557640.0000    2.77417
557680.0000    2.95579
557720.0000    2.62942
557760.0000    2.09804
557800.0000    1.66670
557840.0000    1.24507
557880.0000    2.24528
557920.0000    1.93493
557960.0000    2.63945
558000.0000    1.85671
558040.0000    2.73415
558080.0000    2.10891
558120.0000    1.48612
558160.0000    2.61794
558200.0000    1.79306
558240.0000    1.81990
558280.0000    2.38585
558320.0000    2.94901
558360.0000    1.90342
558400.0000    1.61751
558440.0000    1.98845
558480.0000    3.06564
558520.0000    1.89801
558560.0000    1.49374
558600.0000    1.40791
558640.0000    1.90208
558680.0000    2.05482
558720.0000    1.54196
558760.0000    2.77550
558800.0000    2.65234
558840.0000    1.67657
558880.0000    2.75296
558920.0000    1.75918
558960.0000    1.80501
559000.0000    1.25453
559040.0000    1.25529
559080.0000    0.24814
559120.0000    1.20645
559160.0000    1.83044
559200.0000    3.15301
559240.0000    3.08233
559280.0000    2.09291
559320.0000    2.51749
559360.0000    2.59841
559400.0000    3.55123
559440.0000    2.60688
559480.0000    2.48561
559520.0000    3.65238
559560.0000    3.52779
559600.0000    2.60954
559640.0000    3.68044
559680.0000    3.48036
559720.0000    2.97320
559760.0000    3.62888
559800.0000    2.76629
559840.0000    2.58904
559880.0000    1.60977
559920.0000    2.52832
559960.0000    1.70194
560000.0000    1.85038
560040.0000    2.00437
560080.0000    2.33454
560120.0000    2.49109
560160.0000    1.46622
560200.0000    2.29985
560240.0000    2.21452
560280.0000    2.47722
560320.0000    2.39269
560360.0000    2.19438
560400.0000    2.42923
560440.0000    1.97908
560480.0000    1.10286
560520.0000    1.73989
560560.0000    1.01631
560600.0000    1.37547
560640.0000    2.73391
560680.0000    2.21315
560720.0000    1.72411
560760.0000    1.88602
560800.0000    2.18286
560840.0000    2.78298
560880.0000    1.96872
560920.0000    3.36290
560960.0000    2.70518
561000.0000    2.15577
561040.0000    3.44534
561080.0000    2.12735
561120.0000    1.83131
561160.0000    1.47589
561200.0000    0.95478
561240.0000    1.42544
561280.0000    1.16137
561320.0000    1.81105
561360.0000    1.31319
561400.0000    1.79956
561440.0000    1.01447
561480.0000    1.47777
561520.0000    1.76661
561560.0000    2.14520
561600.0000    2.62296
561640.0000    2.47232
561680.0000    2.08223
561720.0000    0.98084
561760.0000    2.09542
561800.0000    1.24091
561840.0000    2.30520
561880.0000    1.52452
561920.0000    1.81690
561960.0000    1.67309
562000.0000    1.45200
562040.0000    1.10851
562080.0000    1.78484
562120.0000    1.84318
562160.0000    1.75988
562200.0000    2.18005
562240.0000    1.83473
562280.0000    1.84468
562320.0000    2.70553
562360.0000    2.08425
562400.0000    2.05065
562440.0000    0.81808
562480.0000    1.41358
562520.0000    2.52389
562560.0000    2.57405
562600.0000    1.87141
562640.0000    1.07729
562680.0000    1.09680
562720.0000    1.21130
562760.0000    1.66940
562800.0000    0.54996
562840.0000    1.30895
562880.0000    0.26658
562920.0000    1.16740
562960.0000    1.71683
563000.0000    1.47221
563040.0000    0.59032
563080.0000    0.68092
563120.0000    2.09857
563160.0000    1.25310
563200.0000    0.42795
563240.0000    0.96762
563280.0000    0.13135
563320.0000    0.72759
563360.0000    1.46620
563400.0000    1.11441
563440.0000    1.77712
563480.0000    0.80320
563520.0000    0.84995
563560.0000    0.64084
563600.0000    0.44626
563640.0000    0.16233
563680.0000    0.09807
563720.0000    0.07413
563760.0000   -0.82791
563800.0000    0.61393
563840.0000    0.03422
563880.0000    0.95129
563920.0000    1.36257
563960.0000    2.00550
564000.0000    2.12209
564040.0000    2.33490
564080.0000    1.45335
564120.0000    1.78853
564160.0000    2.34122
564200.0000    1.32924
564240.0000    1.65252
564280.0000    1.43369
564320.0000    1.29969
564360.0000    1.72470
564400.0000    0.15033
564440.0000    0.71163
564480.0000    0.02457
564520.0000    0.39245
564560.0000    0.39566
564600.0000    0.18067
564640.0000   -0.03318
564680.0000    1.02503
564720.0000    0.91106
564760.0000    1.15855
564800.0000   -0.23556
564840.0000    0.47527
564880.0000    1.17663
564920.0000    1.37588
564960.0000    0.90356
565000.0000    2.54485
565040.0000    1.99911
565080.0000    1.49885
565120.0000    1.57179
565160.0000    0.99178
565200.0000    1.40049
565240.0000    2.02935
565280.0000    0.75539
565320.0000    1.56611
565360.0000    0.88764
565400.0000    1.15734
565440.0000    2.28791
565480.0000    1.68033
565520.0000    2.17247
565560.0000    1.59072
565600.0000    2.08613
565640.0000    2.88077
565680.0000    1.31056
565720.0000    1.48530
565760.0000    3.50266
565800.0000    3.27859
565840.0000    2.13022
565880.0000    1.48466
565920.0000    3.03312
565960.0000    3.39556
566000.0000    2.88682
566040.0000    2.47020
566080.0000    2.46491
566120.0000    1.26633
566160.0000    1.59458
566200.0000    3.03190
566240.0000    2.52538
566280.0000    1.17643
566320.0000    1.38967
566360.0000    3.29075
566400.0000    3.11464
566440.0000    2.02463
566480.0000    1.34206
566520.0000    1.62375
566560.0000    1.55051
566600.0000    1.62094
566640.0000    1.42512
566680.0000    2.12695
566720.0000    1.16649
566760.0000    0.46765
566800.0000    1.66232
566840.0000    1.49137
566880.0000    0.98134
566920.0000    0.93346
566960.0000    1.59335
567000.0000    1.73870
567040.0000    2.76555
567080.0000    2.02318
567120.0000    2.49621
567160.0000    1.58039
567200.0000    1.97136
567240.0000    0.85868
567280.0000    0.30588
567320.0000    0.95938
567360.0000    0.87668
567400.0000    1.51455
567440.0000    0.64096
567480.0000    0.90031
567520.0000    1.78055
567560.0000    0.59654
567600.0000    0.16805
567640.0000    0.57697
567680.0000    1.67564
567720.0000    1.30587
567760.0000    1.54832
567800.0000    1.69795
567840.0000    2.00329
567880.0000    2.69889
567920.0000    1.94764
567960.0000    2.16743
568000.0000    1.90115
568040.0000    2.00704
568080.0000    1.38043
568120.0000    1.27897
568160.0000    1.11914
568200.0000    2.50770
568240.0000    1.66068
568280.0000    2.60978
568320.0000    1.87581
568360.0000    2.80264
568400.0000    1.60965
568440.0000    2.62204
568480.0000    2.29418
568520.0000    0.65044
568560.0000    2.00279
568600.0000    1.08646
568640.0000    1.25009
568680.0000    2.15871
568720.0000    1.43689
568760.0000    0.50015
568800.0000    1.62173
568840.0000    1.13856
568880.0000    1.08612
568920.0000    0.79705
568960.0000    1.13882
569000.0000    1.08688
569040.0000    1.47250
569080.0000    2.09272
569120.0000    2.31018
569160.0000    1.87554
569200.0000    2.07958
569240.0000    2.58368
569280.0000    1.91739
569320.0000    1.66102
569360.0000    2.85627
569400.0000    3.35192
569440.0000    3.32771
569480.0000    2.19891
569520.0000    1.39129
569560.0000    2.36872
569600.0000    2.09469
569640.0000    2.16583
569680.0000    2.11694
569720.0000    2.24494
569760.0000    2.20318
569800.0000    1.74261
569840.0000    1.72561
569880.0000    0.92282
569920.0000    0.78521
569960.0000    0.88226
570000.0000    1.27186
570040.0000    2.10499
570080.0000    1.27824
570120.0000    1.50195
570160.0000    1.51674
570200.0000    1.58051
570240.0000    2.10892
570280.0000    1.44406
570320.0000    2.28900
570360.0000    2.41467
570400.0000    2.56851
570440.0000    1.78364
570480.0000    2.55671
570520.0000    2.54332
570560.0000    2.57510
570600.0000    2.01005
570640.0000    2.43465
570680.0000    1.88297
570720.0000    1.80395
570760.0000    1.24310
570800.0000    1.84212
570840.0000    1.20771
570880.0000    0.96728
570920.0000    0.95862
570960.0000    1.28257
571000.0000    0.75404
571040.0000    1.28619
571080.0000    1.52670
571120.0000    0.16322
571160.0000   -0.41927
571200.0000    0.75431
571240.0000    0.81425
571280.0000    1.48600
571320.0000    1.79316
571360.0000    1.69524
571400.0000    1.78384
571440.0000    1.75610
571480.0000    1.67974
571520.0000    2.00226
571560.0000    1.87571
571600.0000    1.21756
571640.0000    1.81818
571680.0000    1.49092
571720.0000    0.72543
571760.0000    0.91580
571800.0000    2.16601
571840.0000    2.13639
571880.0000    1.07875
571920.0000    1.17273
571960.0000    2.73903
572000.0000    1.74403
572040.0000    1.62285
572080.0000    1.32451
572120.0000    1.71882
572160.0000    0.99962
572200.0000    1.59346
572240.0000    1.22800
572280.0000    2.09895
572320.0000    1.86704
572360.0000    1.15444
572400.0000    1.57491
572440.0000    1.91619
572480.0000    1.40346
572520.0000    1.73898
572560.0000    1.30221
572600.0000    1.14331
572640.0000    2.40180
572680.0000    1.98467
572720.0000    1.08527
572760.0000    1.25865
572800.0000    1.27381
572840.0000    1.61358
572880.0000    1.82717
572920.0000    2.63239
572960.0000    1.32100
573000.0000    0.76463
573040.0000    1.50991
573080.0000    0.69354
573120.0000    0.71542
573160.0000    1.31603
573200.0000    1.47419
573240.0000    0.94497
573280.0000    1.15362
573320.0000    0.19560
573360.0000    0.63988
573400.0000   -0.00658
573440.0000    0.83740
573480.0000    1.20926
573520.0000    0.43779
573560.0000    0.78206
573600.0000    0.73624
573640.0000    0.41153
573680.0000    0.86136
573720.0000    0.50366
573760.0000    0.27448
573800.0000    1.31149
573840.0000    0.43653
573880.0000    0.28461
573920.0000    0.67857
573960.0000    0.34074
574000.0000    0.95991
574040.0000    0.81314
574080.0000    0.16831
574120.0000    0.67386
574160.0000    0.37679
574200.0000    0.61451
574240.0000   -0.25386
574280.0000    0.23174
574320.0000    1.04512
574360.0000    1.15320
574400.0000    1.68368
574440.0000    1.45048
574480.0000    1.47231
574520.0000    1.47896
574560.0000    2.38929
574600.0000    1.93478
574640.0000    1.80144
574680.0000    2.36833
574720.0000    2.53702
574760.0000    2.54745
574800.0000    2.07117
574840.0000    2.11458
574880.0000    2.17247
574920.0000    1.91190
574960.0000    1.30448
575000.0000    1.96594
575040.0000    2.18344
575080.0000    1.66642
575120.0000    2.67951
575160.0000    2.12286
575200.0000    1.79018
575240.0000    1.81463
575280.0000    2.25385
575320.0000    1.58656
575360.0000    1.82379
575400.0000    1.30217
575440.0000    1.94501
575480.0000    1.26655
575520.0000    0.85149
575560.0000    1.23291
575600.0000    1.03413
575640.0000    0.40712
575680.0000    0.17338
575720.0000    1.30792
575760.0000    0.59590
575800.0000    1.21049
575840.0000    1.42789
575880.0000    1.65435
575920.0000    1.48491
575960.0000    0.94406
576000.0000    0.91155
576040.0000    0.48802
576080.0000    0.81776
576120.0000    0.69700
576160.0000    1.17313
576200.0000    1.23638
576240.0000    0.70383
576280.0000    1.84763
576320.0000    2.36194
576360.0000    1.68325
576400.0000    0.89928
576440.0000    1.65879
576480.0000    2.14039
576520.0000    0.96477
576560.0000    1.95423
576600.0000    1.82612
576640.0000    0.69349
576680.0000    1.39545
576720.0000    1.27146
576760.0000    0.77431
576800.0000    0.84841
576840.0000    1.20906
576880.0000    1.19901
576920.0000    1.42698
576960.0000    1.42951
577000.0000    1.52291
577040.0000    1.69843
577080.0000    1.18285
577120.0000    2.24225
577160.0000    2.12992
577200.0000    1.92224
577240.0000    1.28900
577280.0000    1.91736
577320.0000    1.65368
577360.0000    1.70242
577400.0000    2.48366
577440.0000    2.92089
577480.0000    2.52296
577520.0000    2.46987
577560.0000    2.26433
577600.0000    1.55517
577640.0000    1.24025
577680.0000    1.43462
577720.0000    1.52374
577760.0000    1.24467
577800.0000    1.77361
577840.0000    1.95385
577880.0000    1.08417
577920.0000    1.39817
577960.0000    1.68147
578000.0000    2.18651
578040.0000    2.51892
578080.0000    2.65970
578120.0000    2.91950
578160.0000    1.51516
578200.0000    2.09298
578240.0000    1.95028
578280.0000    1.69318
578320.0000    1.93936
578360.0000    3.13001
578400.0000    2.64846
578440.0000    2.42171
578480.0000    2.51320
578520.0000    2.10118
578560.0000    2.15849
578600.0000    1.23117
578640.0000    1.49660
578680.0000    1.59143
578720.0000    2.00528
578760.0000    1.99235
578800.0000    1.65279
578840.0000    1.24410
578880.0000    1.84789
578920.0000    2.38399
578960.0000    2.12528
579000.0000    2.25589
579040.0000    2.04875
579080.0000    1.60408
579120.0000    1.84292
579160.0000    1.33830
579200.0000    1.54294
579240.0000    1.59966
579280.0000    1.87215
579320.0000    1.59033
579360.0000    1.25694
579400.0000    1.57369
579440.0000    1.64213
579480.0000    1.99176
579520.0000    1.18142
579560.0000    1.75945
579600.0000    2.42654
579640.0000    2.04783
579680.0000    2.40521
579720.0000    2.35110
579760.0000    2.73313
579800.0000    2.21545
579840.0000    2.76405
579880.0000    2.64394
579920.0000    1.85463
579960.0000    2.02801
580000.0000    2.67215
580040.0000    2.58123
580080.0000    1.58682
580120.0000    2.68975
580160.0000    3.04348
580200.0000    3.72362
580240.0000    3.54610
580280.0000    3.52825
580320.0000    3.59462
580360.0000    3.29179
580400.0000    2.86097
580440.0000    2.88756
580480.0000    3.40040
580520.0000    2.95058
580560.0000    2.75684
580600.0000    3.67149
580640.0000    3.37024
580680.0000    3.13887
580720.0000    2.60610
580760.0000    3.66814
580800.0000    3.63246
580840.0000    2.46747
580880.0000    3.26843
580920.0000    2.85985
580960.0000    2.72296
581000.0000    2.11320
581040.0000    2.93852
581080.0000    3.80292
581120.0000    3.64718
581160.0000    3.95733
581200.0000    3.56197
581240.0000    2.98938
581280.0000    2.47106
581320.0000    3.59006
581360.0000    3.01548
581400.0000    2.44274
581440.0000    2.99930
581480.0000    2.64660
581520.0000    2.85439
581560.0000    1.57337
581600.0000    2.81783
581640.0000    1.99756
581680.0000    1.39125
581720.0000    2.47660
581760.0000    1.72081
581800.0000    1.90387
581840.0000    2.06800
581880.0000    2.09222
581920.0000    1.69269
581960.0000    1.69668
582000.0000    2.42440
582040.0000    2.61534
582080.0000    2.93558
582120.0000    2.96920
582160.0000    2.59887
582200.0000    2.31093
582240.0000    2.68794
582280.0000    2.30004
582320.0000    2.27044
582360.0000    3.18108
582400.0000    2.40642
582440.0000    2.19783
582480.0000    2.23307
582520.0000    2.55525
582560.0000    2.45665
582600.0000    2.34280
582640.0000    2.25113
582680.0000    2.43312
582720.0000    2.49179
582760.0000    2.01846
582800.0000    2.48424
582840.0000    3.21042
582880.0000    3.11396
582920.0000    2.64961
582960.0000    3.10240
583000.0000    2.38428
583040.0000    2.08002
583080.0000    1.83402
583120.0000    2.00240
583160.0000    1.94406
583200.0000    1.39733
583240.0000    1.71229
583280.0000    2.50453
583320.0000    2.35184
583360.0000    2.21062
583400.0000    1.85175
583440.0000    2.35414
583480.0000    2.26309
583520.0000    1.90133
583560.0000    1.53546
583600.0000    1.55148
583640.0000    1.00747
583680.0000    1.47808
583720.0000    0.77984
583760.0000    1.55067
583800.0000    1.94815
583840.0000    1.36377
583880.0000    1.47363
583920.0000    1.32972
583960.0000    1.78138
584000.0000    2.04790
584040.0000    1.24526
584080.0000    1.47087
584120.0000    2.12055
584160.0000    2.12052
584200.0000    1.13520
584240.0000    1.68298
584280.0000    1.37108
584320.0000    1.71328
584360.0000    2.08892
584400.0000    1.89116
584440.0000    1.91200
584480.0000    1.91673
584520.0000    2.80010
584560.0000    1.46869
584600.0000    2.03096
584640.0000    1.63863
584680.0000    1.79953
584720.0000    2.18554
584760.0000    1.69403
584800.0000    1.05907
584840.0000    1.49137
584880.0000    1.79216
584920.0000    1.28276
584960.0000    1.26536
585000.0000    0.73633
585040.0000    0.88366
585080.0000    0.46180
585120.0000    0.83093
585160.0000    0.99374
585200.0000    1.94984
585240.0000    1.67600
585280.0000    1.81536
585320.0000    1.81101
585360.0000    1.89836
585400.0000    1.68832
585440.0000    1.47723
585480.0000    1.29817
585520.0000    1.59587
585560.0000    1.70375
585600.0000    1.70405
585640.0000    2.86551
585680.0000    1.72635
585720.0000    2.11382
585760.0000    1.84170
585800.0000    2.27069
585840.0000    1.82818
585880.0000    1.45653
585920.0000    2.30058
585960.0000    2.35107
586000.0000    1.40185
586040.0000    1.49050
586080.0000    1.12569
586120.0000    0.95256
586160.0000    1.39769
586200.0000    1.18468
586240.0000    0.50010
586280.0000    1.17430
586320.0000    1.18326
586360.0000    1.27296
586400.0000    0.82219
586440.0000    1.28496
586480.0000    1.36270
586520.0000    1.01177
586560.0000    1.87406
586600.0000    1.24865
586640.0000    1.86251
586680.0000    2.65517
586720.0000    2.37991
586760.0000    1.90753
586800.0000    2.11664
586840.0000    1.98023
586880.0000    2.07121
586920.0000    2.44610
586960.0000    2.66875
587000.0000    1.56671
587040.0000    1.15093
587080.0000    1.12865
587120.0000    1.14367
587160.0000    1.69026
587200.0000    1.15406
587240.0000    1.41606
587280.0000    1.29833
587320.0000    1.85177
587360.0000    1.48291
587400.0000    0.71890
587440.0000    0.20614
587480.0000    0.54944
587520.0000    1.61198
587560.0000    2.01544
587600.0000    0.73832
587640.0000    0.90874
587680.0000    1.45510
587720.0000    2.12471
587760.0000    1.66565
587800.0000    1.85038
587840.0000    1.82380
587880.0000    1.89964
587920.0000    2.53513
587960.0000    2.75630
588000.0000    2.39420
588040.0000    1.48399
588080.0000    2.17107
588120.0000    1.85999
588160.0000    1.58611
588200.0000    2.04500
588240.0000    2.62738
588280.0000    1.96835
588320.0000    2.22764
588360.0000    1.61245
588400.0000    1.79021
588440.0000    0.92075
588480.0000    2.14965
588520.0000    1.77878
588560.0000    1.21479
588600.0000    2.31099
588640.0000    2.24759
588680.0000    1.67545
588720.0000    1.41058
588760.0000    1.25981
588800.0000    2.61804
588840.0000    2.19338
588880.0000    2.38202
588920.0000    1.76329
588960.0000    1.27033
589000.0000    1.63277
589040.0000    0.85509
589080.0000    1.95597
589120.0000    1.93200
589160.0000    1.96713
589200.0000    2.11687
589240.0000    2.12046
589280.0000    1.42350
589320.0000    1.65941
589360.0000    1.51932
589400.0000    1.62103
589440.0000    1.47095
589480.0000    1.60171
589520.0000    1.14685
589560.0000    1.70802
589600.0000    1.23933
589640.0000    1.18950
589680.0000    0.96833
589720.0000    1.35259
589760.0000    1.76855
589800.0000    0.83274
589840.0000    1.05520
589880.0000    1.42784
589920.0000    0.67302
589960.0000    1.26110
590000.0000    1.42188
590040.0000    0.89529
590080.0000    2.36602
590120.0000    2.32668
590160.0000    2.21464
590200.0000    2.10800
590240.0000    1.97425
590280.0000    2.26456
590320.0000    1.55547
590360.0000    1.38463
590400.0000    2.15078
590440.0000    2.48206
590480.0000    2.31347
590520.0000    1.94067
590560.0000    1.62002
590600.0000    0.94696
590640.0000    2.17586
590680.0000    1.50184
590720.0000    1.72063
590760.0000    2.27863
590800.0000    1.78917
590840.0000    2.15191
590880.0000    2.91842
590920.0000    1.33186
590960.0000    1.53576
591000.0000    1.18183
591040.0000    1.38788
591080.0000    2.25520
591120.0000    1.71229
591160.0000    1.48049
591200.0000    2.14300
591240.0000    1.19939
591280.0000    0.79182
591320.0000    1.55879
591360.0000    1.82480
591400.0000    1.96713
591440.0000    2.14776
591480.0000    1.44122
591520.0000    1.95774
591560.0000    0.81007
591600.0000    1.74240
591640.0000    1.08676
591680.0000    1.90114
591720.0000    1.91182
591760.0000    2.23752
591800.0000    2.88873
591840.0000    2.22371
591880.0000    2.19602
591920.0000    1.50759
591960.0000    2.42143
592000.0000    1.45002
592040.0000    1.10241
592080.0000    1.52370
592120.0000    1.49128
592160.0000    2.22174
592200.0000    1.99261
592240.0000    1.48493
592280.0000    1.98397
592320.0000    1.98920
592360.0000    2.22984
592400.0000    1.98521
592440.0000    2.11799
592480.0000    2.95499
592520.0000    2.47779
592560.0000    2.37059
592600.0000    2.59446
592640.0000    2.58426
592680.0000    2.64675
592720.0000    1.35895
592760.0000    1.86019
592800.0000    2.16154
592840.0000    2.09929
592880.0000    2.39426
592920.0000    1.91528
592960.0000    2.13520
593000.0000    2.72888
593040.0000    2.47531
593080.0000    1.51487
593120.0000    2.33866
593160.0000    1.42996
593200.0000    1.23507
593240.0000    1.98361
593280.0000    1.93175
593320.0000    1.35442
593360.0000    2.33647
593400.0000    1.52868
593440.0000    1.22387
593480.0000    2.34903
593520.0000    1.70295
593560.0000    2.07984
593600.0000    2.24792
593640.0000    1.55764
593680.0000    1.78509
593720.0000    1.83490
593760.0000    2.28760
593800.0000    1.34661
593840.0000    2.18901
593880.0000    2.21163
593920.0000    2.20848
593960.0000    2.69346
594000.0000    2.08200
594040.0000    2.43206
594080.0000    2.72104
594120.0000    3.16124
594160.0000    2.85169
594200.0000    2.35551
594240.0000    2.49641
594280.0000    2.27888
594320.0000    2.01055
594360.0000    1.77977
594400.0000    2.29426
594440.0000    2.51059
594480.0000    2.56505
594520.0000    1.80814
594560.0000    1.77407
594600.0000    1.49707
594640.0000    1.66640
594680.0000    2.26269
594720.0000    1.39085
594760.0000    1.77754
594800.0000    1.39912
594840.0000    2.13113
594880.0000    2.49740
594920.0000    2.38245
594960.0000    1.99591
595000.0000    2.93655
595040.0000    2.19640
595080.0000    2.25634
595120.0000    2.94120
595160.0000    2.13596
595200.0000    2.53722
595240.0000    1.56726
595280.0000    1.89286
595320.0000    2.13478
595360.0000    2.09133
595400.0000    1.91844
595440.0000    1.80410
595480.0000    2.16556
595520.0000    2.17342
595560.0000    2.82510
595600.0000    1.95669
595640.0000    1.38581
595680.0000    2.17784
595720.0000    1.89961
595760.0000    2.28168
595800.0000    1.62683
595840.0000    1.90934
595880.0000    1.96731
595920.0000    1.12895
595960.0000    2.13543
596000.0000    1.48402
596040.0000    1.52049
596080.0000    1.77991
596120.0000    1.99409
596160.0000    2.19359
596200.0000    2.47618
596240.0000    1.82931
596280.0000    1.82093
596320.0000    2.38050
596360.0000    1.40137
596400.0000    2.05647
596440.0000    2.16385
596480.0000    1.77523
596520.0000    2.06063
596560.0000    2.87594
596600.0000    1.88160
596640.0000    2.58819
596680.0000    3.09865
596720.0000    2.79771
596760.0000    2.97735
596800.0000    2.77590
596840.0000    2.42531
596880.0000    2.11396
596920.0000    2.04224
596960.0000    1.89377
597000.0000    2.46595
597040.0000    1.93952
597080.0000    0.86536
597120.0000    1.71162
597160.0000    0.56610
597200.0000    1.43422
597240.0000    0.93924
597280.0000    1.81839
597320.0000    2.30742
597360.0000    1.71918
597400.0000    2.38510
597440.0000    2.28334
597480.0000    2.40371
597520.0000    1.99970
597560.0000    2.43370
597600.0000    2.19998
597640.0000    2.32483
597680.0000    2.92334
597720.0000    2.80777
597760.0000    2.48757
597800.0000    2.88304
597840.0000    1.96666
597880.0000    2.35717
597920.0000    2.32192
597960.0000    2.13258
598000.0000    2.22347
598040.0000    3.19373
598080.0000    2.34160
598120.0000    2.33743
598160.0000    2.16048
598200.0000    2.08109
598240.0000    2.31304
598280.0000    2.56746
598320.0000    2.55348
598360.0000    2.92632
598400.0000    2.49556
598440.0000    2.65361
598480.0000    2.19845
598520.0000    2.67565
598560.0000    2.98117
598600.0000    2.85238
598640.0000    2.93185
598680.0000    3.04220
598720.0000    2.50364
598760.0000    1.95296
598800.0000    2.09267
598840.0000    2.85065
598880.0000    2.45614
598920.0000    1.61470
598960.0000    2.40472
599000.0000    2.65029
599040.0000    2.51212
599080.0000    1.70556
599120.0000    1.62257
599160.0000    2.00318
599200.0000    1.56235
599240.0000    1.28163
599280.0000    2.03790
599320.0000    2.53904
599360.0000    2.37561
599400.0000    2.05563
599440.0000    2.07831
599480.0000    1.94562
599520.0000    2.89177
599560.0000    1.79449
599600.0000    2.24489
599640.0000    1.76929
599680.0000    2.16612
599720.0000    1.65605
599760.0000    2.62499
599800.0000    2.11397
599840.0000    2.29246
599880.0000    2.29652
599920.0000    2.41606
599960.0000    2.76657
600000.0000    2.22065
600040.0000    2.84441
600080.0000    2.50211
600120.0000    1.78948
600160.0000    1.69360
600200.0000    2.18824
600240.0000    2.07464
600280.0000    1.33640
600320.0000    1.43063
600360.0000    0.65283
600400.0000    0.58390
600440.0000    0.58612
600480.0000    1.66186
600520.0000    1.47799
600560.0000    1.17739
600600.0000    2.01699
600640.0000    1.92720
600680.0000    1.62051
600720.0000    2.06893
600760.0000    1.82126
600800.0000    1.82441
600840.0000    1.52913
600880.0000    1.84827
600920.0000    1.79428
600960.0000    1.44438
601000.0000    1.15889
601040.0000    1.85919
601080.0000    2.05923
601120.0000    2.22057
601160.0000    1.61505
601200.0000    1.07618
601240.0000    0.96267
601280.0000    0.54953
601320.0000    1.53302
601360.0000    1.61494
601400.0000    1.93895
601440.0000    2.23031
601480.0000    2.30617
601520.0000    2.14022
601560.0000    0.70405
601600.0000    0.79729
601640.0000    0.86355
601680.0000    0.64447
601720.0000   -0.25586
601760.0000    0.65451
601800.0000    1.45439
601840.0000    1.54625
601880.0000    1.87661
601920.0000    1.62429
601960.0000    0.16813
602000.0000   -0.48820
602040.0000   -0.48888
602080.0000    0.22965
602120.0000   -0.69756
602160.0000   -0.16101
602200.0000    0.85168
602240.0000    0.26966
602280.0000    0.21763
602320.0000    0.24838
602360.0000   -0.22244
602400.0000    0.12819
602440.0000   -0.81423
602480.0000   -0.40424
602520.0000   -0.35996
602560.0000   -0.37599
602600.0000    0.24576
602640.0000    0.23941
602680.0000    0.95958
602720.0000    0.35980
602760.0000   -0.05491
602800.0000    0.49768
602840.0000    0.50659
602880.0000    0.27025
602920.0000   -0.29129
602960.0000    0.78497
603000.0000    0.10683
603040.0000    0.49255
603080.0000    0.89830
603120.0000    1.29089
603160.0000    0.97285
603200.0000    0.60615
603240.0000    1.32030
603280.0000    0.42090
603320.0000    0.60543
603360.0000    1.11815
603400.0000    1.24075
603440.0000    0.74447
603480.0000    1.68031
603520.0000    0.98033
603560.0000    0.66562
603600.0000    0.88466
603640.0000    0.95738
603680.0000    1.18262
603720.0000    0.18178
603760.0000    0.49958
603800.0000    0.68928
603840.0000    1.47345
603880.0000    1.72322
603920.0000    1.87082
603960.0000    1.74077
604000.0000    2.47215
604040.0000    1.08562
604080.0000    1.47611
604120.0000    1.26136
604160.0000    1.32826
604200.0000    0.89942
604240.0000    1.39503
604280.0000    1.65011
604320.0000    1.90381
604360.0000    1.34676
604400.0000    1.52655
604440.0000    0.87651
604480.0000    1.14673
604520.0000    0.77428
604560.0000    1.40126
604600.0000    0.25239
604640.0000    0.31308
604680.0000    0.20673
604720.0000    1.03697
604760.0000    0.92253
604800.0000    1.06085
604840.0000    1.37831
604880.0000    2.02005
604920.0000    1.69377
604960.0000    1.93864
605000.0000    2.75568
605040.0000    1.78313
605080.0000    1.29744
605120.0000    1.89767
605160.0000    1.34111
605200.0000    1.80265
605240.0000    2.52525
605280.0000    1.82681
605320.0000    1.62566
605360.0000    2.03894
605400.0000    1.86408
605440.0000    1.59745
605480.0000    1.33161
605520.0000    1.60620
605560.0000    1.77662
605600.0000    1.48736
605640.0000    1.73153
605680.0000    1.39072
605720.0000    1.81478
605760.0000    1.69695
605800.0000    2.36180
605840.0000    2.17615
605880.0000    1.64395
605920.0000    1.70723
605960.0000    2.24517
606000.0000    2.09344
606040.0000    1.42472
606080.0000    2.33503
606120.0000    2.27460
606160.0000    1.89078
606200.0000    2.37120
606240.0000    1.97429
606280.0000    2.07610
606320.0000    1.90498
606360.0000    1.76957
606400.0000    1.80840
606440.0000    1.59682
606480.0000    0.93067
606520.0000    1.20794
606560.0000    1.54408
606600.0000    1.96779
606640.0000    1.15363
606680.0000    1.89024
606720.0000    2.33441
606760.0000    1.67817
606800.0000    1.82499
606840.0000    1.24050
606880.0000    0.54365
606920.0000    1.49037
606960.0000    1.23132
607000.0000    1.06631
607040.0000    0.74077
607080.0000    0.97338
607120.0000    0.56117
607160.0000    0.62884
607200.0000    0.05487
607240.0000    0.17317
607280.0000    0.66955
607320.0000    0.49742
607360.0000    0.72948
607400.0000    0.45330
607440.0000    0.09541
607480.0000    0.25065
607520.0000    0.76999
607560.0000    0.97217
607600.0000    1.34911
607640.0000    1.31383
607680.0000    1.50962
607720.0000    1.25493
607760.0000    1.03942
607800.0000    0.82863
607840.0000    2.15102
607880.0000    1.54175
607920.0000    1.67801
607960.0000    1.53663
608000.0000    1.16598
608040.0000    1.94831
608080.0000    0.22240
608120.0000    1.78405
608160.0000    1.23122
608200.0000    1.16485
608240.0000    0.98381
608280.0000    1.47389
608320.0000    1.81846
608360.0000    1.71248
608400.0000    0.84827
608440.0000    1.55282
608480.0000    0.94773
608520.0000    1.14530
608560.0000    1.79885
608600.0000    1.15053
608640.0000    1.51372
608680.0000    1.54995
608720.0000    1.98450
608760.0000    1.31061
608800.0000    1.81306
608840.0000    1.76892
608880.0000    1.27720
608920.0000    1.88020
608960.0000    1.43249
609000.0000    1.92516
609040.0000    1.86706
609080.0000    1.76554
609120.0000    0.48560
609160.0000    1.62650
609200.0000    1.51507
609240.0000    1.63573
609280.0000    1.78407
609320.0000    1.68521
609360.0000    1.16319
609400.0000    1.59748
609440.0000    2.17800
609480.0000    1.00257
609520.0000    1.59185
609560.0000    2.01352
609600.0000    2.20232
609640.0000    1.59813
609680.0000    1.61209
609720.0000    1.12744
609760.0000    1.51801
609800.0000    0.92222
609840.0000    1.23575
609880.0000    2.04988
609920.0000    1.80384
609960.0000    1.63292
610000.0000    2.04672
610040.0000    2.28466
610080.0000    2.25400
610120.0000    1.47662
610160.0000    1.29490
610200.0000    0.00172
610240.0000    0.64652
610280.0000    1.04751
610320.0000    2.13286
610360.0000    1.61655
610400.0000    1.47499
610440.0000    2.00775
610480.0000    0.98600
610520.0000    1.47561
610560.0000    1.40713
610600.0000    1.17820
610640.0000    2.06605
610680.0000    1.49390
610720.0000    1.21601
610760.0000    0.94308
610800.0000    0.82386
610840.0000    1.00826
610880.0000    1.65222
610920.0000    1.08474
610960.0000    0.82047
611000.0000    0.34125
611040.0000    0.08933
611080.0000    0.21287
611120.0000    0.69525
611160.0000    0.23612
611200.0000    0.32513
611240.0000    0.54701
611280.0000    1.08837
611320.0000    1.16930
611360.0000    0.07335
611400.0000    0.49954
611440.0000    0.47663
611480.0000    0.00301
611520.0000    0.26472
611560.0000    0.26741
611600.0000    0.18257
611640.0000   -0.17948
611680.0000    1.03034
611720.0000   -0.55275
611760.0000   -1.04193
611800.0000   -0.59469
611840.0000    0.55762
611880.0000   -0.17417
611920.0000   -0.09350
611960.0000    0.63875
612000.0000    0.32525
612040.0000   -0.01104
612080.0000    0.70336
612120.0000    0.22393
612160.0000   -0.43075
612200.0000    0.16848
612240.0000    0.38884
612280.0000    0.63421
612320.0000    0.40500
612360.0000   -0.00011
612400.0000    0.31371
612440.0000   -0.28507
612480.0000    0.39574
612520.0000    0.60495
612560.0000    0.59589
612600.0000    0.09055
612640.0000    0.35117
612680.0000    0.90437
612720.0000    0.18965
612760.0000    0.67242
612800.0000    0.83619
612840.0000    0.68842
612880.0000    0.29658
612920.0000    0.18334
612960.0000    0.85834
613000.0000    1.65694
613040.0000    1.63891
613080.0000    0.86872
613120.0000    1.21650
613160.0000    1.34840
613200.0000    1.23027
613240.0000    1.67460
613280.0000    0.76861
613320.0000    1.25204
613360.0000    0.11977
613400.0000    0.28122
613440.0000    0.39476
613480.0000   -0.48075
613520.0000    0.44038
613560.0000    0.50385
613600.0000    0.39616
613640.0000    1.26891
613680.0000   -0.10073
613720.0000    1.44534
613760.0000    0.55327
613800.0000    0.12611
613840.0000    0.21509
613880.0000    0.78320
613920.0000    0.24058
613960.0000   -0.16673
614000.0000    0.81388
614040.0000   -0.49983
614080.0000    0.21754
614120.0000   -0.10113
614160.0000   -0.26674
614200.0000    0.08403
614240.0000    1.00715
614280.0000    1.04353
614320.0000    0.75870
614360.0000    0.62632
614400.0000    1.05623
614440.0000    0.38544
614480.0000    0.39517
614520.0000    0.24573
614560.0000    0.30211
614600.0000    0.36704
614640.0000    0.54646
614680.0000    0.79913
614720.0000    0.50540
614760.0000    0.32662
614800.0000    0.90815
614840.0000   -0.05017
614880.0000   -0.24310
614920.0000    0.61260
614960.0000    0.67033
615000.0000    1.25493
615040.0000    0.51121
615080.0000    0.73282
615120.0000    0.31818
615160.0000    0.72233
615200.0000    1.20948
615240.0000    0.64782
615280.0000    0.52744
615320.0000    0.79472
615360.0000    0.95849
615400.0000    1.06923
615440.0000    0.89149
615480.0000    1.21125
615520.0000    1.13390
615560.0000    1.22165
615600.0000    1.23108
615640.0000    0.77967
615680.0000    1.07593
615720.0000    0.98761
615760.0000    0.19078
615800.0000    0.36228
615840.0000    0.71902
615880.0000    1.35108
615920.0000    1.05099
615960.0000    0.64563
616000.0000    1.23186
616040.0000    0.64018
616080.0000    1.39189
616120.0000    0.47515
616160.0000    0.03158
616200.0000    0.67681
616240.0000    0.03831
616280.0000    0.05199
616320.0000    0.41199
616360.0000   -0.00020
616400.0000   -0.56625
616440.0000    0.24890
616480.0000    0.47302
616520.0000    0.41784
616560.0000    0.32964
616600.0000    0.76234
616640.0000    0.31284
616680.0000    1.42383
616720.0000    1.10246
616760.0000    1.07402
616800.0000   -0.46123
616840.0000    0.19903
616880.0000    0.76046
616920.0000    0.28746
616960.0000   -0.18852
617000.0000    0.20678
617040.0000   -0.11071
617080.0000   -1.19826
617120.0000   -0.75173
617160.0000   -0.67864
617200.0000   -0.63320
617240.0000   -0.21704
617280.0000    0.21337
617320.0000   -0.15521
617360.0000   -0.76354
617400.0000   -0.48957
617440.0000   -0.29871
617480.0000   -0.06295
617520.0000   -0.24894
617560.0000   -0.74040
617600.0000   -0.54367
617640.0000   -0.20131
617680.0000   -0.09679
617720.0000   -1.23249
617760.0000   -0.05580
617800.0000    0.20080
617840.0000    0.30900
617880.0000    0.95318
617920.0000    1.11893
617960.0000    0.66787
618000.0000    0.65953
618040.0000    0.41414
618080.0000    0.37415
618120.0000    0.77362
618160.0000    0.18506
618200.0000    0.20693
618240.0000    0.15090
618280.0000   -0.09609
618320.0000    0.31337
618360.0000    0.48326
618400.0000    1.17720
618440.0000    0.90121
618480.0000    0.37113
618520.0000    1.19961
618560.0000    0.95598
618600.0000   -0.20950
618640.0000    0.37094
618680.0000    1.22852
618720.0000    1.05738
618760.0000    0.96934
618800.0000    1.42400
618840.0000    0.00526
618880.0000   -0.29730
618920.0000   -0.22750
618960.0000    0.89935
619000.0000    1.43625
619040.0000    0.84900
619080.0000    0.91116
619120.0000    1.40225
619160.0000    1.36195
619200.0000    0.85410
619240.0000    0.52952
619280.0000    0.91618
619320.0000    0.11120
619360.0000    0.22901
619400.0000    0.60144
619440.0000    1.02561
619480.0000    0.75468
619520.0000    0.74061
619560.0000    0.74446
619600.0000    0.61802
619640.0000    1.14894
619680.0000    0.43999
619720.0000    0.90728
619760.0000    0.32941
619800.0000    0.64918
619840.0000    1.15163
619880.0000    1.09553
619920.0000    0.20675
619960.0000    0.20860
620000.0000    0.55923
620040.0000    1.33331
620080.0000    0.59201
620120.0000    0.56059
620160.0000    0.51860
620200.0000    1.00918
620240.0000    0.40447
620280.0000    0.01792
620320.0000    0.84696
620360.0000    1.46112
620400.0000    0.62468
620440.0000    0.65537
620480.0000    0.50575
620520.0000    0.49482
620560.0000    0.91483
620600.0000    1.25652
620640.0000    1.05885
620680.0000    1.68590
620720.0000    1.28462
620760.0000    1.60146
620800.0000    1.63709
620840.0000    2.84826
620880.0000    0.98198
620920.0000    0.86770
620960.0000    0.59953
621000.0000    0.63593
621040.0000    0.65885
621080.0000    0.68501
621120.0000    2.01411
621160.0000    0.79344
621200.0000    0.40118
621240.0000    1.22710
621280.0000    0.04486
621320.0000    0.96995
621360.0000    0.18943
621400.0000    0.86175
621440.0000   -0.03058
621480.0000    0.60743
621520.0000    0.07218
621560.0000    0.45278
621600.0000    1.16412
621640.0000    0.32337
621680.0000   -0.27735
621720.0000    1.31405
621760.0000    1.12442
621800.0000    0.78766
621840.0000    1.00244
621880.0000    0.49177
621920.0000    0.39491
621960.0000    0.62785
622000.0000   -0.45715
622040.0000   -0.25999
622080.0000    0.36662
622120.0000    0.12329
622160.0000   -0.68559
622200.0000   -0.84730
622240.0000   -0.73397
622280.0000   -0.35940
622320.0000   -0.24845
622360.0000    0.39188
622400.0000    0.78789
622440.0000    1.27346
622480.0000    0.71251
622520.0000    0.25528
622560.0000    0.33751
622600.0000   -0.47965
622640.0000    0.21102
622680.0000    0.31229
622720.0000    0.94377
622760.0000   -0.11090
622800.0000    0.04441
622840.0000    0.39968
622880.0000    1.20302
622920.0000    1.56991
622960.0000    0.47629
623000.0000    1.25343
623040.0000    1.13842
623080.0000    0.53103
623120.0000   -0.05366
623160.0000   -0.07307
623200.0000    0.09668
623240.0000    0.25431
623280.0000    0.05128
623320.0000   -0.28372
623360.0000   -0.13773
623400.0000   -0.17391
623440.0000   -0.32222
623480.0000    0.57524
623520.0000    0.14379
623560.0000    0.78042
623600.0000    0.18779
623640.0000    0.58217
623680.0000    0.72389
623720.0000    0.09137
623760.0000    0.47142
623800.0000    0.19347
623840.0000    0.68630
623880.0000    1.19521
623920.0000    1.56831
623960.0000    0.76477
624000.0000    0.21955
624040.0000    1.15925
624080.0000   -0.34475
624120.0000   -0.05962
624160.0000   -0.27942
624200.0000    0.61169
624240.0000   -0.07988
624280.0000    0.38847
624320.0000    1.06558
624360.0000    0.86784
624400.0000    1.14531
624440.0000    1.31628
624480.0000    0.47924
624520.0000    0.31305
624560.0000    1.16580
624600.0000    1.66867
624640.0000    0.85452
624680.0000    0.51347
624720.0000    0.63278
624760.0000    0.53020
624800.0000    0.92801
624840.0000    1.07460
624880.0000    0.53622
624920.0000    0.16954
624960.0000    0.08027
625000.0000    0.75980
625040.0000   -0.15125
625080.0000    0.34830
625120.0000    0.53263
625160.0000    0.42180
625200.0000    0.41646
625240.0000    0.05777
625280.0000   -0.15403
625320.0000    0.90311
625360.0000    1.17130
625400.0000    0.59935
625440.0000    0.28605
625480.0000    0.72261
625520.0000    0.33083
625560.0000   -0.41458
625600.0000    0.29582
625640.0000    1.40342
625680.0000    0.56948
625720.0000    0.96889
625760.0000    0.38352
625800.0000    0.63930
625840.0000    0.92191
625880.0000    0.73477
625920.0000    0.22906
625960.0000    0.49909
626000.0000    0.51997
626040.0000    0.36973
626080.0000   -0.07878
626120.0000    0.35763
626160.0000    0.61733
626200.0000    0.92482
626240.0000    1.02790
626280.0000    1.62701
626320.0000    1.61438
626360.0000    1.12077
626400.0000    1.14253
626440.0000    1.66870
626480.0000    0.72350
626520.0000    0.58260
626560.0000    0.74947
626600.0000    0.70223
626640.0000    0.09670
626680.0000    0.15619
626720.0000    1.49313
626760.0000    1.33309
626800.0000    1.23538
626840.0000    1.38346
626880.0000    1.62054
626920.0000    1.11083
626960.0000    1.34404
627000.0000    0.62578
627040.0000    0.55486
627080.0000    1.15662
627120.0000    0.79940
627160.0000    0.44538
627200.0000    1.88855
627240.0000    1.38707
627280.0000    1.00924
627320.0000    1.18638
627360.0000    0.85417
627400.0000    1.06785
627440.0000    0.21331
627480.0000    1.13354
627520.0000    2.26095
627560.0000    1.59095
627600.0000    1.74293
627640.0000    1.47504
627680.0000    0.54663
627720.0000    0.93195
627760.0000    1.31686
627800.0000    0.57791
627840.0000    0.68449
627880.0000    0.11219
627920.0000    1.43933
627960.0000    1.56086
628000.0000    1.18984
628040.0000    1.49132
628080.0000    0.54885
628120.0000    1.64580
628160.0000    0.43664
628200.0000    0.59125
628240.0000    1.21921
628280.0000    0.65141
628320.0000    0.83320
628360.0000   -0.23470
628400.0000    0.40981
628440.0000    0.38300
628480.0000    0.77861
628520.0000    1.20312
628560.0000    1.37088
628600.0000    0.72242
628640.0000    0.02047
628680.0000   -0.06409
628720.0000    0.91311
628760.0000    0.55878
628800.0000    1.58574
628840.0000    0.19363
628880.0000    0.63354
628920.0000    1.04871
628960.0000    1.34836
629000.0000    0.96666
629040.0000    0.49717
629080.0000    1.08205
629120.0000    1.19344
629160.0000    0.61037
629200.0000   -0.16045
629240.0000    1.05176
629280.0000    0.47780
629320.0000    1.18551
629360.0000    0.76993
629400.0000    0.54584
629440.0000    0.95111
629480.0000    1.33662
629520.0000    0.98437
629560.0000    1.95043
629600.0000    2.65090
629640.0000    1.34858
629680.0000    2.11260
629720.0000    2.43653
629760.0000    1.32222
629800.0000    0.93058
629840.0000    1.71910
629880.0000    1.03460
629920.0000    1.14645
629960.0000    0.52398
630000.0000    1.18914
630040.0000    1.55079
630080.0000   -0.00424
630120.0000    0.20953
630160.0000   -0.29119
630200.0000    1.69693
630240.0000    1.83789
630280.0000    2.17510
630320.0000    1.17329
630360.0000    2.40450
630400.0000    1.43258
630440.0000    2.69373
630480.0000    1.66686
630520.0000    0.95315
630560.0000    0.98694
630600.0000    2.16198
630640.0000    1.45864
630680.0000    1.27590
630720.0000    1.40751
630760.0000    1.35536
630800.0000    1.58168
630840.0000    0.31237
630880.0000    1.87077
630920.0000    0.89600
630960.0000    1.72694
631000.0000    2.20449
631040.0000    2.26795
631080.0000    1.97166
631120.0000    0.81647
631160.0000    1.16444
631200.0000    1.95668
631240.0000    0.61007
631280.0000    1.38888
631320.0000    1.36609
631360.0000    1.63175
631400.0000    3.16267
631440.0000    2.69673
631480.0000    1.60114
631520.0000    1.49201
631560.0000    1.79453
631600.0000    1.36431
631640.0000    0.89180
631680.0000    0.64173
631720.0000    0.89031
631760.0000    1.20340
631800.0000    0.39736
631840.0000    0.50157
631880.0000   -0.85359
631920.0000    0.43553
631960.0000    1.11178
632000.0000    1.49002
632040.0000    1.29840
632080.0000    1.07334
632120.0000    0.77805
632160.0000    1.06653
632200.0000    1.12525
632240.0000    1.07290
632280.0000    0.45867
632320.0000    1.93284
632360.0000    1.08803
632400.0000    1.80175
632440.0000    1.32914
632480.0000    1.43288
632520.0000    2.51432
632560.0000    1.76125
632600.0000    1.86267
632640.0000    2.10471
632680.0000    1.69456
632720.0000    1.18007
632760.0000    1.54693
632800.0000    0.37648
632840.0000    1.76315
632880.0000    0.84789
632920.0000    1.61932
632960.0000    1.01910
633000.0000    1.39048
633040.0000    1.87663
633080.0000    1.48643
633120.0000    1.79518
633160.0000    1.53180
633200.0000    1.73237
633240.0000    2.04083
633280.0000    1.67847
633320.0000    1.57808
633360.0000   -0.02068
633400.0000   -0.46485
633440.0000    0.35258
633480.0000    0.61519
633520.0000    0.39232
633560.0000    0.67311
633600.0000    0.83763
633640.0000    1.38568
633680.0000    0.51406
633720.0000    0.84350
633760.0000    0.44059
633800.0000    1.06726
633840.0000    0.84860
633880.0000    0.59587
633920.0000    0.16225
633960.0000   -0.20760
634000.0000    0.29037
634040.0000   -0.27463
634080.0000    0.37047
634120.0000   -0.02140
634160.0000   -0.04813
634200.0000   -0.14684
634240.0000    0.13601
634280.0000   -0.14202
634320.0000    0.28501
634360.0000   -0.29576
634400.0000    0.33613
634440.0000    0.11349
634480.0000   -0.14475
634520.0000    0.64447
634560.0000    1.16843
634600.0000    0.03801
634640.0000   -0.01450
634680.0000   -0.16598
634720.0000   -0.45390
634760.0000    0.02824
634800.0000   -0.48767
634840.0000   -0.31218
634880.0000    0.49837
634920.0000    0.74181
634960.0000    0.69255
635000.0000   -0.29898
635040.0000   -0.32497
635080.0000    0.50914
635120.0000    0.74655
635160.0000    0.62261
635200.0000   -0.13409
635240.0000   -0.11292
635280.0000    0.09398
635320.0000    0.03954
635360.0000    0.57605
635400.0000    1.30251
635440.0000    0.01729
635480.0000    0.42990
635520.0000   -0.39502
635560.0000    0.03325
635600.0000   -0.16271
635640.0000   -0.16075
635680.0000   -0.03612
635720.0000    0.54014
635760.0000    0.98928
635800.0000   -0.03638
635840.0000    0.55210
635880.0000    0.93700
635920.0000    0.57380
635960.0000    0.12416
636000.0000    0.49261
636040.0000    0.15964
636080.0000    0.99179
636120.0000    0.39107
636160.0000    1.54173
636200.0000    1.07934
636240.0000    0.67573
636280.0000    0.90003
636320.0000    0.97385
636360.0000    1.95849
636400.0000    1.60458
636440.0000    0.96385
636480.0000   -0.13376
636520.0000    0.35051
636560.0000    0.41418
636600.0000    0.14733
636640.0000   -0.08884
636680.0000   -0.85693
636720.0000   -0.57712
636760.0000    0.11645
636800.0000   -0.19145
636840.0000   -0.50499
636880.0000    0.54215
636920.0000   -0.21157
636960.0000   -0.72059
637000.0000   -0.48232
637040.0000   -0.36270
637080.0000    0.64824
637120.0000    0.87334
637160.0000    0.63163
637200.0000    0.20045
637240.0000    0.27538
637280.0000   -0.07937
637320.0000    0.47343
637360.0000    0.71802
637400.0000    0.69169
637440.0000   -0.28816
637480.0000   -0.32940
637520.0000    0.41729
637560.0000   -0.03735
637600.0000   -0.41580
637640.0000   -0.41784
637680.0000   -0.64798
637720.0000   -0.51197
637760.0000    0.04224
637800.0000   -0.74745
637840.0000   -0.76140
637880.0000   -0.27317
637920.0000   -0.01137
637960.0000   -0.15367
638000.0000   -0.09407
638040.0000    0.48337
638080.0000   -0.52315
638120.0000   -0.86922
638160.0000   -0.95170
638200.0000   -0.41013
638240.0000    0.14466
638280.0000   -0.21506
638320.0000   -0.71011
638360.0000   -0.69000
638400.0000   -0.57818
638440.0000    0.01418
638480.0000   -0.51044
638520.0000   -0.83882
638560.0000   -0.22515
638600.0000   -0.68727
638640.0000   -0.03645
638680.0000    0.15905
638720.0000   -0.38543
638760.0000    0.50831
638800.0000    0.95403
638840.0000   -0.27893
638880.0000    0.17547
638920.0000   -0.21116
638960.0000   -0.24925
639000.0000    0.13562
639040.0000    0.33832
639080.0000    0.01929
639120.0000   -0.24015
639160.0000    0.69716
639200.0000    0.72553
639240.0000   -0.69303
639280.0000   -0.08209
639320.0000   -0.62002
639360.0000   -0.24610
639400.0000   -0.31171
639440.0000   -0.30335
639480.0000   -0.42595
639520.0000    0.07637
639560.0000    0.23931
639600.0000    0.10241
639640.0000   -0.59622
639680.0000   -0.49371
639720.0000   -0.01500
639760.0000   -0.21499
639800.0000   -0.91969
639840.0000   -0.76034
639880.0000   -1.01181
639920.0000   -0.42068
639960.0000   -0.40419
640000.0000   -0.36346
640040.0000   -0.04920
640080.0000   -1.54633
640120.0000   -0.62542
640160.0000   -0.15852
640200.0000   -0.07769
640240.0000    0.19834
640280.0000   -0.34691
640320.0000    0.08480
640360.0000   -0.67141
640400.0000    0.08898
640440.0000   -0.70920
640480.0000    0.02876
640520.0000    0.45701
640560.0000    0.76631
640600.0000   -0.29971
640640.0000    0.36210
640680.0000    0.33036
640720.0000    0.37510
640760.0000    0.00810
640800.0000    0.37436
640840.0000    0.35737
640880.0000   -0.65378
640920.0000   -0.00861
640960.0000   -0.41464
641000.0000    0.15294
641040.0000   -0.45755
641080.0000   -0.62745
641120.0000   -0.32342
641160.0000   -0.27320
641200.0000   -0.33995
641240.0000   -0.15163
641280.0000    0.00205
641320.0000   -0.26007
641360.0000    0.20200
641400.0000    0.36779
641440.0000    0.34067
641480.0000   -0.05232
641520.0000    0.18022
641560.0000    0.51291
641600.0000    0.06127
641640.0000    0.04002
641680.0000   -0.27455
641720.0000    0.28179
641760.0000    0.08327
641800.0000   -0.09966
641840.0000   -0.64117
641880.0000    0.17225
641920.0000    0.43627
641960.0000    0.47527
642000.0000    0.67557
642040.0000    0.26301
642080.0000   -0.61512
642120.0000   -0.14471
642160.0000   -0.09744
642200.0000    0.77693
642240.0000    0.40084
642280.0000    0.26381
642320.0000    0.46249
642360.0000   -0.11762
642400.0000    0.41355
642440.0000   -0.56694
642480.0000    0.10685
642520.0000    0.34486
642560.0000   -0.54595
642600.0000   -0.28742
642640.0000    0.58268
642680.0000    0.80034
642720.0000   -0.27107
642760.0000   -0.67197
642800.0000   -0.51305
642840.0000   -0.10516
642880.0000   -0.27291
642920.0000   -0.15029
642960.0000   -0.22913
643000.0000    0.13835
643040.0000    0.08540
643080.0000    0.34429
643120.0000   -0.50516
643160.0000   -0.56400
643200.0000   -0.62001
643240.0000   -0.10340
643280.0000   -0.02434
643320.0000   -0.46551
643360.0000   -0.20231
643400.0000   -0.14194
643440.0000    0.11172
643480.0000    0.10759
643520.0000    0.61475
643560.0000   -0.03968
643600.0000    0.48430
643640.0000    1.11553
643680.0000   -0.06610
643720.0000   -0.07539
643760.0000    0.33378
643800.0000   -0.37976
643840.0000   -0.16417
643880.0000   -0.22629
643920.0000   -0.78550
643960.0000   -0.02755
644000.0000   -0.05560
644040.0000   -0.06599
644080.0000   -0.45790
644120.0000   -0.80057
644160.0000   -1.31521
644200.0000   -1.18779
644240.0000   -1.15887
644280.0000   -0.72828
644320.0000   -0.81561
644360.0000   -0.92624
644400.0000   -1.15504
644440.0000   -1.16061
644480.0000   -1.39559
644520.0000   -0.77612
644560.0000   -0.56704
644600.0000   -0.63504
644640.0000    0.55655
644680.0000    0.02070
644720.0000    0.06325
644760.0000   -0.18865
644800.0000   -0.12659
644840.0000   -0.61320
644880.0000   -0.25166
644920.0000   -0.18792
644960.0000   -0.38478
645000.0000   -0.65484
645040.0000   -0.27025
645080.0000   -0.68388
645120.0000   -0.57838
645160.0000   -0.35953
645200.0000   -0.73047
645240.0000   -0.86176
645280.0000   -0.26149
645320.0000   -0.75226
645360.0000   -0.17930
645400.0000   -0.04609
645440.0000   -0.58093
645480.0000   -0.14651
645520.0000    0.09089
645560.0000   -0.04555
645600.0000    0.17310
645640.0000   -0.20567
645680.0000    0.04860
645720.0000   -0.63983
645760.0000   -0.57957
645800.0000   -0.59162
645840.0000   -1.04232
645880.0000   -0.46685
645920.0000    0.19397
645960.0000   -0.03322
646000.0000    0.45222
646040.0000    0.50898
646080.0000    0.43681
646120.0000   -0.07365
646160.0000   -0.19782
646200.0000   -0.29020
646240.0000   -0.75327
646280.0000   -0.22114
646320.0000    0.07121
646360.0000   -0.39788
646400.0000   -0.02773
646440.0000   -0.16392
646480.0000   -0.47144
646520.0000   -0.22457
646560.0000   -0.51786
646600.0000   -0.43973
646640.0000   -1.30488
646680.0000   -0.79565
646720.0000   -0.69530
646760.0000   -0.18296
646800.0000   -0.89243
646840.0000   -0.70417
646880.0000    0.15759
646920.0000   -0.36147
646960.0000   -0.45862
647000.0000   -0.33509
647040.0000   -0.56403
647080.0000   -0.00563
647120.0000   -0.02094
647160.0000   -0.16519
647200.0000   -0.69507
647240.0000   -0.02346
647280.0000   -0.51068
647320.0000   -0.69451
647360.0000   -0.16246
647400.0000   -0.03363
647440.0000   -0.58654
647480.0000   -0.79903
647520.0000   -0.30605
647560.0000   -0.58966
647600.0000   -1.04879
647640.0000   -0.62738
647680.0000   -0.68289
647720.0000    0.08444
647760.0000   -0.75930
647800.0000   -0.54980
647840.0000   -0.52704
647880.0000   -0.31925
647920.0000   -0.38211
647960.0000   -0.73207
648000.0000   -0.66367
648040.0000   -0.53970
648080.0000   -0.51458
648120.0000   -0.11361
648160.0000   -1.47529
648200.0000   -0.61330
648240.0000   -1.19338
648280.0000   -1.02202
648320.0000   -0.16217
648360.0000   -0.42546
648400.0000   -0.77543
648440.0000   -0.60754
648480.0000   -1.19826
648520.0000   -1.14680
648560.0000   -1.28604
648600.0000   -0.96456
648640.0000   -1.16348
648680.0000   -0.44606
648720.0000   -0.39917
648760.0000   -0.66358
648800.0000    0.15158
648840.0000   -0.99812
648880.0000   -0.83782
648920.0000   -0.85820
648960.0000   -0.95092
649000.0000   -0.98617
649040.0000   -0.93017
649080.0000   -1.20962
649120.0000   -0.81459
649160.0000   -0.90155
649200.0000   -0.75569
649240.0000   -0.98934
649280.0000    0.37283
649320.0000   -0.45258
649360.0000   -0.71366
649400.0000    0.14967
649440.0000   -0.80758
649480.0000   -0.68902
649520.0000   -0.48932
649560.0000   -0.69126
649600.0000   -0.19299
649640.0000    0.21266
649680.0000    0.15383
649720.0000    0.11668
649760.0000    0.19091
649800.0000   -0.84074
649840.0000   -0.13374
649880.0000   -0.06769
649920.0000   -0.93418
649960.0000    0.05505
650000.0000    0.20322
650040.0000    0.24908
650080.0000    0.17946
650120.0000    0.03901
650160.0000    0.26078
650200.0000   -0.36332
650240.0000   -0.31248
650280.0000   -0.02604
650320.0000   -0.38859
650360.0000   -0.43421
650400.0000    0.04154
650440.0000    0.10465
650480.0000    0.27788
650520.0000   -0.37047
650560.0000   -0.66837
650600.0000   -0.82628
650640.0000    0.35233
650680.0000   -0.25634
650720.0000   -0.46430
650760.0000   -0.59348
650800.0000   -0.46049
650840.0000   -1.13521
650880.0000   -0.30853
650920.0000   -0.44231
650960.0000   -1.00011
651000.0000   -0.60217
651040.0000   -0.37022
651080.0000   -1.04124
651120.0000   -0.90167
651160.0000   -1.05436
651200.0000   -1.05262
651240.0000   -0.93763
651280.0000   -1.37726
651320.0000   -0.48412
651360.0000   -0.19045
651400.0000   -0.71078
651440.0000   -0.61237
651480.0000   -0.74757
651520.0000   -0.36252
651560.0000   -0.90093
651600.0000   -0.86328
651640.0000   -0.74500
651680.0000   -0.50415
651720.0000   -1.29022
651760.0000   -0.58139
651800.0000   -0.90546
651840.0000   -0.35110
651880.0000   -0.75320
651920.0000   -0.24981
651960.0000   -0.76887
652000.0000   -0.51788
652040.0000   -0.87805
652080.0000   -0.98333
652120.0000   -0.70663
652160.0000   -1.06981
652200.0000   -0.22918
652240.0000   -1.04750
652280.0000   -0.75151
652320.0000   -0.36515
652360.0000   -1.20371
652400.0000   -0.46246
652440.0000   -0.74920
652480.0000   -0.46132
652520.0000   -0.93813
652560.0000   -0.71764
652600.0000   -0.42737
652640.0000   -0.12740
652680.0000   -0.91667
652720.0000   -0.50240
652760.0000   -0.80554
652800.0000   -0.86832
652840.0000   -0.79471
652880.0000   -0.41772
652920.0000   -0.39334
652960.0000   -0.26387
653000.0000   -0.40742
653040.0000   -0.37134
653080.0000   -0.35972
653120.0000   -0.57987
653160.0000   -0.48437
653200.0000   -0.68691
653240.0000   -0.87735
653280.0000   -0.52286
653320.0000   -0.70188
653360.0000   -0.95029
653400.0000   -0.86365
653440.0000   -1.08697
653480.0000   -1.24176
653520.0000   -0.82121
653560.0000   -0.79752
653600.0000   -0.70797
653640.0000   -1.17237
653680.0000   -0.77204
653720.0000   -0.73824
653760.0000   -0.34375
653800.0000   -0.19494
653840.0000    0.17762
653880.0000    0.12957
653920.0000   -0.65349
653960.0000   -0.87077
654000.0000   -0.87855
654040.0000   -0.94840
654080.0000   -0.91827
654120.0000   -1.25820
654160.0000   -1.14671
654200.0000   -1.13093
654240.0000   -0.90640
654280.0000   -1.14125
654320.0000   -1.13544
654360.0000   -1.11905
654400.0000   -1.58072
654440.0000   -1.44344
654480.0000   -1.71327
654520.0000   -1.12341
654560.0000   -1.50586
654600.0000   -1.55409
654640.0000   -1.50295
654680.0000   -1.24866
654720.0000   -1.94516
654760.0000   -0.65802
654800.0000   -1.38982
654840.0000   -1.16854
654880.0000   -0.79423
654920.0000   -1.18931
654960.0000   -1.68778
655000.0000   -1.43245
655040.0000   -1.63921
655080.0000   -1.48192
655120.0000   -0.80228
655160.0000   -0.99808
655200.0000   -1.05616
655240.0000   -0.94078
655280.0000   -1.24978
655320.0000   -2.17331
655360.0000   -1.89514
655400.0000   -1.76415
655440.0000   -1.07386
655480.0000   -0.74298
655520.0000   -0.89887
655560.0000   -1.16998
655600.0000   -0.69274
655640.0000   -1.95273
655680.0000   -0.56777
655720.0000   -1.01153
655760.0000   -0.78089
655800.0000   -0.47170
655840.0000   -0.99604
655880.0000   -0.73106
655920.0000   -0.42955
655960.0000   -0.33420
656000.0000   -0.34741
656040.0000   -0.64767
656080.0000   -0.07165
656120.0000    0.22326
656160.0000   -0.32807
656200.0000   -0.08925
656240.0000    0.19262
656280.0000   -0.50342
656320.0000   -1.07177
656360.0000   -1.13587
656400.0000   -1.13794
656440.0000   -0.24116
656480.0000   -0.57423
656520.0000   -0.11524
656560.0000   -0.80700
656600.0000   -0.69617
656640.0000   -0.69810
656680.0000   -0.70398
656720.0000   -0.40943
656760.0000   -0.33403
656800.0000   -1.13548
656840.0000   -0.60697
656880.0000   -0.72697
656920.0000   -1.12720
656960.0000   -0.30326
657000.0000   -0.11862
657040.0000   -0.32593
657080.0000    0.03360
657120.0000    0.03577
657160.0000   -0.45129
657200.0000   -0.39183
657240.0000   -0.09137
657280.0000   -0.43985
657320.0000   -0.79892
657360.0000   -0.66127
657400.0000   -1.28253
657440.0000   -0.46464
657480.0000   -0.08787
657520.0000   -0.71839
657560.0000   -0.38717
657600.0000   -0.41378
657640.0000   -0.24403
657680.0000   -0.29294
657720.0000   -0.47526
657760.0000    0.11682
657800.0000    0.65275
657840.0000    0.53683
657880.0000    0.57087
657920.0000    0.87966
657960.0000    1.53715
658000.0000    1.03848
658040.0000    0.64075
658080.0000    1.28169
658120.0000    1.39609
658160.0000    0.76008
658200.0000    0.60643
658240.0000   -0.21261
658280.0000    0.63920
658320.0000    0.01294
658360.0000   -0.52505
658400.0000   -0.40375
658440.0000    0.06587
658480.0000   -0.01416
658520.0000    0.13554
658560.0000   -0.21068
658600.0000   -0.09931
658640.0000   -0.33932
658680.0000   -0.02946
658720.0000    0.25610
658760.0000   -0.17610
658800.0000   -0.12480
658840.0000    0.04831
658880.0000   -0.05599
658920.0000   -0.55372
658960.0000   -0.43157
659000.0000   -0.91790
659040.0000    0.03491
659080.0000   -0.51587
659120.0000    0.68879
659160.0000    0.08687
659200.0000   -0.52700
659240.0000   -0.63369
659280.0000    0.35701
659320.0000   -0.16963
659360.0000    0.06849
659400.0000   -0.34051
659440.0000   -0.30227
659480.0000   -0.13370
659520.0000    0.68587
659560.0000    0.66808
659600.0000    0.33587
659640.0000   -0.02593
659680.0000   -0.28341
659720.0000    0.37584
659760.0000    0.40960
659800.0000    0.39412
659840.0000   -0.18928
659880.0000    0.66871
659920.0000    0.55286
659960.0000   -0.13772
660000.0000    0.01768
660040.0000    0.31983
660080.0000   -0.25013
660120.0000    0.16733
660160.0000    0.28034
660200.0000   -0.18386
660240.0000    0.10643
660280.0000   -0.12395
660320.0000   -0.27519
660360.0000    0.10924
660400.0000   -0.27215
660440.0000    0.13025
660480.0000    0.43308
660520.0000   -0.25351
660560.0000   -0.01305
660600.0000   -0.03620
660640.0000   -0.12393
660680.0000   -0.10695
660720.0000   -1.02935
660760.0000   -0.11361
660800.0000   -0.18352
660840.0000   -0.63302
660880.0000   -0.19386
660920.0000    0.16982
660960.0000    0.02036
661000.0000   -0.33673
661040.0000   -0.29636
661080.0000    0.07503
661120.0000   -0.43992
661160.0000   -0.25168
661200.0000    0.44970
661240.0000    0.85993
661280.0000    0.55144
661320.0000    0.77216
661360.0000    0.54837
661400.0000    0.86699
661440.0000    0.54553
661480.0000    0.95796
661520.0000    0.80138
661560.0000    0.74159
661600.0000    0.20569
661640.0000    0.22185
661680.0000    0.60087
661720.0000    0.91146
661760.0000    1.00597
661800.0000    0.54066
661840.0000    0.14350
661880.0000    0.22797
661920.0000   -0.25608
661960.0000    0.26631
662000.0000    0.56617
662040.0000   -0.20617
662080.0000    0.17366
662120.0000   -0.12039
662160.0000    0.33528
662200.0000   -0.37868
662240.0000   -0.12222
662280.0000    0.00217
662320.0000    0.07049
662360.0000   -0.20544
662400.0000   -0.46457
662440.0000    0.13493
662480.0000    0.03361
662520.0000   -0.26151
662560.0000    0.11802
662600.0000   -0.35213
662640.0000   -0.54063
662680.0000   -0.44550
662720.0000   -0.10552
662760.0000   -0.02438
662800.0000   -0.22278
662840.0000    0.22472
662880.0000   -0.28000
662920.0000   -0.58461
662960.0000   -1.17235
663000.0000    0.13451
663040.0000    0.10073
663080.0000   -0.03989
663120.0000    0.17517
663160.0000    0.23517
663200.0000   -0.40043
663240.0000   -0.51955
663280.0000   -0.25033
663320.0000    0.21168
663360.0000    0.25169
663400.0000    0.33374
663440.0000   -0.51420
663480.0000   -0.64211
663520.0000   -1.07777
663560.0000   -0.23882
663600.0000   -0.02625
663640.0000   -0.60363
663680.0000    0.13998
663720.0000    0.31015
663760.0000   -0.40456
663800.0000   -0.35139
663840.0000   -0.44630
663880.0000    0.29382
663920.0000   -0.77354
663960.0000   -0.69338
664000.0000   -0.83811
664040.0000   -0.50897
664080.0000   -0.23851
664120.0000   -0.47475
664160.0000    0.36319
664200.0000    0.07857
664240.0000   -0.16732
664280.0000    0.17768
664320.0000   -0.00834
664360.0000    0.45263
664400.0000   -0.52528
664440.0000    0.16746
664480.0000    0.89781
664520.0000    0.22213
664560.0000    0.72170
664600.0000    0.24846
664640.0000    1.25952
664680.0000   -0.28214
664720.0000    0.66731
664760.0000    1.03438
664800.0000    1.22467
664840.0000    0.78532
664880.0000    1.06587
664920.0000    0.06184
664960.0000    0.55369
665000.0000    0.46681
665040.0000    0.12210
665080.0000   -0.65227
665120.0000   -0.02267
665160.0000   -0.08250
665200.0000   -0.08194
665240.0000    0.55870
665280.0000   -0.25230
665320.0000    0.13173
665360.0000   -0.48140
665400.0000   -0.72324
665440.0000   -0.51236
665480.0000   -0.53759
665520.0000   -0.66085
665560.0000   -0.44651
665600.0000   -0.42635
665640.0000   -0.32375
665680.0000    0.26336
665720.0000   -0.26917
665760.0000   -0.30887
665800.0000   -0.34116
665840.0000   -0.35403
665880.0000   -0.49806
665920.0000   -0.67940
665960.0000   -0.74438
666000.0000   -0.93050
666040.0000   -0.79023
666080.0000   -0.42177
666120.0000   -0.58224
666160.0000   -0.45866
666200.0000    0.08072
666240.0000   -0.46108
666280.0000   -0.14105
666320.0000   -0.05867
666360.0000   -0.14016
666400.0000   -0.31503
666440.0000   -0.26612
666480.0000   -0.23806
666520.0000    0.39181
666560.0000    0.18457
666600.0000   -0.41921
666640.0000   -0.25403
666680.0000   -0.31575
666720.0000   -0.05369
666760.0000   -0.37425
666800.0000   -0.47722
666840.0000   -0.06914
666880.0000    0.35045
666920.0000    0.36569
666960.0000   -0.01524
667000.0000   -0.08032
667040.0000   -0.14774
667080.0000    0.70908
667120.0000    0.23098
667160.0000    0.15892
667200.0000    0.70595
667240.0000    0.33068
667280.0000    0.01168
667320.0000   -0.09845
667360.0000   -0.42963
667400.0000    0.34895
667440.0000   -0.51496
667480.0000   -0.07726
667520.0000    0.51862
667560.0000   -0.31665
667600.0000   -0.95021
667640.0000   -0.46985
667680.0000   -0.18184
667720.0000   -0.51084
667760.0000   -0.11425
667800.0000   -0.45361
667840.0000   -0.26717
667880.0000    0.21408
667920.0000    0.61768
667960.0000   -0.19533
668000.0000    0.26127
668040.0000    0.21220
668080.0000   -0.03260
668120.0000    0.62691
668160.0000    0.18499
668200.0000   -0.51268
668240.0000   -0.08235
668280.0000    0.18757
668320.0000    0.11369
668360.0000    0.25037
668400.0000    0.06881
668440.0000    0.56234
668480.0000    0.20996
668520.0000   -0.45558
668560.0000   -0.28547
668600.0000   -0.25140
668640.0000   -0.18313
668680.0000   -0.13256
668720.0000    0.42775
668760.0000   -0.45658
668800.0000   -0.22000
668840.0000    0.25892
668880.0000   -0.09679
668920.0000   -0.30851
668960.0000    0.07680
669000.0000   -0.85368
669040.0000    0.15023
669080.0000    0.08334
669120.0000    0.04825
669160.0000   -0.46865
669200.0000   -0.29426
669240.0000    0.04563
669280.0000   -0.07918
669320.0000   -0.16474
669360.0000    0.22089
669400.0000   -0.10379
669440.0000    0.70354
669480.0000    0.42839
669520.0000    0.91494
669560.0000    0.92324
669600.0000    0.43771
669640.0000    0.66722
669680.0000    0.78577
669720.0000    0.98659
669760.0000    0.88075
669800.0000    0.13504
669840.0000    0.03617
669880.0000    0.31836
669920.0000   -0.33314
669960.0000   -0.25936
670000.0000    0.22234
670040.0000    0.67569
670080.0000    0.94583
670120.0000    0.29172
670160.0000    0.01166
670200.0000    0.33276
670240.0000    0.36816
670280.0000    0.45024
670320.0000    0.22990
670360.0000    0.03884
670400.0000   -0.03827
670440.0000    1.01286
670480.0000    0.87604
670520.0000    0.84249
670560.0000    1.21850
670600.0000    0.44183
670640.0000    0.60127
670680.0000    0.54345
670720.0000    0.35712
670760.0000    0.77885
670800.0000    0.69992
670840.0000    0.47565
670880.0000    0.50071
670920.0000    0.17347
670960.0000   -0.29616
671000.0000    0.90644
671040.0000    1.03728
671080.0000    0.38723
671120.0000   -0.07735
671160.0000    0.26717
671200.0000    1.29580
671240.0000    1.46207
671280.0000    0.73619
671320.0000    0.78346
671360.0000   -0.03203
671400.0000   -0.09421
671440.0000    0.17414
671480.0000   -0.19881
671520.0000   -0.42542
671560.0000    0.69693
671600.0000   -0.63886
671640.0000    0.26715
671680.0000   -0.08890
671720.0000   -0.34416
671760.0000   -0.00791
671800.0000   -0.47498
671840.0000   -0.15523
671880.0000   -0.25957
671920.0000   -0.29560
671960.0000    0.80185
672000.0000   -0.17767
672040.0000    0.24619
672080.0000   -0.17170
672120.0000    0.55644
672160.0000    0.65455
672200.0000    0.03038
672240.0000    0.11575
672280.0000    0.76025
672320.0000    0.98002
672360.0000    1.11443
672400.0000    1.02704
672440.0000    0.86514
672480.0000    1.09455
672520.0000    1.05486
672560.0000    0.96829
672600.0000    1.02106
672640.0000    1.02000
672680.0000    0.48303
672720.0000    0.18855
672760.0000    0.39832
672800.0000    0.45736
672840.0000    0.21954
672880.0000    1.04805
672920.0000    0.74369
672960.0000    0.48058
673000.0000    1.45162
673040.0000    1.17116
673080.0000    1.34015
673120.0000    1.38606
673160.0000    1.17527
673200.0000    0.54315
673240.0000    0.24540
673280.0000    0.62118
673320.0000    0.38154
673360.0000    0.99247
673400.0000    0.69545
673440.0000    0.81755
673480.0000    0.62398
673520.0000    0.71478
673560.0000    0.69997
673600.0000    1.05010
673640.0000    0.44029
673680.0000    0.67034
673720.0000    0.19786
673760.0000    0.13611
673800.0000    0.77685
673840.0000    0.69925
673880.0000    0.67631
673920.0000    1.14732
673960.0000    0.53584
674000.0000    0.72469
674040.0000    0.91324
674080.0000    0.35100
674120.0000    0.47275
674160.0000    0.85044
674200.0000    0.63618
674240.0000    0.53076
674280.0000    0.47277
674320.0000   -0.19144
674360.0000    0.47923
674400.0000   -0.16542
674440.0000    0.16972
674480.0000    0.09795
674520.0000   -0.17660
674560.0000    0.99145
674600.0000    0.77906
674640.0000    1.00978
674680.0000    0.87164
674720.0000    1.20257
674760.0000    1.04045
674800.0000    0.99848
674840.0000    1.46722
674880.0000    1.45899
674920.0000    0.92673
674960.0000    1.65971
675000.0000    0.60891
675040.0000    0.77499
675080.0000    1.02543
675120.0000    1.02308
675160.0000    0.97214
675200.0000    0.50603
675240.0000    0.60885
675280.0000    0.36924
675320.0000    1.07578
675360.0000    0.22859
675400.0000    1.03738
675440.0000    0.93603
675480.0000    0.41989
675520.0000    0.73427
675560.0000    1.22411
675600.0000    0.38962
675640.0000    0.61861
675680.0000    0.34476
675720.0000   -0.21053
675760.0000    0.25893
675800.0000    0.65574
675840.0000    0.18158
675880.0000   -0.20413
675920.0000   -0.20462
675960.0000    0.65210
676000.0000    0.58072
676040.0000    0.69118
676080.0000    0.28605
676120.0000    1.04568
676160.0000    0.07066
676200.0000    0.69399
676240.0000    0.70113
676280.0000    1.24603
676320.0000    1.27417
676360.0000    0.83813
676400.0000    1.66358
676440.0000    1.66969
676480.0000    1.18865
676520.0000    0.58281
676560.0000    0.74009
676600.0000    1.29813
676640.0000    1.10865
676680.0000    1.28991
676720.0000    0.82883
676760.0000    1.28970
676800.0000    1.21836
676840.0000    1.19620
676880.0000    1.32802
676920.0000    1.07328
676960.0000    0.75883
677000.0000    0.51856
677040.0000    0.54088
677080.0000    1.06902
677120.0000    1.35712
677160.0000    2.13072
677200.0000    1.09689
677240.0000    1.19619
677280.0000    1.78937
677320.0000    2.04380
677360.0000    0.85307
677400.0000    1.75485
677440.0000    1.55901
677480.0000    1.47422
677520.0000    1.09948
677560.0000    0.78546
677600.0000    1.03698
677640.0000    0.70007
677680.0000    1.14311
677720.0000    0.72783
677760.0000    1.13765
677800.0000    1.16811
677840.0000    0.84042
677880.0000    0.89877
677920.0000    0.99854
677960.0000    0.87541
678000.0000    0.87945
678040.0000    1.33066
678080.0000    1.07217
678120.0000    1.24655
678160.0000    0.96123
678200.0000    1.11004
678240.0000    0.82889
678280.0000    1.56570
678320.0000    1.18020
678360.0000    1.56560
678400.0000    0.67912
678440.0000    1.52259
678480.0000    0.69270
678520.0000    0.27010
678560.0000    0.17534
678600.0000    1.55389
678640.0000    0.95802
678680.0000    1.96108
678720.0000    0.74502
678760.0000    0.56347
678800.0000    1.57404
678840.0000    1.97825
678880.0000    1.14172
678920.0000    1.52121
678960.0000    0.84706
679000.0000    0.50794
679040.0000    1.30780
679080.0000    1.26324
679120.0000    1.11500
679160.0000    1.24128
679200.0000    1.50598
679240.0000    0.99669
679280.0000    1.29303
679320.0000    1.73640
679360.0000    1.66661
679400.0000    2.12002
679440.0000    1.48975
679480.0000    0.95312
679520.0000    1.24272
679560.0000    0.85641
679600.0000    1.33934
679640.0000    0.99419
679680.0000    1.48968
679720.0000    1.67218
679760.0000    1.22078
679800.0000    1.58137
679840.0000    1.74861
679880.0000    1.16506
679920.0000    0.87877
679960.0000    1.06327
680000.0000    0.59790
680040.0000    0.84421
680080.0000    1.08218
680120.0000    0.65191
680160.0000    1.27987
680200.0000    0.68910
680240.0000    0.52726
680280.0000    0.50893
680320.0000    0.44172
680360.0000    0.56804
680400.0000    0.57921
680440.0000    0.59936
680480.0000    0.12496
680520.0000    0.19592
680560.0000    0.48310
680600.0000    0.92393
680640.0000    0.46995
680680.0000    0.47688
680720.0000    0.58538
680760.0000    1.14167
680800.0000    0.93604
680840.0000    0.13207
680880.0000   -0.30246
680920.0000    0.72579
680960.0000    0.19755
681000.0000    1.22952
681040.0000    0.66284
681080.0000    0.74497
681120.0000    0.35474
681160.0000    1.00807
681200.0000    0.73736
681240.0000    0.30966
681280.0000    0.37938
681320.0000    0.35403
681360.0000    0.51161
681400.0000   -0.19735
681440.0000    0.38079
681480.0000   -0.10298
681520.0000    0.19395
681560.0000    0.33647
681600.0000    0.50693
681640.0000   -0.36582
681680.0000   -0.01827
681720.0000   -0.19300
681760.0000   -0.34515
681800.0000    0.61991
681840.0000   -0.02444
681880.0000    0.34978
681920.0000   -0.40090
681960.0000    0.97519
682000.0000    0.60450
682040.0000    0.41671
682080.0000    0.95873
682120.0000    0.82262
682160.0000    0.41403
682200.0000    0.87091
682240.0000    0.84841
682280.0000    0.41044
682320.0000    0.71534
682360.0000    0.78112
682400.0000    0.42307
682440.0000    0.57910
682480.0000    0.24934
682520.0000   -0.00258
682560.0000    0.26051
682600.0000    0.14859
682640.0000    0.85406
682680.0000    0.19990
682720.0000    0.66695
682760.0000    0.35371
682800.0000    0.20778
682840.0000    0.76331
682880.0000    0.66949
682920.0000    0.20749
682960.0000    0.79598
683000.0000    0.69994
683040.0000    0.53505
683080.0000   -0.10985
683120.0000    0.44512
683160.0000    0.97264
683200.0000    1.38155
683240.0000    0.66585
683280.0000    0.71805
683320.0000    0.52653
683360.0000   -0.01874
683400.0000   -0.18670
683440.0000   -0.10833
683480.0000    0.07490
683520.0000   -0.02972
683560.0000    0.12991
683600.0000   -0.27836
683640.0000   -0.04642
683680.0000   -0.33234
683720.0000   -0.12138
683760.0000    0.34340
683800.0000   -0.12735
683840.0000    0.38177
683880.0000    0.16773
683920.0000    0.41807
683960.0000   -0.22439
684000.0000    0.10403
684040.0000   -0.73273
684080.0000   -0.36359
684120.0000    0.20994
684160.0000   -0.18372
684200.0000    0.19518
684240.0000    0.01315
684280.0000    0.38437
684320.0000    0.64364
684360.0000   -0.01791
684400.0000   -0.03360
684440.0000    0.58476
684480.0000   -0.37944
684520.0000   -0.07323
684560.0000    0.78197
684600.0000   -0.06021
684640.0000    0.42573
684680.0000    0.02744
684720.0000    0.22653
684760.0000    0.67454
684800.0000    0.25497
684840.0000    0.22911
684880.0000    0.04362
684920.0000    0.63779
684960.0000    0.86696
685000.0000    0.35541
685040.0000    0.95139
685080.0000    0.72644
685120.0000    0.71061
685160.0000    0.78885
685200.0000    0.31352
685240.0000    1.30634
685280.0000    0.50438
685320.0000   -0.32917
685360.0000    0.67446
685400.0000    0.25374
685440.0000   -0.07282
685480.0000    0.70862
685520.0000    0.89855
685560.0000    0.15710
685600.0000   -0.34521
685640.0000    0.10327
685680.0000    0.72970
685720.0000    0.21851
685760.0000    0.48205
685800.0000    0.42740
685840.0000    0.16524
685880.0000   -0.05827
685920.0000   -0.28264
685960.0000    0.75777
686000.0000    0.05156
686040.0000    0.46074
686080.0000    0.28752
686120.0000    0.19162
686160.0000    0.25463
686200.0000   -0.00592
686240.0000   -0.21976
686280.0000    0.01533
686320.0000    0.17744
686360.0000    0.22531
686400.0000    0.49670
686440.0000   -0.18704
686480.0000    0.37822
686520.0000    0.49715
686560.0000    0.32550
686600.0000    0.65574
686640.0000    0.92632
686680.0000    0.49871
686720.0000    0.42609
686760.0000    0.32070
686800.0000    0.39021
686840.0000    0.46364
686880.0000    0.12296
686920.0000    0.38110
686960.0000    0.06258
687000.0000    0.79561
687040.0000    0.34040
687080.0000    0.23741
687120.0000   -0.03093
687160.0000   -0.18972
687200.0000   -0.40833
687240.0000   -0.14123
687280.0000   -0.10359
687320.0000   -0.30902
687360.0000   -0.02031
687400.0000   -0.38835
687440.0000    0.28815
687480.0000   -0.23736
687520.0000   -0.06707
687560.0000    0.37827
687600.0000    0.13429
687640.0000    0.01330
687680.0000   -0.55850
687720.0000   -0.87094
687760.0000    0.33579
687800.0000   -0.28840
687840.0000   -0.32455
687880.0000    0.89922
687920.0000   -0.35351
687960.0000    0.34125
688000.0000   -0.45528
688040.0000    0.23188
688080.0000    0.56891
688120.0000    0.95539
688160.0000    1.23501
688200.0000    0.41148
688240.0000    0.49015
688280.0000    0.24862
688320.0000    0.59176
688360.0000    0.10819
688400.0000    0.07511
688440.0000    0.48737
688480.0000   -0.22311
688520.0000   -0.56226
688560.0000    0.04549
688600.0000    0.42718
688640.0000    0.12484
688680.0000    0.70591
688720.0000    0.38763
688760.0000    1.05787
688800.0000    0.79550
688840.0000    0.54332
688880.0000    0.69300
688920.0000    0.68559
688960.0000   -0.24495
689000.0000    0.42823
689040.0000   -0.00738
689080.0000    0.62109
689120.0000   -0.21653
689160.0000    0.61474
689200.0000    0.01140
689240.0000    0.10719
689280.0000    0.08898
689320.0000    0.42054
689360.0000    0.83322
689400.0000    0.24815
689440.0000    1.42963
689480.0000    0.03817
689520.0000    0.68846
689560.0000    0.12357
689600.0000   -0.02732
689640.0000   -0.00829
689680.0000    0.53521
689720.0000    0.30729
689760.0000    1.31119
689800.0000    0.43666
689840.0000    0.09698
689880.0000    0.08207
689920.0000    0.73586
689960.0000    0.82594
690000.0000    1.40467
690040.0000    0.82365
690080.0000    0.72709
690120.0000    0.91827
690160.0000    1.91386
690200.0000    0.65187
690240.0000    1.37400
690280.0000    0.73235
690320.0000    1.60987
690360.0000    1.18807
690400.0000    1.52984
690440.0000    1.32552
690480.0000    1.20933
690520.0000    1.05757
690560.0000    0.77998
690600.0000    1.35254
690640.0000    1.03164
690680.0000    1.32592
690720.0000    0.80237
690760.0000    0.71209
690800.0000    1.12685
690840.0000    0.80763
690880.0000    0.74352
690920.0000    0.83317
690960.0000    0.76850
691000.0000    1.39959
691040.0000    0.78085
691080.0000    0.98108
691120.0000    1.16707
691160.0000    1.87415
691200.0000    1.91091
691240.0000    1.55335
691280.0000    1.87404
691320.0000    1.09026
691360.0000    1.30398
691400.0000    1.13793
691440.0000    1.30495
691480.0000    1.58721
691520.0000    1.06090
691560.0000    0.99785
691600.0000    1.81500
691640.0000    1.57238
691680.0000    1.08520
691720.0000    0.87745
691760.0000    0.83546
691800.0000    0.60130
691840.0000    0.47870
691880.0000    0.99998
691920.0000    0.91975
691960.0000    0.21271
692000.0000    0.69217
692040.0000    0.14267
692080.0000    0.82349
692120.0000    0.90874
692160.0000    0.51793
692200.0000    1.31465
692240.0000    0.67875
692280.0000    1.71238
692320.0000    1.27789
692360.0000    0.75315
692400.0000    1.24019
692440.0000    1.03270
692480.0000    0.30153
692520.0000    0.69787
692560.0000    0.38327
692600.0000    0.47906
692640.0000    0.68953
692680.0000    1.27181
692720.0000    1.33835
692760.0000    0.54699
692800.0000    1.15252
692840.0000    1.32130
692880.0000    1.12582
692920.0000    1.25491
692960.0000    1.18701
693000.0000    1.19401
693040.0000    0.57442
693080.0000    0.50589
693120.0000    1.60968
693160.0000    1.38456
693200.0000    1.57097
693240.0000    1.09158
693280.0000    0.75991
693320.0000    1.40795
693360.0000    0.89773
693400.0000    1.46294
693440.0000    1.09183
693480.0000    0.78944
693520.0000    0.92786
693560.0000    1.04038
693600.0000    0.97334
693640.0000    0.58973
693680.0000    1.48975
693720.0000    0.80598
693760.0000    0.43065
693800.0000    0.84068
693840.0000    0.96592
693880.0000    1.15677
693920.0000    1.05607
693960.0000    0.90349
694000.0000    0.58421
694040.0000    0.95047
694080.0000    0.97097
694120.0000    0.68180
694160.0000    0.92614
694200.0000    0.80066
694240.0000    1.16849
694280.0000    0.95131
694320.0000    0.97096
694360.0000    0.73426
694400.0000    1.06731
694440.0000    1.16477
694480.0000    0.63531
694520.0000    0.85792
694560.0000    0.71690
694600.0000    0.85014
694640.0000    0.29027
694680.0000    1.44247
694720.0000    0.60815
694760.0000    0.70311
694800.0000    0.86832
694840.0000    1.10146
694880.0000    0.91224
694920.0000    0.68807
694960.0000    0.89167
695000.0000    1.63958
695040.0000    0.98161
695080.0000    0.81642
695120.0000    1.11306
695160.0000    0.64766
695200.0000    0.55282
695240.0000    1.51860
695280.0000    1.32463
695320.0000    0.82962
695360.0000    0.91812
695400.0000    1.48350
695440.0000    0.80535
695480.0000    1.28879
695520.0000    1.17981
695560.0000    0.98152
695600.0000    1.63016
695640.0000    0.21599
695680.0000    1.57240
695720.0000    1.41328
695760.0000    0.64924
695800.0000    0.51024
695840.0000    0.65457
695880.0000    1.21080
695920.0000    1.37599
695960.0000    1.03362
696000.0000    1.84019
696040.0000    0.97637
696080.0000    0.82939
696120.0000    1.42206
696160.0000    0.34983
696200.0000    0.11546
696240.0000    0.03036
696280.0000    0.55378
696320.0000    1.07187
696360.0000    0.54628
696400.0000    0.56776
696440.0000    1.09125
696480.0000    0.40321
696520.0000    0.26471
696560.0000    0.13593
696600.0000    0.64703
696640.0000    0.50933
696680.0000    0.36389
696720.0000    0.89884
696760.0000    0.77711
696800.0000    0.00639
696840.0000    0.71243
696880.0000    1.20946
696920.0000   -0.31636
696960.0000    0.29242
697000.0000    0.61707
697040.0000    0.27740
697080.0000    0.06369
697120.0000    0.03169
697160.0000    0.44708
697200.0000    0.47658
697240.0000   -0.21361
697280.0000    0.13093
697320.0000    0.93509
697360.0000    1.00052
697400.0000    0.68230
697440.0000    0.95492
697480.0000    1.43289
697520.0000    0.93403
697560.0000    0.72134
697600.0000    1.05493
697640.0000    0.14661
697680.0000    0.36576
697720.0000    1.11964
697760.0000    0.79806
697800.0000   -0.08229
697840.0000    0.96622
697880.0000    0.06737
697920.0000    0.54917
697960.0000    0.36718
698000.0000    1.27302
698040.0000    1.27049
698080.0000    0.36864
698120.0000    0.53748
698160.0000    1.00915
698200.0000    0.40729
698240.0000    0.25480
698280.0000    1.03783
698320.0000    0.79586
698360.0000    1.09475
698400.0000    0.85629
698440.0000    0.52165
698480.0000    1.07923
698520.0000    0.10419
698560.0000    1.18038
698600.0000    1.36623
698640.0000    1.55746
698680.0000    1.60549
698720.0000    1.02102
698760.0000    1.18521
698800.0000    1.74490
698840.0000    0.79864
698880.0000    1.41377
698920.0000    1.92526
698960.0000    1.59622
699000.0000    0.73749
[truncated: 173,079 more chars]
