# Supplementary material for: Comment on 'Valid molecular dynamics simulations of human hemoglobin require a surprisingly large box size'
Source: eLife. 2019 Jun 20;8:e44718. doi: 10.7554/eLife.44718 (PMC6586461; doi:10.7554/eLife.44718)
Supplement: Figure 1—source data 1. — The zip archive contains a README file describing which source files correspond to the different panels. [file elife-44718-fig1-data1.zip › figure1/panel_C/150A/i/proj.xvg]

@ autoscale onread none
@ with g0
@ g0 on
@ title "projection on eigenvectors (nm)"
@ xaxis  label "Time (ps)"
@ world xmin 0
@ world xmax 1e+06
@ world ymin -10.2357
@ world ymax 19.6258
@ view xmin 0.15
@ view xmax 0.85
@ view ymin 0.15
@ view ymax 0.85
@ yaxis  label "vec 1"
@ xaxis tick major 250000
@ xaxis tick minor 125000
@ xaxis ticklabel start type spec
@ xaxis ticklabel start -0
@ yaxis tick major 10
@ yaxis tick minor 5
@ yaxis ticklabel start type spec
@ yaxis ticklabel start -10
@ zeroxaxis bar on
@ zeroxaxis bar linestyle 3
    0.0000   -5.09781
   40.0000   -5.27809
   80.0000   -6.13341
  120.0000   -5.30326
  160.0000   -5.78194
  200.0000   -5.02345
  240.0000   -4.83061
  280.0000   -6.30387
  320.0000   -6.62352
  360.0000   -6.51905
  400.0000   -5.54856
  440.0000   -5.83716
  480.0000   -6.44570
  520.0000   -5.78484
  560.0000   -6.27563
  600.0000   -6.37830
  640.0000   -5.59171
  680.0000   -6.04801
  720.0000   -6.09540
  760.0000   -5.05214
  800.0000   -5.04780
  840.0000   -4.63870
  880.0000   -5.50298
  920.0000   -5.02513
  960.0000   -4.82462
 1000.0000   -5.54760
 1040.0000   -4.87265
 1080.0000   -4.80856
 1120.0000   -5.28379
 1160.0000   -4.64309
 1200.0000   -5.30586
 1240.0000   -4.90550
 1280.0000   -5.66605
 1320.0000   -3.83726
 1360.0000   -4.11679
 1400.0000   -5.13876
 1440.0000   -4.96275
 1480.0000   -4.84743
 1520.0000   -4.31338
 1560.0000   -5.04535
 1600.0000   -5.38255
 1640.0000   -4.71643
 1680.0000   -5.41112
 1720.0000   -5.08833
 1760.0000   -5.09722
 1800.0000   -4.55363
 1840.0000   -4.89439
 1880.0000   -5.28888
 1920.0000   -4.88492
 1960.0000   -4.72748
 2000.0000   -5.32981
 2040.0000   -4.82194
 2080.0000   -5.85417
 2120.0000   -5.34518
 2160.0000   -5.91702
 2200.0000   -5.34761
 2240.0000   -5.53119
 2280.0000   -5.70934
 2320.0000   -5.64413
 2360.0000   -5.95566
 2400.0000   -5.84368
 2440.0000   -5.97546
 2480.0000   -5.41257
 2520.0000   -5.61594
 2560.0000   -5.54376
 2600.0000   -4.79553
 2640.0000   -5.96326
 2680.0000   -4.79757
 2720.0000   -5.59314
 2760.0000   -5.08668
 2800.0000   -4.96600
 2840.0000   -6.20459
 2880.0000   -4.33767
 2920.0000   -5.25852
 2960.0000   -5.06992
 3000.0000   -5.47568
 3040.0000   -5.00037
 3080.0000   -5.36215
 3120.0000   -5.57318
 3160.0000   -5.38805
 3200.0000   -4.68341
 3240.0000   -4.68472
 3280.0000   -5.28391
 3320.0000   -5.31867
 3360.0000   -4.94682
 3400.0000   -4.60271
 3440.0000   -5.23424
 3480.0000   -5.25238
 3520.0000   -5.31895
 3560.0000   -5.96318
 3600.0000   -6.08088
 3640.0000   -5.68200
 3680.0000   -5.60150
 3720.0000   -5.50697
 3760.0000   -5.89983
 3800.0000   -5.78743
 3840.0000   -4.54758
 3880.0000   -4.54754
 3920.0000   -4.22380
 3960.0000   -4.58058
 4000.0000   -5.46946
 4040.0000   -5.04264
 4080.0000   -5.68180
 4120.0000   -5.39532
 4160.0000   -5.82660
 4200.0000   -6.01693
 4240.0000   -4.78249
 4280.0000   -5.08979
 4320.0000   -4.52207
 4360.0000   -5.03952
 4400.0000   -4.89216
 4440.0000   -5.49285
 4480.0000   -4.56049
 4520.0000   -5.19246
 4560.0000   -4.93255
 4600.0000   -5.25558
 4640.0000   -5.84430
 4680.0000   -6.04088
 4720.0000   -4.87022
 4760.0000   -4.16636
 4800.0000   -4.79775
 4840.0000   -4.82299
 4880.0000   -4.69151
 4920.0000   -4.22758
 4960.0000   -4.76573
 5000.0000   -3.89595
 5040.0000   -5.42603
 5080.0000   -5.57848
 5120.0000   -5.76841
 5160.0000   -5.39547
 5200.0000   -4.85509
 5240.0000   -5.19552
 5280.0000   -5.04667
 5320.0000   -5.19179
 5360.0000   -5.15092
 5400.0000   -5.83698
 5440.0000   -6.28094
 5480.0000   -5.05757
 5520.0000   -5.46794
 5560.0000   -5.56581
 5600.0000   -5.32619
 5640.0000   -5.74199
 5680.0000   -5.81843
 5720.0000   -6.22173
 5760.0000   -6.20754
 5800.0000   -5.48288
 5840.0000   -6.02833
 5880.0000   -6.19495
 5920.0000   -5.61955
 5960.0000   -5.76059
 6000.0000   -5.61678
 6040.0000   -5.73465
 6080.0000   -5.83907
 6120.0000   -4.93106
 6160.0000   -5.48638
 6200.0000   -5.43575
 6240.0000   -5.81907
 6280.0000   -6.22409
 6320.0000   -5.40961
 6360.0000   -5.09376
 6400.0000   -5.44098
 6440.0000   -5.23859
 6480.0000   -6.18548
 6520.0000   -6.04780
 6560.0000   -4.79430
 6600.0000   -5.56170
 6640.0000   -5.26971
 6680.0000   -4.09864
 6720.0000   -4.27017
 6760.0000   -5.24489
 6800.0000   -5.59482
 6840.0000   -5.96809
 6880.0000   -5.45939
 6920.0000   -5.49369
 6960.0000   -6.03861
 7000.0000   -6.51626
 7040.0000   -5.78825
 7080.0000   -6.11408
 7120.0000   -5.35512
 7160.0000   -5.52516
 7200.0000   -5.88154
 7240.0000   -5.18443
 7280.0000   -4.72923
 7320.0000   -5.81888
 7360.0000   -5.36352
 7400.0000   -6.54936
 7440.0000   -6.14152
 7480.0000   -5.74554
 7520.0000   -6.08482
 7560.0000   -6.61325
 7600.0000   -5.26403
 7640.0000   -5.82715
 7680.0000   -5.86116
 7720.0000   -4.63542
 7760.0000   -5.34252
 7800.0000   -4.84682
 7840.0000   -5.31331
 7880.0000   -6.33393
 7920.0000   -5.61882
 7960.0000   -4.92883
 8000.0000   -5.82482
 8040.0000   -4.84165
 8080.0000   -5.85224
 8120.0000   -5.85109
 8160.0000   -5.22500
 8200.0000   -6.01675
 8240.0000   -5.71498
 8280.0000   -5.76832
 8320.0000   -5.94987
 8360.0000   -6.63957
 8400.0000   -6.19499
 8440.0000   -5.93410
 8480.0000   -5.85133
 8520.0000   -6.49095
 8560.0000   -6.89067
 8600.0000   -5.96213
 8640.0000   -5.39002
 8680.0000   -5.17551
 8720.0000   -5.97788
 8760.0000   -5.60183
 8800.0000   -5.92122
 8840.0000   -6.61804
 8880.0000   -5.88053
 8920.0000   -5.39649
 8960.0000   -6.28682
 9000.0000   -6.14994
 9040.0000   -5.89526
 9080.0000   -5.76322
 9120.0000   -5.16399
 9160.0000   -5.16075
 9200.0000   -5.40292
 9240.0000   -5.65171
 9280.0000   -5.81815
 9320.0000   -6.55111
 9360.0000   -6.41461
 9400.0000   -6.46411
 9440.0000   -5.54377
 9480.0000   -5.35394
 9520.0000   -5.55117
 9560.0000   -6.06410
 9600.0000   -6.11952
 9640.0000   -5.58640
 9680.0000   -5.66855
 9720.0000   -5.53148
 9760.0000   -6.11876
 9800.0000   -5.62303
 9840.0000   -6.36826
 9880.0000   -6.68963
 9920.0000   -6.00550
 9960.0000   -5.54147
10000.0000   -6.03057
10040.0000   -6.95170
10080.0000   -6.02593
10120.0000   -5.74988
10160.0000   -6.04086
10200.0000   -6.87172
10240.0000   -4.88952
10280.0000   -6.15180
10320.0000   -6.53406
10360.0000   -6.90985
10400.0000   -6.73298
10440.0000   -5.04588
10480.0000   -6.49189
10520.0000   -6.67529
10560.0000   -4.93185
10600.0000   -5.73428
10640.0000   -5.56873
10680.0000   -4.69383
10720.0000   -5.47070
10760.0000   -5.39006
10800.0000   -5.98948
10840.0000   -5.79693
10880.0000   -5.59147
10920.0000   -6.20307
10960.0000   -6.34891
11000.0000   -5.68816
11040.0000   -5.71721
11080.0000   -5.85469
11120.0000   -6.03537
11160.0000   -5.58518
11200.0000   -5.00115
11240.0000   -5.51708
11280.0000   -5.08471
11320.0000   -4.91722
11360.0000   -5.54547
11400.0000   -5.83779
11440.0000   -5.97806
11480.0000   -5.49180
11520.0000   -6.36955
11560.0000   -5.53590
11600.0000   -6.22448
11640.0000   -6.98695
11680.0000   -5.75243
11720.0000   -6.01550
11760.0000   -6.70196
11800.0000   -5.71580
11840.0000   -6.16020
11880.0000   -5.61261
11920.0000   -5.21769
11960.0000   -5.57214
12000.0000   -5.68339
12040.0000   -5.93586
12080.0000   -5.90331
12120.0000   -6.32076
12160.0000   -6.56010
12200.0000   -6.25318
12240.0000   -5.89713
12280.0000   -4.97808
12320.0000   -5.40526
12360.0000   -4.89458
12400.0000   -5.49546
12440.0000   -5.78220
12480.0000   -5.84385
12520.0000   -4.87994
12560.0000   -5.63152
12600.0000   -6.75305
12640.0000   -5.35833
12680.0000   -6.00861
12720.0000   -5.90198
12760.0000   -5.52258
12800.0000   -5.46518
12840.0000   -5.79169
12880.0000   -5.21652
12920.0000   -5.63549
12960.0000   -6.36220
13000.0000   -6.62399
13040.0000   -6.57558
13080.0000   -5.90487
13120.0000   -6.24724
13160.0000   -6.52612
13200.0000   -5.53534
13240.0000   -5.94538
13280.0000   -5.35983
13320.0000   -6.38924
13360.0000   -6.55368
13400.0000   -6.51091
13440.0000   -5.74521
13480.0000   -5.96364
13520.0000   -5.97188
13560.0000   -5.20824
13600.0000   -5.13622
13640.0000   -5.11009
13680.0000   -5.11458
13720.0000   -5.41344
13760.0000   -5.44143
13800.0000   -7.07365
13840.0000   -6.37688
13880.0000   -6.94663
13920.0000   -5.61453
13960.0000   -5.93895
14000.0000   -6.32283
14040.0000   -6.83314
14080.0000   -6.80630
14120.0000   -6.09721
14160.0000   -6.64501
14200.0000   -6.12298
14240.0000   -6.00913
14280.0000   -5.59878
14320.0000   -5.28790
14360.0000   -5.63996
14400.0000   -5.67817
14440.0000   -6.18176
14480.0000   -6.07853
14520.0000   -6.57201
14560.0000   -5.43288
14600.0000   -5.32896
14640.0000   -5.33949
14680.0000   -5.02597
14720.0000   -4.78153
14760.0000   -5.91491
14800.0000   -5.56240
14840.0000   -5.67166
14880.0000   -5.96391
14920.0000   -6.64175
14960.0000   -5.69952
15000.0000   -5.82401
15040.0000   -5.28526
15080.0000   -6.60580
15120.0000   -5.76701
15160.0000   -4.93984
15200.0000   -5.54497
15240.0000   -5.65048
15280.0000   -4.24012
15320.0000   -5.77974
15360.0000   -6.34333
15400.0000   -5.30063
15440.0000   -7.02966
15480.0000   -6.25595
15520.0000   -6.59631
15560.0000   -5.36165
15600.0000   -6.52506
15640.0000   -7.76778
15680.0000   -6.24322
15720.0000   -6.51022
15760.0000   -5.07376
15800.0000   -5.97243
15840.0000   -5.18702
15880.0000   -5.42532
15920.0000   -5.36047
15960.0000   -5.34244
16000.0000   -4.57231
16040.0000   -6.04964
16080.0000   -5.37767
16120.0000   -5.28314
16160.0000   -4.81417
16200.0000   -6.08133
16240.0000   -5.45577
16280.0000   -6.52888
16320.0000   -6.09532
16360.0000   -5.25617
16400.0000   -5.21577
16440.0000   -5.48124
16480.0000   -5.65372
16520.0000   -5.28410
16560.0000   -6.28192
16600.0000   -5.90672
16640.0000   -4.99617
16680.0000   -4.27556
16720.0000   -5.21756
16760.0000   -4.83786
16800.0000   -5.07501
16840.0000   -5.14553
16880.0000   -4.84449
16920.0000   -4.41890
16960.0000   -6.12990
17000.0000   -5.70354
17040.0000   -4.50243
17080.0000   -6.27689
17120.0000   -5.37417
17160.0000   -4.87771
17200.0000   -6.17930
17240.0000   -5.77156
17280.0000   -6.16821
17320.0000   -5.89737
17360.0000   -5.72736
17400.0000   -5.70364
17440.0000   -5.78860
17480.0000   -5.83042
17520.0000   -5.43464
17560.0000   -5.34881
17600.0000   -5.79313
17640.0000   -6.04090
17680.0000   -6.39430
17720.0000   -6.33458
17760.0000   -5.41502
17800.0000   -6.22553
17840.0000   -5.24695
17880.0000   -6.25577
17920.0000   -5.76483
17960.0000   -4.90939
18000.0000   -4.81258
18040.0000   -5.26182
18080.0000   -5.35077
18120.0000   -5.48922
18160.0000   -5.52125
18200.0000   -5.69821
18240.0000   -5.17159
18280.0000   -5.13874
18320.0000   -5.42661
18360.0000   -4.88562
18400.0000   -5.51604
18440.0000   -6.01469
18480.0000   -5.72055
18520.0000   -6.61573
18560.0000   -6.19413
18600.0000   -4.89159
18640.0000   -5.82178
18680.0000   -5.21839
18720.0000   -6.06766
18760.0000   -6.04286
18800.0000   -6.58069
18840.0000   -6.03741
18880.0000   -5.72001
18920.0000   -5.49234
18960.0000   -5.21459
19000.0000   -6.15026
19040.0000   -4.86067
19080.0000   -5.64209
19120.0000   -5.46654
19160.0000   -5.45808
19200.0000   -4.92742
19240.0000   -5.73805
19280.0000   -6.73232
19320.0000   -7.50346
19360.0000   -6.22489
19400.0000   -5.57888
19440.0000   -5.67297
19480.0000   -5.69816
19520.0000   -5.01223
19560.0000   -5.86723
19600.0000   -5.99839
19640.0000   -5.31718
19680.0000   -5.36165
19720.0000   -5.74691
19760.0000   -5.94799
19800.0000   -5.06268
19840.0000   -5.48970
19880.0000   -5.61177
19920.0000   -5.85562
19960.0000   -5.60466
20000.0000   -5.83769
20040.0000   -6.49944
20080.0000   -6.39135
20120.0000   -6.34778
20160.0000   -5.10426
20200.0000   -5.94897
20240.0000   -5.55194
20280.0000   -5.13270
20320.0000   -6.02494
20360.0000   -5.45547
20400.0000   -5.68842
20440.0000   -5.84504
20480.0000   -5.49128
20520.0000   -5.35896
20560.0000   -4.99344
20600.0000   -4.71339
20640.0000   -5.23660
20680.0000   -5.14826
20720.0000   -5.14806
20760.0000   -4.08920
20800.0000   -5.22077
20840.0000   -5.33643
20880.0000   -4.64365
20920.0000   -5.64613
20960.0000   -5.06457
21000.0000   -5.36318
21040.0000   -4.52027
21080.0000   -4.48810
21120.0000   -4.56915
21160.0000   -3.88237
21200.0000   -5.10669
21240.0000   -5.00480
21280.0000   -5.06919
21320.0000   -5.17043
21360.0000   -4.44355
21400.0000   -5.13052
21440.0000   -4.48580
21480.0000   -5.97657
21520.0000   -5.51411
21560.0000   -5.55499
21600.0000   -5.14521
21640.0000   -5.05055
21680.0000   -4.54954
21720.0000   -5.16404
21760.0000   -5.55732
21800.0000   -4.64350
21840.0000   -4.98390
21880.0000   -5.19054
21920.0000   -4.86975
21960.0000   -5.11363
22000.0000   -5.02301
22040.0000   -5.05095
22080.0000   -5.13081
22120.0000   -5.54871
22160.0000   -4.70723
22200.0000   -5.54884
22240.0000   -5.59490
22280.0000   -5.50126
22320.0000   -5.04667
22360.0000   -5.10524
22400.0000   -5.01993
22440.0000   -4.27574
22480.0000   -5.72035
22520.0000   -5.77472
22560.0000   -5.93770
22600.0000   -5.32338
22640.0000   -4.79042
22680.0000   -4.30376
22720.0000   -4.58420
22760.0000   -4.39012
22800.0000   -4.21718
22840.0000   -4.74679
22880.0000   -5.81024
22920.0000   -4.87788
22960.0000   -4.84751
23000.0000   -5.76628
23040.0000   -5.22421
23080.0000   -4.61944
23120.0000   -5.50022
23160.0000   -5.47667
23200.0000   -6.35726
23240.0000   -4.84514
23280.0000   -4.54862
23320.0000   -5.21238
23360.0000   -5.53395
23400.0000   -5.25910
23440.0000   -5.41215
23480.0000   -5.29216
23520.0000   -5.34862
23560.0000   -5.16107
23600.0000   -5.00957
23640.0000   -4.76659
23680.0000   -5.47735
23720.0000   -5.26424
23760.0000   -5.71150
23800.0000   -5.68959
23840.0000   -6.44180
23880.0000   -6.07875
23920.0000   -5.74640
23960.0000   -5.22167
24000.0000   -5.50658
24040.0000   -5.90464
24080.0000   -5.85453
24120.0000   -5.13766
24160.0000   -5.23032
24200.0000   -5.34109
24240.0000   -5.96075
24280.0000   -5.89291
24320.0000   -5.73429
24360.0000   -6.39530
24400.0000   -5.52563
24440.0000   -5.95749
24480.0000   -4.85648
24520.0000   -5.86397
24560.0000   -5.24536
24600.0000   -5.95539
24640.0000   -5.81334
24680.0000   -6.16875
24720.0000   -6.80506
24760.0000   -5.56567
24800.0000   -5.42113
24840.0000   -4.65594
24880.0000   -5.85823
24920.0000   -6.05713
24960.0000   -5.76683
25000.0000   -6.25065
25040.0000   -6.13904
25080.0000   -6.79102
25120.0000   -6.10944
25160.0000   -5.86638
25200.0000   -5.39579
25240.0000   -5.59880
25280.0000   -5.30465
25320.0000   -5.84875
25360.0000   -6.03578
25400.0000   -6.16754
25440.0000   -6.04647
25480.0000   -6.04397
25520.0000   -6.27879
25560.0000   -5.80776
25600.0000   -5.56882
25640.0000   -5.07743
25680.0000   -5.59952
25720.0000   -5.35814
25760.0000   -5.32706
25800.0000   -5.28061
25840.0000   -7.18275
25880.0000   -6.32732
25920.0000   -6.55821
25960.0000   -6.82140
26000.0000   -6.94974
26040.0000   -7.40855
26080.0000   -6.44550
26120.0000   -6.37461
26160.0000   -6.00764
26200.0000   -6.25326
26240.0000   -6.30882
26280.0000   -6.04814
26320.0000   -6.16551
26360.0000   -5.24800
26400.0000   -4.77459
26440.0000   -5.64457
26480.0000   -4.69221
26520.0000   -6.29611
26560.0000   -5.24272
26600.0000   -5.84316
26640.0000   -6.74020
26680.0000   -6.20011
26720.0000   -6.00569
26760.0000   -5.20313
26800.0000   -4.57048
26840.0000   -5.67233
26880.0000   -5.53664
26920.0000   -5.89485
26960.0000   -5.62978
27000.0000   -4.79850
27040.0000   -5.23445
27080.0000   -5.23152
27120.0000   -5.43317
27160.0000   -5.41730
27200.0000   -5.40670
27240.0000   -5.56750
27280.0000   -6.63865
27320.0000   -4.57738
27360.0000   -5.54901
27400.0000   -5.29776
27440.0000   -5.32690
27480.0000   -5.73441
27520.0000   -5.93478
27560.0000   -5.63333
27600.0000   -5.30708
27640.0000   -6.49322
27680.0000   -6.23324
27720.0000   -5.82447
27760.0000   -5.44778
27800.0000   -5.79844
27840.0000   -5.68587
27880.0000   -5.57198
27920.0000   -5.94153
27960.0000   -6.13134
28000.0000   -5.83890
28040.0000   -6.46071
28080.0000   -6.04684
28120.0000   -5.72216
28160.0000   -5.75429
28200.0000   -5.10072
28240.0000   -5.71086
28280.0000   -5.90589
28320.0000   -5.84531
28360.0000   -6.52848
28400.0000   -6.96843
28440.0000   -6.98256
28480.0000   -6.72030
28520.0000   -7.19369
28560.0000   -5.96796
28600.0000   -5.64080
28640.0000   -5.53820
28680.0000   -6.48503
28720.0000   -5.88235
28760.0000   -5.81919
28800.0000   -5.32781
28840.0000   -6.14035
28880.0000   -5.88592
28920.0000   -5.88402
28960.0000   -5.36804
29000.0000   -5.43732
29040.0000   -5.59949
29080.0000   -5.65209
29120.0000   -6.25895
29160.0000   -6.25524
29200.0000   -6.22651
29240.0000   -5.47940
29280.0000   -5.29159
29320.0000   -5.48303
29360.0000   -5.97395
29400.0000   -5.12995
29440.0000   -6.64708
29480.0000   -5.33724
29520.0000   -5.91952
29560.0000   -6.12245
29600.0000   -5.13719
29640.0000   -5.34075
29680.0000   -5.42710
29720.0000   -5.99574
29760.0000   -6.33569
29800.0000   -4.81000
29840.0000   -5.31195
29880.0000   -5.50188
29920.0000   -5.99928
29960.0000   -5.81399
30000.0000   -5.16440
30040.0000   -5.92193
30080.0000   -5.64266
30120.0000   -6.06000
30160.0000   -5.31239
30200.0000   -5.01461
30240.0000   -5.63189
30280.0000   -5.64524
30320.0000   -4.89516
30360.0000   -4.97422
30400.0000   -5.86720
30440.0000   -5.30834
30480.0000   -6.28517
30520.0000   -5.30467
30560.0000   -5.58510
30600.0000   -5.82998
30640.0000   -5.44266
30680.0000   -5.75304
30720.0000   -5.96129
30760.0000   -4.96843
30800.0000   -5.08421
30840.0000   -5.52957
30880.0000   -5.40643
30920.0000   -5.59298
30960.0000   -5.11005
31000.0000   -5.16389
31040.0000   -5.18427
31080.0000   -5.99432
31120.0000   -5.17635
31160.0000   -5.56208
31200.0000   -4.61759
31240.0000   -4.93135
31280.0000   -5.07512
31320.0000   -5.52913
31360.0000   -5.03224
31400.0000   -5.09131
31440.0000   -4.69071
31480.0000   -5.22277
31520.0000   -5.79714
31560.0000   -5.34855
31600.0000   -4.94257
31640.0000   -5.33287
31680.0000   -4.88696
31720.0000   -5.15808
31760.0000   -5.51871
31800.0000   -5.55098
31840.0000   -5.50937
31880.0000   -5.21982
31920.0000   -5.41188
31960.0000   -5.38743
32000.0000   -5.66533
32040.0000   -5.99371
32080.0000   -5.86759
32120.0000   -5.50788
32160.0000   -5.38387
32200.0000   -5.57616
32240.0000   -5.86155
32280.0000   -6.05313
32320.0000   -5.86551
32360.0000   -5.40937
32400.0000   -5.56878
32440.0000   -6.46620
32480.0000   -5.02756
32520.0000   -5.32699
32560.0000   -6.30579
32600.0000   -5.70959
32640.0000   -5.50554
32680.0000   -6.40938
32720.0000   -5.42040
32760.0000   -6.60769
32800.0000   -5.78962
32840.0000   -5.64077
32880.0000   -5.83985
32920.0000   -7.18028
32960.0000   -6.75656
33000.0000   -7.11501
33040.0000   -6.33793
33080.0000   -6.16590
33120.0000   -6.25408
33160.0000   -5.69566
33200.0000   -5.85762
33240.0000   -6.17403
33280.0000   -5.63527
33320.0000   -5.93309
33360.0000   -6.34337
33400.0000   -6.87602
33440.0000   -5.93595
33480.0000   -5.69552
33520.0000   -6.13894
33560.0000   -6.00916
33600.0000   -5.38584
33640.0000   -6.19835
33680.0000   -6.25698
33720.0000   -6.23823
33760.0000   -6.59276
33800.0000   -6.03171
33840.0000   -5.92886
33880.0000   -5.35877
33920.0000   -5.70472
33960.0000   -5.68094
34000.0000   -4.97507
34040.0000   -5.18586
34080.0000   -5.33918
34120.0000   -5.94123
34160.0000   -5.49366
34200.0000   -5.86537
34240.0000   -5.75398
34280.0000   -5.57798
34320.0000   -5.63026
34360.0000   -5.87038
34400.0000   -6.49313
34440.0000   -5.53090
34480.0000   -5.92572
34520.0000   -6.01544
34560.0000   -5.70042
34600.0000   -6.33367
34640.0000   -5.96642
34680.0000   -5.70986
34720.0000   -5.21301
34760.0000   -5.76039
34800.0000   -6.24253
34840.0000   -6.48750
34880.0000   -5.47155
34920.0000   -6.06638
34960.0000   -5.34690
35000.0000   -6.10311
35040.0000   -5.45409
35080.0000   -5.33799
35120.0000   -5.00740
35160.0000   -5.09074
35200.0000   -4.59948
35240.0000   -4.95434
35280.0000   -5.17230
35320.0000   -5.27359
35360.0000   -5.43163
35400.0000   -5.23583
35440.0000   -4.96947
35480.0000   -5.19237
35520.0000   -4.81736
35560.0000   -4.72771
35600.0000   -5.84139
35640.0000   -6.16764
35680.0000   -6.44098
35720.0000   -5.13130
35760.0000   -4.53625
35800.0000   -5.28923
35840.0000   -5.29878
35880.0000   -4.67405
35920.0000   -5.43630
35960.0000   -5.87345
36000.0000   -5.17124
36040.0000   -5.13216
36080.0000   -4.93443
36120.0000   -4.52635
36160.0000   -4.40582
36200.0000   -5.67631
36240.0000   -4.87350
36280.0000   -5.45414
36320.0000   -5.95168
36360.0000   -5.83123
36400.0000   -5.34355
36440.0000   -4.49515
36480.0000   -5.09218
36520.0000   -5.18288
36560.0000   -6.08078
36600.0000   -5.03376
36640.0000   -6.08338
36680.0000   -5.86771
36720.0000   -4.73149
36760.0000   -5.22395
36800.0000   -4.59450
36840.0000   -5.64430
36880.0000   -5.52818
36920.0000   -4.93221
36960.0000   -6.22455
37000.0000   -5.56533
37040.0000   -5.52486
37080.0000   -5.01864
37120.0000   -6.04902
37160.0000   -7.26844
37200.0000   -5.63758
37240.0000   -5.66400
37280.0000   -5.16136
37320.0000   -5.50482
37360.0000   -6.37658
37400.0000   -7.03597
37440.0000   -6.48708
37480.0000   -7.34726
37520.0000   -7.18012
37560.0000   -7.33970
37600.0000   -6.13989
37640.0000   -7.01745
37680.0000   -7.70277
37720.0000   -7.16798
37760.0000   -5.62860
37800.0000   -5.62118
37840.0000   -5.80472
37880.0000   -5.35265
37920.0000   -5.01220
37960.0000   -5.46107
38000.0000   -6.27054
38040.0000   -6.55250
38080.0000   -6.33943
38120.0000   -4.45415
38160.0000   -5.66503
38200.0000   -5.63358
38240.0000   -5.06243
38280.0000   -4.84864
38320.0000   -5.01654
38360.0000   -5.76903
38400.0000   -4.49313
38440.0000   -4.87764
38480.0000   -5.61157
38520.0000   -5.74923
38560.0000   -4.74415
38600.0000   -4.32880
38640.0000   -3.90882
38680.0000   -5.59071
38720.0000   -4.50656
38760.0000   -6.27902
38800.0000   -6.49164
38840.0000   -5.45453
38880.0000   -5.19465
38920.0000   -5.69835
38960.0000   -6.08163
39000.0000   -5.78710
39040.0000   -6.06497
39080.0000   -5.68724
39120.0000   -6.71806
39160.0000   -5.69932
39200.0000   -5.32985
39240.0000   -5.48684
39280.0000   -5.83159
39320.0000   -5.74771
39360.0000   -5.90311
39400.0000   -6.07506
39440.0000   -4.46765
39480.0000   -5.60384
39520.0000   -6.19491
39560.0000   -4.99978
39600.0000   -5.13919
39640.0000   -5.93353
39680.0000   -6.84439
39720.0000   -5.66116
39760.0000   -5.51790
39800.0000   -6.30874
39840.0000   -6.54104
39880.0000   -5.72135
39920.0000   -5.22755
39960.0000   -5.09850
40000.0000   -5.98653
40040.0000   -5.93647
40080.0000   -6.38126
40120.0000   -6.04258
40160.0000   -5.70775
40200.0000   -5.22905
40240.0000   -6.11803
40280.0000   -5.86867
40320.0000   -5.34803
40360.0000   -4.56886
40400.0000   -5.83887
40440.0000   -6.40992
40480.0000   -6.19400
40520.0000   -6.09246
40560.0000   -6.20873
40600.0000   -6.14393
40640.0000   -5.58255
40680.0000   -5.44528
40720.0000   -5.97094
40760.0000   -5.82970
40800.0000   -5.27560
40840.0000   -5.30458
40880.0000   -6.33021
40920.0000   -5.66455
40960.0000   -5.75732
41000.0000   -5.38930
41040.0000   -6.02964
41080.0000   -5.97954
41120.0000   -6.17832
41160.0000   -6.33081
41200.0000   -6.19623
41240.0000   -6.34139
41280.0000   -5.73283
41320.0000   -5.38165
41360.0000   -5.91371
41400.0000   -5.00839
41440.0000   -5.97856
41480.0000   -6.04199
41520.0000   -7.00855
41560.0000   -6.86357
41600.0000   -6.31533
41640.0000   -6.12252
41680.0000   -7.15352
41720.0000   -5.71339
41760.0000   -5.87345
41800.0000   -6.05893
41840.0000   -5.28660
41880.0000   -6.58396
41920.0000   -5.61923
41960.0000   -5.80433
42000.0000   -5.46969
42040.0000   -4.86199
42080.0000   -5.25955
42120.0000   -5.29272
42160.0000   -5.11834
42200.0000   -5.10431
42240.0000   -4.25791
42280.0000   -6.12995
42320.0000   -5.67281
42360.0000   -5.54153
42400.0000   -5.45950
42440.0000   -5.64357
42480.0000   -6.86094
42520.0000   -5.95046
42560.0000   -5.96694
42600.0000   -6.65441
42640.0000   -5.70455
42680.0000   -5.73950
42720.0000   -5.52570
42760.0000   -6.46507
42800.0000   -6.14869
42840.0000   -6.08594
42880.0000   -5.89402
42920.0000   -6.39477
42960.0000   -6.35402
43000.0000   -5.63048
43040.0000   -5.75651
43080.0000   -5.64045
43120.0000   -6.36980
43160.0000   -6.25222
43200.0000   -6.37265
43240.0000   -5.94034
43280.0000   -6.59680
43320.0000   -4.88854
43360.0000   -5.07421
43400.0000   -5.71757
43440.0000   -5.41053
43480.0000   -5.09309
43520.0000   -6.44360
43560.0000   -5.91999
43600.0000   -5.21410
43640.0000   -5.84435
43680.0000   -6.02377
43720.0000   -5.54583
43760.0000   -5.22890
43800.0000   -6.66615
43840.0000   -5.83214
43880.0000   -5.19040
43920.0000   -5.73863
43960.0000   -5.50923
44000.0000   -4.82766
44040.0000   -5.44813
44080.0000   -5.01004
44120.0000   -5.73329
44160.0000   -5.10139
44200.0000   -5.09489
44240.0000   -5.30612
44280.0000   -5.88682
44320.0000   -4.38233
44360.0000   -5.29410
44400.0000   -5.23929
44440.0000   -4.92203
44480.0000   -5.58792
44520.0000   -5.22865
44560.0000   -6.42720
44600.0000   -5.65530
44640.0000   -4.82924
44680.0000   -5.11276
44720.0000   -4.08910
44760.0000   -5.32123
44800.0000   -5.21798
44840.0000   -5.12500
44880.0000   -5.36913
44920.0000   -5.07430
44960.0000   -5.16771
45000.0000   -4.74420
45040.0000   -5.74851
45080.0000   -5.04689
45120.0000   -4.60700
45160.0000   -4.45503
45200.0000   -4.11844
45240.0000   -5.07498
45280.0000   -4.63790
45320.0000   -4.71398
45360.0000   -5.40774
45400.0000   -5.41118
45440.0000   -4.95251
45480.0000   -6.04591
45520.0000   -5.77566
45560.0000   -5.21700
45600.0000   -5.61952
45640.0000   -5.74900
45680.0000   -4.50029
45720.0000   -5.25176
45760.0000   -6.01197
45800.0000   -5.74794
45840.0000   -5.40713
45880.0000   -5.26848
45920.0000   -5.08044
45960.0000   -4.87346
46000.0000   -5.16637
46040.0000   -5.16700
46080.0000   -5.60960
46120.0000   -5.44364
46160.0000   -3.97582
46200.0000   -5.09714
46240.0000   -4.80091
46280.0000   -4.64625
46320.0000   -5.66964
46360.0000   -5.01823
46400.0000   -5.68877
46440.0000   -6.45520
46480.0000   -6.72702
46520.0000   -5.78272
46560.0000   -5.38101
46600.0000   -5.65053
46640.0000   -5.70076
46680.0000   -5.53031
46720.0000   -5.63126
46760.0000   -6.40246
46800.0000   -6.94884
46840.0000   -6.45544
46880.0000   -6.36286
46920.0000   -6.32814
46960.0000   -6.41787
47000.0000   -6.48311
47040.0000   -6.77852
47080.0000   -6.01357
47120.0000   -5.47491
47160.0000   -4.91625
47200.0000   -5.32259
47240.0000   -6.03750
47280.0000   -5.87182
47320.0000   -6.07829
47360.0000   -5.75711
47400.0000   -6.54253
47440.0000   -5.37797
47480.0000   -6.22278
47520.0000   -6.49503
47560.0000   -5.55811
47600.0000   -5.13689
47640.0000   -5.69843
47680.0000   -5.07173
47720.0000   -5.38808
47760.0000   -5.30918
47800.0000   -4.89884
47840.0000   -6.13349
47880.0000   -4.62195
47920.0000   -4.54549
47960.0000   -4.68458
48000.0000   -4.88102
48040.0000   -4.99229
48080.0000   -5.49348
48120.0000   -5.03390
48160.0000   -5.30536
48200.0000   -4.80905
48240.0000   -5.83007
48280.0000   -4.80660
48320.0000   -5.30328
48360.0000   -5.58194
48400.0000   -5.95800
48440.0000   -5.99883
48480.0000   -5.83825
48520.0000   -6.25542
48560.0000   -5.35542
48600.0000   -4.82718
48640.0000   -5.39694
48680.0000   -5.13688
48720.0000   -5.24716
48760.0000   -5.46854
48800.0000   -5.61050
48840.0000   -5.31875
48880.0000   -5.41226
48920.0000   -5.59276
48960.0000   -5.50101
49000.0000   -5.63011
49040.0000   -5.55617
49080.0000   -4.96603
49120.0000   -5.44780
49160.0000   -5.84483
49200.0000   -5.65845
49240.0000   -6.02089
49280.0000   -5.30039
49320.0000   -5.42596
49360.0000   -5.14655
49400.0000   -4.83139
49440.0000   -5.28555
49480.0000   -5.88570
49520.0000   -5.65577
49560.0000   -5.24449
49600.0000   -5.24509
49640.0000   -5.81581
49680.0000   -5.90640
49720.0000   -4.99097
49760.0000   -5.25195
49800.0000   -5.35712
49840.0000   -5.02065
49880.0000   -5.44399
49920.0000   -5.64622
49960.0000   -5.35488
50000.0000   -5.72177
50040.0000   -5.65811
50080.0000   -4.51405
50120.0000   -4.71857
50160.0000   -4.80932
50200.0000   -5.02851
50240.0000   -4.93472
50280.0000   -4.12432
50320.0000   -4.94053
50360.0000   -4.25101
50400.0000   -5.02416
50440.0000   -4.73532
50480.0000   -5.19744
50520.0000   -4.31751
50560.0000   -5.00830
50600.0000   -5.13054
50640.0000   -5.55288
50680.0000   -4.91542
50720.0000   -5.41421
50760.0000   -5.53520
50800.0000   -5.46584
50840.0000   -5.41768
50880.0000   -5.37586
50920.0000   -4.51427
50960.0000   -4.36048
51000.0000   -4.62566
51040.0000   -4.17601
51080.0000   -5.28599
51120.0000   -5.37822
51160.0000   -5.98512
51200.0000   -4.93863
51240.0000   -5.11683
51280.0000   -4.68811
51320.0000   -5.38657
51360.0000   -5.22307
51400.0000   -4.88244
51440.0000   -4.06707
51480.0000   -5.18175
51520.0000   -5.35316
51560.0000   -5.27866
51600.0000   -5.53555
51640.0000   -5.50258
51680.0000   -4.65034
51720.0000   -4.96473
51760.0000   -5.42705
51800.0000   -5.48385
51840.0000   -4.75697
51880.0000   -4.84835
51920.0000   -4.48059
51960.0000   -5.47974
52000.0000   -5.19789
52040.0000   -4.79583
52080.0000   -5.28591
52120.0000   -5.16891
52160.0000   -4.89571
52200.0000   -5.61435
52240.0000   -5.47980
52280.0000   -5.15177
52320.0000   -4.94166
52360.0000   -5.19521
52400.0000   -4.68305
52440.0000   -5.26588
52480.0000   -5.41726
52520.0000   -5.08633
52560.0000   -4.34299
52600.0000   -5.27151
52640.0000   -5.48115
52680.0000   -5.11220
52720.0000   -5.10480
52760.0000   -6.39887
52800.0000   -4.00940
52840.0000   -5.33248
52880.0000   -5.39516
52920.0000   -6.11174
52960.0000   -5.60707
53000.0000   -5.12911
53040.0000   -5.37447
53080.0000   -6.14500
53120.0000   -6.62518
53160.0000   -5.31190
53200.0000   -6.10467
53240.0000   -6.28886
53280.0000   -5.89331
53320.0000   -5.70699
53360.0000   -5.86694
53400.0000   -6.24994
53440.0000   -5.73503
53480.0000   -4.94953
53520.0000   -5.75568
53560.0000   -5.61977
53600.0000   -5.63229
53640.0000   -5.06289
53680.0000   -5.68907
53720.0000   -5.66308
53760.0000   -5.08322
53800.0000   -5.40407
53840.0000   -5.27010
53880.0000   -5.74935
53920.0000   -5.43885
53960.0000   -5.37415
54000.0000   -5.07954
54040.0000   -4.80404
54080.0000   -4.72330
54120.0000   -5.47511
54160.0000   -5.10693
54200.0000   -6.01368
54240.0000   -5.70499
54280.0000   -5.70732
54320.0000   -5.61877
54360.0000   -5.27893
54400.0000   -5.03692
54440.0000   -4.76287
54480.0000   -4.80892
54520.0000   -5.54938
54560.0000   -5.65618
54600.0000   -5.75448
54640.0000   -5.09360
54680.0000   -7.33277
54720.0000   -6.82343
54760.0000   -6.07700
54800.0000   -5.92491
54840.0000   -5.15389
54880.0000   -5.70671
54920.0000   -6.44466
54960.0000   -6.75918
55000.0000   -6.41209
55040.0000   -5.56996
55080.0000   -6.07990
55120.0000   -5.57839
55160.0000   -7.13442
55200.0000   -6.96107
55240.0000   -6.35752
55280.0000   -5.67980
55320.0000   -5.50227
55360.0000   -5.12889
55400.0000   -5.90820
55440.0000   -5.79614
55480.0000   -6.06232
55520.0000   -5.74369
55560.0000   -6.06759
55600.0000   -5.55072
55640.0000   -5.61495
55680.0000   -5.55700
55720.0000   -5.93457
55760.0000   -6.11222
55800.0000   -6.19140
55840.0000   -6.05433
55880.0000   -6.21213
55920.0000   -5.86985
55960.0000   -5.84319
56000.0000   -5.65027
56040.0000   -6.17127
56080.0000   -4.30643
56120.0000   -5.14525
56160.0000   -5.92139
56200.0000   -4.59341
56240.0000   -4.75826
56280.0000   -5.26802
56320.0000   -6.41162
56360.0000   -5.49658
56400.0000   -5.11156
56440.0000   -5.78264
56480.0000   -4.94283
56520.0000   -5.07948
56560.0000   -6.00462
56600.0000   -5.81573
56640.0000   -5.47044
56680.0000   -4.31451
56720.0000   -4.54855
56760.0000   -4.84679
56800.0000   -5.14458
56840.0000   -5.72701
56880.0000   -4.90146
56920.0000   -5.94958
56960.0000   -5.93384
57000.0000   -6.35091
57040.0000   -6.19058
57080.0000   -6.09592
57120.0000   -5.69273
57160.0000   -5.98857
57200.0000   -5.77860
57240.0000   -5.71988
57280.0000   -5.91405
57320.0000   -5.74459
57360.0000   -6.12309
57400.0000   -5.98378
57440.0000   -6.34753
57480.0000   -5.38931
57520.0000   -5.65391
57560.0000   -6.33767
57600.0000   -6.32728
57640.0000   -6.47348
57680.0000   -6.30550
57720.0000   -6.73674
57760.0000   -5.97657
57800.0000   -6.06542
57840.0000   -6.55509
57880.0000   -6.20919
57920.0000   -5.82853
57960.0000   -5.82570
58000.0000   -5.96791
58040.0000   -6.61459
58080.0000   -6.18921
58120.0000   -6.55097
58160.0000   -6.24621
58200.0000   -5.70317
58240.0000   -6.26001
58280.0000   -7.16393
58320.0000   -6.72395
58360.0000   -6.10192
58400.0000   -6.41150
58440.0000   -5.40565
58480.0000   -6.14633
58520.0000   -5.16106
58560.0000   -6.10877
58600.0000   -5.29411
58640.0000   -6.53082
58680.0000   -5.81696
58720.0000   -5.74458
58760.0000   -5.10699
58800.0000   -5.09599
58840.0000   -6.18168
58880.0000   -5.36577
58920.0000   -4.86685
58960.0000   -4.37081
59000.0000   -4.73103
59040.0000   -5.21938
59080.0000   -5.02143
59120.0000   -6.07785
59160.0000   -5.94491
59200.0000   -5.69335
59240.0000   -5.74334
59280.0000   -5.63976
59320.0000   -5.19464
59360.0000   -5.47313
59400.0000   -5.46189
59440.0000   -5.60832
59480.0000   -5.83505
59520.0000   -5.76924
59560.0000   -5.30359
59600.0000   -5.63570
59640.0000   -4.55512
59680.0000   -5.10200
59720.0000   -6.17788
59760.0000   -6.33944
59800.0000   -5.92155
59840.0000   -4.96088
59880.0000   -6.53434
59920.0000   -5.36709
59960.0000   -5.82347
60000.0000   -6.37642
60040.0000   -5.27245
60080.0000   -4.74416
60120.0000   -5.54259
60160.0000   -4.73787
60200.0000   -4.82412
60240.0000   -5.14929
60280.0000   -5.73868
60320.0000   -6.33449
60360.0000   -5.49449
60400.0000   -5.14927
60440.0000   -4.84958
60480.0000   -5.01216
60520.0000   -5.78488
60560.0000   -5.74643
60600.0000   -5.75875
60640.0000   -5.87736
60680.0000   -6.55278
60720.0000   -7.16738
60760.0000   -7.13378
60800.0000   -6.41414
60840.0000   -4.46837
60880.0000   -5.94754
60920.0000   -5.62099
60960.0000   -5.38427
61000.0000   -5.94883
61040.0000   -5.91879
61080.0000   -6.38705
61120.0000   -4.94008
61160.0000   -5.62727
61200.0000   -6.29934
61240.0000   -6.03802
61280.0000   -6.84423
61320.0000   -6.47855
61360.0000   -5.78439
61400.0000   -6.43287
61440.0000   -5.92436
61480.0000   -4.97303
61520.0000   -5.01769
61560.0000   -5.89986
61600.0000   -5.72955
61640.0000   -5.37604
61680.0000   -6.01126
61720.0000   -5.41811
61760.0000   -5.29688
61800.0000   -5.45613
61840.0000   -5.44522
61880.0000   -5.75786
61920.0000   -5.18725
61960.0000   -5.77040
62000.0000   -6.18805
62040.0000   -5.72774
62080.0000   -5.73022
62120.0000   -5.22595
62160.0000   -6.53390
62200.0000   -5.43729
62240.0000   -5.63161
62280.0000   -5.65735
62320.0000   -6.38562
62360.0000   -6.06151
62400.0000   -5.72570
62440.0000   -4.70663
62480.0000   -5.02224
62520.0000   -6.21300
62560.0000   -5.61903
62600.0000   -4.86653
62640.0000   -5.72539
62680.0000   -5.93799
62720.0000   -6.32593
62760.0000   -6.29091
62800.0000   -6.71485
62840.0000   -6.21676
62880.0000   -5.92714
62920.0000   -5.75322
62960.0000   -5.62261
63000.0000   -5.40667
63040.0000   -5.52094
63080.0000   -5.81872
63120.0000   -5.56160
63160.0000   -5.93543
63200.0000   -6.01793
63240.0000   -5.40293
63280.0000   -5.42590
63320.0000   -6.12856
63360.0000   -5.81417
63400.0000   -5.79237
63440.0000   -6.22340
63480.0000   -5.84109
63520.0000   -5.54812
63560.0000   -4.71719
63600.0000   -4.22537
63640.0000   -5.14925
63680.0000   -5.49028
63720.0000   -4.92258
63760.0000   -4.81220
63800.0000   -4.99899
63840.0000   -5.49930
63880.0000   -5.52650
63920.0000   -5.13678
63960.0000   -5.13086
64000.0000   -5.14964
64040.0000   -5.50598
64080.0000   -6.00948
64120.0000   -5.42334
64160.0000   -6.06768
64200.0000   -6.12106
64240.0000   -5.75786
64280.0000   -5.34769
64320.0000   -6.31863
64360.0000   -6.16519
64400.0000   -5.87485
64440.0000   -5.79427
64480.0000   -6.20400
64520.0000   -5.34020
64560.0000   -6.44309
64600.0000   -5.92715
64640.0000   -6.63415
64680.0000   -5.42282
64720.0000   -5.57356
64760.0000   -5.69326
64800.0000   -6.69497
64840.0000   -5.60753
64880.0000   -6.25408
64920.0000   -5.45378
64960.0000   -5.04505
65000.0000   -6.42104
65040.0000   -5.70512
65080.0000   -6.38717
65120.0000   -5.71575
65160.0000   -6.32061
65200.0000   -5.40046
65240.0000   -5.45617
65280.0000   -5.19015
65320.0000   -5.56924
65360.0000   -5.50730
65400.0000   -5.23936
65440.0000   -5.81682
65480.0000   -6.05776
65520.0000   -6.07715
65560.0000   -6.29895
65600.0000   -4.62891
65640.0000   -4.91504
65680.0000   -4.80623
65720.0000   -5.60590
65760.0000   -4.66578
65800.0000   -5.01617
65840.0000   -5.76394
65880.0000   -5.49998
65920.0000   -5.76524
65960.0000   -5.39499
66000.0000   -6.23299
66040.0000   -6.12019
66080.0000   -6.24120
66120.0000   -6.25455
66160.0000   -6.43765
66200.0000   -5.01753
66240.0000   -5.91303
66280.0000   -5.90609
66320.0000   -5.71539
66360.0000   -6.74327
66400.0000   -6.78073
66440.0000   -5.60896
66480.0000   -6.58810
66520.0000   -5.64931
66560.0000   -6.84430
66600.0000   -5.98892
66640.0000   -6.32004
66680.0000   -6.01958
66720.0000   -6.15998
66760.0000   -5.98573
66800.0000   -6.43670
66840.0000   -6.10831
66880.0000   -5.97022
66920.0000   -5.78371
66960.0000   -4.60205
67000.0000   -4.97656
67040.0000   -5.35626
67080.0000   -5.30538
67120.0000   -5.27833
67160.0000   -6.36659
67200.0000   -6.21785
67240.0000   -6.28611
67280.0000   -5.74729
67320.0000   -5.71552
67360.0000   -4.70071
67400.0000   -5.14783
67440.0000   -5.54901
67480.0000   -5.23612
67520.0000   -6.07428
67560.0000   -7.12689
67600.0000   -5.29746
67640.0000   -6.14854
67680.0000   -6.21360
67720.0000   -6.46971
67760.0000   -6.39946
67800.0000   -5.92831
67840.0000   -5.39473
67880.0000   -5.35775
67920.0000   -6.27881
67960.0000   -6.22601
68000.0000   -7.03019
68040.0000   -5.64999
68080.0000   -6.07406
68120.0000   -5.80343
68160.0000   -5.67191
68200.0000   -5.45861
68240.0000   -5.27856
68280.0000   -5.62276
68320.0000   -4.35482
68360.0000   -5.14019
68400.0000   -5.18798
68440.0000   -4.48366
68480.0000   -4.96653
68520.0000   -4.99689
68560.0000   -4.95294
68600.0000   -5.17842
68640.0000   -5.77052
68680.0000   -4.55644
68720.0000   -5.10157
68760.0000   -4.45780
68800.0000   -4.50023
68840.0000   -5.40018
68880.0000   -6.23402
68920.0000   -4.51418
68960.0000   -5.35853
69000.0000   -4.50946
69040.0000   -4.54217
69080.0000   -4.50353
69120.0000   -5.36686
69160.0000   -5.80303
69200.0000   -5.44812
69240.0000   -5.48651
69280.0000   -4.89407
69320.0000   -5.78605
69360.0000   -4.73643
69400.0000   -5.17713
69440.0000   -5.52275
69480.0000   -4.91069
69520.0000   -5.70994
69560.0000   -6.22454
69600.0000   -6.48596
69640.0000   -5.73036
69680.0000   -6.31669
69720.0000   -6.40280
69760.0000   -6.42979
69800.0000   -7.00540
69840.0000   -5.66173
69880.0000   -5.59524
69920.0000   -4.76529
69960.0000   -5.58389
70000.0000   -5.68972
70040.0000   -5.96397
70080.0000   -5.49393
70120.0000   -5.99666
70160.0000   -4.93280
70200.0000   -4.84834
70240.0000   -5.97077
70280.0000   -5.71382
70320.0000   -6.50126
70360.0000   -6.95072
70400.0000   -5.92895
70440.0000   -6.27710
70480.0000   -6.05290
70520.0000   -5.31673
70560.0000   -5.88492
70600.0000   -6.03352
70640.0000   -5.96877
70680.0000   -5.18368
70720.0000   -5.34370
70760.0000   -5.36518
70800.0000   -5.88119
70840.0000   -5.20329
70880.0000   -5.99949
70920.0000   -6.20796
70960.0000   -5.44510
71000.0000   -5.93644
71040.0000   -5.07376
71080.0000   -6.56245
71120.0000   -7.25560
71160.0000   -6.56300
71200.0000   -7.20476
71240.0000   -6.75870
71280.0000   -5.96800
71320.0000   -6.24751
71360.0000   -6.71170
71400.0000   -6.74228
71440.0000   -6.61866
71480.0000   -6.48083
71520.0000   -6.53137
71560.0000   -6.70896
71600.0000   -6.22509
71640.0000   -5.48919
71680.0000   -5.67658
71720.0000   -5.75136
71760.0000   -5.21634
71800.0000   -5.92663
71840.0000   -5.96631
71880.0000   -5.88541
71920.0000   -6.06773
71960.0000   -7.13630
72000.0000   -6.58044
72040.0000   -6.24772
72080.0000   -5.95565
72120.0000   -5.59894
72160.0000   -6.26753
72200.0000   -5.65177
72240.0000   -5.66677
72280.0000   -5.79621
72320.0000   -6.12596
72360.0000   -5.62204
72400.0000   -6.46434
72440.0000   -6.40753
72480.0000   -7.17040
72520.0000   -7.16116
72560.0000   -6.01694
72600.0000   -6.57981
72640.0000   -6.04444
72680.0000   -5.72046
72720.0000   -6.55557
72760.0000   -6.44661
72800.0000   -6.43063
72840.0000   -6.82059
72880.0000   -5.96065
72920.0000   -6.36774
72960.0000   -6.07401
73000.0000   -6.32904
73040.0000   -6.30142
73080.0000   -6.36898
73120.0000   -5.55070
73160.0000   -6.50823
73200.0000   -6.38790
73240.0000   -6.53419
73280.0000   -6.40800
73320.0000   -6.56291
73360.0000   -6.44723
73400.0000   -7.16754
73440.0000   -6.37817
73480.0000   -6.23089
73520.0000   -6.06025
73560.0000   -5.87268
73600.0000   -5.47361
73640.0000   -5.47413
73680.0000   -5.21102
73720.0000   -6.11925
73760.0000   -5.52640
73800.0000   -5.31470
73840.0000   -6.20097
73880.0000   -6.35159
73920.0000   -6.13782
73960.0000   -6.45557
74000.0000   -6.17116
74040.0000   -6.26494
74080.0000   -6.76806
74120.0000   -5.66446
74160.0000   -5.63193
74200.0000   -6.00266
74240.0000   -6.08513
74280.0000   -5.33544
74320.0000   -5.65427
74360.0000   -5.83722
74400.0000   -6.99719
74440.0000   -6.49974
74480.0000   -6.64078
74520.0000   -6.24315
74560.0000   -6.68369
74600.0000   -6.30705
74640.0000   -4.53817
74680.0000   -4.71319
74720.0000   -5.50701
74760.0000   -6.39168
74800.0000   -6.11566
74840.0000   -5.88381
74880.0000   -5.80840
74920.0000   -6.29358
74960.0000   -6.91934
75000.0000   -6.13710
75040.0000   -6.09061
75080.0000   -5.85545
75120.0000   -6.44708
75160.0000   -6.77156
75200.0000   -6.27002
75240.0000   -5.94472
75280.0000   -5.53900
75320.0000   -6.10544
75360.0000   -4.92293
75400.0000   -5.81617
75440.0000   -6.04225
75480.0000   -6.37679
75520.0000   -6.43037
75560.0000   -6.05442
75600.0000   -5.58416
75640.0000   -5.62943
75680.0000   -5.50346
75720.0000   -6.23941
75760.0000   -6.13800
75800.0000   -4.85008
75840.0000   -6.07951
75880.0000   -6.46188
75920.0000   -5.99720
75960.0000   -5.48291
76000.0000   -5.83498
76040.0000   -6.20843
76080.0000   -6.34644
76120.0000   -6.77378
76160.0000   -6.92856
76200.0000   -6.95392
76240.0000   -6.26397
76280.0000   -6.11475
76320.0000   -6.08625
76360.0000   -6.16732
76400.0000   -6.68154
76440.0000   -6.32946
76480.0000   -6.32088
76520.0000   -5.98355
76560.0000   -6.31439
76600.0000   -5.91951
76640.0000   -5.81116
76680.0000   -5.40548
76720.0000   -6.17277
76760.0000   -5.75250
76800.0000   -4.56440
76840.0000   -4.86306
76880.0000   -5.29030
76920.0000   -5.34523
76960.0000   -5.43610
77000.0000   -5.68082
77040.0000   -5.96746
77080.0000   -6.06003
77120.0000   -5.38546
77160.0000   -5.73884
77200.0000   -6.10656
77240.0000   -5.41546
77280.0000   -5.36466
77320.0000   -6.27426
77360.0000   -6.60079
77400.0000   -6.44011
77440.0000   -5.89985
77480.0000   -6.08435
77520.0000   -6.82444
77560.0000   -6.01764
77600.0000   -4.24778
77640.0000   -5.35512
77680.0000   -6.67469
77720.0000   -5.40519
77760.0000   -5.77226
77800.0000   -5.91425
77840.0000   -6.53391
77880.0000   -5.32895
77920.0000   -5.81600
77960.0000   -6.40255
78000.0000   -5.87427
78040.0000   -6.84417
78080.0000   -7.30148
78120.0000   -5.70221
78160.0000   -6.52035
78200.0000   -6.53747
78240.0000   -6.91157
78280.0000   -5.87603
78320.0000   -5.77631
78360.0000   -6.21216
78400.0000   -6.13515
78440.0000   -6.95148
78480.0000   -7.37123
78520.0000   -5.96902
78560.0000   -6.35684
78600.0000   -6.41128
78640.0000   -5.76927
78680.0000   -4.22000
78720.0000   -4.93360
78760.0000   -4.11474
78800.0000   -5.06239
78840.0000   -5.68002
78880.0000   -5.32626
78920.0000   -5.46406
78960.0000   -6.93367
79000.0000   -7.17275
79040.0000   -7.18360
79080.0000   -5.92762
79120.0000   -6.37416
79160.0000   -5.87956
79200.0000   -4.94372
79240.0000   -5.58545
79280.0000   -5.05737
79320.0000   -5.58852
79360.0000   -5.32378
79400.0000   -6.23644
79440.0000   -5.45519
79480.0000   -5.35881
79520.0000   -5.09437
79560.0000   -5.77358
79600.0000   -5.07334
79640.0000   -4.77009
79680.0000   -5.59482
79720.0000   -6.43838
79760.0000   -4.92328
79800.0000   -5.81503
79840.0000   -5.84659
79880.0000   -5.29237
79920.0000   -5.33421
79960.0000   -6.04401
80000.0000   -5.14522
80040.0000   -5.56315
80080.0000   -6.22284
80120.0000   -5.73334
80160.0000   -5.04245
80200.0000   -5.68396
80240.0000   -5.43538
80280.0000   -5.98883
80320.0000   -6.07943
80360.0000   -5.72493
80400.0000   -5.67029
80440.0000   -5.20643
80480.0000   -5.73328
80520.0000   -5.95690
80560.0000   -5.25442
80600.0000   -5.91470
80640.0000   -5.33409
80680.0000   -5.36365
80720.0000   -6.76758
80760.0000   -5.29270
80800.0000   -5.52000
80840.0000   -5.14456
80880.0000   -5.23746
80920.0000   -5.24824
80960.0000   -5.55355
81000.0000   -5.35919
81040.0000   -5.90743
81080.0000   -5.06354
81120.0000   -4.88212
81160.0000   -4.53537
81200.0000   -5.46114
81240.0000   -6.18994
81280.0000   -5.65961
81320.0000   -5.48755
81360.0000   -5.37027
81400.0000   -5.29686
81440.0000   -5.80268
81480.0000   -4.88680
81520.0000   -5.02998
81560.0000   -4.71395
81600.0000   -5.31519
81640.0000   -4.72406
81680.0000   -5.18777
81720.0000   -5.31877
81760.0000   -4.95946
81800.0000   -4.41643
81840.0000   -4.91844
81880.0000   -5.75072
81920.0000   -4.81887
81960.0000   -4.81087
82000.0000   -4.89039
82040.0000   -5.48409
82080.0000   -5.22233
82120.0000   -6.21766
82160.0000   -5.57867
82200.0000   -5.36719
82240.0000   -5.30381
82280.0000   -6.78820
82320.0000   -4.97041
82360.0000   -5.43911
82400.0000   -6.15379
82440.0000   -6.08674
82480.0000   -6.77659
82520.0000   -5.20007
82560.0000   -5.58679
82600.0000   -6.47438
82640.0000   -5.84266
82680.0000   -5.14783
82720.0000   -5.67254
82760.0000   -5.82198
82800.0000   -5.18933
82840.0000   -5.79207
82880.0000   -6.39057
82920.0000   -5.20085
82960.0000   -5.42010
83000.0000   -4.99631
83040.0000   -5.21074
83080.0000   -5.50634
83120.0000   -6.41481
83160.0000   -4.54761
83200.0000   -4.95926
83240.0000   -5.49926
83280.0000   -5.32265
83320.0000   -5.98538
83360.0000   -4.93029
83400.0000   -5.48213
83440.0000   -5.77561
83480.0000   -5.21965
83520.0000   -5.71194
83560.0000   -4.66178
83600.0000   -5.38727
83640.0000   -5.25673
83680.0000   -5.84777
83720.0000   -5.57355
83760.0000   -4.00010
83800.0000   -5.57338
83840.0000   -6.13169
83880.0000   -5.77413
83920.0000   -6.29746
83960.0000   -5.99582
84000.0000   -5.56475
84040.0000   -4.91377
84080.0000   -5.65591
84120.0000   -3.50928
84160.0000   -4.46840
84200.0000   -4.45712
84240.0000   -4.84472
84280.0000   -5.14545
84320.0000   -5.22555
84360.0000   -4.65586
84400.0000   -4.35044
84440.0000   -4.95272
84480.0000   -5.07383
84520.0000   -4.63567
84560.0000   -4.57866
84600.0000   -5.49691
84640.0000   -4.88597
84680.0000   -5.78488
84720.0000   -5.57307
84760.0000   -5.41704
84800.0000   -5.84325
84840.0000   -5.84364
84880.0000   -5.96534
84920.0000   -5.09891
84960.0000   -5.36126
85000.0000   -4.90131
85040.0000   -4.05670
85080.0000   -5.07042
85120.0000   -4.69663
85160.0000   -4.89054
85200.0000   -5.34260
85240.0000   -4.87207
85280.0000   -5.90578
85320.0000   -6.45927
85360.0000   -6.51044
85400.0000   -6.10225
85440.0000   -6.77859
85480.0000   -5.26633
85520.0000   -4.61941
85560.0000   -5.72486
85600.0000   -5.01168
85640.0000   -5.39313
85680.0000   -5.97161
85720.0000   -4.99850
85760.0000   -5.62354
85800.0000   -5.29788
85840.0000   -5.88392
85880.0000   -6.87710
85920.0000   -4.51067
85960.0000   -4.99798
86000.0000   -5.56443
86040.0000   -5.78480
86080.0000   -4.47193
86120.0000   -5.70497
86160.0000   -5.19916
86200.0000   -5.89626
86240.0000   -4.61137
86280.0000   -4.76684
86320.0000   -5.17835
86360.0000   -4.94903
86400.0000   -4.29599
86440.0000   -4.45107
86480.0000   -5.35135
86520.0000   -5.19222
86560.0000   -5.35318
86600.0000   -5.69687
86640.0000   -5.43296
86680.0000   -5.17923
86720.0000   -4.67198
86760.0000   -5.10634
86800.0000   -5.24341
86840.0000   -5.48364
86880.0000   -5.62372
86920.0000   -6.07160
86960.0000   -6.57905
87000.0000   -5.81961
87040.0000   -5.84831
87080.0000   -4.57716
87120.0000   -5.50933
87160.0000   -5.96263
87200.0000   -5.48308
87240.0000   -5.50124
87280.0000   -4.86040
87320.0000   -5.29189
87360.0000   -5.48883
87400.0000   -5.88899
87440.0000   -5.62381
87480.0000   -5.08556
87520.0000   -5.17704
87560.0000   -4.44200
87600.0000   -4.95312
87640.0000   -5.84707
87680.0000   -5.69005
87720.0000   -5.20538
87760.0000   -4.95088
87800.0000   -6.25284
87840.0000   -5.84541
87880.0000   -4.39925
87920.0000   -4.94186
87960.0000   -6.49124
88000.0000   -5.45877
88040.0000   -6.27991
88080.0000   -4.96461
88120.0000   -4.91870
88160.0000   -5.32372
88200.0000   -5.04465
88240.0000   -5.37005
88280.0000   -5.36005
88320.0000   -4.57878
88360.0000   -5.18915
88400.0000   -5.50963
88440.0000   -4.75234
88480.0000   -5.41543
88520.0000   -5.66067
88560.0000   -6.19133
88600.0000   -4.69708
88640.0000   -5.37746
88680.0000   -4.84591
88720.0000   -5.74848
88760.0000   -6.24485
88800.0000   -5.77003
88840.0000   -6.06117
88880.0000   -5.54937
88920.0000   -5.18837
88960.0000   -5.44451
89000.0000   -4.15845
89040.0000   -5.54424
89080.0000   -4.57074
89120.0000   -4.18776
89160.0000   -5.16529
89200.0000   -5.14152
89240.0000   -5.00308
89280.0000   -4.40249
89320.0000   -5.20739
89360.0000   -4.79964
89400.0000   -4.65194
89440.0000   -5.15453
89480.0000   -5.20772
89520.0000   -4.90177
89560.0000   -5.05951
89600.0000   -4.59062
89640.0000   -4.99754
89680.0000   -4.52382
89720.0000   -4.66945
89760.0000   -5.65714
89800.0000   -4.47583
89840.0000   -4.04847
89880.0000   -4.62546
89920.0000   -4.19686
89960.0000   -4.95705
90000.0000   -4.12617
90040.0000   -4.86741
90080.0000   -5.31628
90120.0000   -4.70773
90160.0000   -4.84885
90200.0000   -5.58686
90240.0000   -4.15851
90280.0000   -4.65575
90320.0000   -4.58018
90360.0000   -5.19994
90400.0000   -4.46480
90440.0000   -4.17472
90480.0000   -5.09044
90520.0000   -4.42396
90560.0000   -4.39531
90600.0000   -5.50327
90640.0000   -5.14971
90680.0000   -4.80520
90720.0000   -3.56755
90760.0000   -4.41812
90800.0000   -4.66401
90840.0000   -5.08251
90880.0000   -4.78593
90920.0000   -5.05021
90960.0000   -4.88532
91000.0000   -4.20109
91040.0000   -5.07518
91080.0000   -4.23025
91120.0000   -4.78063
91160.0000   -4.81018
91200.0000   -4.99630
91240.0000   -3.72488
91280.0000   -4.50205
91320.0000   -4.52273
91360.0000   -4.84044
91400.0000   -4.87324
91440.0000   -5.17189
91480.0000   -4.52796
91520.0000   -3.85080
91560.0000   -5.11239
91600.0000   -4.79258
91640.0000   -4.43866
91680.0000   -4.59199
91720.0000   -4.95071
91760.0000   -5.15176
91800.0000   -5.04632
91840.0000   -6.21060
91880.0000   -5.65209
91920.0000   -5.03821
91960.0000   -4.55823
92000.0000   -3.99414
92040.0000   -4.76653
92080.0000   -4.70705
92120.0000   -4.64006
92160.0000   -4.82991
92200.0000   -4.60759
92240.0000   -4.54830
92280.0000   -5.36264
92320.0000   -4.21622
92360.0000   -4.80472
92400.0000   -4.27297
92440.0000   -5.51275
92480.0000   -4.72296
92520.0000   -5.19834
92560.0000   -4.10874
92600.0000   -4.45786
92640.0000   -4.07593
92680.0000   -3.78096
92720.0000   -4.20095
92760.0000   -3.92424
92800.0000   -5.37204
92840.0000   -5.34365
92880.0000   -5.06436
92920.0000   -5.41064
92960.0000   -5.49090
93000.0000   -4.16293
93040.0000   -4.93324
93080.0000   -5.54050
93120.0000   -5.28734
93160.0000   -4.61968
93200.0000   -4.80307
93240.0000   -5.09705
93280.0000   -5.40933
93320.0000   -5.42607
93360.0000   -5.01783
93400.0000   -4.73773
93440.0000   -5.54329
93480.0000   -5.83297
93520.0000   -5.67038
93560.0000   -6.44016
93600.0000   -5.36006
93640.0000   -6.07771
93680.0000   -4.48936
93720.0000   -4.80797
93760.0000   -4.64144
93800.0000   -5.36768
93840.0000   -4.80790
93880.0000   -4.45695
93920.0000   -4.74451
93960.0000   -4.00400
94000.0000   -4.90533
94040.0000   -4.82505
94080.0000   -5.22600
94120.0000   -4.81813
94160.0000   -4.07461
94200.0000   -5.13922
94240.0000   -4.48628
94280.0000   -4.38041
94320.0000   -5.58155
94360.0000   -5.98552
94400.0000   -5.83879
94440.0000   -5.64899
94480.0000   -5.75333
94520.0000   -5.85842
94560.0000   -6.19807
94600.0000   -5.54266
94640.0000   -6.04821
94680.0000   -5.66847
94720.0000   -6.20324
94760.0000   -5.67300
94800.0000   -5.48932
94840.0000   -4.76238
94880.0000   -5.59436
94920.0000   -5.33006
94960.0000   -5.86800
95000.0000   -4.82827
95040.0000   -5.99483
95080.0000   -5.47949
95120.0000   -5.89725
95160.0000   -5.60607
95200.0000   -4.98947
95240.0000   -4.98783
95280.0000   -4.41551
95320.0000   -6.01125
95360.0000   -5.27448
95400.0000   -5.43582
95440.0000   -5.76414
95480.0000   -5.41791
95520.0000   -6.07270
95560.0000   -6.86876
95600.0000   -5.17017
95640.0000   -5.91084
95680.0000   -6.23100
95720.0000   -5.04603
95760.0000   -6.49709
95800.0000   -5.94210
95840.0000   -6.38693
95880.0000   -5.46884
95920.0000   -5.77378
95960.0000   -6.63506
96000.0000   -6.63491
96040.0000   -6.60585
96080.0000   -7.12896
96120.0000   -7.20231
96160.0000   -5.89152
96200.0000   -5.55111
96240.0000   -5.99352
96280.0000   -5.81501
96320.0000   -6.04443
96360.0000   -6.29970
96400.0000   -6.08288
96440.0000   -6.25629
96480.0000   -6.24427
96520.0000   -6.02580
96560.0000   -5.74031
96600.0000   -5.74732
96640.0000   -5.45825
96680.0000   -5.92039
96720.0000   -5.19854
96760.0000   -5.74588
96800.0000   -6.25815
96840.0000   -6.36513
96880.0000   -5.88714
96920.0000   -5.46484
96960.0000   -5.57695
97000.0000   -5.59486
97040.0000   -6.25475
97080.0000   -5.50238
97120.0000   -6.33240
97160.0000   -6.08717
97200.0000   -6.47792
97240.0000   -6.42143
97280.0000   -6.62903
97320.0000   -6.46947
97360.0000   -6.31459
97400.0000   -6.28901
97440.0000   -7.12531
97480.0000   -6.75429
97520.0000   -5.61840
97560.0000   -5.74512
97600.0000   -6.40221
97640.0000   -5.54403
97680.0000   -5.89727
97720.0000   -5.62130
97760.0000   -6.33307
97800.0000   -5.50773
97840.0000   -5.34443
97880.0000   -6.14778
97920.0000   -6.26801
97960.0000   -5.86447
98000.0000   -6.91694
98040.0000   -5.59900
98080.0000   -5.01499
98120.0000   -5.40258
98160.0000   -5.29062
98200.0000   -4.64372
98240.0000   -4.79199
98280.0000   -6.12329
98320.0000   -6.81873
98360.0000   -5.24349
98400.0000   -5.62098
98440.0000   -5.49162
98480.0000   -5.45510
98520.0000   -5.98272
98560.0000   -5.52541
98600.0000   -5.06882
98640.0000   -5.04264
98680.0000   -5.59172
98720.0000   -5.92626
98760.0000   -6.21750
98800.0000   -5.87745
98840.0000   -6.57599
98880.0000   -6.64077
98920.0000   -5.81623
98960.0000   -5.95188
99000.0000   -5.08368
99040.0000   -6.13738
99080.0000   -6.20323
99120.0000   -6.15975
99160.0000   -6.24155
99200.0000   -6.66729
99240.0000   -6.92484
99280.0000   -6.12006
99320.0000   -6.45058
99360.0000   -7.12915
99400.0000   -6.93789
99440.0000   -7.70589
99480.0000   -7.10778
99520.0000   -7.46840
99560.0000   -6.63018
99600.0000   -7.06520
99640.0000   -6.98560
99680.0000   -6.37647
99720.0000   -6.63130
99760.0000   -6.82923
99800.0000   -6.52813
99840.0000   -6.09662
99880.0000   -5.03358
99920.0000   -5.89890
99960.0000   -5.50341
100000.0000   -5.01621
100040.0000   -5.78712
100080.0000   -5.88131
100120.0000   -5.32919
100160.0000   -5.14404
100200.0000   -4.89439
100240.0000   -5.80376
100280.0000   -5.34249
100320.0000   -5.07603
100360.0000   -6.56967
100400.0000   -6.26799
100440.0000   -5.91549
100480.0000   -6.33152
100520.0000   -5.28648
100560.0000   -6.39709
100600.0000   -6.62508
100640.0000   -5.10379
100680.0000   -5.85038
100720.0000   -5.38439
100760.0000   -5.45900
100800.0000   -5.44585
100840.0000   -5.46590
100880.0000   -5.71573
100920.0000   -5.18771
100960.0000   -5.91917
101000.0000   -5.38626
101040.0000   -5.51692
101080.0000   -5.02679
101120.0000   -5.44557
101160.0000   -5.22362
101200.0000   -5.03728
101240.0000   -5.50621
101280.0000   -5.43037
101320.0000   -4.95986
101360.0000   -5.80385
101400.0000   -5.39725
101440.0000   -5.63504
101480.0000   -5.54475
101520.0000   -5.97747
101560.0000   -5.42271
101600.0000   -5.00335
101640.0000   -5.46042
101680.0000   -4.82653
101720.0000   -5.39157
101760.0000   -4.26967
101800.0000   -5.15165
101840.0000   -5.84397
101880.0000   -4.63961
101920.0000   -5.43475
101960.0000   -6.30535
102000.0000   -5.59747
102040.0000   -6.42862
102080.0000   -5.91901
102120.0000   -5.59827
102160.0000   -6.09519
102200.0000   -5.66390
102240.0000   -5.93483
102280.0000   -5.15477
102320.0000   -6.38141
102360.0000   -5.17966
102400.0000   -6.24661
102440.0000   -5.70788
102480.0000   -6.06321
102520.0000   -5.80339
102560.0000   -5.83979
102600.0000   -6.27085
102640.0000   -5.80743
102680.0000   -5.08425
102720.0000   -5.17513
102760.0000   -5.31854
102800.0000   -6.10305
102840.0000   -5.31175
102880.0000   -5.44170
102920.0000   -5.00772
102960.0000   -5.72657
103000.0000   -5.74409
103040.0000   -4.88093
103080.0000   -4.21923
103120.0000   -4.85961
103160.0000   -5.28489
103200.0000   -5.24109
103240.0000   -5.27880
103280.0000   -5.47276
103320.0000   -4.49532
103360.0000   -5.25647
103400.0000   -4.73264
103440.0000   -5.20901
103480.0000   -5.47165
103520.0000   -4.65941
103560.0000   -4.13303
103600.0000   -4.57754
103640.0000   -5.08072
103680.0000   -4.74065
103720.0000   -5.19016
103760.0000   -4.91302
103800.0000   -5.32146
103840.0000   -3.96638
103880.0000   -5.21632
103920.0000   -4.88767
103960.0000   -5.73120
104000.0000   -5.94668
104040.0000   -5.30551
104080.0000   -5.64403
104120.0000   -5.52382
104160.0000   -5.46911
104200.0000   -6.42201
104240.0000   -5.61702
104280.0000   -5.60276
104320.0000   -5.67935
104360.0000   -6.01693
104400.0000   -6.45257
104440.0000   -6.37155
104480.0000   -5.97419
104520.0000   -6.26292
104560.0000   -5.91621
104600.0000   -5.69491
104640.0000   -5.36198
104680.0000   -6.01833
104720.0000   -6.15379
104760.0000   -5.53152
104800.0000   -6.07208
104840.0000   -6.19077
104880.0000   -6.74219
104920.0000   -5.76155
104960.0000   -5.87989
105000.0000   -5.47566
105040.0000   -6.23522
105080.0000   -4.96601
105120.0000   -4.93612
105160.0000   -5.43479
105200.0000   -5.87439
105240.0000   -5.57554
105280.0000   -4.45332
105320.0000   -5.33123
105360.0000   -6.67634
105400.0000   -5.63985
105440.0000   -5.87794
105480.0000   -5.95744
105520.0000   -5.11306
105560.0000   -5.93923
105600.0000   -5.18010
105640.0000   -5.68540
105680.0000   -5.71716
105720.0000   -6.70362
105760.0000   -5.44927
105800.0000   -5.50828
105840.0000   -5.36547
105880.0000   -5.46556
105920.0000   -5.22064
105960.0000   -5.05710
106000.0000   -5.02187
106040.0000   -5.21677
106080.0000   -5.08581
106120.0000   -5.29881
106160.0000   -5.34713
106200.0000   -5.73732
106240.0000   -5.69580
106280.0000   -4.14232
106320.0000   -5.05646
106360.0000   -5.47739
106400.0000   -5.50864
106440.0000   -5.97737
106480.0000   -5.26621
106520.0000   -5.88428
106560.0000   -5.43123
106600.0000   -6.18918
106640.0000   -5.09244
106680.0000   -6.21515
106720.0000   -5.62811
106760.0000   -4.98699
106800.0000   -5.19259
106840.0000   -4.96184
106880.0000   -5.99913
106920.0000   -5.58279
106960.0000   -5.48859
107000.0000   -5.04580
107040.0000   -5.50446
107080.0000   -5.17367
107120.0000   -4.31551
107160.0000   -4.96849
107200.0000   -5.63136
107240.0000   -5.65671
107280.0000   -5.14496
107320.0000   -5.90986
107360.0000   -5.58187
107400.0000   -5.75866
107440.0000   -4.59378
107480.0000   -5.76152
107520.0000   -5.56280
107560.0000   -5.55427
107600.0000   -4.85772
107640.0000   -5.97580
107680.0000   -4.71382
107720.0000   -5.98430
107760.0000   -5.17059
107800.0000   -5.51968
107840.0000   -5.02302
107880.0000   -4.79949
107920.0000   -5.42420
107960.0000   -4.88301
108000.0000   -5.14397
108040.0000   -5.36552
108080.0000   -5.20455
108120.0000   -5.88104
108160.0000   -6.21664
108200.0000   -5.96552
108240.0000   -6.57083
108280.0000   -5.87180
108320.0000   -7.13841
108360.0000   -6.12110
108400.0000   -4.99616
108440.0000   -5.09935
108480.0000   -4.97137
108520.0000   -5.33443
108560.0000   -5.32766
108600.0000   -5.28937
108640.0000   -5.41047
108680.0000   -5.81032
108720.0000   -5.62984
108760.0000   -4.58756
108800.0000   -5.82769
108840.0000   -5.07283
108880.0000   -6.10390
108920.0000   -5.67340
108960.0000   -6.04436
109000.0000   -6.21886
109040.0000   -5.97769
109080.0000   -6.63036
109120.0000   -6.45749
109160.0000   -6.43129
109200.0000   -5.70724
109240.0000   -6.38283
109280.0000   -6.12360
109320.0000   -6.59023
109360.0000   -5.43061
109400.0000   -5.94869
109440.0000   -5.46918
109480.0000   -5.04931
109520.0000   -5.45254
109560.0000   -5.73452
109600.0000   -6.18997
109640.0000   -5.69333
109680.0000   -5.70899
109720.0000   -5.79331
109760.0000   -6.29501
109800.0000   -6.09006
109840.0000   -6.23312
109880.0000   -6.95440
109920.0000   -6.01108
109960.0000   -6.10147
110000.0000   -6.02237
110040.0000   -6.01487
110080.0000   -5.79027
110120.0000   -7.73501
110160.0000   -5.91629
110200.0000   -5.66326
110240.0000   -6.77836
110280.0000   -5.86090
110320.0000   -5.58747
110360.0000   -6.20071
110400.0000   -6.75362
110440.0000   -6.26075
110480.0000   -6.04798
110520.0000   -5.40387
110560.0000   -5.82429
110600.0000   -6.14589
110640.0000   -6.15132
110680.0000   -5.81338
110720.0000   -5.90987
110760.0000   -5.39220
110800.0000   -4.33541
110840.0000   -5.11859
110880.0000   -5.42047
110920.0000   -4.66070
110960.0000   -5.11479
111000.0000   -4.79235
111040.0000   -5.44942
111080.0000   -5.34475
111120.0000   -5.75186
111160.0000   -5.12040
111200.0000   -4.99786
111240.0000   -6.20865
111280.0000   -5.59458
111320.0000   -6.25741
111360.0000   -6.26596
111400.0000   -5.63007
111440.0000   -6.01911
111480.0000   -6.50385
111520.0000   -5.97240
111560.0000   -5.71781
111600.0000   -6.43614
111640.0000   -5.03070
111680.0000   -5.27513
111720.0000   -5.79580
111760.0000   -5.05991
111800.0000   -5.75396
111840.0000   -5.57656
111880.0000   -5.59420
111920.0000   -5.35710
111960.0000   -5.31877
112000.0000   -6.19713
112040.0000   -5.34402
112080.0000   -5.60709
112120.0000   -5.76648
112160.0000   -4.99833
112200.0000   -5.24854
112240.0000   -6.30412
112280.0000   -5.12781
112320.0000   -5.82697
112360.0000   -5.30787
112400.0000   -5.86027
112440.0000   -6.15286
112480.0000   -5.10976
112520.0000   -5.52601
112560.0000   -5.43881
112600.0000   -5.16043
112640.0000   -5.34642
112680.0000   -5.79096
112720.0000   -5.86235
112760.0000   -5.52470
112800.0000   -5.59535
112840.0000   -4.74619
112880.0000   -4.91711
112920.0000   -5.72078
112960.0000   -6.59049
113000.0000   -5.92776
113040.0000   -6.53364
113080.0000   -5.75074
113120.0000   -6.48182
113160.0000   -6.00431
113200.0000   -5.59921
113240.0000   -6.00791
113280.0000   -6.67776
113320.0000   -6.34218
113360.0000   -4.63614
113400.0000   -5.19673
113440.0000   -6.49496
113480.0000   -6.08301
113520.0000   -5.37357
113560.0000   -5.36257
113600.0000   -6.32725
113640.0000   -5.45009
113680.0000   -5.20257
113720.0000   -5.39367
113760.0000   -4.92115
113800.0000   -5.48827
113840.0000   -5.88924
113880.0000   -6.54053
113920.0000   -6.13985
113960.0000   -6.28442
114000.0000   -6.19219
114040.0000   -5.56175
114080.0000   -5.95232
114120.0000   -6.54390
114160.0000   -6.53139
114200.0000   -5.74635
114240.0000   -5.92099
114280.0000   -6.29103
114320.0000   -6.38097
114360.0000   -6.13592
114400.0000   -5.78569
114440.0000   -5.83635
114480.0000   -6.70862
114520.0000   -5.35935
114560.0000   -5.88652
114600.0000   -5.66964
114640.0000   -6.80559
114680.0000   -6.26586
114720.0000   -5.59511
114760.0000   -5.56404
114800.0000   -5.72062
114840.0000   -5.30141
114880.0000   -7.00552
114920.0000   -5.74746
114960.0000   -5.56913
115000.0000   -6.15246
115040.0000   -5.23141
115080.0000   -5.74948
115120.0000   -5.85116
115160.0000   -4.90572
115200.0000   -5.23577
115240.0000   -5.17394
115280.0000   -5.46620
115320.0000   -5.90623
115360.0000   -5.86785
115400.0000   -6.05378
115440.0000   -5.63424
115480.0000   -5.07357
115520.0000   -5.26580
115560.0000   -5.97801
115600.0000   -6.18438
115640.0000   -5.53493
115680.0000   -4.86552
115720.0000   -5.06206
115760.0000   -5.64813
115800.0000   -6.07040
115840.0000   -6.02203
115880.0000   -5.19684
115920.0000   -4.96296
115960.0000   -5.32225
116000.0000   -5.15283
116040.0000   -5.35369
116080.0000   -5.65120
116120.0000   -6.06692
116160.0000   -4.83390
116200.0000   -5.43622
116240.0000   -5.36908
116280.0000   -3.80310
116320.0000   -5.53800
116360.0000   -4.79946
116400.0000   -5.38088
116440.0000   -4.85102
116480.0000   -5.29613
116520.0000   -5.14589
116560.0000   -6.24483
116600.0000   -5.49706
116640.0000   -6.04869
116680.0000   -4.76884
116720.0000   -6.35031
116760.0000   -5.05511
116800.0000   -4.22931
116840.0000   -3.79179
116880.0000   -5.32962
116920.0000   -4.35778
116960.0000   -5.72196
117000.0000   -5.95737
117040.0000   -6.14682
117080.0000   -6.11413
117120.0000   -5.20451
117160.0000   -5.05017
117200.0000   -5.26298
117240.0000   -5.78221
117280.0000   -5.80988
117320.0000   -5.96638
117360.0000   -6.34176
117400.0000   -5.25670
117440.0000   -5.49660
117480.0000   -5.35281
117520.0000   -5.42182
117560.0000   -5.14311
117600.0000   -5.91648
117640.0000   -6.17126
117680.0000   -6.05753
117720.0000   -5.67203
117760.0000   -5.69125
117800.0000   -5.53596
117840.0000   -5.13306
117880.0000   -6.67163
117920.0000   -6.40734
117960.0000   -6.07803
118000.0000   -6.87630
118040.0000   -7.27228
118080.0000   -6.56544
118120.0000   -6.94834
118160.0000   -6.70106
118200.0000   -6.34515
118240.0000   -6.37171
118280.0000   -5.22111
118320.0000   -5.82740
118360.0000   -5.57568
118400.0000   -5.90754
118440.0000   -6.18191
118480.0000   -5.63719
118520.0000   -6.21739
118560.0000   -5.39580
118600.0000   -5.12523
118640.0000   -5.88801
118680.0000   -5.54497
118720.0000   -5.95595
118760.0000   -6.09069
118800.0000   -5.78910
118840.0000   -6.21226
118880.0000   -6.33883
118920.0000   -7.05438
118960.0000   -6.21546
119000.0000   -5.94884
119040.0000   -5.61833
119080.0000   -5.43742
119120.0000   -5.44193
119160.0000   -5.68857
119200.0000   -4.83696
119240.0000   -5.17830
119280.0000   -5.82445
119320.0000   -5.08393
119360.0000   -4.33852
119400.0000   -5.11647
119440.0000   -4.86318
119480.0000   -4.71603
119520.0000   -5.37002
119560.0000   -5.05918
119600.0000   -5.41566
119640.0000   -4.84233
119680.0000   -5.68662
119720.0000   -5.60763
119760.0000   -5.24146
119800.0000   -5.20590
119840.0000   -5.21248
119880.0000   -5.56012
119920.0000   -4.83048
119960.0000   -5.40661
120000.0000   -5.23601
120040.0000   -5.12161
120080.0000   -4.77724
120120.0000   -5.15840
120160.0000   -4.59440
120200.0000   -5.47110
120240.0000   -4.54344
120280.0000   -5.46803
120320.0000   -5.55586
120360.0000   -4.50923
120400.0000   -4.07781
120440.0000   -4.85028
120480.0000   -4.24445
120520.0000   -5.52796
120560.0000   -5.40333
120600.0000   -5.05428
120640.0000   -4.90321
120680.0000   -4.88281
120720.0000   -5.10112
120760.0000   -5.01848
120800.0000   -5.14298
120840.0000   -5.02453
120880.0000   -5.65780
120920.0000   -5.27559
120960.0000   -5.19550
121000.0000   -4.78776
121040.0000   -5.90173
121080.0000   -5.56871
121120.0000   -5.73039
121160.0000   -5.40678
121200.0000   -5.39104
121240.0000   -5.37139
121280.0000   -5.16226
121320.0000   -4.72257
121360.0000   -5.55773
121400.0000   -5.72725
121440.0000   -5.43920
121480.0000   -4.64191
121520.0000   -5.29831
121560.0000   -4.68806
121600.0000   -4.63928
121640.0000   -5.69099
121680.0000   -5.18348
121720.0000   -6.04104
121760.0000   -6.08334
121800.0000   -5.35111
121840.0000   -6.07673
121880.0000   -5.04988
121920.0000   -5.85680
121960.0000   -4.68870
122000.0000   -4.92899
122040.0000   -5.47831
122080.0000   -5.60009
122120.0000   -5.60064
122160.0000   -6.05338
122200.0000   -5.57453
122240.0000   -5.37251
122280.0000   -6.12184
122320.0000   -6.25803
122360.0000   -5.60540
122400.0000   -5.18044
122440.0000   -4.67037
122480.0000   -5.45689
122520.0000   -6.05418
122560.0000   -5.60235
122600.0000   -5.49156
122640.0000   -5.72221
122680.0000   -4.91519
122720.0000   -4.85415
122760.0000   -4.00432
122800.0000   -4.69198
122840.0000   -4.78351
122880.0000   -4.79563
122920.0000   -4.29680
122960.0000   -4.01671
123000.0000   -4.32286
123040.0000   -3.99593
123080.0000   -3.82741
123120.0000   -4.13990
123160.0000   -4.51236
123200.0000   -4.05899
123240.0000   -5.15537
123280.0000   -5.55992
123320.0000   -4.84380
123360.0000   -5.03607
123400.0000   -4.64843
123440.0000   -5.44864
123480.0000   -4.95833
123520.0000   -5.43913
123560.0000   -4.77016
123600.0000   -4.81539
123640.0000   -5.12621
123680.0000   -4.97540
123720.0000   -5.47853
123760.0000   -4.51722
123800.0000   -3.92826
123840.0000   -5.02708
123880.0000   -4.29378
123920.0000   -6.04597
123960.0000   -5.02854
124000.0000   -4.77748
124040.0000   -5.59833
124080.0000   -5.15504
124120.0000   -5.77954
124160.0000   -5.12549
124200.0000   -5.09605
124240.0000   -4.95318
124280.0000   -4.41351
124320.0000   -5.36766
124360.0000   -5.51949
124400.0000   -6.28789
124440.0000   -4.78498
124480.0000   -4.70237
124520.0000   -4.99565
124560.0000   -4.56490
124600.0000   -4.49744
124640.0000   -3.94335
124680.0000   -4.86485
124720.0000   -5.09891
124760.0000   -5.06694
124800.0000   -4.66632
124840.0000   -4.92803
124880.0000   -4.90474
124920.0000   -5.18253
124960.0000   -5.05407
125000.0000   -4.65294
125040.0000   -5.05679
125080.0000   -5.31636
125120.0000   -5.01879
125160.0000   -5.53823
125200.0000   -5.00288
125240.0000   -4.61156
125280.0000   -5.41614
125320.0000   -5.43385
125360.0000   -5.52863
125400.0000   -5.06938
125440.0000   -5.69223
125480.0000   -5.30972
125520.0000   -5.21952
125560.0000   -4.66446
125600.0000   -4.54997
125640.0000   -4.29054
125680.0000   -5.57487
125720.0000   -5.64114
125760.0000   -4.75685
125800.0000   -5.84132
125840.0000   -5.02450
125880.0000   -6.01964
125920.0000   -5.20537
125960.0000   -5.09011
126000.0000   -5.13583
126040.0000   -6.32050
126080.0000   -5.35099
126120.0000   -5.04152
126160.0000   -5.05847
126200.0000   -5.40364
126240.0000   -5.13825
126280.0000   -5.17004
126320.0000   -5.69514
126360.0000   -5.08270
126400.0000   -6.10837
126440.0000   -5.63791
126480.0000   -5.47995
126520.0000   -5.83543
126560.0000   -5.69050
126600.0000   -5.35915
126640.0000   -6.12110
126680.0000   -6.11964
126720.0000   -5.21813
126760.0000   -5.73971
126800.0000   -4.94023
126840.0000   -4.98745
126880.0000   -4.41596
126920.0000   -4.76015
126960.0000   -4.61879
127000.0000   -5.20601
127040.0000   -5.43977
127080.0000   -5.69643
127120.0000   -5.63049
127160.0000   -5.82408
127200.0000   -5.84538
127240.0000   -5.12409
127280.0000   -5.71737
127320.0000   -5.52280
127360.0000   -5.21805
127400.0000   -4.93631
127440.0000   -4.62808
127480.0000   -5.30985
127520.0000   -4.51147
127560.0000   -4.80257
127600.0000   -4.60431
127640.0000   -5.60090
127680.0000   -5.86098
127720.0000   -5.56679
127760.0000   -5.45159
127800.0000   -5.25592
127840.0000   -5.62179
127880.0000   -5.59339
127920.0000   -5.66387
127960.0000   -5.69640
128000.0000   -5.23786
128040.0000   -5.87693
128080.0000   -5.53673
128120.0000   -5.79983
128160.0000   -5.53720
128200.0000   -4.37641
128240.0000   -5.38289
128280.0000   -4.89991
128320.0000   -4.83737
128360.0000   -5.64782
128400.0000   -4.63517
128440.0000   -6.14012
128480.0000   -4.94331
128520.0000   -5.36008
128560.0000   -6.00244
128600.0000   -5.05266
128640.0000   -5.54429
128680.0000   -5.80426
128720.0000   -5.35876
128760.0000   -5.67011
128800.0000   -6.59412
128840.0000   -5.99406
128880.0000   -6.79066
128920.0000   -5.42476
128960.0000   -4.57276
129000.0000   -4.51629
129040.0000   -5.45509
129080.0000   -5.16739
129120.0000   -5.83888
129160.0000   -5.17582
129200.0000   -4.61579
129240.0000   -4.84961
129280.0000   -5.49009
129320.0000   -5.31132
129360.0000   -5.78979
129400.0000   -5.52562
129440.0000   -4.91380
129480.0000   -4.93626
129520.0000   -4.08027
129560.0000   -5.02234
129600.0000   -4.72351
129640.0000   -5.31824
129680.0000   -4.62603
129720.0000   -3.86799
129760.0000   -5.64166
129800.0000   -5.42031
129840.0000   -4.96680
129880.0000   -5.57104
129920.0000   -3.84990
129960.0000   -4.37056
130000.0000   -4.87680
130040.0000   -4.75151
130080.0000   -4.63520
130120.0000   -4.33111
130160.0000   -4.99071
130200.0000   -4.98622
130240.0000   -4.95157
130280.0000   -3.91834
130320.0000   -4.05510
130360.0000   -3.51329
130400.0000   -4.06920
130440.0000   -4.92503
130480.0000   -4.95671
130520.0000   -5.18041
130560.0000   -4.02958
130600.0000   -4.39927
130640.0000   -4.43834
130680.0000   -4.36807
130720.0000   -4.10450
130760.0000   -4.78354
130800.0000   -5.19938
130840.0000   -4.26119
130880.0000   -5.30878
130920.0000   -5.19009
130960.0000   -4.58594
131000.0000   -4.66787
131040.0000   -4.64710
131080.0000   -5.19276
131120.0000   -5.07231
131160.0000   -4.97977
131200.0000   -5.40368
131240.0000   -5.30961
131280.0000   -5.19092
131320.0000   -5.34778
131360.0000   -5.24631
131400.0000   -4.83118
131440.0000   -5.38341
131480.0000   -5.26253
131520.0000   -3.93804
131560.0000   -5.28573
131600.0000   -4.45887
131640.0000   -4.49880
131680.0000   -4.31650
131720.0000   -4.63797
131760.0000   -5.20599
131800.0000   -5.03680
131840.0000   -5.72511
131880.0000   -5.56078
131920.0000   -5.49096
131960.0000   -5.21509
132000.0000   -5.37167
132040.0000   -5.55689
132080.0000   -5.30571
132120.0000   -5.96248
132160.0000   -5.36347
132200.0000   -5.66740
132240.0000   -5.65548
132280.0000   -5.69634
132320.0000   -5.68085
132360.0000   -5.15741
132400.0000   -5.20418
132440.0000   -6.47744
132480.0000   -6.48160
132520.0000   -5.36205
132560.0000   -5.84870
132600.0000   -6.25307
132640.0000   -5.28576
132680.0000   -5.60223
132720.0000   -5.21692
132760.0000   -4.89855
132800.0000   -5.39334
132840.0000   -4.83148
132880.0000   -4.55527
132920.0000   -5.28098
132960.0000   -5.19539
133000.0000   -4.89464
133040.0000   -5.36198
133080.0000   -5.35941
133120.0000   -4.49305
133160.0000   -5.36674
133200.0000   -5.68246
133240.0000   -5.27527
133280.0000   -5.28980
133320.0000   -5.41904
133360.0000   -5.53337
133400.0000   -5.64585
133440.0000   -4.92253
133480.0000   -5.18915
133520.0000   -4.87899
133560.0000   -5.75844
133600.0000   -4.58767
133640.0000   -5.03983
133680.0000   -5.00679
133720.0000   -5.40757
133760.0000   -5.44252
133800.0000   -5.60161
133840.0000   -5.54564
133880.0000   -5.10439
133920.0000   -5.90341
133960.0000   -5.89257
134000.0000   -6.00677
134040.0000   -5.49835
134080.0000   -5.50877
134120.0000   -5.50763
134160.0000   -6.48785
134200.0000   -5.55870
134240.0000   -5.82419
134280.0000   -5.09588
134320.0000   -4.87837
134360.0000   -5.18187
134400.0000   -4.35278
134440.0000   -5.63136
134480.0000   -5.67771
134520.0000   -5.47115
134560.0000   -6.15476
134600.0000   -6.32432
134640.0000   -6.30575
134680.0000   -5.27985
134720.0000   -5.92908
134760.0000   -6.17868
134800.0000   -6.09405
134840.0000   -6.78397
134880.0000   -5.44013
134920.0000   -5.76360
134960.0000   -5.81145
135000.0000   -5.86997
135040.0000   -5.38089
135080.0000   -5.42907
135120.0000   -6.23667
135160.0000   -5.57462
135200.0000   -5.75816
135240.0000   -5.83402
135280.0000   -4.98785
135320.0000   -5.36629
135360.0000   -5.45412
135400.0000   -6.11913
135440.0000   -4.73739
135480.0000   -4.48345
135520.0000   -5.04462
135560.0000   -4.98458
135600.0000   -5.73668
135640.0000   -6.10204
135680.0000   -5.48139
135720.0000   -5.55697
135760.0000   -5.22438
135800.0000   -6.29042
135840.0000   -5.66586
135880.0000   -5.17351
135920.0000   -5.67596
135960.0000   -6.09112
136000.0000   -5.13095
136040.0000   -6.38333
136080.0000   -6.40354
136120.0000   -6.48805
136160.0000   -5.15344
136200.0000   -5.60989
136240.0000   -5.34291
136280.0000   -5.24553
136320.0000   -5.29695
136360.0000   -5.26289
136400.0000   -6.32171
136440.0000   -6.88392
136480.0000   -6.36055
136520.0000   -7.08854
136560.0000   -6.14315
136600.0000   -6.50037
136640.0000   -6.82686
136680.0000   -6.38829
136720.0000   -5.97669
136760.0000   -5.92220
136800.0000   -6.25808
136840.0000   -5.32633
136880.0000   -6.33140
136920.0000   -6.12711
136960.0000   -6.41723
137000.0000   -5.52506
137040.0000   -5.93300
137080.0000   -6.50420
137120.0000   -5.56851
137160.0000   -5.64956
137200.0000   -6.29819
137240.0000   -5.62342
137280.0000   -5.06240
137320.0000   -5.94417
137360.0000   -5.82827
137400.0000   -6.63205
137440.0000   -6.36280
137480.0000   -5.33363
137520.0000   -4.45036
137560.0000   -5.62581
137600.0000   -6.28219
137640.0000   -4.72514
137680.0000   -5.01752
137720.0000   -5.46758
137760.0000   -5.78502
137800.0000   -5.47754
137840.0000   -4.87062
137880.0000   -5.09358
137920.0000   -4.48380
137960.0000   -4.87901
138000.0000   -4.07520
138040.0000   -5.69117
138080.0000   -5.55175
138120.0000   -4.95731
138160.0000   -4.35346
138200.0000   -4.75469
138240.0000   -5.57273
138280.0000   -5.59717
138320.0000   -5.10216
138360.0000   -5.09130
138400.0000   -5.86302
138440.0000   -5.43647
138480.0000   -4.59435
138520.0000   -4.55039
138560.0000   -4.61624
138600.0000   -6.09872
138640.0000   -5.32465
138680.0000   -5.41092
138720.0000   -5.71497
138760.0000   -5.25706
138800.0000   -5.04508
138840.0000   -4.78752
138880.0000   -4.59128
138920.0000   -4.90321
138960.0000   -5.82000
139000.0000   -5.93740
139040.0000   -5.45453
139080.0000   -6.12895
139120.0000   -4.93195
139160.0000   -5.31555
139200.0000   -6.25894
139240.0000   -5.73179
139280.0000   -4.41790
139320.0000   -5.34222
139360.0000   -4.95912
139400.0000   -4.90950
139440.0000   -5.39199
139480.0000   -4.98392
139520.0000   -5.97248
139560.0000   -5.75306
139600.0000   -6.21151
139640.0000   -5.44785
139680.0000   -5.37736
139720.0000   -5.93327
139760.0000   -6.13434
139800.0000   -5.98749
139840.0000   -5.63957
139880.0000   -4.83909
139920.0000   -5.88209
139960.0000   -4.79163
140000.0000   -5.31425
140040.0000   -5.08028
140080.0000   -5.50566
140120.0000   -6.24390
140160.0000   -5.72723
140200.0000   -6.38761
140240.0000   -4.70131
140280.0000   -5.62040
140320.0000   -5.57469
140360.0000   -6.06746
140400.0000   -5.74903
140440.0000   -5.75527
140480.0000   -5.82408
140520.0000   -6.45791
140560.0000   -5.12746
140600.0000   -5.67417
140640.0000   -6.18083
140680.0000   -5.62550
140720.0000   -4.95003
140760.0000   -6.75990
140800.0000   -6.16548
140840.0000   -5.06272
140880.0000   -5.56292
140920.0000   -5.41039
140960.0000   -5.06807
141000.0000   -5.80027
141040.0000   -4.70743
141080.0000   -5.26952
141120.0000   -5.39541
141160.0000   -5.72707
141200.0000   -6.48783
141240.0000   -4.97725
141280.0000   -4.35197
141320.0000   -5.12825
141360.0000   -4.41343
141400.0000   -5.75025
141440.0000   -5.42765
141480.0000   -5.69827
141520.0000   -4.65197
141560.0000   -5.39933
141600.0000   -5.91487
141640.0000   -6.32846
141680.0000   -5.66905
141720.0000   -4.26443
141760.0000   -5.20973
141800.0000   -5.37019
141840.0000   -4.86648
141880.0000   -5.12974
141920.0000   -4.52344
141960.0000   -5.37612
142000.0000   -5.34576
142040.0000   -5.35774
142080.0000   -4.96993
142120.0000   -6.53416
142160.0000   -5.67187
142200.0000   -6.25426
142240.0000   -6.14668
142280.0000   -6.38998
142320.0000   -5.01773
142360.0000   -5.56474
142400.0000   -6.51416
142440.0000   -5.66685
142480.0000   -5.72015
142520.0000   -6.18698
142560.0000   -5.63034
142600.0000   -5.88257
142640.0000   -4.93213
142680.0000   -4.58818
142720.0000   -5.19975
142760.0000   -6.91957
142800.0000   -5.34452
142840.0000   -5.38029
142880.0000   -4.86899
142920.0000   -5.42254
142960.0000   -5.16888
143000.0000   -6.00047
143040.0000   -5.36569
143080.0000   -5.01555
143120.0000   -4.76471
143160.0000   -5.30657
143200.0000   -4.68172
143240.0000   -5.65480
143280.0000   -5.49255
143320.0000   -5.08373
143360.0000   -6.02068
143400.0000   -4.95062
143440.0000   -5.47779
143480.0000   -4.59757
143520.0000   -4.81342
143560.0000   -4.88171
143600.0000   -5.74456
143640.0000   -5.89590
143680.0000   -5.46778
143720.0000   -5.48659
143760.0000   -6.05974
143800.0000   -6.35134
143840.0000   -6.29248
143880.0000   -6.16139
143920.0000   -5.73152
143960.0000   -6.27442
144000.0000   -5.91948
144040.0000   -6.17421
144080.0000   -6.03922
144120.0000   -5.02730
144160.0000   -5.51330
144200.0000   -4.74068
144240.0000   -5.84159
144280.0000   -5.27237
144320.0000   -5.84837
144360.0000   -5.78178
144400.0000   -4.67529
144440.0000   -5.58489
144480.0000   -6.36924
144520.0000   -5.60123
144560.0000   -5.32966
144600.0000   -6.42754
144640.0000   -6.04581
144680.0000   -5.70734
144720.0000   -6.21953
144760.0000   -6.31507
144800.0000   -5.52406
144840.0000   -5.31233
144880.0000   -4.72084
144920.0000   -5.02868
144960.0000   -5.85611
145000.0000   -5.66238
145040.0000   -6.67238
145080.0000   -5.26375
145120.0000   -5.68475
145160.0000   -4.86784
145200.0000   -5.35868
145240.0000   -5.58505
145280.0000   -5.21801
145320.0000   -5.13135
145360.0000   -5.46319
145400.0000   -5.24023
145440.0000   -6.49198
145480.0000   -5.89580
145520.0000   -5.17217
145560.0000   -5.76121
145600.0000   -6.03697
145640.0000   -6.86207
145680.0000   -6.71191
145720.0000   -6.38172
145760.0000   -6.49622
145800.0000   -6.00121
145840.0000   -6.09185
145880.0000   -7.21901
145920.0000   -5.67668
145960.0000   -6.04603
146000.0000   -6.29822
146040.0000   -5.31242
146080.0000   -5.95789
146120.0000   -5.51562
146160.0000   -6.05814
146200.0000   -5.42391
146240.0000   -4.29580
146280.0000   -5.14187
146320.0000   -4.83175
146360.0000   -5.36960
146400.0000   -6.58940
146440.0000   -6.36201
146480.0000   -5.99948
146520.0000   -6.03800
146560.0000   -6.49116
146600.0000   -5.62181
146640.0000   -5.78348
146680.0000   -5.36491
146720.0000   -5.25892
146760.0000   -5.00561
146800.0000   -5.85249
146840.0000   -5.15874
146880.0000   -5.41034
146920.0000   -6.02988
146960.0000   -4.51991
147000.0000   -5.74373
147040.0000   -5.13352
147080.0000   -5.35750
147120.0000   -5.23884
147160.0000   -5.53055
147200.0000   -4.64467
147240.0000   -5.60319
147280.0000   -5.07250
147320.0000   -5.44274
147360.0000   -6.19508
147400.0000   -6.77525
147440.0000   -6.16435
147480.0000   -6.06961
147520.0000   -5.99065
147560.0000   -6.81394
147600.0000   -6.53896
147640.0000   -6.31784
147680.0000   -5.14898
147720.0000   -5.71585
147760.0000   -5.60572
147800.0000   -5.48376
147840.0000   -6.38973
147880.0000   -5.37367
147920.0000   -6.25744
147960.0000   -5.53707
148000.0000   -4.86950
148040.0000   -5.11388
148080.0000   -4.86632
148120.0000   -5.33729
148160.0000   -5.15645
148200.0000   -5.08995
148240.0000   -5.44577
148280.0000   -5.47759
148320.0000   -5.03957
148360.0000   -4.87602
148400.0000   -4.59064
148440.0000   -4.76461
148480.0000   -4.76895
148520.0000   -5.45860
148560.0000   -4.69183
148600.0000   -4.17580
148640.0000   -5.43139
148680.0000   -5.19671
148720.0000   -5.43778
148760.0000   -5.56681
148800.0000   -5.62976
148840.0000   -4.86506
148880.0000   -4.93969
148920.0000   -5.23373
148960.0000   -4.50849
149000.0000   -4.18468
149040.0000   -4.59946
149080.0000   -4.86489
149120.0000   -4.37060
149160.0000   -5.11004
149200.0000   -4.92792
149240.0000   -4.63438
149280.0000   -4.61005
149320.0000   -5.50217
149360.0000   -4.92191
149400.0000   -5.13348
149440.0000   -5.32675
149480.0000   -5.16444
149520.0000   -5.73081
149560.0000   -5.15655
149600.0000   -3.80946
149640.0000   -4.64610
149680.0000   -3.68780
149720.0000   -5.25838
149760.0000   -5.48728
149800.0000   -4.58766
149840.0000   -4.31006
149880.0000   -4.50967
149920.0000   -4.89013
149960.0000   -5.36670
150000.0000   -5.71425
150040.0000   -5.13445
150080.0000   -5.42886
150120.0000   -6.55058
150160.0000   -5.18146
150200.0000   -5.65641
150240.0000   -5.44583
150280.0000   -5.06786
150320.0000   -4.52616
150360.0000   -4.90045
150400.0000   -4.69995
150440.0000   -4.83838
150480.0000   -5.47821
150520.0000   -5.53745
150560.0000   -5.17291
150600.0000   -4.53934
150640.0000   -5.87385
150680.0000   -5.77466
150720.0000   -4.87550
150760.0000   -5.03893
150800.0000   -5.31174
150840.0000   -4.89453
150880.0000   -4.43852
150920.0000   -4.21034
150960.0000   -4.57948
151000.0000   -5.15168
151040.0000   -4.49794
151080.0000   -5.50555
151120.0000   -5.63563
151160.0000   -5.37356
151200.0000   -5.85374
151240.0000   -5.06005
151280.0000   -4.54233
151320.0000   -5.20858
151360.0000   -5.75378
151400.0000   -5.82815
151440.0000   -5.06906
151480.0000   -6.13397
151520.0000   -5.29408
151560.0000   -5.33953
151600.0000   -4.93818
151640.0000   -5.59720
151680.0000   -5.56323
151720.0000   -4.88224
151760.0000   -4.54639
151800.0000   -4.80447
151840.0000   -5.84421
151880.0000   -5.13811
151920.0000   -4.46200
151960.0000   -5.58805
152000.0000   -4.66941
152040.0000   -6.05657
152080.0000   -6.25093
152120.0000   -5.28165
152160.0000   -4.81679
152200.0000   -5.31718
152240.0000   -6.26407
152280.0000   -6.23641
152320.0000   -5.90830
152360.0000   -5.81006
152400.0000   -7.14531
152440.0000   -6.02923
152480.0000   -5.36950
152520.0000   -5.71396
152560.0000   -5.98016
152600.0000   -5.18071
152640.0000   -4.77556
152680.0000   -5.38000
152720.0000   -5.36148
152760.0000   -4.69649
152800.0000   -5.80378
152840.0000   -5.50846
152880.0000   -5.43200
152920.0000   -5.45095
152960.0000   -5.62265
153000.0000   -6.52053
153040.0000   -6.22896
153080.0000   -6.77306
153120.0000   -5.35291
153160.0000   -6.02913
153200.0000   -5.98660
153240.0000   -5.71427
153280.0000   -5.72971
153320.0000   -4.88302
153360.0000   -4.40846
153400.0000   -5.16885
153440.0000   -5.47021
153480.0000   -6.05926
153520.0000   -6.62427
153560.0000   -5.80131
153600.0000   -6.36887
153640.0000   -6.29920
153680.0000   -6.07112
153720.0000   -6.51430
153760.0000   -6.54215
153800.0000   -6.70704
153840.0000   -6.67246
153880.0000   -5.25817
153920.0000   -6.10078
153960.0000   -5.63553
154000.0000   -5.44469
154040.0000   -6.30359
154080.0000   -6.22655
154120.0000   -5.81240
154160.0000   -5.16048
154200.0000   -5.01768
154240.0000   -5.08644
154280.0000   -5.37687
154320.0000   -6.24809
154360.0000   -6.13876
154400.0000   -5.11905
154440.0000   -5.95200
154480.0000   -5.97051
154520.0000   -5.95932
154560.0000   -6.09636
154600.0000   -5.65677
154640.0000   -4.83875
154680.0000   -4.45869
154720.0000   -5.41520
154760.0000   -6.07079
154800.0000   -5.81533
154840.0000   -5.81222
154880.0000   -5.74208
154920.0000   -5.08229
154960.0000   -5.53764
155000.0000   -4.75445
155040.0000   -5.63919
155080.0000   -5.87656
155120.0000   -5.92581
155160.0000   -5.04228
155200.0000   -4.87346
155240.0000   -5.09418
155280.0000   -5.05768
155320.0000   -5.16984
155360.0000   -4.97694
155400.0000   -4.52089
155440.0000   -4.75903
155480.0000   -4.29700
155520.0000   -4.87055
155560.0000   -5.42046
155600.0000   -4.70240
155640.0000   -5.52914
155680.0000   -4.40535
155720.0000   -5.01112
155760.0000   -4.92176
155800.0000   -5.56930
155840.0000   -4.92747
155880.0000   -4.19614
155920.0000   -4.94880
155960.0000   -4.98319
156000.0000   -5.88235
156040.0000   -5.30395
156080.0000   -4.28636
156120.0000   -5.44260
156160.0000   -5.96748
156200.0000   -5.74498
156240.0000   -5.17459
156280.0000   -4.35285
156320.0000   -4.35733
156360.0000   -5.83630
156400.0000   -4.79150
156440.0000   -5.97776
156480.0000   -5.74017
156520.0000   -4.65928
156560.0000   -4.97009
156600.0000   -4.96899
156640.0000   -5.20491
156680.0000   -5.13633
156720.0000   -4.41654
156760.0000   -5.54104
156800.0000   -5.48645
156840.0000   -5.47414
156880.0000   -5.01006
156920.0000   -5.19931
156960.0000   -5.41699
157000.0000   -5.84762
157040.0000   -5.96069
157080.0000   -6.34573
157120.0000   -5.92398
157160.0000   -6.20852
157200.0000   -5.05173
157240.0000   -5.62829
157280.0000   -5.54837
157320.0000   -5.61818
157360.0000   -5.83764
157400.0000   -5.84454
157440.0000   -4.57376
157480.0000   -5.02298
157520.0000   -5.24620
157560.0000   -5.00025
157600.0000   -5.82539
157640.0000   -4.95714
157680.0000   -4.57204
157720.0000   -5.37053
157760.0000   -5.58460
157800.0000   -4.41080
157840.0000   -4.04382
157880.0000   -5.09640
157920.0000   -4.85936
157960.0000   -4.29292
158000.0000   -4.46930
158040.0000   -6.00784
158080.0000   -5.38752
158120.0000   -5.10885
158160.0000   -4.24440
158200.0000   -4.72986
158240.0000   -4.69829
158280.0000   -3.84538
158320.0000   -5.03375
158360.0000   -4.31982
158400.0000   -4.28727
158440.0000   -4.87521
158480.0000   -4.30213
158520.0000   -4.49600
158560.0000   -4.24192
158600.0000   -4.10333
158640.0000   -5.53905
158680.0000   -4.44565
158720.0000   -5.37163
158760.0000   -4.94961
158800.0000   -5.49040
158840.0000   -4.87496
158880.0000   -6.14077
158920.0000   -4.96819
158960.0000   -4.24259
159000.0000   -4.35927
159040.0000   -4.49764
159080.0000   -5.54173
159120.0000   -5.12994
159160.0000   -5.39425
159200.0000   -5.74453
159240.0000   -5.13242
159280.0000   -5.44627
159320.0000   -4.56465
159360.0000   -4.97954
159400.0000   -5.93899
159440.0000   -5.32046
159480.0000   -4.81524
159520.0000   -5.36092
159560.0000   -6.28629
159600.0000   -5.54306
159640.0000   -4.73932
159680.0000   -6.49056
159720.0000   -5.85970
159760.0000   -6.07526
159800.0000   -5.50834
159840.0000   -4.46899
159880.0000   -5.12861
159920.0000   -4.88173
159960.0000   -4.31485
160000.0000   -4.77086
160040.0000   -4.38229
160080.0000   -4.80475
160120.0000   -4.99151
160160.0000   -5.33473
160200.0000   -5.08664
160240.0000   -5.47704
160280.0000   -5.43194
160320.0000   -5.37073
160360.0000   -5.04896
160400.0000   -4.70532
160440.0000   -4.38041
160480.0000   -5.31447
160520.0000   -5.95370
160560.0000   -5.04411
160600.0000   -5.87324
160640.0000   -3.65235
160680.0000   -4.12835
160720.0000   -4.78130
160760.0000   -5.18888
160800.0000   -5.65909
160840.0000   -5.04438
160880.0000   -4.70465
160920.0000   -4.90387
160960.0000   -4.54618
161000.0000   -4.94414
161040.0000   -5.17336
161080.0000   -5.21175
161120.0000   -4.67023
161160.0000   -3.96765
161200.0000   -4.43604
161240.0000   -4.05412
161280.0000   -4.17539
161320.0000   -4.95774
161360.0000   -4.51453
161400.0000   -4.38444
161440.0000   -5.43454
161480.0000   -5.05696
161520.0000   -5.48028
161560.0000   -4.86025
161600.0000   -5.16124
161640.0000   -3.89885
161680.0000   -3.70320
161720.0000   -3.05596
161760.0000   -4.50830
161800.0000   -3.49255
161840.0000   -3.89961
161880.0000   -4.20599
161920.0000   -4.80340
161960.0000   -5.19954
162000.0000   -4.60365
162040.0000   -5.15722
162080.0000   -5.45215
162120.0000   -4.91850
162160.0000   -5.31876
162200.0000   -5.35331
162240.0000   -5.58277
162280.0000   -5.67640
162320.0000   -4.61097
162360.0000   -4.18447
162400.0000   -4.19056
162440.0000   -4.34018
162480.0000   -3.92740
162520.0000   -5.03482
162560.0000   -5.13637
162600.0000   -4.65111
162640.0000   -5.82610
162680.0000   -5.60904
162720.0000   -5.19275
162760.0000   -5.89033
162800.0000   -5.44965
162840.0000   -4.62870
162880.0000   -5.69404
162920.0000   -5.92168
162960.0000   -4.06433
163000.0000   -4.99695
163040.0000   -4.85292
163080.0000   -5.44679
163120.0000   -5.43565
163160.0000   -5.32613
163200.0000   -5.53385
163240.0000   -5.41025
163280.0000   -5.26467
163320.0000   -5.19197
163360.0000   -5.67485
163400.0000   -5.97700
163440.0000   -5.55506
163480.0000   -5.41736
163520.0000   -4.96226
163560.0000   -4.46145
163600.0000   -3.62511
163640.0000   -5.03155
163680.0000   -5.43312
163720.0000   -6.18429
163760.0000   -4.68705
163800.0000   -5.67532
163840.0000   -5.53047
163880.0000   -4.91083
163920.0000   -5.17856
163960.0000   -4.85569
164000.0000   -6.05476
164040.0000   -5.82152
164080.0000   -5.17765
164120.0000   -5.32837
164160.0000   -5.10530
164200.0000   -5.13906
164240.0000   -4.72998
164280.0000   -4.66815
164320.0000   -5.36076
164360.0000   -4.77431
164400.0000   -5.14928
164440.0000   -6.08835
164480.0000   -5.45707
164520.0000   -5.06809
164560.0000   -5.25727
164600.0000   -5.11710
164640.0000   -5.33989
164680.0000   -5.56700
164720.0000   -5.91236
164760.0000   -5.39773
164800.0000   -5.60046
164840.0000   -5.00668
164880.0000   -5.79483
164920.0000   -5.29983
164960.0000   -6.13152
165000.0000   -5.86281
165040.0000   -5.87144
165080.0000   -5.86978
165120.0000   -5.13886
165160.0000   -6.18186
165200.0000   -6.02259
165240.0000   -5.83206
165280.0000   -4.95054
165320.0000   -4.91248
165360.0000   -5.13397
165400.0000   -5.69424
165440.0000   -5.24121
165480.0000   -5.13551
165520.0000   -5.33113
165560.0000   -4.77465
165600.0000   -4.62136
165640.0000   -4.60831
165680.0000   -4.38465
165720.0000   -4.81130
165760.0000   -4.86266
165800.0000   -5.15878
165840.0000   -4.89359
165880.0000   -4.57732
165920.0000   -3.77429
165960.0000   -5.19726
166000.0000   -5.12132
166040.0000   -5.15562
166080.0000   -4.14771
166120.0000   -4.38386
166160.0000   -4.44882
166200.0000   -4.55598
166240.0000   -4.18507
166280.0000   -4.53695
166320.0000   -4.94114
166360.0000   -4.45621
166400.0000   -5.08396
166440.0000   -4.81191
166480.0000   -5.25477
166520.0000   -4.94853
166560.0000   -4.72480
166600.0000   -5.45741
166640.0000   -5.04578
166680.0000   -4.65126
166720.0000   -4.79256
166760.0000   -5.26936
166800.0000   -5.52348
166840.0000   -6.03492
166880.0000   -5.74528
166920.0000   -5.48297
166960.0000   -6.24256
167000.0000   -4.87915
167040.0000   -4.70395
167080.0000   -4.17854
167120.0000   -4.92822
167160.0000   -3.74982
167200.0000   -4.13399
167240.0000   -4.22764
167280.0000   -4.58659
167320.0000   -4.97532
167360.0000   -4.77383
167400.0000   -4.99938
167440.0000   -3.79284
167480.0000   -4.25165
167520.0000   -3.93283
167560.0000   -3.26765
167600.0000   -3.33788
167640.0000   -3.96754
167680.0000   -3.77101
167720.0000   -3.74720
167760.0000   -3.43348
167800.0000   -3.45063
167840.0000   -3.50728
167880.0000   -4.30340
167920.0000   -3.45725
167960.0000   -3.84203
168000.0000   -4.57876
168040.0000   -4.69734
168080.0000   -4.32070
168120.0000   -4.37186
168160.0000   -4.67545
168200.0000   -4.22530
168240.0000   -3.73974
168280.0000   -4.45820
168320.0000   -4.46600
168360.0000   -4.85263
168400.0000   -4.57074
168440.0000   -4.88365
168480.0000   -4.65569
168520.0000   -4.42381
168560.0000   -4.53121
168600.0000   -4.66473
168640.0000   -4.43461
168680.0000   -4.67320
168720.0000   -5.24737
168760.0000   -5.91276
168800.0000   -4.40490
168840.0000   -4.71762
168880.0000   -4.60234
168920.0000   -4.78712
168960.0000   -5.29725
169000.0000   -4.40283
169040.0000   -5.01626
169080.0000   -3.74134
169120.0000   -4.13800
169160.0000   -5.33816
169200.0000   -5.63584
169240.0000   -5.76957
169280.0000   -4.92915
169320.0000   -5.80167
169360.0000   -4.58381
169400.0000   -5.45621
169440.0000   -5.93827
169480.0000   -3.72661
169520.0000   -5.47651
169560.0000   -5.84399
169600.0000   -5.12634
169640.0000   -4.59148
169680.0000   -5.10151
169720.0000   -5.18622
169760.0000   -4.37833
169800.0000   -4.38790
169840.0000   -4.20904
169880.0000   -3.66530
169920.0000   -4.37458
169960.0000   -3.87297
170000.0000   -4.20377
170040.0000   -4.53657
170080.0000   -4.58983
170120.0000   -4.55268
170160.0000   -5.10865
170200.0000   -3.29401
170240.0000   -3.41677
170280.0000   -3.96358
170320.0000   -3.86815
170360.0000   -3.29417
170400.0000   -2.96539
170440.0000   -2.49920
170480.0000   -3.08588
170520.0000   -2.78591
170560.0000   -4.41959
170600.0000   -3.32950
170640.0000   -3.94559
170680.0000   -3.79027
170720.0000   -2.01329
170760.0000   -2.94272
170800.0000   -3.35118
170840.0000   -2.80305
170880.0000   -2.38906
170920.0000   -2.91456
170960.0000   -1.81170
171000.0000   -3.45846
171040.0000   -3.29653
171080.0000   -3.44518
171120.0000   -3.31928
171160.0000   -3.69212
171200.0000   -3.17340
171240.0000   -3.49031
171280.0000   -3.52838
171320.0000   -4.54571
171360.0000   -3.99501
171400.0000   -3.98857
171440.0000   -3.22369
171480.0000   -4.06341
171520.0000   -3.68757
171560.0000   -3.95634
171600.0000   -4.73536
171640.0000   -4.87093
171680.0000   -4.13339
171720.0000   -3.56679
171760.0000   -4.32447
171800.0000   -4.46459
171840.0000   -4.09295
171880.0000   -4.19667
171920.0000   -2.94236
171960.0000   -3.60963
172000.0000   -3.23355
172040.0000   -3.54668
172080.0000   -2.17047
172120.0000   -2.81809
172160.0000   -2.70609
172200.0000   -3.33820
172240.0000   -2.70292
172280.0000   -2.97024
172320.0000   -2.13044
172360.0000   -2.73401
172400.0000   -2.36275
172440.0000   -2.61632
172480.0000   -1.73141
172520.0000   -3.73887
172560.0000   -4.12475
172600.0000   -3.11554
172640.0000   -3.35326
172680.0000   -3.09929
172720.0000   -3.44728
172760.0000   -3.79737
172800.0000   -4.35719
172840.0000   -3.89420
172880.0000   -4.85987
172920.0000   -4.58960
172960.0000   -3.54222
173000.0000   -3.45270
173040.0000   -3.09809
173080.0000   -2.97328
173120.0000   -2.51176
173160.0000   -2.14689
173200.0000   -2.86532
173240.0000   -3.00628
173280.0000   -3.13779
173320.0000   -2.35228
173360.0000   -3.01527
173400.0000   -2.66230
173440.0000   -2.50503
173480.0000   -3.07620
173520.0000   -2.04400
173560.0000   -3.03341
173600.0000   -2.82775
173640.0000   -3.00143
173680.0000   -2.65533
173720.0000   -2.66006
173760.0000   -2.52649
173800.0000   -2.49168
173840.0000   -2.81449
173880.0000   -3.42669
173920.0000   -2.30678
173960.0000   -2.68720
174000.0000   -2.99869
174040.0000   -4.85928
174080.0000   -4.06711
174120.0000   -3.15337
174160.0000   -2.19569
174200.0000   -4.04908
174240.0000   -3.40212
174280.0000   -3.41466
174320.0000   -2.98675
174360.0000   -2.75152
174400.0000   -2.79406
174440.0000   -3.70957
174480.0000   -2.76711
174520.0000   -1.83049
174560.0000   -1.65761
174600.0000   -2.18017
174640.0000   -2.77903
174680.0000   -2.15464
174720.0000   -2.83735
174760.0000   -2.89207
174800.0000   -2.79009
174840.0000   -2.81700
174880.0000   -1.92188
174920.0000   -2.64875
174960.0000   -3.93335
175000.0000   -3.38955
175040.0000   -2.63110
175080.0000   -4.11160
175120.0000   -3.84111
175160.0000   -4.97812
175200.0000   -4.91210
175240.0000   -5.09762
175280.0000   -4.78757
175320.0000   -4.57808
175360.0000   -4.19675
175400.0000   -4.54180
175440.0000   -5.20100
175480.0000   -3.93952
175520.0000   -5.24982
175560.0000   -4.07547
175600.0000   -3.67359
175640.0000   -3.86772
175680.0000   -4.74342
175720.0000   -4.31766
175760.0000   -4.68833
175800.0000   -3.89039
175840.0000   -3.86350
175880.0000   -5.09482
175920.0000   -5.39195
175960.0000   -4.96180
176000.0000   -4.21199
176040.0000   -4.83826
176080.0000   -5.47364
176120.0000   -5.60390
176160.0000   -4.96500
176200.0000   -4.88648
176240.0000   -4.76565
176280.0000   -4.75729
176320.0000   -4.16853
176360.0000   -4.64508
176400.0000   -4.35907
176440.0000   -4.00494
176480.0000   -3.79143
176520.0000   -4.66075
176560.0000   -5.00390
176600.0000   -4.27883
176640.0000   -5.46255
176680.0000   -5.34970
176720.0000   -4.79511
176760.0000   -5.70675
176800.0000   -5.28714
176840.0000   -5.78262
176880.0000   -5.79787
176920.0000   -5.36151
176960.0000   -5.64052
177000.0000   -5.69468
177040.0000   -6.43386
177080.0000   -5.61214
177120.0000   -5.45980
177160.0000   -5.85099
177200.0000   -6.17630
177240.0000   -4.72724
177280.0000   -4.98618
177320.0000   -4.89346
177360.0000   -4.82040
177400.0000   -5.58012
177440.0000   -5.42722
177480.0000   -5.31708
177520.0000   -6.65195
177560.0000   -4.75728
177600.0000   -4.22010
177640.0000   -4.46008
177680.0000   -6.02568
177720.0000   -5.14797
177760.0000   -5.21115
177800.0000   -5.07529
177840.0000   -4.97110
177880.0000   -5.24350
177920.0000   -5.02222
177960.0000   -4.53091
178000.0000   -6.53072
178040.0000   -6.38080
178080.0000   -6.10481
178120.0000   -6.47560
178160.0000   -5.72218
178200.0000   -5.49164
178240.0000   -5.65246
178280.0000   -4.55496
178320.0000   -5.58154
178360.0000   -5.44264
178400.0000   -4.73402
178440.0000   -4.61648
178480.0000   -5.67720
178520.0000   -5.23560
178560.0000   -5.12342
178600.0000   -5.03907
178640.0000   -5.02226
178680.0000   -5.60644
178720.0000   -5.39910
178760.0000   -5.31963
178800.0000   -5.41615
178840.0000   -5.99594
178880.0000   -5.16344
178920.0000   -5.11551
178960.0000   -5.83777
179000.0000   -5.91985
179040.0000   -5.36053
179080.0000   -4.41755
179120.0000   -5.26921
179160.0000   -5.08772
179200.0000   -5.09452
179240.0000   -5.40195
179280.0000   -5.07004
179320.0000   -5.11277
179360.0000   -5.63584
179400.0000   -6.51796
179440.0000   -6.00578
179480.0000   -6.76964
179520.0000   -6.10841
179560.0000   -6.49921
179600.0000   -4.88817
179640.0000   -5.44238
179680.0000   -5.22635
179720.0000   -6.00197
179760.0000   -6.20861
179800.0000   -6.02572
179840.0000   -5.31490
179880.0000   -4.89462
179920.0000   -4.90397
179960.0000   -5.05681
180000.0000   -4.65733
180040.0000   -4.15876
180080.0000   -4.73583
180120.0000   -4.83824
180160.0000   -5.03740
180200.0000   -5.24875
180240.0000   -5.28693
180280.0000   -5.45611
180320.0000   -5.27117
180360.0000   -4.60062
180400.0000   -4.31234
180440.0000   -4.86936
180480.0000   -4.37132
180520.0000   -4.31286
180560.0000   -4.47707
180600.0000   -5.00582
180640.0000   -5.03131
180680.0000   -4.92630
180720.0000   -4.95712
180760.0000   -4.82441
180800.0000   -5.25820
180840.0000   -4.30148
180880.0000   -4.36810
180920.0000   -4.43971
180960.0000   -5.19131
181000.0000   -5.51448
181040.0000   -3.80993
181080.0000   -5.03473
181120.0000   -4.70920
181160.0000   -4.62460
181200.0000   -5.27867
181240.0000   -5.47130
181280.0000   -4.71262
181320.0000   -5.45038
181360.0000   -5.03783
181400.0000   -5.99882
181440.0000   -5.77597
181480.0000   -5.56301
181520.0000   -5.00263
181560.0000   -5.29754
181600.0000   -5.32642
181640.0000   -5.60170
181680.0000   -5.05291
181720.0000   -4.31416
181760.0000   -4.85430
181800.0000   -4.82610
181840.0000   -4.54141
181880.0000   -5.35885
181920.0000   -5.30898
181960.0000   -4.41297
182000.0000   -4.29191
182040.0000   -3.90268
182080.0000   -4.46624
182120.0000   -4.70364
182160.0000   -4.47058
182200.0000   -3.86449
182240.0000   -4.89417
182280.0000   -5.38198
182320.0000   -4.69457
182360.0000   -4.45055
182400.0000   -4.71280
182440.0000   -4.80664
182480.0000   -4.74553
182520.0000   -5.54889
182560.0000   -6.22828
182600.0000   -4.82440
182640.0000   -4.89341
182680.0000   -4.73590
182720.0000   -5.99094
182760.0000   -4.99692
182800.0000   -4.51488
182840.0000   -4.25255
182880.0000   -4.90242
182920.0000   -4.71724
182960.0000   -4.44805
183000.0000   -5.18509
183040.0000   -5.29500
183080.0000   -4.83055
183120.0000   -4.78927
183160.0000   -4.13001
183200.0000   -4.67330
183240.0000   -5.44833
183280.0000   -4.40121
183320.0000   -4.36929
183360.0000   -4.91373
183400.0000   -4.64653
183440.0000   -5.15474
183480.0000   -4.95668
183520.0000   -4.59511
183560.0000   -4.99143
183600.0000   -5.17147
183640.0000   -5.34991
183680.0000   -4.92776
183720.0000   -4.96255
183760.0000   -5.24227
183800.0000   -5.13491
183840.0000   -4.78601
183880.0000   -5.55463
183920.0000   -5.15263
183960.0000   -5.31217
184000.0000   -4.72301
184040.0000   -4.73640
184080.0000   -4.98305
184120.0000   -5.71154
184160.0000   -5.71452
184200.0000   -5.47732
184240.0000   -4.69997
184280.0000   -4.87803
184320.0000   -5.28932
184360.0000   -5.50263
184400.0000   -6.09946
184440.0000   -5.61058
184480.0000   -5.53948
184520.0000   -5.24222
184560.0000   -5.46381
184600.0000   -5.46022
184640.0000   -5.29997
184680.0000   -6.31754
184720.0000   -6.03603
184760.0000   -5.75042
184800.0000   -5.42386
184840.0000   -5.22572
184880.0000   -5.48732
184920.0000   -4.96781
184960.0000   -4.73498
185000.0000   -5.48280
185040.0000   -5.93657
185080.0000   -5.21174
185120.0000   -5.46931
185160.0000   -5.57492
185200.0000   -6.06328
185240.0000   -5.78535
185280.0000   -6.29793
185320.0000   -5.59129
185360.0000   -5.92195
185400.0000   -5.31566
185440.0000   -6.29701
185480.0000   -4.61888
185520.0000   -4.89021
185560.0000   -4.37228
185600.0000   -4.13160
185640.0000   -5.00487
185680.0000   -4.88889
185720.0000   -4.99803
185760.0000   -5.11610
185800.0000   -4.92797
185840.0000   -4.81885
185880.0000   -4.66599
185920.0000   -4.05211
185960.0000   -5.24020
186000.0000   -4.98310
186040.0000   -4.95538
186080.0000   -5.96849
186120.0000   -5.48116
186160.0000   -4.92014
186200.0000   -6.22023
186240.0000   -5.85299
186280.0000   -6.02918
186320.0000   -5.47109
186360.0000   -5.43809
186400.0000   -5.63651
186440.0000   -5.66959
186480.0000   -6.38559
186520.0000   -5.83803
186560.0000   -6.27920
186600.0000   -5.52195
186640.0000   -5.16030
186680.0000   -4.65377
186720.0000   -5.81159
186760.0000   -4.97255
186800.0000   -4.25883
186840.0000   -3.80518
186880.0000   -4.09474
186920.0000   -3.99761
186960.0000   -4.28624
187000.0000   -5.20815
187040.0000   -5.01379
187080.0000   -4.08369
187120.0000   -5.04094
187160.0000   -4.87064
187200.0000   -5.39633
187240.0000   -4.99575
187280.0000   -5.49162
187320.0000   -4.57259
187360.0000   -4.75886
187400.0000   -5.06600
187440.0000   -5.56058
187480.0000   -5.12497
187520.0000   -5.63927
187560.0000   -4.26142
187600.0000   -4.71163
187640.0000   -4.74311
187680.0000   -5.52389
187720.0000   -5.93399
187760.0000   -5.63006
187800.0000   -5.82281
187840.0000   -6.09207
187880.0000   -5.76277
187920.0000   -5.03701
187960.0000   -6.17031
188000.0000   -5.03229
188040.0000   -4.95661
188080.0000   -4.77249
188120.0000   -4.97048
188160.0000   -4.98950
188200.0000   -5.39803
188240.0000   -5.76417
188280.0000   -5.61369
188320.0000   -5.39599
188360.0000   -6.34079
188400.0000   -5.18451
188440.0000   -5.41315
188480.0000   -4.96857
188520.0000   -4.91652
188560.0000   -5.61648
188600.0000   -4.36685
188640.0000   -4.76965
188680.0000   -4.53081
188720.0000   -6.00247
188760.0000   -6.15736
188800.0000   -5.28943
188840.0000   -5.90895
188880.0000   -5.60544
188920.0000   -6.15746
188960.0000   -5.39018
189000.0000   -5.04330
189040.0000   -4.95058
189080.0000   -5.51030
189120.0000   -5.83985
189160.0000   -4.43535
189200.0000   -5.22354
189240.0000   -4.92743
189280.0000   -5.07088
189320.0000   -4.38413
189360.0000   -5.15065
189400.0000   -5.41768
189440.0000   -4.54078
189480.0000   -4.71544
189520.0000   -5.53431
189560.0000   -5.25178
189600.0000   -5.36382
189640.0000   -4.89087
189680.0000   -4.94299
189720.0000   -5.21982
189760.0000   -4.62442
189800.0000   -4.53813
189840.0000   -4.88125
189880.0000   -4.95781
189920.0000   -4.35408
189960.0000   -5.12898
190000.0000   -4.90675
190040.0000   -5.81547
190080.0000   -5.76874
190120.0000   -5.34792
190160.0000   -5.32771
190200.0000   -5.99691
190240.0000   -5.83686
190280.0000   -4.65826
190320.0000   -4.65608
190360.0000   -4.68554
190400.0000   -5.11433
190440.0000   -5.51211
190480.0000   -4.97425
190520.0000   -4.47161
190560.0000   -5.40283
190600.0000   -4.96274
190640.0000   -4.77763
190680.0000   -5.11843
190720.0000   -5.13425
190760.0000   -4.75234
190800.0000   -5.13725
190840.0000   -4.67778
190880.0000   -5.29135
190920.0000   -5.34149
190960.0000   -5.22957
191000.0000   -5.75603
191040.0000   -5.31349
191080.0000   -5.88801
191120.0000   -4.52718
191160.0000   -4.87444
191200.0000   -5.71229
191240.0000   -5.65170
191280.0000   -6.00234
191320.0000   -4.71112
191360.0000   -5.10429
191400.0000   -5.40980
191440.0000   -5.90908
191480.0000   -5.09657
191520.0000   -5.64045
191560.0000   -4.78787
191600.0000   -4.62804
191640.0000   -4.13364
191680.0000   -5.02637
191720.0000   -5.45760
191760.0000   -5.51611
191800.0000   -5.68582
191840.0000   -6.59701
191880.0000   -6.58247
191920.0000   -4.29209
191960.0000   -4.34718
192000.0000   -5.23290
192040.0000   -5.02429
192080.0000   -5.23916
192120.0000   -5.70122
192160.0000   -6.16570
192200.0000   -5.24561
192240.0000   -4.89771
192280.0000   -5.31993
192320.0000   -5.40102
192360.0000   -5.24313
192400.0000   -5.33589
192440.0000   -5.40354
192480.0000   -4.33433
192520.0000   -4.98376
192560.0000   -5.25555
192600.0000   -5.62337
192640.0000   -4.54847
192680.0000   -5.47384
192720.0000   -4.96627
192760.0000   -5.05800
192800.0000   -5.04167
192840.0000   -5.43512
192880.0000   -4.92268
192920.0000   -5.04671
192960.0000   -4.48413
193000.0000   -4.84667
193040.0000   -5.40331
193080.0000   -5.11881
193120.0000   -5.16754
193160.0000   -5.01145
193200.0000   -5.67117
193240.0000   -4.80815
193280.0000   -6.18332
193320.0000   -5.10872
193360.0000   -5.41435
193400.0000   -5.11357
193440.0000   -4.90277
193480.0000   -4.08329
193520.0000   -5.00666
193560.0000   -6.17366
193600.0000   -5.83922
193640.0000   -6.11714
193680.0000   -5.61340
193720.0000   -5.84504
193760.0000   -5.80169
193800.0000   -6.70309
193840.0000   -6.80316
193880.0000   -6.36297
193920.0000   -5.68261
193960.0000   -5.91930
194000.0000   -5.49376
194040.0000   -5.34321
194080.0000   -5.84066
194120.0000   -6.57947
194160.0000   -6.30329
194200.0000   -4.88078
194240.0000   -6.19818
194280.0000   -5.58051
194320.0000   -5.61176
194360.0000   -5.21293
194400.0000   -4.85277
194440.0000   -4.54207
194480.0000   -5.16541
194520.0000   -4.80472
194560.0000   -5.60822
194600.0000   -6.04401
194640.0000   -6.09529
194680.0000   -5.49605
194720.0000   -5.75209
194760.0000   -6.29820
194800.0000   -5.87176
194840.0000   -6.12064
194880.0000   -4.53794
194920.0000   -5.37974
194960.0000   -6.89464
195000.0000   -5.04715
195040.0000   -5.99120
195080.0000   -5.02805
195120.0000   -5.57926
195160.0000   -5.37149
195200.0000   -5.78198
195240.0000   -5.01113
195280.0000   -6.19459
195320.0000   -5.66709
195360.0000   -6.10929
195400.0000   -6.10707
195440.0000   -5.47779
195480.0000   -5.31666
195520.0000   -5.30610
195560.0000   -5.67848
195600.0000   -5.20770
195640.0000   -5.21127
195680.0000   -4.77434
195720.0000   -5.24535
195760.0000   -4.89961
195800.0000   -4.43337
195840.0000   -5.44854
195880.0000   -5.58562
195920.0000   -5.51580
195960.0000   -5.53975
196000.0000   -4.59517
196040.0000   -5.10276
196080.0000   -4.72527
196120.0000   -5.25143
196160.0000   -5.53827
196200.0000   -6.14414
196240.0000   -5.59251
196280.0000   -6.06411
196320.0000   -4.80881
196360.0000   -4.75048
196400.0000   -5.91526
196440.0000   -5.24511
196480.0000   -4.58330
196520.0000   -4.92819
196560.0000   -5.52959
196600.0000   -4.40944
196640.0000   -4.62449
196680.0000   -4.37142
196720.0000   -4.51412
196760.0000   -5.02554
196800.0000   -5.95882
196840.0000   -4.45991
196880.0000   -4.99358
196920.0000   -5.52562
196960.0000   -4.61018
197000.0000   -4.55518
197040.0000   -5.02320
197080.0000   -4.46274
197120.0000   -5.16478
197160.0000   -4.92644
197200.0000   -5.49190
197240.0000   -4.77362
197280.0000   -5.68299
197320.0000   -5.52778
197360.0000   -4.68790
197400.0000   -4.85096
197440.0000   -4.73493
197480.0000   -4.97924
197520.0000   -4.43765
197560.0000   -4.73283
197600.0000   -4.47309
197640.0000   -5.39314
197680.0000   -5.11549
197720.0000   -4.99791
197760.0000   -5.42576
197800.0000   -5.42647
197840.0000   -5.95548
197880.0000   -5.94068
197920.0000   -6.02300
197960.0000   -6.02760
198000.0000   -5.15043
198040.0000   -5.30583
198080.0000   -4.88296
198120.0000   -5.11512
198160.0000   -5.63273
198200.0000   -6.23242
198240.0000   -4.82195
198280.0000   -5.60261
198320.0000   -6.49097
198360.0000   -6.26062
198400.0000   -5.41380
198440.0000   -5.77133
198480.0000   -5.29347
198520.0000   -5.75407
198560.0000   -6.43304
198600.0000   -6.38284
198640.0000   -6.02229
198680.0000   -5.86680
198720.0000   -5.51737
198760.0000   -5.11872
198800.0000   -5.45509
198840.0000   -5.56552
198880.0000   -4.67827
198920.0000   -4.88304
198960.0000   -5.37266
199000.0000   -5.94368
199040.0000   -6.64953
199080.0000   -6.10085
199120.0000   -4.93041
199160.0000   -4.77143
199200.0000   -5.26734
199240.0000   -4.85819
199280.0000   -4.85201
199320.0000   -5.77900
199360.0000   -5.43124
199400.0000   -5.76845
199440.0000   -5.74687
199480.0000   -5.60300
199520.0000   -5.50391
199560.0000   -5.35280
199600.0000   -5.06133
199640.0000   -5.31079
199680.0000   -5.35379
199720.0000   -5.44096
199760.0000   -4.88668
199800.0000   -5.92135
199840.0000   -4.65862
199880.0000   -5.14267
199920.0000   -5.53399
199960.0000   -5.54252
200000.0000   -5.57709
200040.0000   -6.02990
200080.0000   -4.84996
200120.0000   -4.79265
200160.0000   -6.01241
200200.0000   -6.22223
200240.0000   -6.94265
200280.0000   -6.18432
200320.0000   -6.23487
200360.0000   -5.78272
200400.0000   -5.96681
200440.0000   -5.93522
200480.0000   -5.54920
200520.0000   -5.13269
200560.0000   -4.91829
200600.0000   -5.62892
200640.0000   -5.40976
200680.0000   -4.68554
200720.0000   -5.44266
200760.0000   -5.71253
200800.0000   -5.84957
200840.0000   -6.62804
200880.0000   -5.56284
200920.0000   -4.86072
200960.0000   -4.54937
201000.0000   -5.45680
201040.0000   -5.56674
201080.0000   -5.21295
201120.0000   -5.25350
201160.0000   -4.84248
201200.0000   -5.37409
201240.0000   -4.63758
201280.0000   -5.52464
201320.0000   -5.44590
201360.0000   -5.39120
201400.0000   -5.31130
201440.0000   -5.02346
201480.0000   -5.03389
201520.0000   -4.71252
201560.0000   -4.11446
201600.0000   -5.21877
201640.0000   -4.80832
201680.0000   -5.69925
201720.0000   -5.43996
201760.0000   -5.80773
201800.0000   -5.82446
201840.0000   -5.83839
201880.0000   -5.81403
201920.0000   -6.14727
201960.0000   -5.72823
202000.0000   -5.34543
202040.0000   -4.74373
202080.0000   -4.40930
202120.0000   -5.08348
202160.0000   -4.89792
202200.0000   -5.38033
202240.0000   -5.71709
202280.0000   -5.69999
202320.0000   -5.04118
202360.0000   -4.68299
202400.0000   -4.89019
202440.0000   -5.06313
202480.0000   -5.55402
202520.0000   -5.25201
202560.0000   -6.75581
202600.0000   -5.85140
202640.0000   -5.65144
202680.0000   -5.31241
202720.0000   -5.86549
202760.0000   -5.81581
202800.0000   -6.35001
202840.0000   -6.29286
202880.0000   -5.59482
202920.0000   -5.73214
202960.0000   -6.75652
203000.0000   -5.34957
203040.0000   -5.83289
203080.0000   -6.09214
203120.0000   -5.45169
203160.0000   -6.28654
203200.0000   -5.56744
203240.0000   -6.37401
203280.0000   -5.96699
203320.0000   -6.04998
203360.0000   -5.08249
203400.0000   -4.97410
203440.0000   -5.11618
203480.0000   -4.98714
203520.0000   -5.79539
203560.0000   -5.76338
203600.0000   -6.39992
203640.0000   -5.32375
203680.0000   -4.71798
203720.0000   -5.63630
203760.0000   -6.49136
203800.0000   -5.67888
203840.0000   -5.36695
203880.0000   -5.70694
203920.0000   -5.70954
203960.0000   -6.44169
204000.0000   -6.98956
204040.0000   -6.09560
204080.0000   -7.22125
204120.0000   -5.97051
204160.0000   -6.06305
204200.0000   -5.76344
204240.0000   -6.86521
204280.0000   -4.70585
204320.0000   -5.88375
204360.0000   -6.12475
204400.0000   -6.68068
204440.0000   -6.56970
204480.0000   -6.75537
204520.0000   -6.60213
204560.0000   -6.94452
204600.0000   -6.98736
204640.0000   -7.21599
204680.0000   -7.16386
204720.0000   -7.36722
204760.0000   -5.88889
204800.0000   -6.38815
204840.0000   -6.69659
204880.0000   -5.70770
204920.0000   -5.99695
204960.0000   -6.64974
205000.0000   -6.13425
205040.0000   -7.15527
205080.0000   -5.94337
205120.0000   -5.39965
205160.0000   -6.32939
205200.0000   -5.99241
205240.0000   -5.46662
205280.0000   -5.76805
205320.0000   -6.29418
205360.0000   -6.36874
205400.0000   -5.70099
205440.0000   -5.79614
205480.0000   -5.87725
205520.0000   -4.69143
205560.0000   -5.30150
205600.0000   -4.69132
205640.0000   -5.70107
205680.0000   -5.32108
205720.0000   -4.94397
205760.0000   -5.66032
205800.0000   -5.65044
205840.0000   -5.24721
205880.0000   -5.73347
205920.0000   -5.04274
205960.0000   -5.73484
206000.0000   -5.73476
206040.0000   -5.68364
206080.0000   -6.14531
206120.0000   -6.14983
206160.0000   -6.69296
206200.0000   -6.27535
206240.0000   -6.41895
206280.0000   -6.20608
206320.0000   -6.56746
206360.0000   -5.84778
206400.0000   -4.81449
206440.0000   -5.68044
206480.0000   -4.70271
206520.0000   -4.61377
206560.0000   -4.73059
206600.0000   -4.13048
206640.0000   -5.08919
206680.0000   -5.63046
206720.0000   -4.98333
206760.0000   -5.01939
206800.0000   -6.10251
206840.0000   -5.46499
206880.0000   -5.17100
206920.0000   -5.32912
206960.0000   -5.13323
207000.0000   -4.97354
207040.0000   -5.81444
207080.0000   -5.32038
207120.0000   -4.98244
207160.0000   -4.94853
207200.0000   -6.04588
207240.0000   -5.34686
207280.0000   -4.61995
207320.0000   -4.82345
207360.0000   -5.63903
207400.0000   -5.23593
207440.0000   -5.13090
207480.0000   -5.31666
207520.0000   -5.74765
207560.0000   -4.67292
207600.0000   -5.30837
207640.0000   -5.61202
207680.0000   -5.38952
207720.0000   -4.64781
207760.0000   -5.11164
207800.0000   -5.74292
207840.0000   -4.86969
207880.0000   -5.21843
207920.0000   -4.96197
207960.0000   -5.15254
208000.0000   -6.18106
208040.0000   -5.09278
208080.0000   -4.82989
208120.0000   -5.66144
208160.0000   -5.22697
208200.0000   -4.70063
208240.0000   -4.67848
208280.0000   -4.88087
208320.0000   -5.09745
208360.0000   -5.53776
208400.0000   -5.72667
208440.0000   -5.52702
208480.0000   -5.67010
208520.0000   -5.47553
208560.0000   -5.14357
208600.0000   -5.66164
208640.0000   -5.33526
208680.0000   -5.76197
208720.0000   -4.50888
208760.0000   -5.64822
208800.0000   -5.18162
208840.0000   -5.93766
208880.0000   -4.83258
208920.0000   -5.52357
208960.0000   -5.77358
209000.0000   -5.24199
209040.0000   -4.91166
209080.0000   -5.51049
209120.0000   -5.56895
209160.0000   -5.96413
209200.0000   -4.76299
209240.0000   -4.87004
209280.0000   -5.29246
209320.0000   -4.81941
209360.0000   -5.69303
209400.0000   -5.27024
209440.0000   -5.37073
209480.0000   -6.39227
209520.0000   -5.60088
209560.0000   -5.33112
209600.0000   -5.52266
209640.0000   -4.99344
209680.0000   -4.95061
209720.0000   -4.33181
209760.0000   -4.50851
209800.0000   -4.46880
209840.0000   -5.14720
209880.0000   -4.76157
209920.0000   -4.90835
209960.0000   -4.41582
210000.0000   -6.57002
210040.0000   -5.44637
210080.0000   -4.67105
210120.0000   -6.30856
210160.0000   -5.11004
210200.0000   -5.05849
210240.0000   -5.40504
210280.0000   -5.30955
210320.0000   -4.25209
210360.0000   -4.71592
210400.0000   -4.65969
210440.0000   -4.69324
210480.0000   -5.27316
210520.0000   -6.04537
210560.0000   -5.88864
210600.0000   -5.03720
210640.0000   -4.44238
210680.0000   -5.53472
210720.0000   -4.13939
210760.0000   -4.82244
210800.0000   -4.64917
210840.0000   -4.03185
210880.0000   -5.20855
210920.0000   -5.21874
210960.0000   -4.74233
211000.0000   -6.06019
211040.0000   -5.19062
211080.0000   -5.54126
211120.0000   -5.92032
211160.0000   -5.54095
211200.0000   -5.75592
211240.0000   -5.32407
211280.0000   -4.91146
211320.0000   -4.40340
211360.0000   -4.78434
211400.0000   -4.24650
211440.0000   -4.98925
211480.0000   -5.38350
211520.0000   -5.26519
211560.0000   -4.86431
211600.0000   -5.34554
211640.0000   -5.68155
211680.0000   -5.38253
211720.0000   -5.27252
211760.0000   -5.88286
211800.0000   -5.41760
211840.0000   -4.80858
211880.0000   -4.45496
211920.0000   -5.72478
211960.0000   -4.80490
212000.0000   -5.27902
212040.0000   -4.65827
212080.0000   -4.78099
212120.0000   -5.10905
212160.0000   -4.07452
212200.0000   -4.80538
212240.0000   -5.07926
212280.0000   -4.80300
212320.0000   -3.94726
212360.0000   -4.80594
212400.0000   -3.91216
212440.0000   -5.23677
212480.0000   -4.60826
212520.0000   -4.34536
212560.0000   -5.22567
212600.0000   -4.62849
212640.0000   -4.76437
212680.0000   -5.24629
212720.0000   -5.43023
212760.0000   -5.65957
212800.0000   -4.45458
212840.0000   -5.14758
212880.0000   -4.91169
212920.0000   -5.70049
212960.0000   -5.08954
213000.0000   -4.62491
213040.0000   -5.29200
213080.0000   -5.39584
213120.0000   -4.97897
213160.0000   -5.20452
213200.0000   -5.32088
213240.0000   -5.26184
213280.0000   -5.00793
213320.0000   -5.88527
213360.0000   -5.76343
213400.0000   -4.38752
213440.0000   -5.05060
213480.0000   -4.65402
213520.0000   -4.69604
213560.0000   -5.00894
213600.0000   -5.69131
213640.0000   -4.76969
213680.0000   -5.38324
213720.0000   -5.46117
213760.0000   -5.50903
213800.0000   -4.99883
213840.0000   -5.24807
213880.0000   -5.04081
213920.0000   -5.71298
213960.0000   -4.42209
214000.0000   -5.18871
214040.0000   -5.01803
214080.0000   -5.02246
214120.0000   -4.06397
214160.0000   -4.43776
214200.0000   -4.38327
214240.0000   -5.05639
214280.0000   -5.01883
214320.0000   -5.05966
214360.0000   -5.23306
214400.0000   -4.64867
214440.0000   -5.25886
214480.0000   -4.99704
214520.0000   -6.12502
214560.0000   -6.47328
214600.0000   -5.05156
214640.0000   -6.08289
214680.0000   -5.43233
214720.0000   -6.59161
214760.0000   -6.21925
214800.0000   -5.18560
214840.0000   -4.87387
214880.0000   -6.15473
214920.0000   -4.32023
214960.0000   -4.53705
215000.0000   -4.85601
215040.0000   -4.72966
215080.0000   -5.52192
215120.0000   -5.02757
215160.0000   -5.34141
215200.0000   -5.45491
215240.0000   -4.77634
215280.0000   -5.21501
215320.0000   -5.77824
215360.0000   -5.88464
215400.0000   -5.07456
215440.0000   -4.70247
215480.0000   -5.49413
215520.0000   -3.96676
215560.0000   -5.08480
215600.0000   -5.19403
215640.0000   -6.17745
215680.0000   -5.32007
215720.0000   -5.24643
215760.0000   -3.91503
215800.0000   -4.22458
215840.0000   -4.70471
215880.0000   -3.51600
215920.0000   -4.72655
215960.0000   -5.00183
216000.0000   -4.91745
216040.0000   -4.23130
216080.0000   -5.34080
216120.0000   -5.07809
216160.0000   -4.85700
216200.0000   -5.00398
216240.0000   -5.34473
216280.0000   -5.84911
216320.0000   -4.94246
216360.0000   -4.48675
216400.0000   -4.93765
216440.0000   -4.40739
216480.0000   -5.85506
216520.0000   -5.50033
216560.0000   -5.03730
216600.0000   -5.47313
216640.0000   -5.63722
216680.0000   -6.23463
216720.0000   -6.12264
216760.0000   -5.73689
216800.0000   -5.75035
216840.0000   -5.82045
216880.0000   -4.90507
216920.0000   -4.06783
216960.0000   -5.24724
217000.0000   -4.29402
217040.0000   -4.61627
217080.0000   -5.14515
217120.0000   -4.75115
217160.0000   -4.69529
217200.0000   -3.99908
217240.0000   -5.59580
217280.0000   -5.68131
217320.0000   -4.67515
217360.0000   -5.31872
217400.0000   -4.23505
217440.0000   -4.47240
217480.0000   -5.22857
217520.0000   -5.00370
217560.0000   -4.65311
217600.0000   -5.79306
217640.0000   -6.34487
217680.0000   -6.26328
217720.0000   -6.58132
217760.0000   -5.95127
217800.0000   -5.53793
217840.0000   -5.58600
217880.0000   -4.80557
217920.0000   -5.61648
217960.0000   -5.04658
218000.0000   -5.43896
218040.0000   -5.67819
218080.0000   -4.85541
218120.0000   -5.33820
218160.0000   -5.59267
218200.0000   -4.46402
218240.0000   -5.21221
218280.0000   -5.44889
218320.0000   -4.98871
218360.0000   -4.93768
218400.0000   -5.17199
218440.0000   -5.04226
218480.0000   -4.60445
218520.0000   -4.49411
218560.0000   -4.00591
218600.0000   -5.07734
218640.0000   -4.88817
218680.0000   -4.97047
218720.0000   -4.70600
218760.0000   -4.62802
218800.0000   -4.14729
218840.0000   -4.68682
218880.0000   -5.11206
218920.0000   -4.42343
218960.0000   -4.59003
219000.0000   -4.43928
219040.0000   -4.67632
219080.0000   -4.23726
219120.0000   -5.87981
219160.0000   -5.74236
219200.0000   -4.49200
219240.0000   -4.56251
219280.0000   -4.55518
219320.0000   -4.85626
219360.0000   -4.24938
219400.0000   -4.79243
219440.0000   -5.29549
219480.0000   -5.03282
219520.0000   -3.99740
219560.0000   -4.00955
219600.0000   -3.59540
219640.0000   -4.63256
219680.0000   -3.91084
219720.0000   -4.02040
219760.0000   -3.71418
219800.0000   -4.40777
219840.0000   -4.61542
219880.0000   -4.17290
219920.0000   -4.09414
219960.0000   -4.56955
220000.0000   -4.56294
220040.0000   -4.33317
220080.0000   -4.16934
220120.0000   -4.75786
220160.0000   -4.19523
220200.0000   -4.46910
220240.0000   -4.63234
220280.0000   -4.74499
220320.0000   -4.86445
220360.0000   -4.85336
220400.0000   -5.36646
220440.0000   -3.95721
220480.0000   -4.49391
220520.0000   -4.55411
220560.0000   -4.28108
220600.0000   -4.35863
220640.0000   -4.87674
220680.0000   -4.95214
220720.0000   -5.58471
220760.0000   -5.11713
220800.0000   -4.48054
220840.0000   -4.46975
220880.0000   -4.23490
220920.0000   -4.86894
220960.0000   -5.26482
221000.0000   -5.58174
221040.0000   -4.37929
221080.0000   -4.62059
221120.0000   -4.20720
221160.0000   -4.43682
221200.0000   -4.96137
221240.0000   -4.17233
221280.0000   -5.09159
221320.0000   -4.83361
221360.0000   -5.40478
221400.0000   -4.97263
221440.0000   -5.95037
221480.0000   -4.28554
221520.0000   -5.28262
221560.0000   -5.56611
221600.0000   -4.30305
221640.0000   -5.24205
221680.0000   -5.70458
221720.0000   -4.64713
221760.0000   -5.12843
221800.0000   -4.64223
221840.0000   -4.63617
221880.0000   -4.54400
221920.0000   -5.07460
221960.0000   -5.12916
222000.0000   -4.33196
222040.0000   -4.75155
222080.0000   -4.05228
222120.0000   -4.96559
222160.0000   -4.58342
222200.0000   -4.33114
222240.0000   -5.52919
222280.0000   -5.28513
222320.0000   -4.61732
222360.0000   -4.58218
222400.0000   -4.88584
222440.0000   -5.22457
222480.0000   -5.10603
222520.0000   -4.23666
222560.0000   -4.88382
222600.0000   -3.18209
222640.0000   -4.18086
222680.0000   -4.75169
222720.0000   -3.71304
222760.0000   -3.45272
222800.0000   -4.37297
222840.0000   -3.68755
222880.0000   -4.02615
222920.0000   -4.01046
222960.0000   -3.79842
223000.0000   -4.08504
223040.0000   -4.47271
223080.0000   -3.94629
223120.0000   -2.98757
223160.0000   -3.36472
223200.0000   -3.51182
223240.0000   -4.24374
223280.0000   -4.07690
223320.0000   -4.47186
223360.0000   -4.39008
223400.0000   -4.90585
223440.0000   -3.80209
223480.0000   -4.35683
223520.0000   -5.05095
223560.0000   -3.72235
223600.0000   -4.45840
223640.0000   -4.54384
223680.0000   -3.55810
223720.0000   -4.22510
223760.0000   -3.89536
223800.0000   -4.52814
223840.0000   -4.49234
223880.0000   -4.66457
223920.0000   -5.15364
223960.0000   -4.70006
224000.0000   -4.76955
224040.0000   -3.78142
224080.0000   -4.34325
224120.0000   -5.05339
224160.0000   -4.59331
224200.0000   -4.11881
224240.0000   -4.79913
224280.0000   -4.49093
224320.0000   -4.20465
224360.0000   -3.62686
224400.0000   -3.75268
224440.0000   -3.82476
224480.0000   -3.83036
224520.0000   -3.50245
224560.0000   -3.25928
224600.0000   -3.28692
224640.0000   -4.49921
224680.0000   -3.30296
224720.0000   -3.19156
224760.0000   -2.87690
224800.0000   -3.19856
224840.0000   -3.90550
224880.0000   -4.55056
224920.0000   -3.67971
224960.0000   -3.90486
225000.0000   -3.94799
225040.0000   -3.93608
225080.0000   -5.40262
225120.0000   -4.63692
225160.0000   -5.05689
225200.0000   -4.40615
225240.0000   -4.54079
225280.0000   -4.55065
225320.0000   -4.04859
225360.0000   -4.21487
225400.0000   -5.05222
225440.0000   -5.13395
225480.0000   -5.00688
225520.0000   -4.95703
225560.0000   -4.65628
225600.0000   -3.89661
225640.0000   -4.74557
225680.0000   -4.87450
225720.0000   -3.85926
225760.0000   -4.96411
225800.0000   -3.90549
225840.0000   -4.57746
225880.0000   -4.40151
225920.0000   -4.91730
225960.0000   -5.90291
226000.0000   -3.77639
226040.0000   -5.85151
226080.0000   -5.59345
226120.0000   -5.01725
226160.0000   -4.66734
226200.0000   -5.77555
226240.0000   -4.85570
226280.0000   -4.82662
226320.0000   -5.42714
226360.0000   -4.97884
226400.0000   -4.76429
226440.0000   -4.37726
226480.0000   -4.67992
226520.0000   -5.16078
226560.0000   -5.57109
226600.0000   -5.54053
226640.0000   -5.09158
226680.0000   -4.69474
226720.0000   -5.01067
226760.0000   -5.37316
226800.0000   -4.38456
226840.0000   -4.12908
226880.0000   -5.37673
226920.0000   -5.59209
226960.0000   -4.70569
227000.0000   -5.00069
227040.0000   -4.48236
227080.0000   -4.87750
227120.0000   -5.82477
227160.0000   -4.30210
227200.0000   -4.01883
227240.0000   -4.95965
227280.0000   -4.89426
227320.0000   -4.24091
227360.0000   -5.17803
227400.0000   -4.52475
227440.0000   -4.68000
227480.0000   -4.82115
227520.0000   -5.91086
227560.0000   -3.94517
227600.0000   -5.35885
227640.0000   -5.02354
227680.0000   -5.43968
227720.0000   -5.50318
227760.0000   -5.08195
227800.0000   -5.01808
227840.0000   -5.67975
227880.0000   -5.09233
227920.0000   -6.07605
227960.0000   -5.37140
228000.0000   -5.60918
228040.0000   -6.32060
228080.0000   -5.57749
228120.0000   -5.71981
228160.0000   -4.92095
228200.0000   -4.52835
228240.0000   -5.13583
228280.0000   -5.15026
228320.0000   -5.56056
228360.0000   -6.09677
228400.0000   -5.22276
228440.0000   -4.97331
228480.0000   -4.75789
228520.0000   -4.76227
228560.0000   -5.86098
228600.0000   -6.12788
228640.0000   -5.53639
228680.0000   -5.50920
228720.0000   -5.25049
228760.0000   -5.52557
228800.0000   -5.79878
228840.0000   -5.42931
228880.0000   -5.94956
228920.0000   -5.46058
228960.0000   -5.34243
229000.0000   -5.17549
229040.0000   -5.18873
229080.0000   -4.96798
229120.0000   -6.35283
229160.0000   -5.69828
229200.0000   -5.82333
229240.0000   -6.53049
229280.0000   -5.83837
229320.0000   -6.01672
229360.0000   -5.90314
229400.0000   -6.13551
229440.0000   -5.69593
229480.0000   -5.71858
229520.0000   -5.37737
229560.0000   -5.46338
229600.0000   -4.67032
229640.0000   -4.46974
229680.0000   -5.16673
229720.0000   -4.84479
229760.0000   -4.59693
229800.0000   -4.02100
229840.0000   -4.77031
229880.0000   -5.25698
229920.0000   -5.49116
229960.0000   -5.16123
230000.0000   -3.97974
230040.0000   -4.29140
230080.0000   -4.84343
230120.0000   -5.20049
230160.0000   -4.33003
230200.0000   -4.38669
230240.0000   -4.68900
230280.0000   -4.98908
230320.0000   -4.69521
230360.0000   -4.01120
230400.0000   -5.14953
230440.0000   -5.18005
230480.0000   -5.31839
230520.0000   -3.72052
230560.0000   -4.18326
230600.0000   -5.01421
230640.0000   -5.58283
230680.0000   -4.93913
230720.0000   -5.19420
230760.0000   -4.91637
230800.0000   -4.54593
230840.0000   -4.31655
230880.0000   -4.53483
230920.0000   -4.95335
230960.0000   -4.88659
231000.0000   -5.49947
231040.0000   -5.68351
231080.0000   -5.15612
231120.0000   -5.14411
231160.0000   -5.90855
231200.0000   -5.93398
231240.0000   -6.23580
231280.0000   -5.99785
231320.0000   -5.02865
231360.0000   -5.04230
231400.0000   -4.75444
231440.0000   -5.36204
231480.0000   -4.20828
231520.0000   -4.13730
231560.0000   -4.42782
231600.0000   -5.33537
231640.0000   -5.06469
231680.0000   -5.00040
231720.0000   -4.98323
231760.0000   -5.75924
231800.0000   -5.83016
231840.0000   -4.48228
231880.0000   -5.47484
231920.0000   -6.15618
231960.0000   -4.84679
232000.0000   -5.70284
232040.0000   -5.02730
232080.0000   -4.74662
232120.0000   -5.77184
232160.0000   -5.08977
232200.0000   -5.36505
232240.0000   -4.80090
232280.0000   -4.22278
232320.0000   -5.37223
232360.0000   -4.81189
232400.0000   -5.95574
232440.0000   -5.57607
232480.0000   -4.94954
232520.0000   -5.58585
232560.0000   -5.43840
232600.0000   -4.76518
232640.0000   -5.88171
232680.0000   -5.18305
232720.0000   -4.94658
232760.0000   -4.80505
232800.0000   -4.65895
232840.0000   -4.56891
232880.0000   -4.11509
232920.0000   -4.90537
232960.0000   -6.33368
233000.0000   -6.00697
233040.0000   -5.46316
233080.0000   -5.86360
233120.0000   -5.46971
233160.0000   -5.07340
233200.0000   -4.30408
233240.0000   -4.65738
233280.0000   -4.75486
233320.0000   -5.40689
233360.0000   -5.81440
233400.0000   -6.28505
233440.0000   -5.79839
233480.0000   -5.27195
233520.0000   -4.89556
233560.0000   -5.43584
233600.0000   -5.74900
233640.0000   -5.54339
233680.0000   -5.47373
233720.0000   -5.03399
233760.0000   -4.62108
233800.0000   -5.13108
233840.0000   -5.42584
233880.0000   -5.96410
233920.0000   -4.99668
233960.0000   -5.25810
234000.0000   -5.65273
234040.0000   -5.42768
234080.0000   -5.86360
234120.0000   -4.96289
234160.0000   -5.59566
234200.0000   -5.92482
234240.0000   -4.68403
234280.0000   -4.50684
234320.0000   -5.33776
234360.0000   -4.20907
234400.0000   -4.73738
234440.0000   -5.37344
234480.0000   -5.48252
234520.0000   -4.87676
234560.0000   -4.78653
234600.0000   -6.05308
234640.0000   -4.46716
234680.0000   -4.83748
234720.0000   -4.96930
234760.0000   -4.29469
234800.0000   -4.63153
234840.0000   -4.91058
234880.0000   -4.50871
234920.0000   -4.96198
234960.0000   -4.15299
235000.0000   -4.48845
235040.0000   -5.62461
235080.0000   -4.24439
235120.0000   -5.20585
235160.0000   -5.24095
235200.0000   -5.18878
235240.0000   -5.55166
235280.0000   -3.60859
235320.0000   -6.19793
235360.0000   -5.09848
235400.0000   -5.23444
235440.0000   -4.97997
235480.0000   -5.34599
235520.0000   -4.82674
235560.0000   -6.39831
235600.0000   -4.55965
235640.0000   -3.89489
235680.0000   -3.83885
235720.0000   -4.18101
235760.0000   -4.77690
235800.0000   -3.86967
235840.0000   -4.00647
235880.0000   -3.77368
235920.0000   -3.71565
235960.0000   -4.41257
236000.0000   -3.51409
236040.0000   -4.20826
236080.0000   -5.09620
236120.0000   -5.45607
236160.0000   -4.86609
236200.0000   -5.80297
236240.0000   -5.43498
236280.0000   -3.47712
236320.0000   -3.63974
236360.0000   -3.88886
236400.0000   -3.82260
236440.0000   -4.67584
236480.0000   -4.24873
236520.0000   -4.00070
236560.0000   -4.65151
236600.0000   -4.22785
236640.0000   -4.09420
236680.0000   -4.91368
236720.0000   -4.02763
236760.0000   -4.39414
236800.0000   -4.73403
236840.0000   -4.47851
236880.0000   -4.22514
236920.0000   -3.38070
236960.0000   -3.41181
237000.0000   -4.64926
237040.0000   -4.09557
237080.0000   -5.45823
237120.0000   -5.69849
237160.0000   -4.86227
237200.0000   -4.59546
237240.0000   -4.22186
237280.0000   -4.57088
237320.0000   -4.75388
237360.0000   -4.53511
237400.0000   -4.76393
237440.0000   -4.12250
237480.0000   -3.86678
237520.0000   -4.49355
237560.0000   -3.35065
237600.0000   -4.84076
237640.0000   -4.97927
237680.0000   -4.72353
237720.0000   -5.11410
237760.0000   -5.59643
237800.0000   -5.79968
237840.0000   -4.63346
237880.0000   -4.77547
237920.0000   -5.24867
237960.0000   -4.74931
238000.0000   -5.45151
238040.0000   -4.09790
238080.0000   -4.11607
238120.0000   -5.05707
238160.0000   -5.36384
238200.0000   -5.24506
238240.0000   -6.06475
238280.0000   -6.09987
238320.0000   -5.45355
238360.0000   -6.75077
238400.0000   -5.59365
238440.0000   -5.60288
238480.0000   -4.83822
238520.0000   -5.41018
238560.0000   -4.08480
238600.0000   -4.07233
238640.0000   -4.55703
238680.0000   -5.32736
238720.0000   -5.00231
238760.0000   -6.00460
238800.0000   -4.70491
238840.0000   -5.39624
238880.0000   -4.61772
238920.0000   -5.69154
238960.0000   -4.89394
239000.0000   -4.93794
239040.0000   -4.77189
239080.0000   -4.96725
239120.0000   -5.51053
239160.0000   -5.54675
239200.0000   -4.78021
239240.0000   -4.66948
239280.0000   -4.78824
239320.0000   -5.59613
239360.0000   -5.13680
239400.0000   -4.68966
239440.0000   -5.06984
239480.0000   -4.61946
239520.0000   -4.93690
239560.0000   -4.14771
239600.0000   -3.36828
239640.0000   -4.23305
239680.0000   -4.39482
239720.0000   -5.34263
239760.0000   -5.12685
239800.0000   -4.61683
239840.0000   -4.37317
239880.0000   -4.99541
239920.0000   -5.26298
239960.0000   -5.43852
240000.0000   -5.88208
240040.0000   -5.36255
240080.0000   -4.45128
240120.0000   -6.79906
240160.0000   -5.24256
240200.0000   -5.54033
240240.0000   -5.14183
240280.0000   -6.25705
240320.0000   -6.04409
240360.0000   -5.70225
240400.0000   -4.92784
240440.0000   -5.84673
240480.0000   -6.03336
240520.0000   -5.90587
240560.0000   -5.85104
240600.0000   -6.08704
240640.0000   -5.47550
240680.0000   -5.11608
240720.0000   -5.12059
240760.0000   -4.10432
240800.0000   -5.02557
240840.0000   -5.13594
240880.0000   -5.62667
240920.0000   -4.97214
240960.0000   -5.20739
241000.0000   -4.75577
241040.0000   -5.68028
241080.0000   -5.89021
241120.0000   -5.82595
241160.0000   -5.68415
241200.0000   -6.14693
241240.0000   -6.05450
241280.0000   -4.66394
241320.0000   -6.21747
241360.0000   -5.18127
241400.0000   -4.98754
241440.0000   -5.13394
241480.0000   -5.21837
241520.0000   -6.01575
241560.0000   -4.90066
241600.0000   -5.85477
241640.0000   -6.05095
241680.0000   -5.90363
241720.0000   -5.53970
241760.0000   -5.69923
241800.0000   -5.80552
241840.0000   -4.86487
241880.0000   -5.21595
241920.0000   -5.20313
241960.0000   -5.09196
242000.0000   -4.29783
242040.0000   -6.00153
242080.0000   -6.04713
242120.0000   -5.27112
242160.0000   -5.81609
242200.0000   -4.95462
242240.0000   -5.83267
242280.0000   -4.94308
242320.0000   -5.60862
242360.0000   -5.44573
242400.0000   -5.54499
242440.0000   -5.46259
242480.0000   -5.87205
242520.0000   -4.92817
242560.0000   -3.84619
242600.0000   -4.44284
242640.0000   -4.20844
242680.0000   -4.88768
242720.0000   -5.00574
242760.0000   -5.00183
242800.0000   -4.70040
242840.0000   -4.52010
242880.0000   -6.13621
242920.0000   -5.50219
242960.0000   -5.69354
243000.0000   -5.90298
243040.0000   -6.00954
243080.0000   -5.65461
243120.0000   -5.52642
243160.0000   -5.19731
243200.0000   -5.22704
243240.0000   -4.85261
243280.0000   -5.05238
243320.0000   -4.47876
243360.0000   -5.87770
243400.0000   -5.79375
243440.0000   -6.04149
243480.0000   -6.06416
243520.0000   -5.83495
243560.0000   -7.15703
243600.0000   -5.35653
243640.0000   -5.28959
243680.0000   -5.74855
243720.0000   -6.15048
243760.0000   -5.50600
243800.0000   -5.76409
243840.0000   -6.26303
243880.0000   -6.71073
243920.0000   -6.02639
243960.0000   -6.10937
244000.0000   -5.81611
244040.0000   -5.64773
244080.0000   -6.14708
244120.0000   -5.99897
244160.0000   -6.38605
244200.0000   -6.15038
244240.0000   -5.35964
244280.0000   -5.62884
244320.0000   -5.99103
244360.0000   -5.93246
244400.0000   -6.20373
244440.0000   -6.22028
244480.0000   -7.05509
244520.0000   -5.19812
244560.0000   -5.45283
244600.0000   -5.09373
244640.0000   -5.28975
244680.0000   -6.41057
244720.0000   -5.36082
244760.0000   -5.74538
244800.0000   -5.02568
244840.0000   -4.91923
244880.0000   -6.15942
244920.0000   -5.74616
244960.0000   -5.07083
245000.0000   -5.64966
245040.0000   -6.14996
245080.0000   -6.17704
245120.0000   -5.91022
245160.0000   -5.87577
245200.0000   -5.39567
245240.0000   -6.04325
245280.0000   -6.39970
245320.0000   -5.75474
245360.0000   -5.66000
245400.0000   -5.89533
245440.0000   -4.78886
245480.0000   -5.58656
245520.0000   -5.64141
245560.0000   -5.60647
245600.0000   -5.86134
245640.0000   -5.56049
245680.0000   -4.90051
245720.0000   -4.76802
245760.0000   -4.50911
245800.0000   -4.46770
245840.0000   -4.43822
245880.0000   -5.17659
245920.0000   -5.58431
245960.0000   -5.63845
246000.0000   -5.32406
246040.0000   -5.55891
246080.0000   -4.82131
246120.0000   -4.70996
246160.0000   -5.50748
246200.0000   -6.18736
246240.0000   -5.14287
246280.0000   -6.07548
246320.0000   -6.41576
246360.0000   -6.08432
246400.0000   -5.26111
246440.0000   -5.30747
246480.0000   -5.19855
246520.0000   -5.10820
246560.0000   -4.71822
246600.0000   -4.63881
246640.0000   -5.09434
246680.0000   -5.07065
246720.0000   -5.45373
246760.0000   -5.26050
246800.0000   -4.21461
246840.0000   -4.51039
246880.0000   -5.35803
246920.0000   -4.44576
246960.0000   -5.03151
247000.0000   -4.59299
247040.0000   -5.29277
247080.0000   -5.28541
247120.0000   -5.88804
247160.0000   -6.02149
247200.0000   -5.03485
247240.0000   -5.04057
247280.0000   -4.89186
247320.0000   -5.51600
247360.0000   -6.03498
247400.0000   -5.73939
247440.0000   -4.49679
247480.0000   -4.89613
247520.0000   -4.40949
247560.0000   -4.10727
247600.0000   -4.30360
247640.0000   -4.72438
247680.0000   -4.88557
247720.0000   -4.92724
247760.0000   -4.38623
247800.0000   -5.25981
247840.0000   -5.63794
247880.0000   -4.85894
247920.0000   -4.99740
247960.0000   -5.23872
248000.0000   -5.55976
248040.0000   -4.60609
248080.0000   -4.53780
248120.0000   -4.88039
248160.0000   -5.37704
248200.0000   -5.31493
248240.0000   -5.29012
248280.0000   -5.98999
248320.0000   -5.24016
248360.0000   -3.69560
248400.0000   -4.71176
248440.0000   -4.59720
248480.0000   -5.51028
248520.0000   -5.25316
248560.0000   -4.96775
248600.0000   -4.35432
248640.0000   -4.59125
248680.0000   -5.04765
248720.0000   -4.54299
248760.0000   -5.13156
248800.0000   -3.92748
248840.0000   -3.67081
248880.0000   -3.94159
248920.0000   -3.93309
248960.0000   -4.82200
249000.0000   -5.27451
249040.0000   -4.62335
249080.0000   -5.56666
249120.0000   -4.62457
249160.0000   -4.90025
249200.0000   -5.31404
249240.0000   -4.13214
249280.0000   -4.74142
249320.0000   -4.84991
249360.0000   -5.38322
249400.0000   -5.36139
249440.0000   -5.04502
249480.0000   -5.85318
249520.0000   -5.95026
249560.0000   -5.05239
249600.0000   -5.45316
249640.0000   -5.67128
249680.0000   -4.32290
249720.0000   -4.52164
249760.0000   -4.69197
249800.0000   -4.15890
249840.0000   -4.39838
249880.0000   -4.42264
249920.0000   -4.69554
249960.0000   -5.27946
250000.0000   -5.74800
250040.0000   -5.74021
250080.0000   -5.70927
250120.0000   -5.41070
250160.0000   -5.22817
250200.0000   -5.77819
250240.0000   -5.70897
250280.0000   -6.07803
250320.0000   -6.68454
250360.0000   -6.15975
250400.0000   -5.56757
250440.0000   -5.09089
250480.0000   -6.41360
250520.0000   -5.11456
250560.0000   -5.93664
250600.0000   -5.04847
250640.0000   -5.69839
250680.0000   -4.92023
250720.0000   -5.73429
250760.0000   -4.99030
250800.0000   -5.17825
250840.0000   -4.65880
250880.0000   -4.91824
250920.0000   -4.72400
250960.0000   -5.01643
251000.0000   -5.08823
251040.0000   -4.60955
251080.0000   -4.81030
251120.0000   -4.04960
251160.0000   -4.45505
251200.0000   -4.92309
251240.0000   -5.35286
251280.0000   -5.01581
251320.0000   -4.88148
251360.0000   -4.98363
251400.0000   -5.10355
251440.0000   -4.38781
251480.0000   -4.69974
251520.0000   -5.10945
251560.0000   -4.96387
251600.0000   -5.58811
251640.0000   -5.29738
251680.0000   -5.44687
251720.0000   -4.64875
251760.0000   -6.33491
251800.0000   -5.44558
251840.0000   -6.26145
251880.0000   -5.53844
251920.0000   -5.33022
251960.0000   -5.53882
252000.0000   -6.60824
252040.0000   -6.48369
252080.0000   -5.30296
252120.0000   -4.29051
252160.0000   -5.55130
252200.0000   -4.60713
252240.0000   -5.06119
252280.0000   -5.35886
252320.0000   -6.10599
252360.0000   -5.59790
252400.0000   -5.53643
252440.0000   -6.01205
252480.0000   -5.67400
252520.0000   -4.71261
252560.0000   -5.12654
252600.0000   -5.16670
252640.0000   -4.75183
252680.0000   -5.55298
252720.0000   -5.36156
252760.0000   -5.35654
252800.0000   -4.53030
252840.0000   -5.06148
252880.0000   -5.08384
252920.0000   -4.96356
252960.0000   -4.59460
253000.0000   -4.47000
253040.0000   -5.14795
253080.0000   -6.23896
253120.0000   -4.42284
253160.0000   -4.77152
253200.0000   -6.42051
253240.0000   -5.03978
253280.0000   -5.04222
253320.0000   -4.66486
253360.0000   -4.97876
253400.0000   -4.96570
253440.0000   -4.08819
253480.0000   -4.65841
253520.0000   -4.37600
253560.0000   -5.60020
253600.0000   -5.77268
253640.0000   -5.70191
253680.0000   -5.48855
253720.0000   -5.75630
253760.0000   -5.27160
253800.0000   -5.86356
253840.0000   -6.36001
253880.0000   -5.76791
253920.0000   -6.25918
253960.0000   -6.49683
254000.0000   -6.38477
254040.0000   -5.18839
254080.0000   -5.36460
254120.0000   -5.49668
254160.0000   -5.29420
254200.0000   -4.93893
254240.0000   -5.17274
254280.0000   -5.06180
254320.0000   -5.09039
254360.0000   -4.53520
254400.0000   -5.18261
254440.0000   -3.81759
254480.0000   -4.33077
254520.0000   -4.59238
254560.0000   -4.74315
254600.0000   -5.29432
254640.0000   -5.64219
254680.0000   -5.04296
254720.0000   -4.86936
254760.0000   -5.06356
254800.0000   -4.41171
254840.0000   -5.20849
254880.0000   -5.35131
254920.0000   -5.97145
254960.0000   -4.98327
255000.0000   -4.88020
255040.0000   -4.68005
255080.0000   -5.45327
255120.0000   -4.76810
255160.0000   -4.41076
255200.0000   -5.43853
255240.0000   -5.25395
255280.0000   -4.41799
255320.0000   -5.82701
255360.0000   -5.02916
255400.0000   -4.13841
255440.0000   -4.48967
255480.0000   -4.54475
255520.0000   -5.10293
255560.0000   -4.10813
255600.0000   -4.85567
255640.0000   -4.78988
255680.0000   -5.18080
255720.0000   -5.17856
255760.0000   -5.31029
255800.0000   -5.33320
255840.0000   -5.22992
255880.0000   -4.58567
255920.0000   -3.87980
255960.0000   -5.03360
256000.0000   -6.18871
256040.0000   -5.53748
256080.0000   -4.67964
256120.0000   -5.61398
256160.0000   -5.11534
256200.0000   -4.43599
256240.0000   -4.66266
256280.0000   -5.47782
256320.0000   -5.23722
256360.0000   -4.87495
256400.0000   -5.44829
256440.0000   -5.33416
256480.0000   -5.44584
256520.0000   -6.45885
256560.0000   -6.72788
256600.0000   -5.54255
256640.0000   -5.50110
256680.0000   -5.18748
256720.0000   -5.37431
256760.0000   -4.50651
256800.0000   -5.16886
256840.0000   -5.93080
256880.0000   -5.07629
256920.0000   -5.39116
256960.0000   -4.93823
257000.0000   -5.01629
257040.0000   -5.01968
257080.0000   -4.54132
257120.0000   -5.28265
257160.0000   -4.71441
257200.0000   -4.32967
257240.0000   -4.68753
257280.0000   -4.29847
257320.0000   -4.17324
257360.0000   -4.87623
257400.0000   -4.82412
257440.0000   -5.39227
257480.0000   -4.77059
257520.0000   -4.73779
257560.0000   -4.80139
257600.0000   -4.99042
257640.0000   -5.00200
257680.0000   -5.02772
257720.0000   -5.06083
257760.0000   -4.68153
257800.0000   -4.78412
257840.0000   -4.05070
257880.0000   -5.06965
257920.0000   -3.83969
257960.0000   -5.35580
258000.0000   -5.04340
258040.0000   -5.64054
258080.0000   -4.68658
258120.0000   -4.56917
258160.0000   -5.42457
258200.0000   -5.92126
258240.0000   -6.71903
258280.0000   -6.48250
258320.0000   -6.04233
258360.0000   -5.76661
258400.0000   -5.93939
258440.0000   -5.33622
258480.0000   -5.74632
258520.0000   -5.30569
258560.0000   -5.94566
258600.0000   -5.10791
258640.0000   -5.70630
258680.0000   -5.34298
258720.0000   -4.52477
258760.0000   -5.12591
258800.0000   -4.69596
258840.0000   -5.62432
258880.0000   -4.54724
258920.0000   -5.15748
258960.0000   -6.05978
259000.0000   -5.62843
259040.0000   -4.36485
259080.0000   -5.49577
259120.0000   -5.62455
259160.0000   -4.93727
259200.0000   -5.22228
259240.0000   -5.19609
259280.0000   -6.35349
259320.0000   -5.05078
259360.0000   -6.20168
259400.0000   -6.14282
259440.0000   -5.29254
259480.0000   -5.51592
259520.0000   -5.85796
259560.0000   -5.78500
259600.0000   -4.93824
259640.0000   -5.02843
259680.0000   -5.41542
259720.0000   -5.05573
259760.0000   -5.67866
259800.0000   -5.88428
259840.0000   -5.20694
259880.0000   -5.90785
259920.0000   -5.45541
259960.0000   -5.67246
260000.0000   -5.90242
260040.0000   -6.64788
260080.0000   -5.63621
260120.0000   -5.18575
260160.0000   -5.46265
260200.0000   -5.21808
260240.0000   -5.12234
260280.0000   -5.36192
260320.0000   -5.63174
260360.0000   -5.30994
260400.0000   -5.99143
260440.0000   -6.44683
260480.0000   -5.68614
260520.0000   -6.50205
260560.0000   -6.05520
260600.0000   -6.89742
260640.0000   -6.82458
260680.0000   -5.92684
260720.0000   -5.65912
260760.0000   -5.85705
260800.0000   -5.89827
260840.0000   -6.14495
260880.0000   -5.61311
260920.0000   -4.87776
260960.0000   -5.04836
261000.0000   -4.58067
261040.0000   -6.14757
261080.0000   -5.89861
261120.0000   -5.19123
261160.0000   -4.71572
261200.0000   -4.84007
261240.0000   -4.85683
261280.0000   -5.54031
261320.0000   -5.42689
261360.0000   -5.70112
261400.0000   -5.21926
261440.0000   -5.21413
261480.0000   -5.11762
261520.0000   -5.79029
261560.0000   -5.98935
261600.0000   -6.04482
261640.0000   -6.18527
261680.0000   -5.15085
261720.0000   -5.26603
261760.0000   -5.79220
261800.0000   -6.15834
261840.0000   -5.13047
261880.0000   -5.44667
261920.0000   -4.78106
261960.0000   -4.52996
262000.0000   -5.24812
262040.0000   -3.63724
262080.0000   -5.59859
262120.0000   -4.63949
262160.0000   -5.68462
262200.0000   -4.96943
262240.0000   -5.11887
262280.0000   -6.10323
262320.0000   -5.09177
262360.0000   -4.73920
262400.0000   -4.39959
262440.0000   -5.76571
262480.0000   -4.95230
262520.0000   -5.31956
262560.0000   -5.91722
262600.0000   -5.30744
262640.0000   -5.29483
262680.0000   -5.56821
262720.0000   -5.28722
262760.0000   -6.28638
262800.0000   -5.67476
262840.0000   -5.74773
262880.0000   -5.42033
262920.0000   -5.24861
262960.0000   -4.71586
263000.0000   -5.35408
263040.0000   -5.16395
263080.0000   -6.26569
263120.0000   -5.34024
263160.0000   -6.31635
263200.0000   -5.25129
263240.0000   -5.37969
263280.0000   -5.08173
263320.0000   -5.74703
263360.0000   -5.26821
263400.0000   -4.91638
263440.0000   -4.84671
263480.0000   -6.12610
263520.0000   -5.62668
263560.0000   -5.11223
263600.0000   -5.36421
263640.0000   -5.61557
263680.0000   -5.17190
263720.0000   -5.89966
263760.0000   -5.69269
263800.0000   -4.58968
263840.0000   -5.46490
263880.0000   -5.88627
263920.0000   -5.41833
263960.0000   -5.17851
264000.0000   -5.72537
264040.0000   -6.50215
264080.0000   -5.47777
264120.0000   -6.42983
264160.0000   -5.83800
264200.0000   -7.10971
264240.0000   -5.64357
264280.0000   -6.27387
264320.0000   -6.52103
264360.0000   -6.05812
264400.0000   -6.40669
264440.0000   -5.94441
264480.0000   -6.18840
264520.0000   -5.70328
264560.0000   -5.85270
264600.0000   -6.31592
264640.0000   -5.56323
264680.0000   -5.51597
264720.0000   -4.92035
264760.0000   -5.63920
264800.0000   -5.23651
264840.0000   -6.23540
264880.0000   -5.39149
264920.0000   -5.80802
264960.0000   -4.82317
265000.0000   -5.32378
265040.0000   -6.29774
265080.0000   -5.28814
265120.0000   -5.09319
265160.0000   -4.99194
265200.0000   -5.55316
265240.0000   -4.54735
265280.0000   -4.35644
265320.0000   -5.27563
265360.0000   -6.25183
265400.0000   -5.84175
265440.0000   -5.85120
265480.0000   -5.58794
265520.0000   -5.39696
265560.0000   -6.34256
265600.0000   -4.93671
265640.0000   -6.33508
265680.0000   -5.40567
265720.0000   -5.96463
265760.0000   -6.32528
265800.0000   -4.96587
265840.0000   -6.46635
265880.0000   -6.21669
265920.0000   -5.33821
265960.0000   -5.30172
266000.0000   -5.44691
266040.0000   -5.48899
266080.0000   -4.82473
266120.0000   -5.90819
266160.0000   -5.92626
266200.0000   -5.87160
266240.0000   -6.78233
266280.0000   -5.62055
266320.0000   -5.68679
266360.0000   -5.58722
266400.0000   -5.69103
266440.0000   -5.54769
266480.0000   -6.21273
266520.0000   -5.66221
266560.0000   -5.46405
266600.0000   -5.76435
266640.0000   -5.46122
266680.0000   -6.03223
266720.0000   -6.71748
266760.0000   -6.37515
266800.0000   -5.83362
266840.0000   -5.22766
266880.0000   -5.75110
266920.0000   -5.31163
266960.0000   -5.49287
267000.0000   -5.93804
267040.0000   -6.00402
267080.0000   -5.77913
267120.0000   -5.22981
267160.0000   -5.52903
267200.0000   -4.97685
267240.0000   -5.70320
267280.0000   -4.76849
267320.0000   -5.60434
267360.0000   -5.09823
267400.0000   -5.19926
267440.0000   -4.95503
267480.0000   -5.60442
267520.0000   -6.01840
267560.0000   -4.67786
267600.0000   -5.94515
267640.0000   -5.06631
267680.0000   -5.13665
267720.0000   -4.60835
267760.0000   -5.30024
267800.0000   -5.47685
267840.0000   -4.86724
267880.0000   -5.62421
267920.0000   -5.36910
267960.0000   -5.16617
268000.0000   -4.77580
268040.0000   -4.22031
268080.0000   -5.47437
268120.0000   -5.11285
268160.0000   -4.99813
268200.0000   -5.48991
268240.0000   -4.91968
268280.0000   -5.07783
268320.0000   -4.82328
268360.0000   -4.58159
268400.0000   -5.06852
268440.0000   -5.78484
268480.0000   -4.30532
268520.0000   -5.72230
268560.0000   -5.66419
268600.0000   -5.44487
268640.0000   -5.01981
268680.0000   -5.86943
268720.0000   -4.97992
268760.0000   -5.57968
268800.0000   -5.25896
268840.0000   -5.71281
268880.0000   -5.23881
268920.0000   -5.01949
268960.0000   -4.65482
269000.0000   -5.05081
269040.0000   -4.67891
269080.0000   -5.34009
269120.0000   -5.51032
269160.0000   -5.81561
269200.0000   -4.95495
269240.0000   -5.47257
269280.0000   -4.91182
269320.0000   -5.50950
269360.0000   -5.26103
269400.0000   -5.82480
269440.0000   -4.81925
269480.0000   -5.60895
269520.0000   -4.72487
269560.0000   -5.70349
269600.0000   -4.73987
269640.0000   -5.02316
269680.0000   -5.74516
269720.0000   -5.33331
269760.0000   -4.60299
269800.0000   -5.16039
269840.0000   -5.65579
269880.0000   -4.72562
269920.0000   -5.30244
269960.0000   -5.37714
270000.0000   -4.90741
270040.0000   -5.95547
270080.0000   -5.53292
270120.0000   -5.96453
270160.0000   -5.74290
270200.0000   -6.04204
270240.0000   -5.80852
270280.0000   -5.95872
270320.0000   -5.61868
270360.0000   -5.84392
270400.0000   -5.61250
270440.0000   -6.02930
270480.0000   -6.57372
270520.0000   -4.24074
270560.0000   -5.66979
270600.0000   -5.59087
270640.0000   -4.86166
270680.0000   -4.02167
270720.0000   -5.46204
270760.0000   -5.58608
270800.0000   -6.17264
270840.0000   -5.86600
270880.0000   -5.48055
270920.0000   -5.76456
270960.0000   -5.92833
271000.0000   -5.78557
271040.0000   -5.43643
271080.0000   -5.55893
271120.0000   -5.65721
271160.0000   -5.40222
271200.0000   -4.69160
271240.0000   -5.92578
271280.0000   -4.25052
271320.0000   -5.18037
271360.0000   -5.13281
271400.0000   -5.54357
271440.0000   -5.86751
271480.0000   -5.08272
271520.0000   -5.03755
271560.0000   -4.89204
271600.0000   -6.11143
271640.0000   -5.45112
271680.0000   -5.44109
271720.0000   -5.42615
271760.0000   -4.27727
271800.0000   -5.43429
271840.0000   -4.61148
271880.0000   -4.73312
271920.0000   -6.52484
271960.0000   -5.39713
272000.0000   -5.01640
272040.0000   -4.75031
272080.0000   -4.68809
272120.0000   -5.26173
272160.0000   -4.98095
272200.0000   -5.46070
272240.0000   -5.54638
272280.0000   -5.03637
272320.0000   -5.29667
272360.0000   -5.46380
272400.0000   -6.64945
272440.0000   -6.42797
272480.0000   -5.41516
272520.0000   -5.33597
272560.0000   -5.53792
272600.0000   -5.24145
272640.0000   -6.02189
272680.0000   -5.47397
272720.0000   -5.64997
272760.0000   -5.59073
272800.0000   -5.60445
272840.0000   -6.15542
272880.0000   -5.28591
272920.0000   -4.63087
272960.0000   -4.94756
273000.0000   -5.10469
273040.0000   -4.78321
273080.0000   -5.43971
273120.0000   -5.01440
273160.0000   -5.55995
273200.0000   -5.74882
273240.0000   -4.35075
273280.0000   -5.44033
273320.0000   -4.25155
273360.0000   -5.22066
273400.0000   -4.67096
273440.0000   -4.45967
273480.0000   -4.01190
273520.0000   -5.05989
273560.0000   -5.46600
273600.0000   -4.77584
273640.0000   -5.29174
273680.0000   -5.64864
273720.0000   -5.59047
273760.0000   -4.79734
273800.0000   -5.35087
273840.0000   -5.01110
273880.0000   -4.91276
273920.0000   -4.95223
273960.0000   -5.71354
274000.0000   -4.70582
274040.0000   -5.51801
274080.0000   -4.61530
274120.0000   -5.77778
274160.0000   -5.10264
274200.0000   -4.53865
274240.0000   -4.70551
274280.0000   -5.00570
274320.0000   -5.41869
274360.0000   -5.39204
274400.0000   -6.43599
274440.0000   -5.97331
274480.0000   -6.08168
274520.0000   -6.44553
274560.0000   -5.91770
274600.0000   -5.49625
274640.0000   -5.37033
274680.0000   -5.35228
274720.0000   -6.29434
274760.0000   -4.87838
274800.0000   -4.77806
274840.0000   -4.94846
274880.0000   -6.40629
274920.0000   -5.09465
274960.0000   -5.13163
275000.0000   -5.31993
275040.0000   -6.10011
275080.0000   -6.41563
275120.0000   -6.49793
275160.0000   -5.38660
275200.0000   -5.76017
275240.0000   -5.90565
275280.0000   -6.17208
275320.0000   -5.83393
275360.0000   -5.96063
275400.0000   -6.61115
275440.0000   -5.30255
275480.0000   -5.52971
275520.0000   -5.40831
275560.0000   -6.13876
275600.0000   -6.24216
275640.0000   -4.77996
275680.0000   -5.25750
275720.0000   -4.51544
275760.0000   -5.21113
275800.0000   -5.35043
275840.0000   -4.24387
275880.0000   -5.11357
275920.0000   -6.06065
275960.0000   -5.65649
276000.0000   -6.46807
276040.0000   -5.90280
276080.0000   -6.49714
276120.0000   -5.25047
276160.0000   -6.67406
276200.0000   -6.54678
276240.0000   -5.83190
276280.0000   -5.98780
276320.0000   -6.54175
276360.0000   -5.53417
276400.0000   -5.58853
276440.0000   -6.59664
276480.0000   -6.41817
276520.0000   -5.60331
276560.0000   -5.93590
276600.0000   -6.05484
276640.0000   -5.08091
276680.0000   -5.40334
276720.0000   -5.38997
276760.0000   -5.11907
276800.0000   -4.95777
276840.0000   -5.21498
276880.0000   -6.00126
276920.0000   -5.77946
276960.0000   -5.76269
277000.0000   -6.05549
277040.0000   -4.86409
277080.0000   -5.61042
277120.0000   -5.32925
277160.0000   -5.31614
277200.0000   -5.10582
277240.0000   -5.67337
277280.0000   -5.95221
277320.0000   -5.38882
277360.0000   -5.57051
277400.0000   -5.18656
277440.0000   -5.90194
277480.0000   -4.98703
277520.0000   -5.44244
277560.0000   -5.78080
277600.0000   -6.07289
277640.0000   -6.21489
277680.0000   -5.63158
277720.0000   -5.83773
277760.0000   -5.40646
277800.0000   -5.01465
277840.0000   -5.67077
277880.0000   -5.61446
277920.0000   -5.65259
277960.0000   -5.32418
278000.0000   -4.98745
278040.0000   -5.46289
278080.0000   -5.45029
278120.0000   -5.70860
278160.0000   -5.24020
278200.0000   -5.31938
278240.0000   -5.60306
278280.0000   -5.50648
278320.0000   -6.01866
278360.0000   -5.53167
278400.0000   -4.92793
278440.0000   -5.38438
278480.0000   -5.61837
278520.0000   -5.84291
278560.0000   -5.16118
278600.0000   -5.74867
278640.0000   -5.97714
278680.0000   -4.97082
278720.0000   -5.79997
278760.0000   -5.35843
278800.0000   -5.41590
278840.0000   -5.70003
278880.0000   -5.60427
278920.0000   -5.23476
278960.0000   -5.91070
279000.0000   -5.05189
279040.0000   -5.72664
279080.0000   -5.23796
279120.0000   -6.14968
279160.0000   -5.59042
279200.0000   -5.90946
279240.0000   -6.15937
279280.0000   -7.08170
279320.0000   -5.41332
279360.0000   -5.78830
279400.0000   -5.32719
279440.0000   -5.28780
279480.0000   -5.16917
279520.0000   -5.23973
279560.0000   -5.89560
279600.0000   -6.03192
279640.0000   -5.83626
279680.0000   -6.04485
279720.0000   -6.01373
279760.0000   -6.13557
279800.0000   -6.81261
279840.0000   -6.23630
279880.0000   -6.73807
279920.0000   -4.96002
279960.0000   -5.92996
280000.0000   -6.69408
280040.0000   -6.34808
280080.0000   -5.26617
280120.0000   -5.27167
280160.0000   -5.63881
280200.0000   -5.94600
280240.0000   -5.48393
280280.0000   -6.14880
280320.0000   -5.44341
280360.0000   -5.30330
280400.0000   -4.76260
280440.0000   -5.21016
280480.0000   -5.47428
280520.0000   -4.76069
280560.0000   -5.18082
280600.0000   -4.99385
280640.0000   -5.85254
280680.0000   -5.31969
280720.0000   -4.86360
280760.0000   -5.39475
280800.0000   -5.22131
280840.0000   -5.67686
280880.0000   -6.45748
280920.0000   -5.95890
280960.0000   -6.31914
281000.0000   -5.73506
281040.0000   -5.23381
281080.0000   -6.71477
281120.0000   -5.49766
281160.0000   -4.93782
281200.0000   -5.65635
281240.0000   -5.22936
281280.0000   -5.31500
281320.0000   -4.70979
281360.0000   -5.21136
281400.0000   -6.22382
281440.0000   -6.04548
281480.0000   -6.15466
281520.0000   -4.64694
281560.0000   -4.77949
281600.0000   -5.76149
281640.0000   -5.31868
281680.0000   -5.98261
281720.0000   -4.92600
281760.0000   -6.09079
281800.0000   -5.44680
281840.0000   -5.33512
281880.0000   -5.12391
281920.0000   -5.46622
281960.0000   -4.96107
282000.0000   -4.85115
282040.0000   -5.80516
282080.0000   -6.42431
282120.0000   -5.45447
282160.0000   -5.77525
282200.0000   -5.55983
282240.0000   -6.07265
282280.0000   -5.93599
282320.0000   -6.14098
282360.0000   -6.25320
282400.0000   -5.70616
282440.0000   -5.37328
282480.0000   -5.60762
282520.0000   -5.43318
282560.0000   -5.13886
282600.0000   -6.21607
282640.0000   -5.89008
282680.0000   -5.33016
282720.0000   -5.23003
282760.0000   -5.38497
282800.0000   -6.08705
282840.0000   -5.70908
282880.0000   -5.48052
282920.0000   -6.54842
282960.0000   -6.94252
283000.0000   -5.82087
283040.0000   -5.84019
283080.0000   -5.18501
283120.0000   -5.64465
283160.0000   -6.07604
283200.0000   -5.47148
283240.0000   -5.68557
283280.0000   -5.12834
283320.0000   -4.56055
283360.0000   -4.17546
283400.0000   -4.41334
283440.0000   -3.64913
283480.0000   -4.43409
283520.0000   -4.00090
283560.0000   -5.20849
283600.0000   -4.76877
283640.0000   -4.93441
283680.0000   -4.11206
283720.0000   -4.81367
283760.0000   -5.40384
283800.0000   -5.32431
283840.0000   -4.47215
283880.0000   -6.45575
283920.0000   -5.82397
283960.0000   -5.37547
284000.0000   -5.70614
284040.0000   -6.89149
284080.0000   -5.91114
284120.0000   -6.28147
284160.0000   -5.47551
284200.0000   -5.18125
284240.0000   -5.58819
284280.0000   -4.90944
284320.0000   -4.90291
284360.0000   -5.82674
284400.0000   -6.11247
284440.0000   -5.36066
284480.0000   -5.08437
284520.0000   -4.29727
284560.0000   -5.98270
284600.0000   -4.95243
284640.0000   -5.36867
284680.0000   -6.72790
284720.0000   -5.26557
284760.0000   -4.80691
284800.0000   -4.59427
284840.0000   -4.77030
284880.0000   -5.65684
284920.0000   -5.92032
284960.0000   -5.44853
285000.0000   -5.78549
285040.0000   -5.36870
285080.0000   -5.95455
285120.0000   -5.73732
285160.0000   -5.66090
285200.0000   -6.08666
285240.0000   -5.38456
285280.0000   -4.47251
285320.0000   -5.34712
285360.0000   -4.95403
285400.0000   -4.17209
285440.0000   -4.86263
285480.0000   -5.04187
285520.0000   -5.88778
285560.0000   -5.83281
285600.0000   -6.08142
285640.0000   -4.98188
285680.0000   -5.22970
285720.0000   -5.90907
285760.0000   -5.71511
285800.0000   -5.04893
285840.0000   -6.22323
285880.0000   -5.75704
285920.0000   -5.83260
285960.0000   -6.23746
286000.0000   -6.73848
286040.0000   -6.01557
286080.0000   -5.45403
286120.0000   -4.15910
286160.0000   -5.17306
286200.0000   -5.59277
286240.0000   -5.24312
286280.0000   -5.80751
286320.0000   -5.61125
286360.0000   -4.61667
286400.0000   -5.78508
286440.0000   -5.53208
286480.0000   -5.24988
286520.0000   -5.56626
286560.0000   -6.52059
286600.0000   -5.01445
286640.0000   -4.75997
286680.0000   -5.69410
286720.0000   -5.94264
286760.0000   -5.95125
286800.0000   -6.42866
286840.0000   -5.26068
286880.0000   -5.81026
286920.0000   -5.54602
286960.0000   -6.71938
287000.0000   -5.87018
287040.0000   -6.79620
287080.0000   -4.81202
287120.0000   -5.14552
287160.0000   -5.90496
287200.0000   -5.67007
287240.0000   -6.55781
287280.0000   -6.61466
287320.0000   -5.62057
287360.0000   -5.26672
287400.0000   -4.37463
287440.0000   -5.78915
287480.0000   -5.42728
287520.0000   -5.10005
287560.0000   -5.83870
287600.0000   -5.62264
287640.0000   -6.72009
287680.0000   -5.95466
287720.0000   -6.12219
287760.0000   -5.94435
287800.0000   -6.29667
287840.0000   -5.46975
287880.0000   -5.34675
287920.0000   -5.60020
287960.0000   -5.16544
288000.0000   -6.02992
288040.0000   -6.82443
288080.0000   -6.43305
288120.0000   -5.84807
288160.0000   -5.50770
288200.0000   -5.69329
288240.0000   -5.76726
288280.0000   -5.40385
288320.0000   -6.55144
288360.0000   -5.23441
288400.0000   -5.30538
288440.0000   -5.59110
288480.0000   -6.17329
288520.0000   -5.95493
288560.0000   -6.05336
288600.0000   -5.28368
288640.0000   -6.13371
288680.0000   -6.28744
288720.0000   -6.36883
288760.0000   -6.28976
288800.0000   -5.82760
288840.0000   -5.87945
288880.0000   -6.45026
288920.0000   -6.12783
288960.0000   -6.26815
289000.0000   -5.76908
289040.0000   -5.88906
289080.0000   -5.69082
289120.0000   -5.86104
289160.0000   -5.57238
289200.0000   -4.86149
289240.0000   -5.80130
289280.0000   -5.38522
289320.0000   -4.35872
289360.0000   -5.80214
289400.0000   -5.48189
289440.0000   -5.43741
289480.0000   -5.60280
289520.0000   -5.89249
289560.0000   -6.59399
289600.0000   -6.53511
289640.0000   -5.99332
289680.0000   -5.42584
289720.0000   -5.88207
289760.0000   -6.59144
289800.0000   -5.16892
289840.0000   -5.97932
289880.0000   -5.58138
289920.0000   -6.50379
289960.0000   -5.79710
290000.0000   -5.98230
290040.0000   -5.41809
290080.0000   -5.45526
290120.0000   -5.91272
290160.0000   -6.22728
290200.0000   -5.68041
290240.0000   -6.01714
290280.0000   -5.78160
290320.0000   -5.86030
290360.0000   -4.81063
290400.0000   -5.81989
290440.0000   -4.18782
290480.0000   -5.31570
290520.0000   -6.37247
290560.0000   -5.39497
290600.0000   -5.14392
290640.0000   -5.22683
290680.0000   -5.06869
290720.0000   -4.79709
290760.0000   -3.96873
290800.0000   -5.52524
290840.0000   -6.06992
290880.0000   -5.10370
290920.0000   -5.24764
290960.0000   -6.23757
291000.0000   -6.19950
291040.0000   -5.31217
291080.0000   -6.23033
291120.0000   -6.42933
291160.0000   -5.92555
291200.0000   -5.05220
291240.0000   -5.87733
291280.0000   -5.34085
291320.0000   -5.42677
291360.0000   -5.11216
291400.0000   -5.79106
291440.0000   -4.71112
291480.0000   -5.51456
291520.0000   -5.43475
291560.0000   -5.42308
291600.0000   -5.36289
291640.0000   -4.28994
291680.0000   -5.01220
291720.0000   -5.14251
291760.0000   -4.51354
291800.0000   -5.22554
291840.0000   -5.21065
291880.0000   -5.67673
291920.0000   -5.42518
291960.0000   -5.50022
292000.0000   -5.86497
292040.0000   -5.56506
292080.0000   -5.11672
292120.0000   -5.22897
292160.0000   -6.17578
292200.0000   -5.78539
292240.0000   -5.26252
292280.0000   -5.43358
292320.0000   -5.35925
292360.0000   -5.89857
292400.0000   -4.93266
292440.0000   -5.03528
292480.0000   -4.25856
292520.0000   -5.43097
292560.0000   -4.75752
292600.0000   -5.64297
292640.0000   -5.42668
292680.0000   -5.32771
292720.0000   -4.98658
292760.0000   -5.70740
292800.0000   -4.94619
292840.0000   -5.24584
292880.0000   -6.24531
292920.0000   -5.73766
292960.0000   -5.04146
293000.0000   -4.70935
293040.0000   -5.51289
293080.0000   -5.14933
293120.0000   -4.78123
293160.0000   -4.79017
293200.0000   -5.29198
293240.0000   -5.43229
293280.0000   -5.52189
293320.0000   -4.57964
293360.0000   -3.88181
293400.0000   -4.63348
293440.0000   -4.37722
293480.0000   -3.92719
293520.0000   -4.83943
293560.0000   -4.78023
293600.0000   -4.99027
293640.0000   -5.49859
293680.0000   -4.72826
293720.0000   -4.71446
293760.0000   -5.23529
293800.0000   -6.07942
293840.0000   -5.92547
293880.0000   -5.60949
293920.0000   -5.64497
293960.0000   -6.44894
294000.0000   -5.51794
294040.0000   -6.02381
294080.0000   -5.46862
294120.0000   -5.78055
294160.0000   -5.69729
294200.0000   -5.58719
294240.0000   -5.90937
294280.0000   -5.23051
294320.0000   -5.76048
294360.0000   -5.70023
294400.0000   -6.64003
294440.0000   -6.93134
294480.0000   -6.27299
294520.0000   -4.91886
294560.0000   -4.77820
294600.0000   -5.50521
294640.0000   -4.82004
294680.0000   -5.64926
294720.0000   -6.10131
294760.0000   -6.29987
294800.0000   -6.80949
294840.0000   -4.38087
294880.0000   -4.67331
294920.0000   -5.11832
294960.0000   -5.49235
295000.0000   -5.27330
295040.0000   -5.40936
295080.0000   -5.15207
295120.0000   -5.49225
295160.0000   -5.02298
295200.0000   -5.02715
295240.0000   -4.76900
295280.0000   -4.89326
295320.0000   -5.56887
295360.0000   -5.41498
295400.0000   -5.70521
295440.0000   -4.83239
295480.0000   -4.49844
295520.0000   -5.10022
295560.0000   -4.95518
295600.0000   -5.94059
295640.0000   -4.88157
295680.0000   -5.07918
295720.0000   -5.19050
295760.0000   -5.32398
295800.0000   -4.64119
295840.0000   -5.62943
295880.0000   -6.16869
295920.0000   -6.24659
295960.0000   -6.16440
296000.0000   -5.98429
296040.0000   -5.25360
296080.0000   -4.78727
296120.0000   -4.41148
296160.0000   -5.76306
296200.0000   -4.50981
296240.0000   -5.28840
296280.0000   -5.50379
296320.0000   -4.89732
296360.0000   -4.82884
296400.0000   -5.44698
296440.0000   -5.12884
296480.0000   -6.11411
296520.0000   -4.75153
296560.0000   -5.56659
296600.0000   -5.45280
296640.0000   -5.68832
296680.0000   -5.10072
296720.0000   -5.95679
296760.0000   -5.78131
296800.0000   -5.65016
296840.0000   -6.36803
296880.0000   -6.12902
296920.0000   -5.35318
296960.0000   -5.56336
297000.0000   -5.53717
297040.0000   -5.26669
297080.0000   -5.21532
297120.0000   -5.73745
297160.0000   -5.55710
297200.0000   -5.81641
297240.0000   -6.23446
297280.0000   -5.47330
297320.0000   -5.51935
297360.0000   -5.71534
297400.0000   -6.26847
297440.0000   -6.18396
297480.0000   -6.08021
297520.0000   -5.45859
297560.0000   -5.12640
297600.0000   -5.45139
297640.0000   -4.71601
297680.0000   -5.45270
297720.0000   -5.02541
297760.0000   -5.78132
297800.0000   -4.94594
297840.0000   -4.92346
297880.0000   -4.82894
297920.0000   -4.96772
297960.0000   -5.28013
298000.0000   -5.73669
298040.0000   -5.33636
298080.0000   -5.23971
298120.0000   -5.38822
298160.0000   -5.45075
298200.0000   -6.48596
298240.0000   -5.35411
298280.0000   -4.55688
298320.0000   -5.49082
298360.0000   -6.15947
298400.0000   -4.97812
298440.0000   -4.38281
298480.0000   -5.78526
298520.0000   -5.49891
298560.0000   -5.46942
298600.0000   -5.52800
298640.0000   -5.16637
298680.0000   -6.77438
298720.0000   -5.37300
298760.0000   -6.39923
298800.0000   -5.53860
298840.0000   -6.39264
298880.0000   -5.63953
298920.0000   -6.05645
298960.0000   -5.18003
299000.0000   -6.13068
299040.0000   -5.09454
299080.0000   -5.49637
299120.0000   -4.98815
299160.0000   -6.03333
299200.0000   -4.41128
299240.0000   -5.56912
299280.0000   -5.92721
299320.0000   -5.18601
299360.0000   -5.23800
299400.0000   -6.24194
299440.0000   -5.57359
299480.0000   -5.13927
299520.0000   -5.59542
299560.0000   -4.53776
299600.0000   -4.71543
299640.0000   -4.91294
299680.0000   -4.09270
299720.0000   -5.54453
299760.0000   -5.17141
299800.0000   -5.72858
299840.0000   -5.94450
299880.0000   -5.06538
299920.0000   -4.90468
299960.0000   -5.07735
300000.0000   -5.27281
300040.0000   -5.56329
300080.0000   -5.86232
300120.0000   -5.69054
300160.0000   -5.58206
300200.0000   -5.79432
300240.0000   -4.91520
300280.0000   -5.56670
300320.0000   -5.24362
300360.0000   -5.40120
300400.0000   -5.44434
300440.0000   -6.00655
300480.0000   -6.33441
300520.0000   -6.06042
300560.0000   -4.77196
300600.0000   -5.14037
300640.0000   -5.20570
300680.0000   -5.95263
300720.0000   -5.63830
300760.0000   -6.29826
300800.0000   -5.77779
300840.0000   -5.13540
300880.0000   -5.73607
300920.0000   -4.64148
300960.0000   -5.13724
301000.0000   -5.20700
301040.0000   -4.96708
301080.0000   -5.21745
301120.0000   -5.35819
301160.0000   -5.34254
301200.0000   -4.49360
301240.0000   -5.12135
301280.0000   -4.67520
301320.0000   -4.80297
301360.0000   -5.04089
301400.0000   -5.68675
301440.0000   -5.09458
301480.0000   -4.18145
301520.0000   -5.31817
301560.0000   -5.94057
301600.0000   -4.88518
301640.0000   -4.58739
301680.0000   -4.84035
301720.0000   -5.54401
301760.0000   -4.81678
301800.0000   -5.26365
301840.0000   -5.52210
301880.0000   -6.00480
301920.0000   -4.56154
301960.0000   -4.99004
302000.0000   -4.84205
302040.0000   -5.12147
302080.0000   -4.75291
302120.0000   -5.20229
302160.0000   -5.16751
302200.0000   -5.26073
302240.0000   -5.47819
302280.0000   -5.36002
302320.0000   -5.15178
302360.0000   -5.08450
302400.0000   -5.73757
302440.0000   -5.10059
302480.0000   -4.83588
302520.0000   -5.08371
302560.0000   -5.43233
302600.0000   -5.13478
302640.0000   -5.01324
302680.0000   -5.45872
302720.0000   -5.06732
302760.0000   -5.32870
302800.0000   -5.38311
302840.0000   -5.20320
302880.0000   -5.38132
302920.0000   -5.13567
302960.0000   -5.15508
303000.0000   -4.82252
303040.0000   -4.42656
303080.0000   -4.96377
303120.0000   -5.71022
303160.0000   -5.57108
303200.0000   -5.75507
303240.0000   -4.89543
303280.0000   -5.28121
303320.0000   -5.45520
303360.0000   -5.38597
303400.0000   -5.02309
303440.0000   -5.92466
303480.0000   -5.47516
303520.0000   -5.48284
303560.0000   -5.14228
303600.0000   -4.80248
303640.0000   -5.29005
303680.0000   -5.36871
303720.0000   -4.27021
303760.0000   -4.73240
303800.0000   -4.98075
303840.0000   -6.10346
303880.0000   -5.03752
303920.0000   -4.65965
303960.0000   -4.62176
304000.0000   -5.99296
304040.0000   -4.84497
304080.0000   -4.79359
304120.0000   -5.13383
304160.0000   -4.96303
304200.0000   -5.17580
304240.0000   -5.39346
304280.0000   -5.32785
304320.0000   -5.03920
304360.0000   -4.55285
304400.0000   -4.69775
304440.0000   -4.80426
304480.0000   -5.14636
304520.0000   -4.58162
304560.0000   -4.43302
304600.0000   -4.90833
304640.0000   -4.82450
304680.0000   -5.08677
304720.0000   -4.38659
304760.0000   -5.29785
304800.0000   -4.41945
304840.0000   -4.95448
304880.0000   -5.94667
304920.0000   -5.40581
304960.0000   -5.17681
305000.0000   -4.87516
305040.0000   -5.55235
305080.0000   -5.25339
305120.0000   -4.57859
305160.0000   -5.02167
305200.0000   -4.48752
305240.0000   -4.34743
305280.0000   -4.92310
305320.0000   -3.70749
305360.0000   -4.88551
305400.0000   -5.13853
305440.0000   -4.66184
305480.0000   -4.17948
305520.0000   -4.99761
305560.0000   -5.16004
305600.0000   -4.94130
305640.0000   -5.30872
305680.0000   -5.09287
305720.0000   -4.36088
305760.0000   -4.59537
305800.0000   -4.45161
305840.0000   -5.03804
305880.0000   -4.95905
305920.0000   -5.50988
305960.0000   -3.80345
306000.0000   -5.09086
306040.0000   -5.12281
306080.0000   -5.92964
306120.0000   -5.12397
306160.0000   -5.07669
306200.0000   -5.97883
306240.0000   -4.88701
306280.0000   -5.07098
306320.0000   -5.08935
306360.0000   -4.79185
306400.0000   -5.81847
306440.0000   -5.40961
306480.0000   -5.90407
306520.0000   -4.85346
306560.0000   -5.01986
306600.0000   -6.15375
306640.0000   -5.47210
306680.0000   -5.43464
306720.0000   -5.03327
306760.0000   -5.73932
306800.0000   -5.70010
306840.0000   -5.65589
306880.0000   -5.24678
306920.0000   -4.76437
306960.0000   -4.96037
307000.0000   -4.58407
307040.0000   -6.10923
307080.0000   -5.32527
307120.0000   -4.98894
307160.0000   -5.58546
307200.0000   -5.87492
307240.0000   -4.57729
307280.0000   -5.76478
307320.0000   -4.84862
307360.0000   -4.90270
307400.0000   -4.36500
307440.0000   -4.38112
307480.0000   -4.82883
307520.0000   -5.47049
307560.0000   -5.62671
307600.0000   -5.85792
307640.0000   -5.99435
307680.0000   -5.76157
307720.0000   -5.35674
307760.0000   -5.74293
307800.0000   -5.67361
307840.0000   -4.82919
307880.0000   -5.01296
307920.0000   -4.96042
307960.0000   -5.16456
308000.0000   -5.79895
308040.0000   -5.45265
308080.0000   -4.78747
308120.0000   -4.72602
308160.0000   -4.30570
308200.0000   -5.33852
308240.0000   -5.09536
308280.0000   -5.89174
308320.0000   -5.56206
308360.0000   -5.24013
308400.0000   -6.22782
308440.0000   -5.68605
308480.0000   -5.02208
308520.0000   -5.53304
308560.0000   -5.20629
308600.0000   -5.62184
308640.0000   -5.49735
308680.0000   -5.69191
308720.0000   -5.16903
308760.0000   -5.83331
308800.0000   -6.27842
308840.0000   -5.40857
308880.0000   -5.28991
308920.0000   -4.87563
308960.0000   -5.23057
309000.0000   -5.30523
309040.0000   -5.83626
309080.0000   -5.55536
309120.0000   -5.90965
309160.0000   -6.16222
309200.0000   -6.24883
309240.0000   -5.35243
309280.0000   -5.53025
309320.0000   -5.79643
309360.0000   -6.42919
309400.0000   -5.78814
309440.0000   -6.17092
309480.0000   -6.36905
309520.0000   -6.20918
309560.0000   -5.63602
309600.0000   -4.79852
309640.0000   -6.47947
309680.0000   -5.89159
309720.0000   -5.51701
309760.0000   -6.21069
309800.0000   -5.29770
309840.0000   -5.99963
309880.0000   -6.47792
309920.0000   -5.12575
309960.0000   -5.01983
310000.0000   -4.93960
310040.0000   -6.01729
310080.0000   -6.44376
310120.0000   -6.19533
310160.0000   -5.87207
310200.0000   -5.54839
310240.0000   -5.49598
310280.0000   -5.87944
310320.0000   -4.93397
310360.0000   -5.50874
310400.0000   -5.67431
310440.0000   -5.10671
310480.0000   -5.80596
310520.0000   -4.95374
310560.0000   -4.85509
310600.0000   -4.81212
310640.0000   -4.94161
310680.0000   -5.03532
310720.0000   -6.53941
310760.0000   -5.67485
310800.0000   -5.62652
310840.0000   -5.90427
310880.0000   -5.10884
310920.0000   -4.52250
310960.0000   -4.94638
311000.0000   -4.50142
311040.0000   -4.90746
311080.0000   -5.30746
311120.0000   -5.37572
311160.0000   -4.88081
311200.0000   -4.67948
311240.0000   -3.57520
311280.0000   -3.60124
311320.0000   -3.80570
311360.0000   -3.56141
311400.0000   -4.93902
311440.0000   -4.47238
311480.0000   -4.48722
311520.0000   -4.82987
311560.0000   -4.56974
311600.0000   -4.33327
311640.0000   -3.82013
311680.0000   -4.38416
311720.0000   -5.00335
311760.0000   -3.67549
311800.0000   -5.21372
311840.0000   -4.79633
311880.0000   -4.28952
311920.0000   -4.19394
311960.0000   -4.79699
312000.0000   -5.12626
312040.0000   -5.24872
312080.0000   -4.71124
312120.0000   -4.20512
312160.0000   -4.36037
312200.0000   -3.80492
312240.0000   -4.39547
312280.0000   -4.51115
312320.0000   -4.41346
312360.0000   -4.90743
312400.0000   -4.77438
312440.0000   -4.41047
312480.0000   -4.70080
312520.0000   -5.01662
312560.0000   -4.72278
312600.0000   -4.36424
312640.0000   -4.49025
312680.0000   -4.87117
312720.0000   -4.00902
312760.0000   -4.30286
312800.0000   -4.26368
312840.0000   -3.86142
312880.0000   -5.11742
312920.0000   -5.14048
312960.0000   -4.52323
313000.0000   -5.76654
313040.0000   -4.75930
313080.0000   -4.35131
313120.0000   -3.97422
313160.0000   -4.61625
313200.0000   -4.90270
313240.0000   -6.16539
313280.0000   -4.45752
313320.0000   -5.95977
313360.0000   -5.35472
313400.0000   -5.03536
313440.0000   -4.63169
313480.0000   -4.14901
313520.0000   -4.36010
313560.0000   -5.08780
313600.0000   -4.65705
313640.0000   -4.59105
313680.0000   -4.79654
313720.0000   -4.75083
313760.0000   -4.80454
313800.0000   -4.64011
313840.0000   -5.46849
313880.0000   -4.41968
313920.0000   -4.89277
313960.0000   -5.33130
314000.0000   -4.13089
314040.0000   -3.56638
314080.0000   -4.54341
314120.0000   -4.86257
314160.0000   -5.12511
314200.0000   -5.46464
314240.0000   -5.08382
314280.0000   -4.61072
314320.0000   -5.43549
314360.0000   -5.18014
314400.0000   -5.90275
314440.0000   -4.84969
314480.0000   -4.72822
314520.0000   -4.63434
314560.0000   -4.02287
314600.0000   -4.12853
314640.0000   -4.76744
314680.0000   -4.64005
314720.0000   -4.31617
314760.0000   -5.47718
314800.0000   -4.40440
314840.0000   -4.06296
314880.0000   -4.38865
314920.0000   -3.66675
314960.0000   -4.39480
315000.0000   -4.53089
315040.0000   -4.19610
315080.0000   -3.85670
315120.0000   -4.83709
315160.0000   -4.54092
315200.0000   -4.48619
315240.0000   -4.96654
315280.0000   -5.74583
315320.0000   -4.95188
315360.0000   -5.31525
315400.0000   -4.78293
315440.0000   -4.44895
315480.0000   -3.69941
315520.0000   -4.34619
315560.0000   -4.61733
315600.0000   -4.98785
315640.0000   -4.62662
315680.0000   -4.79554
315720.0000   -5.40140
315760.0000   -5.36119
315800.0000   -4.58482
315840.0000   -4.94647
315880.0000   -4.78620
315920.0000   -4.42615
315960.0000   -5.05309
316000.0000   -4.33655
316040.0000   -4.26881
316080.0000   -4.50602
316120.0000   -4.05123
316160.0000   -5.06648
316200.0000   -4.70850
316240.0000   -5.01469
316280.0000   -4.29270
316320.0000   -6.12840
316360.0000   -4.08143
316400.0000   -4.57191
316440.0000   -4.75281
316480.0000   -5.94452
316520.0000   -5.17329
316560.0000   -5.11972
316600.0000   -5.04906
316640.0000   -5.26141
316680.0000   -5.84204
316720.0000   -5.44597
316760.0000   -4.74060
316800.0000   -4.42472
316840.0000   -5.11974
316880.0000   -5.32091
316920.0000   -5.16347
316960.0000   -4.74014
317000.0000   -5.06132
317040.0000   -5.26040
317080.0000   -4.96866
317120.0000   -5.41756
317160.0000   -4.51196
317200.0000   -4.47846
317240.0000   -5.00394
317280.0000   -4.83398
317320.0000   -4.65460
317360.0000   -4.65382
317400.0000   -5.34367
317440.0000   -5.41097
317480.0000   -5.16618
317520.0000   -5.75247
317560.0000   -4.56868
317600.0000   -5.56447
317640.0000   -4.69002
317680.0000   -4.74285
317720.0000   -5.07182
317760.0000   -5.10981
317800.0000   -5.62675
317840.0000   -5.27374
317880.0000   -4.25886
317920.0000   -4.76881
317960.0000   -4.62213
318000.0000   -4.82769
318040.0000   -4.46172
318080.0000   -4.12242
318120.0000   -4.07312
318160.0000   -3.95473
318200.0000   -4.96547
318240.0000   -5.00503
318280.0000   -5.14249
318320.0000   -4.53511
318360.0000   -4.40930
318400.0000   -4.61662
318440.0000   -3.61803
318480.0000   -4.62418
318520.0000   -4.77802
318560.0000   -4.43820
318600.0000   -4.96459
318640.0000   -4.70155
318680.0000   -5.38528
318720.0000   -5.02644
318760.0000   -6.07912
318800.0000   -5.28331
318840.0000   -5.46920
318880.0000   -4.42125
318920.0000   -4.90046
318960.0000   -4.74742
319000.0000   -4.98637
319040.0000   -5.16279
319080.0000   -4.09120
319120.0000   -4.42553
319160.0000   -3.50723
319200.0000   -4.74012
319240.0000   -5.16696
319280.0000   -4.47793
319320.0000   -4.92666
319360.0000   -5.27943
319400.0000   -4.48346
319440.0000   -3.99634
319480.0000   -3.94331
319520.0000   -4.17729
319560.0000   -5.04232
319600.0000   -5.29998
319640.0000   -4.96037
319680.0000   -5.62293
319720.0000   -5.52175
319760.0000   -5.42906
319800.0000   -5.77324
319840.0000   -4.79626
319880.0000   -3.90993
319920.0000   -4.94094
319960.0000   -3.97540
320000.0000   -4.86742
320040.0000   -4.87285
320080.0000   -5.29394
320120.0000   -5.10143
320160.0000   -5.25077
320200.0000   -5.80496
320240.0000   -6.16565
320280.0000   -4.81619
320320.0000   -4.02636
320360.0000   -4.35932
320400.0000   -4.37579
320440.0000   -4.69276
320480.0000   -5.48413
320520.0000   -4.57471
320560.0000   -4.52817
320600.0000   -4.93800
320640.0000   -4.57194
320680.0000   -4.95104
320720.0000   -4.74134
320760.0000   -5.46048
320800.0000   -4.84761
320840.0000   -4.80053
320880.0000   -5.96888
320920.0000   -4.67911
320960.0000   -4.12206
321000.0000   -3.84719
321040.0000   -3.85877
321080.0000   -4.82119
321120.0000   -5.35214
321160.0000   -4.98239
321200.0000   -4.39919
321240.0000   -4.83634
321280.0000   -5.24235
321320.0000   -4.80462
321360.0000   -5.82918
321400.0000   -5.25355
321440.0000   -5.35351
321480.0000   -5.00801
321520.0000   -5.23198
321560.0000   -4.01888
321600.0000   -3.76099
321640.0000   -4.83405
321680.0000   -4.37782
321720.0000   -4.26458
321760.0000   -3.97937
321800.0000   -4.33065
321840.0000   -4.90966
321880.0000   -4.57398
321920.0000   -4.88052
321960.0000   -4.94599
322000.0000   -4.47932
322040.0000   -4.96955
322080.0000   -5.74240
322120.0000   -4.92992
322160.0000   -4.63827
322200.0000   -4.19299
322240.0000   -4.92587
322280.0000   -4.52384
322320.0000   -4.97327
322360.0000   -4.01864
322400.0000   -5.15238
322440.0000   -4.28826
322480.0000   -4.26581
322520.0000   -4.33274
322560.0000   -4.23546
322600.0000   -5.54101
322640.0000   -4.61182
322680.0000   -5.19604
322720.0000   -4.97115
322760.0000   -4.66840
322800.0000   -5.33979
322840.0000   -4.83906
322880.0000   -4.16560
322920.0000   -4.76399
322960.0000   -4.27824
323000.0000   -5.17866
323040.0000   -5.04754
323080.0000   -5.30386
323120.0000   -5.19410
323160.0000   -5.88164
323200.0000   -4.85779
323240.0000   -5.30117
323280.0000   -5.33339
323320.0000   -5.60459
323360.0000   -5.97989
323400.0000   -4.35743
323440.0000   -5.20655
323480.0000   -4.82360
323520.0000   -4.85966
323560.0000   -4.47779
323600.0000   -6.01894
323640.0000   -5.17728
323680.0000   -5.49820
323720.0000   -5.62920
323760.0000   -5.88854
323800.0000   -4.85219
323840.0000   -5.53196
323880.0000   -5.42510
323920.0000   -4.65114
323960.0000   -5.49902
324000.0000   -5.71992
324040.0000   -4.90364
324080.0000   -5.17204
324120.0000   -4.41019
324160.0000   -4.02766
324200.0000   -3.96940
324240.0000   -5.43539
324280.0000   -5.06823
324320.0000   -4.62247
324360.0000   -5.59211
324400.0000   -4.73561
324440.0000   -5.19079
324480.0000   -5.18665
324520.0000   -5.27971
324560.0000   -4.48039
324600.0000   -5.17341
324640.0000   -5.60289
324680.0000   -5.47977
324720.0000   -5.42135
324760.0000   -5.38605
324800.0000   -5.80116
324840.0000   -5.79663
324880.0000   -5.42381
324920.0000   -5.49422
324960.0000   -5.31407
325000.0000   -5.60952
325040.0000   -5.38068
325080.0000   -5.52780
325120.0000   -5.48343
325160.0000   -5.28234
325200.0000   -4.86259
325240.0000   -5.32537
325280.0000   -4.92521
325320.0000   -4.87354
325360.0000   -4.88516
325400.0000   -4.89810
325440.0000   -4.48316
325480.0000   -5.47229
325520.0000   -4.45545
325560.0000   -5.09793
325600.0000   -4.86460
325640.0000   -3.82642
325680.0000   -5.44421
325720.0000   -4.62211
325760.0000   -4.79251
325800.0000   -4.53830
325840.0000   -4.59929
325880.0000   -4.26678
325920.0000   -3.86642
325960.0000   -4.83678
326000.0000   -4.64555
326040.0000   -5.14223
326080.0000   -4.49705
326120.0000   -4.73537
326160.0000   -5.43046
326200.0000   -6.22619
326240.0000   -5.08359
326280.0000   -5.49439
326320.0000   -5.05910
326360.0000   -5.83636
326400.0000   -4.92805
326440.0000   -4.78006
326480.0000   -5.00701
326520.0000   -5.28607
326560.0000   -6.07981
326600.0000   -5.00515
326640.0000   -5.57472
326680.0000   -4.47228
326720.0000   -4.78186
326760.0000   -4.66750
326800.0000   -5.20654
326840.0000   -5.49796
326880.0000   -5.53355
326920.0000   -5.33294
326960.0000   -5.46506
327000.0000   -4.52024
327040.0000   -5.23071
327080.0000   -4.74194
327120.0000   -5.21285
327160.0000   -5.90692
327200.0000   -5.96727
327240.0000   -4.78548
327280.0000   -4.23368
327320.0000   -4.67222
327360.0000   -4.75893
327400.0000   -4.22712
327440.0000   -5.43181
327480.0000   -4.44434
327520.0000   -4.09406
327560.0000   -3.92404
327600.0000   -4.04229
327640.0000   -3.77530
327680.0000   -3.38556
327720.0000   -3.22786
327760.0000   -3.61307
327800.0000   -3.43994
327840.0000   -4.22900
327880.0000   -4.22750
327920.0000   -4.16214
327960.0000   -4.72019
328000.0000   -4.56648
328040.0000   -4.51025
328080.0000   -4.50544
328120.0000   -5.03976
328160.0000   -5.10565
328200.0000   -4.87197
328240.0000   -5.02449
328280.0000   -4.74172
328320.0000   -4.47889
328360.0000   -4.10062
328400.0000   -4.94622
328440.0000   -5.28218
328480.0000   -4.91667
328520.0000   -4.94331
328560.0000   -5.57114
328600.0000   -5.79235
328640.0000   -5.08865
328680.0000   -5.53488
328720.0000   -5.18341
328760.0000   -4.74062
328800.0000   -4.54972
328840.0000   -5.48176
328880.0000   -4.92517
328920.0000   -5.29479
328960.0000   -5.56995
329000.0000   -4.43499
329040.0000   -5.23692
329080.0000   -5.85140
329120.0000   -5.23075
329160.0000   -5.20183
329200.0000   -4.20277
329240.0000   -5.51199
329280.0000   -4.53560
329320.0000   -4.93975
329360.0000   -4.97504
329400.0000   -6.21935
329440.0000   -5.58387
329480.0000   -5.25321
329520.0000   -5.73002
329560.0000   -5.46894
329600.0000   -5.99318
329640.0000   -5.68521
329680.0000   -5.36034
329720.0000   -5.24230
329760.0000   -4.95333
329800.0000   -4.11508
329840.0000   -4.83834
329880.0000   -4.71417
329920.0000   -4.45085
329960.0000   -4.51587
330000.0000   -4.27457
330040.0000   -4.63546
330080.0000   -4.54616
330120.0000   -4.08527
330160.0000   -4.72038
330200.0000   -4.72885
330240.0000   -4.44656
330280.0000   -5.47696
330320.0000   -4.27250
330360.0000   -4.94374
330400.0000   -5.77753
330440.0000   -4.91435
330480.0000   -5.88803
330520.0000   -4.76487
330560.0000   -3.88489
330600.0000   -4.64332
330640.0000   -5.14595
330680.0000   -4.63772
330720.0000   -4.63793
330760.0000   -4.57775
330800.0000   -5.19514
330840.0000   -5.52515
330880.0000   -6.49763
330920.0000   -4.97980
330960.0000   -4.62924
331000.0000   -4.33317
331040.0000   -4.03961
331080.0000   -5.00935
331120.0000   -4.85169
331160.0000   -5.21705
331200.0000   -5.27096
331240.0000   -4.70521
331280.0000   -5.04125
331320.0000   -4.53245
331360.0000   -5.26973
331400.0000   -4.74419
331440.0000   -5.47231
331480.0000   -5.39006
331520.0000   -4.17092
331560.0000   -4.39144
331600.0000   -4.58795
331640.0000   -5.16536
331680.0000   -4.56668
331720.0000   -4.86216
331760.0000   -5.47048
331800.0000   -4.03757
331840.0000   -3.24951
331880.0000   -4.06030
331920.0000   -4.23138
331960.0000   -4.41666
332000.0000   -4.68114
332040.0000   -4.82410
332080.0000   -4.39495
332120.0000   -4.86950
332160.0000   -5.28953
332200.0000   -4.72735
332240.0000   -4.67316
332280.0000   -4.19167
332320.0000   -4.20059
332360.0000   -5.25355
332400.0000   -4.70156
332440.0000   -5.47803
332480.0000   -5.67738
332520.0000   -5.86244
332560.0000   -5.91654
332600.0000   -5.48435
332640.0000   -6.22837
332680.0000   -6.18601
332720.0000   -5.10264
332760.0000   -4.87250
332800.0000   -5.33782
332840.0000   -4.97174
332880.0000   -5.57038
332920.0000   -4.79175
332960.0000   -5.74738
333000.0000   -5.60046
333040.0000   -5.03153
333080.0000   -5.24199
333120.0000   -5.49510
333160.0000   -5.94906
333200.0000   -5.11162
333240.0000   -5.52317
333280.0000   -5.16562
333320.0000   -5.62465
333360.0000   -5.42005
333400.0000   -5.09840
333440.0000   -5.28563
333480.0000   -4.40136
333520.0000   -4.67684
333560.0000   -4.55986
333600.0000   -4.28423
333640.0000   -4.04012
333680.0000   -4.29770
333720.0000   -4.09438
333760.0000   -4.13729
333800.0000   -5.03169
333840.0000   -4.71725
333880.0000   -4.73306
333920.0000   -5.39077
333960.0000   -4.04193
334000.0000   -4.75109
334040.0000   -4.29995
334080.0000   -4.19909
334120.0000   -4.13043
334160.0000   -3.33864
334200.0000   -4.46900
334240.0000   -4.45773
334280.0000   -3.68891
334320.0000   -4.16571
334360.0000   -5.15794
334400.0000   -4.47957
334440.0000   -4.71755
334480.0000   -4.24098
334520.0000   -3.69239
334560.0000   -4.64208
334600.0000   -4.19360
334640.0000   -4.98103
334680.0000   -4.68996
334720.0000   -4.25466
334760.0000   -3.94328
334800.0000   -3.96313
334840.0000   -4.96092
334880.0000   -5.22455
334920.0000   -4.98707
334960.0000   -4.41716
335000.0000   -4.31365
335040.0000   -4.85902
335080.0000   -4.43946
335120.0000   -4.49557
335160.0000   -4.48604
335200.0000   -4.52977
335240.0000   -4.27092
335280.0000   -4.90200
335320.0000   -4.02710
335360.0000   -4.98197
335400.0000   -4.39850
335440.0000   -4.51086
335480.0000   -4.05921
335520.0000   -4.06611
335560.0000   -3.87536
335600.0000   -4.20666
335640.0000   -4.80789
335680.0000   -4.12751
335720.0000   -4.00720
335760.0000   -3.88850
335800.0000   -3.92657
335840.0000   -3.61963
335880.0000   -4.36368
335920.0000   -4.67998
335960.0000   -4.30190
336000.0000   -4.68313
336040.0000   -4.63884
336080.0000   -5.87133
336120.0000   -4.81077
336160.0000   -4.90727
336200.0000   -4.58591
336240.0000   -4.38255
336280.0000   -4.92843
336320.0000   -4.85477
336360.0000   -4.64594
336400.0000   -5.44899
336440.0000   -4.82775
336480.0000   -5.04073
336520.0000   -4.01095
336560.0000   -4.02500
336600.0000   -4.04817
336640.0000   -3.36398
336680.0000   -3.40464
336720.0000   -3.92739
336760.0000   -3.63706
336800.0000   -3.16022
336840.0000   -2.95835
336880.0000   -3.23962
336920.0000   -3.70196
336960.0000   -4.37833
337000.0000   -3.76606
337040.0000   -4.17542
337080.0000   -4.70665
337120.0000   -4.40157
337160.0000   -3.79364
337200.0000   -3.77840
337240.0000   -4.10219
337280.0000   -3.87840
337320.0000   -4.76363
337360.0000   -4.76135
337400.0000   -4.20584
337440.0000   -4.37121
337480.0000   -3.81162
337520.0000   -4.51442
337560.0000   -4.48644
337600.0000   -4.17995
337640.0000   -4.33173
337680.0000   -3.93834
337720.0000   -4.76918
337760.0000   -4.53076
337800.0000   -4.87472
337840.0000   -4.83492
337880.0000   -4.53826
337920.0000   -4.54916
337960.0000   -4.54440
338000.0000   -4.68928
338040.0000   -3.98015
338080.0000   -5.05788
338120.0000   -3.96848
338160.0000   -4.30710
338200.0000   -5.26211
338240.0000   -4.76390
338280.0000   -5.16157
338320.0000   -5.06431
338360.0000   -4.95301
338400.0000   -5.35793
338440.0000   -4.94079
338480.0000   -4.68283
338520.0000   -5.24531
338560.0000   -5.66048
338600.0000   -4.73486
338640.0000   -5.54136
338680.0000   -4.16492
338720.0000   -4.81600
338760.0000   -5.44907
338800.0000   -5.03422
338840.0000   -5.64149
338880.0000   -5.63957
338920.0000   -5.21923
338960.0000   -4.76485
339000.0000   -4.29778
339040.0000   -4.03910
339080.0000   -4.78085
339120.0000   -5.11415
339160.0000   -5.44198
339200.0000   -4.74053
339240.0000   -4.77050
339280.0000   -4.64021
339320.0000   -4.32893
339360.0000   -4.12166
339400.0000   -5.29811
339440.0000   -4.01584
339480.0000   -4.64200
339520.0000   -4.28746
339560.0000   -3.91876
339600.0000   -3.61250
339640.0000   -4.76903
339680.0000   -4.90713
339720.0000   -4.68943
339760.0000   -5.17533
339800.0000   -5.15696
339840.0000   -5.61143
339880.0000   -5.15315
339920.0000   -5.99570
339960.0000   -5.03496
340000.0000   -4.34841
340040.0000   -4.92001
340080.0000   -4.89107
340120.0000   -3.95217
340160.0000   -4.18329
340200.0000   -5.04772
340240.0000   -4.75240
340280.0000   -4.47017
340320.0000   -4.72631
340360.0000   -4.83345
340400.0000   -5.03673
340440.0000   -4.89403
340480.0000   -4.68424
340520.0000   -4.27863
340560.0000   -5.55070
340600.0000   -4.46530
340640.0000   -5.79053
340680.0000   -4.07541
340720.0000   -4.65716
340760.0000   -4.97299
340800.0000   -5.07661
340840.0000   -4.76267
340880.0000   -5.05325
340920.0000   -4.24946
340960.0000   -4.22848
341000.0000   -5.23328
341040.0000   -5.02643
341080.0000   -5.72955
341120.0000   -4.79678
341160.0000   -4.09324
341200.0000   -4.61505
341240.0000   -5.15285
341280.0000   -3.96530
341320.0000   -4.39062
341360.0000   -4.48758
341400.0000   -4.74083
341440.0000   -4.54741
341480.0000   -4.66626
341520.0000   -4.63927
341560.0000   -4.28912
341600.0000   -3.67958
341640.0000   -5.04867
341680.0000   -4.02212
341720.0000   -4.41771
341760.0000   -4.69065
341800.0000   -3.92883
341840.0000   -4.07319
341880.0000   -3.91765
341920.0000   -3.69019
341960.0000   -3.69933
342000.0000   -3.97204
342040.0000   -2.84444
342080.0000   -3.02794
342120.0000   -4.05589
342160.0000   -5.44649
342200.0000   -5.41189
342240.0000   -4.41116
342280.0000   -4.62259
342320.0000   -4.81676
342360.0000   -5.19208
342400.0000   -5.06455
342440.0000   -5.02621
342480.0000   -6.28456
342520.0000   -4.11661
342560.0000   -5.44106
342600.0000   -5.12915
342640.0000   -4.27072
342680.0000   -4.98805
342720.0000   -4.44946
342760.0000   -4.69736
342800.0000   -4.64260
342840.0000   -4.23381
342880.0000   -4.38099
342920.0000   -5.03146
342960.0000   -4.97361
343000.0000   -4.29710
343040.0000   -3.61440
343080.0000   -4.14083
343120.0000   -4.92881
343160.0000   -4.75372
343200.0000   -4.48445
343240.0000   -4.17001
343280.0000   -4.57144
343320.0000   -3.63058
343360.0000   -4.60347
343400.0000   -5.84175
343440.0000   -4.52848
343480.0000   -5.81151
343520.0000   -5.15454
343560.0000   -4.82984
343600.0000   -4.52841
343640.0000   -5.61455
343680.0000   -4.75210
343720.0000   -4.79929
343760.0000   -5.71874
343800.0000   -4.97637
343840.0000   -5.02114
343880.0000   -4.61896
343920.0000   -4.84727
343960.0000   -6.13861
344000.0000   -3.97232
344040.0000   -5.59601
344080.0000   -4.77497
344120.0000   -5.08156
344160.0000   -4.58178
344200.0000   -5.30468
344240.0000   -5.57648
344280.0000   -5.42842
344320.0000   -5.49890
344360.0000   -5.83617
344400.0000   -4.97849
344440.0000   -6.18058
344480.0000   -5.27507
344520.0000   -5.91747
344560.0000   -5.36874
344600.0000   -6.22275
344640.0000   -5.13023
344680.0000   -5.34276
344720.0000   -5.77908
344760.0000   -6.11673
344800.0000   -6.38439
344840.0000   -5.77563
344880.0000   -6.79241
344920.0000   -4.98808
344960.0000   -5.38812
345000.0000   -6.19372
345040.0000   -5.82389
345080.0000   -6.33077
345120.0000   -5.84894
345160.0000   -4.62957
345200.0000   -5.18740
345240.0000   -5.50732
345280.0000   -4.69145
345320.0000   -6.55266
345360.0000   -6.48579
345400.0000   -5.19259
345440.0000   -3.99822
345480.0000   -4.77695
345520.0000   -5.20400
345560.0000   -4.90359
345600.0000   -6.20480
345640.0000   -6.14604
345680.0000   -5.05247
345720.0000   -5.43995
345760.0000   -5.41619
345800.0000   -6.01738
345840.0000   -4.74739
345880.0000   -5.22548
345920.0000   -5.49288
345960.0000   -5.06250
346000.0000   -5.03328
346040.0000   -5.15065
346080.0000   -5.45349
346120.0000   -5.93832
346160.0000   -4.07822
346200.0000   -4.79803
346240.0000   -4.96394
346280.0000   -6.00052
346320.0000   -5.69073
346360.0000   -6.46883
346400.0000   -5.74248
346440.0000   -5.17310
346480.0000   -4.79425
346520.0000   -4.34916
346560.0000   -4.67939
346600.0000   -5.44517
346640.0000   -6.31430
346680.0000   -4.61970
346720.0000   -5.05847
346760.0000   -5.54238
346800.0000   -4.36529
346840.0000   -4.91779
346880.0000   -4.93454
346920.0000   -4.65364
346960.0000   -4.55444
347000.0000   -4.63410
347040.0000   -3.86707
347080.0000   -4.52771
347120.0000   -4.67241
347160.0000   -3.28143
347200.0000   -3.93212
347240.0000   -3.05614
347280.0000   -3.69445
347320.0000   -4.47489
347360.0000   -4.71909
347400.0000   -4.34425
347440.0000   -4.34424
347480.0000   -5.23536
347520.0000   -4.48112
347560.0000   -4.38854
347600.0000   -4.95340
347640.0000   -4.68287
347680.0000   -4.70184
347720.0000   -5.07469
347760.0000   -4.88460
347800.0000   -5.40466
347840.0000   -4.88109
347880.0000   -4.77294
347920.0000   -4.97754
347960.0000   -4.16710
348000.0000   -4.10015
348040.0000   -3.86887
348080.0000   -3.90170
348120.0000   -4.88460
348160.0000   -4.81533
348200.0000   -4.61564
348240.0000   -3.56736
348280.0000   -4.60985
348320.0000   -4.36584
348360.0000   -4.74279
348400.0000   -4.01410
348440.0000   -4.81837
348480.0000   -5.24081
348520.0000   -4.20064
348560.0000   -3.82939
348600.0000   -4.11504
348640.0000   -3.91448
348680.0000   -5.43779
348720.0000   -5.07918
348760.0000   -5.16665
348800.0000   -5.50916
348840.0000   -4.39301
348880.0000   -5.33646
348920.0000   -5.00873
348960.0000   -4.91490
349000.0000   -5.16606
349040.0000   -6.03168
349080.0000   -6.66186
349120.0000   -4.83206
349160.0000   -4.86753
349200.0000   -5.51756
349240.0000   -5.11721
349280.0000   -5.28148
349320.0000   -4.74717
349360.0000   -4.53561
349400.0000   -5.16874
349440.0000   -4.91173
349480.0000   -5.11736
349520.0000   -5.65120
349560.0000   -5.50044
349600.0000   -5.44514
349640.0000   -4.96588
349680.0000   -5.50219
349720.0000   -6.29148
349760.0000   -6.22548
349800.0000   -5.09354
349840.0000   -5.54002
349880.0000   -4.83541
349920.0000   -5.84706
349960.0000   -6.18420
350000.0000   -6.62263
350040.0000   -6.17480
350080.0000   -5.46679
350120.0000   -5.58260
350160.0000   -5.13457
350200.0000   -4.63087
350240.0000   -3.94133
350280.0000   -4.97885
350320.0000   -5.53421
350360.0000   -5.35575
350400.0000   -5.15638
350440.0000   -4.98988
350480.0000   -4.97692
350520.0000   -4.85591
350560.0000   -4.32915
350600.0000   -5.56436
350640.0000   -4.93238
350680.0000   -4.94611
350720.0000   -4.93475
350760.0000   -5.19589
350800.0000   -5.91966
350840.0000   -5.49367
350880.0000   -5.29967
350920.0000   -4.29258
350960.0000   -4.23135
351000.0000   -5.03805
351040.0000   -5.05911
351080.0000   -4.58507
351120.0000   -4.75082
351160.0000   -4.99676
351200.0000   -4.89407
351240.0000   -5.80866
351280.0000   -4.59163
351320.0000   -4.60261
351360.0000   -5.06375
351400.0000   -4.53852
351440.0000   -5.64190
351480.0000   -4.83110
351520.0000   -4.66917
351560.0000   -4.48034
351600.0000   -4.01879
351640.0000   -5.04178
351680.0000   -4.29511
351720.0000   -4.62462
351760.0000   -4.51850
351800.0000   -5.21255
351840.0000   -5.38640
351880.0000   -4.79506
351920.0000   -4.57920
351960.0000   -5.16898
352000.0000   -6.13576
352040.0000   -5.59192
352080.0000   -4.35332
352120.0000   -4.11868
352160.0000   -5.14150
352200.0000   -4.62421
352240.0000   -4.71276
352280.0000   -4.54148
352320.0000   -4.45252
352360.0000   -4.64417
352400.0000   -4.19004
352440.0000   -4.29833
352480.0000   -4.55523
352520.0000   -5.46779
352560.0000   -5.17847
352600.0000   -4.08048
352640.0000   -5.08426
352680.0000   -4.98060
352720.0000   -5.50403
352760.0000   -5.74754
352800.0000   -5.81602
352840.0000   -6.10518
352880.0000   -5.25676
352920.0000   -4.84244
352960.0000   -5.08070
353000.0000   -5.03671
353040.0000   -4.92713
353080.0000   -5.37046
353120.0000   -4.64828
353160.0000   -5.43893
353200.0000   -6.32272
353240.0000   -4.83257
353280.0000   -4.74933
353320.0000   -5.78335
353360.0000   -5.71632
353400.0000   -5.22518
353440.0000   -5.21042
353480.0000   -5.78478
353520.0000   -5.91514
353560.0000   -5.41901
353600.0000   -5.54146
353640.0000   -5.89504
353680.0000   -6.10789
353720.0000   -4.66077
353760.0000   -5.05367
353800.0000   -4.84025
353840.0000   -4.62660
353880.0000   -5.09185
353920.0000   -4.88824
353960.0000   -4.87934
354000.0000   -5.31296
354040.0000   -5.70623
354080.0000   -5.64004
354120.0000   -4.10822
354160.0000   -4.48420
354200.0000   -4.84550
354240.0000   -3.44982
354280.0000   -4.51940
354320.0000   -4.38786
354360.0000   -4.50124
354400.0000   -5.26907
354440.0000   -5.71726
354480.0000   -5.44487
354520.0000   -5.64690
354560.0000   -5.36452
354600.0000   -5.73866
354640.0000   -5.18702
354680.0000   -4.40756
354720.0000   -4.90244
354760.0000   -5.11845
354800.0000   -4.77410
354840.0000   -5.55651
354880.0000   -5.53870
354920.0000   -5.62007
354960.0000   -5.84736
355000.0000   -5.96115
355040.0000   -5.34309
355080.0000   -4.57064
355120.0000   -5.49330
355160.0000   -5.30225
355200.0000   -6.77190
355240.0000   -6.13520
355280.0000   -6.04364
355320.0000   -4.02013
355360.0000   -3.54937
355400.0000   -5.08104
355440.0000   -5.18943
355480.0000   -4.82419
355520.0000   -3.89068
355560.0000   -4.15569
355600.0000   -4.84525
355640.0000   -4.37881
355680.0000   -4.29910
355720.0000   -3.61183
355760.0000   -4.17762
355800.0000   -4.17680
355840.0000   -4.80873
355880.0000   -4.37051
355920.0000   -4.29816
355960.0000   -4.57417
356000.0000   -4.80857
356040.0000   -4.30117
356080.0000   -4.36917
356120.0000   -3.35918
356160.0000   -3.92652
356200.0000   -4.64629
356240.0000   -5.14032
356280.0000   -4.54424
356320.0000   -3.50058
356360.0000   -4.34495
356400.0000   -4.57124
356440.0000   -4.17437
356480.0000   -4.36431
356520.0000   -4.69416
356560.0000   -5.18994
356600.0000   -6.00058
356640.0000   -4.73551
356680.0000   -4.65405
356720.0000   -4.15962
356760.0000   -5.14850
356800.0000   -4.73257
356840.0000   -4.86790
356880.0000   -5.52325
356920.0000   -5.20908
356960.0000   -4.75363
357000.0000   -4.71050
357040.0000   -4.22337
357080.0000   -4.54590
357120.0000   -5.45145
357160.0000   -4.77761
357200.0000   -4.29081
357240.0000   -4.66266
357280.0000   -4.02638
357320.0000   -4.07657
357360.0000   -4.64499
357400.0000   -4.29514
357440.0000   -5.14727
357480.0000   -4.03483
357520.0000   -4.73769
357560.0000   -4.19578
357600.0000   -4.35771
357640.0000   -4.99352
357680.0000   -4.37386
357720.0000   -3.72464
357760.0000   -4.25178
357800.0000   -3.76598
357840.0000   -3.57564
357880.0000   -4.80975
357920.0000   -4.22503
357960.0000   -4.90957
358000.0000   -5.37270
358040.0000   -4.77883
358080.0000   -4.28021
358120.0000   -4.85337
358160.0000   -4.74310
358200.0000   -4.81587
358240.0000   -5.07882
358280.0000   -4.50542
358320.0000   -5.15848
358360.0000   -5.00458
358400.0000   -4.76346
358440.0000   -5.88463
358480.0000   -5.09320
358520.0000   -4.65631
358560.0000   -3.90493
358600.0000   -4.24944
358640.0000   -4.58743
358680.0000   -3.95743
358720.0000   -4.38714
358760.0000   -5.62306
358800.0000   -5.24302
358840.0000   -4.39905
358880.0000   -5.41591
358920.0000   -5.94412
358960.0000   -5.35617
359000.0000   -4.16703
359040.0000   -4.93911
359080.0000   -5.12246
359120.0000   -5.16668
359160.0000   -4.72319
359200.0000   -4.68124
359240.0000   -4.49562
359280.0000   -4.87547
359320.0000   -4.62903
359360.0000   -4.81828
359400.0000   -4.98095
359440.0000   -4.39835
359480.0000   -4.69496
359520.0000   -4.62986
359560.0000   -4.69178
359600.0000   -4.56336
359640.0000   -5.05791
359680.0000   -4.05940
359720.0000   -4.61386
359760.0000   -5.19814
359800.0000   -3.38450
359840.0000   -4.17407
359880.0000   -4.07242
359920.0000   -3.87971
359960.0000   -4.90140
360000.0000   -3.54184
360040.0000   -3.19102
360080.0000   -3.70258
360120.0000   -3.71312
360160.0000   -4.84917
360200.0000   -4.10957
360240.0000   -4.38250
360280.0000   -4.27532
360320.0000   -4.69695
360360.0000   -4.79649
360400.0000   -4.13354
360440.0000   -3.62693
360480.0000   -3.32566
360520.0000   -4.75994
360560.0000   -4.95967
360600.0000   -4.73241
360640.0000   -4.89984
360680.0000   -4.57900
360720.0000   -4.63870
360760.0000   -5.00940
360800.0000   -3.70265
360840.0000   -4.23311
360880.0000   -5.29594
360920.0000   -4.49180
360960.0000   -4.46577
361000.0000   -4.87719
361040.0000   -5.07521
361080.0000   -5.16339
361120.0000   -3.93337
361160.0000   -4.45343
361200.0000   -4.14864
361240.0000   -5.68471
361280.0000   -5.04858
361320.0000   -5.44263
361360.0000   -4.60151
361400.0000   -5.23329
361440.0000   -5.20774
361480.0000   -4.78868
361520.0000   -4.83515
361560.0000   -4.63523
361600.0000   -4.57758
361640.0000   -4.59767
361680.0000   -4.07881
361720.0000   -4.33861
361760.0000   -4.10591
361800.0000   -4.01804
361840.0000   -4.91615
361880.0000   -4.70709
361920.0000   -5.07395
361960.0000   -4.43672
362000.0000   -4.10313
362040.0000   -4.22803
362080.0000   -3.96788
362120.0000   -3.97976
362160.0000   -3.97397
362200.0000   -3.87696
362240.0000   -3.42908
362280.0000   -2.00567
362320.0000   -1.74638
362360.0000   -2.82753
362400.0000   -3.11517
362440.0000   -4.65616
362480.0000   -3.32356
362520.0000   -2.16947
362560.0000   -3.63088
362600.0000   -3.34155
362640.0000   -2.95214
362680.0000   -1.71980
362720.0000   -2.84512
362760.0000   -1.63558
362800.0000   -1.05905
362840.0000   -1.42870
362880.0000   -1.37102
362920.0000   -2.20945
362960.0000   -1.79491
363000.0000   -1.13245
363040.0000   -1.49350
363080.0000   -2.05830
363120.0000   -2.07823
363160.0000   -2.21272
363200.0000   -2.31262
363240.0000   -2.52243
363280.0000   -2.90502
363320.0000   -1.71095
363360.0000   -2.09659
363400.0000   -2.70095
363440.0000   -1.41707
363480.0000   -0.75602
363520.0000   -1.63004
363560.0000   -2.64792
363600.0000   -2.90460
363640.0000   -3.67609
363680.0000   -3.81537
363720.0000   -2.69241
363760.0000   -1.43055
363800.0000   -3.51858
363840.0000   -2.71982
363880.0000   -2.82904
363920.0000   -1.97537
363960.0000   -0.64326
364000.0000   -0.88437
364040.0000   -1.79997
364080.0000   -2.57635
364120.0000   -1.53141
364160.0000   -2.14818
364200.0000   -2.06075
364240.0000   -3.63430
364280.0000   -2.33940
364320.0000   -2.75698
364360.0000   -1.26679
364400.0000   -0.66556
364440.0000   -0.98717
364480.0000   -1.03033
364520.0000   -2.17339
364560.0000   -1.11717
364600.0000   -1.57818
364640.0000   -3.24616
364680.0000   -3.20733
364720.0000   -2.03608
364760.0000   -2.14124
364800.0000   -1.64371
364840.0000   -1.76256
364880.0000   -2.46289
364920.0000   -3.03506
364960.0000   -2.93014
365000.0000   -3.29370
365040.0000   -2.36492
365080.0000   -2.31904
365120.0000   -2.70890
365160.0000   -3.67525
365200.0000   -2.26956
365240.0000   -2.70103
365280.0000   -2.03214
365320.0000   -2.93848
365360.0000   -2.18931
365400.0000   -2.32418
365440.0000   -3.07166
365480.0000   -3.42109
365520.0000   -3.50563
365560.0000   -2.71279
365600.0000   -4.27739
365640.0000   -3.12548
365680.0000   -3.57014
365720.0000   -3.13044
365760.0000   -3.23002
365800.0000   -1.75949
365840.0000   -2.87581
365880.0000   -3.46384
365920.0000   -3.69293
365960.0000   -3.51452
366000.0000   -3.39442
366040.0000   -2.74758
366080.0000   -2.84190
366120.0000   -3.34327
366160.0000   -2.27539
366200.0000   -3.37441
366240.0000   -4.79002
366280.0000   -4.18886
366320.0000   -2.79470
366360.0000   -3.51195
366400.0000   -3.68450
366440.0000   -4.56836
366480.0000   -4.14378
366520.0000   -3.26686
366560.0000   -3.23602
366600.0000   -3.23074
366640.0000   -3.98898
366680.0000   -2.82798
366720.0000   -3.13914
366760.0000   -3.79841
366800.0000   -3.45751
366840.0000   -3.73354
366880.0000   -3.34294
366920.0000   -2.86336
366960.0000   -3.70688
367000.0000   -2.30208
367040.0000   -2.54535
367080.0000   -2.53306
367120.0000   -2.50943
367160.0000   -2.08052
367200.0000   -1.48235
367240.0000   -1.41573
367280.0000   -1.47393
367320.0000   -2.35691
367360.0000   -1.98944
367400.0000   -3.08345
367440.0000   -2.88578
367480.0000   -2.51812
367520.0000   -3.82395
367560.0000   -3.35345
367600.0000   -3.56468
367640.0000   -3.58293
367680.0000   -5.14176
367720.0000   -2.59874
367760.0000   -2.76304
367800.0000   -2.88052
367840.0000   -3.33309
367880.0000   -3.15188
367920.0000   -2.19060
367960.0000   -1.38364
368000.0000   -1.53488
368040.0000   -1.78425
368080.0000   -1.59077
368120.0000   -2.37889
368160.0000   -1.90927
368200.0000   -2.65587
368240.0000   -2.00340
368280.0000   -1.53108
368320.0000   -1.72493
368360.0000   -2.37379
368400.0000   -3.44971
368440.0000   -3.26910
368480.0000   -1.25481
368520.0000   -2.36803
368560.0000   -2.53984
368600.0000   -2.04394
368640.0000   -3.06808
368680.0000   -2.17746
368720.0000   -2.26538
368760.0000   -1.65798
368800.0000   -1.29732
368840.0000   -3.58250
368880.0000   -3.59062
368920.0000   -1.95601
368960.0000   -3.05706
369000.0000   -3.39683
369040.0000   -2.83269
369080.0000   -1.50779
369120.0000   -2.64839
369160.0000   -2.14060
369200.0000   -2.94059
369240.0000   -2.46043
369280.0000   -3.69501
369320.0000   -3.08927
369360.0000   -3.61066
369400.0000   -2.35702
369440.0000   -4.10386
369480.0000   -3.22323
369520.0000   -3.56754
369560.0000   -3.87984
369600.0000   -3.66092
369640.0000   -4.18160
369680.0000   -2.37902
369720.0000   -3.13858
369760.0000   -3.33625
369800.0000   -2.66591
369840.0000   -4.09232
369880.0000   -4.06615
369920.0000   -4.17569
369960.0000   -3.93610
370000.0000   -4.33720
370040.0000   -4.12298
370080.0000   -4.25946
370120.0000   -4.26630
370160.0000   -4.74377
370200.0000   -3.74287
370240.0000   -2.90068
370280.0000   -3.50860
370320.0000   -3.05748
370360.0000   -2.92484
370400.0000   -2.85117
370440.0000   -1.71923
370480.0000   -3.41076
370520.0000   -3.50413
370560.0000   -2.16630
370600.0000   -3.62800
370640.0000   -4.04936
370680.0000   -3.76674
370720.0000   -2.81339
370760.0000   -2.13847
370800.0000   -1.35897
370840.0000   -2.10665
370880.0000   -2.02273
370920.0000   -2.20309
370960.0000   -0.45190
371000.0000   -1.09369
371040.0000   -2.07024
371080.0000   -1.91438
371120.0000   -2.03445
371160.0000   -1.21918
371200.0000   -2.60378
371240.0000   -2.92225
371280.0000   -3.12697
371320.0000   -1.95668
371360.0000   -2.26178
371400.0000   -3.64226
371440.0000   -2.11271
371480.0000   -2.48030
371520.0000   -2.58042
371560.0000   -2.68069
371600.0000   -2.54946
371640.0000   -2.54042
371680.0000   -2.74647
371720.0000   -2.69857
371760.0000   -1.67957
371800.0000   -2.76083
371840.0000   -1.96839
371880.0000   -2.67993
371920.0000   -2.44386
371960.0000   -3.83356
372000.0000   -2.47095
372040.0000   -2.37692
372080.0000   -2.06486
372120.0000   -2.21928
372160.0000   -1.71442
372200.0000   -2.93569
372240.0000   -2.84479
372280.0000   -2.94524
372320.0000   -2.75021
372360.0000   -2.60043
372400.0000   -2.81929
372440.0000   -2.72168
372480.0000   -3.04687
372520.0000   -2.51000
372560.0000   -2.26942
372600.0000   -2.83541
372640.0000   -2.37291
372680.0000   -2.22097
372720.0000   -2.98122
372760.0000   -3.36961
372800.0000   -3.28246
372840.0000   -2.56489
372880.0000   -1.50347
372920.0000   -1.90511
372960.0000   -1.80723
373000.0000   -1.64806
373040.0000   -2.18063
373080.0000   -1.78834
373120.0000   -2.48644
373160.0000   -2.19733
373200.0000   -2.47744
373240.0000   -2.18973
373280.0000   -2.63938
373320.0000   -1.80622
373360.0000   -3.34927
373400.0000   -2.17112
373440.0000   -2.33812
373480.0000   -2.51864
373520.0000   -2.89494
373560.0000   -2.41376
373600.0000   -1.67761
373640.0000   -2.14269
373680.0000   -2.26363
373720.0000   -1.99851
373760.0000   -3.20501
373800.0000   -4.14251
373840.0000   -1.83911
373880.0000   -1.97602
373920.0000   -3.03903
373960.0000   -2.23100
374000.0000   -0.76413
374040.0000   -2.40498
374080.0000   -2.88341
374120.0000   -2.87591
374160.0000   -2.05263
374200.0000   -1.65851
374240.0000   -2.44956
374280.0000   -3.10312
374320.0000   -3.00765
374360.0000   -2.54040
374400.0000   -2.25976
374440.0000   -3.03794
374480.0000   -2.63727
374520.0000   -2.58228
374560.0000   -2.69135
374600.0000   -1.83795
374640.0000   -2.17187
374680.0000   -2.79310
374720.0000   -2.17567
374760.0000   -2.60417
374800.0000   -3.39564
374840.0000   -3.75553
374880.0000   -2.72700
374920.0000   -2.60139
374960.0000   -3.40507
375000.0000   -3.26206
375040.0000   -2.14130
375080.0000   -1.23028
375120.0000   -1.17264
375160.0000   -1.87456
375200.0000   -2.20891
375240.0000   -2.99598
375280.0000   -3.69220
375320.0000   -2.39367
375360.0000   -2.66554
375400.0000   -3.03673
375440.0000   -2.63548
375480.0000   -2.16508
375520.0000   -1.72030
375560.0000   -2.96784
375600.0000   -2.16904
375640.0000   -2.16788
375680.0000   -3.40261
375720.0000   -2.84706
375760.0000   -2.93194
375800.0000   -2.63128
375840.0000   -2.56063
375880.0000   -3.73436
375920.0000   -2.91730
375960.0000   -2.43244
376000.0000   -2.00662
376040.0000   -2.15603
376080.0000   -2.47512
376120.0000   -2.00692
376160.0000   -3.05057
376200.0000   -3.36572
376240.0000   -2.91528
376280.0000   -3.37123
376320.0000   -3.88609
376360.0000   -2.77648
376400.0000   -1.56196
376440.0000   -1.58082
376480.0000   -1.95363
376520.0000   -3.54347
376560.0000   -1.87393
376600.0000   -2.26405
376640.0000   -3.16867
376680.0000   -2.97128
376720.0000   -3.41001
376760.0000   -2.39170
376800.0000   -2.96746
376840.0000   -2.13170
376880.0000   -3.03407
376920.0000   -2.06577
376960.0000   -1.67069
377000.0000   -2.74614
377040.0000   -1.36188
377080.0000   -2.04611
377120.0000   -0.53842
377160.0000   -2.43157
377200.0000   -2.58235
377240.0000   -2.70213
377280.0000   -2.10429
377320.0000   -3.07753
377360.0000   -1.59012
377400.0000   -1.81405
377440.0000   -0.81091
377480.0000   -0.59343
377520.0000   -1.22182
377560.0000   -0.42269
377600.0000   -0.23079
377640.0000   -1.59280
377680.0000   -1.12214
377720.0000   -0.86097
377760.0000   -1.01570
377800.0000    0.02251
377840.0000   -2.08518
377880.0000   -1.09888
377920.0000   -0.73802
377960.0000    0.34734
378000.0000    0.81308
378040.0000   -0.12965
378080.0000   -0.31715
378120.0000   -0.90630
378160.0000   -1.12756
378200.0000   -0.22649
378240.0000   -0.39993
378280.0000    0.22156
378320.0000   -0.14141
378360.0000    0.24117
378400.0000    0.16220
378440.0000   -0.70730
378480.0000    0.03385
378520.0000    0.88272
378560.0000   -0.88837
378600.0000    0.75309
378640.0000    0.63092
378680.0000    1.57347
378720.0000    2.81181
378760.0000    1.84790
378800.0000    1.21282
378840.0000    1.52196
378880.0000    0.71481
378920.0000    1.51051
378960.0000    1.85677
379000.0000    0.56811
379040.0000    1.32020
379080.0000    0.75576
379120.0000    2.12251
379160.0000    0.57251
379200.0000    1.61474
379240.0000    0.93211
379280.0000    0.77294
379320.0000    1.83587
379360.0000    1.00235
379400.0000    1.93408
379440.0000    1.32046
379480.0000    1.88328
379520.0000    3.21103
379560.0000    3.54392
379600.0000    4.70993
379640.0000    4.80215
379680.0000    4.24646
379720.0000    3.66146
379760.0000    3.48942
379800.0000    3.51839
379840.0000    4.32690
379880.0000    3.01507
379920.0000    1.26867
379960.0000    3.45384
380000.0000    2.91922
380040.0000    4.19269
380080.0000    5.22608
380120.0000    5.89533
380160.0000    5.94329
380200.0000    6.48361
380240.0000    7.07817
380280.0000    6.25541
380320.0000    6.48586
380360.0000    5.39322
380400.0000    4.83696
380440.0000    4.55335
380480.0000    3.60832
380520.0000    4.19673
380560.0000    4.12986
380600.0000    4.75652
380640.0000    4.33296
380680.0000    3.51252
380720.0000    4.08513
380760.0000    3.55480
380800.0000    4.03623
380840.0000    4.70417
380880.0000    5.95589
380920.0000    4.41213
380960.0000    5.69873
381000.0000    4.90205
381040.0000    5.22768
381080.0000    4.22510
381120.0000    5.81322
381160.0000    5.90090
381200.0000    5.70934
381240.0000    6.09379
381280.0000    6.06758
381320.0000    7.19661
381360.0000    6.90566
381400.0000    6.09812
381440.0000    6.28323
381480.0000    6.50964
381520.0000    6.97920
381560.0000    5.55367
381600.0000    5.34475
381640.0000    5.99265
381680.0000    5.87834
381720.0000    5.30059
381760.0000    6.55989
381800.0000    5.85237
381840.0000    5.37763
381880.0000    5.41480
381920.0000    4.55407
381960.0000    4.69804
382000.0000    4.37140
382040.0000    2.78293
382080.0000    3.80787
382120.0000    3.55913
382160.0000    4.08065
382200.0000    5.06384
382240.0000    5.07736
382280.0000    5.75000
382320.0000    4.32403
382360.0000    3.60833
382400.0000    3.10822
382440.0000    3.16798
382480.0000    5.15954
382520.0000    5.87309
382560.0000    4.91412
382600.0000    3.96567
382640.0000    3.89295
382680.0000    3.35002
382720.0000    3.06437
382760.0000    4.22466
382800.0000    3.70803
382840.0000    5.72538
382880.0000    5.26228
382920.0000    4.57544
382960.0000    5.95964
383000.0000    5.78592
383040.0000    5.51638
383080.0000    6.93690
383120.0000    7.34878
383160.0000    7.54733
383200.0000    9.59418
383240.0000    9.89490
383280.0000    9.59985
383320.0000   10.60343
383360.0000   10.30087
383400.0000    9.61421
383440.0000    9.52571
383480.0000   10.62562
383520.0000   10.31593
383560.0000   10.81717
383600.0000   10.26618
383640.0000   10.97594
383680.0000   12.86159
383720.0000   12.73730
383760.0000   13.86943
383800.0000   14.34802
383840.0000   13.58734
383880.0000   14.68265
383920.0000   13.28217
383960.0000   13.40006
384000.0000   15.57872
384040.0000   12.63326
384080.0000   12.93301
384120.0000   14.59034
384160.0000   15.73383
384200.0000   13.83927
384240.0000   13.40859
384280.0000   16.27553
384320.0000   15.95462
384360.0000   16.09680
384400.0000   15.70406
384440.0000   14.26970
384480.0000   14.69987
384520.0000   14.18868
384560.0000   13.92816
384600.0000   14.29783
384640.0000   14.44926
384680.0000   14.43374
384720.0000   13.11568
384760.0000   12.47996
384800.0000   12.03848
384840.0000   11.52223
384880.0000   11.23271
384920.0000    9.40601
384960.0000   10.52929
385000.0000   11.17774
385040.0000    9.92064
385080.0000    7.34524
385120.0000    7.90086
385160.0000    6.77858
385200.0000    9.28996
385240.0000    9.61476
385280.0000    8.59538
385320.0000    8.48865
385360.0000   13.29246
385400.0000   14.55459
385440.0000   14.07953
385480.0000   13.13905
385520.0000   11.41356
385560.0000   12.38115
385600.0000   13.48087
385640.0000   15.60106
385680.0000   15.21466
385720.0000   14.38926
385760.0000   16.32410
385800.0000   15.83515
385840.0000   15.58690
385880.0000   16.18151
385920.0000   13.85262
385960.0000   12.89495
386000.0000   12.82113
386040.0000   12.60576
386080.0000   12.94279
386120.0000   12.74301
386160.0000   12.62086
386200.0000   13.59528
386240.0000   13.84159
386280.0000   12.53321
386320.0000    9.66103
386360.0000   10.13006
386400.0000   10.43804
386440.0000   11.61132
386480.0000   10.73568
386520.0000   11.93128
386560.0000   12.22494
386600.0000   11.44927
386640.0000   10.01115
386680.0000    9.58480
386720.0000    7.70787
386760.0000    8.19297
386800.0000    8.96606
386840.0000    9.80698
386880.0000   10.46921
386920.0000   10.47690
386960.0000   11.21421
387000.0000   10.61163
387040.0000   11.27793
387080.0000    9.55055
387120.0000    8.92368
387160.0000    9.64333
387200.0000    7.72883
387240.0000    9.69433
387280.0000   11.08522
387320.0000   11.29539
387360.0000   11.38703
387400.0000   10.03778
387440.0000    9.98200
387480.0000   10.51241
387520.0000   10.58474
387560.0000    9.02808
387600.0000   10.67858
387640.0000    9.44056
387680.0000   10.24899
387720.0000    9.08923
387760.0000    9.12319
387800.0000    8.42130
387840.0000    9.71843
387880.0000   10.93793
387920.0000   10.54430
387960.0000   10.50199
388000.0000    9.29378
388040.0000    9.36214
388080.0000   10.03088
388120.0000    9.89589
388160.0000    8.63683
388200.0000    8.61532
388240.0000    8.57263
388280.0000    8.86990
388320.0000    9.79661
388360.0000    9.47672
388400.0000    8.30458
388440.0000    9.23737
388480.0000    9.33667
388520.0000    9.09088
388560.0000    8.42951
388600.0000    8.91674
388640.0000    9.54845
388680.0000    8.69009
388720.0000    9.31830
388760.0000    9.14021
388800.0000   10.06079
388840.0000   10.44929
388880.0000    9.26503
388920.0000   11.95628
388960.0000   12.29012
389000.0000   11.43642
389040.0000   10.74468
389080.0000   10.39894
389120.0000    9.85751
389160.0000   10.09292
389200.0000    9.16691
389240.0000    8.75663
389280.0000    9.41388
389320.0000   10.67605
389360.0000   12.19678
389400.0000   11.41356
389440.0000   11.59736
389480.0000    9.72651
389520.0000   10.15417
389560.0000   10.44028
389600.0000   11.32446
389640.0000   11.17343
389680.0000   10.90027
389720.0000   11.18622
389760.0000   10.90479
389800.0000   11.90002
389840.0000   11.08882
389880.0000    9.63509
389920.0000    9.80778
389960.0000    8.93693
390000.0000    8.72750
390040.0000   10.97828
390080.0000   10.44484
390120.0000   10.13767
390160.0000   12.72523
390200.0000   13.28822
390240.0000   13.20442
390280.0000   13.91227
390320.0000   13.23782
390360.0000   13.55281
390400.0000   12.14784
390440.0000   11.70380
390480.0000   11.24276
390520.0000   12.81866
390560.0000   12.56633
390600.0000   10.46823
390640.0000   10.70364
390680.0000   11.60050
390720.0000   11.54682
390760.0000    9.47075
390800.0000   10.31093
390840.0000   10.27448
390880.0000   10.07674
390920.0000    8.27729
390960.0000    8.70611
391000.0000    7.70751
391040.0000    8.61434
391080.0000    9.52017
391120.0000    8.95837
391160.0000    9.44067
391200.0000    9.76434
391240.0000    9.87718
391280.0000   10.21227
391320.0000    9.52702
391360.0000    9.12743
391400.0000    7.67865
391440.0000    8.79220
391480.0000    9.66135
391520.0000    9.57019
391560.0000    8.44742
391600.0000    9.56172
391640.0000    9.85662
391680.0000   11.18784
391720.0000   11.00961
391760.0000   10.74905
391800.0000   11.55976
391840.0000   12.86396
391880.0000   12.90491
391920.0000   14.63180
391960.0000   14.19324
392000.0000   12.32291
392040.0000   11.88773
392080.0000   11.80929
392120.0000   11.26261
392160.0000   11.69531
392200.0000   12.80935
392240.0000   13.17954
392280.0000   13.55454
392320.0000   13.00154
392360.0000   11.66106
392400.0000   10.02987
392440.0000   10.04958
392480.0000    8.85818
392520.0000    9.21890
392560.0000    9.44118
392600.0000    9.57278
392640.0000    8.39675
392680.0000    8.30553
392720.0000    6.59757
392760.0000    7.85903
392800.0000    9.15935
392840.0000    8.43949
392880.0000    9.63616
392920.0000    8.59404
392960.0000   11.03304
393000.0000   10.33619
393040.0000    9.79437
393080.0000    9.64397
393120.0000    9.84448
393160.0000    9.13464
393200.0000   10.84796
393240.0000   10.14959
393280.0000   10.72199
393320.0000   10.81522
393360.0000   12.01070
393400.0000   12.43103
393440.0000   12.85748
393480.0000   12.16886
393520.0000   13.25343
393560.0000   12.98908
393600.0000   14.03644
393640.0000   13.39595
393680.0000   12.51225
393720.0000   12.13945
393760.0000   12.70628
393800.0000   12.30290
393840.0000   11.99043
393880.0000   12.98278
393920.0000   13.64936
393960.0000   12.23408
394000.0000   11.45275
394040.0000   11.83317
394080.0000   12.32781
394120.0000   10.52210
394160.0000    8.76607
394200.0000    8.94441
394240.0000    8.98752
394280.0000   11.75379
394320.0000   12.00426
394360.0000   10.72208
394400.0000   11.33515
394440.0000   12.81343
394480.0000   11.05523
394520.0000   10.51146
394560.0000   11.24180
394600.0000   11.41375
394640.0000    9.78452
394680.0000   10.71831
394720.0000   11.91328
394760.0000   12.69153
394800.0000   13.19648
394840.0000   13.21893
394880.0000   11.74392
394920.0000   11.43496
394960.0000   10.90358
395000.0000   10.41254
395040.0000   10.40568
395080.0000   12.07352
395120.0000   13.19283
395160.0000   11.57545
395200.0000    9.37839
395240.0000   10.31993
395280.0000   11.08840
395320.0000   10.04758
395360.0000   10.09438
395400.0000    9.45097
395440.0000   10.28764
395480.0000   11.05159
395520.0000    8.48756
395560.0000   10.64710
395600.0000   10.52713
395640.0000   11.00388
395680.0000   12.58677
395720.0000   11.59608
395760.0000    9.64423
395800.0000    9.44450
395840.0000    8.66772
395880.0000    8.34104
395920.0000    7.98432
395960.0000   10.25065
396000.0000   11.29912
396040.0000   11.53461
396080.0000   10.79063
396120.0000    9.83990
396160.0000   12.30322
396200.0000   11.84557
396240.0000   12.23865
396280.0000   11.30279
396320.0000   10.05335
396360.0000    9.62954
396400.0000   10.34405
396440.0000   10.88395
396480.0000   10.55176
396520.0000   11.58619
396560.0000   11.29125
396600.0000    8.34068
396640.0000    8.74826
396680.0000    8.90376
396720.0000   10.71669
396760.0000    9.30067
396800.0000    9.48026
396840.0000   10.32085
396880.0000    9.62994
396920.0000   10.49216
396960.0000   11.15828
397000.0000   11.40277
397040.0000   11.05373
397080.0000   10.13377
397120.0000   12.02339
397160.0000   10.65323
397200.0000   12.63544
397240.0000   14.29701
397280.0000   14.89688
397320.0000   13.29581
397360.0000   14.85677
397400.0000   13.05221
397440.0000   13.85934
397480.0000   14.22662
397520.0000   13.72200
397560.0000   13.91873
397600.0000   13.13624
397640.0000   16.51438
397680.0000   15.87561
397720.0000   15.45886
397760.0000   15.51992
397800.0000   15.03666
397840.0000   14.69677
397880.0000   14.54957
397920.0000   12.20687
397960.0000   12.07631
398000.0000   12.58202
398040.0000   10.86126
398080.0000   12.07334
398120.0000   12.75485
398160.0000   12.12849
398200.0000   13.83773
398240.0000   11.07499
398280.0000   12.33856
398320.0000   12.34010
398360.0000   11.72478
398400.0000   11.24772
398440.0000   11.23820
398480.0000   10.13950
398520.0000   12.43629
398560.0000   12.86321
398600.0000   12.51254
398640.0000   12.35314
398680.0000   13.06465
398720.0000   11.94582
398760.0000   13.41903
398800.0000   12.99172
398840.0000   14.05370
398880.0000   14.48866
398920.0000   13.81363
398960.0000   13.76843
399000.0000   14.32113
399040.0000   13.74615
399080.0000   12.95777
399120.0000   13.78235
399160.0000   13.21341
399200.0000   12.48398
399240.0000   13.40125
399280.0000   13.44031
399320.0000   13.91313
399360.0000   12.76535
399400.0000   13.19144
399440.0000   12.44142
399480.0000   13.78930
399520.0000   12.09834
399560.0000   12.01067
399600.0000   12.42692
399640.0000   13.88944
399680.0000   14.03687
399720.0000   13.26599
399760.0000   13.59010
399800.0000   14.09120
399840.0000   12.72260
399880.0000   13.01918
399920.0000   12.93619
399960.0000   13.44687
400000.0000   14.01224
400040.0000   14.15888
400080.0000   13.42447
400120.0000   15.34660
400160.0000   14.64926
400200.0000   13.70071
400240.0000   13.30442
400280.0000   12.63794
400320.0000   13.13671
400360.0000   13.79921
400400.0000   11.25574
400440.0000   13.38262
400480.0000   12.35361
400520.0000   14.14306
400560.0000   12.47282
400600.0000   13.16422
400640.0000   13.59882
400680.0000   13.53391
400720.0000   13.55922
400760.0000   14.73988
400800.0000   14.06535
400840.0000   14.41485
400880.0000   13.88373
400920.0000   13.35859
400960.0000   13.56518
401000.0000   14.15688
401040.0000   14.23905
401080.0000   15.19106
401120.0000   14.36020
401160.0000   13.73147
401200.0000   14.40651
401240.0000   13.64195
401280.0000   13.62426
401320.0000   13.58790
401360.0000   14.01183
401400.0000   15.12619
401440.0000   15.69668
401480.0000   15.63970
401520.0000   15.78971
401560.0000   15.47296
401600.0000   15.25682
401640.0000   13.73343
401680.0000   12.63807
401720.0000   12.49227
401760.0000   11.46305
401800.0000   11.19611
401840.0000   11.42025
401880.0000   11.36552
401920.0000   10.62190
401960.0000   11.07412
402000.0000   10.54477
402040.0000   11.63143
402080.0000   10.49460
402120.0000   11.59023
402160.0000   10.52224
402200.0000   10.89150
402240.0000   10.22890
402280.0000   11.57392
402320.0000   11.48910
402360.0000   12.00585
402400.0000   12.62235
402440.0000   10.74383
402480.0000   11.29564
402520.0000   11.49842
402560.0000   11.76339
402600.0000   10.84721
402640.0000    8.74212
402680.0000    9.60550
402720.0000    9.60589
402760.0000   10.69075
402800.0000    9.89479
402840.0000   10.54483
402880.0000    9.56429
402920.0000   10.11998
402960.0000   11.00532
403000.0000   11.33477
403040.0000    9.00341
403080.0000    8.88725
403120.0000   11.05675
403160.0000   10.37304
403200.0000    9.53250
403240.0000   10.97826
403280.0000   11.48678
403320.0000   11.01835
403360.0000   10.90186
403400.0000   10.71209
403440.0000   12.85286
403480.0000   13.42955
403520.0000   13.64755
403560.0000   14.94605
403600.0000   13.26703
403640.0000   14.47883
403680.0000   14.17653
403720.0000   13.37840
403760.0000   13.01111
403800.0000   14.24948
403840.0000   13.56503
403880.0000   12.16818
403920.0000   14.77256
403960.0000   16.43370
404000.0000   15.12396
404040.0000   14.73568
404080.0000   13.30557
404120.0000   13.42793
404160.0000   13.08883
404200.0000   12.09083
404240.0000   12.04960
404280.0000    9.64779
404320.0000   11.69360
404360.0000   10.43410
404400.0000   11.31505
404440.0000    9.41856
404480.0000    9.19631
404520.0000    9.32421
404560.0000    8.09486
404600.0000    8.49821
404640.0000    8.35700
404680.0000    8.07480
404720.0000    9.45387
404760.0000    9.09142
404800.0000   10.60807
404840.0000    9.71924
404880.0000    9.64196
404920.0000    8.84681
404960.0000    8.70119
405000.0000    8.58915
405040.0000    9.48885
405080.0000    9.92539
405120.0000   10.78562
405160.0000    9.72717
405200.0000   10.65586
405240.0000   11.39340
405280.0000   11.10295
405320.0000   12.52109
405360.0000   12.18536
405400.0000   10.46169
405440.0000   11.27246
405480.0000   12.60929
405520.0000   12.68030
405560.0000   11.66896
405600.0000   10.59286
405640.0000   12.76187
405680.0000   12.85193
405720.0000   15.26376
405760.0000   13.95067
405800.0000   13.03511
405840.0000   13.42603
405880.0000   12.41165
405920.0000   10.87681
405960.0000    9.08347
406000.0000   10.28040
406040.0000   10.57651
406080.0000   12.02801
406120.0000   11.84000
406160.0000   11.15015
406200.0000    9.60171
406240.0000    9.13118
406280.0000    9.25545
406320.0000   10.19808
406360.0000    9.08736
406400.0000   11.01663
406440.0000    9.69310
406480.0000    9.55865
406520.0000    9.04334
406560.0000   11.55309
406600.0000   11.46614
406640.0000   11.24278
406680.0000   10.88225
406720.0000   12.60320
406760.0000   12.43160
406800.0000   13.02150
406840.0000   12.03940
406880.0000   11.61818
406920.0000   11.74997
406960.0000   10.11078
407000.0000    9.43816
407040.0000    8.50333
407080.0000   10.20634
407120.0000    9.15877
407160.0000    9.03431
407200.0000   11.25545
407240.0000    9.07955
407280.0000   10.53723
407320.0000    9.48380
407360.0000    8.39988
407400.0000    9.64478
407440.0000    8.92740
407480.0000    9.09275
407520.0000   10.53956
407560.0000   10.98361
407600.0000   11.22538
407640.0000   10.10590
407680.0000   11.48850
407720.0000   10.02386
407760.0000   11.11840
407800.0000   12.37034
407840.0000   11.68879
407880.0000   11.61839
407920.0000    9.40954
407960.0000    9.11912
408000.0000   10.40279
408040.0000   10.92275
408080.0000   10.73218
408120.0000   12.59288
408160.0000   10.35473
408200.0000   10.08353
408240.0000    9.75858
408280.0000    9.20711
408320.0000    9.56062
408360.0000    8.79796
408400.0000   10.01869
408440.0000    9.92780
408480.0000    9.27360
408520.0000    8.20525
408560.0000   10.16697
408600.0000    9.12550
408640.0000    9.27224
408680.0000   10.24571
408720.0000    9.59951
408760.0000    9.35370
408800.0000   10.28750
408840.0000    9.48934
408880.0000    8.97987
408920.0000   10.30580
408960.0000    9.42516
409000.0000   11.32569
409040.0000   11.28780
409080.0000   10.64810
409120.0000    8.34090
409160.0000    8.79750
409200.0000    8.02968
409240.0000    8.85823
409280.0000    8.37437
409320.0000    9.79308
409360.0000   10.15153
409400.0000   10.63994
409440.0000    9.08177
409480.0000    8.61854
409520.0000    8.74763
409560.0000   10.31292
409600.0000   12.26130
409640.0000   12.30255
409680.0000   12.64103
409720.0000   12.52439
409760.0000   11.30244
409800.0000   10.33628
409840.0000    9.00807
409880.0000    9.78757
409920.0000    9.97894
409960.0000   11.28899
410000.0000   12.25164
410040.0000   10.82923
410080.0000    9.96054
410120.0000    9.95591
410160.0000    9.23509
410200.0000    9.16473
410240.0000    7.81917
410280.0000    7.05298
410320.0000    7.05946
410360.0000    8.75233
410400.0000    8.87311
410440.0000    7.92394
410480.0000    7.63275
410520.0000    7.62535
410560.0000    7.48517
410600.0000    7.46661
410640.0000    6.44628
410680.0000    7.80514
410720.0000    7.13248
410760.0000    9.39094
410800.0000    9.93032
410840.0000    9.06741
410880.0000    9.24826
410920.0000    8.89071
410960.0000    9.75681
411000.0000   10.03408
411040.0000   10.23348
411080.0000    9.16784
411120.0000   10.46955
411160.0000   11.77187
411200.0000   11.98610
411240.0000   11.07569
411280.0000   11.73662
411320.0000   11.84922
411360.0000   11.91874
411400.0000    9.91377
411440.0000   10.80886
411480.0000   11.21044
411520.0000   11.86480
411560.0000   10.51811
411600.0000    9.16020
411640.0000    8.81664
411680.0000   11.21806
411720.0000    8.58752
411760.0000   10.05834
411800.0000    9.02272
411840.0000    9.15447
411880.0000   11.17954
411920.0000    9.03790
411960.0000   11.07912
412000.0000   10.77114
412040.0000   10.07868
412080.0000    9.29064
412120.0000    7.09556
412160.0000    7.47752
412200.0000    8.63707
412240.0000    9.51056
412280.0000    9.19296
412320.0000    9.38717
412360.0000    7.38220
412400.0000   10.20303
412440.0000   10.06150
412480.0000    8.52194
412520.0000    7.45609
412560.0000    6.63573
412600.0000    6.84512
412640.0000    6.68867
412680.0000    8.42424
412720.0000    9.05705
412760.0000    7.60874
412800.0000    8.28606
412840.0000    8.93923
412880.0000    9.10147
412920.0000    7.69544
412960.0000    6.24782
413000.0000    8.11423
413040.0000    7.97509
413080.0000    7.61394
413120.0000    7.63669
413160.0000    8.36028
413200.0000    9.30256
413240.0000    8.22498
413280.0000    8.99875
413320.0000    8.89431
413360.0000   10.78452
413400.0000   12.49982
413440.0000   11.70934
413480.0000   11.97215
413520.0000   13.70977
413560.0000   13.91966
413600.0000   13.24954
413640.0000   12.52953
413680.0000   10.71231
413720.0000   11.84230
413760.0000   12.49649
413800.0000   13.43703
413840.0000   12.54209
413880.0000   10.62248
413920.0000   11.54686
413960.0000   11.20242
414000.0000   11.52199
414040.0000   13.94307
414080.0000   15.12056
414120.0000   15.19550
414160.0000   13.07337
414200.0000   11.68172
414240.0000   13.61973
414280.0000   16.17658
414320.0000   15.25398
414360.0000   14.45496
414400.0000   14.17838
414440.0000   14.55668
414480.0000   13.85044
414520.0000   14.08816
414560.0000   13.82896
414600.0000   14.78500
414640.0000   13.95063
414680.0000   13.82404
414720.0000   14.83067
414760.0000   15.82505
414800.0000   16.52517
414840.0000   15.23961
414880.0000   15.35835
414920.0000   15.63012
414960.0000   13.71443
415000.0000   14.92573
415040.0000   15.86721
415080.0000   16.91109
415120.0000   14.55380
415160.0000   15.12155
415200.0000   14.69551
415240.0000   14.67031
415280.0000   13.46562
415320.0000   12.66784
415360.0000   11.72688
415400.0000   12.21606
415440.0000   12.45000
415480.0000   13.69071
415520.0000   13.13716
415560.0000   14.76839
415600.0000   13.30707
415640.0000   13.33265
415680.0000   13.85216
415720.0000   12.79427
415760.0000   12.64282
415800.0000   12.28836
415840.0000   12.05315
415880.0000   11.56148
415920.0000   12.05599
415960.0000   13.85790
416000.0000   13.99891
416040.0000   13.08385
416080.0000   11.45920
416120.0000   12.09104
416160.0000   10.47096
416200.0000   10.62952
416240.0000   10.81587
416280.0000   12.48229
416320.0000   12.18829
416360.0000   11.56424
416400.0000   11.31578
416440.0000   10.77245
416480.0000   10.56742
416520.0000   11.10535
416560.0000   10.94510
416600.0000   11.93410
416640.0000   11.53472
416680.0000   11.04849
416720.0000   12.25615
416760.0000   12.38749
416800.0000   11.84809
416840.0000   13.47617
416880.0000   10.85557
416920.0000   10.24786
416960.0000   10.94676
417000.0000   11.72966
417040.0000   10.62349
417080.0000   11.14305
417120.0000    9.04551
417160.0000    8.69915
417200.0000    8.66387
417240.0000    8.24677
417280.0000    8.09541
417320.0000    9.07697
417360.0000   10.55736
417400.0000   10.16733
417440.0000    9.53088
417480.0000    9.63735
417520.0000   11.22602
417560.0000   11.68503
417600.0000   11.19620
417640.0000   11.51485
417680.0000   10.79019
417720.0000    9.68480
417760.0000    8.29719
417800.0000   11.66115
417840.0000   11.73717
417880.0000    9.35569
417920.0000    9.13992
417960.0000   11.11697
418000.0000    9.47070
418040.0000   12.09641
418080.0000   12.23138
418120.0000   12.09984
418160.0000   13.69478
418200.0000   14.18672
418240.0000   13.91109
418280.0000   12.71957
418320.0000   12.88774
418360.0000   11.87798
418400.0000   13.29414
418440.0000   13.10258
418480.0000   13.00657
418520.0000   13.11156
418560.0000   13.26588
418600.0000   13.04738
418640.0000   11.93083
418680.0000   10.03980
418720.0000   11.78325
418760.0000   11.56015
418800.0000   11.12360
418840.0000    9.64547
418880.0000   10.25226
418920.0000    9.98982
418960.0000   10.81020
419000.0000   10.27023
419040.0000   10.94022
419080.0000   11.24221
419120.0000   10.48427
419160.0000   11.22922
419200.0000   11.52229
419240.0000    8.90281
419280.0000   10.13660
419320.0000    9.20356
419360.0000    9.40867
419400.0000    9.95341
419440.0000    9.82377
419480.0000   10.70473
419520.0000   10.54887
419560.0000   10.95226
419600.0000    9.48793
419640.0000   10.99231
419680.0000   11.47947
419720.0000   11.65579
419760.0000   14.01467
419800.0000   12.53613
419840.0000   12.40463
419880.0000   13.02478
419920.0000   12.36790
419960.0000   11.43795
420000.0000   11.37871
420040.0000   12.23785
420080.0000   13.56567
420120.0000   12.56406
420160.0000   11.44655
420200.0000   10.75640
420240.0000   10.11579
420280.0000    8.91525
420320.0000   10.16153
420360.0000    9.73235
420400.0000    9.87345
420440.0000   10.09122
420480.0000   11.09687
420520.0000   10.38423
420560.0000    9.53086
420600.0000    9.34851
420640.0000   10.37918
420680.0000   11.24072
420720.0000   10.64753
420760.0000    9.70539
420800.0000   10.09585
420840.0000   10.37801
420880.0000   11.55475
420920.0000   10.80574
420960.0000   10.61942
421000.0000   10.75744
421040.0000    9.70380
421080.0000    9.76086
421120.0000    9.32060
421160.0000    9.36827
421200.0000   10.69417
421240.0000   10.39080
421280.0000    9.80467
421320.0000   10.70079
421360.0000   10.73664
421400.0000   10.74301
421440.0000    9.64174
421480.0000   11.04714
421520.0000   10.78329
421560.0000    9.81711
421600.0000   10.02727
421640.0000   10.51277
421680.0000   10.74806
421720.0000   10.34765
421760.0000   10.84980
421800.0000   10.38950
421840.0000    9.09402
421880.0000    9.58583
421920.0000   10.20658
421960.0000   10.20071
422000.0000    9.81588
422040.0000    9.61652
422080.0000    9.54641
422120.0000   10.80812
422160.0000   10.86818
422200.0000   11.27744
422240.0000   11.07652
422280.0000   10.54492
422320.0000   10.45804
422360.0000   10.36639
422400.0000   11.79731
422440.0000   11.86760
422480.0000   12.26907
422520.0000   11.60601
422560.0000   10.68286
422600.0000    9.93564
422640.0000   11.15014
422680.0000   11.11400
422720.0000   12.32946
422760.0000   12.18907
422800.0000   12.06250
422840.0000   13.01657
422880.0000   13.00879
422920.0000   12.63621
422960.0000   13.87824
423000.0000   12.44689
423040.0000   12.54117
423080.0000   11.24441
423120.0000   11.28660
423160.0000    9.98870
423200.0000   12.09249
423240.0000   12.06944
423280.0000   11.25974
423320.0000   11.34446
423360.0000   12.10867
423400.0000   11.94749
423440.0000   10.54131
423480.0000   11.33082
423520.0000   10.83061
423560.0000    9.74326
423600.0000   10.85000
423640.0000   10.94151
423680.0000   10.41052
423720.0000    9.47010
423760.0000   11.75581
423800.0000   11.82078
423840.0000   12.35336
423880.0000   10.31888
423920.0000   11.33189
423960.0000   12.62198
424000.0000   11.53368
424040.0000   11.62053
424080.0000   10.04139
424120.0000   10.57083
424160.0000   12.19244
424200.0000   11.63407
424240.0000   11.51522
424280.0000   12.41555
424320.0000   13.25818
424360.0000   12.83986
424400.0000   12.89202
424440.0000   14.76351
424480.0000   13.53720
424520.0000   14.01739
424560.0000   11.98336
424600.0000   13.51692
424640.0000   12.91061
424680.0000   12.42628
424720.0000   13.11769
424760.0000   12.39041
424800.0000   12.75015
424840.0000   11.02846
424880.0000   11.93762
424920.0000   13.25945
424960.0000   12.03648
425000.0000   12.77590
425040.0000   12.86692
425080.0000   11.89339
425120.0000   11.67964
425160.0000   11.32748
425200.0000   10.30206
425240.0000   12.28972
425280.0000   13.05960
425320.0000   13.00590
425360.0000   11.54356
425400.0000   10.93843
425440.0000   11.08772
425480.0000   10.26421
425520.0000   10.44177
425560.0000   11.33176
425600.0000   12.56691
425640.0000   11.06209
425680.0000   10.29939
425720.0000    9.49043
425760.0000   10.87730
425800.0000   11.69746
425840.0000   11.60797
425880.0000   10.81746
425920.0000   11.34862
425960.0000   11.26814
426000.0000   10.46387
426040.0000    9.68454
426080.0000   11.25802
426120.0000   12.22737
426160.0000   13.23764
426200.0000   12.84939
426240.0000   12.74063
426280.0000   14.39731
426320.0000   13.80458
426360.0000   11.95068
426400.0000   11.96512
426440.0000   11.38293
426480.0000   11.54414
426520.0000   11.83164
426560.0000    9.81145
426600.0000   10.36022
426640.0000   11.54125
426680.0000   10.04285
426720.0000   10.57799
426760.0000    9.99876
426800.0000   10.27444
426840.0000   11.08771
426880.0000   12.66026
426920.0000   13.99419
426960.0000   13.40311
427000.0000   12.42315
427040.0000   13.91063
427080.0000   12.48130
427120.0000   11.42261
427160.0000   12.49981
427200.0000   10.88322
427240.0000   11.63485
427280.0000   12.16648
427320.0000   11.89667
427360.0000   12.10914
427400.0000   12.12481
427440.0000   12.83248
427480.0000   11.97479
427520.0000   12.22452
427560.0000   11.68366
427600.0000   12.59990
427640.0000   11.97232
427680.0000   11.40018
427720.0000   11.32630
427760.0000   10.27875
427800.0000   10.91680
427840.0000   11.50698
427880.0000   12.54696
427920.0000   10.69199
427960.0000   12.76890
428000.0000   12.45742
428040.0000   11.32579
428080.0000   12.41031
428120.0000   12.47118
428160.0000   12.45726
428200.0000   13.30716
428240.0000   11.74397
428280.0000   11.46106
428320.0000   13.31538
428360.0000   13.76412
428400.0000   16.06907
428440.0000   15.62905
428480.0000   14.27006
428520.0000   13.77915
428560.0000   13.77565
428600.0000   13.99391
428640.0000   12.92593
428680.0000   12.38661
428720.0000   11.54312
428760.0000   10.97260
428800.0000   11.93695
428840.0000   12.15262
428880.0000    8.87296
428920.0000   11.29222
428960.0000   11.29039
429000.0000   12.71088
429040.0000   13.24092
429080.0000   12.78239
429120.0000   12.11421
429160.0000   10.24790
429200.0000   11.34053
429240.0000   11.62262
429280.0000   13.38265
429320.0000   12.06100
429360.0000   12.84085
429400.0000   12.26111
429440.0000   11.07966
429480.0000   12.14746
429520.0000   12.98903
429560.0000   12.72036
429600.0000   14.03770
429640.0000   14.49234
429680.0000   12.65155
429720.0000   12.77611
429760.0000   13.45543
429800.0000   15.85217
429840.0000   15.24918
429880.0000   14.35730
429920.0000   15.21650
429960.0000   14.43348
430000.0000   13.26916
430040.0000   14.05908
430080.0000   15.17671
430120.0000   13.08803
430160.0000   13.90291
430200.0000   13.46417
430240.0000   11.69860
430280.0000   13.65606
430320.0000   14.01188
430360.0000   14.38915
430400.0000   14.15889
430440.0000   12.18120
430480.0000   11.90046
430520.0000   12.65834
430560.0000   12.63022
430600.0000   11.78239
430640.0000   12.01657
430680.0000   10.69565
430720.0000   11.66975
430760.0000   11.09604
430800.0000   10.85252
430840.0000   10.01508
430880.0000   11.09271
430920.0000   13.45724
430960.0000   10.89984
431000.0000   11.69528
431040.0000   10.96545
431080.0000   12.97141
431120.0000   12.71122
431160.0000   13.09194
431200.0000   13.87827
431240.0000   14.47091
431280.0000   14.11484
431320.0000   14.00013
431360.0000   15.25265
431400.0000   15.21466
431440.0000   14.91847
431480.0000   15.25738
431520.0000   16.16522
431560.0000   16.77500
431600.0000   16.44725
431640.0000   15.42749
431680.0000   14.30468
431720.0000   14.20208
431760.0000   14.28763
431800.0000   14.30621
431840.0000   13.69832
431880.0000   15.03751
431920.0000   16.08127
431960.0000   14.36477
432000.0000   14.12788
432040.0000   13.90874
432080.0000   15.03447
432120.0000   14.61984
432160.0000   11.80197
432200.0000   10.97225
432240.0000   13.06904
432280.0000   12.64779
432320.0000   13.97590
432360.0000   12.15741
432400.0000   13.63250
432440.0000   13.78017
432480.0000   12.45502
432520.0000   12.21760
432560.0000   12.03160
432600.0000   11.43470
432640.0000   12.12800
432680.0000   11.38736
432720.0000    8.44238
432760.0000   10.70087
432800.0000   12.56183
432840.0000   11.48892
432880.0000   10.92649
432920.0000   11.04852
432960.0000   11.75699
433000.0000   11.45481
433040.0000   11.42078
433080.0000   11.19991
433120.0000   14.40414
433160.0000   13.51336
433200.0000   13.47563
433240.0000   13.75709
433280.0000   13.35559
433320.0000   13.35164
433360.0000   11.94005
433400.0000   13.38621
433440.0000   12.96144
433480.0000   13.11261
433520.0000   13.41186
433560.0000   12.93445
433600.0000   12.23035
433640.0000   11.75140
433680.0000    9.59207
433720.0000   10.55750
433760.0000   11.20027
433800.0000   13.00965
433840.0000   12.98463
433880.0000   12.06442
433920.0000   13.03700
433960.0000   12.09819
434000.0000   11.99537
434040.0000   10.43036
434080.0000   10.70839
434120.0000   11.56433
434160.0000    9.54257
434200.0000   10.78513
434240.0000   11.68720
434280.0000   10.34499
434320.0000   10.28912
434360.0000    9.88877
434400.0000   10.58476
434440.0000   11.69166
434480.0000   12.21915
434520.0000   12.11020
434560.0000   12.89219
434600.0000   12.16748
434640.0000   12.34404
434680.0000   12.71660
434720.0000   12.63908
434760.0000   10.98158
434800.0000   11.01403
434840.0000   11.34909
434880.0000   13.13072
434920.0000   12.95977
434960.0000   13.08247
435000.0000   12.67455
435040.0000   12.20164
435080.0000   11.96328
435120.0000   14.20779
435160.0000   12.88383
435200.0000   12.47624
435240.0000   13.86437
435280.0000   14.88431
435320.0000   12.59413
435360.0000   13.23306
435400.0000   13.11153
435440.0000   12.83269
435480.0000   13.20990
435520.0000   12.15859
435560.0000   13.21561
435600.0000   12.69203
435640.0000   12.68247
435680.0000   12.14213
435720.0000   11.42497
435760.0000   11.40988
435800.0000   12.39044
435840.0000   11.80044
435880.0000   12.56634
435920.0000   12.54599
435960.0000   11.08560
436000.0000    9.65818
436040.0000    8.96196
436080.0000   10.98582
436120.0000   11.13680
436160.0000   11.44908
436200.0000   11.10488
436240.0000   11.59789
436280.0000   12.02261
436320.0000   11.14070
436360.0000   10.63835
436400.0000   10.81997
436440.0000    9.07576
436480.0000    9.50857
436520.0000   10.42876
436560.0000   10.27087
436600.0000   10.47151
436640.0000   11.01782
436680.0000   12.08290
436720.0000   11.65420
436760.0000   10.99989
436800.0000   11.10096
436840.0000   12.01505
436880.0000   13.37144
436920.0000   11.03466
436960.0000   12.38773
437000.0000   12.15565
437040.0000   12.91465
437080.0000   12.84683
437120.0000   13.45314
437160.0000   12.78585
437200.0000   10.84485
437240.0000   11.18538
437280.0000   11.78634
437320.0000   11.40269
437360.0000   11.89081
437400.0000   11.98917
437440.0000   12.40771
437480.0000   12.33316
437520.0000   12.07197
437560.0000   10.78236
437600.0000   13.36029
437640.0000   14.41486
437680.0000   12.97998
437720.0000   12.19117
437760.0000   13.18355
437800.0000   12.26340
437840.0000   11.70644
437880.0000   11.15013
437920.0000   11.98663
437960.0000   11.97436
438000.0000   12.08969
438040.0000   12.04361
438080.0000   11.59984
438120.0000   13.40908
438160.0000   12.53661
438200.0000   11.81069
438240.0000   13.27239
438280.0000   11.82844
438320.0000   10.80506
438360.0000   11.54530
438400.0000   12.07857
438440.0000   11.52764
438480.0000   11.97785
438520.0000   12.86572
438560.0000   11.32047
438600.0000   11.88667
438640.0000   12.40593
438680.0000   12.24028
438720.0000   12.41035
438760.0000   11.98243
438800.0000   13.13612
438840.0000   14.14225
438880.0000   14.88758
438920.0000   15.08039
438960.0000   14.33385
439000.0000   13.04076
439040.0000   11.92169
439080.0000   11.86105
439120.0000   13.12617
439160.0000   11.97019
439200.0000   12.79255
439240.0000   14.55217
439280.0000   15.38774
439320.0000   14.40795
439360.0000   12.28236
439400.0000   13.87922
439440.0000   13.51994
439480.0000   15.66241
439520.0000   14.18021
439560.0000   13.74629
439600.0000   14.33719
439640.0000   13.16325
439680.0000   12.46855
439720.0000   12.16632
439760.0000   13.64182
439800.0000   13.17619
439840.0000   12.33644
439880.0000   11.82290
439920.0000   12.02412
439960.0000   11.41027
440000.0000   11.46194
440040.0000   11.88160
440080.0000   13.15762
440120.0000   13.35559
440160.0000   13.23436
440200.0000   13.98100
440240.0000   13.54089
440280.0000   14.34034
440320.0000   13.38243
440360.0000   12.84770
440400.0000   12.56891
440440.0000   13.48199
440480.0000   12.04489
440520.0000   12.10258
440560.0000   12.65075
440600.0000   13.07947
440640.0000   13.61683
440680.0000   13.33118
440720.0000   14.02102
440760.0000   13.85173
440800.0000   14.13927
440840.0000   13.95509
440880.0000   12.50704
440920.0000   15.01589
440960.0000   13.35510
441000.0000   13.81630
441040.0000   11.46661
441080.0000   13.24700
441120.0000   13.08194
441160.0000   13.49789
441200.0000   13.08427
441240.0000   11.43631
441280.0000   11.28656
441320.0000   12.55186
441360.0000   13.63394
441400.0000   14.46477
441440.0000   12.79661
441480.0000   13.74772
441520.0000   13.13674
441560.0000   12.61206
441600.0000   13.01187
441640.0000   12.57684
441680.0000   12.68879
441720.0000   12.25082
441760.0000   11.53043
441800.0000   12.37403
441840.0000   12.63845
441880.0000   12.44850
441920.0000   12.80988
441960.0000   13.39527
442000.0000   13.75786
442040.0000   12.21364
442080.0000   13.15449
442120.0000   12.11149
442160.0000   12.43261
442200.0000   12.47487
442240.0000   13.34514
442280.0000   13.26757
442320.0000   11.79735
442360.0000   13.75921
442400.0000   13.54536
442440.0000   14.32433
442480.0000   13.50409
442520.0000   13.60314
442560.0000   12.31238
442600.0000   13.25618
442640.0000   12.18443
442680.0000   12.59014
442720.0000   12.55177
442760.0000   13.54939
442800.0000   13.90034
442840.0000   12.36957
442880.0000   12.29922
442920.0000   13.30364
442960.0000   12.39792
443000.0000   12.36211
443040.0000   14.16011
443080.0000   12.97717
443120.0000   12.09946
443160.0000   12.67096
443200.0000   12.53893
443240.0000   11.68494
443280.0000   12.99786
443320.0000   13.05220
443360.0000   14.30036
443400.0000   13.23285
443440.0000   13.41580
443480.0000   13.06733
443520.0000   13.45654
443560.0000   13.16744
443600.0000   13.06473
443640.0000   15.17289
443680.0000   14.25187
443720.0000   13.58708
443760.0000   12.60924
443800.0000   12.59965
443840.0000   12.78690
443880.0000   12.92205
443920.0000   12.42013
443960.0000   12.97644
444000.0000   12.87050
444040.0000   14.80400
444080.0000   13.98291
444120.0000   13.84000
444160.0000   13.01707
444200.0000   14.06451
444240.0000   13.74054
444280.0000   13.16969
444320.0000   14.31790
444360.0000   13.88528
444400.0000   13.68182
444440.0000   13.10157
444480.0000   12.64823
444520.0000   12.12877
444560.0000   12.65065
444600.0000   13.27108
444640.0000   13.80999
444680.0000   13.39366
444720.0000   13.50136
444760.0000   13.17656
444800.0000   12.97175
444840.0000   13.09357
444880.0000   13.56666
444920.0000   14.28443
444960.0000   12.58496
445000.0000   13.73697
445040.0000   13.49346
445080.0000   13.68385
445120.0000   13.83803
445160.0000   13.49037
445200.0000   14.03139
445240.0000   12.50298
445280.0000   12.62778
445320.0000   13.30827
445360.0000   13.86316
445400.0000   12.59052
445440.0000   14.12035
445480.0000   12.31273
445520.0000   11.62415
445560.0000   12.85365
445600.0000   13.15044
445640.0000   12.62050
445680.0000   14.17201
445720.0000   14.16530
445760.0000   14.83373
445800.0000   13.96733
445840.0000   13.93814
445880.0000   14.93421
445920.0000   16.17664
445960.0000   15.96799
446000.0000   15.44980
446040.0000   13.15105
446080.0000   14.51809
446120.0000   14.28894
446160.0000   14.68884
446200.0000   15.41652
446240.0000   14.42225
446280.0000   13.58531
446320.0000   14.61053
446360.0000   12.98151
446400.0000   13.57026
446440.0000   12.77365
446480.0000   14.19244
446520.0000   12.78351
446560.0000   13.38156
446600.0000   13.20370
446640.0000   11.75677
446680.0000   12.86917
446720.0000   12.97376
446760.0000   12.38760
446800.0000   12.69194
446840.0000   13.02121
446880.0000   13.31180
446920.0000   11.98975
446960.0000   11.86417
447000.0000   12.67225
447040.0000   13.62663
447080.0000   13.47186
447120.0000   12.66471
447160.0000   13.11305
447200.0000   12.65223
447240.0000   12.38830
447280.0000   11.83104
447320.0000   13.50073
447360.0000   13.39385
447400.0000   13.12972
447440.0000   12.77276
447480.0000   12.41339
447520.0000   13.16403
447560.0000   13.01252
447600.0000   12.80976
447640.0000   14.43645
447680.0000   13.49957
447720.0000   13.87217
447760.0000   13.41294
447800.0000   12.91668
447840.0000   10.83255
447880.0000   11.88868
447920.0000   11.90217
447960.0000   11.97083
448000.0000   12.15783
448040.0000   12.03832
448080.0000   11.55278
448120.0000   11.83139
448160.0000   10.97601
448200.0000   11.13857
448240.0000   12.70437
448280.0000   13.12552
448320.0000   12.98565
448360.0000   13.02498
448400.0000   12.82626
448440.0000   13.90478
448480.0000   14.65875
448520.0000   14.15584
448560.0000   14.97621
448600.0000   14.43949
448640.0000   14.31935
448680.0000   14.47641
448720.0000   15.29675
448760.0000   13.35026
448800.0000   13.11533
448840.0000   13.01377
448880.0000   12.86681
448920.0000   12.32098
448960.0000   12.04659
449000.0000   11.75753
449040.0000   11.54574
449080.0000   12.47000
449120.0000   12.90765
449160.0000   11.58378
449200.0000   13.13681
449240.0000   12.62796
449280.0000   12.95412
449320.0000   14.19745
449360.0000   12.95172
449400.0000   12.54994
449440.0000   13.11144
449480.0000   13.28944
449520.0000   12.88864
449560.0000   12.25021
449600.0000   12.64897
449640.0000   12.68868
449680.0000   11.71164
449720.0000   12.39231
449760.0000   13.71454
449800.0000   12.39122
449840.0000   11.78923
449880.0000   12.37426
449920.0000   11.64182
449960.0000   12.75402
450000.0000   12.14503
450040.0000   12.02557
450080.0000   12.87823
450120.0000   12.20041
450160.0000   11.80479
450200.0000   13.85745
450240.0000   12.24478
450280.0000   13.41396
450320.0000   13.47050
450360.0000   12.08274
450400.0000   13.17433
450440.0000   13.40271
450480.0000   13.79566
450520.0000   12.09646
450560.0000   13.33357
450600.0000   12.94567
450640.0000   12.48254
450680.0000   12.42905
450720.0000   13.73724
450760.0000   13.84018
450800.0000   13.81366
450840.0000   13.67665
450880.0000   13.49341
450920.0000   14.42707
450960.0000   14.42137
451000.0000   14.27641
451040.0000   14.00458
451080.0000   12.37135
451120.0000   11.34712
451160.0000   11.33723
451200.0000   11.94424
451240.0000   13.06819
451280.0000   13.41150
451320.0000   13.24504
451360.0000   12.28352
451400.0000   12.20581
451440.0000   13.85810
451480.0000   13.78055
451520.0000   13.86514
451560.0000   13.39167
451600.0000   13.20618
451640.0000   11.77662
451680.0000   12.40240
451720.0000   12.67042
451760.0000   12.70298
451800.0000   12.03128
451840.0000   12.12710
451880.0000   13.46850
451920.0000   11.87198
451960.0000   10.17380
452000.0000   11.67443
452040.0000   11.76579
452080.0000   11.39145
452120.0000   11.40821
452160.0000   11.16906
452200.0000   11.29214
452240.0000   11.82827
452280.0000   11.46573
452320.0000   11.87495
452360.0000   11.00533
452400.0000   13.08041
452440.0000   13.46672
452480.0000   13.25223
452520.0000   14.61717
452560.0000   14.27388
452600.0000   13.86193
452640.0000   13.38648
452680.0000   15.46303
452720.0000   14.87619
452760.0000   14.65963
452800.0000   14.95437
452840.0000   14.36847
452880.0000   13.87450
452920.0000   15.06602
452960.0000   14.34266
453000.0000   13.35968
453040.0000   13.23333
453080.0000   12.33569
453120.0000   13.35215
453160.0000   12.70072
453200.0000   13.66202
453240.0000   12.92123
453280.0000   14.07533
453320.0000   13.71167
453360.0000   10.67614
453400.0000   11.45063
453440.0000   11.49997
453480.0000   11.68032
453520.0000   11.77463
453560.0000   13.79456
453600.0000   12.82211
453640.0000   12.67754
453680.0000   11.31525
453720.0000   13.09031
453760.0000   14.09317
453800.0000   13.77695
453840.0000   12.90635
453880.0000   14.29294
453920.0000   14.71261
453960.0000   14.50791
454000.0000   13.63560
454040.0000   13.76985
454080.0000   13.61251
454120.0000   13.24296
454160.0000   15.21560
454200.0000   14.37904
454240.0000   13.69599
454280.0000   15.15195
454320.0000   14.09483
454360.0000   14.90431
454400.0000   15.36806
454440.0000   14.34815
454480.0000   14.36007
454520.0000   14.44992
454560.0000   14.27908
454600.0000   15.01447
454640.0000   15.92092
454680.0000   15.03364
454720.0000   15.13588
454760.0000   14.41317
454800.0000   13.45091
454840.0000   13.11908
454880.0000   12.54676
454920.0000   11.76035
454960.0000   11.07435
455000.0000   10.13223
455040.0000   11.20539
455080.0000   11.66284
455120.0000   11.56210
455160.0000   12.31356
455200.0000   12.57868
455240.0000   11.48147
455280.0000   12.31754
455320.0000   11.79103
455360.0000   11.40009
455400.0000   12.20289
455440.0000   11.90469
455480.0000   11.41254
455520.0000   10.70146
455560.0000   10.34113
455600.0000   11.16224
455640.0000    9.94146
455680.0000   10.77815
455720.0000   10.52939
455760.0000   11.07240
455800.0000   11.28232
455840.0000   10.22034
455880.0000    9.97009
455920.0000   10.20112
455960.0000   10.64318
456000.0000    8.89380
456040.0000   10.04481
456080.0000   10.94505
456120.0000   11.46243
456160.0000   11.14948
456200.0000   10.60976
456240.0000   11.09902
456280.0000   10.49495
456320.0000   11.26189
456360.0000   11.84608
456400.0000    9.87780
456440.0000   13.15334
456480.0000   13.19285
456520.0000   12.59928
456560.0000   12.67746
456600.0000   12.13470
456640.0000   12.99056
456680.0000   13.44550
456720.0000   11.75634
456760.0000   12.89166
456800.0000   13.50059
456840.0000   14.85053
456880.0000   14.59296
456920.0000   14.95614
456960.0000   14.72852
457000.0000   14.39275
457040.0000   13.43123
457080.0000   12.85804
457120.0000   13.15481
457160.0000   14.10416
457200.0000   13.67909
457240.0000   13.93823
457280.0000   13.38779
457320.0000   13.35938
457360.0000   13.14365
457400.0000   13.55648
457440.0000   12.55045
457480.0000   12.10745
457520.0000   11.95634
457560.0000   12.10511
457600.0000   11.86354
457640.0000   11.66037
457680.0000   10.97977
457720.0000   10.84469
457760.0000   10.68485
457800.0000   10.84805
457840.0000   11.47655
457880.0000   10.63400
457920.0000   11.75779
457960.0000   11.96103
458000.0000   12.90417
458040.0000   12.89868
458080.0000   12.94558
458120.0000   13.47206
458160.0000   13.49679
458200.0000   11.83077
458240.0000   13.08661
458280.0000   14.18156
458320.0000   11.74499
458360.0000   12.48107
458400.0000   12.99991
458440.0000   13.08868
458480.0000   13.19395
458520.0000   13.14047
458560.0000   12.91388
458600.0000   13.86103
458640.0000   14.18157
458680.0000   14.06749
458720.0000   14.46074
458760.0000   11.96175
458800.0000   11.23778
458840.0000   10.47154
458880.0000   11.48291
458920.0000   10.08680
458960.0000   10.16662
459000.0000   11.36348
459040.0000    9.77844
459080.0000   10.95066
459120.0000   10.68686
459160.0000   13.06314
459200.0000   11.18508
459240.0000   11.51306
459280.0000   10.76707
459320.0000   11.02385
459360.0000   10.45715
459400.0000   12.71103
459440.0000   12.30465
459480.0000   12.65036
459520.0000   11.32562
459560.0000   10.56252
459600.0000   10.95044
459640.0000   11.29111
459680.0000   11.58342
459720.0000   11.53643
459760.0000   12.19874
459800.0000   10.39009
459840.0000   11.04768
459880.0000   10.56945
459920.0000   10.26057
459960.0000   10.46809
460000.0000    9.88527
460040.0000   10.12084
460080.0000    9.75792
460120.0000    8.85839
460160.0000    8.49711
460200.0000    9.97883
460240.0000   10.98613
460280.0000   11.31096
460320.0000   12.42268
460360.0000   12.32573
460400.0000   12.21510
460440.0000   10.62421
460480.0000   11.58991
460520.0000   11.55861
460560.0000   12.62935
460600.0000   13.25181
460640.0000   12.85433
460680.0000   11.17924
460720.0000   11.19724
460760.0000   11.55374
460800.0000   11.23317
460840.0000   12.65364
460880.0000   11.59861
460920.0000   12.21684
460960.0000   12.87987
461000.0000   12.86573
461040.0000   12.27836
461080.0000   10.81508
461120.0000   11.07016
461160.0000   12.82579
461200.0000   12.43012
461240.0000   12.14620
461280.0000   10.88031
461320.0000   11.28679
461360.0000   11.67405
461400.0000   12.82405
461440.0000   13.14991
461480.0000   12.35899
461520.0000   11.40385
461560.0000   12.06231
461600.0000   11.89185
461640.0000   13.73390
461680.0000   13.74562
461720.0000   13.31080
461760.0000   12.71101
461800.0000   12.77372
461840.0000   12.58083
461880.0000   13.55606
461920.0000   13.75439
461960.0000   12.95535
462000.0000   12.44341
462040.0000   12.26838
462080.0000   11.88886
462120.0000   12.81995
462160.0000   13.05496
462200.0000   12.33535
462240.0000   11.96828
462280.0000   11.34472
462320.0000   12.71314
462360.0000   10.88787
462400.0000   11.59458
462440.0000   12.69503
462480.0000   10.49028
462520.0000   10.40063
462560.0000   11.25250
462600.0000   11.19353
462640.0000   11.09871
462680.0000   11.52540
462720.0000   12.33563
462760.0000   12.48316
462800.0000   12.78523
462840.0000   12.41876
462880.0000   13.21246
462920.0000   12.98430
462960.0000   13.80711
463000.0000   13.49166
463040.0000   13.69975
463080.0000   13.25021
463120.0000   11.82331
463160.0000   12.25231
463200.0000   12.23179
463240.0000   12.62599
463280.0000   11.47211
463320.0000   11.25899
463360.0000   11.67771
463400.0000   12.14441
463440.0000   12.77623
463480.0000   12.69962
463520.0000   12.09328
463560.0000   11.93348
463600.0000   12.03840
463640.0000   13.09443
463680.0000   13.15750
463720.0000   12.68189
463760.0000   12.20809
463800.0000   12.60516
463840.0000   11.27871
463880.0000   11.11660
463920.0000   11.09655
463960.0000   10.40169
464000.0000   11.23197
464040.0000   11.23383
464080.0000   11.50541
464120.0000   10.51817
464160.0000   10.05268
464200.0000   10.38732
464240.0000   10.67595
464280.0000   10.81220
464320.0000   11.50509
464360.0000   10.54693
464400.0000   11.69103
464440.0000   10.05727
464480.0000   11.07099
464520.0000   12.25089
464560.0000   12.27342
464600.0000   11.58074
464640.0000   11.04927
464680.0000   10.15414
464720.0000   10.81481
464760.0000   10.87283
464800.0000   10.21029
464840.0000    9.66056
464880.0000    8.96289
464920.0000    8.12776
464960.0000    7.03041
465000.0000    7.51906
465040.0000    8.85897
465080.0000    8.47398
465120.0000    9.38624
465160.0000    9.95386
465200.0000   10.03442
465240.0000   10.82367
465280.0000   11.91352
465320.0000   10.89660
465360.0000    8.73037
465400.0000    9.73283
465440.0000    9.63566
465480.0000   10.42487
465520.0000   10.52054
465560.0000    9.83714
465600.0000   10.53707
465640.0000   11.72235
465680.0000   11.61755
465720.0000    9.30629
465760.0000   10.69419
465800.0000   10.14169
465840.0000   10.39498
465880.0000    8.61506
465920.0000    9.36747
465960.0000    9.80418
466000.0000    9.54919
466040.0000    9.82763
466080.0000    9.21389
466120.0000   10.11967
466160.0000   12.38970
466200.0000   11.51939
466240.0000   12.09364
466280.0000   13.24053
466320.0000   11.96988
466360.0000   10.56985
466400.0000   10.15833
466440.0000   10.00795
466480.0000   10.16105
466520.0000   11.06333
466560.0000   10.06770
466600.0000    9.69320
466640.0000    9.13455
466680.0000    8.90577
466720.0000    8.51484
466760.0000    9.38261
466800.0000   10.04558
466840.0000    9.69110
466880.0000   10.42402
466920.0000   10.08813
466960.0000   12.00384
467000.0000   11.55410
467040.0000   12.62290
467080.0000   11.82778
467120.0000   13.09896
467160.0000   11.01035
467200.0000   11.47808
467240.0000   11.83258
467280.0000   13.13708
467320.0000   12.15158
467360.0000   11.34539
467400.0000   11.70497
467440.0000   11.36948
467480.0000   11.08172
467520.0000   11.00417
467560.0000   11.12567
467600.0000   11.32788
467640.0000   10.29482
467680.0000   10.29710
467720.0000   10.55537
467760.0000   10.43915
467800.0000   11.20821
467840.0000    9.43540
467880.0000    9.06538
467920.0000    8.26758
467960.0000    9.14461
468000.0000   10.13994
468040.0000   11.94562
468080.0000   11.79779
468120.0000   12.42956
468160.0000   13.25096
468200.0000   13.38759
468240.0000   12.29018
468280.0000   13.82624
468320.0000   13.12648
468360.0000   13.13798
468400.0000   14.28694
468440.0000   11.85922
468480.0000   13.35573
468520.0000   13.17654
468560.0000   13.35683
468600.0000   11.31535
468640.0000   11.37327
468680.0000   12.44980
468720.0000   11.40004
468760.0000   11.36144
468800.0000   12.35618
468840.0000   12.30599
468880.0000   13.49992
468920.0000   12.72359
468960.0000   12.17015
469000.0000   14.04772
469040.0000   13.73109
469080.0000   14.05485
469120.0000   13.65794
469160.0000   13.52285
469200.0000   15.59093
469240.0000   14.48302
469280.0000   14.82035
469320.0000   14.98785
469360.0000   14.05011
469400.0000   14.18536
469440.0000   13.42738
469480.0000   14.06618
469520.0000   12.83334
469560.0000   13.43383
469600.0000   12.29487
469640.0000   12.48158
469680.0000   11.49226
469720.0000   10.79952
469760.0000   11.89895
469800.0000   11.93472
469840.0000   11.67554
469880.0000   12.87646
469920.0000   13.23243
469960.0000   12.53779
470000.0000   11.48181
470040.0000   13.73710
470080.0000   12.30155
470120.0000   12.03319
470160.0000   12.84419
470200.0000   12.96229
470240.0000   12.27792
470280.0000   12.18566
470320.0000   11.61554
470360.0000   13.22679
470400.0000   12.21798
470440.0000   11.56759
470480.0000   11.75369
470520.0000   12.06814
470560.0000   11.70183
470600.0000   12.90199
470640.0000   12.45197
470680.0000   13.93077
470720.0000   13.67469
470760.0000   13.06773
470800.0000   11.43843
470840.0000   11.26675
470880.0000   11.80496
470920.0000   10.95944
470960.0000   11.45159
471000.0000   11.95731
471040.0000   12.35985
471080.0000   12.94063
471120.0000   11.51771
471160.0000   13.16676
471200.0000   12.07253
471240.0000   11.74566
471280.0000   12.76477
471320.0000   12.76983
471360.0000   12.82038
471400.0000   13.92956
471440.0000   12.58385
471480.0000   13.62012
471520.0000   14.24300
471560.0000   12.70885
471600.0000   13.17962
471640.0000   13.22740
471680.0000   13.62519
471720.0000   13.24429
471760.0000   13.63421
471800.0000   14.69046
471840.0000   14.16039
471880.0000   13.46686
471920.0000   13.90011
471960.0000   13.81585
472000.0000   13.92659
472040.0000   12.99446
472080.0000   13.90318
472120.0000   14.16459
472160.0000   14.24657
472200.0000   14.75766
472240.0000   13.30485
472280.0000   12.08997
472320.0000   12.00649
472360.0000   12.82230
472400.0000   12.55388
472440.0000   12.49747
472480.0000   12.22346
472520.0000   12.75212
472560.0000   12.77554
472600.0000   11.80866
472640.0000   12.07614
472680.0000   11.20919
472720.0000   11.01888
472760.0000   10.88637
472800.0000   12.73124
472840.0000   13.63087
472880.0000   13.82881
472920.0000   12.57335
472960.0000   13.00313
473000.0000   11.47281
473040.0000   12.51385
473080.0000   13.19045
473120.0000   14.41753
473160.0000   13.30256
473200.0000   12.52753
473240.0000   13.05822
473280.0000   10.65348
473320.0000   11.17079
473360.0000   11.60666
473400.0000   10.60918
473440.0000   11.59969
473480.0000   12.50921
473520.0000   11.18562
473560.0000   11.92547
473600.0000   12.74739
473640.0000   13.18433
473680.0000   12.33171
473720.0000   11.73989
473760.0000   11.92479
473800.0000   12.60301
473840.0000   13.23126
473880.0000   13.46497
473920.0000   13.33948
473960.0000   13.66038
474000.0000   12.62924
474040.0000   12.41107
474080.0000   13.87462
474120.0000   13.29238
474160.0000   13.63340
474200.0000   12.62698
474240.0000   11.71875
474280.0000   12.82400
474320.0000   13.40561
474360.0000   14.15470
474400.0000   12.68324
474440.0000   12.31506
474480.0000   12.62646
474520.0000   12.15748
474560.0000   13.57481
474600.0000   14.22781
474640.0000   13.43096
474680.0000   13.92776
474720.0000   14.00895
474760.0000   14.89735
474800.0000   13.01576
474840.0000   13.13422
474880.0000   12.58673
474920.0000   12.74364
474960.0000   12.63984
475000.0000   13.53969
475040.0000   13.86820
475080.0000   13.97587
475120.0000   11.95895
475160.0000   11.99877
475200.0000   11.69927
475240.0000   13.11876
475280.0000   12.43489
475320.0000   12.66237
475360.0000   12.61509
475400.0000   12.63270
475440.0000   13.50474
475480.0000   13.71583
475520.0000   12.77027
475560.0000   13.37445
475600.0000   11.15793
475640.0000   12.20881
475680.0000   10.49140
475720.0000   11.14947
475760.0000   11.13097
475800.0000   10.17797
475840.0000    9.58139
475880.0000   10.78991
475920.0000   12.25172
475960.0000   10.54557
476000.0000   11.74539
476040.0000   12.65636
476080.0000   12.51722
476120.0000   13.52108
476160.0000   10.74890
476200.0000   12.10201
476240.0000   12.88230
476280.0000   12.26100
476320.0000   13.80525
476360.0000   11.78430
476400.0000   12.69228
476440.0000   12.67001
476480.0000   12.92024
476520.0000   11.38110
476560.0000   11.29466
476600.0000   11.09337
476640.0000   11.17491
476680.0000    9.96550
476720.0000    9.87777
476760.0000    8.08620
476800.0000    9.53462
476840.0000    9.68091
476880.0000    9.32028
476920.0000    9.19766
476960.0000    9.48437
477000.0000    9.93596
477040.0000    9.18792
477080.0000    9.85107
477120.0000    9.77934
477160.0000    9.71759
477200.0000   10.60231
477240.0000   10.84966
477280.0000   10.03937
477320.0000    9.09726
477360.0000    9.67004
477400.0000    9.85318
477440.0000    9.49130
477480.0000    8.21840
477520.0000    9.63878
477560.0000    9.05262
477600.0000    8.39268
477640.0000    8.55101
477680.0000    7.70473
477720.0000    9.09045
477760.0000    8.99119
477800.0000    8.57187
477840.0000    9.55882
477880.0000    9.75669
477920.0000   10.23290
477960.0000   10.84184
478000.0000    8.46060
478040.0000   10.20627
478080.0000   10.92379
478120.0000   11.52156
478160.0000   12.78800
478200.0000   12.87359
478240.0000   12.49373
478280.0000   11.08721
478320.0000   12.20462
478360.0000   12.00322
478400.0000   11.16851
478440.0000   12.87791
478480.0000   12.07524
478520.0000   13.60634
478560.0000   12.56510
478600.0000   11.76459
478640.0000   12.61838
478680.0000   12.46962
478720.0000   12.77713
478760.0000   11.75697
478800.0000   11.55846
478840.0000   11.51659
478880.0000   11.52507
478920.0000   11.77326
478960.0000   13.10183
479000.0000   13.24775
479040.0000   12.85011
479080.0000   13.02153
479120.0000   13.28212
479160.0000   13.62916
479200.0000   13.66242
479240.0000   13.88741
479280.0000   12.37378
479320.0000   13.63026
479360.0000   14.12286
479400.0000   14.14039
479440.0000   13.04686
479480.0000   13.62136
479520.0000   14.00355
479560.0000   13.68085
479600.0000   13.45624
479640.0000   12.69933
479680.0000   13.25249
479720.0000   11.73501
479760.0000   13.03092
479800.0000   11.79437
479840.0000   10.88476
479880.0000    9.65413
479920.0000   10.33852
479960.0000   11.16038
480000.0000   10.57150
480040.0000   10.31605
480080.0000   11.65724
480120.0000   10.02618
480160.0000   11.18995
480200.0000   12.38861
480240.0000   12.53652
480280.0000    9.97747
480320.0000   11.70129
480360.0000   11.94059
480400.0000   12.51638
480440.0000   12.17512
480480.0000   12.01124
480520.0000   11.43631
480560.0000   10.99164
480600.0000   10.22618
480640.0000   10.98573
480680.0000   10.66518
480720.0000    9.46983
480760.0000   11.40599
480800.0000   10.83727
480840.0000   10.81753
480880.0000   10.80210
480920.0000   11.23172
480960.0000   11.12296
481000.0000   11.04334
481040.0000   11.19675
481080.0000   12.48384
481120.0000   11.94432
481160.0000   11.55146
481200.0000   12.18643
481240.0000   11.20628
481280.0000   12.04111
481320.0000   11.02840
481360.0000   10.84484
481400.0000   12.29036
481440.0000   12.03718
481480.0000   10.18643
481520.0000    9.87140
481560.0000    9.62415
481600.0000    9.76844
481640.0000    9.80719
481680.0000    9.45930
481720.0000    9.54485
481760.0000    9.10436
481800.0000    9.83523
481840.0000    9.26510
481880.0000   10.21399
481920.0000   10.33350
481960.0000    9.50338
482000.0000   11.17343
482040.0000   11.61821
482080.0000   11.74751
482120.0000   11.92430
482160.0000   11.94068
482200.0000   12.82777
482240.0000   12.30409
482280.0000   12.60169
482320.0000   12.91811
482360.0000   13.31694
482400.0000   13.41276
482440.0000   13.05833
482480.0000   11.86426
482520.0000   12.12010
482560.0000   13.06380
482600.0000   12.32058
482640.0000   10.76482
482680.0000   11.54426
482720.0000   11.71690
482760.0000   11.51784
482800.0000   12.87012
482840.0000   11.68322
482880.0000   13.03195
482920.0000   12.21578
482960.0000   14.10776
483000.0000   11.18577
483040.0000   12.47618
483080.0000   12.64921
483120.0000   12.15879
483160.0000   11.91309
483200.0000   13.30149
483240.0000   11.60584
483280.0000   12.19712
483320.0000   11.87339
483360.0000   10.80642
483400.0000   11.20508
483440.0000   11.80507
483480.0000   11.61763
483520.0000   12.21107
483560.0000   12.16957
483600.0000   13.67575
483640.0000   13.03541
483680.0000   13.07503
483720.0000   14.13875
483760.0000   12.46529
483800.0000   12.44053
483840.0000   12.10086
483880.0000   11.65474
483920.0000   11.72537
483960.0000   11.46603
484000.0000   12.97848
484040.0000   12.09842
484080.0000   12.78729
484120.0000   11.56150
484160.0000   13.19149
484200.0000   11.06730
484240.0000   12.25555
484280.0000   11.88157
484320.0000   12.57870
484360.0000   11.07812
484400.0000   11.39274
484440.0000   11.96207
484480.0000   12.30258
484520.0000   11.20933
484560.0000   12.67132
484600.0000   12.01828
484640.0000   11.82842
484680.0000   10.99771
484720.0000   11.05986
484760.0000   12.29034
484800.0000   12.12029
484840.0000   10.82558
484880.0000   12.60983
484920.0000   12.19019
484960.0000   10.81212
485000.0000   12.36093
485040.0000   11.66326
485080.0000   12.68229
485120.0000   11.62654
485160.0000   12.27852
485200.0000   11.38089
485240.0000   11.17110
485280.0000   10.53987
485320.0000   11.17031
485360.0000   11.80682
485400.0000   11.82614
485440.0000   11.62086
485480.0000   11.98623
485520.0000   12.89386
485560.0000   12.82339
485600.0000   11.89005
485640.0000   12.36018
485680.0000   12.52717
485720.0000   12.19487
485760.0000   12.17128
485800.0000   11.03349
485840.0000   11.95912
485880.0000   12.34368
485920.0000   12.84950
485960.0000   13.46016
486000.0000   12.88400
486040.0000   13.29712
486080.0000   12.95260
486120.0000   12.01656
486160.0000   12.44944
486200.0000   11.21251
486240.0000   11.88515
486280.0000   12.44161
486320.0000   11.91506
486360.0000   12.20945
486400.0000   12.49876
486440.0000   12.80152
486480.0000   13.01970
486520.0000   12.94023
486560.0000   12.18570
486600.0000   12.93734
486640.0000   12.69205
486680.0000   12.24178
486720.0000   12.07915
486760.0000   13.75468
486800.0000   12.33492
486840.0000   12.00329
486880.0000   11.65302
486920.0000   11.56988
486960.0000   11.45096
487000.0000   11.58228
487040.0000   12.85668
487080.0000   12.42803
487120.0000   11.71750
487160.0000   11.80508
487200.0000   11.84376
487240.0000   11.64045
487280.0000   12.07011
487320.0000   11.87975
487360.0000   12.41089
487400.0000   13.94870
487440.0000   12.93545
487480.0000   12.31079
487520.0000   13.59046
487560.0000   13.24247
487600.0000   12.88421
487640.0000   12.28350
487680.0000   12.81389
487720.0000   12.42730
487760.0000   12.17554
487800.0000   11.08806
487840.0000   11.45607
487880.0000   12.31207
487920.0000   12.51779
487960.0000   13.75677
488000.0000   11.32841
488040.0000   11.82321
488080.0000   11.99063
488120.0000   12.77705
488160.0000   12.91874
488200.0000   14.36832
488240.0000   13.75703
488280.0000   12.62356
488320.0000   12.61754
488360.0000   12.55227
488400.0000   12.46467
488440.0000   11.98526
488480.0000   11.68876
488520.0000   11.89266
488560.0000   10.06773
488600.0000   12.18183
488640.0000   12.06506
488680.0000   12.21839
488720.0000   11.43975
488760.0000   12.16056
488800.0000   12.97362
488840.0000   13.38425
488880.0000   11.99176
488920.0000   12.62857
488960.0000   12.93775
489000.0000   12.38530
489040.0000   10.88720
489080.0000   11.53256
489120.0000   12.02233
489160.0000   12.52792
489200.0000   13.08958
489240.0000   13.23930
489280.0000   12.77194
489320.0000   13.12293
489360.0000   12.05048
489400.0000   12.42992
489440.0000   12.43321
489480.0000   11.38071
489520.0000   12.01718
489560.0000   11.99989
489600.0000   11.96915
489640.0000   12.08076
489680.0000   12.19333
489720.0000   13.16116
489760.0000   12.59094
489800.0000   11.73968
489840.0000   12.52202
489880.0000   12.45570
489920.0000   13.47152
489960.0000   12.93215
490000.0000   12.59994
490040.0000   12.42705
490080.0000   13.22601
490120.0000   12.65444
490160.0000   11.90168
490200.0000   12.30207
490240.0000   11.88844
490280.0000   11.33370
490320.0000   10.85969
490360.0000   11.04165
490400.0000   11.94050
490440.0000   11.60575
490480.0000   11.85277
490520.0000   11.48509
490560.0000   12.31150
490600.0000   12.10154
490640.0000   12.10574
490680.0000   11.98189
490720.0000   10.95883
490760.0000   11.22709
490800.0000   11.55285
490840.0000   12.36104
490880.0000   12.06259
490920.0000   11.83523
490960.0000   11.69865
491000.0000   12.25313
491040.0000   12.75248
491080.0000   12.90429
491120.0000   12.23756
491160.0000   12.43420
491200.0000   12.89012
491240.0000   12.69553
491280.0000   12.84563
491320.0000   13.51886
491360.0000   13.19038
491400.0000   12.83921
491440.0000   12.38474
491480.0000   12.31435
491520.0000   12.81143
491560.0000   14.04479
491600.0000   14.05239
491640.0000   12.29389
491680.0000   12.43318
491720.0000   13.20273
491760.0000   12.10965
491800.0000   12.75847
491840.0000   12.39782
491880.0000   13.33282
491920.0000   13.12162
491960.0000   10.97666
492000.0000   11.61115
492040.0000   12.95688
492080.0000   12.43751
492120.0000   12.99689
492160.0000   12.26688
492200.0000   11.33898
492240.0000   12.54681
492280.0000   11.93540
492320.0000   12.05799
492360.0000   12.09882
492400.0000   11.39393
492440.0000   12.82940
492480.0000   12.61508
492520.0000   12.22545
492560.0000   12.72677
492600.0000   13.08922
492640.0000   12.64768
492680.0000   11.59214
492720.0000   10.89088
492760.0000   13.62072
492800.0000   13.19265
492840.0000   13.15969
492880.0000   13.26382
492920.0000   12.61809
492960.0000   13.21977
493000.0000   12.52769
493040.0000   12.62186
493080.0000   13.97940
493120.0000   13.63440
493160.0000   12.44985
493200.0000   13.45919
493240.0000   14.05031
493280.0000   13.46856
493320.0000   13.26837
493360.0000   12.30134
493400.0000   12.78489
493440.0000   13.47430
493480.0000   13.33371
493520.0000   11.78986
493560.0000   12.51982
493600.0000   13.19360
493640.0000   12.61637
493680.0000   14.30126
493720.0000   13.97982
493760.0000   12.60936
493800.0000   13.30068
493840.0000   12.14999
493880.0000   11.83330
493920.0000   12.73017
493960.0000   12.39074
494000.0000   13.19377
494040.0000   13.36914
494080.0000   13.60052
494120.0000   12.19811
494160.0000   12.12439
494200.0000   12.68206
494240.0000   12.78001
494280.0000   13.17485
494320.0000   12.66969
494360.0000   12.77568
494400.0000   12.15540
494440.0000   12.37586
494480.0000   11.31798
494520.0000   10.82513
494560.0000   13.01050
494600.0000   13.79762
494640.0000   13.08195
494680.0000   11.65414
494720.0000   12.22652
494760.0000   12.64863
494800.0000   12.63652
494840.0000   11.50453
494880.0000   12.09420
494920.0000   11.86491
494960.0000   11.51146
495000.0000   12.52520
495040.0000   13.22904
495080.0000   13.47559
495120.0000   13.39339
495160.0000   13.21709
495200.0000   12.76150
495240.0000   12.49748
495280.0000   11.73346
495320.0000   13.09703
495360.0000   13.05187
495400.0000   12.53383
495440.0000   11.64010
495480.0000   12.79147
495520.0000   13.21765
495560.0000   13.48981
495600.0000   11.91046
495640.0000   11.90764
495680.0000   10.85287
495720.0000   11.82407
495760.0000   12.85099
495800.0000   13.58587
495840.0000   13.36276
495880.0000   13.73250
495920.0000   12.55941
495960.0000   13.02434
496000.0000   13.36572
496040.0000   13.21852
496080.0000   13.51542
496120.0000   14.50073
496160.0000   13.92073
496200.0000   13.98857
496240.0000   13.43430
496280.0000   13.94704
496320.0000   12.74590
496360.0000   13.15653
496400.0000   12.31901
496440.0000   12.16773
496480.0000   12.76297
496520.0000   13.05423
496560.0000   11.80177
496600.0000   11.99594
496640.0000   11.82990
496680.0000   12.33956
496720.0000   13.17491
496760.0000   12.00421
496800.0000   14.28041
496840.0000   13.67209
496880.0000   12.84006
496920.0000   13.13784
496960.0000   13.49991
497000.0000   12.82567
497040.0000   13.59780
497080.0000   13.03023
497120.0000   13.27459
497160.0000   13.15148
497200.0000   12.48227
497240.0000   10.72751
497280.0000   10.70845
497320.0000   10.70204
497360.0000   10.83955
497400.0000   10.26534
497440.0000    9.96944
497480.0000   10.34969
497520.0000   10.66132
497560.0000    9.09108
497600.0000    9.51610
497640.0000   12.32635
497680.0000   13.95333
497720.0000   13.00952
497760.0000   12.66816
497800.0000   13.16222
497840.0000   12.13768
497880.0000   12.72241
497920.0000   13.66423
497960.0000   12.45554
498000.0000   12.74042
498040.0000   14.02168
498080.0000   14.05431
498120.0000   13.80195
498160.0000   13.70970
498200.0000   12.89575
498240.0000   12.05498
498280.0000   10.25897
498320.0000   12.01246
498360.0000   12.26441
498400.0000   14.74492
498440.0000   14.79422
498480.0000   14.60391
498520.0000   14.34536
498560.0000   13.38346
498600.0000   12.99447
498640.0000   15.13832
498680.0000   13.53028
498720.0000   15.43937
498760.0000   14.39595
498800.0000   13.84991
498840.0000   14.34820
498880.0000   15.80203
498920.0000   15.25795
498960.0000   15.85629
499000.0000   15.21385
499040.0000   13.53890
499080.0000   12.56437
499120.0000   11.24839
499160.0000   10.79525
499200.0000   11.26527
499240.0000   11.82222
499280.0000   12.28964
499320.0000   11.68517
499360.0000   13.04846
499400.0000   11.54364
499440.0000   11.97327
499480.0000   12.12943
499520.0000   12.79952
499560.0000   11.77782
499600.0000   13.21564
499640.0000   13.15651
499680.0000   11.83706
499720.0000   13.87486
499760.0000   13.28912
499800.0000   13.89224
499840.0000   12.65499
499880.0000   12.68212
499920.0000   11.75204
499960.0000   12.94934
500000.0000   12.61328
500040.0000   12.40990
500080.0000   12.74893
500120.0000   10.62789
500160.0000   12.09229
500200.0000   12.58350
500240.0000   12.23267
500280.0000   10.26346
500320.0000   11.53098
500360.0000   11.23836
500400.0000   11.25322
500440.0000   12.36168
500480.0000   12.23785
500520.0000   11.81999
500560.0000   12.36509
500600.0000   13.17203
500640.0000   14.58795
500680.0000   12.23135
500720.0000   11.57690
500760.0000   11.12537
500800.0000    9.95617
500840.0000   11.33547
500880.0000   11.72491
500920.0000   10.97447
500960.0000   10.61045
501000.0000   10.73733
501040.0000    9.84791
501080.0000   11.59535
501120.0000   12.72508
501160.0000   12.79316
501200.0000   12.76342
501240.0000   12.38990
501280.0000   12.24163
501320.0000   12.59723
501360.0000   13.16015
501400.0000   13.16008
501440.0000   12.05503
501480.0000   12.44144
501520.0000   13.01648
501560.0000   13.19412
501600.0000   12.69003
501640.0000   13.39679
501680.0000   12.47502
501720.0000   11.78536
501760.0000   10.21786
501800.0000   10.79897
501840.0000   11.72894
501880.0000    9.72032
501920.0000    9.47322
501960.0000    9.87073
502000.0000    9.76496
502040.0000    8.95511
502080.0000   10.44835
502120.0000   10.11997
502160.0000    9.26400
502200.0000   10.99351
502240.0000   10.79811
502280.0000   12.57819
502320.0000   12.66408
502360.0000   12.82559
502400.0000   12.12013
502440.0000   11.64736
502480.0000   11.03313
502520.0000    9.87939
502560.0000   11.27059
502600.0000   10.32272
502640.0000   10.97572
502680.0000   13.36872
502720.0000   13.72498
502760.0000   14.64447
502800.0000   13.40013
502840.0000   13.67132
502880.0000   13.33096
502920.0000   13.30510
502960.0000   14.86379
503000.0000   12.91492
503040.0000   13.43429
503080.0000   12.77908
503120.0000   12.82170
503160.0000   14.14779
503200.0000   13.15213
503240.0000   14.07704
503280.0000   14.74713
503320.0000   13.14000
503360.0000   13.95180
503400.0000   13.44740
503440.0000   12.28485
503480.0000   11.88563
503520.0000   12.43284
503560.0000   12.00018
503600.0000   11.30071
503640.0000   11.15177
503680.0000   10.58041
503720.0000   11.10289
503760.0000   12.24597
503800.0000   14.09757
503840.0000   13.96434
503880.0000   13.11194
503920.0000   13.34801
503960.0000   13.12878
504000.0000   12.93635
504040.0000   13.26444
504080.0000   14.16644
504120.0000   13.74138
504160.0000   13.37126
504200.0000   12.70345
504240.0000   13.59631
504280.0000   14.19591
504320.0000   15.79377
504360.0000   13.44947
504400.0000   14.11181
504440.0000   13.69613
504480.0000   11.38735
504520.0000   13.25659
504560.0000   13.55482
504600.0000   11.16175
504640.0000   12.51482
504680.0000   11.62615
504720.0000   11.06818
504760.0000   10.63049
504800.0000   10.31065
504840.0000    9.62540
504880.0000    9.15057
504920.0000   10.47685
504960.0000   12.40003
505000.0000   12.66544
505040.0000   12.17687
505080.0000   12.25692
505120.0000   12.70350
505160.0000   10.62373
505200.0000   11.22282
505240.0000   12.09054
505280.0000   13.24734
505320.0000   13.45821
505360.0000   13.76924
505400.0000   13.68202
505440.0000   11.79894
505480.0000   13.49908
505520.0000   12.56140
505560.0000   12.33384
505600.0000   12.85820
505640.0000   12.48204
505680.0000   12.38748
505720.0000   14.12321
505760.0000   13.30697
505800.0000   14.33181
505840.0000   14.17509
505880.0000   14.37970
505920.0000   13.21755
505960.0000   12.98024
506000.0000   14.33333
506040.0000   13.13270
506080.0000   12.55695
506120.0000   12.58322
506160.0000   12.83218
506200.0000   13.50343
506240.0000   13.14398
506280.0000   12.38684
506320.0000   13.53140
506360.0000   13.21923
506400.0000   12.12494
506440.0000   10.69715
506480.0000   11.53140
506520.0000   10.68302
506560.0000   10.51315
506600.0000    9.03995
506640.0000    8.74339
506680.0000    8.90920
506720.0000    8.68924
506760.0000    8.74385
506800.0000    9.21162
506840.0000    9.51876
506880.0000    9.46342
506920.0000    9.43863
506960.0000    8.59269
507000.0000   11.30523
507040.0000   10.90991
507080.0000    9.65731
507120.0000   11.69035
507160.0000   10.34455
507200.0000   10.45781
507240.0000   11.54233
507280.0000   13.20282
507320.0000   10.68703
507360.0000   10.83838
507400.0000   11.78155
507440.0000   11.56946
507480.0000    9.68606
507520.0000    9.16980
507560.0000    9.89367
507600.0000    9.60178
507640.0000   10.03669
507680.0000   10.74079
507720.0000   11.02779
507760.0000   10.29568
507800.0000    9.31187
507840.0000    9.21764
507880.0000    8.35529
507920.0000    7.65032
507960.0000    7.41975
508000.0000    6.92274
508040.0000    7.49038
508080.0000    8.69033
508120.0000    9.65518
508160.0000    9.60109
508200.0000    9.53739
508240.0000    9.96828
508280.0000   10.52761
508320.0000    9.63326
508360.0000   10.71726
508400.0000    9.98059
508440.0000   11.10500
508480.0000   10.53052
508520.0000    9.00391
508560.0000   10.24282
508600.0000    9.89087
508640.0000   11.38662
508680.0000   11.38240
508720.0000    9.84326
508760.0000   11.56303
508800.0000   11.78885
508840.0000   10.72088
508880.0000   11.36876
508920.0000   11.24367
508960.0000   10.88335
509000.0000   11.87939
509040.0000   11.09369
509080.0000   10.74462
509120.0000   11.12664
509160.0000   11.84699
509200.0000   11.41143
509240.0000   11.60410
509280.0000   12.62189
509320.0000   12.35267
509360.0000   11.93055
509400.0000   12.71349
509440.0000   11.00650
509480.0000   11.68580
509520.0000   11.64854
509560.0000   13.11165
509600.0000   12.12830
509640.0000   12.49924
509680.0000   13.07753
509720.0000   13.01605
509760.0000   12.12533
509800.0000   12.33413
509840.0000   12.99483
509880.0000   13.15180
509920.0000   13.58201
509960.0000   13.52095
510000.0000   13.17346
510040.0000   11.81355
510080.0000   12.86779
510120.0000   13.88267
510160.0000   13.37107
510200.0000   13.75573
510240.0000   14.94084
510280.0000   12.75027
510320.0000   12.86872
510360.0000   12.88474
510400.0000   14.04749
510440.0000   13.92117
510480.0000   14.18602
510520.0000   14.44711
510560.0000   12.83745
510600.0000   14.12675
510640.0000   13.81175
510680.0000   12.61288
510720.0000   13.75665
510760.0000   11.98676
510800.0000   13.59834
510840.0000   12.65993
510880.0000   12.50744
510920.0000   13.62488
510960.0000   13.12274
511000.0000   12.07778
511040.0000   12.54513
511080.0000   13.35043
511120.0000   13.21117
511160.0000   12.64580
511200.0000   13.33193
511240.0000   13.61438
511280.0000   13.51207
511320.0000   12.88742
511360.0000   12.87122
511400.0000   11.91896
511440.0000   12.85497
511480.0000   10.80026
511520.0000   10.96179
511560.0000   11.23017
511600.0000   11.66164
511640.0000   11.44257
511680.0000   12.02860
511720.0000   11.49565
511760.0000   10.33793
511800.0000   10.13215
511840.0000    9.90321
511880.0000    9.45967
511920.0000    7.94292
511960.0000    8.30464
512000.0000    9.74706
512040.0000   10.52204
512080.0000    9.93943
512120.0000   10.20642
512160.0000   10.34811
512200.0000   12.01279
512240.0000   11.42168
512280.0000   12.26676
512320.0000   11.91204
512360.0000   12.04576
512400.0000   11.46457
512440.0000   12.02443
512480.0000   12.66706
512520.0000   12.30969
512560.0000   13.22578
512600.0000   11.96628
512640.0000   11.16120
512680.0000   13.36755
512720.0000   13.71841
512760.0000   13.65094
512800.0000   13.00978
512840.0000   13.18163
512880.0000   13.24946
512920.0000   12.06544
512960.0000   11.98569
513000.0000   12.16842
513040.0000   12.55462
513080.0000   12.49770
513120.0000   12.87409
513160.0000   12.57728
513200.0000   10.93458
513240.0000   11.02401
513280.0000   10.68559
513320.0000   11.72748
513360.0000   11.27231
513400.0000   11.07043
513440.0000   11.50664
513480.0000   13.76069
513520.0000   14.61645
513560.0000   13.42889
513600.0000   13.24864
513640.0000   13.16715
513680.0000   11.72013
513720.0000   11.18877
513760.0000   11.89401
513800.0000   10.80020
513840.0000   12.45946
513880.0000   13.83354
513920.0000   13.29898
513960.0000   12.75132
514000.0000   14.48417
514040.0000   13.18890
514080.0000   12.03165
514120.0000   12.93917
514160.0000   11.34614
514200.0000   11.70066
514240.0000   11.92239
514280.0000   12.64087
514320.0000   11.85311
514360.0000   11.76673
514400.0000   11.87351
514440.0000   10.16394
514480.0000   11.64996
514520.0000   10.67454
514560.0000   10.05686
514600.0000   10.07961
514640.0000   10.41467
514680.0000   11.89576
514720.0000   10.65507
514760.0000   11.41623
514800.0000    9.97985
514840.0000   10.60482
514880.0000   10.50773
514920.0000   10.23638
514960.0000    9.15424
515000.0000   10.93944
515040.0000   12.47963
515080.0000   12.51722
515120.0000   12.27942
515160.0000   12.57763
515200.0000   12.89453
515240.0000   13.78586
515280.0000   13.22620
515320.0000   12.54159
515360.0000   13.32473
515400.0000   11.30258
515440.0000   12.90333
515480.0000   12.01399
515520.0000   12.72064
515560.0000   12.17756
515600.0000   13.33428
515640.0000   12.29903
515680.0000   12.39883
515720.0000   11.12917
515760.0000   12.54271
515800.0000   11.43812
515840.0000   13.39407
515880.0000   12.36432
515920.0000   12.42452
515960.0000   12.76282
516000.0000   12.65948
516040.0000   12.12099
516080.0000   12.09390
516120.0000   11.53068
516160.0000   11.86703
516200.0000   10.92244
516240.0000   11.99362
516280.0000   12.91461
516320.0000   13.15990
516360.0000   14.23224
516400.0000   12.35233
516440.0000   12.79573
516480.0000   13.11227
516520.0000   12.55329
516560.0000   13.33913
516600.0000   13.85606
516640.0000   14.64394
516680.0000   14.34940
516720.0000   14.47814
516760.0000   14.47302
516800.0000   13.73281
516840.0000   14.72772
516880.0000   13.25356
516920.0000   14.98279
516960.0000   15.99466
517000.0000   14.72540
517040.0000   13.32534
517080.0000   14.11146
517120.0000   14.70912
517160.0000   13.43882
517200.0000   12.33011
517240.0000   12.67142
517280.0000   12.90397
517320.0000   12.71862
517360.0000   12.90307
517400.0000   12.36747
517440.0000   13.40810
517480.0000   14.00499
517520.0000   14.22769
517560.0000   13.93804
517600.0000   14.40220
517640.0000   14.43031
517680.0000   13.36119
517720.0000   11.49407
517760.0000   11.60392
517800.0000   11.92218
517840.0000   11.85721
517880.0000   11.12829
517920.0000   11.32297
517960.0000   11.60984
518000.0000   12.22925
518040.0000   11.81100
518080.0000   11.63498
518120.0000   12.46091
518160.0000   12.45754
518200.0000   13.95988
518240.0000   13.59710
518280.0000   13.00832
518320.0000   12.09662
518360.0000   13.20517
518400.0000   13.29756
518440.0000   12.37316
518480.0000   10.98814
518520.0000    9.87987
518560.0000   11.43721
518600.0000   12.18259
518640.0000   12.57858
518680.0000   10.93495
518720.0000   10.91381
518760.0000   11.87721
518800.0000   13.35596
518840.0000   12.21673
518880.0000   12.82257
518920.0000   12.48286
518960.0000   11.55971
519000.0000   12.66516
519040.0000   12.16045
519080.0000   12.53927
519120.0000   11.69720
519160.0000   10.27523
519200.0000   10.97882
519240.0000   13.65534
519280.0000   12.51507
519320.0000   11.13059
519360.0000   11.02491
519400.0000   12.88251
519440.0000   11.22327
519480.0000   11.39350
519520.0000   12.55244
519560.0000   11.83963
519600.0000   12.48301
519640.0000   11.08689
519680.0000    9.31280
519720.0000   11.14181
519760.0000   10.69274
519800.0000   10.02001
519840.0000   10.45339
519880.0000    8.70898
519920.0000   10.43361
519960.0000    9.90845
520000.0000   10.60462
520040.0000   12.24341
520080.0000   14.06351
520120.0000   13.90773
520160.0000   14.04677
520200.0000   12.21615
520240.0000   10.54907
520280.0000   12.31976
520320.0000   11.61829
520360.0000   10.96462
520400.0000   12.38126
520440.0000   12.01051
520480.0000   10.50842
520520.0000   11.41250
520560.0000   12.52463
520600.0000   12.66489
520640.0000   13.03844
520680.0000   12.70443
520720.0000   11.76898
520760.0000   13.24072
520800.0000   13.63392
520840.0000   13.54488
520880.0000   12.02607
520920.0000   12.97897
520960.0000   13.92882
521000.0000   12.92087
521040.0000   12.35468
521080.0000   12.24118
521120.0000   12.51367
521160.0000   10.83284
521200.0000   10.96516
521240.0000   10.93393
521280.0000   11.34260
521320.0000   13.21721
521360.0000   12.47801
521400.0000   11.86792
521440.0000   12.40431
521480.0000   11.60316
521520.0000   13.09154
521560.0000   12.10373
521600.0000   12.39871
521640.0000   10.24649
521680.0000   11.94643
521720.0000   11.06590
521760.0000   11.94678
521800.0000   12.89025
521840.0000   11.03316
521880.0000   10.62858
521920.0000   10.93867
521960.0000    9.98026
522000.0000   11.01715
522040.0000   10.10637
522080.0000   11.15900
522120.0000   11.24389
522160.0000   11.26383
522200.0000   12.68266
522240.0000   11.65341
522280.0000   10.68742
522320.0000   11.62593
522360.0000   11.20096
522400.0000   13.51622
522440.0000   13.18907
522480.0000   12.44372
522520.0000   12.30689
522560.0000   14.92084
522600.0000   14.29568
522640.0000   14.12543
522680.0000   14.08358
522720.0000   13.76582
522760.0000   14.08102
522800.0000   11.38991
522840.0000   11.04498
522880.0000   11.28979
522920.0000   12.43638
522960.0000   11.79791
523000.0000   12.64225
523040.0000   13.72517
523080.0000   14.65113
523120.0000   13.41321
523160.0000   14.02181
523200.0000   13.79735
523240.0000   13.91049
523280.0000   13.20061
523320.0000   13.66710
523360.0000   14.32931
523400.0000   13.38217
523440.0000   13.19838
523480.0000   12.28461
523520.0000   11.88795
523560.0000   11.80563
523600.0000   12.36795
523640.0000   11.45330
523680.0000   10.28100
523720.0000   10.94533
523760.0000   11.87774
523800.0000   12.22266
523840.0000   11.88812
523880.0000   13.71756
523920.0000   11.77230
523960.0000   10.41423
524000.0000   11.22115
524040.0000   11.31590
524080.0000   10.68448
524120.0000   12.15924
524160.0000   11.03810
524200.0000   12.12971
524240.0000   11.65915
524280.0000   11.70553
524320.0000   13.24627
524360.0000   12.64695
524400.0000   11.97232
524440.0000   11.70323
524480.0000   11.39185
524520.0000   11.63958
524560.0000    9.84389
524600.0000   11.22734
524640.0000   11.46949
524680.0000   12.52655
524720.0000   10.46020
524760.0000   11.13183
524800.0000   10.32290
524840.0000   10.37112
524880.0000   12.03633
524920.0000   13.10337
524960.0000   13.16633
525000.0000   11.66329
525040.0000   12.17047
525080.0000   10.84248
525120.0000   10.36154
525160.0000   11.21553
525200.0000   10.57761
525240.0000   12.10649
525280.0000   11.62813
525320.0000   12.25541
525360.0000   13.83040
525400.0000   11.59932
525440.0000   10.94159
525480.0000   12.95297
525520.0000   12.67127
525560.0000   13.79658
525600.0000   13.14366
525640.0000   12.60473
525680.0000   12.39482
525720.0000   12.56628
525760.0000   11.75694
525800.0000   12.07602
525840.0000   13.24848
525880.0000   12.98034
525920.0000   11.98525
525960.0000   11.60057
526000.0000   11.86543
526040.0000   11.17750
526080.0000   11.75365
526120.0000   10.82041
526160.0000   12.86532
526200.0000   11.30875
526240.0000   11.75401
526280.0000   11.24550
526320.0000   12.05691
526360.0000   11.47419
526400.0000   12.02351
526440.0000   12.84390
526480.0000   12.36395
526520.0000   12.48830
526560.0000   11.09409
526600.0000   11.33741
526640.0000   10.38635
526680.0000   11.33364
526720.0000   10.66784
526760.0000   12.17002
526800.0000   13.46152
526840.0000   12.78598
526880.0000   12.73630
526920.0000   10.99083
526960.0000   10.88194
527000.0000   11.74482
527040.0000   13.13503
527080.0000   13.02508
527120.0000   12.89412
527160.0000   13.80982
527200.0000   13.67256
527240.0000   12.88948
527280.0000   14.24901
527320.0000   12.54721
527360.0000   15.70560
527400.0000   14.02678
527440.0000   12.15654
527480.0000   12.45073
527520.0000   10.69040
527560.0000   12.45118
527600.0000   12.86370
527640.0000   12.18053
527680.0000   12.14697
527720.0000   12.88056
527760.0000   12.58480
527800.0000   12.42867
527840.0000   12.06306
527880.0000   10.57435
527920.0000   11.09395
527960.0000   12.61984
528000.0000   11.54293
528040.0000   11.58578
528080.0000   11.41389
528120.0000   11.11114
528160.0000   10.56191
528200.0000   11.31523
528240.0000   13.64716
528280.0000   13.11677
528320.0000   12.72288
528360.0000   11.02041
528400.0000   10.72540
528440.0000   11.48076
528480.0000   10.46344
528520.0000   11.99465
528560.0000   13.13475
528600.0000   12.97794
528640.0000   11.89623
528680.0000   12.30749
528720.0000    9.64924
528760.0000   11.29598
528800.0000   11.63330
528840.0000   10.48770
528880.0000   10.28359
528920.0000   11.79452
528960.0000   10.59297
529000.0000   10.95439
529040.0000   11.37372
529080.0000   12.80829
529120.0000   12.51447
529160.0000   11.71748
529200.0000   12.89995
529240.0000   12.89250
529280.0000   12.44842
529320.0000   13.98617
529360.0000   12.73393
529400.0000   11.43552
529440.0000   12.07356
529480.0000   12.96968
529520.0000   13.45543
529560.0000   13.21716
529600.0000   13.38957
529640.0000   13.40071
529680.0000   13.53525
529720.0000   13.99504
529760.0000   13.61627
529800.0000   15.16523
529840.0000   12.87405
529880.0000   12.45548
529920.0000   11.74399
529960.0000   11.77241
530000.0000   11.12656
530040.0000   10.30107
530080.0000   11.74596
530120.0000   11.57463
530160.0000   12.28783
530200.0000   12.36789
530240.0000   12.32667
530280.0000   11.71869
530320.0000   11.29049
530360.0000   11.36163
530400.0000   10.86367
530440.0000   12.25933
530480.0000   10.76076
530520.0000   12.03972
530560.0000   11.87632
530600.0000   11.72677
530640.0000   10.75429
530680.0000   13.83603
530720.0000   14.33135
530760.0000   15.42861
530800.0000   16.45642
530840.0000   15.64024
530880.0000   14.51158
530920.0000   15.32311
530960.0000   15.09891
531000.0000   14.80764
531040.0000   14.30841
531080.0000   13.35981
531120.0000   13.54313
531160.0000   13.61829
531200.0000   14.02281
531240.0000   13.17068
531280.0000   14.47242
531320.0000   13.38512
531360.0000   14.31686
531400.0000   13.69872
531440.0000   13.39137
531480.0000   13.48115
531520.0000   13.96198
531560.0000   14.41151
531600.0000   13.72643
531640.0000   12.97809
531680.0000   13.84108
531720.0000   13.68091
531760.0000   14.12062
531800.0000   12.68789
531840.0000   11.58545
531880.0000   11.45291
531920.0000    8.34739
531960.0000   11.33050
532000.0000   12.64888
532040.0000   12.54020
532080.0000   11.51542
532120.0000   12.86569
532160.0000   12.23455
532200.0000   13.23283
532240.0000   14.15212
532280.0000   14.22793
532320.0000   12.29707
532360.0000   12.38697
532400.0000   11.50707
532440.0000   11.91329
532480.0000   11.52269
532520.0000   11.07123
532560.0000   11.67904
532600.0000   11.73661
532640.0000   12.10637
532680.0000   13.28755
532720.0000   12.34730
532760.0000   12.82084
532800.0000   13.38951
532840.0000   11.66316
532880.0000   12.93209
532920.0000   11.40747
532960.0000   10.95830
533000.0000   10.94686
533040.0000    9.91858
533080.0000   12.78891
533120.0000   12.10029
533160.0000   11.43934
533200.0000   11.12525
533240.0000    8.86754
533280.0000    8.74909
533320.0000   11.57088
533360.0000   10.22046
533400.0000   11.36798
533440.0000   11.12175
533480.0000   13.18632
533520.0000   12.20179
533560.0000   12.12140
533600.0000   11.16939
533640.0000   11.31308
533680.0000   10.56152
533720.0000   10.30932
533760.0000    9.78876
533800.0000   10.68378
533840.0000   10.70998
533880.0000   10.57949
533920.0000   11.83942
533960.0000   12.03745
534000.0000   11.67545
534040.0000   11.14824
534080.0000   12.70039
534120.0000   12.48287
534160.0000   11.08550
534200.0000   10.93533
534240.0000   11.56068
534280.0000   10.09459
534320.0000   10.28583
534360.0000   10.71329
534400.0000   11.96375
534440.0000    9.97154
534480.0000   12.11767
534520.0000   12.12833
534560.0000    9.55889
534600.0000   10.10153
534640.0000   10.77055
534680.0000    7.59259
534720.0000    9.75912
534760.0000    8.01848
534800.0000   11.21034
534840.0000   11.34717
534880.0000   11.14612
534920.0000   10.56437
534960.0000   11.05537
535000.0000   10.54436
535040.0000   10.15479
535080.0000   11.72114
535120.0000   10.15246
535160.0000   10.30934
535200.0000   10.24792
535240.0000   10.19638
535280.0000   10.47621
535320.0000    9.69914
535360.0000   10.60202
535400.0000    9.90106
535440.0000    9.28841
535480.0000   10.68629
535520.0000    9.98772
535560.0000   11.39729
535600.0000   11.25082
535640.0000   11.60714
535680.0000   10.07959
535720.0000    9.94477
535760.0000   10.97357
535800.0000   11.19284
535840.0000    8.38818
535880.0000   10.04543
535920.0000   10.25349
535960.0000   11.31893
536000.0000    9.52882
536040.0000   10.56148
536080.0000   11.91713
536120.0000   11.17616
536160.0000   11.91003
536200.0000   11.86504
536240.0000   11.58664
536280.0000   11.91405
536320.0000   12.07186
536360.0000   12.99768
536400.0000   10.76930
536440.0000   11.23555
536480.0000   10.31916
536520.0000    8.86071
536560.0000    8.89924
536600.0000   10.43442
536640.0000   11.19921
536680.0000   11.49390
536720.0000   10.71092
536760.0000   12.21875
536800.0000   13.10914
536840.0000   11.66100
536880.0000   11.82647
536920.0000   11.38987
536960.0000   11.70392
537000.0000   12.81192
537040.0000   13.59758
537080.0000   12.90973
537120.0000   10.33321
537160.0000    9.76026
537200.0000   12.85992
537240.0000   13.13366
537280.0000   13.29181
537320.0000   12.57017
537360.0000   12.08398
537400.0000   11.99216
537440.0000   13.57953
537480.0000   13.41841
537520.0000   13.17349
537560.0000   13.42327
537600.0000   12.81299
537640.0000   12.71609
537680.0000   13.64844
537720.0000   12.45066
537760.0000   12.77839
537800.0000   13.74291
537840.0000   14.73877
537880.0000   13.86747
537920.0000   15.09342
537960.0000   13.43819
538000.0000   14.35056
538040.0000   13.82651
538080.0000   14.47546
538120.0000   13.23669
538160.0000   14.06946
538200.0000   14.01363
538240.0000   13.00538
538280.0000   12.58317
538320.0000   13.34667
538360.0000   12.56701
538400.0000   13.35997
538440.0000   12.20452
538480.0000   13.18775
538520.0000   12.06434
538560.0000   13.47748
538600.0000   12.75726
538640.0000   13.09939
538680.0000   12.86971
538720.0000   12.40667
538760.0000   11.06658
538800.0000   10.90027
538840.0000   12.18986
538880.0000   12.43858
538920.0000   12.02217
538960.0000   12.75286
539000.0000   13.51988
539040.0000   12.00699
539080.0000   12.55084
539120.0000   12.98554
539160.0000   12.83454
539200.0000   13.15225
539240.0000   14.32279
539280.0000   11.61962
539320.0000   12.22786
539360.0000   12.41715
539400.0000   13.17354
539440.0000   12.87196
539480.0000   13.96525
539520.0000   13.34503
539560.0000   12.53399
539600.0000   11.34516
539640.0000    9.70187
539680.0000    9.55700
539720.0000   11.44988
539760.0000   10.34666
539800.0000    9.61951
539840.0000   10.67548
539880.0000   10.70575
539920.0000    9.67497
539960.0000   11.93829
540000.0000   12.23142
540040.0000   11.38319
540080.0000   11.23560
540120.0000   11.71815
540160.0000   13.31818
540200.0000   12.34698
540240.0000   12.00578
540280.0000   12.09137
540320.0000   12.14277
540360.0000   12.07723
540400.0000   13.31008
540440.0000   12.01880
540480.0000   12.99891
540520.0000   12.24036
540560.0000   10.29597
540600.0000   10.64056
540640.0000   11.71859
540680.0000   11.65614
540720.0000   12.72418
540760.0000   11.51328
540800.0000    9.77120
540840.0000   11.35927
540880.0000   11.33129
540920.0000   12.68752
540960.0000   10.20419
541000.0000   10.61669
541040.0000   12.96507
541080.0000   12.90352
541120.0000   12.35433
541160.0000   11.47934
541200.0000   11.08127
541240.0000   12.89225
541280.0000   13.35876
541320.0000   12.97142
541360.0000   11.91825
541400.0000   13.56811
541440.0000   11.78120
541480.0000   11.74477
541520.0000   12.39397
541560.0000   12.49387
541600.0000   12.56643
541640.0000   13.36335
541680.0000   12.62449
541720.0000   11.88778
541760.0000   12.91333
541800.0000   11.16187
541840.0000   10.58136
541880.0000   11.64367
541920.0000   12.60821
541960.0000   12.07579
542000.0000   10.21485
542040.0000    8.61602
542080.0000    8.75490
542120.0000    9.44166
542160.0000   10.97944
542200.0000   10.96311
542240.0000   11.65642
542280.0000   10.55133
542320.0000   10.45204
542360.0000   10.40456
542400.0000   11.34100
542440.0000   12.20187
542480.0000   10.37044
542520.0000   11.10945
542560.0000    9.71545
542600.0000   10.29094
542640.0000    9.96583
542680.0000   10.24996
542720.0000   10.83519
542760.0000    9.91993
542800.0000    8.88390
542840.0000   10.02139
542880.0000    9.88966
542920.0000    9.45148
542960.0000    9.78764
543000.0000    9.82659
543040.0000    9.73001
543080.0000    9.61928
543120.0000   10.33346
543160.0000   10.61338
543200.0000   10.57772
543240.0000   10.21127
543280.0000   11.41088
543320.0000   11.40865
543360.0000   10.12496
543400.0000   10.23819
543440.0000    9.35265
543480.0000   10.50719
543520.0000   10.57718
543560.0000    9.98770
543600.0000   11.01107
543640.0000   10.17733
543680.0000   10.01125
543720.0000    8.67003
543760.0000    8.23681
543800.0000    9.35806
543840.0000    8.59266
543880.0000    9.09736
543920.0000    9.87017
543960.0000   10.25238
544000.0000    9.73278
544040.0000    9.65032
544080.0000   10.49378
544120.0000   10.01989
544160.0000    9.98786
544200.0000   10.43104
544240.0000   10.37956
544280.0000    9.76467
544320.0000   10.35756
544360.0000    9.21593
544400.0000    9.37085
544440.0000    9.76845
544480.0000    9.35881
544520.0000    9.95681
544560.0000    9.53411
544600.0000    9.88746
544640.0000    9.95765
544680.0000   10.56035
544720.0000    9.59611
544760.0000   10.55729
544800.0000   10.20667
544840.0000    9.86064
544880.0000    9.81110
544920.0000    8.84769
544960.0000    9.49650
545000.0000    9.37167
545040.0000   10.39243
545080.0000    9.97702
545120.0000   10.02452
545160.0000   10.27220
545200.0000    9.68833
545240.0000    9.91400
545280.0000    9.53514
545320.0000   10.47139
545360.0000    8.77127
545400.0000   10.04290
545440.0000   11.45996
545480.0000   10.05423
545520.0000    9.61044
545560.0000   10.45378
545600.0000   10.42276
545640.0000   10.92781
545680.0000    9.91018
545720.0000   10.39945
545760.0000    9.55078
545800.0000    9.14852
545840.0000    9.38230
545880.0000    9.99139
545920.0000   10.55036
545960.0000   10.49541
546000.0000   10.29260
546040.0000   10.37855
546080.0000    9.93740
546120.0000   10.23728
546160.0000   10.06888
546200.0000   10.27268
546240.0000    9.78785
546280.0000   10.49142
546320.0000   11.04285
546360.0000   10.96525
546400.0000   10.00694
546440.0000    9.67251
546480.0000    8.98235
546520.0000    9.60734
546560.0000    9.97840
546600.0000    8.63321
546640.0000    8.67930
546680.0000    9.10552
546720.0000    8.77226
546760.0000    9.86861
546800.0000    9.97074
546840.0000   10.75285
546880.0000   10.08662
546920.0000   10.81431
546960.0000   11.35839
547000.0000   11.17720
547040.0000   11.78133
547080.0000   11.27695
547120.0000   10.75531
547160.0000   10.65286
547200.0000   10.40610
547240.0000    9.91028
547280.0000   10.58051
547320.0000   10.02688
547360.0000    9.65768
547400.0000   10.23934
547440.0000   10.38803
547480.0000   11.11666
547520.0000   10.53455
547560.0000    9.75650
547600.0000   10.77766
547640.0000   10.70242
547680.0000   11.86551
547720.0000   11.65100
547760.0000   10.94604
547800.0000   11.18909
547840.0000   10.64529
547880.0000   11.79084
547920.0000   11.65723
547960.0000   10.98151
548000.0000   12.45792
548040.0000   12.15899
548080.0000   11.86878
548120.0000   11.42366
548160.0000   12.32225
548200.0000   11.95287
548240.0000   11.08464
548280.0000   10.03991
548320.0000   11.59435
548360.0000   10.85179
548400.0000   10.70865
548440.0000   11.29125
548480.0000   11.52957
548520.0000   10.37393
548560.0000    9.76612
548600.0000    8.94146
548640.0000    8.87885
548680.0000    9.37531
548720.0000    8.92214
548760.0000    8.98939
548800.0000   10.32704
548840.0000   10.02715
548880.0000    9.96986
548920.0000    9.75921
548960.0000    9.75582
549000.0000    9.80600
549040.0000    9.27840
549080.0000    9.27492
549120.0000    9.42536
549160.0000    9.28363
549200.0000    9.66631
549240.0000    9.91352
549280.0000    9.45219
549320.0000    9.70189
549360.0000   10.56610
549400.0000   10.14155
549440.0000   10.05347
549480.0000   11.82433
549520.0000   10.26743
549560.0000    9.52199
549600.0000    9.61894
549640.0000   10.06036
549680.0000    9.93503
549720.0000   10.22598
549760.0000    9.12549
549800.0000    9.86543
549840.0000    9.71385
549880.0000   10.03890
549920.0000   10.67061
549960.0000   10.45100
550000.0000    9.84636
550040.0000   10.48812
550080.0000    9.51101
550120.0000   10.58398
550160.0000   10.60417
550200.0000   10.66906
550240.0000    9.99984
550280.0000   10.36358
550320.0000   10.24671
550360.0000    9.24993
550400.0000    7.10383
550440.0000    7.34181
550480.0000    8.73935
550520.0000    9.42520
550560.0000    8.55901
550600.0000    8.37859
550640.0000    8.23311
550680.0000    9.08336
550720.0000    7.82096
550760.0000    8.19526
550800.0000    9.82031
550840.0000    8.55694
550880.0000    8.48386
550920.0000    9.47447
550960.0000    8.74479
551000.0000    8.76048
551040.0000    9.01225
551080.0000    8.34712
551120.0000    7.89430
551160.0000    7.73417
551200.0000    8.02765
551240.0000    8.40759
551280.0000    8.94675
551320.0000    9.56463
551360.0000   10.65788
551400.0000   10.90313
551440.0000   10.10361
551480.0000    8.47230
551520.0000    9.90754
551560.0000   10.21511
551600.0000    9.58970
551640.0000   10.61651
551680.0000   10.90428
551720.0000   10.08022
551760.0000    8.90164
551800.0000   10.80208
551840.0000   10.46555
551880.0000   10.53129
551920.0000    9.66590
551960.0000    8.68139
552000.0000    9.43451
552040.0000   10.14548
552080.0000    8.85486
552120.0000    7.93401
552160.0000    9.32758
552200.0000    8.69090
552240.0000    7.87234
552280.0000    7.89972
552320.0000    7.55227
552360.0000    8.85434
552400.0000    8.74007
552440.0000    8.74630
552480.0000    7.89115
552520.0000    7.53237
552560.0000    8.84655
552600.0000    8.81414
552640.0000    8.06263
552680.0000    7.46561
552720.0000    8.56731
552760.0000    9.39001
552800.0000    8.48429
552840.0000    9.08269
552880.0000    9.50815
552920.0000    9.37858
552960.0000    8.72218
553000.0000    9.85741
553040.0000    9.67914
553080.0000   10.11541
553120.0000   11.37003
553160.0000    8.72519
553200.0000   10.14445
553240.0000    7.87282
553280.0000    7.57122
553320.0000    8.48535
553360.0000    8.48361
553400.0000    9.41085
553440.0000    7.98352
553480.0000    9.59105
553520.0000    8.18278
553560.0000    7.63836
553600.0000    9.08835
553640.0000    9.66074
553680.0000    9.94901
553720.0000    6.92663
553760.0000    8.63232
553800.0000    7.72020
553840.0000    8.06580
553880.0000    8.55778
553920.0000    8.87182
553960.0000    9.35733
554000.0000   11.60136
554040.0000   10.39377
554080.0000    8.80403
554120.0000    8.34478
554160.0000    8.84328
554200.0000    9.25518
554240.0000   10.37762
554280.0000    9.24757
554320.0000    7.89177
554360.0000    8.46624
554400.0000    7.36185
554440.0000    7.70136
554480.0000    8.11564
554520.0000    8.23915
554560.0000    9.20541
554600.0000    9.67102
554640.0000    9.01298
554680.0000    9.54775
554720.0000    9.85887
554760.0000    9.61600
554800.0000    8.48892
554840.0000    7.75293
554880.0000    8.62405
554920.0000    7.38111
554960.0000    9.67427
555000.0000    8.29310
555040.0000    8.17279
555080.0000    9.68082
555120.0000    9.44216
555160.0000    8.68745
555200.0000    9.16345
555240.0000    8.40462
555280.0000    7.56164
555320.0000    7.69887
555360.0000    7.86934
555400.0000    7.35816
555440.0000    7.70226
555480.0000    7.78465
555520.0000    7.02507
555560.0000    9.16717
555600.0000   10.08166
555640.0000    8.92388
555680.0000    8.43370
555720.0000    9.14372
555760.0000    8.98714
555800.0000    9.16656
555840.0000    9.25251
555880.0000    8.95470
555920.0000    8.47923
555960.0000    8.90387
556000.0000    9.32620
556040.0000    8.39586
556080.0000    8.67183
556120.0000    6.64403
556160.0000    7.65136
556200.0000    9.49854
556240.0000    9.28029
556280.0000    9.62705
556320.0000    8.90749
556360.0000   10.33946
556400.0000   10.17495
556440.0000    9.68560
556480.0000    9.20070
556520.0000    9.02761
556560.0000    8.41311
556600.0000    7.13809
556640.0000    8.72997
556680.0000    7.17652
556720.0000    7.68247
556760.0000    8.87798
556800.0000    9.85818
556840.0000    9.50544
556880.0000   11.23390
556920.0000    8.42348
556960.0000    8.06558
557000.0000    9.12566
557040.0000    9.52477
557080.0000    8.06493
557120.0000    7.98584
557160.0000    7.94053
557200.0000    7.28341
557240.0000    7.73255
557280.0000    7.71586
557320.0000    7.70356
557360.0000    7.57656
557400.0000    7.38579
557440.0000    7.01404
557480.0000    6.87750
557520.0000    7.45835
557560.0000    7.32173
557600.0000    8.15261
557640.0000    6.03531
557680.0000    5.28111
557720.0000    6.72126
557760.0000    4.89919
557800.0000    5.57278
557840.0000    5.76730
557880.0000    6.72474
557920.0000    8.84987
557960.0000    8.79322
558000.0000    8.83969
558040.0000    7.69460
558080.0000    8.49287
558120.0000    9.27950
558160.0000    7.53583
558200.0000    7.59692
558240.0000    8.18825
558280.0000    8.26239
558320.0000    9.09366
558360.0000    9.51706
558400.0000    8.95400
558440.0000    7.74486
558480.0000    6.64125
558520.0000    8.49578
558560.0000   10.23678
558600.0000    9.57137
558640.0000   10.33930
558680.0000   10.89574
558720.0000    9.33830
558760.0000    8.62044
558800.0000   10.68703
558840.0000   10.48634
558880.0000    8.66878
558920.0000    9.80486
558960.0000    7.74248
559000.0000    7.92475
559040.0000    8.29856
559080.0000    8.88386
559120.0000    8.25232
559160.0000    7.90368
559200.0000    9.21352
559240.0000    8.89523
559280.0000    9.95316
559320.0000   10.12629
559360.0000    9.95642
559400.0000   10.26837
559440.0000    9.74849
559480.0000   10.12528
559520.0000    8.73792
559560.0000    9.83847
559600.0000   10.76002
559640.0000    9.55217
559680.0000    9.90441
559720.0000    8.44791
559760.0000   10.44681
559800.0000   10.57338
559840.0000   11.50904
559880.0000   10.30438
559920.0000    9.65996
559960.0000    9.19104
560000.0000    9.08259
560040.0000   11.38117
560080.0000    9.41316
560120.0000    9.03458
560160.0000    8.15267
560200.0000    7.81421
560240.0000    8.27405
560280.0000    8.63140
560320.0000    9.14095
560360.0000    8.93292
560400.0000    8.62535
560440.0000    8.01327
560480.0000    8.70127
560520.0000    7.18917
560560.0000    7.45126
560600.0000    7.03831
560640.0000    6.62052
560680.0000    7.42631
560720.0000    7.54150
560760.0000    6.12952
560800.0000    7.62529
560840.0000    8.11160
560880.0000    8.79947
560920.0000    9.46563
560960.0000   10.00711
561000.0000   10.80048
561040.0000    9.45824
561080.0000    9.66102
561120.0000    8.16264
561160.0000    7.84439
561200.0000    6.71080
561240.0000    7.63732
561280.0000    8.26541
561320.0000    8.71006
561360.0000    9.82358
561400.0000   10.30229
561440.0000   10.12320
561480.0000    9.83642
561520.0000   10.94056
561560.0000   10.67807
561600.0000    9.35499
561640.0000    9.93652
561680.0000    9.78277
561720.0000   10.60359
561760.0000   10.64897
561800.0000   10.48772
561840.0000   10.78250
561880.0000   10.23063
561920.0000    9.92673
561960.0000   10.33356
562000.0000    9.95241
562040.0000    9.77395
562080.0000    9.97232
562120.0000   10.83260
562160.0000    8.95578
562200.0000    9.28783
562240.0000   10.03125
562280.0000    9.95109
562320.0000    9.27859
562360.0000   10.52745
562400.0000   10.99717
562440.0000   11.23711
562480.0000   12.13878
562520.0000   11.92214
562560.0000   11.42804
562600.0000   11.08868
562640.0000    9.54869
562680.0000   11.22892
562720.0000    9.83574
562760.0000    8.41522
562800.0000    9.26979
562840.0000    8.51740
562880.0000    9.60487
562920.0000    9.54011
562960.0000   10.73052
563000.0000   11.36580
563040.0000   10.90072
563080.0000   10.58361
563120.0000   11.10909
563160.0000   10.97078
563200.0000   10.87143
563240.0000   10.49007
563280.0000   11.91566
563320.0000   11.90445
563360.0000   11.87936
563400.0000   11.09117
563440.0000   10.07168
563480.0000    9.95761
563520.0000    9.77132
563560.0000    9.54311
563600.0000    9.26150
563640.0000    7.98816
563680.0000    8.40256
563720.0000    7.84069
563760.0000    9.24809
563800.0000   10.79203
563840.0000    9.76597
563880.0000    9.67789
563920.0000    9.76208
563960.0000    9.39438
564000.0000   10.90556
564040.0000   10.19787
564080.0000   10.94731
564120.0000   10.22637
564160.0000   10.73674
564200.0000    9.81660
564240.0000    9.80859
564280.0000   10.40922
564320.0000   11.71167
564360.0000   11.01594
564400.0000   11.43835
564440.0000   10.25203
564480.0000    9.56206
564520.0000    9.64167
564560.0000   10.80156
564600.0000   12.83996
564640.0000    9.62580
564680.0000    8.38769
564720.0000    8.84861
564760.0000    9.56854
564800.0000    9.17793
564840.0000    9.41373
564880.0000    9.79642
564920.0000    9.58986
564960.0000    9.96264
565000.0000   10.12341
565040.0000   11.39116
565080.0000   10.37563
565120.0000   11.06320
565160.0000    9.87313
565200.0000   11.03603
565240.0000    8.73992
565280.0000    8.14163
565320.0000    8.73808
565360.0000    8.06851
565400.0000    7.62143
565440.0000    8.66161
565480.0000    8.87452
565520.0000    7.83744
565560.0000    8.30594
565600.0000    9.20824
565640.0000    8.69476
565680.0000    8.09698
565720.0000    7.86442
565760.0000    8.38154
565800.0000    9.14435
565840.0000    9.27224
565880.0000    8.94232
565920.0000    8.62666
565960.0000   10.31604
566000.0000    9.38478
566040.0000    9.47744
566080.0000    9.99672
566120.0000    9.92163
566160.0000   11.17207
566200.0000   11.23987
566240.0000   10.13731
566280.0000   10.08390
566320.0000   10.69581
566360.0000   10.11391
566400.0000    9.24219
566440.0000    8.91085
566480.0000    9.30736
566520.0000    8.52788
566560.0000    7.29500
566600.0000    7.83168
566640.0000    8.27209
566680.0000    8.08290
566720.0000    7.74719
566760.0000    8.54462
566800.0000    8.13528
566840.0000    8.99688
566880.0000    8.19383
566920.0000    8.80612
566960.0000    9.47734
567000.0000    8.85959
567040.0000    9.18860
567080.0000    9.72787
567120.0000   10.16042
567160.0000   10.45847
567200.0000   10.56769
567240.0000    7.85628
567280.0000    9.17824
567320.0000    8.40376
567360.0000    8.89367
567400.0000    9.42949
567440.0000    9.25247
567480.0000   10.20848
567520.0000   10.16862
567560.0000    9.59793
567600.0000   10.19696
567640.0000    9.18389
567680.0000    9.17031
567720.0000    8.33128
567760.0000    9.37442
567800.0000    8.85903
567840.0000    9.96109
567880.0000    8.61877
567920.0000    8.24993
567960.0000    9.57772
568000.0000    8.81030
568040.0000    8.48313
568080.0000    8.62687
568120.0000    8.47968
568160.0000   10.06392
568200.0000   10.09059
568240.0000   10.42895
568280.0000    9.84218
568320.0000   10.34132
568360.0000    9.27428
568400.0000   11.12996
568440.0000   10.89015
568480.0000   11.18252
568520.0000    9.81700
568560.0000   10.07123
568600.0000   10.64764
568640.0000   11.51162
568680.0000    9.74802
568720.0000    9.69783
568760.0000    8.63427
568800.0000    8.40179
568840.0000    9.21884
568880.0000    8.05329
568920.0000    7.24711
568960.0000    7.98361
569000.0000    8.35219
569040.0000    8.39172
569080.0000    9.61366
569120.0000    9.83032
569160.0000    8.74921
569200.0000    7.80040
569240.0000    8.45631
569280.0000    9.17050
569320.0000   10.49421
569360.0000   10.95642
569400.0000   10.71493
569440.0000    9.08319
569480.0000    9.28117
569520.0000    9.37870
569560.0000    8.75406
569600.0000    7.68569
569640.0000    9.92044
569680.0000    9.99864
569720.0000    8.47509
569760.0000    9.76914
569800.0000    9.57544
569840.0000    9.14681
569880.0000   10.27578
569920.0000    9.79384
569960.0000   10.50812
570000.0000   10.32842
570040.0000    9.30965
570080.0000   10.29353
570120.0000    8.80675
570160.0000    8.96451
570200.0000    9.16090
570240.0000    8.50023
570280.0000    8.88961
570320.0000    8.17578
570360.0000    8.65793
570400.0000    8.60408
570440.0000    9.19677
570480.0000    9.86812
570520.0000    9.24047
570560.0000    9.17619
570600.0000    9.38156
570640.0000    9.11208
570680.0000    9.82524
570720.0000    9.71195
570760.0000    8.88182
570800.0000    9.26007
570840.0000    9.00366
570880.0000    8.59795
570920.0000    8.95239
570960.0000    7.94953
571000.0000    8.51184
571040.0000    9.35951
571080.0000    8.41060
571120.0000    7.51858
571160.0000    6.35606
571200.0000    5.42819
571240.0000    5.05451
571280.0000    7.53187
571320.0000    6.36584
571360.0000    7.21726
571400.0000    6.17491
571440.0000    5.89122
571480.0000    6.42773
571520.0000    6.35105
571560.0000    7.77314
571600.0000    8.64288
571640.0000    6.91026
571680.0000    7.22507
571720.0000    7.34285
571760.0000    7.43169
571800.0000    7.28906
571840.0000    9.34856
571880.0000    8.84931
571920.0000    9.58966
571960.0000    9.34874
572000.0000    9.04906
572040.0000    8.90260
572080.0000    7.88574
572120.0000    8.80552
572160.0000    8.81113
572200.0000    7.48689
572240.0000    6.79000
572280.0000    7.37827
572320.0000    8.76747
572360.0000    9.35760
572400.0000    8.65794
572440.0000    8.74080
572480.0000    8.31278
572520.0000    8.74381
572560.0000    9.57131
572600.0000    9.33493
572640.0000   10.04455
572680.0000   10.08121
572720.0000    9.99665
572760.0000    7.71295
572800.0000    8.16381
572840.0000    8.44234
572880.0000    9.64396
572920.0000    9.60798
572960.0000    8.83443
573000.0000   10.85092
573040.0000   11.77489
573080.0000   12.01543
573120.0000   10.75004
573160.0000   11.12641
573200.0000   12.33115
573240.0000   13.69018
573280.0000   13.37957
573320.0000   13.38080
573360.0000   12.17187
573400.0000   12.18089
573440.0000   10.95557
573480.0000   11.16546
573520.0000    9.42689
573560.0000    9.52458
573600.0000    8.80666
573640.0000    9.30329
573680.0000    9.25759
573720.0000    8.24778
573760.0000    9.25366
573800.0000    8.15615
573840.0000    9.99776
573880.0000    9.99347
573920.0000    8.62644
573960.0000    9.65525
574000.0000   10.39008
574040.0000   10.10866
574080.0000    9.45098
574120.0000    7.97104
574160.0000    7.72871
574200.0000    7.79445
574240.0000    9.20931
574280.0000    8.78693
574320.0000    7.86369
574360.0000    9.30816
574400.0000    9.88488
574440.0000   10.44537
574480.0000    9.94717
574520.0000    9.36550
574560.0000    9.00523
574600.0000    9.41778
574640.0000    9.05275
574680.0000    8.95204
574720.0000   10.82426
574760.0000   10.11722
574800.0000   10.87602
574840.0000   10.65018
574880.0000   11.26111
574920.0000   10.81914
574960.0000    9.71129
575000.0000   10.33205
575040.0000   10.62145
575080.0000   10.12656
575120.0000   10.43874
575160.0000    9.65125
575200.0000    8.82569
575240.0000    9.56951
575280.0000    9.85499
575320.0000   10.04365
575360.0000   10.08087
575400.0000    8.21082
575440.0000    8.12800
575480.0000    9.10071
575520.0000    9.48159
575560.0000    9.44178
575600.0000    9.04218
575640.0000   10.50848
575680.0000   11.18226
575720.0000   10.36985
575760.0000    9.08395
575800.0000    9.87602
575840.0000    8.12973
575880.0000    8.34120
575920.0000    9.35767
575960.0000    9.35571
576000.0000    8.37333
576040.0000    8.16206
576080.0000    8.05422
576120.0000    9.67614
576160.0000    8.10830
576200.0000    8.89090
576240.0000    7.80344
576280.0000    9.38109
576320.0000    9.40011
576360.0000    7.92047
576400.0000    9.37319
576440.0000    9.61269
576480.0000    9.45723
576520.0000    8.80970
576560.0000    9.00365
576600.0000    9.38000
576640.0000    9.19202
576680.0000    8.42764
576720.0000    7.90575
576760.0000    7.94127
576800.0000    8.81433
576840.0000    9.70143
576880.0000   10.19348
576920.0000   10.25041
576960.0000    8.32707
577000.0000    9.98990
577040.0000    9.09669
577080.0000    8.32207
577120.0000    8.52643
577160.0000    7.86985
577200.0000    8.61803
577240.0000    9.15848
577280.0000    9.91895
577320.0000    9.48366
577360.0000   10.03194
577400.0000   10.23524
577440.0000   10.74955
577480.0000   10.24790
577520.0000   10.30225
577560.0000    9.67064
577600.0000    9.26946
577640.0000    8.68681
577680.0000    9.97033
577720.0000    9.13100
577760.0000    9.06031
577800.0000    9.65521
577840.0000    8.01331
577880.0000    7.54957
577920.0000    9.60981
577960.0000    8.52764
578000.0000    9.13179
578040.0000    9.29282
578080.0000   10.25725
578120.0000   10.11844
578160.0000    9.39783
578200.0000    9.54813
578240.0000    9.95294
578280.0000    7.49432
578320.0000    9.29685
578360.0000    9.56911
578400.0000    8.71442
578440.0000    8.86644
578480.0000   10.62679
578520.0000    9.73925
578560.0000    9.72340
578600.0000    8.83768
578640.0000    8.00481
578680.0000    9.09835
578720.0000    9.67888
578760.0000    9.91075
578800.0000   10.15097
578840.0000    9.33613
578880.0000    9.31058
578920.0000   10.17289
578960.0000    9.83764
579000.0000    9.64145
579040.0000   10.16093
579080.0000    8.74170
579120.0000    8.88401
579160.0000   10.84747
579200.0000    9.62119
579240.0000    8.67036
579280.0000   11.24688
579320.0000   11.18339
579360.0000   10.86508
579400.0000   10.94473
579440.0000    9.59893
579480.0000    9.04896
579520.0000   10.32650
579560.0000   10.85173
579600.0000   11.67028
579640.0000    9.93257
579680.0000    9.35490
579720.0000    9.36263
579760.0000    9.27975
579800.0000    9.46357
579840.0000   10.33200
579880.0000   10.24529
579920.0000    9.70811
579960.0000    9.88171
580000.0000    9.84617
580040.0000    8.66734
580080.0000    8.61156
580120.0000    8.14898
580160.0000    7.63540
580200.0000    7.08635
580240.0000    7.78658
580280.0000    6.74559
580320.0000    7.19335
580360.0000    8.25794
580400.0000    9.33547
580440.0000    8.29880
580480.0000    8.45273
580520.0000    7.93133
580560.0000    8.65364
580600.0000    8.95831
580640.0000    9.64384
580680.0000    8.76204
580720.0000    9.60595
580760.0000    8.28265
580800.0000    8.29492
580840.0000    7.83212
580880.0000    7.06716
580920.0000    8.78900
580960.0000    8.31519
581000.0000    8.84250
581040.0000    8.22512
581080.0000    9.43185
581120.0000   10.05273
581160.0000    8.59208
581200.0000    9.54743
581240.0000    7.73541
581280.0000    7.46300
581320.0000    7.59977
581360.0000    8.31525
581400.0000    9.49050
581440.0000    9.85695
581480.0000    9.78863
581520.0000    9.77049
581560.0000   10.06721
581600.0000    9.73803
581640.0000    9.30202
581680.0000    9.14804
581720.0000    7.63871
581760.0000    8.31126
581800.0000    7.59019
581840.0000    9.04890
581880.0000    8.61060
581920.0000    9.41818
581960.0000    9.13785
582000.0000    8.24404
582040.0000    9.74705
582080.0000    9.55826
582120.0000   10.33126
582160.0000    8.92928
582200.0000   10.73722
582240.0000   10.08367
582280.0000   11.42139
582320.0000   13.53137
582360.0000   12.01109
582400.0000    9.74593
582440.0000   10.01045
582480.0000    9.70877
582520.0000    9.61879
582560.0000   10.49321
582600.0000    8.98123
582640.0000    8.31872
582680.0000    8.64450
582720.0000   10.23735
582760.0000   10.27000
582800.0000    9.86820
582840.0000    9.77092
582880.0000    9.53356
582920.0000    8.77686
582960.0000    8.78326
583000.0000    7.97829
583040.0000    7.89703
583080.0000    7.19496
583120.0000    6.87022
583160.0000    7.97922
583200.0000    8.34421
583240.0000    9.44088
583280.0000    9.91690
583320.0000   10.17460
583360.0000    9.81702
583400.0000   10.09770
583440.0000    9.06623
583480.0000    9.36273
583520.0000    9.07255
583560.0000    7.89544
583600.0000    8.52820
583640.0000    9.16354
583680.0000   10.26107
583720.0000    9.32098
583760.0000    9.56457
583800.0000   10.25692
583840.0000    9.60844
583880.0000    9.96792
583920.0000   10.08045
583960.0000   10.62849
584000.0000   10.31167
584040.0000   10.36697
584080.0000    9.88389
584120.0000    9.81454
584160.0000   10.78361
584200.0000   10.08537
584240.0000   10.63764
584280.0000   10.39780
584320.0000   10.24183
584360.0000   11.15467
584400.0000    9.41797
584440.0000   10.42902
584480.0000   10.21282
584520.0000   10.15485
584560.0000   10.53884
584600.0000   10.02718
584640.0000   11.30037
584680.0000    9.96357
584720.0000   10.69463
584760.0000   10.65820
584800.0000   10.00848
584840.0000    9.50707
584880.0000    9.24684
584920.0000    9.95390
584960.0000   10.82815
585000.0000   10.17987
585040.0000   10.09814
585080.0000   10.18493
585120.0000    9.36556
585160.0000   10.11339
585200.0000   10.49299
585240.0000    8.83304
585280.0000    9.86949
585320.0000    8.57163
585360.0000    8.65433
585400.0000    9.10347
585440.0000    8.73826
585480.0000    7.77009
585520.0000    9.13938
585560.0000    9.87729
585600.0000    8.73123
585640.0000    9.49784
585680.0000    8.46023
585720.0000    8.54997
585760.0000    8.98113
585800.0000    7.93878
585840.0000    8.99540
585880.0000    8.82757
585920.0000    8.96073
585960.0000    8.15468
586000.0000    8.54075
586040.0000    8.55889
586080.0000    7.49957
586120.0000    8.43247
586160.0000    8.65059
586200.0000    8.91398
586240.0000   10.36790
586280.0000    9.29261
586320.0000    9.73868
586360.0000   10.69967
586400.0000    9.67135
586440.0000    9.70421
586480.0000   10.43695
586520.0000    8.47126
586560.0000   10.05298
586600.0000   10.08545
586640.0000    9.50861
586680.0000    9.14406
586720.0000    9.57864
586760.0000    8.06313
586800.0000    7.86352
586840.0000    8.87044
586880.0000   10.01713
586920.0000    8.83746
586960.0000    9.83183
587000.0000    9.53756
587040.0000   10.73762
587080.0000   10.28148
587120.0000    9.77288
587160.0000   10.92458
587200.0000    8.77957
587240.0000    8.44979
587280.0000    9.23818
587320.0000    9.42361
587360.0000   10.03650
587400.0000   11.63499
587440.0000   11.48806
587480.0000   10.05552
587520.0000    9.95574
587560.0000   10.74811
587600.0000   10.68215
587640.0000   10.47732
587680.0000   13.00017
587720.0000   13.01873
587760.0000   13.67249
587800.0000   12.60948
587840.0000   12.90511
587880.0000   13.30506
587920.0000   13.47043
587960.0000   12.95985
588000.0000   11.23825
588040.0000   10.13493
588080.0000   10.64805
588120.0000   10.70876
588160.0000    9.57256
588200.0000   10.10484
588240.0000   10.69179
588280.0000   10.46716
588320.0000   11.43019
588360.0000   11.99438
588400.0000   12.16379
588440.0000   11.09731
588480.0000   10.72843
588520.0000   11.16059
588560.0000   10.07078
588600.0000   10.56199
588640.0000   10.14182
588680.0000    8.01966
588720.0000    9.15338
588760.0000   10.20067
588800.0000    9.94575
588840.0000   11.41330
588880.0000   11.08344
588920.0000    9.05299
588960.0000    9.07261
589000.0000    9.24425
589040.0000    8.71050
589080.0000    9.49133
589120.0000   11.57318
589160.0000   11.89096
589200.0000   11.11950
589240.0000   11.00007
589280.0000   10.08345
589320.0000    9.35568
589360.0000   11.95399
589400.0000   11.50737
589440.0000   12.39101
589480.0000   11.73897
589520.0000   10.06895
589560.0000   10.05538
589600.0000   10.85522
589640.0000    9.80682
589680.0000   10.06309
589720.0000   11.02395
589760.0000   11.27122
589800.0000   12.13574
589840.0000   11.68472
589880.0000   12.99279
589920.0000   11.49559
589960.0000   12.55286
590000.0000   11.84000
590040.0000   11.12988
590080.0000   10.79935
590120.0000   11.21217
590160.0000   10.64507
590200.0000   10.47948
590240.0000   11.71952
590280.0000   10.51206
590320.0000   11.25973
590360.0000   10.51052
590400.0000   12.75107
590440.0000   12.11568
590480.0000   13.60274
590520.0000   13.70109
590560.0000   11.39726
590600.0000   10.76518
590640.0000   11.46040
590680.0000   11.26758
590720.0000   10.77476
590760.0000   10.47765
590800.0000   10.41343
590840.0000   11.37131
590880.0000   11.79165
590920.0000   10.72406
590960.0000   10.17366
591000.0000   11.12801
591040.0000   10.11745
591080.0000   11.54371
591120.0000   10.82511
591160.0000   11.17186
591200.0000   10.42640
591240.0000   10.48107
591280.0000   10.53480
591320.0000    9.51663
591360.0000    9.59408
591400.0000   10.35851
591440.0000   11.68251
591480.0000   11.28059
591520.0000   13.22231
591560.0000   10.29783
591600.0000    9.12853
591640.0000    9.76409
591680.0000   10.70607
591720.0000    9.94571
591760.0000   10.24158
591800.0000    9.87983
591840.0000   10.05952
591880.0000   10.86648
591920.0000   10.55201
591960.0000    9.85701
592000.0000   10.11560
592040.0000   11.27595
592080.0000   10.67360
592120.0000   10.04197
592160.0000    9.65628
592200.0000    9.10491
592240.0000   10.22619
592280.0000   11.52609
592320.0000   11.55900
592360.0000   10.61152
592400.0000    9.62914
592440.0000    8.27056
592480.0000    8.20467
592520.0000   11.22709
592560.0000    9.77981
592600.0000    8.68149
592640.0000    8.65359
592680.0000    7.25159
592720.0000    8.37019
592760.0000    8.57061
592800.0000    8.91838
592840.0000   10.80388
592880.0000    9.16540
592920.0000    7.97651
592960.0000    9.15986
593000.0000    8.93894
593040.0000    9.72197
593080.0000   10.15143
593120.0000    8.85413
593160.0000    8.85085
593200.0000    9.95232
593240.0000    9.85910
593280.0000    8.65564
593320.0000    8.35491
593360.0000    9.22010
593400.0000    7.80525
593440.0000    8.06517
593480.0000    8.94963
593520.0000    8.13830
593560.0000    8.08713
593600.0000   10.63365
593640.0000   10.89134
593680.0000    9.96597
593720.0000    9.33097
593760.0000    9.21262
593800.0000   10.41755
593840.0000   10.10045
593880.0000   10.17013
593920.0000   11.26691
593960.0000   10.14847
594000.0000    8.61773
594040.0000    9.39261
594080.0000    9.62949
594120.0000   10.24347
594160.0000    9.17557
594200.0000    8.25816
594240.0000    8.07605
594280.0000    8.25388
594320.0000    8.98699
594360.0000    9.84662
594400.0000    9.61060
594440.0000   10.94080
594480.0000   10.42468
594520.0000    9.57776
594560.0000    8.94291
594600.0000    8.18366
594640.0000    9.61270
594680.0000    9.27370
594720.0000    9.32485
594760.0000    9.19914
594800.0000    8.15287
594840.0000    7.69582
594880.0000   10.22024
594920.0000    9.37650
594960.0000    9.43796
595000.0000   10.77464
595040.0000   11.14682
595080.0000   10.63004
595120.0000    8.90143
595160.0000    9.04618
595200.0000    8.46913
595240.0000    9.23116
595280.0000    9.35344
595320.0000    9.49747
595360.0000    8.54613
595400.0000    9.41159
595440.0000    8.67694
595480.0000    8.40969
595520.0000    8.21582
595560.0000    8.71217
595600.0000    9.04634
595640.0000    9.98447
595680.0000    9.21880
595720.0000    9.55631
595760.0000    8.83200
595800.0000    8.42878
595840.0000    9.19664
595880.0000    9.73357
595920.0000    9.68923
595960.0000   10.39555
596000.0000    9.33055
596040.0000    9.50185
596080.0000    8.00313
596120.0000    8.12329
596160.0000    7.42313
596200.0000    7.08086
596240.0000    7.87358
596280.0000   10.06671
596320.0000    9.27518
596360.0000    8.78160
596400.0000    7.57835
596440.0000    8.98076
596480.0000    9.59085
596520.0000    8.06798
596560.0000    8.24253
596600.0000    7.50270
596640.0000    6.99438
596680.0000   10.05396
596720.0000    9.83980
596760.0000    9.73750
596800.0000    9.05289
596840.0000    8.76541
596880.0000   10.00110
596920.0000   11.06114
596960.0000   10.91603
597000.0000    9.60128
597040.0000    8.65770
597080.0000    9.85767
597120.0000    9.79874
597160.0000   10.33608
597200.0000    8.27008
597240.0000    9.12802
597280.0000   10.51319
597320.0000    8.80571
597360.0000   10.81145
597400.0000   10.30359
597440.0000   11.05900
597480.0000    9.85672
597520.0000   10.38971
597560.0000    9.27698
597600.0000    9.80895
597640.0000   10.22729
597680.0000    9.20246
597720.0000    9.44504
597760.0000    8.58046
597800.0000    9.54629
597840.0000    9.73526
597880.0000    9.15614
597920.0000    9.10239
597960.0000   10.37474
598000.0000   10.41595
598040.0000   10.93155
598080.0000   13.14819
598120.0000   12.03653
598160.0000   12.62120
598200.0000   10.99721
598240.0000   10.04497
598280.0000    9.53849
598320.0000   10.66402
598360.0000   10.91996
598400.0000   11.26010
598440.0000   11.02522
598480.0000    9.58556
598520.0000    9.27789
598560.0000    9.39480
598600.0000   10.09006
598640.0000    9.49967
598680.0000   10.14651
598720.0000    9.44299
598760.0000    9.92853
598800.0000   10.07598
598840.0000   10.25034
598880.0000    9.26159
598920.0000    9.88664
598960.0000   10.04260
599000.0000   10.28616
599040.0000   10.08441
599080.0000    9.90125
599120.0000   10.26994
599160.0000   10.74524
599200.0000   12.10255
599240.0000   11.00468
599280.0000   10.06294
599320.0000   10.33026
599360.0000   10.76235
599400.0000    9.58540
599440.0000   11.13341
599480.0000   10.68889
599520.0000   10.64110
599560.0000    9.97697
599600.0000    9.70000
599640.0000   10.61020
599680.0000   10.54087
599720.0000    9.31380
599760.0000   11.09724
599800.0000   10.72237
599840.0000   11.50645
599880.0000    9.48863
599920.0000    9.56236
599960.0000   10.03034
600000.0000    9.82093
600040.0000   11.84962
600080.0000    9.60258
600120.0000    9.09568
600160.0000   11.25326
600200.0000   10.03450
600240.0000    8.63591
600280.0000   10.74957
600320.0000   10.23102
600360.0000   10.17997
600400.0000    8.83342
600440.0000    9.48648
600480.0000   11.60149
600520.0000   10.51740
600560.0000   10.93875
600600.0000    9.63312
600640.0000   10.77038
600680.0000   12.24667
600720.0000   11.71579
600760.0000   10.99803
600800.0000   11.02914
600840.0000   11.43185
600880.0000   10.89309
600920.0000   11.41510
600960.0000   10.88836
601000.0000   11.93094
601040.0000   11.85253
601080.0000   11.72316
601120.0000   12.18557
601160.0000   13.42217
601200.0000   13.96307
601240.0000   11.43547
601280.0000   10.74524
601320.0000   11.99375
601360.0000   13.13683
601400.0000   13.52009
601440.0000   12.82319
601480.0000   13.18824
601520.0000   12.33891
601560.0000   11.97046
601600.0000   10.67522
601640.0000   10.46208
601680.0000   10.95378
601720.0000    9.73554
601760.0000   10.38520
601800.0000   11.96159
601840.0000   10.74459
601880.0000   11.25741
601920.0000    9.98899
601960.0000   10.14659
602000.0000    8.85098
602040.0000    9.98222
602080.0000   10.13199
602120.0000    9.78566
602160.0000    9.34591
602200.0000    9.92959
602240.0000    8.51500
602280.0000    9.77851
602320.0000   11.35498
602360.0000   11.32006
602400.0000   10.84032
602440.0000   10.60432
602480.0000    9.31709
602520.0000   10.11142
602560.0000   10.47659
602600.0000   11.07584
602640.0000   11.26248
602680.0000    9.88877
602720.0000   11.07363
602760.0000   10.66229
602800.0000   11.73680
602840.0000   11.05981
602880.0000    9.74788
602920.0000   11.73675
602960.0000   10.92694
603000.0000   13.06384
603040.0000   11.99781
603080.0000   13.71142
603120.0000   12.69911
603160.0000   10.58948
603200.0000   10.50867
603240.0000   11.70030
603280.0000   10.37684
603320.0000   11.17537
603360.0000   12.17433
603400.0000    9.67903
603440.0000   10.24383
603480.0000   14.12530
603520.0000   12.99246
603560.0000   11.49668
603600.0000   11.76134
603640.0000   10.42478
603680.0000   10.82145
603720.0000    9.69443
603760.0000   10.75009
603800.0000   10.25458
603840.0000   10.98567
603880.0000   10.78696
603920.0000   11.35699
603960.0000   10.61105
604000.0000    9.36937
604040.0000    9.66178
604080.0000    9.62353
604120.0000    8.93435
604160.0000   10.71107
604200.0000   10.02138
604240.0000   10.43792
604280.0000   11.89818
604320.0000   12.66094
604360.0000   12.57636
604400.0000   12.66288
604440.0000   13.45648
604480.0000   12.20275
604520.0000   11.18933
604560.0000   11.64860
604600.0000    9.98277
604640.0000   11.74941
604680.0000   11.02443
604720.0000   10.91629
604760.0000    9.98004
604800.0000    9.51175
604840.0000   10.17412
604880.0000   10.76529
604920.0000    8.41378
604960.0000    9.02466
605000.0000   10.74841
605040.0000   10.92457
605080.0000   10.75431
605120.0000    8.48411
605160.0000   10.07517
605200.0000    8.96203
605240.0000   10.71615
605280.0000   10.81804
605320.0000   10.83221
605360.0000    9.56995
605400.0000    8.59049
605440.0000    8.82733
605480.0000   10.12739
605520.0000    9.99821
605560.0000   10.20891
605600.0000   11.56755
605640.0000   10.51127
605680.0000   10.88222
605720.0000   11.14402
605760.0000   10.38376
605800.0000   10.49713
605840.0000   10.63736
605880.0000   10.46013
605920.0000   10.74692
605960.0000   10.53489
606000.0000   11.47785
606040.0000   13.19019
606080.0000   13.44307
606120.0000   11.92911
606160.0000   12.21649
606200.0000   12.93468
606240.0000   12.52636
606280.0000   12.01223
606320.0000   11.34345
606360.0000   14.54964
606400.0000   12.37961
606440.0000   13.11543
606480.0000   10.92182
606520.0000   12.52401
606560.0000   13.46103
606600.0000   14.44676
606640.0000   13.22846
606680.0000   10.99329
606720.0000   10.92950
606760.0000   11.24947
606800.0000   10.28718
606840.0000   10.16914
606880.0000    9.78031
606920.0000   10.51900
606960.0000   10.08486
607000.0000   10.40347
607040.0000   10.39709
607080.0000   11.01079
607120.0000   10.91492
607160.0000   10.64788
607200.0000   10.95338
607240.0000    9.46843
607280.0000    9.30238
607320.0000   10.16628
607360.0000   10.58549
607400.0000   10.15521
607440.0000   11.44365
607480.0000    9.79670
607520.0000    9.70745
607560.0000    8.03012
607600.0000    8.50545
607640.0000   10.16340
607680.0000   11.15121
607720.0000    9.92299
607760.0000    9.87396
607800.0000    9.93869
607840.0000    9.93448
607880.0000    9.48163
607920.0000   10.19393
607960.0000    8.62071
608000.0000    8.50710
608040.0000    9.21065
608080.0000    8.01711
608120.0000    6.83371
608160.0000    8.62909
608200.0000    8.45100
608240.0000    9.41673
608280.0000   10.22020
608320.0000    9.07098
608360.0000    8.70940
608400.0000    8.98172
608440.0000    7.92089
608480.0000    9.66594
608520.0000    7.77738
608560.0000   11.01182
608600.0000   10.93061
608640.0000    9.65364
608680.0000    9.74955
608720.0000   11.30449
608760.0000   10.67660
608800.0000   10.99785
608840.0000   12.06475
608880.0000   11.22907
608920.0000   11.16583
608960.0000   10.33883
609000.0000    9.94862
609040.0000   11.01310
609080.0000   11.51269
609120.0000    8.88496
609160.0000    9.19484
609200.0000    8.59964
609240.0000    8.86472
609280.0000    8.26756
609320.0000    8.05252
609360.0000    8.19436
609400.0000    7.79585
609440.0000    8.41239
609480.0000    8.24281
609520.0000    9.46178
609560.0000    9.60484
609600.0000    9.59614
609640.0000    8.98855
609680.0000   10.17296
609720.0000   11.86984
609760.0000   10.38124
609800.0000   10.27530
609840.0000   10.68796
609880.0000    9.70245
609920.0000   10.20894
609960.0000    9.54412
610000.0000    9.72206
610040.0000   10.64236
610080.0000   10.33330
610120.0000    9.62527
610160.0000   10.13139
610200.0000    8.55847
610240.0000    9.38790
610280.0000    9.77707
610320.0000    8.92234
610360.0000    8.36558
610400.0000    7.45419
610440.0000    7.55511
610480.0000    8.21392
610520.0000    8.74254
610560.0000    9.72173
610600.0000   11.27164
610640.0000    9.54621
610680.0000    9.61847
610720.0000    9.75660
610760.0000   10.92502
610800.0000   10.56736
610840.0000   11.16732
610880.0000   10.49290
610920.0000   11.00151
610960.0000   11.65137
611000.0000   11.54114
611040.0000    9.93059
611080.0000    9.95318
611120.0000    8.43943
611160.0000    8.70252
611200.0000    9.15245
611240.0000    8.79251
611280.0000    8.60660
611320.0000    8.50592
611360.0000    9.69427
611400.0000    8.50592
611440.0000    9.27667
611480.0000    9.17764
611520.0000    9.77449
611560.0000    9.63348
611600.0000   10.65747
611640.0000   11.05363
611680.0000   11.66937
611720.0000    9.85106
611760.0000   10.71035
611800.0000   10.08890
611840.0000    9.04251
611880.0000    9.04906
611920.0000    8.14944
611960.0000    8.58492
612000.0000    8.25757
612040.0000    8.53146
612080.0000    9.26828
612120.0000   10.45371
612160.0000    7.33419
612200.0000    8.75748
612240.0000    9.07193
612280.0000    9.50880
612320.0000   11.90132
612360.0000   10.22139
612400.0000   10.17216
612440.0000   10.47406
612480.0000   10.18724
612520.0000   10.07600
612560.0000   10.76857
612600.0000    9.37641
612640.0000    8.66286
612680.0000    8.90625
612720.0000    9.12572
612760.0000    8.70070
612800.0000    8.53264
612840.0000    9.60780
612880.0000    8.93223
612920.0000    7.55893
612960.0000    9.75491
613000.0000    9.59821
613040.0000    9.65503
613080.0000    8.85716
613120.0000    8.90265
613160.0000    8.66966
613200.0000    8.66970
613240.0000    8.41947
613280.0000    8.36991
613320.0000    8.88610
613360.0000    8.99912
613400.0000   10.47801
613440.0000    9.45225
613480.0000   10.20401
613520.0000   10.29604
613560.0000    9.93683
613600.0000    7.84071
613640.0000    7.29030
613680.0000    8.24111
613720.0000    7.72906
613760.0000    8.23031
613800.0000    9.35536
613840.0000    8.92246
613880.0000    9.50133
613920.0000    8.43738
613960.0000    8.33166
614000.0000    8.58157
614040.0000    8.53766
614080.0000    9.55707
614120.0000    8.28439
614160.0000    6.55523
614200.0000    7.17480
614240.0000    9.33199
614280.0000    9.22053
614320.0000    8.94521
614360.0000    9.85890
614400.0000    8.58698
614440.0000    8.13236
614480.0000    8.20797
614520.0000    8.86461
614560.0000    8.32047
614600.0000    9.28741
614640.0000    7.66345
614680.0000    8.19151
614720.0000    8.07455
614760.0000    8.67996
614800.0000   10.32007
614840.0000    9.54320
614880.0000   10.06751
614920.0000    9.86301
614960.0000   10.48776
615000.0000    9.28221
615040.0000    9.83050
615080.0000    9.80174
615120.0000    8.45134
615160.0000    9.17661
615200.0000   10.20235
615240.0000    9.50564
615280.0000    7.87523
615320.0000    9.62146
615360.0000   11.31169
615400.0000    9.25451
615440.0000   10.33402
615480.0000    9.83954
615520.0000    8.89748
615560.0000    9.70080
615600.0000    9.76197
615640.0000   10.33687
615680.0000    9.47454
615720.0000   11.39469
615760.0000    9.92141
615800.0000   10.33988
615840.0000    9.90837
615880.0000    8.79086
615920.0000    9.15580
615960.0000    9.49877
616000.0000    7.89472
616040.0000   10.50360
616080.0000   10.45779
616120.0000   10.66179
616160.0000   10.80708
616200.0000   12.13684
616240.0000   11.39031
616280.0000   10.08063
616320.0000   10.42204
616360.0000   10.24036
616400.0000    8.62576
616440.0000    8.64027
616480.0000    8.66017
616520.0000   11.35890
616560.0000   10.15851
616600.0000    9.38059
616640.0000    8.63292
616680.0000    9.60777
616720.0000   10.63681
616760.0000    9.42322
616800.0000    9.47377
616840.0000   11.17998
616880.0000   11.57175
616920.0000   11.33617
616960.0000   12.40459
617000.0000   10.68605
617040.0000   10.51341
617080.0000    9.03826
617120.0000    8.59035
617160.0000    8.54152
617200.0000    8.26494
617240.0000    9.43804
617280.0000    8.14996
617320.0000    7.26755
617360.0000    9.54385
617400.0000   10.28539
617440.0000   11.78605
617480.0000   10.83946
617520.0000    9.16686
617560.0000    7.88819
617600.0000    9.86433
617640.0000   10.61450
617680.0000   13.11787
617720.0000   10.62016
617760.0000   10.93764
617800.0000   11.20736
617840.0000    8.77547
617880.0000    9.41477
617920.0000    8.72666
617960.0000    8.62442
618000.0000    9.16790
618040.0000    8.42978
618080.0000   10.07936
618120.0000   10.53531
618160.0000    9.94749
618200.0000    9.04924
618240.0000    8.82551
618280.0000    9.65188
618320.0000    7.87848
618360.0000    7.12050
618400.0000    7.88299
618440.0000    8.59957
618480.0000    9.87164
618520.0000    9.75844
618560.0000    9.13660
618600.0000    9.20254
618640.0000    9.78347
618680.0000   11.02911
618720.0000   11.27671
618760.0000    9.87582
618800.0000   11.49091
618840.0000   10.63639
618880.0000   10.86740
618920.0000   11.53316
618960.0000   10.03297
619000.0000   10.42918
619040.0000   10.15614
619080.0000   10.01517
619120.0000    8.30908
619160.0000    8.51190
619200.0000    9.90631
619240.0000    9.79583
619280.0000   10.63805
619320.0000   10.09584
619360.0000    9.84113
619400.0000    9.98922
619440.0000    9.27946
619480.0000    9.46902
619520.0000    9.90275
619560.0000    8.79259
619600.0000    9.46424
619640.0000    9.56922
619680.0000   10.25974
619720.0000    9.69505
619760.0000   11.29317
619800.0000   12.16068
619840.0000   11.97650
619880.0000    9.56124
619920.0000    9.26609
619960.0000    8.56465
620000.0000    9.48136
620040.0000    8.27784
620080.0000    9.82566
620120.0000   10.64311
620160.0000    8.77386
620200.0000    9.32270
620240.0000    9.77751
620280.0000    9.46448
620320.0000    9.30607
620360.0000    9.87233
620400.0000    9.86689
620440.0000   10.35568
620480.0000    9.22974
620520.0000    9.84759
620560.0000   10.51826
620600.0000    9.73943
620640.0000   10.66697
620680.0000   11.86812
620720.0000    9.63442
620760.0000    9.04104
620800.0000   11.01205
620840.0000    9.52134
620880.0000   10.43810
620920.0000    9.87882
620960.0000   10.81780
621000.0000    9.70477
621040.0000   11.51125
621080.0000   11.55468
621120.0000   12.17921
621160.0000   12.43066
621200.0000   11.80289
621240.0000   13.06388
621280.0000   12.90119
621320.0000   13.14864
621360.0000   12.35203
621400.0000   12.62764
621440.0000   12.17495
621480.0000   13.31195
621520.0000   12.70379
621560.0000   11.60025
621600.0000    9.76995
621640.0000    9.97882
621680.0000   10.06270
621720.0000    8.82317
621760.0000    8.85630
621800.0000    9.21992
621840.0000    7.85307
621880.0000    8.41959
621920.0000    8.03255
621960.0000    7.66923
622000.0000    8.44524
622040.0000    8.44296
622080.0000    8.57908
622120.0000    7.73888
622160.0000    7.74318
622200.0000    9.46367
622240.0000    9.81396
622280.0000    9.71020
622320.0000    8.81548
622360.0000    8.40257
622400.0000    8.74134
622440.0000    8.76144
622480.0000    8.15133
622520.0000    8.75723
622560.0000   10.42249
622600.0000    9.18383
622640.0000    9.25326
622680.0000    8.72641
622720.0000    8.98627
622760.0000    9.43375
622800.0000    8.80343
622840.0000    8.92456
622880.0000    9.28629
622920.0000    7.94567
622960.0000    8.14628
623000.0000    8.52652
623040.0000    8.64736
623080.0000    8.38335
623120.0000    8.35099
623160.0000    7.65907
623200.0000    7.72788
623240.0000    8.22194
623280.0000    8.24493
623320.0000    7.54584
623360.0000    8.06968
623400.0000    7.79372
623440.0000    8.66390
623480.0000    8.09791
623520.0000    7.71497
623560.0000    8.62043
623600.0000    7.94705
623640.0000    8.34180
623680.0000    8.31153
623720.0000    8.67814
623760.0000    9.75092
623800.0000   10.65752
623840.0000   10.75355
623880.0000    9.31993
623920.0000   10.22037
623960.0000    9.58557
624000.0000    8.86826
624040.0000    9.55296
624080.0000    8.23550
624120.0000    9.22688
624160.0000    9.11735
624200.0000    7.95591
624240.0000    8.95995
624280.0000    8.54782
624320.0000   11.16353
624360.0000   10.76333
624400.0000   10.43679
624440.0000    9.64235
624480.0000    9.82421
624520.0000   10.36006
624560.0000   10.55794
624600.0000   10.89121
624640.0000   10.09849
624680.0000   10.43789
624720.0000   10.55762
624760.0000    9.95236
624800.0000   10.28609
624840.0000   10.39187
624880.0000   10.73664
624920.0000    9.45341
624960.0000    9.74299
625000.0000    9.43293
625040.0000    9.31013
625080.0000    9.80804
625120.0000   10.50712
625160.0000    9.17862
625200.0000    8.60279
625240.0000    7.21916
625280.0000    8.08369
625320.0000    8.34722
625360.0000    7.65594
625400.0000    7.49141
625440.0000    7.77484
625480.0000    8.61315
625520.0000    9.69970
625560.0000    9.60725
625600.0000    9.92316
625640.0000   11.21164
625680.0000   10.62441
625720.0000   10.20763
625760.0000   11.04394
625800.0000   11.68792
625840.0000   11.00677
625880.0000   11.65343
625920.0000   11.50789
625960.0000    9.34358
626000.0000    9.35671
626040.0000    8.88805
626080.0000    8.10849
626120.0000    8.72677
626160.0000    7.69091
626200.0000    9.18518
626240.0000   10.19431
626280.0000    9.09054
626320.0000    8.52313
626360.0000    8.41488
626400.0000    9.28562
626440.0000    9.20462
626480.0000    8.48924
626520.0000    9.46213
626560.0000    9.55440
626600.0000   10.14730
626640.0000    9.59835
626680.0000    9.93050
626720.0000    9.78715
626760.0000    9.05046
626800.0000    9.98769
626840.0000    8.88689
626880.0000    8.54206
626920.0000    9.36889
626960.0000    9.09967
627000.0000    9.42549
627040.0000   10.01547
627080.0000   10.72041
627120.0000   10.72039
627160.0000   12.09518
627200.0000   10.41102
627240.0000   10.85058
627280.0000   10.13624
627320.0000   11.25775
627360.0000   11.19337
627400.0000   11.66141
627440.0000   11.49396
627480.0000   11.14729
627520.0000   11.96079
627560.0000   10.81917
627600.0000   11.69481
627640.0000   11.33135
627680.0000   11.16610
627720.0000   10.74916
627760.0000   11.31832
627800.0000   11.54608
627840.0000   10.46884
627880.0000   11.45437
627920.0000   10.54049
627960.0000   11.11831
628000.0000   11.52515
628040.0000   11.53266
628080.0000   11.10288
628120.0000   11.55202
628160.0000   11.63361
628200.0000   11.01315
628240.0000    9.95580
628280.0000    9.82797
628320.0000   11.01328
628360.0000   10.07902
628400.0000   10.47933
628440.0000   10.83693
628480.0000   10.51473
628520.0000    9.49978
628560.0000   10.76605
628600.0000   10.67039
628640.0000   10.09916
628680.0000   10.55559
628720.0000   10.03517
628760.0000   11.67741
628800.0000   11.06145
628840.0000    9.69367
628880.0000    9.57177
628920.0000   10.35650
628960.0000    9.02791
629000.0000    8.86440
629040.0000    8.30981
629080.0000    9.15142
629120.0000    8.75147
629160.0000   10.26668
629200.0000    9.77800
629240.0000    9.43244
629280.0000    9.32945
629320.0000   10.48499
629360.0000    9.93917
629400.0000    9.87284
629440.0000    9.92603
629480.0000   10.95301
629520.0000   10.85098
629560.0000   11.52892
629600.0000   11.47426
629640.0000   10.06403
629680.0000   10.54665
629720.0000   10.97300
629760.0000   10.39054
629800.0000   10.39092
629840.0000   10.40091
629880.0000   10.32505
629920.0000   10.78940
629960.0000    9.92033
630000.0000   11.45053
630040.0000   10.70509
630080.0000   10.78651
630120.0000   10.29913
630160.0000    9.93798
630200.0000    9.01919
630240.0000    9.63816
630280.0000    9.22904
630320.0000    9.12398
630360.0000    9.07247
630400.0000    8.91277
630440.0000    9.41593
630480.0000   10.43412
630520.0000    9.84464
630560.0000    9.23058
630600.0000    7.28186
630640.0000    7.78747
630680.0000    8.36347
630720.0000    9.10514
630760.0000    8.79883
630800.0000    8.51801
630840.0000    8.86800
630880.0000    8.96102
630920.0000    8.61114
630960.0000    9.35442
631000.0000    8.05627
631040.0000    8.72245
631080.0000    7.54323
631120.0000    8.33285
631160.0000    8.97067
631200.0000    7.93626
631240.0000    8.06720
631280.0000    8.47529
631320.0000    8.83282
631360.0000    8.28876
631400.0000    9.30612
631440.0000    8.77412
631480.0000    8.43053
631520.0000    8.93684
631560.0000    8.41764
631600.0000    8.43626
631640.0000    8.29753
631680.0000    8.29113
631720.0000    7.90938
631760.0000    8.91501
631800.0000    8.41186
631840.0000    8.06290
631880.0000    9.45771
631920.0000    8.80977
631960.0000    8.93453
632000.0000    8.94922
632040.0000    8.10041
632080.0000    9.69988
632120.0000    8.58021
632160.0000    9.64473
632200.0000    9.57506
632240.0000    9.34222
632280.0000    9.43124
632320.0000    9.24467
632360.0000    9.43208
632400.0000    9.64244
632440.0000    8.95847
632480.0000    9.44433
632520.0000    8.59061
632560.0000    8.54927
632600.0000    7.90735
632640.0000    8.38379
632680.0000    8.59038
632720.0000    8.62525
632760.0000    8.67726
632800.0000    8.79985
632840.0000    8.66551
632880.0000    8.85510
632920.0000    8.69423
632960.0000    8.68232
633000.0000    8.61572
633040.0000    8.75429
633080.0000    8.45020
633120.0000    9.23203
633160.0000    9.34514
633200.0000    9.61580
633240.0000    9.80758
633280.0000    9.56958
633320.0000    9.10044
633360.0000    9.34624
633400.0000    8.95145
633440.0000    9.66641
633480.0000    8.81261
633520.0000    9.30408
633560.0000    8.56438
633600.0000    8.57788
633640.0000    9.30193
633680.0000    7.86826
633720.0000    8.63967
633760.0000    9.15639
633800.0000    9.65767
633840.0000    8.09648
633880.0000    9.41121
633920.0000    9.40470
633960.0000    8.68594
634000.0000    8.41223
634040.0000    8.79164
634080.0000    8.54794
634120.0000    9.23140
634160.0000    8.63166
634200.0000    8.41041
634240.0000    8.88342
634280.0000    9.31284
634320.0000    8.95784
634360.0000    7.98527
634400.0000    8.80624
634440.0000    8.41858
634480.0000    8.43232
634520.0000    8.64230
634560.0000    8.76670
634600.0000    8.07418
634640.0000    8.38467
634680.0000    8.15653
634720.0000    9.11196
634760.0000    8.02750
634800.0000    8.25654
634840.0000    8.75288
634880.0000    8.06070
634920.0000    8.52699
634960.0000    7.42567
635000.0000    7.97454
635040.0000    8.46202
635080.0000    8.67552
635120.0000    8.28324
635160.0000    8.85678
635200.0000    7.89170
635240.0000    7.54079
635280.0000    8.39089
635320.0000    8.59707
635360.0000    8.00751
635400.0000    9.38864
635440.0000    8.46584
635480.0000    9.13400
635520.0000    8.72115
635560.0000    9.30106
635600.0000    9.21459
635640.0000    9.22874
635680.0000    9.63950
635720.0000    9.08420
635760.0000    9.75647
635800.0000    9.18449
635840.0000    9.20869
635880.0000    9.22908
635920.0000    9.47679
635960.0000    9.42668
636000.0000    9.24821
636040.0000    8.95446
636080.0000    8.60539
636120.0000    9.64992
636160.0000    9.24935
636200.0000    9.30574
636240.0000    9.38363
636280.0000    8.93547
636320.0000    9.32211
636360.0000    9.66100
636400.0000    9.49154
636440.0000    9.37077
636480.0000    9.25482
636520.0000    9.84030
636560.0000    9.04058
636600.0000    9.78047
636640.0000    9.26328
636680.0000   10.73499
636720.0000   10.51410
636760.0000   10.02482
636800.0000   10.30164
636840.0000    9.71477
636880.0000    9.24544
636920.0000   10.53528
636960.0000   10.31156
637000.0000    9.07602
637040.0000   10.06180
637080.0000   11.01818
637120.0000   10.64829
637160.0000    9.64005
637200.0000    9.75974
637240.0000    9.19275
637280.0000    9.93844
637320.0000   10.01056
637360.0000    9.63002
637400.0000   10.35711
637440.0000    9.02112
637480.0000    8.89279
637520.0000    9.81440
637560.0000    9.93202
637600.0000   10.12750
637640.0000    9.24982
637680.0000    9.70607
637720.0000    8.85135
637760.0000    8.78463
637800.0000   10.06051
637840.0000    9.74361
637880.0000    9.41234
637920.0000    9.66749
637960.0000   10.05611
638000.0000    9.77370
638040.0000    9.04688
638080.0000    8.56341
638120.0000    8.46008
638160.0000    8.53727
638200.0000    8.22101
638240.0000    8.54766
638280.0000    8.20525
638320.0000    9.01729
638360.0000    8.42597
638400.0000    8.44267
638440.0000    8.61533
638480.0000    8.17781
638520.0000    8.91475
638560.0000    8.55080
638600.0000    9.98994
638640.0000    8.59069
638680.0000    8.84872
638720.0000    9.65987
638760.0000    8.71151
638800.0000    9.17990
638840.0000    9.13462
638880.0000    8.72568
638920.0000    8.98922
638960.0000    9.15319
639000.0000    8.82427
639040.0000    9.76619
639080.0000    9.71751
639120.0000    9.00733
639160.0000    8.80221
639200.0000    9.06068
639240.0000    8.91404
639280.0000    9.21088
639320.0000    8.60297
639360.0000    9.16338
639400.0000    8.85541
639440.0000    8.91753
639480.0000    8.83342
639520.0000    8.03861
639560.0000    9.33033
639600.0000    9.75389
639640.0000    9.61065
639680.0000    9.14030
639720.0000    8.75866
639760.0000    8.68269
639800.0000    8.97752
639840.0000    9.11091
639880.0000    7.62072
639920.0000    8.40689
639960.0000    8.37802
640000.0000    8.59064
640040.0000    8.86442
640080.0000    8.65386
640120.0000    9.50285
640160.0000   10.08066
640200.0000    9.76893
640240.0000    9.17204
640280.0000    8.58505
640320.0000    8.16102
640360.0000    8.63183
640400.0000    8.48523
640440.0000    8.02896
640480.0000    8.13499
640520.0000    9.46545
640560.0000    8.77209
640600.0000    7.86787
640640.0000    9.17796
640680.0000    9.67470
640720.0000    8.89338
640760.0000    8.24363
640800.0000    8.30501
640840.0000    9.56785
640880.0000   10.40056
640920.0000    9.38273
640960.0000    9.75986
641000.0000    8.65435
641040.0000    9.55491
641080.0000    9.42639
641120.0000    8.87006
641160.0000    8.30930
641200.0000    8.95294
641240.0000    8.50014
641280.0000    8.46628
641320.0000    7.72311
641360.0000    9.80374
641400.0000    9.67608
641440.0000    8.47063
641480.0000    8.32174
641520.0000    7.06410
641560.0000    7.61652
641600.0000    7.09582
641640.0000    8.90757
641680.0000    8.57607
641720.0000    9.36535
641760.0000    8.96474
641800.0000    7.91715
641840.0000    8.46910
641880.0000    8.03574
641920.0000    7.35041
641960.0000    8.83165
642000.0000    8.14707
642040.0000    7.54183
642080.0000    8.31911
642120.0000    8.85295
642160.0000    8.66529
642200.0000    8.38156
642240.0000    8.61524
642280.0000    8.51841
642320.0000    8.08088
642360.0000    8.60230
642400.0000    7.68639
642440.0000    8.05568
642480.0000    8.83540
642520.0000    8.52372
642560.0000    8.79762
642600.0000    8.65354
642640.0000    8.62080
642680.0000    7.70216
642720.0000    8.92788
642760.0000    8.13431
642800.0000    8.56349
642840.0000    8.20001
642880.0000    9.20921
642920.0000    9.28204
642960.0000    8.71368
643000.0000    8.79367
643040.0000    8.69847
643080.0000    8.19001
643120.0000    9.30680
643160.0000    7.42221
643200.0000    7.71154
643240.0000    8.63416
643280.0000    7.65691
643320.0000    8.11581
643360.0000    7.89600
643400.0000    8.32294
643440.0000    8.43913
643480.0000    8.64079
643520.0000    8.09685
643560.0000    7.70668
643600.0000    6.90917
643640.0000    7.20317
643680.0000    7.92562
643720.0000    7.31734
643760.0000    7.32800
643800.0000    8.36141
643840.0000    7.22945
643880.0000    8.88826
643920.0000    7.89961
643960.0000    7.50015
644000.0000    7.47292
644040.0000    7.55557
644080.0000    7.08969
644120.0000    7.57258
644160.0000    7.24448
644200.0000    7.73187
644240.0000    8.42607
644280.0000    8.80557
644320.0000    7.27185
644360.0000    7.66536
644400.0000    7.54955
644440.0000    8.30619
644480.0000    6.98783
644520.0000    7.94475
644560.0000    7.37970
644600.0000    7.54080
644640.0000    8.20810
644680.0000    7.97211
644720.0000    8.26207
644760.0000    8.69838
644800.0000    7.61145
644840.0000    7.56045
644880.0000    8.60560
644920.0000    8.74695
644960.0000    9.59264
645000.0000    8.52508
645040.0000    8.93144
645080.0000    8.16034
645120.0000    7.88744
645160.0000    7.81575
645200.0000    7.95314
645240.0000    8.75937
645280.0000    8.01705
645320.0000    7.43410
645360.0000    8.05489
645400.0000    8.81394
645440.0000    8.89148
645480.0000    8.71574
645520.0000    8.21044
645560.0000    8.92634
645600.0000    8.63583
645640.0000    8.83639
645680.0000    9.63309
645720.0000    9.64560
645760.0000    9.26144
645800.0000    9.07383
645840.0000    7.81093
645880.0000    7.84666
645920.0000    8.07750
645960.0000    8.56849
646000.0000    7.09542
646040.0000    8.01680
646080.0000    7.99334
646120.0000    8.63192
646160.0000    7.91655
646200.0000    8.22115
646240.0000    8.38086
646280.0000    8.78558
646320.0000    8.43143
646360.0000    7.84712
646400.0000    7.74579
646440.0000    8.63050
646480.0000    8.69046
646520.0000    8.57434
646560.0000    8.73583
646600.0000    9.36552
646640.0000    8.93602
646680.0000    9.85841
646720.0000    8.91370
646760.0000    9.78090
646800.0000    9.69307
646840.0000    8.56129
646880.0000    9.64722
646920.0000    9.71395
646960.0000    9.42706
647000.0000    9.23045
647040.0000    8.67522
647080.0000    9.44792
647120.0000    9.02305
647160.0000    9.35440
647200.0000    9.69635
647240.0000    8.83358
647280.0000    8.95039
647320.0000    8.59229
647360.0000    9.72186
647400.0000    7.94439
647440.0000    8.44936
647480.0000    8.90406
647520.0000    8.35904
647560.0000    9.14532
647600.0000    9.47923
647640.0000    9.77470
647680.0000    9.56906
647720.0000    9.23191
647760.0000    9.13808
647800.0000    9.23993
647840.0000    9.56706
647880.0000    8.82434
647920.0000    9.57312
647960.0000    9.19584
648000.0000    9.37500
648040.0000    9.65097
648080.0000    8.57848
648120.0000    8.70654
648160.0000    8.53307
648200.0000    8.29505
648240.0000    8.03947
648280.0000    8.73080
648320.0000    9.75212
648360.0000    9.14907
648400.0000    8.49592
648440.0000    8.14678
648480.0000    8.78371
648520.0000    8.36365
648560.0000    7.67070
648600.0000    7.88226
648640.0000    8.75367
648680.0000    8.77470
648720.0000    8.34421
648760.0000    8.84216
648800.0000    9.20195
648840.0000    8.21277
648880.0000    7.88409
648920.0000    8.34599
648960.0000    9.09977
649000.0000    7.92509
649040.0000    8.75307
649080.0000    8.43285
649120.0000    8.49845
649160.0000    8.15595
649200.0000    8.19179
649240.0000    8.52553
649280.0000    8.29493
649320.0000    7.21095
649360.0000    7.62031
649400.0000    7.36434
649440.0000    7.33484
649480.0000    6.05991
649520.0000    7.14298
649560.0000    6.84801
649600.0000    6.77834
649640.0000    6.32123
649680.0000    7.81241
649720.0000    7.37007
649760.0000    6.80608
649800.0000    6.32517
649840.0000    7.85003
649880.0000    8.14732
649920.0000    8.49964
649960.0000    8.69954
650000.0000    8.82664
650040.0000    8.88801
650080.0000    9.36735
650120.0000    8.55632
650160.0000    8.98364
650200.0000    9.32220
650240.0000    8.75635
650280.0000    9.25288
650320.0000    8.52735
650360.0000    9.41196
650400.0000    9.76994
650440.0000    8.42948
650480.0000    9.41681
650520.0000    9.15656
650560.0000    9.08085
650600.0000    8.95737
650640.0000    8.31908
650680.0000    7.73246
650720.0000    7.16544
650760.0000    8.13297
650800.0000    7.58859
650840.0000    8.37095
650880.0000    8.03956
650920.0000    9.02301
650960.0000    9.97222
651000.0000    8.64608
651040.0000    8.36971
651080.0000    9.41768
651120.0000    9.76784
651160.0000    8.11205
651200.0000    9.32145
651240.0000    9.25481
651280.0000    8.52143
651320.0000    8.50710
651360.0000    9.09702
651400.0000    8.61401
651440.0000    9.23101
651480.0000    9.78434
651520.0000    9.28308
651560.0000    8.82681
651600.0000    9.37264
651640.0000    8.99519
651680.0000    9.90293
651720.0000    8.56273
651760.0000    8.91335
651800.0000    9.72878
651840.0000    8.66284
651880.0000    8.28466
651920.0000    9.36476
651960.0000    9.12642
652000.0000    8.12685
652040.0000    8.39460
652080.0000    8.03629
652120.0000    8.42140
652160.0000    8.88239
652200.0000    8.83741
652240.0000    8.45295
652280.0000    9.01716
652320.0000    8.49598
652360.0000    8.77391
652400.0000    8.86773
652440.0000    8.30051
652480.0000    9.26268
652520.0000    9.11839
652560.0000    8.70623
652600.0000    9.38757
652640.0000    9.10187
652680.0000    9.37335
652720.0000    9.33198
652760.0000    9.44015
652800.0000    9.45125
652840.0000    9.57080
652880.0000    9.39106
652920.0000    9.68850
652960.0000    9.09879
653000.0000    9.61181
653040.0000    8.68903
653080.0000    9.09346
653120.0000    9.54669
653160.0000    9.55505
653200.0000    8.65492
653240.0000    8.60964
653280.0000    8.88876
653320.0000    8.06523
653360.0000    8.94036
653400.0000    8.60401
653440.0000    8.48452
653480.0000    9.23506
653520.0000    8.84951
653560.0000    8.22274
653600.0000    8.52828
653640.0000    8.68726
653680.0000    8.57038
653720.0000    8.05024
653760.0000    7.37379
653800.0000    8.06308
653840.0000    8.24269
653880.0000    8.61207
653920.0000    8.08309
653960.0000    8.44387
654000.0000    9.29108
654040.0000    9.64463
654080.0000    8.62369
654120.0000    8.63591
654160.0000    8.99061
654200.0000    9.14414
654240.0000    9.34884
654280.0000    8.60806
654320.0000    8.65954
654360.0000    8.43058
654400.0000    8.63235
654440.0000    8.14968
654480.0000    8.93922
654520.0000    9.10846
654560.0000    8.86498
654600.0000    9.72010
654640.0000    9.21714
654680.0000    8.66676
654720.0000    9.21786
654760.0000    8.35312
654800.0000    8.77714
654840.0000    9.19020
654880.0000    9.72940
654920.0000    9.24081
654960.0000   10.62257
655000.0000   10.42404
655040.0000    9.78493
655080.0000    9.26501
655120.0000    8.81722
655160.0000    8.81526
655200.0000    8.46938
655240.0000    8.38236
655280.0000    8.82529
655320.0000    8.00113
655360.0000    8.53116
655400.0000    9.10398
655440.0000    9.42114
655480.0000    9.35376
655520.0000    9.40321
655560.0000    9.57627
655600.0000   10.13492
655640.0000    9.33800
655680.0000    9.52396
655720.0000    8.81731
655760.0000    8.45559
655800.0000    9.27329
655840.0000    8.61983
655880.0000    8.58601
655920.0000    7.83373
655960.0000    9.07456
656000.0000    8.25474
656040.0000    8.46738
656080.0000    9.33805
656120.0000    8.15354
656160.0000    8.93366
656200.0000    9.41407
656240.0000    8.09772
656280.0000    9.00434
656320.0000    9.05717
656360.0000    8.19041
656400.0000    8.85909
656440.0000    8.55852
656480.0000    8.85347
656520.0000    8.89111
656560.0000    8.73326
656600.0000    8.27665
656640.0000    7.89842
656680.0000    7.44547
656720.0000    7.76627
656760.0000    8.23490
656800.0000    9.04849
656840.0000    7.90235
656880.0000    8.09491
656920.0000    7.94110
656960.0000    7.19780
657000.0000    7.49658
657040.0000    7.47568
657080.0000    7.93643
657120.0000    9.48541
657160.0000    9.06651
657200.0000    8.99732
657240.0000    8.51231
657280.0000    7.98448
657320.0000    8.19588
657360.0000    8.14022
657400.0000    8.12504
657440.0000    8.70233
657480.0000    8.65137
657520.0000    9.04650
657560.0000    8.53898
657600.0000    8.64659
657640.0000    9.68735
657680.0000    9.83639
657720.0000    8.63879
657760.0000    9.26275
657800.0000    8.07623
657840.0000    8.45907
657880.0000    8.26278
657920.0000    7.93440
657960.0000    7.86516
658000.0000    7.98905
658040.0000    7.84660
658080.0000    7.41884
658120.0000    7.26999
658160.0000    7.39478
658200.0000    7.28271
658240.0000    8.57040
658280.0000    8.01559
658320.0000    8.29342
658360.0000    7.86793
658400.0000    8.38017
658440.0000    9.10900
658480.0000    9.17819
658520.0000    8.23874
658560.0000    8.41084
658600.0000    8.61665
658640.0000    7.06378
658680.0000    7.54610
658720.0000    8.38764
658760.0000    8.96567
658800.0000    8.42832
658840.0000    9.09729
658880.0000    8.82322
658920.0000    8.42172
658960.0000    9.33319
659000.0000    8.08096
659040.0000    8.47986
659080.0000    8.49128
659120.0000    8.14513
659160.0000    8.25594
659200.0000    7.73046
659240.0000    8.48583
659280.0000    8.40395
659320.0000    7.12723
659360.0000    7.68191
659400.0000    8.47751
659440.0000    7.91992
659480.0000    8.12586
659520.0000    8.40996
659560.0000    8.38316
659600.0000    7.83078
659640.0000    7.15494
659680.0000    7.81751
659720.0000    6.87424
659760.0000    7.70620
659800.0000    7.32731
659840.0000    7.54879
659880.0000    7.51533
659920.0000    8.10131
659960.0000    7.42570
660000.0000    8.45207
660040.0000    8.38931
660080.0000    8.20692
660120.0000    8.74423
660160.0000    8.48151
660200.0000    8.61364
660240.0000    8.77164
660280.0000    8.39147
660320.0000    8.45382
660360.0000    8.66890
660400.0000    8.27179
660440.0000    8.49881
660480.0000    8.06115
660520.0000    8.21314
660560.0000    9.08387
660600.0000    8.50118
660640.0000    9.07219
660680.0000    8.95504
660720.0000    7.67748
660760.0000    7.93445
660800.0000    8.50095
660840.0000    9.18345
660880.0000    8.63730
660920.0000    8.03922
660960.0000    8.56606
661000.0000    8.22785
661040.0000    8.70858
661080.0000    8.31824
661120.0000    8.04067
661160.0000    9.18295
661200.0000    9.02933
661240.0000    9.13563
661280.0000    8.24810
661320.0000    8.23310
661360.0000    8.22322
661400.0000    9.54302
661440.0000    8.48555
661480.0000    8.03599
661520.0000    8.81399
661560.0000    8.91527
661600.0000    8.00513
661640.0000    8.24278
661680.0000    7.94537
661720.0000    7.46746
661760.0000    7.95257
661800.0000    8.46799
661840.0000    8.73340
661880.0000    8.57747
661920.0000    7.75511
661960.0000    8.09700
662000.0000    9.31933
662040.0000    8.60884
662080.0000    8.24647
662120.0000    8.33762
662160.0000    6.69303
662200.0000    8.26341
662240.0000    7.80800
662280.0000    8.97643
662320.0000    8.20401
662360.0000    8.90616
662400.0000    9.13105
662440.0000    7.97155
662480.0000    8.74586
662520.0000    8.46818
662560.0000    7.57188
662600.0000    9.55057
662640.0000    9.22091
662680.0000    9.54614
662720.0000    8.01017
662760.0000    7.24737
662800.0000    7.67090
662840.0000    8.73305
662880.0000    8.38517
662920.0000    8.42782
662960.0000    8.63201
663000.0000    8.69082
663040.0000    8.83823
663080.0000    8.11518
663120.0000    8.74163
663160.0000    8.70334
663200.0000    7.30752
663240.0000    8.34186
663280.0000    8.17735
663320.0000    8.44192
663360.0000    7.77556
663400.0000    7.17370
663440.0000    7.42471
663480.0000    9.00942
663520.0000    8.87589
663560.0000    8.29287
663600.0000    8.69036
663640.0000    8.25233
663680.0000    8.16578
663720.0000    8.32946
663760.0000    7.63972
663800.0000    9.22586
663840.0000    9.29963
663880.0000    7.99747
663920.0000    9.36054
663960.0000    8.42545
664000.0000    8.48138
664040.0000    8.97770
664080.0000    9.17712
664120.0000    8.52653
664160.0000    9.19012
664200.0000    9.16221
664240.0000    9.96182
664280.0000   10.51291
664320.0000    9.31170
664360.0000    8.97085
664400.0000    8.85440
664440.0000   10.01907
664480.0000    8.93123
664520.0000    9.42208
664560.0000    8.10859
664600.0000    8.92751
664640.0000    9.42344
664680.0000    8.68378
664720.0000    8.86106
664760.0000    9.28314
664800.0000    8.19988
664840.0000    8.30478
664880.0000    8.03823
664920.0000    8.41280
664960.0000    8.27266
665000.0000    8.36884
665040.0000    7.44257
665080.0000    7.47718
665120.0000    8.84776
665160.0000    6.05831
665200.0000    8.45275
665240.0000    8.11984
665280.0000    7.90698
665320.0000    7.32410
665360.0000    7.77330
665400.0000    7.57646
665440.0000    8.19674
665480.0000    8.99814
665520.0000    7.83271
665560.0000    8.84748
665600.0000    8.68265
665640.0000    8.35773
665680.0000    9.08652
665720.0000    9.05371
665760.0000    9.71570
665800.0000    8.78951
665840.0000    8.62284
665880.0000    8.26123
665920.0000    8.84354
665960.0000    8.18802
666000.0000    8.72366
666040.0000    8.69094
666080.0000    8.85199
666120.0000    9.28399
666160.0000    9.36239
666200.0000    8.73517
666240.0000    8.77097
666280.0000    8.95311
666320.0000    8.48275
666360.0000    8.08801
666400.0000    9.05697
666440.0000    8.52108
666480.0000    8.92322
666520.0000    8.32272
666560.0000    9.93888
666600.0000    9.31361
666640.0000    9.61602
666680.0000    9.28884
666720.0000    8.73575
666760.0000    8.21548
666800.0000    9.12468
666840.0000    9.88788
666880.0000    9.43360
666920.0000    9.78646
666960.0000    9.03002
667000.0000    8.81656
667040.0000    9.43986
667080.0000    9.27341
667120.0000    9.93894
667160.0000    9.66425
667200.0000    9.87101
667240.0000    8.23145
667280.0000    7.50824
667320.0000    8.07782
667360.0000    7.70061
667400.0000    7.50920
667440.0000    8.70112
667480.0000    8.21373
667520.0000    8.27319
667560.0000    8.24603
667600.0000    7.89387
667640.0000    8.03037
667680.0000    9.18497
667720.0000    9.34264
667760.0000    9.13010
667800.0000    9.41719
667840.0000    9.10201
667880.0000    9.07986
667920.0000    8.95456
667960.0000    8.88435
668000.0000    7.94793
668040.0000    8.15417
668080.0000    7.67604
668120.0000    8.26029
668160.0000    8.33276
668200.0000    8.37425
668240.0000    8.99147
668280.0000    8.56315
668320.0000    9.52255
668360.0000    9.29828
668400.0000    8.94656
668440.0000    8.67869
668480.0000    9.41568
668520.0000    8.37746
668560.0000    9.52979
668600.0000    9.13502
668640.0000    9.00312
668680.0000    8.50413
668720.0000    8.83900
668760.0000    8.65513
668800.0000    9.57037
668840.0000    9.32820
668880.0000   10.07584
668920.0000    9.55796
668960.0000    9.76416
669000.0000   10.04167
669040.0000    9.41668
669080.0000   10.76426
669120.0000    9.70824
669160.0000    8.51145
669200.0000    9.42287
669240.0000    9.11626
669280.0000    9.62228
669320.0000    8.62682
669360.0000    8.60411
669400.0000    8.14678
669440.0000    8.66220
669480.0000    9.08936
669520.0000    8.83317
669560.0000    8.38412
669600.0000    9.05147
669640.0000    9.30420
669680.0000    8.60103
669720.0000    9.39777
669760.0000    8.75949
669800.0000    8.20020
669840.0000    7.53427
669880.0000    7.14229
669920.0000    7.46801
669960.0000    6.67801
670000.0000    7.34370
670040.0000    8.01148
670080.0000    7.95776
670120.0000    9.03014
670160.0000    8.55137
670200.0000    8.84528
670240.0000    8.64559
670280.0000    8.85779
670320.0000    9.54096
670360.0000    9.47686
670400.0000    8.77088
670440.0000    8.61935
670480.0000    9.64502
670520.0000    9.66813
670560.0000    9.93697
670600.0000    9.09353
670640.0000    9.43350
670680.0000    8.82789
670720.0000    8.31779
670760.0000    9.33235
670800.0000    9.06735
670840.0000    9.35318
670880.0000    8.52673
670920.0000    8.62228
670960.0000    8.01191
671000.0000    8.98850
671040.0000    9.34431
671080.0000    9.29438
671120.0000    9.08561
671160.0000    9.49355
671200.0000    9.05707
671240.0000    9.38215
671280.0000    7.70048
671320.0000    8.19127
671360.0000    9.05573
671400.0000    8.39742
671440.0000    8.09158
671480.0000    8.39376
671520.0000    8.69731
671560.0000    7.79308
671600.0000    7.75318
671640.0000    8.36423
671680.0000    8.56862
671720.0000    9.08232
671760.0000    8.50028
671800.0000    8.51989
671840.0000    9.17256
671880.0000    9.42501
671920.0000    8.73808
671960.0000    8.56038
672000.0000    9.39527
672040.0000    8.98830
672080.0000    8.70176
672120.0000    9.23461
672160.0000    9.21505
672200.0000    8.48589
672240.0000    9.50039
672280.0000    9.76903
672320.0000    9.73347
672360.0000   10.27316
672400.0000    9.77888
672440.0000    9.22732
672480.0000    8.31847
672520.0000    8.61663
672560.0000    9.04310
672600.0000    9.04839
672640.0000    9.39186
672680.0000    9.15678
672720.0000    8.65190
672760.0000    9.22958
672800.0000    8.37542
672840.0000    9.27024
672880.0000    8.93421
672920.0000    9.59433
672960.0000    9.53797
673000.0000    9.19656
673040.0000    8.75172
673080.0000    9.11664
673120.0000    8.63669
673160.0000    8.29525
673200.0000    9.04850
673240.0000    8.50076
673280.0000    9.85154
673320.0000    8.47929
673360.0000    9.13942
673400.0000    8.39532
673440.0000    7.85307
673480.0000    8.97079
673520.0000    9.14887
673560.0000    8.84293
673600.0000    8.60958
673640.0000    8.25026
673680.0000    8.63406
673720.0000    8.44389
673760.0000    9.02924
673800.0000    9.20387
673840.0000    9.61879
673880.0000    8.89019
673920.0000    9.30930
673960.0000    9.80453
674000.0000    8.82088
674040.0000    9.43492
674080.0000    9.08301
674120.0000    9.28070
674160.0000    9.95938
674200.0000    8.95298
674240.0000   10.10128
674280.0000    9.12910
674320.0000    9.83074
674360.0000    8.92186
674400.0000    8.16717
674440.0000    8.59771
674480.0000    8.78055
674520.0000    9.52288
674560.0000    9.73004
674600.0000    9.73038
674640.0000    9.77342
674680.0000    9.22524
674720.0000    9.62788
674760.0000    9.41627
674800.0000    9.83937
674840.0000    9.58582
674880.0000    9.96365
674920.0000    9.94035
674960.0000    9.74365
675000.0000    9.23724
675040.0000    8.43472
675080.0000    9.04996
675120.0000   10.28102
675160.0000   10.24986
675200.0000    9.03074
675240.0000    9.03186
675280.0000    9.66326
675320.0000    8.47013
675360.0000    9.32674
675400.0000    9.92004
675440.0000    9.15537
675480.0000    9.36008
675520.0000    8.95593
675560.0000    8.41937
675600.0000    8.95093
675640.0000    9.42906
675680.0000    8.58683
675720.0000    8.04137
675760.0000    8.58583
675800.0000    8.54042
675840.0000    9.31148
675880.0000    9.04543
675920.0000    8.42547
675960.0000    8.09560
676000.0000    8.60677
676040.0000    9.81891
676080.0000   10.11384
676120.0000    9.82733
676160.0000    9.76076
676200.0000    9.59593
676240.0000    8.67469
676280.0000    9.49586
676320.0000    9.14896
676360.0000    9.90369
676400.0000    9.39993
676440.0000    9.22900
676480.0000    9.14477
676520.0000    9.82239
676560.0000    9.50390
676600.0000    8.64071
676640.0000    8.82774
676680.0000    8.82915
676720.0000    9.54070
676760.0000    9.06563
676800.0000    8.23324
676840.0000    8.67810
676880.0000    9.26379
676920.0000    9.53316
676960.0000    9.66618
677000.0000    9.62904
677040.0000    9.98621
677080.0000    9.43362
677120.0000   10.11481
677160.0000    9.45169
677200.0000    9.93196
677240.0000    9.31495
677280.0000   10.10635
677320.0000    9.56590
677360.0000    8.44319
677400.0000    7.95657
677440.0000    8.42143
677480.0000    8.66120
677520.0000    8.61449
677560.0000    8.66851
677600.0000    8.99606
677640.0000    8.92608
677680.0000    7.84456
677720.0000    8.17368
677760.0000    9.09528
677800.0000    8.24774
677840.0000    8.42659
677880.0000    8.90035
677920.0000    8.10317
677960.0000    8.40568
678000.0000    8.67686
678040.0000    9.57361
678080.0000    9.43476
678120.0000    9.40127
678160.0000    9.16019
678200.0000    9.67998
678240.0000    8.89555
678280.0000   10.12281
678320.0000   10.66421
678360.0000   10.51902
678400.0000    9.10071
678440.0000    9.26493
678480.0000    8.63288
678520.0000    9.75554
678560.0000    8.50955
678600.0000    8.97656
678640.0000    9.71479
678680.0000    9.21721
678720.0000    9.57483
678760.0000    9.09623
678800.0000    9.57520
678840.0000    9.08010
678880.0000    9.24658
678920.0000    8.80894
678960.0000    7.30639
679000.0000    8.39249
679040.0000    8.47747
679080.0000    9.39511
679120.0000    8.91266
679160.0000    9.18782
679200.0000    9.36068
679240.0000    9.38936
679280.0000    9.36571
679320.0000    9.46432
679360.0000    8.65106
679400.0000    9.06328
679440.0000    9.21792
679480.0000    9.43100
679520.0000    9.20410
679560.0000    9.40294
679600.0000    9.17905
679640.0000    8.23968
679680.0000    9.25746
679720.0000    8.48194
679760.0000    9.53887
679800.0000    9.70638
679840.0000    8.20134
679880.0000    7.60882
679920.0000    8.36869
679960.0000    8.52459
680000.0000    9.63111
680040.0000    9.26975
680080.0000    8.75163
680120.0000    9.35671
680160.0000    9.33673
680200.0000   10.19413
680240.0000    9.86735
680280.0000    9.24286
680320.0000   10.24963
680360.0000    8.65342
680400.0000    9.23341
680440.0000    8.23147
680480.0000    8.36264
680520.0000    8.67423
680560.0000    8.96922
680600.0000    8.49077
680640.0000    9.10705
680680.0000    8.68952
680720.0000    8.91081
680760.0000    8.75099
680800.0000    9.00553
680840.0000    8.88257
680880.0000    9.33239
680920.0000    8.68825
680960.0000    8.71951
681000.0000    8.50295
681040.0000    9.13277
681080.0000    9.81731
681120.0000    8.82352
681160.0000    9.52694
681200.0000    9.51053
681240.0000    9.36462
681280.0000    9.86239
681320.0000    9.88623
681360.0000    9.76739
681400.0000    9.09590
681440.0000    9.86354
681480.0000    8.81283
681520.0000    8.57532
681560.0000    8.18424
681600.0000    9.05002
681640.0000    8.83156
681680.0000   10.22597
681720.0000    9.48523
681760.0000   10.33181
681800.0000    9.46871
681840.0000    9.27076
681880.0000    9.72115
681920.0000    9.53070
681960.0000    9.04175
682000.0000    8.04079
682040.0000    8.10522
682080.0000    8.96106
682120.0000    9.60839
682160.0000    9.24439
682200.0000    9.03275
682240.0000    8.71828
682280.0000    9.46170
682320.0000    9.98463
682360.0000   10.30137
682400.0000    9.41611
682440.0000    9.60252
682480.0000    8.44435
682520.0000    9.81757
682560.0000    8.57033
682600.0000    8.54783
682640.0000    9.10639
682680.0000    9.07004
682720.0000    8.82846
682760.0000    9.75399
682800.0000    9.44994
682840.0000    9.27389
682880.0000    9.65638
682920.0000    8.91862
682960.0000    8.50334
683000.0000    9.32621
683040.0000    9.24215
683080.0000    7.94108
683120.0000    9.60291
683160.0000    9.23456
683200.0000    8.90485
683240.0000    9.14492
683280.0000    8.87252
683320.0000    9.02139
683360.0000    9.38574
683400.0000    9.91122
683440.0000    9.03895
683480.0000    8.85646
683520.0000    9.46936
683560.0000    9.91540
683600.0000   10.05134
683640.0000    9.49190
683680.0000   10.59385
683720.0000   10.28633
683760.0000    9.65848
683800.0000    9.99374
683840.0000    9.60994
683880.0000   10.16745
683920.0000    9.89779
683960.0000   10.46966
684000.0000    9.21735
684040.0000    9.95455
684080.0000    9.06008
684120.0000    8.64962
684160.0000    9.54894
684200.0000    9.33785
684240.0000    8.89417
684280.0000    9.33732
684320.0000    9.85209
684360.0000   10.02912
684400.0000   10.07656
684440.0000    9.08496
684480.0000    9.21608
684520.0000    9.29056
684560.0000    9.33457
684600.0000    8.88759
684640.0000    9.65086
684680.0000    9.87652
684720.0000   10.66887
684760.0000    9.12260
684800.0000    8.52432
684840.0000    9.40849
684880.0000    9.24444
684920.0000    9.40606
684960.0000    9.05714
685000.0000    9.12712
685040.0000    9.06965
685080.0000    9.35746
685120.0000   10.33333
685160.0000    9.57027
685200.0000    9.27101
685240.0000    9.10427
685280.0000    9.33747
685320.0000    9.96220
685360.0000    9.82550
685400.0000   10.31413
685440.0000   10.05847
685480.0000    9.89757
685520.0000    9.78635
685560.0000    8.58704
685600.0000    9.74175
685640.0000    9.57252
685680.0000    9.24036
685720.0000    9.81426
685760.0000    9.72571
685800.0000    9.67978
685840.0000    9.80716
685880.0000   10.06740
685920.0000    9.48810
685960.0000    9.43489
686000.0000    9.09651
686040.0000    9.89929
686080.0000   10.29058
686120.0000   10.07522
686160.0000    9.42048
686200.0000    9.64890
686240.0000   10.38301
686280.0000    9.51085
686320.0000    9.36861
686360.0000    9.57404
686400.0000    9.57511
686440.0000   10.48751
686480.0000   10.19211
686520.0000    9.19369
686560.0000    8.67060
686600.0000   10.12913
686640.0000    9.48597
686680.0000    8.39712
686720.0000   10.44661
686760.0000    9.25900
686800.0000   10.05728
686840.0000   10.11328
686880.0000   10.46470
686920.0000   10.03617
686960.0000    9.65166
687000.0000    9.78964
687040.0000   10.22499
687080.0000   10.45311
687120.0000    9.65539
687160.0000    9.96003
687200.0000    9.60710
687240.0000    9.16697
687280.0000    8.67075
687320.0000    9.85796
687360.0000   10.50926
687400.0000   10.30152
687440.0000   10.59059
687480.0000   10.92028
687520.0000    9.23126
687560.0000    8.47153
687600.0000    8.82641
687640.0000    9.95589
687680.0000   10.04270
687720.0000   10.90284
687760.0000   10.56890
687800.0000   10.25725
687840.0000   10.21518
687880.0000    9.15627
687920.0000    9.50980
687960.0000   10.09461
688000.0000    9.66085
688040.0000   10.56373
688080.0000    9.72036
688120.0000   10.84400
688160.0000   10.28295
688200.0000    9.65101
688240.0000   10.52592
688280.0000   10.93227
688320.0000   10.50494
688360.0000    9.61574
688400.0000   10.25348
688440.0000    9.85332
688480.0000    9.66084
688520.0000    9.74195
688560.0000   10.02211
688600.0000    8.92136
688640.0000    9.25928
688680.0000   10.59932
688720.0000   10.31065
688760.0000   10.18661
688800.0000   10.45240
688840.0000    9.77176
688880.0000    9.94723
688920.0000    9.97449
688960.0000   10.91559
689000.0000    9.94702
689040.0000   10.37005
689080.0000    9.79216
689120.0000   10.38595
689160.0000   10.42210
689200.0000   10.02287
689240.0000   10.98739
689280.0000   11.20786
689320.0000   10.06040
689360.0000   10.74605
689400.0000   11.07327
689440.0000   11.38042
689480.0000    9.69614
689520.0000   10.14085
689560.0000   10.02592
689600.0000   10.14398
689640.0000    9.21258
689680.0000    9.84667
689720.0000    9.06400
689760.0000    9.00360
689800.0000    9.25332
689840.0000   10.60612
689880.0000    9.06403
689920.0000    9.07706
689960.0000    9.22369
690000.0000    8.75095
690040.0000   10.22844
690080.0000    9.21486
690120.0000    9.54733
690160.0000   10.12091
690200.0000    9.17174
690240.0000    9.14133
690280.0000    8.26722
690320.0000    8.70321
690360.0000    8.70000
690400.0000    8.80247
690440.0000    8.39910
690480.0000    7.77178
690520.0000    9.43844
690560.0000    9.44445
690600.0000    9.20447
690640.0000    8.97140
690680.0000    8.61932
690720.0000    9.52204
690760.0000    8.22546
690800.0000    8.79336
690840.0000    8.20715
690880.0000    8.24107
690920.0000    8.81790
690960.0000    9.84035
691000.0000    9.39598
691040.0000    9.49638
691080.0000    9.66762
691120.0000    9.19555
691160.0000   10.12027
691200.0000    9.20935
691240.0000   10.06038
691280.0000    8.95846
691320.0000    8.98522
691360.0000    9.24652
691400.0000    8.55605
691440.0000    8.34134
691480.0000    9.68100
691520.0000    8.69754
691560.0000    8.89169
691600.0000    9.10128
691640.0000   10.02120
691680.0000    9.81658
691720.0000   10.01642
691760.0000    9.29085
691800.0000    9.13425
691840.0000    9.46942
691880.0000    9.39556
691920.0000    9.78947
691960.0000    8.76750
692000.0000    9.49045
692040.0000    8.81262
692080.0000    8.60849
692120.0000    8.66047
692160.0000    8.75889
692200.0000    9.20532
692240.0000    9.03083
692280.0000    9.41947
692320.0000    9.13160
692360.0000    9.71349
692400.0000    9.36589
692440.0000    8.77650
692480.0000    8.43026
692520.0000   10.07953
692560.0000    9.66556
692600.0000    9.10717
692640.0000   10.57797
692680.0000    9.24529
692720.0000    8.76715
692760.0000    9.16115
692800.0000    9.63070
692840.0000    9.11262
692880.0000    9.33891
692920.0000    9.61668
692960.0000    9.55800
693000.0000    9.74246
693040.0000    9.36865
693080.0000   10.34880
693120.0000   10.12287
693160.0000   10.01355
693200.0000   10.57355
693240.0000    9.07542
693280.0000    8.47221
693320.0000    8.98213
693360.0000    8.82476
693400.0000    8.77470
693440.0000    8.90676
693480.0000   10.27248
693520.0000    8.37885
693560.0000    9.05427
693600.0000    8.65921
693640.0000    8.49734
693680.0000    9.26917
693720.0000    9.02868
693760.0000    8.91833
693800.0000    8.99239
693840.0000    9.17417
693880.0000    9.23043
693920.0000    8.61164
693960.0000    8.70879
694000.0000    9.25151
694040.0000    9.16946
694080.0000    9.00526
694120.0000    8.89668
694160.0000    8.97264
694200.0000    9.27935
694240.0000    8.86524
694280.0000    9.94796
694320.0000    9.59360
694360.0000    9.09319
694400.0000    7.75217
694440.0000    8.17802
694480.0000    8.52102
694520.0000    9.53966
694560.0000    8.67240
694600.0000    9.03823
694640.0000   10.07842
694680.0000    9.60672
694720.0000    8.96278
694760.0000    9.34103
694800.0000    8.90641
694840.0000    8.29016
694880.0000    7.86117
694920.0000    9.04724
694960.0000    8.95931
695000.0000    8.21380
695040.0000    8.71327
695080.0000    8.99910
695120.0000    8.75189
695160.0000    9.61518
695200.0000    9.37681
695240.0000    9.67551
695280.0000    9.82912
695320.0000    9.70535
695360.0000    8.60485
695400.0000    9.55192
695440.0000    9.31185
695480.0000    9.43324
695520.0000    8.30256
695560.0000    8.29632
695600.0000    7.92651
695640.0000    8.93966
695680.0000    9.00927
695720.0000    9.02992
695760.0000    9.30327
695800.0000    8.38307
695840.0000    8.17052
695880.0000    8.11823
695920.0000    9.37703
695960.0000    9.13652
696000.0000    9.05890
696040.0000    9.43269
696080.0000    9.40811
696120.0000    9.49576
696160.0000    9.43715
696200.0000    9.22632
696240.0000    9.32416
696280.0000    8.45392
696320.0000    9.59746
696360.0000    9.27879
696400.0000    9.09565
696440.0000    8.76822
696480.0000    8.74544
696520.0000    8.75145
696560.0000    8.94706
696600.0000    8.75207
696640.0000    8.95925
696680.0000    9.06628
696720.0000    8.89640
696760.0000    9.37806
696800.0000    8.78901
696840.0000    9.57670
696880.0000    9.25175
696920.0000    8.99724
696960.0000    9.93755
697000.0000   10.44582
697040.0000    9.83669
697080.0000    9.45902
697120.0000    8.63788
697160.0000    8.77277
697200.0000    9.11082
697240.0000    8.67693
697280.0000    8.18842
697320.0000    7.73301
697360.0000    8.17861
697400.0000    8.32382
697440.0000    7.97859
697480.0000    7.58594
697520.0000    8.87038
697560.0000    9.30344
697600.0000    9.68353
697640.0000    9.23242
697680.0000    8.53565
697720.0000    9.29625
697760.0000    8.74005
697800.0000    9.17253
697840.0000    8.90393
697880.0000    8.74287
697920.0000    9.10271
697960.0000    8.23961
698000.0000    9.21166
698040.0000    8.56107
698080.0000    9.34034
698120.0000    9.25529
698160.0000    9.05516
698200.0000    9.52193
698240.0000    9.50392
698280.0000    9.07498
698320.0000    9.17450
698360.0000    8.80922
698400.0000    8.54769
698440.0000    8.30021
698480.0000    8.68740
698520.0000    9.28286
698560.0000    8.37781
698600.0000    9.12539
698640.0000    8.80589
698680.0000    8.40043
698720.0000    9.10608
698760.0000    8.29392
698800.0000    9.05140
698840.0000    9.24022
698880.0000    9.58592
698920.0000    8.81335
698960.0000    7.76157
699000.0000    7.70797
[truncated: 173,079 more chars]
