# Supplementary material for: Comment on 'Valid molecular dynamics simulations of human hemoglobin require a surprisingly large box size'
Source: eLife. 2019 Jun 20;8:e44718. doi: 10.7554/eLife.44718 (PMC6586461; doi:10.7554/eLife.44718)
Supplement: Figure 1—source data 1. — The zip archive contains a README file describing which source files correspond to the different panels. [file elife-44718-fig1-data1.zip › figure1/panel_C/150A/g/proj.xvg]

@ autoscale onread none
@ with g0
@ g0 on
@ title "projection on eigenvectors (nm)"
@ xaxis  label "Time (ps)"
@ world xmin 0
@ world xmax 1e+06
@ world ymin -10.0196
@ world ymax 15.321
@ view xmin 0.15
@ view xmax 0.85
@ view ymin 0.15
@ view ymax 0.85
@ yaxis  label "vec 1"
@ xaxis tick major 250000
@ xaxis tick minor 125000
@ xaxis ticklabel start type spec
@ xaxis ticklabel start -0
@ yaxis tick major 10
@ yaxis tick minor 5
@ yaxis ticklabel start type spec
@ yaxis ticklabel start -10
@ zeroxaxis bar on
@ zeroxaxis bar linestyle 3
    0.0000   -5.09781
   40.0000   -5.14522
   80.0000   -4.62623
  120.0000   -5.53049
  160.0000   -4.85227
  200.0000   -5.22473
  240.0000   -5.21924
  280.0000   -5.51656
  320.0000   -5.78508
  360.0000   -7.10991
  400.0000   -5.67011
  440.0000   -6.49673
  480.0000   -5.45317
  520.0000   -5.58540
  560.0000   -6.07157
  600.0000   -5.91789
  640.0000   -6.29046
  680.0000   -5.01343
  720.0000   -6.16480
  760.0000   -5.44567
  800.0000   -5.82794
  840.0000   -5.90742
  880.0000   -4.88103
  920.0000   -5.17296
  960.0000   -4.16662
 1000.0000   -5.19587
 1040.0000   -5.57237
 1080.0000   -5.73055
 1120.0000   -5.86172
 1160.0000   -6.23601
 1200.0000   -5.94126
 1240.0000   -5.28725
 1280.0000   -4.92610
 1320.0000   -5.36072
 1360.0000   -6.30652
 1400.0000   -5.43842
 1440.0000   -5.73091
 1480.0000   -5.30681
 1520.0000   -5.17894
 1560.0000   -6.14567
 1600.0000   -5.06703
 1640.0000   -5.38339
 1680.0000   -5.97786
 1720.0000   -6.02268
 1760.0000   -5.74080
 1800.0000   -5.71685
 1840.0000   -5.96919
 1880.0000   -5.24491
 1920.0000   -4.70953
 1960.0000   -6.53518
 2000.0000   -6.31962
 2040.0000   -5.38462
 2080.0000   -6.40693
 2120.0000   -5.97513
 2160.0000   -6.94967
 2200.0000   -5.79646
 2240.0000   -5.17953
 2280.0000   -5.95372
 2320.0000   -7.24443
 2360.0000   -5.61414
 2400.0000   -6.42381
 2440.0000   -5.56207
 2480.0000   -5.63864
 2520.0000   -5.54349
 2560.0000   -5.30087
 2600.0000   -5.68426
 2640.0000   -6.88655
 2680.0000   -6.27009
 2720.0000   -6.55302
 2760.0000   -5.75687
 2800.0000   -5.41252
 2840.0000   -6.23025
 2880.0000   -5.98593
 2920.0000   -6.32154
 2960.0000   -6.69796
 3000.0000   -5.90676
 3040.0000   -6.69120
 3080.0000   -5.34408
 3120.0000   -5.94752
 3160.0000   -6.25163
 3200.0000   -5.94545
 3240.0000   -6.83390
 3280.0000   -7.18154
 3320.0000   -6.78548
 3360.0000   -6.40761
 3400.0000   -6.16584
 3440.0000   -6.00218
 3480.0000   -6.36426
 3520.0000   -5.78291
 3560.0000   -5.61038
 3600.0000   -6.46427
 3640.0000   -6.18313
 3680.0000   -6.80011
 3720.0000   -6.58842
 3760.0000   -5.72687
 3800.0000   -6.52660
 3840.0000   -5.60530
 3880.0000   -6.74129
 3920.0000   -5.91345
 3960.0000   -6.26584
 4000.0000   -6.16054
 4040.0000   -5.36648
 4080.0000   -6.03101
 4120.0000   -6.39022
 4160.0000   -5.56519
 4200.0000   -5.08068
 4240.0000   -5.76606
 4280.0000   -5.62057
 4320.0000   -5.00641
 4360.0000   -5.70950
 4400.0000   -6.51558
 4440.0000   -6.52805
 4480.0000   -6.09119
 4520.0000   -5.70022
 4560.0000   -6.92248
 4600.0000   -6.64613
 4640.0000   -7.03753
 4680.0000   -6.28472
 4720.0000   -5.67029
 4760.0000   -6.23026
 4800.0000   -6.84666
 4840.0000   -6.31048
 4880.0000   -6.33302
 4920.0000   -6.23544
 4960.0000   -6.21439
 5000.0000   -5.78267
 5040.0000   -5.55409
 5080.0000   -6.36927
 5120.0000   -5.90953
 5160.0000   -5.60611
 5200.0000   -6.60993
 5240.0000   -6.04964
 5280.0000   -5.81219
 5320.0000   -6.75100
 5360.0000   -6.21168
 5400.0000   -6.18816
 5440.0000   -5.65228
 5480.0000   -5.37702
 5520.0000   -5.96662
 5560.0000   -6.38834
 5600.0000   -5.81602
 5640.0000   -6.11958
 5680.0000   -5.76190
 5720.0000   -6.94857
 5760.0000   -6.44342
 5800.0000   -6.75587
 5840.0000   -6.11678
 5880.0000   -4.88728
 5920.0000   -6.19615
 5960.0000   -5.42666
 6000.0000   -6.02782
 6040.0000   -6.23038
 6080.0000   -5.97945
 6120.0000   -5.59543
 6160.0000   -5.56854
 6200.0000   -6.62346
 6240.0000   -6.12425
 6280.0000   -5.26743
 6320.0000   -6.54485
 6360.0000   -5.59289
 6400.0000   -5.60582
 6440.0000   -6.02842
 6480.0000   -5.86331
 6520.0000   -5.47668
 6560.0000   -6.23690
 6600.0000   -5.75165
 6640.0000   -5.73804
 6680.0000   -5.26139
 6720.0000   -4.68619
 6760.0000   -6.30485
 6800.0000   -5.53582
 6840.0000   -4.97992
 6880.0000   -5.68655
 6920.0000   -5.87430
 6960.0000   -5.66886
 7000.0000   -5.69404
 7040.0000   -5.94823
 7080.0000   -5.70790
 7120.0000   -5.71705
 7160.0000   -5.92957
 7200.0000   -6.14312
 7240.0000   -5.38961
 7280.0000   -5.29362
 7320.0000   -5.11025
 7360.0000   -5.86519
 7400.0000   -5.94993
 7440.0000   -5.50195
 7480.0000   -5.63110
 7520.0000   -6.33038
 7560.0000   -5.89624
 7600.0000   -5.60480
 7640.0000   -6.21986
 7680.0000   -6.91732
 7720.0000   -5.30315
 7760.0000   -6.70968
 7800.0000   -6.62277
 7840.0000   -6.74753
 7880.0000   -5.71174
 7920.0000   -5.12667
 7960.0000   -5.23015
 8000.0000   -6.41026
 8040.0000   -6.80060
 8080.0000   -6.40127
 8120.0000   -6.26363
 8160.0000   -5.03162
 8200.0000   -5.81314
 8240.0000   -6.09496
 8280.0000   -5.38663
 8320.0000   -5.69229
 8360.0000   -6.58743
 8400.0000   -6.10702
 8440.0000   -6.31994
 8480.0000   -5.39894
 8520.0000   -5.29133
 8560.0000   -5.37980
 8600.0000   -6.20762
 8640.0000   -5.47241
 8680.0000   -6.21779
 8720.0000   -5.58735
 8760.0000   -6.33244
 8800.0000   -6.43112
 8840.0000   -5.74978
 8880.0000   -6.39079
 8920.0000   -6.07348
 8960.0000   -6.21333
 9000.0000   -5.61514
 9040.0000   -5.35413
 9080.0000   -6.06884
 9120.0000   -5.75717
 9160.0000   -5.60465
 9200.0000   -5.86993
 9240.0000   -5.25471
 9280.0000   -5.13432
 9320.0000   -6.00130
 9360.0000   -5.83080
 9400.0000   -5.83240
 9440.0000   -5.84962
 9480.0000   -6.34858
 9520.0000   -6.61738
 9560.0000   -6.85164
 9600.0000   -6.52941
 9640.0000   -6.93314
 9680.0000   -5.48242
 9720.0000   -5.57191
 9760.0000   -4.90267
 9800.0000   -5.91911
 9840.0000   -5.97248
 9880.0000   -5.27746
 9920.0000   -4.97155
 9960.0000   -7.22896
10000.0000   -6.49068
10040.0000   -6.04099
10080.0000   -6.38711
10120.0000   -6.47322
10160.0000   -6.06932
10200.0000   -5.34584
10240.0000   -5.84614
10280.0000   -5.14086
10320.0000   -6.03419
10360.0000   -5.68798
10400.0000   -5.37006
10440.0000   -6.07082
10480.0000   -5.71445
10520.0000   -5.89362
10560.0000   -5.13757
10600.0000   -5.59250
10640.0000   -5.04123
10680.0000   -5.24813
10720.0000   -4.93092
10760.0000   -5.18231
10800.0000   -5.77717
10840.0000   -6.27711
10880.0000   -6.03914
10920.0000   -5.39568
10960.0000   -5.54763
11000.0000   -5.41513
11040.0000   -5.36528
11080.0000   -4.77546
11120.0000   -6.04058
11160.0000   -6.24377
11200.0000   -6.94339
11240.0000   -5.25816
11280.0000   -5.51509
11320.0000   -5.62052
11360.0000   -6.46332
11400.0000   -6.85256
11440.0000   -5.47814
11480.0000   -5.20781
11520.0000   -4.35230
11560.0000   -6.11868
11600.0000   -6.44173
11640.0000   -5.28037
11680.0000   -5.36360
11720.0000   -6.58847
11760.0000   -5.17122
11800.0000   -5.50813
11840.0000   -5.26229
11880.0000   -5.36606
11920.0000   -5.78082
11960.0000   -4.38401
12000.0000   -5.20759
12040.0000   -4.64313
12080.0000   -5.97986
12120.0000   -5.02171
12160.0000   -5.75299
12200.0000   -5.43474
12240.0000   -5.82428
12280.0000   -5.75502
12320.0000   -5.74046
12360.0000   -5.86800
12400.0000   -4.41145
12440.0000   -5.40178
12480.0000   -5.09380
12520.0000   -6.34852
12560.0000   -4.32261
12600.0000   -4.44807
12640.0000   -4.91004
12680.0000   -4.82928
12720.0000   -5.98870
12760.0000   -4.87792
12800.0000   -5.57196
12840.0000   -6.36933
12880.0000   -5.15790
12920.0000   -5.20895
12960.0000   -5.87047
13000.0000   -5.92300
13040.0000   -5.03103
13080.0000   -4.63742
13120.0000   -4.42559
13160.0000   -5.53001
13200.0000   -5.59705
13240.0000   -6.18606
13280.0000   -6.14725
13320.0000   -5.50134
13360.0000   -5.06204
13400.0000   -4.79659
13440.0000   -5.28006
13480.0000   -5.81209
13520.0000   -5.31062
13560.0000   -6.00473
13600.0000   -5.01820
13640.0000   -6.75657
13680.0000   -7.03509
13720.0000   -5.97680
13760.0000   -5.86640
13800.0000   -5.29786
13840.0000   -5.77020
13880.0000   -5.25157
13920.0000   -5.96382
13960.0000   -5.65715
14000.0000   -5.55281
14040.0000   -4.94319
14080.0000   -5.12749
14120.0000   -6.47198
14160.0000   -6.26114
14200.0000   -6.44786
14240.0000   -5.78136
14280.0000   -6.98456
14320.0000   -5.38034
14360.0000   -6.42597
14400.0000   -6.50057
14440.0000   -6.55011
14480.0000   -5.62486
14520.0000   -5.71277
14560.0000   -5.67196
14600.0000   -4.80196
14640.0000   -5.30042
14680.0000   -5.89457
14720.0000   -5.53063
14760.0000   -5.95043
14800.0000   -5.69905
14840.0000   -6.26969
14880.0000   -5.75513
14920.0000   -4.97966
14960.0000   -5.68762
15000.0000   -5.09103
15040.0000   -6.11504
15080.0000   -6.15795
15120.0000   -6.56350
15160.0000   -5.89617
15200.0000   -5.64993
15240.0000   -5.18949
15280.0000   -6.07743
15320.0000   -6.60432
15360.0000   -6.43800
15400.0000   -6.31528
15440.0000   -5.51944
15480.0000   -5.60878
15520.0000   -5.53509
15560.0000   -6.78851
15600.0000   -7.05821
15640.0000   -5.67119
15680.0000   -5.39803
15720.0000   -5.84594
15760.0000   -5.30133
15800.0000   -5.94666
15840.0000   -5.34630
15880.0000   -5.38542
15920.0000   -5.35313
15960.0000   -4.96511
16000.0000   -5.50444
16040.0000   -4.47181
16080.0000   -5.51820
16120.0000   -5.44815
16160.0000   -6.44500
16200.0000   -5.66844
16240.0000   -5.96907
16280.0000   -4.95746
16320.0000   -5.50420
16360.0000   -5.30476
16400.0000   -5.99606
16440.0000   -5.74014
16480.0000   -5.99492
16520.0000   -5.90410
16560.0000   -4.96138
16600.0000   -5.38782
16640.0000   -5.29950
16680.0000   -5.10987
16720.0000   -6.09228
16760.0000   -5.88494
16800.0000   -5.98615
16840.0000   -5.64287
16880.0000   -5.73329
16920.0000   -5.29279
16960.0000   -4.90120
17000.0000   -5.57421
17040.0000   -5.43857
17080.0000   -5.08029
17120.0000   -5.25581
17160.0000   -5.48609
17200.0000   -5.65582
17240.0000   -5.46807
17280.0000   -5.49622
17320.0000   -5.59779
17360.0000   -5.19363
17400.0000   -5.48864
17440.0000   -5.69503
17480.0000   -5.85640
17520.0000   -5.17855
17560.0000   -5.17370
17600.0000   -5.07945
17640.0000   -5.00199
17680.0000   -5.77341
17720.0000   -6.02765
17760.0000   -4.48757
17800.0000   -6.67961
17840.0000   -5.78377
17880.0000   -5.90265
17920.0000   -5.93835
17960.0000   -6.44427
18000.0000   -5.50701
18040.0000   -6.31870
18080.0000   -4.65787
18120.0000   -5.50162
18160.0000   -5.44106
18200.0000   -4.97003
18240.0000   -4.92468
18280.0000   -5.24132
18320.0000   -5.57295
18360.0000   -4.61742
18400.0000   -5.24668
18440.0000   -6.43702
18480.0000   -5.70809
18520.0000   -6.13275
18560.0000   -5.82353
18600.0000   -5.52820
18640.0000   -5.00076
18680.0000   -4.78560
18720.0000   -5.74651
18760.0000   -5.72777
18800.0000   -6.54818
18840.0000   -6.21175
18880.0000   -5.58898
18920.0000   -6.68428
18960.0000   -5.98782
19000.0000   -6.73188
19040.0000   -5.59494
19080.0000   -6.11228
19120.0000   -5.68643
19160.0000   -4.66451
19200.0000   -5.59742
19240.0000   -5.53403
19280.0000   -5.61239
19320.0000   -6.14054
19360.0000   -5.12802
19400.0000   -5.72549
19440.0000   -5.85191
19480.0000   -4.92448
19520.0000   -5.80997
19560.0000   -4.69370
19600.0000   -4.90446
19640.0000   -4.48746
19680.0000   -5.56307
19720.0000   -5.18583
19760.0000   -5.67409
19800.0000   -5.61599
19840.0000   -5.67016
19880.0000   -5.73969
19920.0000   -6.01296
19960.0000   -5.56955
20000.0000   -5.44823
20040.0000   -5.44888
20080.0000   -5.34390
20120.0000   -4.82743
20160.0000   -4.76014
20200.0000   -4.79695
20240.0000   -5.50745
20280.0000   -5.32254
20320.0000   -4.97735
20360.0000   -5.20006
20400.0000   -5.68292
20440.0000   -5.12371
20480.0000   -5.27929
20520.0000   -6.09273
20560.0000   -5.88504
20600.0000   -4.41350
20640.0000   -5.07197
20680.0000   -5.83051
20720.0000   -5.25514
20760.0000   -6.21668
20800.0000   -5.68197
20840.0000   -6.23353
20880.0000   -5.30793
20920.0000   -5.30267
20960.0000   -6.39330
21000.0000   -5.12201
21040.0000   -6.27425
21080.0000   -5.41445
21120.0000   -6.63151
21160.0000   -5.67806
21200.0000   -5.32627
21240.0000   -6.17277
21280.0000   -5.01658
21320.0000   -5.73539
21360.0000   -4.99711
21400.0000   -5.09725
21440.0000   -4.69355
21480.0000   -5.08585
21520.0000   -4.59841
21560.0000   -5.26909
21600.0000   -4.98501
21640.0000   -5.13780
21680.0000   -6.55712
21720.0000   -5.61453
21760.0000   -5.88258
21800.0000   -5.15600
21840.0000   -6.39405
21880.0000   -6.04669
21920.0000   -4.93372
21960.0000   -4.42019
22000.0000   -6.08375
22040.0000   -5.25930
22080.0000   -5.73083
22120.0000   -5.69695
22160.0000   -6.17146
22200.0000   -6.36972
22240.0000   -6.10621
22280.0000   -4.98132
22320.0000   -5.44963
22360.0000   -6.42410
22400.0000   -5.93123
22440.0000   -5.14621
22480.0000   -5.40389
22520.0000   -5.50598
22560.0000   -5.97271
22600.0000   -5.25462
22640.0000   -6.34178
22680.0000   -6.17815
22720.0000   -5.80137
22760.0000   -5.16685
22800.0000   -4.37050
22840.0000   -6.23599
22880.0000   -6.80218
22920.0000   -5.38895
22960.0000   -4.98465
23000.0000   -5.72918
23040.0000   -4.83831
23080.0000   -6.21384
23120.0000   -6.06378
23160.0000   -5.90487
23200.0000   -6.24962
23240.0000   -6.06942
23280.0000   -4.74862
23320.0000   -6.15617
23360.0000   -5.49709
23400.0000   -5.95745
23440.0000   -5.82359
23480.0000   -6.94875
23520.0000   -5.71205
23560.0000   -5.23139
23600.0000   -4.98676
23640.0000   -6.01832
23680.0000   -5.51713
23720.0000   -5.30584
23760.0000   -4.76832
23800.0000   -4.35490
23840.0000   -4.57874
23880.0000   -5.16927
23920.0000   -4.35191
23960.0000   -6.18405
24000.0000   -5.88670
24040.0000   -5.17000
24080.0000   -5.52795
24120.0000   -5.70368
24160.0000   -5.10352
24200.0000   -5.42780
24240.0000   -5.70281
24280.0000   -4.64534
24320.0000   -5.78189
24360.0000   -6.22646
24400.0000   -5.81358
24440.0000   -6.58446
24480.0000   -6.48911
24520.0000   -5.61514
24560.0000   -5.88168
24600.0000   -6.36252
24640.0000   -5.56852
24680.0000   -6.14605
24720.0000   -6.54293
24760.0000   -5.33663
24800.0000   -5.18886
24840.0000   -4.28897
24880.0000   -5.68260
24920.0000   -5.98105
24960.0000   -4.15539
25000.0000   -5.55904
25040.0000   -4.99268
25080.0000   -5.73655
25120.0000   -5.28137
25160.0000   -5.82963
25200.0000   -5.86430
25240.0000   -5.61027
25280.0000   -6.07523
25320.0000   -5.97122
25360.0000   -6.72862
25400.0000   -5.46257
25440.0000   -5.69662
25480.0000   -5.41096
25520.0000   -4.79884
25560.0000   -5.34916
25600.0000   -6.03793
25640.0000   -6.20378
25680.0000   -6.60330
25720.0000   -6.44595
25760.0000   -6.54315
25800.0000   -6.89591
25840.0000   -6.91259
25880.0000   -6.34631
25920.0000   -6.06515
25960.0000   -6.59608
26000.0000   -5.09794
26040.0000   -5.67194
26080.0000   -5.34682
26120.0000   -5.92293
26160.0000   -6.86984
26200.0000   -5.37873
26240.0000   -5.51671
26280.0000   -5.32715
26320.0000   -5.32817
26360.0000   -6.13370
26400.0000   -6.24185
26440.0000   -6.76688
26480.0000   -6.05888
26520.0000   -4.84163
26560.0000   -5.31185
26600.0000   -5.87069
26640.0000   -5.28170
26680.0000   -4.83281
26720.0000   -5.78783
26760.0000   -5.17732
26800.0000   -4.89269
26840.0000   -6.65381
26880.0000   -5.98920
26920.0000   -6.45612
26960.0000   -6.01767
27000.0000   -6.62570
27040.0000   -6.65372
27080.0000   -5.80117
27120.0000   -6.07808
27160.0000   -5.27971
27200.0000   -5.45322
27240.0000   -5.30028
27280.0000   -5.75846
27320.0000   -5.70044
27360.0000   -6.18406
27400.0000   -6.37179
27440.0000   -6.11167
27480.0000   -6.39657
27520.0000   -6.46940
27560.0000   -5.64576
27600.0000   -7.01373
27640.0000   -6.67703
27680.0000   -7.00111
27720.0000   -6.37577
27760.0000   -5.60875
27800.0000   -6.84540
27840.0000   -7.03502
27880.0000   -6.12806
27920.0000   -5.92590
27960.0000   -6.26867
28000.0000   -5.56300
28040.0000   -6.43860
28080.0000   -5.50727
28120.0000   -5.67537
28160.0000   -5.46352
28200.0000   -5.01789
28240.0000   -6.45757
28280.0000   -6.00729
28320.0000   -5.55432
28360.0000   -5.46471
28400.0000   -5.33522
28440.0000   -5.91998
28480.0000   -5.93550
28520.0000   -6.18523
28560.0000   -6.34012
28600.0000   -6.47038
28640.0000   -5.51585
28680.0000   -5.60041
28720.0000   -5.61347
28760.0000   -5.20046
28800.0000   -5.29719
28840.0000   -5.77002
28880.0000   -6.29056
28920.0000   -6.37852
28960.0000   -5.68142
29000.0000   -5.41404
29040.0000   -6.48705
29080.0000   -5.25228
29120.0000   -5.36415
29160.0000   -5.48168
29200.0000   -5.11103
29240.0000   -5.60375
29280.0000   -6.14923
29320.0000   -5.38194
29360.0000   -5.03695
29400.0000   -4.94664
29440.0000   -6.11491
29480.0000   -5.67668
29520.0000   -6.19210
29560.0000   -6.22059
29600.0000   -5.30171
29640.0000   -5.73333
29680.0000   -5.49311
29720.0000   -7.00003
29760.0000   -5.91308
29800.0000   -5.89539
29840.0000   -5.65749
29880.0000   -5.63738
29920.0000   -6.39019
29960.0000   -6.09010
30000.0000   -5.62350
30040.0000   -5.73059
30080.0000   -5.80005
30120.0000   -5.95130
30160.0000   -5.90723
30200.0000   -5.42210
30240.0000   -5.59416
30280.0000   -5.42834
30320.0000   -6.22053
30360.0000   -6.05685
30400.0000   -6.31554
30440.0000   -5.51751
30480.0000   -4.56380
30520.0000   -6.49759
30560.0000   -4.98594
30600.0000   -5.57689
30640.0000   -4.39331
30680.0000   -5.80520
30720.0000   -5.84899
30760.0000   -5.45757
30800.0000   -5.06054
30840.0000   -4.84168
30880.0000   -4.85338
30920.0000   -4.88817
30960.0000   -4.75195
31000.0000   -5.56046
31040.0000   -6.08829
31080.0000   -5.22325
31120.0000   -5.65184
31160.0000   -4.70810
31200.0000   -5.90198
31240.0000   -5.64892
31280.0000   -6.45851
31320.0000   -5.99119
31360.0000   -6.03397
31400.0000   -4.72214
31440.0000   -6.24228
31480.0000   -5.19248
31520.0000   -5.57759
31560.0000   -5.23673
31600.0000   -5.81012
31640.0000   -5.40610
31680.0000   -5.34735
31720.0000   -6.48408
31760.0000   -5.79047
31800.0000   -5.74445
31840.0000   -5.46690
31880.0000   -5.67165
31920.0000   -5.22917
31960.0000   -4.76284
32000.0000   -4.69678
32040.0000   -5.18413
32080.0000   -5.30672
32120.0000   -5.09275
32160.0000   -5.47271
32200.0000   -5.65275
32240.0000   -5.60486
32280.0000   -4.81948
32320.0000   -6.13417
32360.0000   -5.83883
32400.0000   -5.24151
32440.0000   -6.17419
32480.0000   -5.71070
32520.0000   -5.85363
32560.0000   -5.79488
32600.0000   -5.66230
32640.0000   -5.66049
32680.0000   -5.63661
32720.0000   -5.74622
32760.0000   -5.65897
32800.0000   -5.56664
32840.0000   -5.41819
32880.0000   -5.23638
32920.0000   -5.70307
32960.0000   -4.02261
33000.0000   -5.48869
33040.0000   -4.96101
33080.0000   -4.91593
33120.0000   -5.11608
33160.0000   -5.84896
33200.0000   -5.08673
33240.0000   -6.68100
33280.0000   -6.24094
33320.0000   -6.60014
33360.0000   -5.97087
33400.0000   -5.36812
33440.0000   -5.69357
33480.0000   -5.58216
33520.0000   -6.40274
33560.0000   -6.31282
33600.0000   -5.76136
33640.0000   -6.52660
33680.0000   -5.82614
33720.0000   -5.77778
33760.0000   -5.12910
33800.0000   -5.70735
33840.0000   -5.56659
33880.0000   -6.04392
33920.0000   -5.92435
33960.0000   -5.84196
34000.0000   -6.20452
34040.0000   -6.65054
34080.0000   -6.69233
34120.0000   -6.39854
34160.0000   -5.96188
34200.0000   -6.48398
34240.0000   -6.73300
34280.0000   -6.04836
34320.0000   -6.19012
34360.0000   -5.61383
34400.0000   -5.79861
34440.0000   -5.90170
34480.0000   -6.39741
34520.0000   -6.05216
34560.0000   -6.39099
34600.0000   -5.89667
34640.0000   -5.23157
34680.0000   -5.72966
34720.0000   -5.31506
34760.0000   -5.38178
34800.0000   -5.27465
34840.0000   -5.94001
34880.0000   -6.08849
34920.0000   -5.82343
34960.0000   -6.08352
35000.0000   -5.99269
35040.0000   -5.90973
35080.0000   -6.54015
35120.0000   -6.04626
35160.0000   -5.56180
35200.0000   -5.18346
35240.0000   -5.31027
35280.0000   -5.59259
35320.0000   -5.05834
35360.0000   -4.96924
35400.0000   -5.46808
35440.0000   -6.23474
35480.0000   -4.55725
35520.0000   -4.99850
35560.0000   -4.93191
35600.0000   -4.52105
35640.0000   -5.44138
35680.0000   -5.95696
35720.0000   -4.82687
35760.0000   -5.64466
35800.0000   -5.15950
35840.0000   -5.19670
35880.0000   -5.70949
35920.0000   -5.72311
35960.0000   -5.25500
36000.0000   -6.22582
36040.0000   -6.02195
36080.0000   -6.00276
36120.0000   -6.69963
36160.0000   -6.18972
36200.0000   -5.45676
36240.0000   -6.84068
36280.0000   -6.31657
36320.0000   -5.78536
36360.0000   -5.84820
36400.0000   -5.58160
36440.0000   -5.64932
36480.0000   -6.56649
36520.0000   -7.26359
36560.0000   -6.15729
36600.0000   -7.19019
36640.0000   -5.89969
36680.0000   -6.50240
36720.0000   -6.00695
36760.0000   -6.71586
36800.0000   -5.96085
36840.0000   -6.30633
36880.0000   -6.25909
36920.0000   -6.05793
36960.0000   -6.38940
37000.0000   -5.75335
37040.0000   -7.31597
37080.0000   -6.66434
37120.0000   -6.98099
37160.0000   -6.38960
37200.0000   -6.68956
37240.0000   -5.60238
37280.0000   -5.49952
37320.0000   -5.99142
37360.0000   -5.86300
37400.0000   -4.93854
37440.0000   -5.16807
37480.0000   -5.52160
37520.0000   -5.81450
37560.0000   -6.57178
37600.0000   -6.27703
37640.0000   -5.92962
37680.0000   -5.86868
37720.0000   -6.17442
37760.0000   -5.61758
37800.0000   -5.79670
37840.0000   -4.96029
37880.0000   -5.33886
37920.0000   -4.81778
37960.0000   -5.33500
38000.0000   -5.80442
38040.0000   -5.11256
38080.0000   -4.66566
38120.0000   -5.44522
38160.0000   -5.88030
38200.0000   -5.10972
38240.0000   -4.93575
38280.0000   -5.23656
38320.0000   -5.65283
38360.0000   -5.84056
38400.0000   -4.79498
38440.0000   -4.98161
38480.0000   -5.05507
38520.0000   -5.74690
38560.0000   -4.97237
38600.0000   -4.16324
38640.0000   -4.94025
38680.0000   -5.27418
38720.0000   -5.33275
38760.0000   -5.01129
38800.0000   -4.74893
38840.0000   -5.86298
38880.0000   -5.72475
38920.0000   -5.91824
38960.0000   -5.53223
39000.0000   -5.89460
39040.0000   -5.08889
39080.0000   -5.48614
39120.0000   -5.52855
39160.0000   -5.68212
39200.0000   -6.52567
39240.0000   -5.03493
39280.0000   -4.57003
39320.0000   -5.00346
39360.0000   -5.00381
39400.0000   -5.15161
39440.0000   -5.52511
39480.0000   -4.77697
39520.0000   -6.66441
39560.0000   -4.37577
39600.0000   -4.88146
39640.0000   -4.51107
39680.0000   -5.07354
39720.0000   -5.23768
39760.0000   -5.06100
39800.0000   -5.11499
39840.0000   -4.93299
39880.0000   -5.68046
39920.0000   -5.75828
39960.0000   -6.01733
40000.0000   -6.35313
40040.0000   -5.89271
40080.0000   -6.06450
40120.0000   -6.15466
40160.0000   -5.89558
40200.0000   -5.82231
40240.0000   -6.25813
40280.0000   -6.38087
40320.0000   -5.74168
40360.0000   -5.92337
40400.0000   -4.72614
40440.0000   -5.59551
40480.0000   -4.96520
40520.0000   -6.13042
40560.0000   -5.83881
40600.0000   -5.51475
40640.0000   -4.66638
40680.0000   -5.93535
40720.0000   -4.63687
40760.0000   -5.21179
40800.0000   -5.26178
40840.0000   -5.21257
40880.0000   -5.18682
40920.0000   -5.61562
40960.0000   -5.60854
41000.0000   -5.50382
41040.0000   -4.81084
41080.0000   -5.23324
41120.0000   -5.87928
41160.0000   -5.25268
41200.0000   -5.44205
41240.0000   -5.29187
41280.0000   -5.98140
41320.0000   -5.10270
41360.0000   -5.90493
41400.0000   -6.19376
41440.0000   -6.35286
41480.0000   -5.75495
41520.0000   -5.91257
41560.0000   -5.77377
41600.0000   -6.32433
41640.0000   -4.31185
41680.0000   -5.31355
41720.0000   -4.75618
41760.0000   -5.96072
41800.0000   -5.41344
41840.0000   -5.66322
41880.0000   -5.42392
41920.0000   -5.50296
41960.0000   -5.22534
42000.0000   -5.36428
42040.0000   -5.49472
42080.0000   -5.82382
42120.0000   -4.72347
42160.0000   -4.42590
42200.0000   -5.24218
42240.0000   -4.61420
42280.0000   -4.80979
42320.0000   -3.97627
42360.0000   -4.92742
42400.0000   -4.90917
42440.0000   -5.16497
42480.0000   -4.82918
42520.0000   -4.77034
42560.0000   -5.02154
42600.0000   -5.33625
42640.0000   -5.52385
42680.0000   -5.41767
42720.0000   -5.97894
42760.0000   -6.18828
42800.0000   -5.07567
42840.0000   -6.05924
42880.0000   -5.38535
42920.0000   -6.29871
42960.0000   -6.02268
43000.0000   -6.61743
43040.0000   -6.50735
43080.0000   -7.02258
43120.0000   -5.84866
43160.0000   -5.50322
43200.0000   -6.13532
43240.0000   -6.75940
43280.0000   -6.07721
43320.0000   -5.06316
43360.0000   -6.26063
43400.0000   -6.37503
43440.0000   -6.16807
43480.0000   -4.59262
43520.0000   -4.61106
43560.0000   -5.35660
43600.0000   -5.24313
43640.0000   -4.78989
43680.0000   -4.84871
43720.0000   -4.65646
43760.0000   -4.77003
43800.0000   -4.68892
43840.0000   -4.93289
43880.0000   -4.89612
43920.0000   -5.08231
43960.0000   -5.10592
44000.0000   -4.76042
44040.0000   -5.25718
44080.0000   -5.53883
44120.0000   -4.98458
44160.0000   -4.95848
44200.0000   -5.38875
44240.0000   -4.45659
44280.0000   -5.27443
44320.0000   -5.31219
44360.0000   -5.03327
44400.0000   -5.28825
44440.0000   -6.03128
44480.0000   -5.68137
44520.0000   -5.16952
44560.0000   -6.63809
44600.0000   -5.63720
44640.0000   -5.01555
44680.0000   -6.50272
44720.0000   -5.79774
44760.0000   -6.06230
44800.0000   -5.41630
44840.0000   -6.17519
44880.0000   -5.74783
44920.0000   -6.15748
44960.0000   -5.65296
45000.0000   -6.02910
45040.0000   -5.04203
45080.0000   -6.17794
45120.0000   -5.22080
45160.0000   -5.80622
45200.0000   -4.83962
45240.0000   -5.49875
45280.0000   -5.61138
45320.0000   -4.73986
45360.0000   -6.10370
45400.0000   -5.89560
45440.0000   -6.42704
45480.0000   -6.87928
45520.0000   -6.49292
45560.0000   -6.42297
45600.0000   -6.33430
45640.0000   -6.11110
45680.0000   -6.07385
45720.0000   -5.82252
45760.0000   -5.15880
45800.0000   -5.18722
45840.0000   -6.75680
45880.0000   -6.11186
45920.0000   -5.55011
45960.0000   -5.20552
46000.0000   -5.91076
46040.0000   -5.38941
46080.0000   -5.99632
46120.0000   -5.27799
46160.0000   -5.60291
46200.0000   -5.16398
46240.0000   -5.73622
46280.0000   -6.22010
46320.0000   -5.40746
46360.0000   -5.83471
46400.0000   -5.89207
46440.0000   -5.69086
46480.0000   -4.29198
46520.0000   -5.67003
46560.0000   -4.37047
46600.0000   -5.37095
46640.0000   -5.95368
46680.0000   -5.20603
46720.0000   -4.76951
46760.0000   -4.45942
46800.0000   -5.52673
46840.0000   -6.26066
46880.0000   -5.95647
46920.0000   -6.47583
46960.0000   -5.17015
47000.0000   -6.33056
47040.0000   -6.22872
47080.0000   -6.33968
47120.0000   -5.42897
47160.0000   -5.11802
47200.0000   -5.51835
47240.0000   -5.35509
47280.0000   -5.45786
47320.0000   -3.75198
47360.0000   -4.24893
47400.0000   -5.26780
47440.0000   -5.42371
47480.0000   -5.47355
47520.0000   -5.19031
47560.0000   -5.40072
47600.0000   -5.84220
47640.0000   -5.39632
47680.0000   -5.63472
47720.0000   -5.49217
47760.0000   -5.74393
47800.0000   -4.64273
47840.0000   -5.29659
47880.0000   -5.60329
47920.0000   -4.96701
47960.0000   -4.91019
48000.0000   -6.05942
48040.0000   -5.37250
48080.0000   -5.73112
48120.0000   -5.65489
48160.0000   -5.66673
48200.0000   -4.95649
48240.0000   -4.73059
48280.0000   -5.54822
48320.0000   -6.46087
48360.0000   -5.09937
48400.0000   -5.90188
48440.0000   -6.24372
48480.0000   -6.17605
48520.0000   -5.65526
48560.0000   -5.59405
48600.0000   -5.85196
48640.0000   -5.37142
48680.0000   -5.84193
48720.0000   -5.22455
48760.0000   -5.48424
48800.0000   -4.90244
48840.0000   -5.48022
48880.0000   -5.24891
48920.0000   -4.67725
48960.0000   -5.17670
49000.0000   -5.98300
49040.0000   -5.33310
49080.0000   -4.93518
49120.0000   -5.23179
49160.0000   -5.08431
49200.0000   -5.65624
49240.0000   -6.11241
49280.0000   -5.15044
49320.0000   -5.65635
49360.0000   -5.93131
49400.0000   -6.12403
49440.0000   -5.95894
49480.0000   -5.12049
49520.0000   -5.02161
49560.0000   -6.54571
49600.0000   -6.02316
49640.0000   -5.56479
49680.0000   -5.53287
49720.0000   -5.88424
49760.0000   -5.21317
49800.0000   -5.56849
49840.0000   -5.68998
49880.0000   -5.38790
49920.0000   -4.29316
49960.0000   -5.29957
50000.0000   -4.81518
50040.0000   -5.88615
50080.0000   -5.90386
50120.0000   -5.33790
50160.0000   -6.52135
50200.0000   -5.34504
50240.0000   -5.45170
50280.0000   -5.17849
50320.0000   -4.94773
50360.0000   -4.83846
50400.0000   -6.43513
50440.0000   -5.58318
50480.0000   -5.22072
50520.0000   -5.50427
50560.0000   -5.81286
50600.0000   -5.83647
50640.0000   -5.61040
50680.0000   -4.85434
50720.0000   -4.77766
50760.0000   -5.15600
50800.0000   -4.93045
50840.0000   -5.78217
50880.0000   -6.17301
50920.0000   -5.60127
50960.0000   -5.40047
51000.0000   -5.58014
51040.0000   -5.83935
51080.0000   -4.27699
51120.0000   -4.60759
51160.0000   -5.13107
51200.0000   -5.53306
51240.0000   -5.38973
51280.0000   -5.48927
51320.0000   -4.68852
51360.0000   -5.89167
51400.0000   -5.83096
51440.0000   -5.01091
51480.0000   -5.26645
51520.0000   -6.29962
51560.0000   -6.65549
51600.0000   -5.73772
51640.0000   -6.11935
51680.0000   -6.11475
51720.0000   -6.45335
51760.0000   -5.56381
51800.0000   -4.80117
51840.0000   -5.31844
51880.0000   -5.82531
51920.0000   -5.19793
51960.0000   -6.73924
52000.0000   -5.67025
52040.0000   -5.73745
52080.0000   -5.65261
52120.0000   -4.59308
52160.0000   -4.82653
52200.0000   -4.99783
52240.0000   -5.58941
52280.0000   -5.31427
52320.0000   -4.83634
52360.0000   -3.71401
52400.0000   -4.94476
52440.0000   -6.06807
52480.0000   -4.86138
52520.0000   -5.96771
52560.0000   -5.83169
52600.0000   -5.96908
52640.0000   -5.41388
52680.0000   -5.77040
52720.0000   -5.76367
52760.0000   -5.34226
52800.0000   -5.35946
52840.0000   -5.30512
52880.0000   -5.13876
52920.0000   -4.71480
52960.0000   -4.87583
53000.0000   -5.08220
53040.0000   -5.01766
53080.0000   -5.46127
53120.0000   -5.20533
53160.0000   -5.60481
53200.0000   -4.10482
53240.0000   -5.40341
53280.0000   -4.85445
53320.0000   -5.76993
53360.0000   -5.29087
53400.0000   -5.24596
53440.0000   -5.30702
53480.0000   -5.00435
53520.0000   -6.02128
53560.0000   -5.21408
53600.0000   -5.24454
53640.0000   -5.88469
53680.0000   -5.38318
53720.0000   -5.59643
53760.0000   -5.63281
53800.0000   -6.09037
53840.0000   -5.37205
53880.0000   -5.14295
53920.0000   -5.93124
53960.0000   -5.39672
54000.0000   -5.35905
54040.0000   -5.85605
54080.0000   -6.17640
54120.0000   -6.16502
54160.0000   -5.89397
54200.0000   -5.33587
54240.0000   -5.26974
54280.0000   -5.96513
54320.0000   -6.23055
54360.0000   -6.09374
54400.0000   -5.83354
54440.0000   -5.71044
54480.0000   -5.49665
54520.0000   -4.98142
54560.0000   -6.27828
54600.0000   -5.85499
54640.0000   -5.04037
54680.0000   -5.69496
54720.0000   -5.60999
54760.0000   -5.08811
54800.0000   -4.45394
54840.0000   -5.11391
54880.0000   -4.91753
54920.0000   -5.58859
54960.0000   -4.46986
55000.0000   -5.04188
55040.0000   -4.63769
55080.0000   -4.67207
55120.0000   -4.82015
55160.0000   -4.70249
55200.0000   -5.00377
55240.0000   -5.02923
55280.0000   -4.96795
55320.0000   -6.23654
55360.0000   -5.08237
55400.0000   -5.12292
55440.0000   -6.02244
55480.0000   -4.98710
55520.0000   -5.42504
55560.0000   -5.34114
55600.0000   -6.27112
55640.0000   -7.05734
55680.0000   -4.88452
55720.0000   -5.19976
55760.0000   -4.37489
55800.0000   -5.41985
55840.0000   -5.78872
55880.0000   -6.28096
55920.0000   -5.57178
55960.0000   -6.63448
56000.0000   -5.50755
56040.0000   -5.70432
56080.0000   -5.60141
56120.0000   -5.41851
56160.0000   -5.60495
56200.0000   -6.48560
56240.0000   -6.42661
56280.0000   -6.37860
56320.0000   -5.09454
56360.0000   -5.36367
56400.0000   -6.26636
56440.0000   -5.62491
56480.0000   -5.69747
56520.0000   -6.30030
56560.0000   -5.60446
56600.0000   -5.44911
56640.0000   -5.64067
56680.0000   -4.98017
56720.0000   -5.54557
56760.0000   -5.99806
56800.0000   -6.59443
56840.0000   -5.52338
56880.0000   -4.88888
56920.0000   -5.33628
56960.0000   -6.15011
57000.0000   -5.06254
57040.0000   -5.66187
57080.0000   -4.92861
57120.0000   -5.30693
57160.0000   -5.29540
57200.0000   -4.55778
57240.0000   -4.43829
57280.0000   -5.29454
57320.0000   -5.51762
57360.0000   -5.89421
57400.0000   -5.03144
57440.0000   -4.23645
57480.0000   -4.66436
57520.0000   -5.01838
57560.0000   -5.22150
57600.0000   -6.58037
57640.0000   -4.83516
57680.0000   -5.64402
57720.0000   -4.86803
57760.0000   -4.28424
57800.0000   -4.59886
57840.0000   -5.12654
57880.0000   -5.78785
57920.0000   -5.43446
57960.0000   -6.22086
58000.0000   -5.29257
58040.0000   -6.22419
58080.0000   -4.96036
58120.0000   -5.81767
58160.0000   -5.57416
58200.0000   -5.96429
58240.0000   -5.87909
58280.0000   -6.15593
58320.0000   -5.21378
58360.0000   -5.88755
58400.0000   -5.91608
58440.0000   -5.00322
58480.0000   -5.45965
58520.0000   -5.09367
58560.0000   -5.30187
58600.0000   -5.67659
58640.0000   -5.93162
58680.0000   -5.52867
58720.0000   -5.28409
58760.0000   -5.96415
58800.0000   -5.12361
58840.0000   -6.32955
58880.0000   -6.13747
58920.0000   -6.07871
58960.0000   -6.40617
59000.0000   -5.63914
59040.0000   -6.41619
59080.0000   -5.83888
59120.0000   -6.15459
59160.0000   -4.93609
59200.0000   -6.03141
59240.0000   -5.85563
59280.0000   -5.49974
59320.0000   -5.77118
59360.0000   -5.38452
59400.0000   -5.48832
59440.0000   -6.41112
59480.0000   -5.74081
59520.0000   -5.59526
59560.0000   -5.21835
59600.0000   -5.65536
59640.0000   -6.10163
59680.0000   -6.31208
59720.0000   -5.67712
59760.0000   -6.43038
59800.0000   -5.93401
59840.0000   -5.62017
59880.0000   -5.14700
59920.0000   -6.13810
59960.0000   -6.84369
60000.0000   -6.00680
60040.0000   -6.39917
60080.0000   -5.88920
60120.0000   -5.92746
60160.0000   -5.15070
60200.0000   -4.97377
60240.0000   -5.18383
60280.0000   -5.21888
60320.0000   -5.69836
60360.0000   -4.87225
60400.0000   -4.94125
60440.0000   -4.76722
60480.0000   -5.16073
60520.0000   -6.24697
60560.0000   -5.90764
60600.0000   -5.74109
60640.0000   -5.55749
60680.0000   -4.97068
60720.0000   -5.71340
60760.0000   -6.55933
60800.0000   -6.12720
60840.0000   -6.25450
60880.0000   -6.33125
60920.0000   -5.75821
60960.0000   -6.45441
61000.0000   -5.38741
61040.0000   -6.38685
61080.0000   -5.78537
61120.0000   -4.56071
61160.0000   -4.82501
61200.0000   -5.01456
61240.0000   -4.72380
61280.0000   -5.22404
61320.0000   -5.26668
61360.0000   -5.80484
61400.0000   -6.04242
61440.0000   -6.07359
61480.0000   -5.23450
61520.0000   -5.93603
61560.0000   -5.15763
61600.0000   -5.85091
61640.0000   -4.96290
61680.0000   -6.05496
61720.0000   -6.26528
61760.0000   -5.74269
61800.0000   -5.80250
61840.0000   -5.83386
61880.0000   -5.65054
61920.0000   -5.21533
61960.0000   -5.95128
62000.0000   -5.20732
62040.0000   -5.80086
62080.0000   -5.86601
62120.0000   -6.57030
62160.0000   -6.71320
62200.0000   -6.51970
62240.0000   -6.51298
62280.0000   -6.14983
62320.0000   -5.47893
62360.0000   -6.19671
62400.0000   -6.34441
62440.0000   -6.83102
62480.0000   -5.57270
62520.0000   -5.18385
62560.0000   -6.52048
62600.0000   -5.21382
62640.0000   -4.38686
62680.0000   -5.20648
62720.0000   -4.97540
62760.0000   -5.09166
62800.0000   -5.55459
62840.0000   -5.80867
62880.0000   -5.64623
62920.0000   -6.23675
62960.0000   -5.43200
63000.0000   -5.68508
63040.0000   -6.08561
63080.0000   -5.93984
63120.0000   -5.78937
63160.0000   -6.41260
63200.0000   -5.95520
63240.0000   -5.60860
63280.0000   -5.13885
63320.0000   -5.78999
63360.0000   -6.30897
63400.0000   -6.10882
63440.0000   -6.30433
63480.0000   -5.32440
63520.0000   -5.21833
63560.0000   -6.25432
63600.0000   -6.18883
63640.0000   -5.74023
63680.0000   -5.71113
63720.0000   -5.69301
63760.0000   -6.19305
63800.0000   -6.15571
63840.0000   -3.86975
63880.0000   -5.35117
63920.0000   -5.82453
63960.0000   -5.54642
64000.0000   -5.59581
64040.0000   -4.23830
64080.0000   -5.39161
64120.0000   -5.36832
64160.0000   -5.77790
64200.0000   -5.13983
64240.0000   -5.57285
64280.0000   -5.42333
64320.0000   -4.90504
64360.0000   -4.73889
64400.0000   -4.69456
64440.0000   -5.58321
64480.0000   -5.30399
64520.0000   -5.66946
64560.0000   -5.04778
64600.0000   -5.52000
64640.0000   -6.00919
64680.0000   -5.69615
64720.0000   -5.08132
64760.0000   -4.89317
64800.0000   -5.53773
64840.0000   -5.22031
64880.0000   -4.94429
64920.0000   -5.86453
64960.0000   -5.96943
65000.0000   -5.88000
65040.0000   -5.95535
65080.0000   -6.67431
65120.0000   -4.98053
65160.0000   -4.94503
65200.0000   -5.72453
65240.0000   -4.43286
65280.0000   -5.15930
65320.0000   -4.93374
65360.0000   -5.61508
65400.0000   -6.06914
65440.0000   -5.34698
65480.0000   -5.95896
65520.0000   -6.83191
65560.0000   -5.31479
65600.0000   -5.08564
65640.0000   -5.37744
65680.0000   -5.72128
65720.0000   -5.42177
65760.0000   -5.72516
65800.0000   -4.88113
65840.0000   -4.77030
65880.0000   -4.68424
65920.0000   -4.59504
65960.0000   -5.26545
66000.0000   -5.16732
66040.0000   -5.44493
66080.0000   -5.62528
66120.0000   -5.03952
66160.0000   -5.73870
66200.0000   -5.75249
66240.0000   -6.10697
66280.0000   -5.50740
66320.0000   -5.66771
66360.0000   -6.63127
66400.0000   -6.01167
66440.0000   -6.30252
66480.0000   -7.17487
66520.0000   -7.40666
66560.0000   -5.93709
66600.0000   -6.73817
66640.0000   -6.30975
66680.0000   -6.63414
66720.0000   -6.55200
66760.0000   -6.08743
66800.0000   -6.50776
66840.0000   -5.98938
66880.0000   -6.95414
66920.0000   -6.07757
66960.0000   -7.05938
67000.0000   -5.69968
67040.0000   -6.26081
67080.0000   -6.14123
67120.0000   -6.53190
67160.0000   -6.76533
67200.0000   -6.22884
67240.0000   -6.59098
67280.0000   -5.63766
67320.0000   -6.19002
67360.0000   -6.23659
67400.0000   -5.95235
67440.0000   -6.02649
67480.0000   -6.52621
67520.0000   -5.93875
67560.0000   -6.24782
67600.0000   -5.96268
67640.0000   -4.93689
67680.0000   -5.75110
67720.0000   -6.22754
67760.0000   -5.48864
67800.0000   -6.33655
67840.0000   -6.81165
67880.0000   -6.99567
67920.0000   -5.50847
67960.0000   -5.27354
68000.0000   -5.53258
68040.0000   -5.65639
68080.0000   -4.97600
68120.0000   -4.84079
68160.0000   -5.87161
68200.0000   -5.79114
68240.0000   -5.67501
68280.0000   -5.58792
68320.0000   -5.73792
68360.0000   -5.25890
68400.0000   -6.36905
68440.0000   -7.12781
68480.0000   -5.91756
68520.0000   -5.98415
68560.0000   -6.16167
68600.0000   -5.70039
68640.0000   -5.74302
68680.0000   -5.37230
68720.0000   -5.49327
68760.0000   -5.33060
68800.0000   -6.12180
68840.0000   -5.55717
68880.0000   -6.83400
68920.0000   -5.79904
68960.0000   -5.48210
69000.0000   -5.99917
69040.0000   -5.45917
69080.0000   -6.23758
69120.0000   -5.85764
69160.0000   -5.62813
69200.0000   -4.54465
69240.0000   -4.75070
69280.0000   -5.00482
69320.0000   -4.52394
69360.0000   -5.09741
69400.0000   -5.67327
69440.0000   -5.97120
69480.0000   -6.15838
69520.0000   -5.47144
69560.0000   -5.12581
69600.0000   -4.89797
69640.0000   -4.55146
69680.0000   -5.41200
69720.0000   -4.45353
69760.0000   -5.39200
69800.0000   -4.82178
69840.0000   -5.30934
69880.0000   -5.85850
69920.0000   -5.03100
69960.0000   -5.38208
70000.0000   -5.66725
70040.0000   -5.67572
70080.0000   -5.53490
70120.0000   -4.74024
70160.0000   -5.55240
70200.0000   -5.28049
70240.0000   -5.63746
70280.0000   -4.94216
70320.0000   -5.73585
70360.0000   -5.19513
70400.0000   -5.38120
70440.0000   -5.42024
70480.0000   -4.72459
70520.0000   -4.80981
70560.0000   -5.17354
70600.0000   -4.44076
70640.0000   -4.66769
70680.0000   -3.87638
70720.0000   -4.92108
70760.0000   -5.63410
70800.0000   -5.49131
70840.0000   -5.17607
70880.0000   -4.74693
70920.0000   -4.75506
70960.0000   -5.13399
71000.0000   -5.08128
71040.0000   -3.89156
71080.0000   -4.29114
71120.0000   -4.85432
71160.0000   -4.83274
71200.0000   -4.27984
71240.0000   -4.60584
71280.0000   -4.98761
71320.0000   -4.67184
71360.0000   -3.95407
71400.0000   -4.00994
71440.0000   -4.61118
71480.0000   -4.31163
71520.0000   -4.10400
71560.0000   -5.32989
71600.0000   -5.25020
71640.0000   -5.23850
71680.0000   -3.96277
71720.0000   -5.09631
71760.0000   -5.25616
71800.0000   -5.58258
71840.0000   -5.17127
71880.0000   -5.79533
71920.0000   -5.72604
71960.0000   -5.46866
72000.0000   -6.04582
72040.0000   -4.67092
72080.0000   -5.72250
72120.0000   -5.58239
72160.0000   -4.85446
72200.0000   -4.53103
72240.0000   -4.39015
72280.0000   -5.20184
72320.0000   -6.18523
72360.0000   -4.92394
72400.0000   -5.45001
72440.0000   -5.82082
72480.0000   -4.94270
72520.0000   -5.35535
72560.0000   -5.97225
72600.0000   -5.09025
72640.0000   -5.68453
72680.0000   -4.66980
72720.0000   -4.81735
72760.0000   -4.67596
72800.0000   -4.63655
72840.0000   -5.03520
72880.0000   -3.74397
72920.0000   -3.70776
72960.0000   -4.31117
73000.0000   -5.12037
73040.0000   -3.28818
73080.0000   -3.62514
73120.0000   -3.62631
73160.0000   -4.42019
73200.0000   -4.25922
73240.0000   -3.62008
73280.0000   -3.66512
73320.0000   -3.43722
73360.0000   -4.05428
73400.0000   -2.71265
73440.0000   -3.69926
73480.0000   -4.12321
73520.0000   -4.65529
73560.0000   -3.17589
73600.0000   -4.13460
73640.0000   -4.92447
73680.0000   -4.06488
73720.0000   -4.46280
73760.0000   -3.71147
73800.0000   -4.50457
73840.0000   -4.11345
73880.0000   -3.50968
73920.0000   -4.43554
73960.0000   -4.28466
74000.0000   -4.58454
74040.0000   -4.91928
74080.0000   -4.69276
74120.0000   -5.14770
74160.0000   -3.60042
74200.0000   -4.52983
74240.0000   -4.51620
74280.0000   -4.54715
74320.0000   -4.40387
74360.0000   -3.62304
74400.0000   -4.09081
74440.0000   -4.73872
74480.0000   -3.30998
74520.0000   -3.93510
74560.0000   -4.32351
74600.0000   -4.06287
74640.0000   -4.67431
74680.0000   -3.83568
74720.0000   -3.67834
74760.0000   -4.40582
74800.0000   -5.12358
74840.0000   -3.49334
74880.0000   -4.25366
74920.0000   -3.78715
74960.0000   -3.67917
75000.0000   -4.38562
75040.0000   -4.50732
75080.0000   -4.86865
75120.0000   -3.70145
75160.0000   -3.87760
75200.0000   -3.78032
75240.0000   -4.01743
75280.0000   -4.04704
75320.0000   -3.96576
75360.0000   -3.84421
75400.0000   -3.97326
75440.0000   -3.80326
75480.0000   -3.32574
75520.0000   -3.47139
75560.0000   -3.97301
75600.0000   -3.24467
75640.0000   -3.70021
75680.0000   -4.03155
75720.0000   -3.23884
75760.0000   -4.12904
75800.0000   -4.07701
75840.0000   -2.98345
75880.0000   -3.60301
75920.0000   -3.51012
75960.0000   -2.88151
76000.0000   -3.27057
76040.0000   -3.46470
76080.0000   -2.80387
76120.0000   -3.49759
76160.0000   -4.12016
76200.0000   -4.01155
76240.0000   -4.14633
76280.0000   -4.98075
76320.0000   -3.81523
76360.0000   -4.29314
76400.0000   -4.87719
76440.0000   -4.54335
76480.0000   -4.79035
76520.0000   -5.26683
76560.0000   -4.89383
76600.0000   -4.30001
76640.0000   -3.34342
76680.0000   -4.01904
76720.0000   -4.07476
76760.0000   -5.15550
76800.0000   -4.32745
76840.0000   -4.47826
76880.0000   -4.23617
76920.0000   -3.84511
76960.0000   -4.58116
77000.0000   -4.57906
77040.0000   -4.66134
77080.0000   -4.83340
77120.0000   -4.13558
77160.0000   -3.65577
77200.0000   -5.04887
77240.0000   -4.36526
77280.0000   -4.12136
77320.0000   -4.10261
77360.0000   -4.13707
77400.0000   -4.22494
77440.0000   -3.94763
77480.0000   -4.62909
77520.0000   -4.34631
77560.0000   -4.74225
77600.0000   -4.84745
77640.0000   -4.51543
77680.0000   -4.03100
77720.0000   -4.10792
77760.0000   -4.22981
77800.0000   -4.70731
77840.0000   -3.69343
77880.0000   -3.87892
77920.0000   -3.50637
77960.0000   -4.42388
78000.0000   -4.52811
78040.0000   -4.51624
78080.0000   -5.53624
78120.0000   -3.30235
78160.0000   -3.95352
78200.0000   -4.11987
78240.0000   -5.04960
78280.0000   -5.14396
78320.0000   -5.23619
78360.0000   -5.51846
78400.0000   -4.65425
78440.0000   -4.64336
78480.0000   -3.94418
78520.0000   -4.26024
78560.0000   -5.12002
78600.0000   -4.43421
78640.0000   -4.89236
78680.0000   -5.65109
78720.0000   -4.14512
78760.0000   -4.32886
78800.0000   -4.68151
78840.0000   -4.35117
78880.0000   -4.21489
78920.0000   -3.32328
78960.0000   -4.04300
79000.0000   -4.34198
79040.0000   -4.15784
79080.0000   -3.56555
79120.0000   -2.83565
79160.0000   -3.43932
79200.0000   -3.07933
79240.0000   -3.96795
79280.0000   -4.30624
79320.0000   -4.13145
79360.0000   -3.46230
79400.0000   -4.67868
79440.0000   -4.16579
79480.0000   -4.28606
79520.0000   -4.16125
79560.0000   -4.27619
79600.0000   -4.80610
79640.0000   -4.14078
79680.0000   -4.37916
79720.0000   -3.77768
79760.0000   -4.08705
79800.0000   -3.83202
79840.0000   -4.32784
79880.0000   -4.51109
79920.0000   -3.61594
79960.0000   -4.38126
80000.0000   -4.45436
80040.0000   -4.14392
80080.0000   -4.25678
80120.0000   -4.42967
80160.0000   -3.62108
80200.0000   -3.97005
80240.0000   -5.00563
80280.0000   -4.51264
80320.0000   -4.55396
80360.0000   -4.87335
80400.0000   -3.66176
80440.0000   -4.20824
80480.0000   -4.68390
80520.0000   -3.98000
80560.0000   -2.88128
80600.0000   -3.55901
80640.0000   -4.11409
80680.0000   -3.95930
80720.0000   -3.66723
80760.0000   -4.64313
80800.0000   -3.50539
80840.0000   -4.27713
80880.0000   -3.48070
80920.0000   -4.29781
80960.0000   -3.56311
81000.0000   -3.43383
81040.0000   -4.04933
81080.0000   -4.18143
81120.0000   -3.90212
81160.0000   -3.91231
81200.0000   -3.90535
81240.0000   -4.47574
81280.0000   -3.98244
81320.0000   -4.49477
81360.0000   -3.70110
81400.0000   -5.00880
81440.0000   -3.69432
81480.0000   -3.86171
81520.0000   -4.22776
81560.0000   -3.48677
81600.0000   -4.21759
81640.0000   -4.74488
81680.0000   -4.53313
81720.0000   -5.05627
81760.0000   -5.06171
81800.0000   -4.34284
81840.0000   -4.34931
81880.0000   -4.64170
81920.0000   -4.65868
81960.0000   -5.88547
82000.0000   -6.33776
82040.0000   -4.62093
82080.0000   -4.61070
82120.0000   -4.40954
82160.0000   -4.23199
82200.0000   -4.46050
82240.0000   -3.81603
82280.0000   -4.57014
82320.0000   -4.19688
82360.0000   -4.18379
82400.0000   -5.05733
82440.0000   -5.33253
82480.0000   -5.49970
82520.0000   -4.87992
82560.0000   -5.05241
82600.0000   -4.98306
82640.0000   -4.81455
82680.0000   -5.12587
82720.0000   -5.41061
82760.0000   -5.71979
82800.0000   -5.79650
82840.0000   -5.76629
82880.0000   -5.55755
82920.0000   -5.44067
82960.0000   -4.89710
83000.0000   -4.83269
83040.0000   -3.51630
83080.0000   -4.88194
83120.0000   -3.32206
83160.0000   -2.76511
83200.0000   -5.38226
83240.0000   -4.86722
83280.0000   -5.44035
83320.0000   -5.15099
83360.0000   -5.15736
83400.0000   -4.44857
83440.0000   -4.54541
83480.0000   -4.40355
83520.0000   -4.99995
83560.0000   -5.14900
83600.0000   -4.65434
83640.0000   -4.51556
83680.0000   -4.78617
83720.0000   -5.02223
83760.0000   -5.60737
83800.0000   -6.78612
83840.0000   -5.33568
83880.0000   -5.42643
83920.0000   -5.57350
83960.0000   -5.06839
84000.0000   -5.02503
84040.0000   -5.29209
84080.0000   -5.34685
84120.0000   -5.60068
84160.0000   -4.94508
84200.0000   -4.42335
84240.0000   -5.32903
84280.0000   -6.00374
84320.0000   -5.78738
84360.0000   -5.25711
84400.0000   -5.14070
84440.0000   -5.25024
84480.0000   -4.93470
84520.0000   -5.30605
84560.0000   -5.18798
84600.0000   -4.32245
84640.0000   -4.82002
84680.0000   -5.34732
84720.0000   -5.29428
84760.0000   -5.02054
84800.0000   -4.81065
84840.0000   -5.08779
84880.0000   -4.27879
84920.0000   -4.88392
84960.0000   -4.21106
85000.0000   -3.56589
85040.0000   -5.72106
85080.0000   -5.31355
85120.0000   -5.38925
85160.0000   -6.06375
85200.0000   -5.38112
85240.0000   -5.19503
85280.0000   -4.74329
85320.0000   -5.12285
85360.0000   -3.72677
85400.0000   -4.21099
85440.0000   -3.99038
85480.0000   -4.32790
85520.0000   -5.24959
85560.0000   -4.02206
85600.0000   -3.84600
85640.0000   -4.86619
85680.0000   -4.49097
85720.0000   -4.72361
85760.0000   -4.37170
85800.0000   -4.21494
85840.0000   -4.51864
85880.0000   -4.85569
85920.0000   -4.83963
85960.0000   -4.16440
86000.0000   -5.88540
86040.0000   -4.43731
86080.0000   -5.41516
86120.0000   -5.28139
86160.0000   -5.58558
86200.0000   -5.09941
86240.0000   -4.00329
86280.0000   -4.48057
86320.0000   -5.96088
86360.0000   -5.47692
86400.0000   -5.66803
86440.0000   -5.54477
86480.0000   -6.09539
86520.0000   -5.31717
86560.0000   -6.21234
86600.0000   -6.30191
86640.0000   -5.64371
86680.0000   -5.57075
86720.0000   -5.18801
86760.0000   -4.95412
86800.0000   -5.26140
86840.0000   -4.26307
86880.0000   -5.76218
86920.0000   -4.40060
86960.0000   -4.82679
87000.0000   -4.94929
87040.0000   -5.38388
87080.0000   -5.02300
87120.0000   -5.63526
87160.0000   -5.29060
87200.0000   -5.00381
87240.0000   -5.25393
87280.0000   -5.03528
87320.0000   -4.91217
87360.0000   -5.75523
87400.0000   -5.70457
87440.0000   -5.34479
87480.0000   -5.06049
87520.0000   -4.13901
87560.0000   -4.74617
87600.0000   -4.82587
87640.0000   -5.50656
87680.0000   -5.81340
87720.0000   -6.44739
87760.0000   -6.17619
87800.0000   -5.72966
87840.0000   -4.67814
87880.0000   -5.28466
87920.0000   -4.74475
87960.0000   -4.03718
88000.0000   -4.71277
88040.0000   -5.24468
88080.0000   -4.33842
88120.0000   -4.82266
88160.0000   -4.88262
88200.0000   -4.41786
88240.0000   -4.89446
88280.0000   -4.42976
88320.0000   -3.99427
88360.0000   -4.89871
88400.0000   -4.18959
88440.0000   -4.86698
88480.0000   -4.40546
88520.0000   -3.95631
88560.0000   -4.92734
88600.0000   -5.51361
88640.0000   -4.95101
88680.0000   -5.79176
88720.0000   -5.56010
88760.0000   -5.33835
88800.0000   -5.47683
88840.0000   -6.39515
88880.0000   -6.07297
88920.0000   -5.07715
88960.0000   -5.57845
89000.0000   -5.12979
89040.0000   -4.46073
89080.0000   -4.92464
89120.0000   -4.06102
89160.0000   -3.78218
89200.0000   -4.43066
89240.0000   -3.39094
89280.0000   -4.60391
89320.0000   -5.34387
89360.0000   -5.27957
89400.0000   -4.62226
89440.0000   -5.05462
89480.0000   -4.98082
89520.0000   -4.75493
89560.0000   -4.36639
89600.0000   -5.28913
89640.0000   -3.34497
89680.0000   -4.22890
89720.0000   -4.81591
89760.0000   -4.73710
89800.0000   -4.31330
89840.0000   -4.06993
89880.0000   -4.85999
89920.0000   -4.98493
89960.0000   -5.34063
90000.0000   -4.36745
90040.0000   -5.08117
90080.0000   -5.18645
90120.0000   -5.17342
90160.0000   -4.44730
90200.0000   -4.76245
90240.0000   -4.20109
90280.0000   -4.37111
90320.0000   -4.18377
90360.0000   -4.50753
90400.0000   -4.64425
90440.0000   -5.54590
90480.0000   -4.01136
90520.0000   -5.24318
90560.0000   -4.51376
90600.0000   -4.69730
90640.0000   -5.57317
90680.0000   -5.93412
90720.0000   -6.41035
90760.0000   -6.58973
90800.0000   -5.54967
90840.0000   -5.39663
90880.0000   -5.21990
90920.0000   -5.12703
90960.0000   -4.47329
91000.0000   -5.17904
91040.0000   -5.18517
91080.0000   -4.66375
91120.0000   -5.14874
91160.0000   -5.24456
91200.0000   -5.03242
91240.0000   -4.84527
91280.0000   -4.72104
91320.0000   -5.26912
91360.0000   -5.38064
91400.0000   -4.70784
91440.0000   -5.23846
91480.0000   -5.06002
91520.0000   -5.28141
91560.0000   -4.87304
91600.0000   -4.97958
91640.0000   -4.77483
91680.0000   -4.60930
91720.0000   -5.45642
91760.0000   -5.34900
91800.0000   -5.03390
91840.0000   -5.48977
91880.0000   -5.10412
91920.0000   -4.63243
91960.0000   -4.29055
92000.0000   -3.97822
92040.0000   -3.99061
92080.0000   -5.55760
92120.0000   -4.42946
92160.0000   -4.54669
92200.0000   -4.75947
92240.0000   -3.63781
92280.0000   -4.00655
92320.0000   -3.66359
92360.0000   -4.41646
92400.0000   -4.12724
92440.0000   -4.16642
92480.0000   -3.66614
92520.0000   -4.57360
92560.0000   -4.96969
92600.0000   -4.63646
92640.0000   -4.02002
92680.0000   -4.92603
92720.0000   -4.34498
92760.0000   -5.05792
92800.0000   -5.23901
92840.0000   -4.55051
92880.0000   -5.86762
92920.0000   -4.82900
92960.0000   -4.45615
93000.0000   -4.98412
93040.0000   -4.12160
93080.0000   -3.93587
93120.0000   -4.94905
93160.0000   -4.75356
93200.0000   -5.13721
93240.0000   -5.77229
93280.0000   -5.94444
93320.0000   -6.11287
93360.0000   -5.28049
93400.0000   -5.52149
93440.0000   -6.16589
93480.0000   -5.73754
93520.0000   -5.20867
93560.0000   -5.39269
93600.0000   -4.92328
93640.0000   -6.05121
93680.0000   -5.49026
93720.0000   -5.27491
93760.0000   -5.19819
93800.0000   -5.30711
93840.0000   -5.11244
93880.0000   -5.14094
93920.0000   -5.13999
93960.0000   -5.12749
94000.0000   -5.60733
94040.0000   -5.86776
94080.0000   -5.31718
94120.0000   -5.51384
94160.0000   -4.36838
94200.0000   -5.62110
94240.0000   -5.51595
94280.0000   -6.02770
94320.0000   -5.68061
94360.0000   -5.64803
94400.0000   -5.15126
94440.0000   -5.46750
94480.0000   -4.59243
94520.0000   -4.67230
94560.0000   -5.53563
94600.0000   -5.35062
94640.0000   -5.17059
94680.0000   -5.64743
94720.0000   -4.94771
94760.0000   -5.40927
94800.0000   -4.38929
94840.0000   -5.04100
94880.0000   -5.11197
94920.0000   -4.89116
94960.0000   -5.23812
95000.0000   -4.64090
95040.0000   -5.60179
95080.0000   -5.62129
95120.0000   -5.89809
95160.0000   -4.89923
95200.0000   -5.59607
95240.0000   -5.20302
95280.0000   -4.69877
95320.0000   -5.38861
95360.0000   -5.28517
95400.0000   -5.42864
95440.0000   -4.76028
95480.0000   -4.86300
95520.0000   -4.94906
95560.0000   -5.10776
95600.0000   -4.84660
95640.0000   -5.23857
95680.0000   -5.14463
95720.0000   -4.61293
95760.0000   -4.61653
95800.0000   -5.00149
95840.0000   -3.62167
95880.0000   -5.04673
95920.0000   -4.44745
95960.0000   -4.78947
96000.0000   -5.28690
96040.0000   -5.65063
96080.0000   -5.51943
96120.0000   -5.76038
96160.0000   -5.20043
96200.0000   -6.24988
96240.0000   -4.95103
96280.0000   -4.62384
96320.0000   -4.88680
96360.0000   -5.19433
96400.0000   -5.45685
96440.0000   -4.84220
96480.0000   -4.30564
96520.0000   -5.28832
96560.0000   -5.22446
96600.0000   -6.00056
96640.0000   -5.59603
96680.0000   -5.33934
96720.0000   -5.10208
96760.0000   -4.14833
96800.0000   -4.29991
96840.0000   -4.85930
96880.0000   -5.08143
96920.0000   -5.30231
96960.0000   -6.28454
97000.0000   -4.70230
97040.0000   -4.44738
97080.0000   -4.96274
97120.0000   -5.56228
97160.0000   -5.02918
97200.0000   -5.47531
97240.0000   -6.08097
97280.0000   -4.44946
97320.0000   -5.01960
97360.0000   -4.42042
97400.0000   -5.04581
97440.0000   -4.92727
97480.0000   -5.92815
97520.0000   -5.27746
97560.0000   -5.26466
97600.0000   -5.43636
97640.0000   -4.35169
97680.0000   -4.05775
97720.0000   -5.15884
97760.0000   -4.65256
97800.0000   -4.49153
97840.0000   -3.35589
97880.0000   -4.19141
97920.0000   -4.33108
97960.0000   -5.18561
98000.0000   -5.38595
98040.0000   -4.60092
98080.0000   -5.08276
98120.0000   -4.39778
98160.0000   -4.58565
98200.0000   -5.02506
98240.0000   -4.78620
98280.0000   -4.86955
98320.0000   -4.67953
98360.0000   -5.58870
98400.0000   -5.28359
98440.0000   -4.53707
98480.0000   -4.71851
98520.0000   -4.50976
98560.0000   -4.78939
98600.0000   -4.90253
98640.0000   -5.26251
98680.0000   -6.06263
98720.0000   -6.27401
98760.0000   -6.25138
98800.0000   -4.92203
98840.0000   -5.98849
98880.0000   -6.08163
98920.0000   -4.82556
98960.0000   -4.45507
99000.0000   -3.93178
99040.0000   -5.17125
99080.0000   -4.35413
99120.0000   -6.89562
99160.0000   -5.16234
99200.0000   -5.35077
99240.0000   -5.08998
99280.0000   -5.36105
99320.0000   -4.94660
99360.0000   -5.50647
99400.0000   -4.93502
99440.0000   -5.05991
99480.0000   -5.44335
99520.0000   -5.09307
99560.0000   -4.66238
99600.0000   -4.87741
99640.0000   -5.31735
99680.0000   -5.62396
99720.0000   -4.43992
99760.0000   -4.99232
99800.0000   -5.30399
99840.0000   -5.00621
99880.0000   -5.06245
99920.0000   -4.45366
99960.0000   -5.66163
100000.0000   -4.32838
100040.0000   -4.36670
100080.0000   -4.51752
100120.0000   -4.41126
100160.0000   -5.35246
100200.0000   -5.05648
100240.0000   -4.88080
100280.0000   -4.98952
100320.0000   -3.99907
100360.0000   -4.79279
100400.0000   -3.65356
100440.0000   -4.16246
100480.0000   -4.20682
100520.0000   -3.24383
100560.0000   -4.54508
100600.0000   -5.76726
100640.0000   -4.97552
100680.0000   -5.04362
100720.0000   -5.23440
100760.0000   -5.10509
100800.0000   -4.62516
100840.0000   -4.89774
100880.0000   -4.42487
100920.0000   -4.58728
100960.0000   -5.36370
101000.0000   -5.38322
101040.0000   -4.62817
101080.0000   -5.09268
101120.0000   -5.48640
101160.0000   -4.75448
101200.0000   -5.16857
101240.0000   -4.67406
101280.0000   -4.77254
101320.0000   -5.27993
101360.0000   -4.82277
101400.0000   -4.22759
101440.0000   -3.58035
101480.0000   -3.86646
101520.0000   -4.26424
101560.0000   -4.69501
101600.0000   -5.43387
101640.0000   -5.03249
101680.0000   -4.66158
101720.0000   -5.21964
101760.0000   -4.80621
101800.0000   -4.98995
101840.0000   -5.83752
101880.0000   -5.01993
101920.0000   -4.74415
101960.0000   -4.61458
102000.0000   -4.68698
102040.0000   -5.26438
102080.0000   -5.54514
102120.0000   -5.12793
102160.0000   -4.14240
102200.0000   -5.48784
102240.0000   -4.99007
102280.0000   -5.70571
102320.0000   -4.38929
102360.0000   -4.00770
102400.0000   -4.35053
102440.0000   -4.53688
102480.0000   -4.72498
102520.0000   -5.17377
102560.0000   -4.59847
102600.0000   -5.26511
102640.0000   -4.24122
102680.0000   -4.49093
102720.0000   -5.07028
102760.0000   -5.73512
102800.0000   -5.57174
102840.0000   -5.29021
102880.0000   -4.86046
102920.0000   -5.40384
102960.0000   -4.78908
103000.0000   -5.83070
103040.0000   -5.73048
103080.0000   -5.35875
103120.0000   -5.50847
103160.0000   -5.40576
103200.0000   -5.02742
103240.0000   -4.36336
103280.0000   -4.78010
103320.0000   -4.98903
103360.0000   -5.74500
103400.0000   -5.57601
103440.0000   -4.98726
103480.0000   -5.05781
103520.0000   -5.53765
103560.0000   -6.12409
103600.0000   -5.62283
103640.0000   -5.08258
103680.0000   -4.39298
103720.0000   -5.00261
103760.0000   -5.20317
103800.0000   -5.36455
103840.0000   -5.18978
103880.0000   -5.65946
103920.0000   -4.86753
103960.0000   -6.00760
104000.0000   -5.78202
104040.0000   -4.29448
104080.0000   -4.35042
104120.0000   -5.75905
104160.0000   -5.72919
104200.0000   -5.44375
104240.0000   -4.76924
104280.0000   -4.61555
104320.0000   -6.06040
104360.0000   -4.86430
104400.0000   -4.68399
104440.0000   -5.79389
104480.0000   -4.91609
104520.0000   -5.90880
104560.0000   -5.85974
104600.0000   -6.00590
104640.0000   -5.96187
104680.0000   -6.89550
104720.0000   -5.71063
104760.0000   -6.03567
104800.0000   -6.36464
104840.0000   -4.71543
104880.0000   -6.11596
104920.0000   -6.43575
104960.0000   -5.68370
105000.0000   -5.76548
105040.0000   -5.92491
105080.0000   -6.09627
105120.0000   -5.68670
105160.0000   -6.11618
105200.0000   -5.72850
105240.0000   -4.68516
105280.0000   -5.30610
105320.0000   -6.00559
105360.0000   -6.04093
105400.0000   -5.36808
105440.0000   -5.19661
105480.0000   -5.05928
105520.0000   -5.54649
105560.0000   -5.24835
105600.0000   -6.35932
105640.0000   -5.36683
105680.0000   -4.13988
105720.0000   -4.66378
105760.0000   -4.29933
105800.0000   -5.28461
105840.0000   -4.74680
105880.0000   -5.40701
105920.0000   -5.80484
105960.0000   -4.24129
106000.0000   -4.27853
106040.0000   -4.57155
106080.0000   -4.65383
106120.0000   -4.76560
106160.0000   -5.11846
106200.0000   -5.33555
106240.0000   -5.58853
106280.0000   -4.77855
106320.0000   -4.46614
106360.0000   -5.02963
106400.0000   -4.82572
106440.0000   -5.29494
106480.0000   -5.30963
106520.0000   -5.17296
106560.0000   -4.32764
106600.0000   -5.10893
106640.0000   -4.76600
106680.0000   -4.97712
106720.0000   -4.44631
106760.0000   -4.53887
106800.0000   -4.98177
106840.0000   -5.69495
106880.0000   -6.01225
106920.0000   -5.98171
106960.0000   -5.45940
107000.0000   -5.44715
107040.0000   -5.32138
107080.0000   -5.68520
107120.0000   -5.62627
107160.0000   -5.52966
107200.0000   -4.99679
107240.0000   -5.15140
107280.0000   -5.09676
107320.0000   -6.18131
107360.0000   -4.31850
107400.0000   -4.93178
107440.0000   -5.18430
107480.0000   -4.81304
107520.0000   -5.07790
107560.0000   -4.76780
107600.0000   -5.17747
107640.0000   -4.49230
107680.0000   -4.99048
107720.0000   -5.95899
107760.0000   -5.93227
107800.0000   -4.90730
107840.0000   -5.63441
107880.0000   -4.40251
107920.0000   -5.05604
107960.0000   -4.38762
108000.0000   -4.52953
108040.0000   -3.64888
108080.0000   -4.32123
108120.0000   -4.02029
108160.0000   -4.03097
108200.0000   -4.69016
108240.0000   -5.22667
108280.0000   -5.67671
108320.0000   -4.94142
108360.0000   -5.20100
108400.0000   -5.38929
108440.0000   -5.16134
108480.0000   -5.68941
108520.0000   -5.77426
108560.0000   -5.22458
108600.0000   -4.55916
108640.0000   -5.40915
108680.0000   -5.43703
108720.0000   -6.39116
108760.0000   -5.32829
108800.0000   -4.93528
108840.0000   -3.67812
108880.0000   -4.50367
108920.0000   -5.55264
108960.0000   -4.99758
109000.0000   -5.29266
109040.0000   -5.82401
109080.0000   -5.32897
109120.0000   -5.35347
109160.0000   -5.42296
109200.0000   -5.31825
109240.0000   -5.86872
109280.0000   -4.55087
109320.0000   -5.63167
109360.0000   -5.59563
109400.0000   -5.27297
109440.0000   -5.94012
109480.0000   -5.59642
109520.0000   -5.54205
109560.0000   -5.88459
109600.0000   -6.40200
109640.0000   -4.92032
109680.0000   -5.19244
109720.0000   -5.55085
109760.0000   -5.97265
109800.0000   -5.73023
109840.0000   -5.32105
109880.0000   -4.74334
109920.0000   -5.13717
109960.0000   -5.38192
110000.0000   -5.66724
110040.0000   -5.42006
110080.0000   -5.63552
110120.0000   -6.20139
110160.0000   -5.83214
110200.0000   -6.86519
110240.0000   -5.41107
110280.0000   -4.71507
110320.0000   -4.35148
110360.0000   -5.08344
110400.0000   -4.53338
110440.0000   -4.83203
110480.0000   -5.32583
110520.0000   -5.83736
110560.0000   -5.34451
110600.0000   -5.71265
110640.0000   -4.77496
110680.0000   -5.30372
110720.0000   -5.46247
110760.0000   -5.74268
110800.0000   -5.10811
110840.0000   -5.02756
110880.0000   -4.52320
110920.0000   -4.20657
110960.0000   -4.71634
111000.0000   -5.36038
111040.0000   -4.94078
111080.0000   -5.88476
111120.0000   -5.58667
111160.0000   -4.39324
111200.0000   -4.85733
111240.0000   -4.67470
111280.0000   -5.05682
111320.0000   -5.09697
111360.0000   -5.07296
111400.0000   -5.17106
111440.0000   -5.84958
111480.0000   -6.84092
111520.0000   -6.52031
111560.0000   -5.86001
111600.0000   -4.78324
111640.0000   -5.47597
111680.0000   -5.09213
111720.0000   -3.99720
111760.0000   -4.12108
111800.0000   -4.27485
111840.0000   -4.73648
111880.0000   -4.11007
111920.0000   -4.70377
111960.0000   -5.75920
112000.0000   -5.00207
112040.0000   -5.11692
112080.0000   -5.12226
112120.0000   -5.20947
112160.0000   -5.45574
112200.0000   -5.26391
112240.0000   -5.87641
112280.0000   -5.37622
112320.0000   -4.73897
112360.0000   -5.00462
112400.0000   -6.89706
112440.0000   -5.36570
112480.0000   -5.42916
112520.0000   -5.27750
112560.0000   -5.19586
112600.0000   -5.64753
112640.0000   -5.58287
112680.0000   -5.63415
112720.0000   -5.92406
112760.0000   -6.16784
112800.0000   -6.21774
112840.0000   -5.58094
112880.0000   -5.75708
112920.0000   -5.72133
112960.0000   -6.02774
113000.0000   -4.82060
113040.0000   -4.93506
113080.0000   -5.43113
113120.0000   -5.17082
113160.0000   -5.14960
113200.0000   -5.11249
113240.0000   -5.42067
113280.0000   -4.95957
113320.0000   -3.76528
113360.0000   -5.61894
113400.0000   -5.23213
113440.0000   -5.01088
113480.0000   -4.96217
113520.0000   -5.13808
113560.0000   -5.22031
113600.0000   -4.54962
113640.0000   -5.74137
113680.0000   -5.07790
113720.0000   -5.74805
113760.0000   -5.16409
113800.0000   -4.31681
113840.0000   -4.36236
113880.0000   -4.83266
113920.0000   -5.64623
113960.0000   -5.77526
114000.0000   -5.43093
114040.0000   -5.06686
114080.0000   -6.17130
114120.0000   -5.68038
114160.0000   -4.90901
114200.0000   -5.64846
114240.0000   -5.12577
114280.0000   -4.93677
114320.0000   -5.34428
114360.0000   -5.39278
114400.0000   -5.15807
114440.0000   -5.10134
114480.0000   -5.66225
114520.0000   -5.46112
114560.0000   -4.77605
114600.0000   -5.58228
114640.0000   -4.89042
114680.0000   -5.33466
114720.0000   -5.10055
114760.0000   -4.72144
114800.0000   -5.65174
114840.0000   -6.19638
114880.0000   -5.61522
114920.0000   -5.01741
114960.0000   -4.44676
115000.0000   -5.09998
115040.0000   -5.14452
115080.0000   -4.86751
115120.0000   -4.24703
115160.0000   -4.62791
115200.0000   -5.17953
115240.0000   -5.08995
115280.0000   -5.70281
115320.0000   -5.11227
115360.0000   -5.12321
115400.0000   -5.74653
115440.0000   -4.66975
115480.0000   -4.48030
115520.0000   -5.46675
115560.0000   -5.63725
115600.0000   -5.73647
115640.0000   -4.73963
115680.0000   -5.66362
115720.0000   -5.26836
115760.0000   -4.56576
115800.0000   -4.99546
115840.0000   -5.13809
115880.0000   -4.85596
115920.0000   -5.95887
115960.0000   -5.52137
116000.0000   -5.06664
116040.0000   -5.02543
116080.0000   -5.17778
116120.0000   -5.54376
116160.0000   -5.33777
116200.0000   -4.46915
116240.0000   -5.42693
116280.0000   -6.22591
116320.0000   -6.09285
116360.0000   -5.92015
116400.0000   -6.09016
116440.0000   -4.94545
116480.0000   -5.77637
116520.0000   -5.77045
116560.0000   -5.35888
116600.0000   -6.29496
116640.0000   -5.89664
116680.0000   -6.29405
116720.0000   -6.15359
116760.0000   -5.91359
116800.0000   -5.74265
116840.0000   -5.71015
116880.0000   -5.02663
116920.0000   -5.68418
116960.0000   -6.10989
117000.0000   -6.00620
117040.0000   -5.87085
117080.0000   -6.07736
117120.0000   -6.98146
117160.0000   -6.00698
117200.0000   -5.11435
117240.0000   -5.54228
117280.0000   -6.44214
117320.0000   -5.63223
117360.0000   -6.03910
117400.0000   -5.97702
117440.0000   -5.76779
117480.0000   -6.76597
117520.0000   -6.23758
117560.0000   -5.25522
117600.0000   -4.59851
117640.0000   -5.48303
117680.0000   -5.65319
117720.0000   -6.34103
117760.0000   -5.61482
117800.0000   -5.66673
117840.0000   -5.67646
117880.0000   -4.71036
117920.0000   -5.48378
117960.0000   -4.81636
118000.0000   -5.68685
118040.0000   -5.03909
118080.0000   -4.13243
118120.0000   -4.03395
118160.0000   -4.15814
118200.0000   -4.46245
118240.0000   -5.10722
118280.0000   -4.92091
118320.0000   -5.28490
118360.0000   -4.27767
118400.0000   -6.38514
118440.0000   -4.93207
118480.0000   -4.92651
118520.0000   -4.73939
118560.0000   -4.34283
118600.0000   -4.77240
118640.0000   -4.56173
118680.0000   -4.13861
118720.0000   -4.65006
118760.0000   -5.09201
118800.0000   -5.73187
118840.0000   -5.61377
118880.0000   -4.86053
118920.0000   -4.61019
118960.0000   -3.97840
119000.0000   -4.36840
119040.0000   -4.79660
119080.0000   -5.40412
119120.0000   -5.27904
119160.0000   -5.90542
119200.0000   -4.90813
119240.0000   -3.89711
119280.0000   -4.92126
119320.0000   -5.25660
119360.0000   -4.36042
119400.0000   -4.68897
119440.0000   -4.94668
119480.0000   -5.43770
119520.0000   -5.48904
119560.0000   -3.89848
119600.0000   -4.71472
119640.0000   -4.80865
119680.0000   -4.58244
119720.0000   -5.20870
119760.0000   -4.20666
119800.0000   -5.41788
119840.0000   -5.85707
119880.0000   -6.31038
119920.0000   -5.25793
119960.0000   -6.41758
120000.0000   -4.73196
120040.0000   -5.38148
120080.0000   -4.88996
120120.0000   -5.64341
120160.0000   -5.68427
120200.0000   -5.21155
120240.0000   -5.00726
120280.0000   -5.11675
120320.0000   -5.76632
120360.0000   -4.86035
120400.0000   -5.67448
120440.0000   -5.04170
120480.0000   -4.73574
120520.0000   -5.58081
120560.0000   -4.18413
120600.0000   -5.68459
120640.0000   -5.14980
120680.0000   -6.15812
120720.0000   -5.51215
120760.0000   -6.43117
120800.0000   -4.88748
120840.0000   -5.65293
120880.0000   -5.52650
120920.0000   -4.81815
120960.0000   -4.87115
121000.0000   -4.94480
121040.0000   -5.51575
121080.0000   -5.41127
121120.0000   -4.63767
121160.0000   -4.88051
121200.0000   -5.38982
121240.0000   -6.45926
121280.0000   -6.16843
121320.0000   -5.85411
121360.0000   -5.38048
121400.0000   -5.59340
121440.0000   -5.00860
121480.0000   -5.88972
121520.0000   -5.49707
121560.0000   -5.09681
121600.0000   -4.95042
121640.0000   -4.64649
121680.0000   -4.71192
121720.0000   -5.09757
121760.0000   -4.09817
121800.0000   -5.34631
121840.0000   -4.65946
121880.0000   -4.69508
121920.0000   -4.24320
121960.0000   -4.61264
122000.0000   -5.36565
122040.0000   -5.30337
122080.0000   -5.41283
122120.0000   -5.63451
122160.0000   -5.87966
122200.0000   -4.12059
122240.0000   -5.34394
122280.0000   -4.84555
122320.0000   -4.84904
122360.0000   -5.56474
122400.0000   -5.17348
122440.0000   -5.46597
122480.0000   -6.05585
122520.0000   -5.04112
122560.0000   -5.04437
122600.0000   -5.24818
122640.0000   -5.06180
122680.0000   -5.42010
122720.0000   -6.35434
122760.0000   -5.11819
122800.0000   -5.63982
122840.0000   -5.76064
122880.0000   -5.69706
122920.0000   -5.55045
122960.0000   -5.34752
123000.0000   -5.30822
123040.0000   -6.53544
123080.0000   -5.89559
123120.0000   -5.83879
123160.0000   -6.00675
123200.0000   -5.86701
123240.0000   -5.92104
123280.0000   -5.67845
123320.0000   -6.38588
123360.0000   -6.21213
123400.0000   -6.13098
123440.0000   -5.72736
123480.0000   -5.12002
123520.0000   -5.06228
123560.0000   -4.79046
123600.0000   -4.67467
123640.0000   -4.67006
123680.0000   -5.19309
123720.0000   -4.45040
123760.0000   -5.95187
123800.0000   -5.17066
123840.0000   -4.52455
123880.0000   -5.63930
123920.0000   -5.41628
123960.0000   -5.29051
124000.0000   -5.04291
124040.0000   -5.74422
124080.0000   -6.24557
124120.0000   -5.96535
124160.0000   -6.09449
124200.0000   -6.06822
124240.0000   -6.19945
124280.0000   -5.89005
124320.0000   -6.44068
124360.0000   -5.46986
124400.0000   -6.30136
124440.0000   -6.77327
124480.0000   -5.42000
124520.0000   -5.59448
124560.0000   -5.46952
124600.0000   -5.55415
124640.0000   -5.85093
124680.0000   -5.11550
124720.0000   -6.33437
124760.0000   -7.35672
124800.0000   -6.48534
124840.0000   -6.28906
124880.0000   -5.78066
124920.0000   -5.52640
124960.0000   -6.34230
125000.0000   -5.17314
125040.0000   -6.01625
125080.0000   -6.62682
125120.0000   -5.73492
125160.0000   -5.53877
125200.0000   -6.43439
125240.0000   -6.07417
125280.0000   -6.48501
125320.0000   -5.70981
125360.0000   -5.95613
125400.0000   -6.08658
125440.0000   -6.72583
125480.0000   -5.61177
125520.0000   -6.72239
125560.0000   -6.79641
125600.0000   -6.74605
125640.0000   -6.83728
125680.0000   -5.71816
125720.0000   -6.19368
125760.0000   -6.04533
125800.0000   -5.63997
125840.0000   -5.73759
125880.0000   -4.95610
125920.0000   -4.67651
125960.0000   -5.22739
126000.0000   -4.90605
126040.0000   -5.64919
126080.0000   -5.73127
126120.0000   -6.88792
126160.0000   -6.11708
126200.0000   -6.19765
126240.0000   -6.22249
126280.0000   -6.33730
126320.0000   -5.36332
126360.0000   -6.23100
126400.0000   -5.76474
126440.0000   -5.49493
126480.0000   -5.59443
126520.0000   -6.35419
126560.0000   -5.86033
126600.0000   -5.18067
126640.0000   -5.96989
126680.0000   -4.85584
126720.0000   -5.96024
126760.0000   -5.39944
126800.0000   -5.79943
126840.0000   -6.69702
126880.0000   -5.94329
126920.0000   -5.98952
126960.0000   -6.49039
127000.0000   -5.04137
127040.0000   -5.42116
127080.0000   -5.76454
127120.0000   -5.42070
127160.0000   -4.69495
127200.0000   -5.11949
127240.0000   -6.14968
127280.0000   -4.70131
127320.0000   -6.26609
127360.0000   -5.99018
127400.0000   -5.28501
127440.0000   -4.37097
127480.0000   -3.97827
127520.0000   -4.88665
127560.0000   -5.01482
127600.0000   -5.46631
127640.0000   -5.59775
127680.0000   -5.09595
127720.0000   -4.45680
127760.0000   -4.57737
127800.0000   -4.34607
127840.0000   -5.54928
127880.0000   -4.44059
127920.0000   -5.46397
127960.0000   -4.76345
128000.0000   -4.20842
128040.0000   -5.43886
128080.0000   -4.57631
128120.0000   -4.71676
128160.0000   -4.64858
128200.0000   -4.30176
128240.0000   -4.53569
128280.0000   -4.93712
128320.0000   -5.57617
128360.0000   -4.22025
128400.0000   -4.80184
128440.0000   -4.81680
128480.0000   -5.21846
128520.0000   -5.90072
128560.0000   -5.39697
128600.0000   -5.24993
128640.0000   -5.63245
128680.0000   -5.56970
128720.0000   -5.86615
128760.0000   -5.89885
128800.0000   -5.53484
128840.0000   -4.60136
128880.0000   -4.49068
128920.0000   -5.30241
128960.0000   -4.86757
129000.0000   -4.73762
129040.0000   -4.90121
129080.0000   -4.49449
129120.0000   -5.40265
129160.0000   -5.18362
129200.0000   -4.72675
129240.0000   -4.71396
129280.0000   -5.08282
129320.0000   -3.79993
129360.0000   -4.56194
129400.0000   -4.59246
129440.0000   -4.64069
129480.0000   -4.20278
129520.0000   -4.56300
129560.0000   -4.93562
129600.0000   -4.61209
129640.0000   -4.01110
129680.0000   -4.16508
129720.0000   -5.13576
129760.0000   -4.66795
129800.0000   -4.89330
129840.0000   -4.91438
129880.0000   -4.92539
129920.0000   -4.55413
129960.0000   -5.27905
130000.0000   -4.44446
130040.0000   -4.48533
130080.0000   -4.91054
130120.0000   -4.94027
130160.0000   -5.08074
130200.0000   -4.89048
130240.0000   -5.22837
130280.0000   -4.26892
130320.0000   -5.44679
130360.0000   -4.49152
130400.0000   -5.25466
130440.0000   -4.91314
130480.0000   -4.47500
130520.0000   -4.08398
130560.0000   -5.08395
130600.0000   -5.33091
130640.0000   -5.14115
130680.0000   -5.71182
130720.0000   -4.94676
130760.0000   -4.97689
130800.0000   -5.45915
130840.0000   -5.47866
130880.0000   -5.39938
130920.0000   -6.14621
130960.0000   -5.64078
131000.0000   -4.77258
131040.0000   -4.78683
131080.0000   -4.70730
131120.0000   -5.15170
131160.0000   -4.73687
131200.0000   -4.99872
131240.0000   -4.20947
131280.0000   -4.23064
131320.0000   -5.11833
131360.0000   -4.75729
131400.0000   -5.49352
131440.0000   -4.59071
131480.0000   -5.04690
131520.0000   -5.29527
131560.0000   -5.77503
131600.0000   -4.83063
131640.0000   -6.26579
131680.0000   -5.68189
131720.0000   -5.14452
131760.0000   -4.51593
131800.0000   -4.82223
131840.0000   -4.82045
131880.0000   -4.69076
131920.0000   -5.53573
131960.0000   -5.07552
132000.0000   -4.51543
132040.0000   -4.93532
132080.0000   -4.42378
132120.0000   -4.70065
132160.0000   -4.79545
132200.0000   -5.23646
132240.0000   -5.13879
132280.0000   -4.25443
132320.0000   -4.80749
132360.0000   -4.19324
132400.0000   -5.45111
132440.0000   -4.89377
132480.0000   -4.83915
132520.0000   -4.40531
132560.0000   -5.85803
132600.0000   -5.00347
132640.0000   -5.92789
132680.0000   -5.17447
132720.0000   -5.68712
132760.0000   -4.32137
132800.0000   -5.92629
132840.0000   -5.01473
132880.0000   -6.10601
132920.0000   -5.20065
132960.0000   -6.33243
133000.0000   -5.47878
133040.0000   -5.61477
133080.0000   -5.85605
133120.0000   -5.43940
133160.0000   -5.14659
133200.0000   -6.41742
133240.0000   -6.45257
133280.0000   -6.04217
133320.0000   -5.91128
133360.0000   -5.02250
133400.0000   -6.01687
133440.0000   -5.81605
133480.0000   -5.32294
133520.0000   -5.37696
133560.0000   -5.95290
133600.0000   -5.58708
133640.0000   -5.08687
133680.0000   -4.16453
133720.0000   -5.19356
133760.0000   -5.87109
133800.0000   -4.69674
133840.0000   -5.93449
133880.0000   -4.71147
133920.0000   -5.42021
133960.0000   -4.77824
134000.0000   -5.62725
134040.0000   -5.29843
134080.0000   -4.77116
134120.0000   -5.22757
134160.0000   -5.94526
134200.0000   -5.71716
134240.0000   -5.40928
134280.0000   -5.63520
134320.0000   -5.23260
134360.0000   -5.91073
134400.0000   -5.72347
134440.0000   -4.46821
134480.0000   -5.51700
134520.0000   -6.07135
134560.0000   -6.64996
134600.0000   -5.48386
134640.0000   -5.48247
134680.0000   -5.34775
134720.0000   -5.16032
134760.0000   -5.16300
134800.0000   -3.74743
134840.0000   -5.63700
134880.0000   -4.50472
134920.0000   -5.48137
134960.0000   -5.55363
135000.0000   -5.87283
135040.0000   -5.61880
135080.0000   -4.76672
135120.0000   -5.13469
135160.0000   -4.81872
135200.0000   -4.82878
135240.0000   -5.35982
135280.0000   -5.42578
135320.0000   -5.07461
135360.0000   -6.01684
135400.0000   -5.30583
135440.0000   -5.42089
135480.0000   -4.94015
135520.0000   -5.43319
135560.0000   -5.68281
135600.0000   -5.45267
135640.0000   -4.92116
135680.0000   -5.07093
135720.0000   -5.48004
135760.0000   -5.38022
135800.0000   -4.99601
135840.0000   -6.09950
135880.0000   -5.65985
135920.0000   -5.11479
135960.0000   -5.41642
136000.0000   -4.78712
136040.0000   -7.33580
136080.0000   -6.82327
136120.0000   -5.72644
136160.0000   -5.12889
136200.0000   -5.15709
136240.0000   -4.58109
136280.0000   -4.70717
136320.0000   -5.38704
136360.0000   -5.27686
136400.0000   -5.35168
136440.0000   -5.06170
136480.0000   -5.71452
136520.0000   -4.82223
136560.0000   -5.68047
136600.0000   -5.42097
136640.0000   -5.76403
136680.0000   -5.31332
136720.0000   -5.19023
136760.0000   -4.16503
136800.0000   -3.50733
136840.0000   -4.60798
136880.0000   -4.62502
136920.0000   -5.34159
136960.0000   -4.66523
137000.0000   -4.02277
137040.0000   -4.29879
137080.0000   -4.61636
137120.0000   -4.30783
137160.0000   -4.88142
137200.0000   -4.54815
137240.0000   -4.14838
137280.0000   -4.64571
137320.0000   -5.08150
137360.0000   -4.82219
137400.0000   -5.02212
137440.0000   -4.89362
137480.0000   -5.17785
137520.0000   -5.09031
137560.0000   -5.30312
137600.0000   -5.75888
137640.0000   -5.22179
137680.0000   -4.99559
137720.0000   -5.86878
137760.0000   -6.41173
137800.0000   -5.25689
137840.0000   -5.64278
137880.0000   -5.32909
137920.0000   -5.91483
137960.0000   -5.49869
138000.0000   -5.02271
138040.0000   -5.47539
138080.0000   -5.25299
138120.0000   -5.53585
138160.0000   -4.33918
138200.0000   -5.57688
138240.0000   -5.59672
138280.0000   -4.93435
138320.0000   -4.71222
138360.0000   -5.37021
138400.0000   -5.35269
138440.0000   -4.60816
138480.0000   -5.79976
138520.0000   -6.24165
138560.0000   -6.54711
138600.0000   -5.70835
138640.0000   -6.50596
138680.0000   -5.15968
138720.0000   -5.99155
138760.0000   -5.32324
138800.0000   -6.23089
138840.0000   -4.99467
138880.0000   -4.79010
138920.0000   -5.13586
138960.0000   -4.33699
139000.0000   -4.92272
139040.0000   -4.80736
139080.0000   -5.07085
139120.0000   -4.24305
139160.0000   -5.64710
139200.0000   -5.70552
139240.0000   -5.48752
139280.0000   -5.06630
139320.0000   -4.96842
139360.0000   -4.40934
139400.0000   -5.08782
139440.0000   -5.25502
139480.0000   -5.15746
139520.0000   -5.84013
139560.0000   -5.77826
139600.0000   -5.54848
139640.0000   -5.39103
139680.0000   -6.10686
139720.0000   -5.22289
139760.0000   -6.06054
139800.0000   -5.87105
139840.0000   -5.97943
139880.0000   -6.87675
139920.0000   -5.92989
139960.0000   -5.60057
140000.0000   -4.66597
140040.0000   -5.24764
140080.0000   -4.84766
140120.0000   -4.97662
140160.0000   -4.63460
140200.0000   -5.94945
140240.0000   -6.35445
140280.0000   -5.67515
140320.0000   -5.33086
140360.0000   -5.38385
140400.0000   -5.36857
140440.0000   -4.81732
140480.0000   -4.69764
140520.0000   -4.63173
140560.0000   -5.93523
140600.0000   -5.15083
140640.0000   -4.92134
140680.0000   -4.41393
140720.0000   -5.23746
140760.0000   -5.16692
140800.0000   -4.43062
140840.0000   -4.40545
140880.0000   -5.20361
140920.0000   -5.48014
140960.0000   -5.45691
141000.0000   -5.50522
141040.0000   -5.23793
141080.0000   -5.25151
141120.0000   -5.86077
141160.0000   -5.86182
141200.0000   -5.14367
141240.0000   -5.86619
141280.0000   -5.89841
141320.0000   -5.45720
141360.0000   -4.65156
141400.0000   -6.34691
141440.0000   -6.32019
141480.0000   -6.32000
141520.0000   -6.24353
141560.0000   -5.34797
141600.0000   -6.07401
141640.0000   -5.74628
141680.0000   -5.59343
141720.0000   -5.11455
141760.0000   -5.31308
141800.0000   -5.54328
141840.0000   -5.61519
141880.0000   -4.86248
141920.0000   -5.16357
141960.0000   -5.75219
142000.0000   -5.34797
142040.0000   -5.13358
142080.0000   -5.58157
142120.0000   -4.43387
142160.0000   -5.01452
142200.0000   -5.78462
142240.0000   -5.73421
142280.0000   -5.58305
142320.0000   -4.70096
142360.0000   -5.16773
142400.0000   -5.60477
142440.0000   -6.85892
142480.0000   -6.17938
142520.0000   -5.20621
142560.0000   -4.69318
142600.0000   -4.42597
142640.0000   -5.10409
142680.0000   -4.07577
142720.0000   -4.72097
142760.0000   -4.91205
142800.0000   -5.83422
142840.0000   -6.04058
142880.0000   -5.48652
142920.0000   -5.23841
142960.0000   -5.80907
143000.0000   -6.56323
143040.0000   -5.31389
143080.0000   -5.27516
143120.0000   -5.14766
143160.0000   -5.69518
143200.0000   -5.53260
143240.0000   -4.85729
143280.0000   -4.57205
143320.0000   -4.31312
143360.0000   -5.76630
143400.0000   -4.96637
143440.0000   -5.89075
143480.0000   -5.43161
143520.0000   -4.34356
143560.0000   -4.55882
143600.0000   -5.23172
143640.0000   -4.44627
143680.0000   -5.46349
143720.0000   -5.39037
143760.0000   -5.57477
143800.0000   -5.42146
143840.0000   -5.48603
143880.0000   -5.66356
143920.0000   -5.18561
143960.0000   -5.60905
144000.0000   -5.54478
144040.0000   -5.80865
144080.0000   -6.33538
144120.0000   -6.01096
144160.0000   -5.44762
144200.0000   -5.90902
144240.0000   -5.81639
144280.0000   -5.92326
144320.0000   -4.77039
144360.0000   -5.28915
144400.0000   -4.85093
144440.0000   -5.23585
144480.0000   -4.72428
144520.0000   -5.14938
144560.0000   -5.44158
144600.0000   -5.81727
144640.0000   -5.67682
144680.0000   -5.16053
144720.0000   -6.03721
144760.0000   -5.30290
144800.0000   -5.84874
144840.0000   -5.36863
144880.0000   -5.56599
144920.0000   -4.46618
144960.0000   -5.38429
145000.0000   -4.38651
145040.0000   -5.52292
145080.0000   -5.24660
145120.0000   -4.82436
145160.0000   -5.17321
145200.0000   -5.95221
145240.0000   -6.03474
145280.0000   -5.35884
145320.0000   -4.94845
145360.0000   -5.10204
145400.0000   -5.47156
145440.0000   -6.18629
145480.0000   -5.22866
145520.0000   -5.57467
145560.0000   -5.25099
145600.0000   -4.29411
145640.0000   -6.09624
145680.0000   -5.09708
145720.0000   -5.90255
145760.0000   -5.39357
145800.0000   -5.96128
145840.0000   -5.40812
145880.0000   -5.58736
145920.0000   -4.42569
145960.0000   -4.86176
146000.0000   -4.51518
146040.0000   -3.50213
146080.0000   -5.15731
146120.0000   -4.33580
146160.0000   -4.79293
146200.0000   -4.94403
146240.0000   -5.56297
146280.0000   -4.76318
146320.0000   -4.26979
146360.0000   -4.73221
146400.0000   -3.52524
146440.0000   -4.49764
146480.0000   -4.07471
146520.0000   -4.31094
146560.0000   -4.37681
146600.0000   -4.88243
146640.0000   -4.09937
146680.0000   -5.15133
146720.0000   -4.85279
146760.0000   -5.15718
146800.0000   -5.31617
146840.0000   -5.54165
146880.0000   -5.50246
146920.0000   -5.58137
146960.0000   -4.14288
147000.0000   -4.27100
147040.0000   -4.56792
147080.0000   -4.71936
147120.0000   -5.11184
147160.0000   -5.10300
147200.0000   -4.56711
147240.0000   -5.17431
147280.0000   -5.69053
147320.0000   -4.40896
147360.0000   -5.18605
147400.0000   -4.88698
147440.0000   -4.41661
147480.0000   -4.43830
147520.0000   -4.12541
147560.0000   -3.90861
147600.0000   -4.70079
147640.0000   -3.69175
147680.0000   -3.94487
147720.0000   -4.41795
147760.0000   -4.54574
147800.0000   -3.83874
147840.0000   -4.24485
147880.0000   -5.10108
147920.0000   -4.88561
147960.0000   -4.79642
148000.0000   -6.09678
148040.0000   -5.30634
148080.0000   -4.16421
148120.0000   -4.11052
148160.0000   -4.77544
148200.0000   -3.99459
148240.0000   -4.50656
148280.0000   -4.63476
148320.0000   -5.78060
148360.0000   -5.15476
148400.0000   -4.63918
148440.0000   -5.49892
148480.0000   -5.72182
148520.0000   -6.09363
148560.0000   -4.27153
148600.0000   -6.57114
148640.0000   -5.98159
148680.0000   -6.20345
148720.0000   -6.10305
148760.0000   -5.63124
148800.0000   -5.69854
148840.0000   -6.00540
148880.0000   -5.48468
148920.0000   -6.01498
148960.0000   -6.95983
149000.0000   -5.70155
149040.0000   -5.46896
149080.0000   -5.09105
149120.0000   -5.84994
149160.0000   -6.12918
149200.0000   -6.45551
149240.0000   -5.52563
149280.0000   -5.91100
149320.0000   -6.11921
149360.0000   -5.42593
149400.0000   -5.28627
149440.0000   -5.19319
149480.0000   -5.22448
149520.0000   -4.94593
149560.0000   -4.28066
149600.0000   -4.02304
149640.0000   -5.06162
149680.0000   -5.27818
149720.0000   -4.05437
149760.0000   -4.27287
149800.0000   -5.30226
149840.0000   -4.07867
149880.0000   -4.70184
149920.0000   -6.15691
149960.0000   -6.52713
150000.0000   -5.43240
150040.0000   -5.38112
150080.0000   -5.68115
150120.0000   -4.77287
150160.0000   -5.20656
150200.0000   -6.40623
150240.0000   -5.26524
150280.0000   -5.34509
150320.0000   -6.05021
150360.0000   -5.45583
150400.0000   -4.27159
150440.0000   -5.23104
150480.0000   -4.38414
150520.0000   -3.85892
150560.0000   -4.22958
150600.0000   -4.87308
150640.0000   -4.88035
150680.0000   -4.92949
150720.0000   -4.89739
150760.0000   -4.94020
150800.0000   -5.43201
150840.0000   -4.91026
150880.0000   -5.70359
150920.0000   -5.26145
150960.0000   -4.91025
151000.0000   -5.43326
151040.0000   -5.21685
151080.0000   -5.33936
151120.0000   -5.59666
151160.0000   -4.90992
151200.0000   -5.09530
151240.0000   -4.92538
151280.0000   -4.76216
151320.0000   -5.33952
151360.0000   -5.62526
151400.0000   -4.12097
151440.0000   -5.81700
151480.0000   -6.21798
151520.0000   -5.60736
151560.0000   -5.13726
151600.0000   -5.75409
151640.0000   -5.17730
151680.0000   -4.73979
151720.0000   -4.42276
151760.0000   -5.49556
151800.0000   -5.05513
151840.0000   -5.65361
151880.0000   -5.27057
151920.0000   -5.24943
151960.0000   -5.64300
152000.0000   -5.53762
152040.0000   -5.08535
152080.0000   -4.56360
152120.0000   -5.32953
152160.0000   -4.60529
152200.0000   -5.67862
152240.0000   -5.34547
152280.0000   -5.36555
152320.0000   -4.97131
152360.0000   -5.62768
152400.0000   -5.51934
152440.0000   -5.51154
152480.0000   -5.82723
152520.0000   -5.57991
152560.0000   -4.95282
152600.0000   -6.05899
152640.0000   -5.43980
152680.0000   -4.85989
152720.0000   -4.75847
152760.0000   -4.80767
152800.0000   -5.04551
152840.0000   -4.71002
152880.0000   -5.36802
152920.0000   -5.59321
152960.0000   -5.50224
153000.0000   -4.33879
153040.0000   -5.53563
153080.0000   -4.79123
153120.0000   -4.40127
153160.0000   -4.51332
153200.0000   -5.50053
153240.0000   -5.32211
153280.0000   -4.90414
153320.0000   -5.43152
153360.0000   -5.79196
153400.0000   -5.46801
153440.0000   -5.48441
153480.0000   -6.59831
153520.0000   -4.91885
153560.0000   -5.12095
153600.0000   -4.85614
153640.0000   -5.31789
153680.0000   -5.34769
153720.0000   -5.81701
153760.0000   -4.97898
153800.0000   -5.36927
153840.0000   -5.48361
153880.0000   -5.38167
153920.0000   -6.08838
153960.0000   -6.46983
154000.0000   -5.59436
154040.0000   -6.47679
154080.0000   -5.42649
154120.0000   -5.77954
154160.0000   -5.95002
154200.0000   -5.57276
154240.0000   -5.65835
154280.0000   -5.34371
154320.0000   -5.77627
154360.0000   -5.28579
154400.0000   -5.73116
154440.0000   -5.63893
154480.0000   -5.36273
154520.0000   -5.52121
154560.0000   -7.01441
154600.0000   -5.33440
154640.0000   -4.97027
154680.0000   -6.20384
154720.0000   -6.64470
154760.0000   -5.75177
154800.0000   -7.06772
154840.0000   -6.69346
154880.0000   -5.32650
154920.0000   -5.32774
154960.0000   -4.40576
155000.0000   -5.49255
155040.0000   -5.17587
155080.0000   -5.55811
155120.0000   -4.68492
155160.0000   -5.20812
155200.0000   -5.26285
155240.0000   -4.82189
155280.0000   -4.92771
155320.0000   -4.52763
155360.0000   -4.86467
155400.0000   -5.32630
155440.0000   -4.47371
155480.0000   -3.73986
155520.0000   -4.33559
155560.0000   -4.45578
155600.0000   -4.27231
155640.0000   -4.60097
155680.0000   -4.97286
155720.0000   -4.12204
155760.0000   -4.47190
155800.0000   -3.22004
155840.0000   -5.05229
155880.0000   -4.23319
155920.0000   -4.71125
155960.0000   -4.99245
156000.0000   -4.47037
156040.0000   -4.70270
156080.0000   -4.45231
156120.0000   -4.31413
156160.0000   -3.98868
156200.0000   -3.79707
156240.0000   -4.15711
156280.0000   -4.18599
156320.0000   -4.27999
156360.0000   -5.12635
156400.0000   -4.55532
156440.0000   -4.68608
156480.0000   -4.11929
156520.0000   -4.95902
156560.0000   -3.92824
156600.0000   -5.15986
156640.0000   -4.71321
156680.0000   -5.36128
156720.0000   -4.93868
156760.0000   -4.13844
156800.0000   -5.08223
156840.0000   -4.59362
156880.0000   -5.06369
156920.0000   -3.79021
156960.0000   -4.63852
157000.0000   -6.05901
157040.0000   -4.64962
157080.0000   -3.90546
157120.0000   -5.05001
157160.0000   -4.91510
157200.0000   -4.24317
157240.0000   -5.44118
157280.0000   -4.89500
157320.0000   -5.11650
157360.0000   -4.88121
157400.0000   -5.23677
157440.0000   -4.51919
157480.0000   -4.32902
157520.0000   -5.14339
157560.0000   -5.97070
157600.0000   -5.10982
157640.0000   -4.73488
157680.0000   -5.20256
157720.0000   -5.28264
157760.0000   -5.52742
157800.0000   -4.79924
157840.0000   -5.55344
157880.0000   -4.93549
157920.0000   -4.61236
157960.0000   -4.39914
158000.0000   -5.98168
158040.0000   -5.51660
158080.0000   -5.12693
158120.0000   -5.73707
158160.0000   -4.93614
158200.0000   -5.12326
158240.0000   -4.93488
158280.0000   -5.24494
158320.0000   -5.30071
158360.0000   -5.26662
158400.0000   -5.06609
158440.0000   -5.66533
158480.0000   -5.79478
158520.0000   -6.25627
158560.0000   -6.12169
158600.0000   -6.60530
158640.0000   -6.11466
158680.0000   -5.76219
158720.0000   -5.98440
158760.0000   -5.59629
158800.0000   -5.73656
158840.0000   -5.58690
158880.0000   -4.46054
158920.0000   -4.45353
158960.0000   -3.89442
159000.0000   -4.86451
159040.0000   -5.47586
159080.0000   -5.34106
159120.0000   -4.54797
159160.0000   -2.85934
159200.0000   -5.40826
159240.0000   -5.55592
159280.0000   -5.16661
159320.0000   -4.00683
159360.0000   -3.99855
159400.0000   -3.81042
159440.0000   -4.05133
159480.0000   -4.07379
159520.0000   -4.05616
159560.0000   -3.74376
159600.0000   -4.17636
159640.0000   -5.14010
159680.0000   -4.48848
159720.0000   -4.12454
159760.0000   -4.81943
159800.0000   -5.52822
159840.0000   -4.65393
159880.0000   -4.62823
159920.0000   -5.14365
159960.0000   -4.24321
160000.0000   -4.96742
160040.0000   -4.10068
160080.0000   -4.15707
160120.0000   -4.35065
160160.0000   -5.23724
160200.0000   -4.62979
160240.0000   -4.93552
160280.0000   -5.49425
160320.0000   -4.31334
160360.0000   -5.24644
160400.0000   -4.54099
160440.0000   -4.78007
160480.0000   -4.47817
160520.0000   -4.81909
160560.0000   -4.97247
160600.0000   -4.52780
160640.0000   -4.43606
160680.0000   -4.69879
160720.0000   -5.25808
160760.0000   -3.84472
160800.0000   -3.35143
160840.0000   -3.91139
160880.0000   -5.04185
160920.0000   -4.17848
160960.0000   -3.92402
161000.0000   -3.89093
161040.0000   -3.74651
161080.0000   -4.46119
161120.0000   -3.44111
161160.0000   -4.00875
161200.0000   -4.56224
161240.0000   -4.57099
161280.0000   -4.92336
161320.0000   -4.66951
161360.0000   -4.83089
161400.0000   -4.38012
161440.0000   -5.28855
161480.0000   -4.21901
161520.0000   -4.90865
161560.0000   -3.54181
161600.0000   -3.44712
161640.0000   -3.22705
161680.0000   -4.05179
161720.0000   -3.83465
161760.0000   -4.65410
161800.0000   -4.63577
161840.0000   -4.17095
161880.0000   -4.41216
161920.0000   -4.41107
161960.0000   -4.93629
162000.0000   -4.32286
162040.0000   -4.20200
162080.0000   -4.29530
162120.0000   -4.52348
162160.0000   -4.91974
162200.0000   -4.36605
162240.0000   -3.17173
162280.0000   -5.08055
162320.0000   -4.09705
162360.0000   -4.53276
162400.0000   -4.73532
162440.0000   -4.39497
162480.0000   -4.38264
162520.0000   -4.08748
162560.0000   -4.25863
162600.0000   -3.94398
162640.0000   -4.13731
162680.0000   -4.13190
162720.0000   -4.65664
162760.0000   -4.09963
162800.0000   -4.90633
162840.0000   -5.02492
162880.0000   -5.08320
162920.0000   -4.61390
162960.0000   -5.26372
163000.0000   -4.99358
163040.0000   -5.39995
163080.0000   -5.44229
163120.0000   -5.60851
163160.0000   -5.29566
163200.0000   -4.86564
163240.0000   -4.07717
163280.0000   -4.70940
163320.0000   -5.02606
163360.0000   -4.22962
163400.0000   -4.66305
163440.0000   -4.46431
163480.0000   -4.63460
163520.0000   -5.78918
163560.0000   -4.46871
163600.0000   -4.78697
163640.0000   -4.75059
163680.0000   -4.37438
163720.0000   -4.43840
163760.0000   -5.23307
163800.0000   -4.97226
163840.0000   -5.16875
163880.0000   -5.52737
163920.0000   -4.93984
163960.0000   -4.87473
164000.0000   -5.79448
164040.0000   -4.82233
164080.0000   -5.14942
164120.0000   -5.53034
164160.0000   -5.41575
164200.0000   -5.25984
164240.0000   -5.33434
164280.0000   -5.45622
164320.0000   -5.72675
164360.0000   -5.71025
164400.0000   -5.51570
164440.0000   -4.98965
164480.0000   -3.82552
164520.0000   -5.34176
164560.0000   -4.55552
164600.0000   -5.04635
164640.0000   -5.41649
164680.0000   -4.02020
164720.0000   -4.49646
164760.0000   -4.94221
164800.0000   -4.41033
164840.0000   -5.06020
164880.0000   -5.97084
164920.0000   -5.95258
164960.0000   -5.51641
165000.0000   -5.34432
165040.0000   -5.80962
165080.0000   -6.23736
165120.0000   -6.11940
165160.0000   -5.32593
165200.0000   -5.70081
165240.0000   -5.71390
165280.0000   -5.55904
165320.0000   -4.45492
165360.0000   -4.93223
165400.0000   -5.28645
165440.0000   -4.67202
165480.0000   -5.22723
165520.0000   -5.01385
165560.0000   -5.04633
165600.0000   -4.78951
165640.0000   -5.05374
165680.0000   -5.41993
165720.0000   -5.07067
165760.0000   -5.67398
165800.0000   -5.08379
165840.0000   -5.23861
165880.0000   -4.90806
165920.0000   -3.73984
165960.0000   -3.86983
166000.0000   -4.73585
166040.0000   -3.85963
166080.0000   -4.70453
166120.0000   -4.54635
166160.0000   -4.51955
166200.0000   -3.53518
166240.0000   -4.73359
166280.0000   -4.58950
166320.0000   -4.44804
166360.0000   -4.49364
166400.0000   -3.97397
166440.0000   -4.67388
166480.0000   -4.73107
166520.0000   -4.28130
166560.0000   -4.52871
166600.0000   -4.80634
166640.0000   -4.70604
166680.0000   -3.79964
166720.0000   -3.73164
166760.0000   -4.50498
166800.0000   -4.22348
166840.0000   -4.31263
166880.0000   -4.00053
166920.0000   -4.75776
166960.0000   -4.56755
167000.0000   -5.17677
167040.0000   -3.23404
167080.0000   -3.66556
167120.0000   -4.79729
167160.0000   -4.27054
167200.0000   -3.64826
167240.0000   -4.15279
167280.0000   -4.24002
167320.0000   -3.40002
167360.0000   -3.65630
167400.0000   -4.45404
167440.0000   -3.93110
167480.0000   -3.59116
167520.0000   -4.98176
167560.0000   -4.15981
167600.0000   -5.05851
167640.0000   -4.58614
167680.0000   -4.72357
167720.0000   -4.37973
167760.0000   -4.76892
167800.0000   -3.92173
167840.0000   -4.04782
167880.0000   -3.92261
167920.0000   -4.65527
167960.0000   -4.03677
168000.0000   -4.56943
168040.0000   -4.75851
168080.0000   -4.71721
168120.0000   -4.76064
168160.0000   -4.88373
168200.0000   -5.33159
168240.0000   -5.55720
168280.0000   -6.03491
168320.0000   -5.31906
168360.0000   -4.72785
168400.0000   -5.44499
168440.0000   -5.84276
168480.0000   -5.74595
168520.0000   -4.62673
168560.0000   -5.35229
168600.0000   -5.75588
168640.0000   -5.15366
168680.0000   -4.77673
168720.0000   -4.86319
168760.0000   -4.63133
168800.0000   -4.01935
168840.0000   -4.41370
168880.0000   -3.44241
168920.0000   -4.45245
168960.0000   -4.67518
169000.0000   -4.24216
169040.0000   -3.88548
169080.0000   -5.08226
169120.0000   -4.82613
169160.0000   -4.77442
169200.0000   -5.02774
169240.0000   -4.57855
169280.0000   -3.74859
169320.0000   -4.44959
169360.0000   -4.75258
169400.0000   -4.47119
169440.0000   -5.59658
169480.0000   -5.43111
169520.0000   -5.67511
169560.0000   -5.69976
169600.0000   -4.60654
169640.0000   -5.97071
169680.0000   -5.33286
169720.0000   -5.66484
169760.0000   -5.59633
169800.0000   -4.86722
169840.0000   -6.07165
169880.0000   -5.76233
169920.0000   -5.01579
169960.0000   -4.63397
170000.0000   -5.79995
170040.0000   -6.26386
170080.0000   -5.87125
170120.0000   -5.01132
170160.0000   -6.01095
170200.0000   -5.75047
170240.0000   -5.58774
170280.0000   -5.13522
170320.0000   -4.70091
170360.0000   -5.36826
170400.0000   -4.61005
170440.0000   -4.79614
170480.0000   -4.91869
170520.0000   -5.09574
170560.0000   -4.79732
170600.0000   -5.22753
170640.0000   -4.52161
170680.0000   -5.75070
170720.0000   -5.30753
170760.0000   -5.08999
170800.0000   -4.74449
170840.0000   -4.92005
170880.0000   -4.12923
170920.0000   -4.58996
170960.0000   -4.58579
171000.0000   -4.86304
171040.0000   -4.47470
171080.0000   -2.87130
171120.0000   -4.35865
171160.0000   -5.47886
171200.0000   -5.14179
171240.0000   -4.99276
171280.0000   -5.38621
171320.0000   -4.46230
171360.0000   -5.11348
171400.0000   -4.33683
171440.0000   -4.54343
171480.0000   -5.43750
171520.0000   -5.22204
171560.0000   -5.19842
171600.0000   -5.67609
171640.0000   -4.84569
171680.0000   -5.92198
171720.0000   -6.78645
171760.0000   -6.08356
171800.0000   -4.88839
171840.0000   -4.71155
171880.0000   -5.55304
171920.0000   -5.14474
171960.0000   -4.80119
172000.0000   -5.37520
172040.0000   -5.19522
172080.0000   -5.16510
172120.0000   -5.75566
172160.0000   -5.56726
172200.0000   -5.69724
172240.0000   -5.47587
172280.0000   -5.51884
172320.0000   -5.86322
172360.0000   -4.88462
172400.0000   -4.47651
172440.0000   -5.79765
172480.0000   -5.33658
172520.0000   -6.32079
172560.0000   -5.86114
172600.0000   -5.81225
172640.0000   -5.70848
172680.0000   -5.38123
172720.0000   -6.07590
172760.0000   -5.23109
172800.0000   -5.25577
172840.0000   -4.85857
172880.0000   -5.40292
172920.0000   -6.89679
172960.0000   -6.74352
173000.0000   -6.10150
173040.0000   -5.10294
173080.0000   -5.43331
173120.0000   -5.44492
173160.0000   -4.76414
173200.0000   -5.34291
173240.0000   -5.64322
173280.0000   -5.59453
173320.0000   -5.55376
173360.0000   -5.38008
173400.0000   -5.65928
173440.0000   -4.99259
173480.0000   -5.69173
173520.0000   -5.62820
173560.0000   -4.43244
173600.0000   -4.98007
173640.0000   -5.32424
173680.0000   -6.07696
173720.0000   -5.94222
173760.0000   -5.42120
173800.0000   -5.92462
173840.0000   -6.01794
173880.0000   -6.00030
173920.0000   -5.30327
173960.0000   -6.38903
174000.0000   -5.24414
174040.0000   -6.12006
174080.0000   -5.69140
174120.0000   -5.51557
174160.0000   -6.50421
174200.0000   -5.87070
174240.0000   -5.54229
174280.0000   -5.94436
174320.0000   -5.32839
174360.0000   -5.29536
174400.0000   -4.65344
174440.0000   -5.51212
174480.0000   -5.28015
174520.0000   -5.12484
174560.0000   -4.94441
174600.0000   -5.58120
174640.0000   -5.29924
174680.0000   -6.10965
174720.0000   -5.10709
174760.0000   -5.79699
174800.0000   -5.76722
174840.0000   -6.08327
174880.0000   -6.42432
174920.0000   -5.97560
174960.0000   -5.60424
175000.0000   -5.44447
175040.0000   -5.29594
175080.0000   -5.65949
175120.0000   -6.29693
175160.0000   -6.03513
175200.0000   -6.22722
175240.0000   -5.73467
175280.0000   -5.83914
175320.0000   -5.47810
175360.0000   -5.58501
175400.0000   -6.52749
175440.0000   -6.22236
175480.0000   -5.94575
175520.0000   -5.54840
175560.0000   -5.74572
175600.0000   -5.98328
175640.0000   -5.66666
175680.0000   -6.48041
175720.0000   -6.76706
175760.0000   -5.98801
175800.0000   -6.37932
175840.0000   -5.60148
175880.0000   -4.76601
175920.0000   -4.90966
175960.0000   -5.83205
176000.0000   -5.50704
176040.0000   -5.79553
176080.0000   -6.11496
176120.0000   -5.79491
176160.0000   -5.06705
176200.0000   -6.12084
176240.0000   -5.90485
176280.0000   -6.04361
176320.0000   -5.26720
176360.0000   -4.56665
176400.0000   -5.45293
176440.0000   -5.36730
176480.0000   -5.25950
176520.0000   -3.90126
176560.0000   -4.02850
176600.0000   -4.11852
176640.0000   -5.21623
176680.0000   -5.56953
176720.0000   -5.58324
176760.0000   -6.22542
176800.0000   -5.27266
176840.0000   -5.53846
176880.0000   -5.07149
176920.0000   -4.54856
176960.0000   -6.75366
177000.0000   -4.48710
177040.0000   -5.38408
177080.0000   -4.94017
177120.0000   -5.75155
177160.0000   -4.61393
177200.0000   -5.97938
177240.0000   -4.40696
177280.0000   -5.61700
177320.0000   -6.68221
177360.0000   -5.78422
177400.0000   -6.22372
177440.0000   -5.62011
177480.0000   -5.71669
177520.0000   -5.95410
177560.0000   -5.58189
177600.0000   -6.24134
177640.0000   -5.56854
177680.0000   -5.05059
177720.0000   -4.60712
177760.0000   -4.82749
177800.0000   -4.71019
177840.0000   -5.56870
177880.0000   -5.98116
177920.0000   -6.07273
177960.0000   -4.49286
178000.0000   -4.37894
178040.0000   -5.60421
178080.0000   -4.49106
178120.0000   -5.45438
178160.0000   -5.22615
178200.0000   -4.85410
178240.0000   -4.46684
178280.0000   -5.34455
178320.0000   -4.71720
178360.0000   -5.29375
178400.0000   -4.52604
178440.0000   -5.49768
178480.0000   -5.09353
178520.0000   -4.61936
178560.0000   -4.52067
178600.0000   -5.48479
178640.0000   -5.05556
178680.0000   -5.62781
178720.0000   -5.20589
178760.0000   -5.23466
178800.0000   -5.72441
178840.0000   -5.49675
178880.0000   -6.00392
178920.0000   -5.62735
178960.0000   -6.11458
179000.0000   -6.19451
179040.0000   -5.77023
179080.0000   -5.69506
179120.0000   -6.07453
179160.0000   -5.98270
179200.0000   -5.06005
179240.0000   -6.39708
179280.0000   -5.97690
179320.0000   -5.91982
179360.0000   -6.16142
179400.0000   -5.47806
179440.0000   -5.39885
179480.0000   -6.57313
179520.0000   -5.72886
179560.0000   -6.05094
179600.0000   -5.74003
179640.0000   -5.98163
179680.0000   -6.19720
179720.0000   -5.51437
179760.0000   -5.82604
179800.0000   -6.00068
179840.0000   -7.03076
179880.0000   -7.08297
179920.0000   -6.65067
179960.0000   -6.57900
180000.0000   -6.82443
180040.0000   -6.84423
180080.0000   -5.50969
180120.0000   -6.19297
180160.0000   -6.35851
180200.0000   -6.29294
180240.0000   -5.98198
180280.0000   -6.16377
180320.0000   -5.72465
180360.0000   -6.96947
180400.0000   -6.36652
180440.0000   -6.18605
180480.0000   -5.54292
180520.0000   -4.72187
180560.0000   -5.69699
180600.0000   -4.66961
180640.0000   -4.88897
180680.0000   -5.09901
180720.0000   -5.43861
180760.0000   -6.48239
180800.0000   -6.76396
180840.0000   -6.47935
180880.0000   -5.61595
180920.0000   -5.65689
180960.0000   -5.57343
181000.0000   -6.33030
181040.0000   -6.40526
181080.0000   -6.47576
181120.0000   -6.37242
181160.0000   -6.61159
181200.0000   -6.29808
181240.0000   -6.51017
181280.0000   -5.94678
181320.0000   -7.29180
181360.0000   -7.10871
181400.0000   -6.79243
181440.0000   -7.58206
181480.0000   -6.22349
181520.0000   -7.09133
181560.0000   -7.44363
181600.0000   -6.37777
181640.0000   -6.39059
181680.0000   -7.59512
181720.0000   -7.36969
181760.0000   -6.93959
181800.0000   -6.44177
181840.0000   -5.90444
181880.0000   -6.80496
181920.0000   -5.70632
181960.0000   -6.74602
182000.0000   -6.63602
182040.0000   -6.61912
182080.0000   -6.56798
182120.0000   -6.23614
182160.0000   -6.86668
182200.0000   -6.67812
182240.0000   -5.96784
182280.0000   -6.82133
182320.0000   -6.84724
182360.0000   -6.27731
182400.0000   -5.89545
182440.0000   -6.47406
182480.0000   -6.14121
182520.0000   -6.15863
182560.0000   -5.56403
182600.0000   -5.24173
182640.0000   -6.11065
182680.0000   -5.31620
182720.0000   -5.66644
182760.0000   -5.40552
182800.0000   -5.07950
182840.0000   -5.57505
182880.0000   -5.48904
182920.0000   -5.25184
182960.0000   -5.53185
183000.0000   -6.81468
183040.0000   -6.03557
183080.0000   -5.64930
183120.0000   -6.75329
183160.0000   -6.62341
183200.0000   -6.80975
183240.0000   -6.36965
183280.0000   -7.74743
183320.0000   -7.25623
183360.0000   -6.44907
183400.0000   -6.35540
183440.0000   -6.83615
183480.0000   -5.62603
183520.0000   -5.98777
183560.0000   -6.58140
183600.0000   -5.42118
183640.0000   -5.54799
183680.0000   -5.95712
183720.0000   -5.74273
183760.0000   -5.86734
183800.0000   -5.14103
183840.0000   -6.13231
183880.0000   -6.03808
183920.0000   -5.56552
183960.0000   -6.12387
184000.0000   -5.12360
184040.0000   -5.18451
184080.0000   -6.11838
184120.0000   -4.84578
184160.0000   -5.17750
184200.0000   -5.22966
184240.0000   -5.88984
184280.0000   -5.30261
184320.0000   -5.64615
184360.0000   -6.04782
184400.0000   -6.67911
184440.0000   -5.99966
184480.0000   -5.95667
184520.0000   -5.67715
184560.0000   -5.44416
184600.0000   -5.87608
184640.0000   -5.11239
184680.0000   -5.90178
184720.0000   -5.54739
184760.0000   -5.10150
184800.0000   -4.41377
184840.0000   -5.36559
184880.0000   -5.31322
184920.0000   -6.03699
184960.0000   -5.50997
185000.0000   -5.90212
185040.0000   -6.71246
185080.0000   -5.98885
185120.0000   -5.83670
185160.0000   -5.65251
185200.0000   -5.72979
185240.0000   -4.74723
185280.0000   -5.47878
185320.0000   -4.73933
185360.0000   -5.14735
185400.0000   -5.18913
185440.0000   -5.18230
185480.0000   -5.41734
185520.0000   -5.55802
185560.0000   -5.71137
185600.0000   -5.24380
185640.0000   -6.54399
185680.0000   -5.04199
185720.0000   -6.63690
185760.0000   -5.61068
185800.0000   -5.53299
185840.0000   -5.88476
185880.0000   -6.28833
185920.0000   -5.16745
185960.0000   -5.55995
186000.0000   -5.53247
186040.0000   -5.52105
186080.0000   -5.30810
186120.0000   -5.91419
186160.0000   -5.77571
186200.0000   -6.48067
186240.0000   -5.81063
186280.0000   -6.49485
186320.0000   -6.54180
186360.0000   -6.30098
186400.0000   -7.48833
186440.0000   -6.97822
186480.0000   -6.78477
186520.0000   -6.99194
186560.0000   -6.35770
186600.0000   -5.55388
186640.0000   -5.52365
186680.0000   -5.96652
186720.0000   -6.25907
186760.0000   -6.46263
186800.0000   -6.62955
186840.0000   -7.33647
186880.0000   -5.64253
186920.0000   -5.18788
186960.0000   -4.95346
187000.0000   -5.16831
187040.0000   -5.71966
187080.0000   -5.39331
187120.0000   -5.08785
187160.0000   -5.65232
187200.0000   -4.82998
187240.0000   -6.29978
187280.0000   -7.01845
187320.0000   -6.40138
187360.0000   -6.52137
187400.0000   -5.41710
187440.0000   -5.48814
187480.0000   -4.72433
187520.0000   -5.17262
187560.0000   -5.29658
187600.0000   -4.76365
187640.0000   -5.69006
187680.0000   -6.04164
187720.0000   -6.25563
187760.0000   -6.36669
187800.0000   -6.17760
187840.0000   -6.42247
187880.0000   -5.74263
187920.0000   -5.93647
187960.0000   -4.99680
188000.0000   -6.16610
188040.0000   -5.58388
188080.0000   -5.66956
188120.0000   -5.75069
188160.0000   -6.01672
188200.0000   -5.18382
188240.0000   -4.98164
188280.0000   -5.23986
188320.0000   -5.03754
188360.0000   -5.79681
188400.0000   -6.08775
188440.0000   -6.30219
188480.0000   -5.65552
188520.0000   -4.74139
188560.0000   -4.90566
188600.0000   -5.15994
188640.0000   -5.53649
188680.0000   -6.07004
188720.0000   -4.68571
188760.0000   -4.73606
188800.0000   -5.06294
188840.0000   -5.15195
188880.0000   -4.47041
188920.0000   -4.43560
188960.0000   -4.48144
189000.0000   -5.11606
189040.0000   -4.92039
189080.0000   -5.85084
189120.0000   -5.28036
189160.0000   -4.06311
189200.0000   -5.08970
189240.0000   -4.84305
189280.0000   -5.32133
189320.0000   -5.38020
189360.0000   -5.21677
189400.0000   -5.22097
189440.0000   -5.39439
189480.0000   -4.89836
189520.0000   -5.27979
189560.0000   -5.36482
189600.0000   -6.08434
189640.0000   -5.60615
189680.0000   -4.52624
189720.0000   -6.10778
189760.0000   -4.56937
189800.0000   -5.09506
189840.0000   -5.82840
189880.0000   -5.06796
189920.0000   -5.46653
189960.0000   -5.60582
190000.0000   -5.53077
190040.0000   -4.80769
190080.0000   -3.47688
190120.0000   -3.73241
190160.0000   -4.63755
190200.0000   -5.54823
190240.0000   -5.76602
190280.0000   -5.49898
190320.0000   -5.00502
190360.0000   -6.39191
190400.0000   -5.45009
190440.0000   -6.18899
190480.0000   -6.37072
190520.0000   -6.02879
190560.0000   -6.66520
190600.0000   -5.90906
190640.0000   -6.16480
190680.0000   -6.17508
190720.0000   -5.62313
190760.0000   -7.07339
190800.0000   -5.87237
190840.0000   -6.32205
190880.0000   -6.23654
190920.0000   -5.42645
190960.0000   -6.58773
191000.0000   -6.22239
191040.0000   -5.98060
191080.0000   -5.57114
191120.0000   -5.44803
191160.0000   -6.67971
191200.0000   -6.48714
191240.0000   -5.21227
191280.0000   -5.14751
191320.0000   -6.26868
191360.0000   -6.26142
191400.0000   -6.17099
191440.0000   -6.29673
191480.0000   -6.28612
191520.0000   -6.78052
191560.0000   -6.73389
191600.0000   -6.58929
191640.0000   -6.52049
191680.0000   -5.85071
191720.0000   -6.92560
191760.0000   -6.67577
191800.0000   -6.17673
191840.0000   -7.28218
191880.0000   -5.40185
191920.0000   -5.86944
191960.0000   -6.50705
192000.0000   -6.13996
192040.0000   -6.52514
192080.0000   -6.31476
192120.0000   -6.19945
192160.0000   -5.74906
192200.0000   -6.05480
192240.0000   -6.80871
192280.0000   -6.12204
192320.0000   -6.35270
192360.0000   -5.78354
192400.0000   -5.84789
192440.0000   -4.46665
192480.0000   -4.85588
192520.0000   -5.43347
192560.0000   -5.49135
192600.0000   -5.74098
192640.0000   -5.69530
192680.0000   -5.31826
192720.0000   -5.34193
192760.0000   -5.27868
192800.0000   -5.04741
192840.0000   -5.78851
192880.0000   -5.19200
192920.0000   -5.51728
192960.0000   -4.88374
193000.0000   -5.84294
193040.0000   -4.98937
193080.0000   -5.53941
193120.0000   -6.16159
193160.0000   -6.48838
193200.0000   -5.20108
193240.0000   -5.59803
193280.0000   -6.07458
193320.0000   -5.27780
193360.0000   -5.68581
193400.0000   -5.38101
193440.0000   -4.22055
193480.0000   -5.14469
193520.0000   -4.52161
193560.0000   -5.22820
193600.0000   -5.15242
193640.0000   -5.74933
193680.0000   -5.11319
193720.0000   -5.05359
193760.0000   -5.62829
193800.0000   -6.10342
193840.0000   -5.87575
193880.0000   -6.43155
193920.0000   -5.59850
193960.0000   -5.79898
194000.0000   -5.09629
194040.0000   -6.16329
194080.0000   -5.90253
194120.0000   -5.01889
194160.0000   -4.96650
194200.0000   -5.78715
194240.0000   -5.05323
194280.0000   -6.55481
194320.0000   -5.41336
194360.0000   -6.03240
194400.0000   -5.92015
194440.0000   -5.89137
194480.0000   -6.22201
194520.0000   -5.26020
194560.0000   -4.06972
194600.0000   -4.83064
194640.0000   -5.78995
194680.0000   -5.95169
194720.0000   -5.09016
194760.0000   -5.26361
194800.0000   -5.79657
194840.0000   -4.51622
194880.0000   -5.67805
194920.0000   -5.96932
194960.0000   -6.10470
195000.0000   -5.85357
195040.0000   -6.21947
195080.0000   -6.28980
195120.0000   -7.40564
195160.0000   -6.88462
195200.0000   -5.99687
195240.0000   -6.46595
195280.0000   -6.10815
195320.0000   -6.82272
195360.0000   -6.41196
195400.0000   -6.94994
195440.0000   -5.60807
195480.0000   -5.81906
195520.0000   -5.66987
195560.0000   -5.76769
195600.0000   -6.01382
195640.0000   -5.16050
195680.0000   -4.79606
195720.0000   -5.56441
195760.0000   -5.73818
195800.0000   -5.12457
195840.0000   -5.12512
195880.0000   -5.23804
195920.0000   -5.06154
195960.0000   -6.46017
196000.0000   -5.93197
196040.0000   -6.55210
196080.0000   -6.46975
196120.0000   -6.57847
196160.0000   -6.00843
196200.0000   -5.83658
196240.0000   -5.99158
196280.0000   -6.02294
196320.0000   -6.27114
196360.0000   -6.37203
196400.0000   -5.78659
196440.0000   -5.39023
196480.0000   -6.05139
196520.0000   -4.85006
196560.0000   -5.25164
196600.0000   -5.86026
196640.0000   -5.37515
196680.0000   -5.58816
196720.0000   -5.97872
196760.0000   -5.51734
196800.0000   -4.95955
196840.0000   -5.46806
196880.0000   -6.32263
196920.0000   -5.03494
196960.0000   -6.76913
197000.0000   -5.49039
197040.0000   -5.88599
197080.0000   -6.13493
197120.0000   -5.94170
197160.0000   -6.57246
197200.0000   -6.31672
197240.0000   -6.19367
197280.0000   -5.93000
197320.0000   -6.00485
197360.0000   -5.07965
197400.0000   -5.89723
197440.0000   -6.16560
197480.0000   -6.84343
197520.0000   -6.24406
197560.0000   -5.93336
197600.0000   -6.55966
197640.0000   -6.97374
197680.0000   -6.93790
197720.0000   -6.38247
197760.0000   -6.17344
197800.0000   -5.85805
197840.0000   -6.04848
197880.0000   -5.65779
197920.0000   -6.25787
197960.0000   -6.27488
198000.0000   -6.04002
198040.0000   -6.21438
198080.0000   -5.61657
198120.0000   -6.16808
198160.0000   -5.59159
198200.0000   -6.24243
198240.0000   -6.75438
198280.0000   -7.13132
198320.0000   -6.38658
198360.0000   -6.26613
198400.0000   -6.56195
198440.0000   -5.90467
198480.0000   -6.10220
198520.0000   -5.46449
198560.0000   -6.29861
198600.0000   -5.96065
198640.0000   -5.33033
198680.0000   -5.84790
198720.0000   -4.87340
198760.0000   -5.75416
198800.0000   -5.77417
198840.0000   -6.33200
198880.0000   -6.01596
198920.0000   -5.76032
198960.0000   -5.64713
199000.0000   -6.37620
199040.0000   -5.75911
199080.0000   -5.84413
199120.0000   -6.49802
199160.0000   -5.93674
199200.0000   -6.12332
199240.0000   -4.74307
199280.0000   -5.72960
199320.0000   -6.08433
199360.0000   -6.18819
199400.0000   -6.31635
199440.0000   -6.12471
199480.0000   -5.74023
199520.0000   -5.59041
199560.0000   -6.48953
199600.0000   -6.56471
199640.0000   -6.29595
199680.0000   -6.12880
199720.0000   -5.79227
199760.0000   -6.17794
199800.0000   -5.60038
199840.0000   -5.25492
199880.0000   -5.53061
199920.0000   -5.91403
199960.0000   -5.92514
200000.0000   -5.99381
200040.0000   -6.15276
200080.0000   -5.76434
200120.0000   -6.51903
200160.0000   -6.26870
200200.0000   -4.88609
200240.0000   -5.17307
200280.0000   -5.90054
200320.0000   -5.02012
200360.0000   -5.56767
200400.0000   -5.68436
200440.0000   -5.58396
200480.0000   -5.53179
200520.0000   -4.97546
200560.0000   -5.90020
200600.0000   -6.15285
200640.0000   -5.71067
200680.0000   -5.27783
200720.0000   -5.37847
200760.0000   -5.05887
200800.0000   -6.21128
200840.0000   -6.39517
200880.0000   -5.93418
200920.0000   -6.47345
200960.0000   -6.46526
201000.0000   -6.12269
201040.0000   -6.05072
201080.0000   -6.34206
201120.0000   -5.99692
201160.0000   -5.17718
201200.0000   -5.49703
201240.0000   -5.41088
201280.0000   -5.76756
201320.0000   -5.04595
201360.0000   -5.03306
201400.0000   -5.23179
201440.0000   -5.88370
201480.0000   -6.75817
201520.0000   -5.79499
201560.0000   -6.57457
201600.0000   -6.11053
201640.0000   -5.03114
201680.0000   -6.24787
201720.0000   -5.86273
201760.0000   -6.32020
201800.0000   -5.53168
201840.0000   -6.13348
201880.0000   -5.96046
201920.0000   -6.78100
201960.0000   -6.41060
202000.0000   -6.31674
202040.0000   -6.67337
202080.0000   -6.11019
202120.0000   -6.00030
202160.0000   -5.68209
202200.0000   -5.90913
202240.0000   -5.74603
202280.0000   -6.13692
202320.0000   -5.64889
202360.0000   -6.43350
202400.0000   -5.64386
202440.0000   -5.91134
202480.0000   -5.93956
202520.0000   -6.88468
202560.0000   -6.44024
202600.0000   -5.65981
202640.0000   -5.31587
202680.0000   -5.68994
202720.0000   -5.91611
202760.0000   -5.46751
202800.0000   -6.39707
202840.0000   -6.20104
202880.0000   -6.46533
202920.0000   -6.12369
202960.0000   -6.12235
203000.0000   -7.01512
203040.0000   -5.42945
203080.0000   -5.26622
203120.0000   -6.10680
203160.0000   -6.30269
203200.0000   -6.06213
203240.0000   -5.37058
203280.0000   -6.30612
203320.0000   -5.60094
203360.0000   -5.91015
203400.0000   -5.88556
203440.0000   -5.81945
203480.0000   -6.99178
203520.0000   -5.79125
203560.0000   -6.30791
203600.0000   -5.65468
203640.0000   -6.28733
203680.0000   -6.23628
203720.0000   -5.45377
203760.0000   -6.08335
203800.0000   -5.60719
203840.0000   -5.36632
203880.0000   -6.04862
203920.0000   -6.38191
203960.0000   -5.96620
204000.0000   -6.23920
204040.0000   -6.74908
204080.0000   -6.61956
204120.0000   -7.05817
204160.0000   -5.74267
204200.0000   -6.70293
204240.0000   -6.27470
204280.0000   -6.20161
204320.0000   -6.08358
204360.0000   -6.17741
204400.0000   -6.45162
204440.0000   -6.75400
204480.0000   -5.75626
204520.0000   -5.41338
204560.0000   -6.98566
204600.0000   -5.55863
204640.0000   -6.26740
204680.0000   -6.69120
204720.0000   -6.18340
204760.0000   -5.88529
204800.0000   -6.01764
204840.0000   -5.65984
204880.0000   -6.31649
204920.0000   -5.94944
204960.0000   -5.31128
205000.0000   -4.01484
205040.0000   -6.06817
205080.0000   -5.90709
205120.0000   -5.98011
205160.0000   -6.11159
205200.0000   -5.10356
205240.0000   -4.62760
205280.0000   -4.72826
205320.0000   -5.79822
205360.0000   -4.47903
205400.0000   -5.38699
205440.0000   -5.34562
205480.0000   -4.72120
205520.0000   -4.54227
205560.0000   -4.17762
205600.0000   -5.07988
205640.0000   -5.73595
205680.0000   -5.75090
205720.0000   -6.49429
205760.0000   -6.19981
205800.0000   -5.82010
205840.0000   -5.68511
205880.0000   -5.84209
205920.0000   -6.09310
205960.0000   -6.04014
206000.0000   -6.13709
206040.0000   -4.75033
206080.0000   -6.85419
206120.0000   -6.42263
206160.0000   -6.47760
206200.0000   -6.22399
206240.0000   -5.64294
206280.0000   -5.35189
206320.0000   -6.36712
206360.0000   -5.86899
206400.0000   -5.60416
206440.0000   -6.01501
206480.0000   -5.80464
206520.0000   -6.32467
206560.0000   -6.58248
206600.0000   -5.53233
206640.0000   -6.01271
206680.0000   -5.58374
206720.0000   -5.94343
206760.0000   -6.35157
206800.0000   -5.55867
206840.0000   -5.65893
206880.0000   -6.38989
206920.0000   -4.84050
206960.0000   -6.55469
207000.0000   -6.31283
207040.0000   -6.41574
207080.0000   -6.30914
207120.0000   -5.42167
207160.0000   -5.53616
207200.0000   -5.27092
207240.0000   -5.45402
207280.0000   -5.06798
207320.0000   -4.88825
207360.0000   -4.66895
207400.0000   -5.73355
207440.0000   -5.31077
207480.0000   -6.25758
207520.0000   -5.30716
207560.0000   -5.89471
207600.0000   -6.41574
207640.0000   -6.68956
207680.0000   -5.90350
207720.0000   -5.32653
207760.0000   -5.07163
207800.0000   -5.54015
207840.0000   -5.48094
207880.0000   -5.16472
207920.0000   -5.14964
207960.0000   -6.19195
208000.0000   -5.22840
208040.0000   -5.40144
208080.0000   -6.19820
208120.0000   -6.09444
208160.0000   -6.13913
208200.0000   -5.86101
208240.0000   -5.79844
208280.0000   -5.88990
208320.0000   -5.31547
208360.0000   -6.18719
208400.0000   -7.04715
208440.0000   -7.72213
208480.0000   -6.58605
208520.0000   -5.68569
208560.0000   -6.24862
208600.0000   -5.88718
208640.0000   -6.13404
208680.0000   -6.06959
208720.0000   -7.47848
208760.0000   -7.08551
208800.0000   -6.27634
208840.0000   -6.72149
208880.0000   -6.52907
208920.0000   -6.18623
208960.0000   -5.92320
209000.0000   -5.92463
209040.0000   -6.35247
209080.0000   -6.66621
209120.0000   -7.09704
209160.0000   -6.06959
209200.0000   -6.61660
209240.0000   -6.79017
209280.0000   -6.73605
209320.0000   -5.99411
209360.0000   -7.33087
209400.0000   -6.47538
209440.0000   -6.45373
209480.0000   -6.72822
209520.0000   -6.62875
209560.0000   -7.56685
209600.0000   -7.25306
209640.0000   -7.25114
209680.0000   -7.13923
209720.0000   -6.54225
209760.0000   -6.38890
209800.0000   -6.86575
209840.0000   -6.53412
209880.0000   -7.64980
209920.0000   -7.07147
209960.0000   -6.84828
210000.0000   -6.21394
210040.0000   -6.58362
210080.0000   -7.28024
210120.0000   -6.86362
210160.0000   -5.93520
210200.0000   -5.58717
210240.0000   -6.26089
210280.0000   -6.53052
210320.0000   -6.45221
210360.0000   -6.80847
210400.0000   -5.24526
210440.0000   -4.51178
210480.0000   -4.30608
210520.0000   -4.90569
210560.0000   -3.74630
210600.0000   -5.26097
210640.0000   -5.92964
210680.0000   -5.05652
210720.0000   -5.47483
210760.0000   -4.94663
210800.0000   -4.69201
210840.0000   -5.28518
210880.0000   -5.73641
210920.0000   -6.00382
210960.0000   -5.60339
211000.0000   -4.94607
211040.0000   -5.17985
211080.0000   -5.43316
211120.0000   -5.41500
211160.0000   -6.24305
211200.0000   -5.47138
211240.0000   -6.02607
211280.0000   -5.16784
211320.0000   -5.22069
211360.0000   -6.01262
211400.0000   -6.14019
211440.0000   -5.70552
211480.0000   -4.78042
211520.0000   -4.79323
211560.0000   -5.25400
211600.0000   -5.44667
211640.0000   -5.73186
211680.0000   -5.66071
211720.0000   -5.48244
211760.0000   -5.59043
211800.0000   -5.07111
211840.0000   -5.34758
211880.0000   -5.21221
211920.0000   -5.28625
211960.0000   -4.78510
212000.0000   -5.85131
212040.0000   -6.16955
212080.0000   -5.22549
212120.0000   -6.14004
212160.0000   -5.57406
212200.0000   -6.54438
212240.0000   -6.38823
212280.0000   -6.14613
212320.0000   -6.37651
212360.0000   -5.60055
212400.0000   -5.87806
212440.0000   -6.25228
212480.0000   -5.49643
212520.0000   -5.75104
212560.0000   -5.76758
212600.0000   -5.77927
212640.0000   -6.55124
212680.0000   -6.39410
212720.0000   -6.23109
212760.0000   -6.34011
212800.0000   -6.19382
212840.0000   -5.34847
212880.0000   -5.57000
212920.0000   -6.41024
212960.0000   -7.15142
213000.0000   -6.79831
213040.0000   -6.69334
213080.0000   -7.01943
213120.0000   -6.25316
213160.0000   -6.33064
213200.0000   -6.74649
213240.0000   -6.52367
213280.0000   -6.18731
213320.0000   -5.26943
213360.0000   -6.96275
213400.0000   -6.63649
213440.0000   -6.47523
213480.0000   -5.96081
213520.0000   -6.38831
213560.0000   -5.70026
213600.0000   -5.94014
213640.0000   -5.78433
213680.0000   -5.19505
213720.0000   -5.80843
213760.0000   -5.65421
213800.0000   -5.96019
213840.0000   -5.55419
213880.0000   -5.85340
213920.0000   -5.61020
213960.0000   -6.44102
214000.0000   -5.86318
214040.0000   -6.06980
214080.0000   -5.82396
214120.0000   -5.66302
214160.0000   -5.76726
214200.0000   -5.74703
214240.0000   -5.75978
214280.0000   -5.73509
214320.0000   -6.80979
214360.0000   -5.13720
214400.0000   -5.77531
214440.0000   -6.20503
214480.0000   -6.02837
214520.0000   -5.70862
214560.0000   -5.80118
214600.0000   -5.91541
214640.0000   -5.42583
214680.0000   -5.49858
214720.0000   -5.23893
214760.0000   -5.15998
214800.0000   -6.23606
214840.0000   -5.65204
214880.0000   -5.88067
214920.0000   -6.19140
214960.0000   -5.75688
215000.0000   -6.38656
215040.0000   -6.32402
215080.0000   -5.67250
215120.0000   -5.91921
215160.0000   -6.44063
215200.0000   -5.30826
215240.0000   -6.04035
215280.0000   -5.51992
215320.0000   -5.67898
215360.0000   -4.76078
215400.0000   -5.07045
215440.0000   -4.99308
215480.0000   -5.50120
215520.0000   -5.27564
215560.0000   -5.36785
215600.0000   -5.54897
215640.0000   -5.38778
215680.0000   -6.77585
215720.0000   -6.15269
215760.0000   -6.95911
215800.0000   -7.04544
215840.0000   -7.03754
215880.0000   -6.69758
215920.0000   -6.37586
215960.0000   -5.70742
216000.0000   -5.44166
216040.0000   -5.58636
216080.0000   -5.38101
216120.0000   -6.23690
216160.0000   -6.22044
216200.0000   -6.26472
216240.0000   -6.02834
216280.0000   -6.21114
216320.0000   -5.77057
216360.0000   -6.38698
216400.0000   -6.58778
216440.0000   -5.97576
216480.0000   -6.17376
216520.0000   -5.80387
216560.0000   -6.11494
216600.0000   -5.43279
216640.0000   -5.32866
216680.0000   -5.65859
216720.0000   -5.22232
216760.0000   -6.36819
216800.0000   -4.83893
216840.0000   -6.22932
216880.0000   -5.66105
216920.0000   -6.00904
216960.0000   -6.26266
217000.0000   -6.29113
217040.0000   -5.71464
217080.0000   -5.53146
217120.0000   -5.88242
217160.0000   -6.00649
217200.0000   -7.22602
217240.0000   -5.89960
217280.0000   -5.06858
217320.0000   -6.12897
217360.0000   -5.26205
217400.0000   -4.18107
217440.0000   -5.56081
217480.0000   -5.83043
217520.0000   -6.05422
217560.0000   -6.18279
217600.0000   -6.96463
217640.0000   -6.63289
217680.0000   -6.75539
217720.0000   -6.04625
217760.0000   -6.11429
217800.0000   -5.44761
217840.0000   -6.59167
217880.0000   -6.60272
217920.0000   -5.55921
217960.0000   -6.72547
218000.0000   -6.34000
218040.0000   -6.58042
218080.0000   -6.45913
218120.0000   -5.90207
218160.0000   -6.40046
218200.0000   -5.36161
218240.0000   -6.11289
218280.0000   -5.99429
218320.0000   -6.81048
218360.0000   -6.63049
218400.0000   -7.34022
218440.0000   -6.90012
218480.0000   -5.57649
218520.0000   -5.63949
218560.0000   -6.43559
218600.0000   -5.48212
218640.0000   -6.06616
218680.0000   -5.15071
218720.0000   -5.83621
218760.0000   -5.86102
218800.0000   -4.57736
218840.0000   -5.39221
218880.0000   -5.37789
218920.0000   -5.42693
218960.0000   -5.71847
219000.0000   -5.57697
219040.0000   -5.05059
219080.0000   -6.02917
219120.0000   -6.23108
219160.0000   -5.90639
219200.0000   -4.84939
219240.0000   -5.63225
219280.0000   -5.18411
219320.0000   -4.76591
219360.0000   -4.88660
219400.0000   -4.92207
219440.0000   -4.43014
219480.0000   -5.09936
219520.0000   -5.46224
219560.0000   -6.02438
219600.0000   -5.90942
219640.0000   -5.85002
219680.0000   -4.64345
219720.0000   -5.96576
219760.0000   -5.16316
219800.0000   -4.62779
219840.0000   -5.20773
219880.0000   -4.91919
219920.0000   -5.86504
219960.0000   -6.00336
220000.0000   -5.48728
220040.0000   -5.69469
220080.0000   -5.46498
220120.0000   -5.27477
220160.0000   -5.66578
220200.0000   -6.05310
220240.0000   -5.33339
220280.0000   -5.36088
220320.0000   -4.46101
220360.0000   -4.61366
220400.0000   -5.87143
220440.0000   -5.21609
220480.0000   -4.88449
220520.0000   -5.63679
220560.0000   -4.89020
220600.0000   -6.21967
220640.0000   -5.43029
220680.0000   -5.73406
220720.0000   -5.42979
220760.0000   -4.99290
220800.0000   -5.70245
220840.0000   -5.68424
220880.0000   -5.29022
220920.0000   -5.66095
220960.0000   -6.61331
221000.0000   -5.39845
221040.0000   -5.22874
221080.0000   -5.69156
221120.0000   -5.72150
221160.0000   -5.70689
221200.0000   -4.94665
221240.0000   -5.73838
221280.0000   -5.55305
221320.0000   -6.45488
221360.0000   -6.05333
221400.0000   -4.61365
221440.0000   -5.44721
221480.0000   -5.49671
221520.0000   -5.93814
221560.0000   -5.52772
221600.0000   -6.41399
221640.0000   -5.46948
221680.0000   -6.19457
221720.0000   -5.95207
221760.0000   -5.57345
221800.0000   -6.21162
221840.0000   -6.14636
221880.0000   -6.16293
221920.0000   -6.17066
221960.0000   -5.24145
222000.0000   -5.12045
222040.0000   -5.76802
222080.0000   -6.70464
222120.0000   -6.45778
222160.0000   -5.48493
222200.0000   -4.98575
222240.0000   -5.35835
222280.0000   -5.17766
222320.0000   -5.17423
222360.0000   -6.06171
222400.0000   -5.73804
222440.0000   -5.09245
222480.0000   -6.33649
222520.0000   -4.64408
222560.0000   -5.73984
222600.0000   -5.55357
222640.0000   -6.22550
222680.0000   -5.36103
222720.0000   -5.40758
222760.0000   -4.85568
222800.0000   -5.17703
222840.0000   -6.05028
222880.0000   -5.66035
222920.0000   -5.23407
222960.0000   -4.64595
223000.0000   -5.11423
223040.0000   -5.57806
223080.0000   -4.96193
223120.0000   -4.52662
223160.0000   -5.88940
223200.0000   -5.19845
223240.0000   -4.99290
223280.0000   -5.12271
223320.0000   -5.79484
223360.0000   -5.12304
223400.0000   -5.35757
223440.0000   -5.32082
223480.0000   -6.04192
223520.0000   -5.82529
223560.0000   -4.88350
223600.0000   -5.44513
223640.0000   -4.97947
223680.0000   -5.28995
223720.0000   -5.94896
223760.0000   -5.64828
223800.0000   -6.15679
223840.0000   -5.83826
223880.0000   -5.64131
223920.0000   -5.76641
223960.0000   -6.13166
224000.0000   -5.17632
224040.0000   -5.10421
224080.0000   -5.45427
224120.0000   -5.49007
224160.0000   -5.39385
224200.0000   -5.68271
224240.0000   -5.23087
224280.0000   -5.73651
224320.0000   -6.91137
224360.0000   -6.05697
224400.0000   -6.11632
224440.0000   -5.51361
224480.0000   -6.32893
224520.0000   -5.92635
224560.0000   -6.14841
224600.0000   -6.10966
224640.0000   -6.18846
224680.0000   -6.09602
224720.0000   -6.67799
224760.0000   -6.25010
224800.0000   -6.54226
224840.0000   -5.37655
224880.0000   -5.88096
224920.0000   -5.72650
224960.0000   -5.30889
225000.0000   -6.23575
225040.0000   -5.69912
225080.0000   -5.85125
225120.0000   -5.70179
225160.0000   -5.68995
225200.0000   -5.72489
225240.0000   -6.17791
225280.0000   -5.31339
225320.0000   -5.19995
225360.0000   -6.98530
225400.0000   -5.33724
225440.0000   -6.00818
225480.0000   -5.97374
225520.0000   -6.65325
225560.0000   -6.58759
225600.0000   -5.53853
225640.0000   -5.23869
225680.0000   -5.70651
225720.0000   -5.65789
225760.0000   -6.32764
225800.0000   -5.22285
225840.0000   -6.07798
225880.0000   -5.25713
225920.0000   -6.28585
225960.0000   -5.63892
226000.0000   -5.01223
226040.0000   -6.31779
226080.0000   -6.03874
226120.0000   -5.07712
226160.0000   -5.03433
226200.0000   -5.13668
226240.0000   -5.88575
226280.0000   -5.59568
226320.0000   -5.10680
226360.0000   -5.49590
226400.0000   -5.85698
226440.0000   -5.44475
226480.0000   -5.65809
226520.0000   -6.43949
226560.0000   -5.58529
226600.0000   -5.40579
226640.0000   -6.31842
226680.0000   -5.85622
226720.0000   -4.52612
226760.0000   -5.48011
226800.0000   -6.36816
226840.0000   -5.58049
226880.0000   -6.71750
226920.0000   -7.37083
226960.0000   -7.21877
227000.0000   -6.37927
227040.0000   -6.07919
227080.0000   -6.52883
227120.0000   -6.00934
227160.0000   -6.01051
227200.0000   -6.20028
227240.0000   -6.02226
227280.0000   -6.35090
227320.0000   -6.70389
227360.0000   -5.82232
227400.0000   -6.11667
227440.0000   -5.78227
227480.0000   -5.61462
227520.0000   -5.45488
227560.0000   -5.75702
227600.0000   -5.45498
227640.0000   -5.46068
227680.0000   -5.75435
227720.0000   -5.56867
227760.0000   -5.06904
227800.0000   -5.38819
227840.0000   -5.64625
227880.0000   -6.42353
227920.0000   -6.05248
227960.0000   -5.66799
228000.0000   -6.44997
228040.0000   -6.14102
228080.0000   -5.96991
228120.0000   -6.33231
228160.0000   -6.56707
228200.0000   -6.05902
228240.0000   -5.67939
228280.0000   -5.66426
228320.0000   -5.25931
228360.0000   -5.30716
228400.0000   -5.15924
228440.0000   -6.28574
228480.0000   -5.95430
228520.0000   -5.57924
228560.0000   -5.40114
228600.0000   -4.88086
228640.0000   -4.18626
228680.0000   -3.35335
228720.0000   -4.82061
228760.0000   -4.66665
228800.0000   -4.92411
228840.0000   -5.67318
228880.0000   -4.77365
228920.0000   -6.08021
228960.0000   -5.55724
229000.0000   -5.71606
229040.0000   -5.28191
229080.0000   -6.19548
229120.0000   -5.60492
229160.0000   -5.53362
229200.0000   -5.49221
229240.0000   -5.25513
229280.0000   -5.78348
229320.0000   -5.35630
229360.0000   -4.83845
229400.0000   -5.02373
229440.0000   -4.75316
229480.0000   -5.40396
229520.0000   -5.69396
229560.0000   -6.32695
229600.0000   -5.52547
229640.0000   -5.39308
229680.0000   -5.83258
229720.0000   -5.56856
229760.0000   -6.25795
229800.0000   -5.91106
229840.0000   -5.19562
229880.0000   -5.47481
229920.0000   -5.08880
229960.0000   -5.13674
230000.0000   -6.10261
230040.0000   -5.02908
230080.0000   -5.25989
230120.0000   -4.48415
230160.0000   -6.28609
230200.0000   -5.28421
230240.0000   -6.00396
230280.0000   -5.84608
230320.0000   -5.25175
230360.0000   -5.26702
230400.0000   -5.95841
230440.0000   -6.06009
230480.0000   -5.49913
230520.0000   -4.94889
230560.0000   -5.44133
230600.0000   -4.97451
230640.0000   -6.09345
230680.0000   -6.16793
230720.0000   -6.04913
230760.0000   -5.83878
230800.0000   -5.85515
230840.0000   -6.03158
230880.0000   -5.92079
230920.0000   -5.73740
230960.0000   -5.20594
231000.0000   -5.40774
231040.0000   -7.29450
231080.0000   -5.67731
231120.0000   -5.10352
231160.0000   -6.16805
231200.0000   -4.81026
231240.0000   -5.49541
231280.0000   -5.31483
231320.0000   -5.58588
231360.0000   -5.76952
231400.0000   -5.63053
231440.0000   -5.33194
231480.0000   -5.65072
231520.0000   -5.27427
231560.0000   -6.34051
231600.0000   -5.08245
231640.0000   -6.08185
231680.0000   -5.74258
231720.0000   -5.72094
231760.0000   -5.64558
231800.0000   -5.79092
231840.0000   -5.66616
231880.0000   -5.66492
231920.0000   -6.05928
231960.0000   -4.95535
232000.0000   -5.31815
232040.0000   -4.49660
232080.0000   -5.70551
232120.0000   -5.77647
232160.0000   -5.30694
232200.0000   -4.69513
232240.0000   -5.43113
232280.0000   -5.40570
232320.0000   -5.95223
232360.0000   -6.19176
232400.0000   -5.95259
232440.0000   -4.10077
232480.0000   -4.46701
232520.0000   -4.69904
232560.0000   -5.22118
232600.0000   -5.66627
232640.0000   -6.20681
232680.0000   -6.16734
232720.0000   -6.00102
232760.0000   -5.84492
232800.0000   -6.53966
232840.0000   -5.97620
232880.0000   -5.71447
232920.0000   -5.23777
232960.0000   -6.31556
233000.0000   -6.05275
233040.0000   -6.02511
233080.0000   -5.58438
233120.0000   -6.22268
233160.0000   -5.06615
233200.0000   -5.52449
233240.0000   -5.10983
233280.0000   -6.61943
233320.0000   -5.87136
233360.0000   -6.19412
233400.0000   -5.88493
233440.0000   -6.48609
233480.0000   -5.99239
233520.0000   -6.00860
233560.0000   -5.52011
233600.0000   -5.89692
233640.0000   -6.32995
233680.0000   -5.24440
233720.0000   -4.61553
233760.0000   -5.15244
233800.0000   -5.37071
233840.0000   -5.92420
233880.0000   -5.42102
233920.0000   -4.76282
233960.0000   -5.99127
234000.0000   -4.81638
234040.0000   -5.50025
234080.0000   -4.35736
234120.0000   -4.74905
234160.0000   -5.04794
234200.0000   -4.25513
234240.0000   -4.80248
234280.0000   -5.51647
234320.0000   -5.34225
234360.0000   -5.40813
234400.0000   -5.52661
234440.0000   -5.61613
234480.0000   -5.56089
234520.0000   -5.09738
234560.0000   -5.65796
234600.0000   -5.08657
234640.0000   -5.38252
234680.0000   -4.97095
234720.0000   -5.74039
234760.0000   -5.09999
234800.0000   -4.43333
234840.0000   -5.58388
234880.0000   -6.19371
234920.0000   -5.14517
234960.0000   -4.66659
235000.0000   -5.19861
235040.0000   -5.29967
235080.0000   -5.01481
235120.0000   -4.46175
235160.0000   -5.50274
235200.0000   -4.51293
235240.0000   -4.82342
235280.0000   -4.79003
235320.0000   -5.34595
235360.0000   -4.23864
235400.0000   -4.80417
235440.0000   -5.48674
235480.0000   -4.31844
235520.0000   -5.02278
235560.0000   -5.34997
235600.0000   -6.37598
235640.0000   -5.62683
235680.0000   -5.71619
235720.0000   -6.24914
235760.0000   -6.01975
235800.0000   -5.83656
235840.0000   -6.83812
235880.0000   -6.47793
235920.0000   -6.81245
235960.0000   -5.62208
236000.0000   -6.05044
236040.0000   -6.35829
236080.0000   -5.29602
236120.0000   -6.59972
236160.0000   -5.82271
236200.0000   -5.79628
236240.0000   -5.07703
236280.0000   -4.92948
236320.0000   -5.06870
236360.0000   -5.76951
236400.0000   -5.29738
236440.0000   -4.81978
236480.0000   -5.20517
236520.0000   -5.26741
236560.0000   -5.15673
236600.0000   -4.95679
236640.0000   -5.15503
236680.0000   -4.35809
236720.0000   -5.00534
236760.0000   -4.63034
236800.0000   -5.12931
236840.0000   -5.97037
236880.0000   -5.65476
236920.0000   -5.49431
236960.0000   -5.13538
237000.0000   -4.48516
237040.0000   -5.56186
237080.0000   -5.42818
237120.0000   -5.13390
237160.0000   -5.12082
237200.0000   -5.90877
237240.0000   -5.51150
237280.0000   -6.37586
237320.0000   -5.89806
237360.0000   -5.82698
237400.0000   -6.93321
237440.0000   -6.28479
237480.0000   -5.68880
237520.0000   -7.30854
237560.0000   -6.51200
237600.0000   -5.85361
237640.0000   -5.47206
237680.0000   -6.37073
237720.0000   -5.99500
237760.0000   -5.01558
237800.0000   -6.01096
237840.0000   -6.41559
237880.0000   -6.03506
237920.0000   -4.81113
237960.0000   -5.42056
238000.0000   -5.77078
238040.0000   -5.61243
238080.0000   -5.66798
238120.0000   -5.51594
238160.0000   -5.18859
238200.0000   -5.78260
238240.0000   -5.53384
238280.0000   -6.34604
238320.0000   -6.05331
238360.0000   -5.72209
238400.0000   -5.81557
238440.0000   -5.23225
238480.0000   -5.91140
238520.0000   -5.01407
238560.0000   -6.32306
238600.0000   -5.77255
238640.0000   -5.77748
238680.0000   -5.23184
238720.0000   -5.31565
238760.0000   -5.18205
238800.0000   -5.40636
238840.0000   -5.60031
238880.0000   -5.23687
238920.0000   -5.05350
238960.0000   -6.39445
239000.0000   -4.27242
239040.0000   -5.33930
239080.0000   -5.46270
239120.0000   -4.73000
239160.0000   -5.29890
239200.0000   -5.31662
239240.0000   -5.54049
239280.0000   -6.21266
239320.0000   -5.82822
239360.0000   -6.88604
239400.0000   -5.51767
239440.0000   -5.36147
239480.0000   -5.30019
239520.0000   -5.94152
239560.0000   -5.40247
239600.0000   -6.28318
239640.0000   -6.89295
239680.0000   -6.51395
239720.0000   -6.02400
239760.0000   -6.47257
239800.0000   -6.58503
239840.0000   -6.75151
239880.0000   -6.54932
239920.0000   -6.39433
239960.0000   -7.33513
240000.0000   -6.52333
240040.0000   -6.46600
240080.0000   -7.17902
240120.0000   -5.84563
240160.0000   -5.62838
240200.0000   -5.77403
240240.0000   -5.22753
240280.0000   -5.12377
240320.0000   -6.70665
240360.0000   -5.69819
240400.0000   -6.23768
240440.0000   -6.73781
240480.0000   -6.62870
240520.0000   -6.53222
240560.0000   -6.60182
240600.0000   -5.73054
240640.0000   -5.60713
240680.0000   -5.81071
240720.0000   -5.67357
240760.0000   -5.70704
240800.0000   -5.17321
240840.0000   -5.37150
240880.0000   -5.29823
240920.0000   -6.41850
240960.0000   -5.55484
241000.0000   -6.51999
241040.0000   -6.56685
241080.0000   -6.79668
241120.0000   -6.11948
241160.0000   -6.00468
241200.0000   -5.24681
241240.0000   -7.19381
241280.0000   -5.76087
241320.0000   -6.74259
241360.0000   -7.07854
241400.0000   -6.56114
241440.0000   -7.77853
241480.0000   -7.11664
241520.0000   -6.24070
241560.0000   -6.29838
241600.0000   -6.73520
241640.0000   -5.56904
241680.0000   -6.06116
241720.0000   -6.64348
241760.0000   -6.26193
241800.0000   -6.98323
241840.0000   -7.06109
241880.0000   -7.04622
241920.0000   -6.24323
241960.0000   -5.99630
242000.0000   -5.82088
242040.0000   -5.99155
242080.0000   -6.71953
242120.0000   -5.74538
242160.0000   -6.77278
242200.0000   -6.23695
242240.0000   -6.33429
242280.0000   -6.70244
242320.0000   -6.70095
242360.0000   -6.11805
242400.0000   -5.54594
242440.0000   -6.45880
242480.0000   -6.03207
242520.0000   -6.12683
242560.0000   -6.22767
242600.0000   -5.77128
242640.0000   -5.79290
242680.0000   -5.81342
242720.0000   -6.45670
242760.0000   -6.38976
242800.0000   -6.11319
242840.0000   -5.68767
242880.0000   -5.61402
242920.0000   -4.86298
242960.0000   -5.33983
243000.0000   -5.35172
243040.0000   -5.69060
243080.0000   -4.88436
243120.0000   -5.31672
243160.0000   -5.19481
243200.0000   -6.65605
243240.0000   -6.40302
243280.0000   -5.85341
243320.0000   -6.81410
243360.0000   -6.65196
243400.0000   -5.38065
243440.0000   -6.45331
243480.0000   -6.03116
243520.0000   -6.32377
243560.0000   -6.77622
243600.0000   -5.76573
243640.0000   -5.48457
243680.0000   -5.73870
243720.0000   -5.32323
243760.0000   -6.25361
243800.0000   -6.05155
243840.0000   -6.39475
243880.0000   -5.98807
243920.0000   -5.55570
243960.0000   -5.39830
244000.0000   -6.22694
244040.0000   -6.34547
244080.0000   -6.07842
244120.0000   -5.97101
244160.0000   -5.32370
244200.0000   -5.29047
244240.0000   -5.05656
244280.0000   -4.31797
244320.0000   -5.49171
244360.0000   -6.11901
244400.0000   -5.31653
244440.0000   -5.64971
244480.0000   -6.47277
244520.0000   -5.56023
244560.0000   -5.64177
244600.0000   -5.15885
244640.0000   -6.25667
244680.0000   -5.82768
244720.0000   -6.41341
244760.0000   -6.86149
244800.0000   -5.52641
244840.0000   -5.10932
244880.0000   -5.32942
244920.0000   -5.34452
244960.0000   -5.68147
245000.0000   -5.20869
245040.0000   -5.72924
245080.0000   -5.78457
245120.0000   -5.70761
245160.0000   -5.17230
245200.0000   -5.99488
245240.0000   -6.17731
245280.0000   -6.74786
245320.0000   -6.63818
245360.0000   -5.65656
245400.0000   -6.22767
245440.0000   -6.12901
245480.0000   -6.99463
245520.0000   -5.50623
245560.0000   -6.10549
245600.0000   -5.93337
245640.0000   -4.66987
245680.0000   -5.49074
245720.0000   -6.45450
245760.0000   -5.54183
245800.0000   -5.99094
245840.0000   -6.10798
245880.0000   -6.06887
245920.0000   -6.29687
245960.0000   -5.93629
246000.0000   -5.82657
246040.0000   -5.60196
246080.0000   -5.39574
246120.0000   -5.96433
246160.0000   -5.33803
246200.0000   -5.20627
246240.0000   -5.03606
246280.0000   -5.35977
246320.0000   -5.42514
246360.0000   -5.69168
246400.0000   -5.30330
246440.0000   -5.99646
246480.0000   -4.84409
246520.0000   -5.90337
246560.0000   -4.52376
246600.0000   -4.95698
246640.0000   -5.83915
246680.0000   -5.80445
246720.0000   -6.26886
246760.0000   -6.26660
246800.0000   -5.30946
246840.0000   -5.68377
246880.0000   -5.15298
246920.0000   -5.72591
246960.0000   -6.86579
247000.0000   -6.07808
247040.0000   -6.06270
247080.0000   -6.17322
247120.0000   -6.44610
247160.0000   -5.77473
247200.0000   -6.73439
247240.0000   -6.46607
247280.0000   -6.70533
247320.0000   -6.25878
247360.0000   -7.01201
247400.0000   -7.09612
247440.0000   -6.15025
247480.0000   -5.84744
247520.0000   -5.75500
247560.0000   -6.25170
247600.0000   -5.10444
247640.0000   -4.93425
247680.0000   -5.36796
247720.0000   -6.36957
247760.0000   -6.96173
247800.0000   -6.33698
247840.0000   -6.29627
247880.0000   -5.66415
247920.0000   -5.79259
247960.0000   -5.40849
248000.0000   -5.08709
248040.0000   -5.62936
248080.0000   -5.56073
248120.0000   -4.87962
248160.0000   -5.39889
248200.0000   -5.67584
248240.0000   -5.16521
248280.0000   -5.62847
248320.0000   -6.50668
248360.0000   -6.69299
248400.0000   -6.07098
248440.0000   -5.44146
248480.0000   -6.08945
248520.0000   -6.05041
248560.0000   -5.38206
248600.0000   -6.07211
248640.0000   -6.70831
248680.0000   -6.19548
248720.0000   -7.02311
248760.0000   -5.83554
248800.0000   -6.15215
248840.0000   -6.83948
248880.0000   -6.13925
248920.0000   -5.78115
248960.0000   -5.75437
249000.0000   -5.64473
249040.0000   -6.17444
249080.0000   -5.87932
249120.0000   -6.03977
249160.0000   -5.31490
249200.0000   -5.84351
249240.0000   -6.94695
249280.0000   -6.01785
249320.0000   -5.86809
249360.0000   -5.95544
249400.0000   -5.71015
249440.0000   -5.74902
249480.0000   -6.36408
249520.0000   -5.59536
249560.0000   -6.61070
249600.0000   -5.45468
249640.0000   -7.10724
249680.0000   -6.52446
249720.0000   -6.38503
249760.0000   -6.13792
249800.0000   -6.11767
249840.0000   -5.99866
249880.0000   -5.69737
249920.0000   -6.76657
249960.0000   -6.72656
250000.0000   -7.42333
250040.0000   -6.65029
250080.0000   -5.40425
250120.0000   -6.11132
250160.0000   -5.67174
250200.0000   -5.86763
250240.0000   -6.92400
250280.0000   -6.34757
250320.0000   -6.00247
250360.0000   -6.57976
250400.0000   -6.57478
250440.0000   -6.55149
250480.0000   -6.12465
250520.0000   -6.88672
250560.0000   -7.21023
250600.0000   -5.50977
250640.0000   -5.95494
250680.0000   -6.58967
250720.0000   -5.88130
250760.0000   -5.84185
250800.0000   -5.92839
250840.0000   -5.59375
250880.0000   -5.94805
250920.0000   -4.83485
250960.0000   -5.61324
251000.0000   -5.70092
251040.0000   -5.39782
251080.0000   -5.71663
251120.0000   -5.48905
251160.0000   -5.50440
251200.0000   -5.35768
251240.0000   -4.92363
251280.0000   -5.05925
251320.0000   -5.88714
251360.0000   -5.84476
251400.0000   -5.54298
251440.0000   -5.71285
251480.0000   -5.47850
251520.0000   -5.73588
251560.0000   -5.34869
251600.0000   -6.07896
251640.0000   -5.93122
251680.0000   -5.38160
251720.0000   -5.73890
251760.0000   -5.61205
251800.0000   -5.64659
251840.0000   -5.70103
251880.0000   -6.03050
251920.0000   -5.57962
251960.0000   -5.95451
252000.0000   -5.80898
252040.0000   -5.53377
252080.0000   -5.89353
252120.0000   -5.72317
252160.0000   -5.41606
252200.0000   -5.09768
252240.0000   -5.62843
252280.0000   -4.30462
252320.0000   -5.47164
252360.0000   -5.41725
252400.0000   -5.25325
252440.0000   -5.39100
252480.0000   -6.59998
252520.0000   -6.24948
252560.0000   -7.36824
252600.0000   -6.54244
252640.0000   -6.13535
252680.0000   -6.26856
252720.0000   -6.38544
252760.0000   -5.77152
252800.0000   -5.57779
252840.0000   -5.85716
252880.0000   -5.11665
252920.0000   -5.33158
252960.0000   -4.52063
253000.0000   -5.54456
253040.0000   -4.45296
253080.0000   -5.55388
253120.0000   -5.37110
253160.0000   -5.89223
253200.0000   -5.72944
253240.0000   -6.29213
253280.0000   -6.31750
253320.0000   -6.20338
253360.0000   -4.60800
253400.0000   -5.50521
253440.0000   -5.41631
253480.0000   -6.21797
253520.0000   -5.53823
253560.0000   -5.67110
253600.0000   -6.64107
253640.0000   -5.11867
253680.0000   -5.31474
253720.0000   -6.50090
253760.0000   -5.78530
253800.0000   -6.08147
253840.0000   -5.48889
253880.0000   -5.81661
253920.0000   -5.47403
253960.0000   -6.47992
254000.0000   -6.08212
254040.0000   -5.31289
254080.0000   -5.49567
254120.0000   -4.82482
254160.0000   -5.35673
254200.0000   -5.12348
254240.0000   -5.37254
254280.0000   -6.12018
254320.0000   -5.87023
254360.0000   -6.25285
254400.0000   -6.27510
254440.0000   -6.36200
254480.0000   -6.41315
254520.0000   -5.69675
254560.0000   -5.27982
254600.0000   -6.06931
254640.0000   -6.16511
254680.0000   -6.27116
254720.0000   -5.79497
254760.0000   -5.63622
254800.0000   -5.99460
254840.0000   -6.04191
254880.0000   -6.64533
254920.0000   -6.13757
254960.0000   -6.32426
255000.0000   -6.39005
255040.0000   -7.02908
255080.0000   -6.16701
255120.0000   -5.64388
255160.0000   -5.57931
255200.0000   -6.13267
255240.0000   -5.46406
255280.0000   -6.58928
255320.0000   -5.65586
255360.0000   -6.28023
255400.0000   -6.74288
255440.0000   -6.77654
255480.0000   -6.67823
255520.0000   -5.71100
255560.0000   -6.10852
255600.0000   -6.79642
255640.0000   -6.78237
255680.0000   -6.15052
255720.0000   -5.85511
255760.0000   -5.97374
255800.0000   -5.63633
255840.0000   -5.45748
255880.0000   -5.78302
255920.0000   -5.73602
255960.0000   -5.09776
256000.0000   -5.78332
256040.0000   -5.01860
256080.0000   -5.16388
256120.0000   -5.23871
256160.0000   -5.34161
256200.0000   -6.37342
256240.0000   -6.59232
256280.0000   -6.57866
256320.0000   -6.24658
256360.0000   -5.28880
256400.0000   -6.00669
256440.0000   -4.99569
256480.0000   -5.39876
256520.0000   -5.69797
256560.0000   -4.94236
256600.0000   -4.08366
256640.0000   -4.97707
256680.0000   -4.54663
256720.0000   -5.46730
256760.0000   -4.56835
256800.0000   -5.31409
256840.0000   -4.86821
256880.0000   -4.66649
256920.0000   -5.20804
256960.0000   -5.42229
257000.0000   -5.76016
257040.0000   -5.62058
257080.0000   -5.02444
257120.0000   -5.25359
257160.0000   -5.55640
257200.0000   -6.24002
257240.0000   -4.92718
257280.0000   -5.42094
257320.0000   -5.67424
257360.0000   -4.82254
257400.0000   -4.43698
257440.0000   -4.90312
257480.0000   -4.78504
257520.0000   -4.76148
257560.0000   -5.46417
257600.0000   -5.22346
257640.0000   -5.35814
257680.0000   -4.34246
257720.0000   -4.00280
257760.0000   -4.87657
257800.0000   -5.07096
257840.0000   -4.73434
257880.0000   -4.29841
257920.0000   -4.56057
257960.0000   -4.30329
258000.0000   -4.51625
258040.0000   -5.06248
258080.0000   -4.47227
258120.0000   -4.90794
258160.0000   -4.51799
258200.0000   -4.56426
258240.0000   -5.04206
258280.0000   -4.64682
258320.0000   -5.05275
258360.0000   -5.33157
258400.0000   -4.37439
258440.0000   -5.17798
258480.0000   -5.23795
258520.0000   -4.02669
258560.0000   -5.36186
258600.0000   -6.23190
258640.0000   -4.58562
258680.0000   -5.89507
258720.0000   -5.43966
258760.0000   -4.75553
258800.0000   -5.31417
258840.0000   -5.32210
258880.0000   -4.73820
258920.0000   -5.11006
258960.0000   -3.83330
259000.0000   -4.42838
259040.0000   -4.56659
259080.0000   -5.36339
259120.0000   -5.03630
259160.0000   -4.68701
259200.0000   -4.24181
259240.0000   -5.09645
259280.0000   -5.06026
259320.0000   -5.00765
259360.0000   -4.53656
259400.0000   -4.93180
259440.0000   -4.94668
259480.0000   -5.49115
259520.0000   -5.33876
259560.0000   -4.11241
259600.0000   -4.78528
259640.0000   -5.01688
259680.0000   -4.65563
259720.0000   -4.47206
259760.0000   -4.63876
259800.0000   -4.93281
259840.0000   -4.60760
259880.0000   -4.11298
259920.0000   -4.91392
259960.0000   -4.38230
260000.0000   -4.97996
260040.0000   -5.02050
260080.0000   -3.90055
260120.0000   -4.66701
260160.0000   -4.49997
260200.0000   -4.99353
260240.0000   -5.34728
260280.0000   -6.11086
260320.0000   -5.10138
260360.0000   -4.77870
260400.0000   -4.84116
260440.0000   -4.78530
260480.0000   -3.84257
260520.0000   -4.18744
260560.0000   -4.22138
260600.0000   -4.10044
260640.0000   -5.20635
260680.0000   -5.10600
260720.0000   -5.36918
260760.0000   -5.88768
260800.0000   -4.77430
260840.0000   -5.57651
260880.0000   -4.44122
260920.0000   -5.20951
260960.0000   -5.27969
261000.0000   -5.37989
261040.0000   -4.80187
261080.0000   -3.62060
261120.0000   -4.83079
261160.0000   -4.50049
261200.0000   -5.61932
261240.0000   -4.59091
261280.0000   -4.61635
261320.0000   -4.55819
261360.0000   -5.08996
261400.0000   -5.06352
261440.0000   -4.75347
261480.0000   -5.69894
261520.0000   -4.76858
261560.0000   -4.31035
261600.0000   -4.38927
261640.0000   -4.98119
261680.0000   -5.53502
261720.0000   -4.37328
261760.0000   -3.99762
261800.0000   -4.58357
261840.0000   -4.26620
261880.0000   -4.92593
261920.0000   -4.66568
261960.0000   -4.98280
262000.0000   -4.39613
262040.0000   -4.67679
262080.0000   -5.54503
262120.0000   -4.93235
262160.0000   -5.22767
262200.0000   -5.16921
262240.0000   -5.68679
262280.0000   -4.61070
262320.0000   -5.62871
262360.0000   -4.58309
262400.0000   -4.69177
262440.0000   -4.78863
262480.0000   -5.26185
262520.0000   -4.83969
262560.0000   -5.58121
262600.0000   -4.94578
262640.0000   -5.97504
262680.0000   -4.95856
262720.0000   -4.55600
262760.0000   -5.06857
262800.0000   -4.37723
262840.0000   -4.50611
262880.0000   -4.93084
262920.0000   -4.28009
262960.0000   -4.90714
263000.0000   -4.86531
263040.0000   -4.91149
263080.0000   -4.81215
263120.0000   -4.35281
263160.0000   -4.08997
263200.0000   -4.52130
263240.0000   -3.67580
263280.0000   -4.74744
263320.0000   -4.44217
263360.0000   -3.77775
263400.0000   -4.84916
263440.0000   -5.30740
263480.0000   -4.52565
263520.0000   -4.98860
263560.0000   -4.67543
263600.0000   -5.11431
263640.0000   -5.09604
263680.0000   -5.82913
263720.0000   -5.59660
263760.0000   -5.87091
263800.0000   -5.75854
263840.0000   -6.12163
263880.0000   -5.58311
263920.0000   -5.20851
263960.0000   -4.86498
264000.0000   -5.64167
264040.0000   -4.79747
264080.0000   -5.14217
264120.0000   -5.48687
264160.0000   -4.19984
264200.0000   -6.22022
264240.0000   -5.06198
264280.0000   -4.19978
264320.0000   -4.93807
264360.0000   -5.60459
264400.0000   -5.51091
264440.0000   -4.70421
264480.0000   -4.15931
264520.0000   -4.98144
264560.0000   -4.81676
264600.0000   -4.90764
264640.0000   -5.60270
264680.0000   -5.66566
264720.0000   -4.17648
264760.0000   -4.68976
264800.0000   -4.72772
264840.0000   -4.65887
264880.0000   -4.95524
264920.0000   -5.55589
264960.0000   -5.71799
265000.0000   -6.21686
265040.0000   -5.37941
265080.0000   -4.51430
265120.0000   -5.85849
265160.0000   -5.30781
265200.0000   -5.38109
265240.0000   -4.83402
265280.0000   -5.93699
265320.0000   -5.20842
265360.0000   -4.30160
265400.0000   -5.46848
265440.0000   -5.23452
265480.0000   -4.77888
265520.0000   -5.19173
265560.0000   -5.28853
265600.0000   -5.72441
265640.0000   -6.18314
265680.0000   -6.22044
265720.0000   -5.61595
265760.0000   -4.83207
265800.0000   -5.51539
265840.0000   -5.42730
265880.0000   -4.92321
265920.0000   -5.18084
265960.0000   -5.28568
266000.0000   -4.93344
266040.0000   -4.68616
266080.0000   -6.04520
266120.0000   -5.30502
266160.0000   -4.80499
266200.0000   -4.94290
266240.0000   -5.79030
266280.0000   -5.13199
266320.0000   -5.23368
266360.0000   -5.26430
266400.0000   -4.84902
266440.0000   -4.81272
266480.0000   -6.07648
266520.0000   -5.26314
266560.0000   -4.79625
266600.0000   -5.22301
266640.0000   -6.24405
266680.0000   -4.96750
266720.0000   -5.14431
266760.0000   -4.71863
266800.0000   -5.09847
266840.0000   -4.28262
266880.0000   -4.84967
266920.0000   -5.39698
266960.0000   -4.96919
267000.0000   -4.83889
267040.0000   -5.42338
267080.0000   -5.50118
267120.0000   -4.56930
267160.0000   -4.91056
267200.0000   -4.61493
267240.0000   -5.14956
267280.0000   -4.96417
267320.0000   -5.16135
267360.0000   -5.08302
267400.0000   -5.01933
267440.0000   -5.24853
267480.0000   -4.47821
267520.0000   -3.84977
267560.0000   -4.78291
267600.0000   -4.45237
267640.0000   -3.98106
267680.0000   -3.72549
267720.0000   -4.75675
267760.0000   -4.75484
267800.0000   -4.40410
267840.0000   -3.98917
267880.0000   -4.80843
267920.0000   -4.89275
267960.0000   -4.72903
268000.0000   -4.68801
268040.0000   -4.58320
268080.0000   -5.20513
268120.0000   -4.83279
268160.0000   -4.60210
268200.0000   -4.53959
268240.0000   -4.94594
268280.0000   -4.76373
268320.0000   -4.44386
268360.0000   -4.77642
268400.0000   -5.79175
268440.0000   -5.72530
268480.0000   -4.63460
268520.0000   -4.50289
268560.0000   -4.19168
268600.0000   -5.34648
268640.0000   -5.10613
268680.0000   -5.59521
268720.0000   -4.38136
268760.0000   -5.02831
268800.0000   -4.75139
268840.0000   -5.13364
268880.0000   -5.20051
268920.0000   -4.65165
268960.0000   -4.94479
269000.0000   -5.04554
269040.0000   -4.43711
269080.0000   -5.15925
269120.0000   -4.96150
269160.0000   -5.38948
269200.0000   -5.70938
269240.0000   -5.24401
269280.0000   -5.11926
269320.0000   -5.12006
269360.0000   -5.31123
269400.0000   -5.28232
269440.0000   -5.04255
269480.0000   -5.54383
269520.0000   -5.20734
269560.0000   -4.85888
269600.0000   -4.91888
269640.0000   -5.62637
269680.0000   -6.00874
269720.0000   -5.39415
269760.0000   -5.03765
269800.0000   -3.63547
269840.0000   -4.83825
269880.0000   -5.06021
269920.0000   -5.56071
269960.0000   -4.63004
270000.0000   -5.37228
270040.0000   -3.73912
270080.0000   -5.06642
270120.0000   -5.72830
270160.0000   -5.90168
270200.0000   -5.43570
270240.0000   -5.26525
270280.0000   -4.52316
270320.0000   -5.01441
270360.0000   -5.16491
270400.0000   -4.98982
270440.0000   -4.63244
270480.0000   -5.25725
270520.0000   -5.06853
270560.0000   -5.24625
270600.0000   -4.88819
270640.0000   -5.52578
270680.0000   -5.17702
270720.0000   -5.28342
270760.0000   -5.24936
270800.0000   -5.74916
270840.0000   -4.85740
270880.0000   -4.39882
270920.0000   -4.16864
270960.0000   -4.44585
271000.0000   -3.68701
271040.0000   -4.56143
271080.0000   -4.68178
271120.0000   -4.26945
271160.0000   -4.06526
271200.0000   -3.95227
271240.0000   -3.25599
271280.0000   -4.01669
271320.0000   -4.04855
271360.0000   -4.43346
271400.0000   -5.13352
271440.0000   -4.41003
271480.0000   -3.25752
271520.0000   -4.88594
271560.0000   -4.44429
271600.0000   -4.62055
271640.0000   -5.30020
271680.0000   -4.70099
271720.0000   -4.63531
271760.0000   -4.94825
271800.0000   -4.17913
271840.0000   -4.67458
271880.0000   -4.55618
271920.0000   -5.31015
271960.0000   -4.43451
272000.0000   -3.98773
272040.0000   -5.73599
272080.0000   -4.72964
272120.0000   -5.48029
272160.0000   -5.54390
272200.0000   -4.46451
272240.0000   -4.49754
272280.0000   -5.28582
272320.0000   -4.13818
272360.0000   -5.38523
272400.0000   -4.31234
272440.0000   -5.02406
272480.0000   -5.08525
272520.0000   -4.55048
272560.0000   -4.18554
272600.0000   -4.91626
272640.0000   -5.64644
272680.0000   -4.65274
272720.0000   -5.06516
272760.0000   -4.76978
272800.0000   -4.73583
272840.0000   -4.46978
272880.0000   -4.99130
272920.0000   -5.22986
272960.0000   -4.78663
273000.0000   -4.41831
273040.0000   -4.61257
273080.0000   -4.39809
273120.0000   -4.65582
273160.0000   -5.08054
273200.0000   -5.16364
273240.0000   -4.92874
273280.0000   -5.06700
273320.0000   -5.32646
273360.0000   -4.71059
273400.0000   -5.21619
273440.0000   -4.62007
273480.0000   -4.57101
273520.0000   -4.65450
273560.0000   -3.79380
273600.0000   -5.10847
273640.0000   -4.07229
273680.0000   -5.07218
273720.0000   -4.04833
273760.0000   -4.78700
273800.0000   -4.29134
273840.0000   -4.29796
273880.0000   -4.65335
273920.0000   -3.65153
273960.0000   -4.31071
274000.0000   -4.02860
274040.0000   -4.22724
274080.0000   -5.41319
274120.0000   -4.42218
274160.0000   -4.52175
274200.0000   -5.02271
274240.0000   -4.43045
274280.0000   -3.96001
274320.0000   -2.70390
274360.0000   -3.52174
274400.0000   -3.74120
274440.0000   -4.17426
274480.0000   -3.86370
274520.0000   -3.50251
274560.0000   -4.35996
274600.0000   -2.79719
274640.0000   -3.78304
274680.0000   -3.19873
274720.0000   -3.86514
274760.0000   -3.49334
274800.0000   -3.55348
274840.0000   -3.54756
274880.0000   -3.59969
274920.0000   -4.46679
274960.0000   -3.78191
275000.0000   -3.98437
275040.0000   -3.39174
275080.0000   -3.53334
275120.0000   -3.61752
275160.0000   -3.78203
275200.0000   -4.45671
275240.0000   -5.10915
275280.0000   -4.65114
275320.0000   -3.84628
275360.0000   -4.00165
275400.0000   -3.93126
275440.0000   -4.40138
275480.0000   -3.91425
275520.0000   -3.41491
275560.0000   -3.62250
275600.0000   -4.59289
275640.0000   -3.31154
275680.0000   -3.45448
275720.0000   -3.73069
275760.0000   -4.65188
275800.0000   -4.47777
275840.0000   -4.97439
275880.0000   -3.22462
275920.0000   -4.20170
275960.0000   -4.11063
276000.0000   -3.81036
276040.0000   -4.35649
276080.0000   -3.78159
276120.0000   -3.87435
276160.0000   -3.98701
276200.0000   -3.88068
276240.0000   -4.70409
276280.0000   -4.02365
276320.0000   -4.56877
276360.0000   -4.72911
276400.0000   -4.30360
276440.0000   -5.18090
276480.0000   -4.26452
276520.0000   -5.23105
276560.0000   -4.88836
276600.0000   -5.81428
276640.0000   -5.35915
276680.0000   -5.38834
276720.0000   -4.44411
276760.0000   -4.63748
276800.0000   -4.92651
276840.0000   -4.98745
276880.0000   -4.21027
276920.0000   -4.96977
276960.0000   -4.99431
277000.0000   -4.89640
277040.0000   -4.26543
277080.0000   -5.11764
277120.0000   -5.38109
277160.0000   -5.02652
277200.0000   -5.14129
277240.0000   -5.37288
277280.0000   -4.07052
277320.0000   -4.82374
277360.0000   -4.87049
277400.0000   -4.94538
277440.0000   -5.44060
277480.0000   -5.56492
277520.0000   -5.51626
277560.0000   -6.61355
277600.0000   -5.25202
277640.0000   -4.59728
277680.0000   -4.98988
277720.0000   -4.89252
277760.0000   -5.80679
277800.0000   -5.06567
277840.0000   -4.83336
277880.0000   -5.09085
277920.0000   -5.83782
277960.0000   -4.26256
278000.0000   -4.90343
278040.0000   -5.38930
278080.0000   -5.31911
278120.0000   -5.27392
278160.0000   -5.25299
278200.0000   -4.62465
278240.0000   -4.92532
278280.0000   -5.07647
278320.0000   -5.26231
278360.0000   -4.93991
278400.0000   -4.90424
278440.0000   -4.88521
278480.0000   -4.34170
278520.0000   -4.40017
278560.0000   -3.66322
278600.0000   -3.21917
278640.0000   -4.08284
278680.0000   -4.30085
278720.0000   -4.69589
278760.0000   -5.20680
278800.0000   -4.63911
278840.0000   -4.41538
278880.0000   -5.03047
278920.0000   -5.47597
278960.0000   -5.15226
279000.0000   -5.35218
279040.0000   -5.68490
279080.0000   -5.35979
279120.0000   -4.99324
279160.0000   -4.64853
279200.0000   -6.35268
279240.0000   -4.80689
279280.0000   -5.75409
279320.0000   -6.18597
279360.0000   -5.84377
279400.0000   -5.58759
279440.0000   -4.50672
279480.0000   -5.19748
279520.0000   -4.84541
279560.0000   -5.24026
279600.0000   -5.14442
279640.0000   -5.35014
279680.0000   -5.50222
279720.0000   -6.22457
279760.0000   -5.24190
279800.0000   -5.47084
279840.0000   -5.17300
279880.0000   -5.02441
279920.0000   -5.51469
279960.0000   -6.25054
280000.0000   -5.94771
280040.0000   -5.33271
280080.0000   -4.71915
280120.0000   -5.89272
280160.0000   -5.50951
280200.0000   -4.60361
280240.0000   -5.41938
280280.0000   -5.11413
280320.0000   -4.90063
280360.0000   -4.72394
280400.0000   -5.05339
280440.0000   -5.48494
280480.0000   -5.88301
280520.0000   -5.09364
280560.0000   -4.38730
280600.0000   -4.30965
280640.0000   -5.00681
280680.0000   -5.43592
280720.0000   -4.57806
280760.0000   -4.90671
280800.0000   -5.24951
280840.0000   -4.86091
280880.0000   -4.74678
280920.0000   -5.14491
280960.0000   -4.68089
281000.0000   -4.52862
281040.0000   -4.86982
281080.0000   -4.55883
281120.0000   -5.14509
281160.0000   -5.13789
281200.0000   -4.88042
281240.0000   -5.26817
281280.0000   -5.64822
281320.0000   -4.94492
281360.0000   -5.14220
281400.0000   -5.54788
281440.0000   -4.66260
281480.0000   -5.54770
281520.0000   -5.16370
281560.0000   -6.33046
281600.0000   -4.62087
281640.0000   -5.31592
281680.0000   -5.56163
281720.0000   -5.31491
281760.0000   -5.70918
281800.0000   -5.85491
281840.0000   -6.42533
281880.0000   -5.43890
281920.0000   -5.04032
281960.0000   -5.15465
282000.0000   -5.82720
282040.0000   -5.54230
282080.0000   -5.38077
282120.0000   -4.77293
282160.0000   -4.86512
282200.0000   -4.40384
282240.0000   -4.48669
282280.0000   -4.70946
282320.0000   -5.28762
282360.0000   -5.17689
282400.0000   -4.29564
282440.0000   -4.47812
282480.0000   -4.28012
282520.0000   -5.69730
282560.0000   -4.30502
282600.0000   -4.96191
282640.0000   -4.92915
282680.0000   -5.45607
282720.0000   -4.97121
282760.0000   -5.13525
282800.0000   -5.00411
282840.0000   -5.15533
282880.0000   -5.63786
282920.0000   -5.87742
282960.0000   -5.16192
283000.0000   -5.54205
283040.0000   -5.34735
283080.0000   -6.17587
283120.0000   -4.26604
283160.0000   -4.75969
283200.0000   -3.92595
283240.0000   -5.00047
283280.0000   -4.65819
283320.0000   -4.47530
283360.0000   -4.90617
283400.0000   -4.75276
283440.0000   -4.97624
283480.0000   -4.80693
283520.0000   -5.26792
283560.0000   -5.21003
283600.0000   -4.21476
283640.0000   -5.17646
283680.0000   -4.18515
283720.0000   -5.01765
283760.0000   -5.65431
283800.0000   -4.50135
283840.0000   -5.41538
283880.0000   -3.91036
283920.0000   -4.54414
283960.0000   -4.99873
284000.0000   -4.52177
284040.0000   -5.13671
284080.0000   -5.31607
284120.0000   -4.53686
284160.0000   -4.43928
284200.0000   -4.62247
284240.0000   -4.83057
284280.0000   -4.57043
284320.0000   -3.79896
284360.0000   -4.92153
284400.0000   -5.11736
284440.0000   -5.17113
284480.0000   -5.24255
284520.0000   -4.31098
284560.0000   -5.79304
284600.0000   -5.04605
284640.0000   -5.84931
284680.0000   -6.36270
284720.0000   -5.06254
284760.0000   -6.13817
284800.0000   -6.06619
284840.0000   -5.55325
284880.0000   -4.92701
284920.0000   -5.00191
284960.0000   -5.77768
285000.0000   -6.09035
285040.0000   -4.93709
285080.0000   -4.57296
285120.0000   -5.03466
285160.0000   -5.29438
285200.0000   -6.06545
285240.0000   -5.26411
285280.0000   -5.37491
285320.0000   -5.23548
285360.0000   -5.60672
285400.0000   -5.78349
285440.0000   -6.52404
285480.0000   -5.98655
285520.0000   -4.72702
285560.0000   -4.94002
285600.0000   -5.07692
285640.0000   -5.64438
285680.0000   -5.90419
285720.0000   -5.89315
285760.0000   -6.03964
285800.0000   -5.11517
285840.0000   -5.72137
285880.0000   -4.69629
285920.0000   -4.81553
285960.0000   -4.27591
286000.0000   -5.64253
286040.0000   -5.21858
286080.0000   -4.08431
286120.0000   -4.92047
286160.0000   -4.69369
286200.0000   -4.91990
286240.0000   -4.46625
286280.0000   -4.90995
286320.0000   -4.98315
286360.0000   -5.48281
286400.0000   -5.34122
286440.0000   -5.44843
286480.0000   -5.90679
286520.0000   -6.09710
286560.0000   -5.38724
286600.0000   -5.77899
286640.0000   -4.95017
286680.0000   -5.25709
286720.0000   -4.65017
286760.0000   -5.06518
286800.0000   -5.48231
286840.0000   -5.20419
286880.0000   -5.84656
286920.0000   -5.87883
286960.0000   -5.73076
287000.0000   -6.20636
287040.0000   -5.83437
287080.0000   -4.31514
287120.0000   -5.59078
287160.0000   -5.35830
287200.0000   -4.58034
287240.0000   -5.63519
287280.0000   -4.97672
287320.0000   -5.27522
287360.0000   -5.41215
287400.0000   -5.51292
287440.0000   -5.58381
287480.0000   -5.19584
287520.0000   -5.19419
287560.0000   -5.40230
287600.0000   -5.01630
287640.0000   -4.97735
287680.0000   -6.16927
287720.0000   -5.78745
287760.0000   -5.84810
287800.0000   -5.95370
287840.0000   -5.61073
287880.0000   -6.11274
287920.0000   -5.53839
287960.0000   -5.29452
288000.0000   -5.70738
288040.0000   -5.55060
288080.0000   -5.31893
288120.0000   -5.28220
288160.0000   -4.87778
288200.0000   -5.39196
288240.0000   -4.94290
288280.0000   -4.28684
288320.0000   -5.36901
288360.0000   -4.99586
288400.0000   -4.76573
288440.0000   -5.24396
288480.0000   -5.11231
288520.0000   -5.95836
288560.0000   -5.11524
288600.0000   -4.96911
288640.0000   -5.51743
288680.0000   -5.23340
288720.0000   -5.30290
288760.0000   -5.13748
288800.0000   -4.73630
288840.0000   -4.92137
288880.0000   -4.93042
288920.0000   -4.80976
288960.0000   -5.44258
289000.0000   -4.58843
289040.0000   -4.34063
289080.0000   -3.63288
289120.0000   -4.59434
289160.0000   -4.63626
289200.0000   -3.89824
289240.0000   -4.37947
289280.0000   -5.09982
289320.0000   -4.94381
289360.0000   -4.78132
289400.0000   -5.06845
289440.0000   -4.78791
289480.0000   -4.90161
289520.0000   -4.61956
289560.0000   -4.82683
289600.0000   -5.61403
289640.0000   -5.41943
289680.0000   -6.34383
289720.0000   -6.01900
289760.0000   -5.06880
289800.0000   -6.06253
289840.0000   -5.60006
289880.0000   -5.22295
289920.0000   -4.85116
289960.0000   -4.84401
290000.0000   -5.64349
290040.0000   -5.38145
290080.0000   -6.31560
290120.0000   -5.58964
290160.0000   -4.81358
290200.0000   -5.54142
290240.0000   -5.56756
290280.0000   -6.08914
290320.0000   -5.83343
290360.0000   -5.84790
290400.0000   -6.01925
290440.0000   -5.51645
290480.0000   -5.38586
290520.0000   -4.86431
290560.0000   -5.85634
290600.0000   -4.74940
290640.0000   -5.26445
290680.0000   -5.87987
290720.0000   -5.57870
290760.0000   -5.74847
290800.0000   -5.56237
290840.0000   -4.96332
290880.0000   -5.74669
290920.0000   -5.27634
290960.0000   -5.10905
291000.0000   -5.39058
291040.0000   -5.10387
291080.0000   -5.58795
291120.0000   -6.29472
291160.0000   -5.80602
291200.0000   -5.89249
291240.0000   -5.45080
291280.0000   -4.60422
291320.0000   -5.11369
291360.0000   -5.40323
291400.0000   -5.79512
291440.0000   -6.55311
291480.0000   -5.13904
291520.0000   -5.65739
291560.0000   -5.98817
291600.0000   -5.03092
291640.0000   -4.50564
291680.0000   -4.38505
291720.0000   -5.45256
291760.0000   -5.30517
291800.0000   -5.56419
291840.0000   -5.84681
291880.0000   -5.87840
291920.0000   -6.91263
291960.0000   -5.38652
292000.0000   -5.67913
292040.0000   -6.26481
292080.0000   -5.13626
292120.0000   -5.35708
292160.0000   -6.14150
292200.0000   -5.92188
292240.0000   -4.99634
292280.0000   -5.76210
292320.0000   -5.59668
292360.0000   -5.21907
292400.0000   -5.90931
292440.0000   -6.03465
292480.0000   -5.87567
292520.0000   -5.39910
292560.0000   -6.21324
292600.0000   -4.57750
292640.0000   -4.81313
292680.0000   -5.71866
292720.0000   -5.68129
292760.0000   -5.08860
292800.0000   -4.76010
292840.0000   -5.84323
292880.0000   -5.44623
292920.0000   -6.27992
292960.0000   -6.04811
293000.0000   -5.12535
293040.0000   -6.05502
293080.0000   -5.79016
293120.0000   -6.17712
293160.0000   -4.24269
293200.0000   -5.32435
293240.0000   -6.30209
293280.0000   -5.83270
293320.0000   -5.69695
293360.0000   -6.06114
293400.0000   -5.41875
293440.0000   -4.99097
293480.0000   -5.63292
293520.0000   -4.90335
293560.0000   -4.60059
293600.0000   -5.42485
293640.0000   -5.36030
293680.0000   -4.65284
293720.0000   -5.32402
293760.0000   -5.15425
293800.0000   -6.18850
293840.0000   -6.55996
293880.0000   -5.87999
293920.0000   -5.39983
293960.0000   -5.45603
294000.0000   -6.96962
294040.0000   -5.38515
294080.0000   -6.52721
294120.0000   -5.98301
294160.0000   -5.92160
294200.0000   -6.78855
294240.0000   -6.11899
294280.0000   -5.67095
294320.0000   -5.79062
294360.0000   -5.67775
294400.0000   -4.58339
294440.0000   -5.51113
294480.0000   -5.58099
294520.0000   -5.46837
294560.0000   -6.54856
294600.0000   -5.70178
294640.0000   -5.77746
294680.0000   -6.62815
294720.0000   -5.38564
294760.0000   -5.48237
294800.0000   -5.89120
294840.0000   -4.66412
294880.0000   -5.08924
294920.0000   -4.58779
294960.0000   -4.81020
295000.0000   -5.00671
295040.0000   -6.55698
295080.0000   -6.47289
295120.0000   -5.54711
295160.0000   -6.11355
295200.0000   -6.12914
295240.0000   -5.70119
295280.0000   -7.17481
295320.0000   -6.08654
295360.0000   -6.53965
295400.0000   -5.83557
295440.0000   -6.33746
295480.0000   -6.97190
295520.0000   -5.96894
295560.0000   -5.34082
295600.0000   -5.14003
295640.0000   -4.87496
295680.0000   -4.29358
295720.0000   -4.41742
295760.0000   -5.57834
295800.0000   -5.81519
295840.0000   -5.67759
295880.0000   -5.80086
295920.0000   -6.35244
295960.0000   -6.76234
296000.0000   -5.90118
296040.0000   -6.15942
296080.0000   -4.78063
296120.0000   -6.25452
296160.0000   -6.07235
296200.0000   -5.04163
296240.0000   -6.05699
296280.0000   -6.34981
296320.0000   -6.22191
296360.0000   -6.97463
296400.0000   -6.99316
296440.0000   -5.94653
296480.0000   -5.95477
296520.0000   -5.26093
296560.0000   -5.80153
296600.0000   -6.16643
296640.0000   -5.38771
296680.0000   -5.39926
296720.0000   -6.32205
296760.0000   -6.39860
296800.0000   -6.26341
296840.0000   -5.53034
296880.0000   -5.46036
296920.0000   -4.99465
296960.0000   -6.04208
297000.0000   -5.88286
297040.0000   -5.41777
297080.0000   -5.14491
297120.0000   -5.39249
297160.0000   -4.26163
297200.0000   -4.27512
297240.0000   -5.15999
297280.0000   -5.27172
297320.0000   -5.84591
297360.0000   -5.69063
297400.0000   -4.89202
297440.0000   -5.79028
297480.0000   -4.85651
297520.0000   -5.39452
297560.0000   -5.59625
297600.0000   -6.12536
297640.0000   -5.90582
297680.0000   -5.49525
297720.0000   -5.23101
297760.0000   -5.54022
297800.0000   -6.57029
297840.0000   -6.12943
297880.0000   -5.26770
297920.0000   -5.19867
297960.0000   -5.96654
298000.0000   -6.69849
298040.0000   -6.26966
298080.0000   -5.93291
298120.0000   -6.53922
298160.0000   -6.38383
298200.0000   -4.54963
298240.0000   -5.35736
298280.0000   -5.62115
298320.0000   -6.10331
298360.0000   -5.04997
298400.0000   -5.59699
298440.0000   -6.11632
298480.0000   -5.42854
298520.0000   -6.20477
298560.0000   -6.17601
298600.0000   -6.02794
298640.0000   -5.19666
298680.0000   -5.16217
298720.0000   -5.84199
298760.0000   -6.05960
298800.0000   -5.52706
298840.0000   -5.17047
298880.0000   -5.74036
298920.0000   -5.89967
298960.0000   -6.02432
299000.0000   -5.85363
299040.0000   -6.81624
299080.0000   -5.68384
299120.0000   -6.58489
299160.0000   -6.91019
299200.0000   -6.22896
299240.0000   -6.44550
299280.0000   -5.35458
299320.0000   -5.94198
299360.0000   -6.64304
299400.0000   -6.16334
299440.0000   -5.27613
299480.0000   -5.91644
299520.0000   -5.68055
299560.0000   -4.93325
299600.0000   -5.79233
299640.0000   -5.70883
299680.0000   -6.09184
299720.0000   -5.22575
299760.0000   -6.00162
299800.0000   -5.76315
299840.0000   -4.68239
299880.0000   -4.76545
299920.0000   -5.43230
299960.0000   -4.48286
300000.0000   -4.82566
300040.0000   -4.62895
300080.0000   -4.28395
300120.0000   -5.43393
300160.0000   -4.75108
300200.0000   -5.86586
300240.0000   -5.30382
300280.0000   -4.92505
300320.0000   -6.12163
300360.0000   -5.01785
300400.0000   -4.99195
300440.0000   -5.34327
300480.0000   -6.95681
300520.0000   -5.71730
300560.0000   -5.63855
300600.0000   -5.85151
300640.0000   -4.78280
300680.0000   -5.17161
300720.0000   -5.54435
300760.0000   -6.06142
300800.0000   -5.74922
300840.0000   -5.74830
300880.0000   -5.40976
300920.0000   -6.07247
300960.0000   -5.34346
301000.0000   -5.35175
301040.0000   -6.47617
301080.0000   -5.40812
301120.0000   -6.69952
301160.0000   -6.52811
301200.0000   -6.06042
301240.0000   -5.06011
301280.0000   -5.18746
301320.0000   -5.08210
301360.0000   -6.01011
301400.0000   -5.82081
301440.0000   -5.97294
301480.0000   -6.42040
301520.0000   -6.20692
301560.0000   -6.05655
301600.0000   -6.09443
301640.0000   -5.76636
301680.0000   -5.67217
301720.0000   -5.80324
301760.0000   -6.02296
301800.0000   -5.50859
301840.0000   -5.89804
301880.0000   -6.03634
301920.0000   -6.08641
301960.0000   -5.93569
302000.0000   -6.16468
302040.0000   -6.67747
302080.0000   -5.12512
302120.0000   -5.28293
302160.0000   -6.22927
302200.0000   -5.56538
302240.0000   -4.68872
302280.0000   -5.03268
302320.0000   -5.77972
302360.0000   -5.32462
302400.0000   -5.29342
302440.0000   -5.76968
302480.0000   -5.61367
302520.0000   -5.70298
302560.0000   -5.09949
302600.0000   -4.98709
302640.0000   -5.41230
302680.0000   -5.23354
302720.0000   -5.83218
302760.0000   -5.77217
302800.0000   -5.70265
302840.0000   -5.95360
302880.0000   -5.71799
302920.0000   -5.20653
302960.0000   -5.89086
303000.0000   -5.24504
303040.0000   -4.81514
303080.0000   -5.72721
303120.0000   -5.22429
303160.0000   -6.09399
303200.0000   -6.02669
303240.0000   -6.05443
303280.0000   -5.68747
303320.0000   -5.97265
303360.0000   -6.23230
303400.0000   -5.22390
303440.0000   -5.27293
303480.0000   -5.00523
303520.0000   -5.40625
303560.0000   -5.16345
303600.0000   -5.32417
303640.0000   -5.35327
303680.0000   -6.00206
303720.0000   -5.46798
303760.0000   -6.62546
303800.0000   -6.01444
303840.0000   -6.53772
303880.0000   -6.04861
303920.0000   -5.78100
303960.0000   -5.75650
304000.0000   -4.97611
304040.0000   -5.34547
304080.0000   -5.12592
304120.0000   -5.62574
304160.0000   -4.57813
304200.0000   -4.40298
304240.0000   -6.06810
304280.0000   -4.25809
304320.0000   -4.83064
304360.0000   -4.64595
304400.0000   -6.19405
304440.0000   -6.87724
304480.0000   -6.14784
304520.0000   -6.09194
304560.0000   -4.68173
304600.0000   -4.42316
304640.0000   -5.22067
304680.0000   -4.93096
304720.0000   -4.99337
304760.0000   -5.66021
304800.0000   -5.26825
304840.0000   -5.45012
304880.0000   -4.41702
304920.0000   -4.94645
304960.0000   -5.15563
305000.0000   -5.20919
305040.0000   -4.65365
305080.0000   -4.80971
305120.0000   -5.60199
305160.0000   -4.84256
305200.0000   -6.15948
305240.0000   -5.20711
305280.0000   -4.85361
305320.0000   -4.93085
305360.0000   -4.94612
305400.0000   -5.35852
305440.0000   -6.31871
305480.0000   -5.71979
305520.0000   -4.96753
305560.0000   -5.01055
305600.0000   -5.17956
305640.0000   -5.40826
305680.0000   -5.84686
305720.0000   -5.53536
305760.0000   -5.05354
305800.0000   -4.47068
305840.0000   -5.65118
305880.0000   -5.38530
305920.0000   -4.75292
305960.0000   -5.12729
306000.0000   -4.66718
306040.0000   -4.90125
306080.0000   -5.62726
306120.0000   -5.09238
306160.0000   -4.60720
306200.0000   -5.05748
306240.0000   -5.64238
306280.0000   -5.63780
306320.0000   -4.85826
306360.0000   -5.41636
306400.0000   -5.33694
306440.0000   -5.30307
306480.0000   -6.04640
306520.0000   -4.89517
306560.0000   -4.92674
306600.0000   -4.73514
306640.0000   -5.75212
306680.0000   -5.38662
306720.0000   -5.48587
306760.0000   -5.27528
306800.0000   -5.27484
306840.0000   -4.70019
306880.0000   -4.87346
306920.0000   -5.03823
306960.0000   -4.47948
307000.0000   -4.51687
307040.0000   -5.07902
307080.0000   -4.98357
307120.0000   -5.20086
307160.0000   -5.33497
307200.0000   -5.31631
307240.0000   -5.46013
307280.0000   -5.18504
307320.0000   -4.92406
307360.0000   -6.22442
307400.0000   -5.25032
307440.0000   -4.83803
307480.0000   -4.32642
307520.0000   -5.16039
307560.0000   -4.47098
307600.0000   -5.06529
307640.0000   -5.22801
307680.0000   -6.04295
307720.0000   -5.38514
307760.0000   -4.75394
307800.0000   -4.22988
307840.0000   -5.57988
307880.0000   -5.23900
307920.0000   -5.42954
307960.0000   -4.29282
308000.0000   -4.66331
308040.0000   -4.35409
308080.0000   -3.78927
308120.0000   -4.32936
308160.0000   -4.92451
308200.0000   -5.00242
308240.0000   -5.70797
308280.0000   -5.38495
308320.0000   -4.39513
308360.0000   -3.97292
308400.0000   -5.05881
308440.0000   -4.64682
308480.0000   -3.98199
308520.0000   -4.03841
308560.0000   -4.61650
308600.0000   -4.66098
308640.0000   -3.68478
308680.0000   -3.96390
308720.0000   -4.23389
308760.0000   -4.52820
308800.0000   -4.03396
308840.0000   -5.14979
308880.0000   -4.71480
308920.0000   -4.73405
308960.0000   -5.68242
309000.0000   -5.25645
309040.0000   -5.52562
309080.0000   -5.41575
309120.0000   -5.48332
309160.0000   -5.43309
309200.0000   -5.71967
309240.0000   -5.65645
309280.0000   -5.94932
309320.0000   -5.43336
309360.0000   -5.04834
309400.0000   -5.24969
309440.0000   -4.92859
309480.0000   -5.91325
309520.0000   -5.62799
309560.0000   -5.69237
309600.0000   -5.25479
309640.0000   -3.78129
309680.0000   -5.84008
309720.0000   -5.21511
309760.0000   -5.06414
309800.0000   -5.17385
309840.0000   -4.64248
309880.0000   -5.42718
309920.0000   -4.84480
309960.0000   -5.24859
310000.0000   -5.75747
310040.0000   -4.94046
310080.0000   -5.88301
310120.0000   -5.55721
310160.0000   -5.39648
310200.0000   -5.67445
310240.0000   -4.93909
310280.0000   -5.62912
310320.0000   -4.95923
310360.0000   -5.15183
310400.0000   -4.95687
310440.0000   -5.55178
310480.0000   -4.98644
310520.0000   -4.97614
310560.0000   -4.75815
310600.0000   -5.11600
310640.0000   -5.67322
310680.0000   -5.88059
310720.0000   -4.98234
310760.0000   -5.27802
310800.0000   -4.68323
310840.0000   -4.93442
310880.0000   -4.16149
310920.0000   -4.32482
310960.0000   -4.63316
311000.0000   -4.67507
311040.0000   -5.19605
311080.0000   -4.82512
311120.0000   -5.26238
311160.0000   -4.55803
311200.0000   -4.09065
311240.0000   -5.11435
311280.0000   -5.59715
311320.0000   -4.02011
311360.0000   -5.16813
311400.0000   -5.30092
311440.0000   -5.34338
311480.0000   -4.81590
311520.0000   -5.33849
311560.0000   -5.09181
311600.0000   -5.18965
311640.0000   -4.02842
311680.0000   -4.31630
311720.0000   -4.24602
311760.0000   -4.15662
311800.0000   -4.57000
311840.0000   -4.68528
311880.0000   -5.91733
311920.0000   -4.94591
311960.0000   -4.77819
312000.0000   -4.99487
312040.0000   -5.52724
312080.0000   -5.08740
312120.0000   -5.09083
312160.0000   -4.71580
312200.0000   -5.03188
312240.0000   -4.35306
312280.0000   -4.94745
312320.0000   -4.90169
312360.0000   -4.99579
312400.0000   -5.09508
312440.0000   -5.07622
312480.0000   -4.77553
312520.0000   -5.11330
312560.0000   -4.59512
312600.0000   -4.66595
312640.0000   -4.73313
312680.0000   -4.69275
312720.0000   -4.45272
312760.0000   -4.30875
312800.0000   -4.67351
312840.0000   -5.07183
312880.0000   -5.43992
312920.0000   -5.37713
312960.0000   -5.09691
313000.0000   -5.01850
313040.0000   -4.92258
313080.0000   -4.48409
313120.0000   -5.12067
313160.0000   -4.68894
313200.0000   -4.18875
313240.0000   -4.30743
313280.0000   -4.34978
313320.0000   -4.72016
313360.0000   -5.32206
313400.0000   -4.48101
313440.0000   -5.90171
313480.0000   -4.69207
313520.0000   -4.61984
313560.0000   -4.09664
313600.0000   -4.06389
313640.0000   -5.25617
313680.0000   -4.29689
313720.0000   -4.78820
313760.0000   -4.41122
313800.0000   -3.41401
313840.0000   -4.55583
313880.0000   -4.01375
313920.0000   -4.12647
313960.0000   -4.68264
314000.0000   -5.42221
314040.0000   -4.66527
314080.0000   -4.26707
314120.0000   -4.79431
314160.0000   -4.12598
314200.0000   -4.73099
314240.0000   -4.16961
314280.0000   -5.22625
314320.0000   -4.63423
314360.0000   -4.47977
314400.0000   -4.57307
314440.0000   -4.00650
314480.0000   -4.31906
314520.0000   -3.74613
314560.0000   -4.09427
314600.0000   -4.19967
314640.0000   -4.54491
314680.0000   -4.04266
314720.0000   -4.13278
314760.0000   -4.46756
314800.0000   -4.07310
314840.0000   -5.33279
314880.0000   -4.24379
314920.0000   -5.23083
314960.0000   -4.45342
315000.0000   -4.44142
315040.0000   -4.87029
315080.0000   -4.68634
315120.0000   -5.03411
315160.0000   -4.88570
315200.0000   -3.71996
315240.0000   -3.95886
315280.0000   -4.91774
315320.0000   -5.98665
315360.0000   -4.77124
315400.0000   -4.80340
315440.0000   -4.68374
315480.0000   -5.18912
315520.0000   -5.32923
315560.0000   -4.72357
315600.0000   -5.58865
315640.0000   -4.08043
315680.0000   -4.08819
315720.0000   -4.47969
315760.0000   -4.41885
315800.0000   -4.69760
315840.0000   -4.82947
315880.0000   -5.14719
315920.0000   -4.41112
315960.0000   -5.27719
316000.0000   -4.02962
316040.0000   -5.22101
316080.0000   -4.21841
316120.0000   -4.08604
316160.0000   -4.22006
316200.0000   -4.15639
316240.0000   -3.45047
316280.0000   -4.04999
316320.0000   -4.44439
316360.0000   -4.45818
316400.0000   -5.26472
316440.0000   -4.47664
316480.0000   -4.50509
316520.0000   -4.85432
316560.0000   -4.61930
316600.0000   -5.38755
316640.0000   -4.94013
316680.0000   -5.04054
316720.0000   -4.46410
316760.0000   -4.78793
316800.0000   -4.94464
316840.0000   -4.64786
316880.0000   -5.17383
316920.0000   -5.56283
316960.0000   -5.11406
317000.0000   -5.28193
317040.0000   -4.96066
317080.0000   -4.65338
317120.0000   -4.23223
317160.0000   -4.13316
317200.0000   -3.93394
317240.0000   -4.53404
317280.0000   -4.03104
317320.0000   -5.61721
317360.0000   -5.35204
317400.0000   -4.60682
317440.0000   -3.89945
317480.0000   -3.49392
317520.0000   -4.15429
317560.0000   -5.17666
317600.0000   -4.67837
317640.0000   -4.89886
317680.0000   -4.96940
317720.0000   -4.69833
317760.0000   -4.29234
317800.0000   -4.00309
317840.0000   -4.44125
317880.0000   -5.80265
317920.0000   -5.09669
317960.0000   -4.62554
318000.0000   -4.56477
318040.0000   -3.65109
318080.0000   -3.92275
318120.0000   -4.61851
318160.0000   -4.75043
318200.0000   -3.81169
318240.0000   -3.86832
318280.0000   -5.05725
318320.0000   -4.63829
318360.0000   -4.75260
318400.0000   -5.05809
318440.0000   -4.59606
318480.0000   -4.77189
318520.0000   -4.44439
318560.0000   -4.53129
318600.0000   -4.67331
318640.0000   -4.42347
318680.0000   -4.69457
318720.0000   -5.41518
318760.0000   -5.27404
318800.0000   -4.80454
318840.0000   -4.84788
318880.0000   -5.15308
318920.0000   -4.99537
318960.0000   -4.75737
319000.0000   -6.10062
319040.0000   -4.39784
319080.0000   -4.53604
319120.0000   -5.57794
319160.0000   -5.30626
319200.0000   -5.03634
319240.0000   -4.45020
319280.0000   -4.22888
319320.0000   -4.01306
319360.0000   -3.74235
319400.0000   -4.08723
319440.0000   -4.19689
319480.0000   -4.55330
319520.0000   -4.76222
319560.0000   -4.50023
319600.0000   -4.78221
319640.0000   -4.15563
319680.0000   -4.83465
319720.0000   -3.98453
319760.0000   -4.78594
319800.0000   -3.90507
319840.0000   -4.84142
319880.0000   -4.97973
319920.0000   -4.97466
319960.0000   -3.87409
320000.0000   -4.18914
320040.0000   -4.59992
320080.0000   -4.69309
320120.0000   -4.25621
320160.0000   -4.21920
320200.0000   -4.67919
320240.0000   -4.33237
320280.0000   -4.01136
320320.0000   -4.39954
320360.0000   -3.49344
320400.0000   -3.76037
320440.0000   -3.95485
320480.0000   -4.76282
320520.0000   -3.18214
320560.0000   -3.62036
320600.0000   -2.96731
320640.0000   -4.01038
320680.0000   -4.09685
320720.0000   -3.87191
320760.0000   -4.43130
320800.0000   -3.80065
320840.0000   -4.23079
320880.0000   -4.28427
320920.0000   -5.09246
320960.0000   -5.29673
321000.0000   -4.37778
321040.0000   -4.22754
321080.0000   -4.65985
321120.0000   -5.01438
321160.0000   -3.71625
321200.0000   -4.19623
321240.0000   -4.14279
321280.0000   -4.65286
321320.0000   -3.67166
321360.0000   -3.96600
321400.0000   -4.28554
321440.0000   -4.32798
321480.0000   -5.49905
321520.0000   -5.30531
321560.0000   -4.57599
321600.0000   -4.22707
321640.0000   -4.73991
321680.0000   -4.81713
321720.0000   -4.33298
321760.0000   -5.28926
321800.0000   -4.21881
321840.0000   -4.18175
321880.0000   -4.12325
321920.0000   -4.28590
321960.0000   -3.79778
322000.0000   -4.34430
322040.0000   -4.47714
322080.0000   -5.18943
322120.0000   -4.08931
322160.0000   -3.38052
322200.0000   -3.72450
322240.0000   -3.99461
322280.0000   -4.07743
322320.0000   -4.34360
322360.0000   -4.73252
322400.0000   -4.57208
322440.0000   -4.24628
322480.0000   -3.90582
322520.0000   -4.45609
322560.0000   -5.43585
322600.0000   -5.61302
322640.0000   -5.49650
322680.0000   -4.48008
322720.0000   -5.21437
322760.0000   -5.68373
322800.0000   -5.27600
322840.0000   -4.89230
322880.0000   -5.50762
322920.0000   -5.60682
322960.0000   -4.78881
323000.0000   -5.50421
323040.0000   -5.02689
323080.0000   -4.94751
323120.0000   -3.90445
323160.0000   -4.77480
323200.0000   -4.37624
323240.0000   -4.96100
323280.0000   -4.37772
323320.0000   -4.31982
323360.0000   -4.61662
323400.0000   -5.56237
323440.0000   -5.57836
323480.0000   -5.91618
323520.0000   -5.20449
323560.0000   -4.42965
323600.0000   -5.10388
323640.0000   -4.63744
323680.0000   -4.84335
323720.0000   -5.75911
323760.0000   -5.17203
323800.0000   -4.09098
323840.0000   -4.02781
323880.0000   -3.75964
323920.0000   -4.32306
323960.0000   -3.95019
324000.0000   -4.19233
324040.0000   -4.51155
324080.0000   -3.76708
324120.0000   -4.69146
324160.0000   -4.41615
324200.0000   -4.67579
324240.0000   -3.61936
324280.0000   -3.23579
324320.0000   -4.43001
324360.0000   -4.52282
324400.0000   -3.80887
324440.0000   -3.61731
324480.0000   -4.48138
324520.0000   -4.56819
324560.0000   -5.03173
324600.0000   -4.92268
324640.0000   -4.71103
324680.0000   -5.08105
324720.0000   -4.79428
324760.0000   -4.97127
324800.0000   -4.27956
324840.0000   -4.63270
324880.0000   -4.46194
324920.0000   -5.21974
324960.0000   -4.85304
325000.0000   -5.22039
325040.0000   -5.33178
325080.0000   -4.75135
325120.0000   -4.91586
325160.0000   -4.04827
325200.0000   -5.38084
325240.0000   -4.51900
325280.0000   -5.90432
325320.0000   -4.57232
325360.0000   -5.46596
325400.0000   -5.69529
325440.0000   -4.70114
325480.0000   -4.14014
325520.0000   -4.34389
325560.0000   -4.20607
325600.0000   -4.11580
325640.0000   -4.87739
325680.0000   -4.36914
325720.0000   -5.04231
325760.0000   -4.90572
325800.0000   -5.09379
325840.0000   -4.79378
325880.0000   -4.72795
325920.0000   -3.68469
325960.0000   -4.02961
326000.0000   -4.66788
326040.0000   -4.48406
326080.0000   -5.27196
326120.0000   -4.78028
326160.0000   -4.01188
326200.0000   -4.40381
326240.0000   -4.58477
326280.0000   -4.63286
326320.0000   -5.04799
326360.0000   -4.92641
326400.0000   -4.14691
326440.0000   -4.47565
326480.0000   -4.72003
326520.0000   -5.04603
326560.0000   -4.81667
326600.0000   -4.78213
326640.0000   -5.99321
326680.0000   -5.67908
326720.0000   -4.75762
326760.0000   -5.17808
326800.0000   -4.58875
326840.0000   -4.72972
326880.0000   -5.34332
326920.0000   -5.11249
326960.0000   -4.15270
327000.0000   -4.60702
327040.0000   -4.34491
327080.0000   -4.83112
327120.0000   -4.90235
327160.0000   -5.19477
327200.0000   -5.17798
327240.0000   -4.44258
327280.0000   -5.26160
327320.0000   -5.35540
327360.0000   -4.80382
327400.0000   -5.63261
327440.0000   -4.07736
327480.0000   -4.63448
327520.0000   -4.77989
327560.0000   -4.87021
327600.0000   -4.86578
327640.0000   -5.12626
327680.0000   -4.18195
327720.0000   -4.23742
327760.0000   -4.33425
327800.0000   -4.29206
327840.0000   -4.96037
327880.0000   -5.27270
327920.0000   -5.15657
327960.0000   -5.39974
328000.0000   -4.68406
328040.0000   -4.89107
328080.0000   -4.52685
328120.0000   -4.50801
328160.0000   -4.49006
328200.0000   -4.17358
328240.0000   -5.15646
328280.0000   -4.79586
328320.0000   -4.18545
328360.0000   -3.99868
328400.0000   -3.63408
328440.0000   -4.66303
328480.0000   -4.25546
328520.0000   -3.34733
328560.0000   -5.30777
328600.0000   -4.57487
328640.0000   -4.28758
328680.0000   -4.95897
328720.0000   -4.44800
328760.0000   -5.12667
328800.0000   -4.44806
328840.0000   -4.74556
328880.0000   -3.90561
328920.0000   -4.57770
328960.0000   -4.75970
329000.0000   -4.97551
329040.0000   -5.30778
329080.0000   -4.75491
329120.0000   -4.25946
329160.0000   -4.11681
329200.0000   -4.08974
329240.0000   -3.72626
329280.0000   -4.45148
329320.0000   -4.09539
329360.0000   -3.91906
329400.0000   -4.48932
329440.0000   -3.56288
329480.0000   -3.74175
329520.0000   -3.38151
329560.0000   -3.66557
329600.0000   -3.49367
329640.0000   -4.18777
329680.0000   -4.84632
329720.0000   -4.98357
329760.0000   -4.61381
329800.0000   -4.93007
329840.0000   -4.53307
329880.0000   -5.22580
329920.0000   -4.42415
329960.0000   -3.88581
330000.0000   -4.16058
330040.0000   -3.85290
330080.0000   -5.01204
330120.0000   -4.22470
330160.0000   -4.52638
330200.0000   -3.68774
330240.0000   -5.19400
330280.0000   -5.12151
330320.0000   -4.74389
330360.0000   -4.92963
330400.0000   -4.33510
330440.0000   -4.87614
330480.0000   -5.09600
330520.0000   -5.05963
330560.0000   -4.84451
330600.0000   -5.05553
330640.0000   -4.76839
330680.0000   -4.96579
330720.0000   -5.62061
330760.0000   -5.84512
330800.0000   -5.05628
330840.0000   -4.47836
330880.0000   -4.69582
330920.0000   -4.74348
330960.0000   -5.28863
331000.0000   -4.69914
331040.0000   -3.71485
331080.0000   -4.29265
331120.0000   -5.04757
331160.0000   -4.39897
331200.0000   -4.78974
331240.0000   -4.59178
331280.0000   -4.58590
331320.0000   -5.44260
331360.0000   -4.47428
331400.0000   -5.19461
331440.0000   -4.51885
331480.0000   -5.43316
331520.0000   -4.51222
331560.0000   -5.06209
331600.0000   -4.04141
331640.0000   -4.65628
331680.0000   -4.86293
331720.0000   -4.97421
331760.0000   -4.63230
331800.0000   -5.65136
331840.0000   -4.99735
331880.0000   -5.77075
331920.0000   -5.43997
331960.0000   -4.47231
332000.0000   -4.55464
332040.0000   -4.11298
332080.0000   -5.58110
332120.0000   -4.94621
332160.0000   -5.92699
332200.0000   -5.58695
332240.0000   -5.12927
332280.0000   -5.59080
332320.0000   -5.52968
332360.0000   -5.11930
332400.0000   -5.16283
332440.0000   -5.55659
332480.0000   -5.53980
332520.0000   -5.12435
332560.0000   -5.64138
332600.0000   -5.36981
332640.0000   -4.88995
332680.0000   -5.65549
332720.0000   -5.32518
332760.0000   -4.61327
332800.0000   -5.32535
332840.0000   -5.53179
332880.0000   -5.61818
332920.0000   -4.43218
332960.0000   -6.06508
333000.0000   -5.15835
333040.0000   -5.69112
333080.0000   -6.03133
333120.0000   -5.01542
333160.0000   -6.62603
333200.0000   -5.51975
333240.0000   -6.11865
333280.0000   -5.20518
333320.0000   -4.52257
333360.0000   -5.22575
333400.0000   -5.41223
333440.0000   -6.17247
333480.0000   -5.47142
333520.0000   -5.28702
333560.0000   -4.89284
333600.0000   -5.59988
333640.0000   -5.42263
333680.0000   -4.90224
333720.0000   -4.96238
333760.0000   -5.30584
333800.0000   -5.62100
333840.0000   -4.91934
333880.0000   -4.71580
333920.0000   -4.93099
333960.0000   -4.56042
334000.0000   -5.24560
334040.0000   -5.32739
334080.0000   -5.37417
334120.0000   -5.37390
334160.0000   -5.84940
334200.0000   -5.50875
334240.0000   -4.55797
334280.0000   -5.23519
334320.0000   -4.42385
334360.0000   -5.52602
334400.0000   -4.71867
334440.0000   -4.68823
334480.0000   -4.77942
334520.0000   -5.12320
334560.0000   -4.15845
334600.0000   -4.14502
334640.0000   -5.32735
334680.0000   -4.98532
334720.0000   -4.66233
334760.0000   -5.33541
334800.0000   -5.32458
334840.0000   -5.76951
334880.0000   -5.97092
334920.0000   -4.88016
334960.0000   -5.76877
335000.0000   -5.47293
335040.0000   -5.59298
335080.0000   -5.04655
335120.0000   -5.78117
335160.0000   -5.44497
335200.0000   -5.10968
335240.0000   -5.10954
335280.0000   -4.78689
335320.0000   -5.06639
335360.0000   -4.59919
335400.0000   -4.48336
335440.0000   -4.79681
335480.0000   -5.13341
335520.0000   -4.75957
335560.0000   -4.30914
335600.0000   -4.03245
335640.0000   -5.21732
335680.0000   -5.40588
335720.0000   -4.20367
335760.0000   -4.77516
335800.0000   -4.91369
335840.0000   -5.29092
335880.0000   -4.13235
335920.0000   -4.79376
335960.0000   -5.35499
336000.0000   -5.86719
336040.0000   -4.59327
336080.0000   -5.42979
336120.0000   -5.39696
336160.0000   -5.94123
336200.0000   -4.75821
336240.0000   -5.80990
336280.0000   -5.63628
336320.0000   -4.76777
336360.0000   -5.41534
336400.0000   -4.85001
336440.0000   -4.99858
336480.0000   -4.71010
336520.0000   -4.80889
336560.0000   -4.83317
336600.0000   -4.61964
336640.0000   -4.28689
336680.0000   -4.79683
336720.0000   -4.99002
336760.0000   -5.04486
336800.0000   -4.73090
336840.0000   -4.52259
336880.0000   -3.98137
336920.0000   -5.06617
336960.0000   -3.96859
337000.0000   -4.90055
337040.0000   -4.38640
337080.0000   -4.19623
337120.0000   -4.93745
337160.0000   -5.40588
337200.0000   -4.72992
337240.0000   -4.84758
337280.0000   -5.24110
337320.0000   -6.25147
337360.0000   -5.02423
337400.0000   -4.83792
337440.0000   -5.87030
337480.0000   -5.27039
337520.0000   -4.61057
337560.0000   -5.36464
337600.0000   -4.67689
337640.0000   -4.14649
337680.0000   -6.00671
337720.0000   -4.67153
337760.0000   -5.21430
337800.0000   -5.51339
337840.0000   -4.74104
337880.0000   -4.64658
337920.0000   -5.20226
337960.0000   -4.88066
338000.0000   -4.72686
338040.0000   -3.97706
338080.0000   -4.63476
338120.0000   -4.65328
338160.0000   -3.59596
338200.0000   -5.04221
338240.0000   -4.41454
338280.0000   -4.23905
338320.0000   -5.01611
338360.0000   -4.56498
338400.0000   -4.56128
338440.0000   -4.71214
338480.0000   -4.55954
338520.0000   -3.54995
338560.0000   -4.52277
338600.0000   -4.74165
338640.0000   -4.41113
338680.0000   -3.77616
338720.0000   -3.40164
338760.0000   -3.26498
338800.0000   -3.91925
338840.0000   -4.62730
338880.0000   -4.26698
338920.0000   -3.80135
338960.0000   -4.08695
339000.0000   -3.90979
339040.0000   -4.31461
339080.0000   -4.29612
339120.0000   -3.86133
339160.0000   -4.46271
339200.0000   -3.78990
339240.0000   -3.60164
339280.0000   -4.38922
339320.0000   -4.63957
339360.0000   -4.71834
339400.0000   -4.60118
339440.0000   -3.83902
339480.0000   -4.71948
339520.0000   -5.66848
339560.0000   -5.68953
339600.0000   -4.92046
339640.0000   -5.60816
339680.0000   -5.47286
339720.0000   -4.88407
339760.0000   -4.77232
339800.0000   -5.84342
339840.0000   -5.99977
339880.0000   -5.62801
339920.0000   -5.57961
339960.0000   -4.78195
340000.0000   -5.11081
340040.0000   -5.05583
340080.0000   -4.39697
340120.0000   -4.58824
340160.0000   -5.30327
340200.0000   -5.33599
340240.0000   -4.73404
340280.0000   -4.90248
340320.0000   -5.02103
340360.0000   -5.32887
340400.0000   -5.49322
340440.0000   -5.06993
340480.0000   -5.39771
340520.0000   -5.13793
340560.0000   -5.57736
340600.0000   -5.08543
340640.0000   -6.03077
340680.0000   -5.67503
340720.0000   -5.76053
340760.0000   -5.62476
340800.0000   -5.77790
340840.0000   -5.54201
340880.0000   -5.15942
340920.0000   -6.22022
340960.0000   -5.73092
341000.0000   -6.81228
341040.0000   -6.82082
341080.0000   -6.41493
341120.0000   -5.24754
341160.0000   -5.63008
341200.0000   -4.93592
341240.0000   -5.03902
341280.0000   -5.13283
341320.0000   -5.57749
341360.0000   -4.85388
341400.0000   -4.78938
341440.0000   -4.60591
341480.0000   -4.84861
341520.0000   -6.02795
341560.0000   -6.06970
341600.0000   -6.15425
341640.0000   -5.35131
341680.0000   -6.02898
341720.0000   -5.26010
341760.0000   -4.17070
341800.0000   -5.50467
341840.0000   -5.67204
341880.0000   -5.75564
341920.0000   -5.78145
341960.0000   -5.39522
342000.0000   -4.63772
342040.0000   -4.23736
342080.0000   -4.47808
342120.0000   -5.05479
342160.0000   -4.81214
342200.0000   -5.82080
342240.0000   -4.35496
342280.0000   -4.22733
342320.0000   -4.70721
342360.0000   -5.02815
342400.0000   -4.76240
342440.0000   -4.67554
342480.0000   -4.20365
342520.0000   -4.60099
342560.0000   -4.20952
342600.0000   -4.84555
342640.0000   -5.41761
342680.0000   -5.62883
342720.0000   -5.87399
342760.0000   -4.81160
342800.0000   -5.14520
342840.0000   -5.70421
342880.0000   -6.17814
342920.0000   -5.96293
342960.0000   -5.74060
343000.0000   -5.75058
343040.0000   -5.82067
343080.0000   -5.62780
343120.0000   -5.27520
343160.0000   -5.68929
343200.0000   -5.32194
343240.0000   -5.78359
343280.0000   -5.27302
343320.0000   -5.01159
343360.0000   -5.39658
343400.0000   -4.95323
343440.0000   -5.84545
343480.0000   -4.56313
343520.0000   -4.47333
343560.0000   -4.84017
343600.0000   -5.59020
343640.0000   -5.17814
343680.0000   -5.69660
343720.0000   -5.51535
343760.0000   -5.28343
343800.0000   -4.40307
343840.0000   -5.06220
343880.0000   -5.10605
343920.0000   -4.91287
343960.0000   -5.13107
344000.0000   -5.25079
344040.0000   -4.99131
344080.0000   -4.48373
344120.0000   -3.79422
344160.0000   -3.34045
344200.0000   -3.83743
344240.0000   -4.39813
344280.0000   -5.35887
344320.0000   -4.86104
344360.0000   -4.97057
344400.0000   -3.43356
344440.0000   -4.93553
344480.0000   -4.52524
344520.0000   -5.00006
344560.0000   -5.50813
344600.0000   -4.71554
344640.0000   -5.58784
344680.0000   -5.51457
344720.0000   -5.46964
344760.0000   -5.76864
344800.0000   -5.53148
344840.0000   -6.11322
344880.0000   -5.95188
344920.0000   -5.84943
344960.0000   -6.11350
345000.0000   -5.30608
345040.0000   -4.86187
345080.0000   -5.45380
345120.0000   -5.59992
345160.0000   -4.49163
345200.0000   -5.50106
345240.0000   -5.44612
345280.0000   -4.98712
345320.0000   -4.72515
345360.0000   -5.27764
345400.0000   -4.77651
345440.0000   -4.87823
345480.0000   -6.26208
345520.0000   -5.80729
345560.0000   -5.58532
345600.0000   -5.29931
345640.0000   -4.87523
345680.0000   -5.25435
345720.0000   -4.79785
345760.0000   -4.94769
345800.0000   -4.82333
345840.0000   -4.65200
345880.0000   -5.65586
345920.0000   -4.83260
345960.0000   -4.98853
346000.0000   -4.28641
346040.0000   -4.67018
346080.0000   -4.28732
346120.0000   -4.82871
346160.0000   -4.03686
346200.0000   -4.44914
346240.0000   -5.39225
346280.0000   -5.32405
346320.0000   -5.14657
346360.0000   -4.33814
346400.0000   -4.42504
346440.0000   -4.49850
346480.0000   -6.18303
346520.0000   -5.69926
346560.0000   -5.22786
346600.0000   -5.72378
346640.0000   -5.29395
346680.0000   -5.57060
346720.0000   -4.69395
346760.0000   -6.38046
346800.0000   -5.14815
346840.0000   -6.21592
346880.0000   -5.64739
346920.0000   -5.63099
346960.0000   -6.36985
347000.0000   -5.94427
347040.0000   -6.31246
347080.0000   -6.54400
347120.0000   -6.08032
347160.0000   -5.65678
347200.0000   -6.67284
347240.0000   -6.79121
347280.0000   -6.27826
347320.0000   -5.31565
347360.0000   -5.43765
347400.0000   -5.72951
347440.0000   -5.75312
347480.0000   -6.01352
347520.0000   -6.22058
347560.0000   -5.57854
347600.0000   -5.26925
347640.0000   -6.01903
347680.0000   -5.49055
347720.0000   -5.54420
347760.0000   -5.89771
347800.0000   -5.18344
347840.0000   -5.73741
347880.0000   -4.58849
347920.0000   -5.55329
347960.0000   -5.25783
348000.0000   -5.21036
348040.0000   -6.22808
348080.0000   -5.61754
348120.0000   -5.50528
348160.0000   -5.45265
348200.0000   -4.69698
348240.0000   -5.47577
348280.0000   -5.17364
348320.0000   -6.43745
348360.0000   -6.53072
348400.0000   -5.77969
348440.0000   -5.88023
348480.0000   -5.55532
348520.0000   -5.46588
348560.0000   -5.82164
348600.0000   -5.62049
348640.0000   -5.60002
348680.0000   -5.35329
348720.0000   -5.70562
348760.0000   -5.92871
348800.0000   -5.72799
348840.0000   -5.71828
348880.0000   -6.17525
348920.0000   -6.11769
348960.0000   -5.82709
349000.0000   -5.44373
349040.0000   -4.89311
349080.0000   -5.39166
349120.0000   -5.99067
349160.0000   -5.73847
349200.0000   -6.07665
349240.0000   -6.00072
349280.0000   -5.90140
349320.0000   -6.22733
349360.0000   -5.93738
349400.0000   -5.91636
349440.0000   -6.41791
349480.0000   -6.16891
349520.0000   -4.81571
349560.0000   -5.99031
349600.0000   -6.07368
349640.0000   -6.16347
349680.0000   -6.41144
349720.0000   -6.37649
349760.0000   -6.46527
349800.0000   -7.12528
349840.0000   -5.75303
349880.0000   -6.00131
349920.0000   -6.17245
349960.0000   -6.28172
350000.0000   -5.91754
350040.0000   -5.80619
350080.0000   -5.42223
350120.0000   -5.62295
350160.0000   -6.91358
350200.0000   -5.92901
350240.0000   -6.74297
350280.0000   -6.66478
350320.0000   -5.86770
350360.0000   -5.80625
350400.0000   -5.36413
350440.0000   -4.97527
350480.0000   -4.28302
350520.0000   -4.45386
350560.0000   -3.84743
350600.0000   -5.49790
350640.0000   -5.68711
350680.0000   -5.52805
350720.0000   -4.80027
350760.0000   -5.75854
350800.0000   -5.84230
350840.0000   -4.97857
350880.0000   -5.75739
350920.0000   -5.91847
350960.0000   -6.14445
351000.0000   -6.17146
351040.0000   -5.88755
351080.0000   -4.49431
351120.0000   -5.27744
351160.0000   -5.98913
351200.0000   -5.46213
351240.0000   -5.12823
351280.0000   -4.69970
351320.0000   -5.54203
351360.0000   -5.45358
351400.0000   -6.17911
351440.0000   -5.60040
351480.0000   -5.49677
351520.0000   -5.12470
351560.0000   -6.47617
351600.0000   -5.13814
351640.0000   -6.29561
351680.0000   -5.76558
351720.0000   -6.30223
351760.0000   -6.18182
351800.0000   -5.29969
351840.0000   -5.91894
351880.0000   -4.50772
351920.0000   -5.65549
351960.0000   -5.78524
352000.0000   -5.89472
352040.0000   -5.16133
352080.0000   -5.62518
352120.0000   -4.39288
352160.0000   -5.36279
352200.0000   -5.09061
352240.0000   -5.25515
352280.0000   -4.62673
352320.0000   -5.33282
352360.0000   -5.21456
352400.0000   -5.07489
352440.0000   -5.52110
352480.0000   -5.18958
352520.0000   -5.96030
352560.0000   -5.58872
352600.0000   -5.74182
352640.0000   -5.25539
352680.0000   -5.07393
352720.0000   -5.08536
352760.0000   -5.71186
352800.0000   -5.60930
352840.0000   -6.11401
352880.0000   -5.34128
352920.0000   -5.99172
352960.0000   -5.96877
353000.0000   -5.69176
353040.0000   -5.85071
353080.0000   -5.76857
353120.0000   -6.09022
353160.0000   -5.34528
353200.0000   -6.07297
353240.0000   -6.61307
353280.0000   -5.76371
353320.0000   -5.73975
353360.0000   -4.62138
353400.0000   -5.19800
353440.0000   -5.37576
353480.0000   -5.51868
353520.0000   -5.94779
353560.0000   -5.04699
353600.0000   -6.31960
353640.0000   -5.94532
353680.0000   -6.00223
353720.0000   -6.27381
353760.0000   -5.27432
353800.0000   -5.38257
353840.0000   -5.15191
353880.0000   -5.58059
353920.0000   -5.82021
353960.0000   -5.28678
354000.0000   -5.16248
354040.0000   -6.07108
354080.0000   -6.16640
354120.0000   -5.69433
354160.0000   -6.13431
354200.0000   -5.51465
354240.0000   -5.64284
354280.0000   -5.82630
354320.0000   -6.01080
354360.0000   -6.04350
354400.0000   -5.97621
354440.0000   -6.26099
354480.0000   -5.41214
354520.0000   -5.41632
354560.0000   -5.98115
354600.0000   -5.27864
354640.0000   -6.03067
354680.0000   -6.57491
354720.0000   -5.76513
354760.0000   -5.52003
354800.0000   -6.30931
354840.0000   -5.93408
354880.0000   -5.47707
354920.0000   -6.04624
354960.0000   -5.72335
355000.0000   -5.56806
355040.0000   -4.81425
355080.0000   -5.34393
355120.0000   -5.34848
355160.0000   -5.62111
355200.0000   -5.75755
355240.0000   -4.78560
355280.0000   -5.48487
355320.0000   -4.78811
355360.0000   -5.53088
355400.0000   -5.78712
355440.0000   -4.98931
355480.0000   -5.05577
355520.0000   -5.88548
355560.0000   -5.24547
355600.0000   -5.44529
355640.0000   -6.31366
355680.0000   -5.39515
355720.0000   -6.07528
355760.0000   -5.54023
355800.0000   -5.25400
355840.0000   -5.63893
355880.0000   -6.03043
355920.0000   -5.80632
355960.0000   -5.05736
356000.0000   -4.84270
356040.0000   -5.56908
356080.0000   -5.06402
356120.0000   -5.37185
356160.0000   -5.37537
356200.0000   -4.83617
356240.0000   -6.34250
356280.0000   -5.21608
356320.0000   -4.77003
356360.0000   -4.59199
356400.0000   -5.13389
356440.0000   -5.89399
356480.0000   -6.03581
356520.0000   -5.08703
356560.0000   -5.56098
356600.0000   -5.13077
356640.0000   -6.59277
356680.0000   -5.31533
356720.0000   -5.46845
356760.0000   -5.74847
356800.0000   -4.89683
356840.0000   -5.07437
356880.0000   -5.36749
356920.0000   -5.67983
356960.0000   -5.69643
357000.0000   -4.96511
357040.0000   -6.02007
357080.0000   -5.22383
357120.0000   -5.56364
357160.0000   -6.95355
357200.0000   -6.32814
357240.0000   -6.14627
357280.0000   -5.37321
357320.0000   -5.67844
357360.0000   -6.33535
357400.0000   -4.97502
357440.0000   -5.31496
357480.0000   -5.63878
357520.0000   -5.65250
357560.0000   -5.94051
357600.0000   -5.91670
357640.0000   -5.67003
357680.0000   -4.69195
357720.0000   -5.35044
357760.0000   -5.77818
357800.0000   -6.19111
357840.0000   -5.84232
357880.0000   -5.73934
357920.0000   -6.40780
357960.0000   -6.16190
358000.0000   -6.47255
358040.0000   -5.80690
358080.0000   -6.37281
358120.0000   -6.35154
358160.0000   -5.84354
358200.0000   -5.77575
358240.0000   -5.01662
358280.0000   -5.98653
358320.0000   -5.47686
358360.0000   -5.68617
358400.0000   -6.05290
358440.0000   -5.98655
358480.0000   -5.26781
358520.0000   -6.68937
358560.0000   -5.28652
358600.0000   -5.59572
358640.0000   -5.93928
358680.0000   -6.06505
358720.0000   -5.56852
358760.0000   -5.43406
358800.0000   -6.09094
358840.0000   -5.69920
358880.0000   -4.81450
358920.0000   -4.83173
358960.0000   -5.51985
359000.0000   -6.43002
359040.0000   -5.00746
359080.0000   -6.44390
359120.0000   -7.22069
359160.0000   -6.68288
359200.0000   -6.47612
359240.0000   -5.67076
359280.0000   -5.57049
359320.0000   -5.91399
359360.0000   -6.88417
359400.0000   -5.37254
359440.0000   -5.90619
359480.0000   -5.84964
359520.0000   -6.22380
359560.0000   -6.35355
359600.0000   -5.81404
359640.0000   -6.22779
359680.0000   -6.09148
359720.0000   -5.53529
359760.0000   -4.87604
359800.0000   -6.40040
359840.0000   -6.96368
359880.0000   -5.75143
359920.0000   -5.01472
359960.0000   -5.94595
360000.0000   -5.28072
360040.0000   -6.11847
360080.0000   -6.44364
360120.0000   -5.88063
360160.0000   -6.48045
360200.0000   -5.86611
360240.0000   -5.98798
360280.0000   -5.04698
360320.0000   -6.23331
360360.0000   -5.33976
360400.0000   -6.61851
360440.0000   -6.15742
360480.0000   -5.55134
360520.0000   -4.86660
360560.0000   -5.45996
360600.0000   -5.85219
360640.0000   -6.21382
360680.0000   -5.36990
360720.0000   -5.78404
360760.0000   -6.11180
360800.0000   -6.02898
360840.0000   -5.74022
360880.0000   -5.54617
360920.0000   -6.10793
360960.0000   -6.46587
361000.0000   -5.65833
361040.0000   -5.72242
361080.0000   -5.82073
361120.0000   -6.10916
361160.0000   -5.91085
361200.0000   -6.79493
361240.0000   -4.76193
361280.0000   -5.35405
361320.0000   -5.65415
361360.0000   -5.88652
361400.0000   -5.04810
361440.0000   -5.80867
361480.0000   -5.24934
361520.0000   -5.32199
361560.0000   -5.21896
361600.0000   -4.74263
361640.0000   -5.45555
361680.0000   -5.35334
361720.0000   -5.08272
361760.0000   -4.91888
361800.0000   -4.49835
361840.0000   -5.40408
361880.0000   -5.44336
361920.0000   -5.87930
361960.0000   -5.58675
362000.0000   -5.13490
362040.0000   -4.64758
362080.0000   -5.16663
362120.0000   -5.51215
362160.0000   -5.41321
362200.0000   -5.45573
362240.0000   -4.56239
362280.0000   -4.76577
362320.0000   -5.14707
362360.0000   -6.00720
362400.0000   -5.42944
362440.0000   -5.37582
362480.0000   -5.00661
362520.0000   -5.70261
362560.0000   -5.97796
362600.0000   -5.78838
362640.0000   -5.87760
362680.0000   -5.35456
362720.0000   -4.94544
362760.0000   -5.18838
362800.0000   -5.18664
362840.0000   -5.12419
362880.0000   -6.08264
362920.0000   -6.05364
362960.0000   -5.60070
363000.0000   -5.88198
363040.0000   -5.63025
363080.0000   -5.53475
363120.0000   -5.10205
363160.0000   -6.08184
363200.0000   -5.16538
363240.0000   -5.43970
363280.0000   -5.23940
363320.0000   -5.05673
363360.0000   -6.15797
363400.0000   -6.08542
363440.0000   -5.93549
363480.0000   -5.82942
363520.0000   -4.88588
363560.0000   -6.03352
363600.0000   -5.73114
363640.0000   -5.91135
363680.0000   -4.77611
363720.0000   -6.31858
363760.0000   -5.78219
363800.0000   -5.07477
363840.0000   -6.08504
363880.0000   -6.21348
363920.0000   -6.14083
363960.0000   -6.62375
364000.0000   -6.00296
364040.0000   -5.54036
364080.0000   -6.30046
364120.0000   -5.10734
364160.0000   -5.90863
364200.0000   -5.86864
364240.0000   -5.42764
364280.0000   -5.18869
364320.0000   -3.95675
364360.0000   -5.05999
364400.0000   -5.09494
364440.0000   -5.66833
364480.0000   -5.33152
364520.0000   -4.84409
364560.0000   -4.81635
364600.0000   -6.24390
364640.0000   -5.24210
364680.0000   -5.84128
364720.0000   -5.65506
364760.0000   -6.19313
364800.0000   -5.55020
364840.0000   -5.01268
364880.0000   -6.32747
364920.0000   -5.51036
364960.0000   -5.28667
365000.0000   -6.12526
365040.0000   -6.13558
365080.0000   -5.26820
365120.0000   -5.79308
365160.0000   -6.03022
365200.0000   -5.24964
365240.0000   -3.27154
365280.0000   -4.05038
365320.0000   -4.18705
365360.0000   -3.87541
365400.0000   -3.83562
365440.0000   -3.86829
365480.0000   -3.88195
365520.0000   -3.62834
365560.0000   -4.03180
365600.0000   -3.03890
365640.0000   -4.29220
365680.0000   -3.85801
365720.0000   -3.70291
365760.0000   -4.05766
365800.0000   -3.67567
365840.0000   -4.10318
365880.0000   -3.85140
365920.0000   -4.38207
365960.0000   -4.39943
366000.0000   -4.10849
366040.0000   -4.59604
366080.0000   -5.90304
366120.0000   -5.44495
366160.0000   -4.71358
366200.0000   -3.80014
366240.0000   -3.74364
366280.0000   -4.36294
366320.0000   -3.55797
366360.0000   -3.26934
366400.0000   -3.14451
366440.0000   -3.82353
366480.0000   -4.14048
366520.0000   -3.82332
366560.0000   -4.24276
366600.0000   -4.66646
366640.0000   -3.67928
366680.0000   -5.40992
366720.0000   -4.85150
366760.0000   -4.93507
366800.0000   -4.81826
366840.0000   -4.67772
366880.0000   -5.30969
366920.0000   -4.88996
366960.0000   -5.20115
367000.0000   -5.29228
367040.0000   -5.58531
367080.0000   -5.57241
367120.0000   -3.94340
367160.0000   -3.79903
367200.0000   -4.34931
367240.0000   -5.31575
367280.0000   -5.45707
367320.0000   -4.59455
367360.0000   -5.75604
367400.0000   -6.08776
367440.0000   -6.13935
367480.0000   -5.88915
367520.0000   -5.69491
367560.0000   -5.68186
367600.0000   -5.09880
367640.0000   -6.10951
367680.0000   -5.00569
367720.0000   -5.00451
367760.0000   -4.54209
367800.0000   -4.25972
367840.0000   -4.81934
367880.0000   -5.44636
367920.0000   -4.86121
367960.0000   -5.50303
368000.0000   -4.98477
368040.0000   -4.67634
368080.0000   -5.35385
368120.0000   -5.19480
368160.0000   -5.36214
368200.0000   -5.89956
368240.0000   -5.30081
368280.0000   -5.91154
368320.0000   -6.10149
368360.0000   -5.58017
368400.0000   -5.34865
368440.0000   -4.46314
368480.0000   -4.34004
368520.0000   -5.14310
368560.0000   -5.43612
368600.0000   -4.52116
368640.0000   -5.45741
368680.0000   -4.79870
368720.0000   -5.62730
368760.0000   -4.82707
368800.0000   -5.35991
368840.0000   -5.07591
368880.0000   -4.90149
368920.0000   -5.39983
368960.0000   -5.30521
369000.0000   -5.52261
369040.0000   -5.06627
369080.0000   -5.85604
369120.0000   -5.97754
369160.0000   -5.45263
369200.0000   -5.12866
369240.0000   -6.15365
369280.0000   -5.85799
369320.0000   -5.37352
369360.0000   -6.04101
369400.0000   -6.03907
369440.0000   -6.11055
369480.0000   -6.25130
369520.0000   -5.50927
369560.0000   -5.56056
369600.0000   -4.62324
369640.0000   -5.26163
369680.0000   -5.86788
369720.0000   -5.57475
369760.0000   -4.95967
369800.0000   -5.38617
369840.0000   -5.03671
369880.0000   -4.98907
369920.0000   -4.91726
369960.0000   -4.89839
370000.0000   -4.94652
370040.0000   -5.37986
370080.0000   -4.58871
370120.0000   -4.44966
370160.0000   -5.09019
370200.0000   -4.95268
370240.0000   -5.69329
370280.0000   -5.80261
370320.0000   -4.76519
370360.0000   -5.39836
370400.0000   -6.00788
370440.0000   -5.60426
370480.0000   -6.46497
370520.0000   -6.26000
370560.0000   -6.53597
370600.0000   -6.35696
370640.0000   -6.55560
370680.0000   -6.27706
370720.0000   -6.00293
370760.0000   -6.05931
370800.0000   -5.15223
370840.0000   -6.38808
370880.0000   -6.43212
370920.0000   -6.75899
370960.0000   -5.83621
371000.0000   -6.10917
371040.0000   -6.23580
371080.0000   -5.74463
371120.0000   -6.65155
371160.0000   -6.30833
371200.0000   -5.65261
371240.0000   -5.87617
371280.0000   -6.36332
371320.0000   -6.13600
371360.0000   -5.42998
371400.0000   -5.75596
371440.0000   -6.28179
371480.0000   -5.70873
371520.0000   -5.47473
371560.0000   -5.71481
371600.0000   -6.19065
371640.0000   -5.25104
371680.0000   -6.17425
371720.0000   -5.46253
371760.0000   -6.19215
371800.0000   -4.89650
371840.0000   -5.41972
371880.0000   -4.92860
371920.0000   -5.02437
371960.0000   -5.46458
372000.0000   -5.29187
372040.0000   -6.37599
372080.0000   -5.93908
372120.0000   -5.12726
372160.0000   -5.66543
372200.0000   -5.25400
372240.0000   -5.57283
372280.0000   -6.08374
372320.0000   -4.96442
372360.0000   -5.58451
372400.0000   -5.21891
372440.0000   -5.27957
372480.0000   -5.70010
372520.0000   -5.26364
372560.0000   -5.16028
372600.0000   -5.83490
372640.0000   -5.33445
372680.0000   -5.66494
372720.0000   -5.31430
372760.0000   -5.53897
372800.0000   -4.72614
372840.0000   -5.34493
372880.0000   -4.76071
372920.0000   -4.75287
372960.0000   -5.54116
373000.0000   -5.38958
373040.0000   -5.96529
373080.0000   -5.02481
373120.0000   -5.12739
373160.0000   -5.55662
373200.0000   -4.73915
373240.0000   -4.52206
373280.0000   -5.54339
373320.0000   -5.52451
373360.0000   -5.54560
373400.0000   -5.45214
373440.0000   -5.71698
373480.0000   -6.30228
373520.0000   -5.68664
373560.0000   -5.46584
373600.0000   -5.55569
373640.0000   -5.91279
373680.0000   -5.06381
373720.0000   -5.27123
373760.0000   -5.80296
373800.0000   -6.50953
373840.0000   -6.46826
373880.0000   -5.18886
373920.0000   -5.09077
373960.0000   -4.60015
374000.0000   -5.30289
374040.0000   -5.34900
374080.0000   -4.85266
374120.0000   -5.09788
374160.0000   -4.83403
374200.0000   -5.02101
374240.0000   -5.66833
374280.0000   -5.78555
374320.0000   -6.20220
374360.0000   -5.73214
374400.0000   -5.16064
374440.0000   -4.86480
374480.0000   -5.50238
374520.0000   -5.61039
374560.0000   -5.15348
374600.0000   -5.41050
374640.0000   -5.98526
374680.0000   -5.35363
374720.0000   -5.29337
374760.0000   -5.48429
374800.0000   -4.94740
374840.0000   -4.68837
374880.0000   -5.15503
374920.0000   -5.05593
374960.0000   -4.86198
375000.0000   -5.55558
375040.0000   -5.69226
375080.0000   -5.14718
375120.0000   -5.66058
375160.0000   -5.47920
375200.0000   -4.27308
375240.0000   -4.31936
375280.0000   -4.86652
375320.0000   -4.17672
375360.0000   -3.86486
375400.0000   -4.68442
375440.0000   -4.92718
375480.0000   -5.18320
375520.0000   -5.18497
375560.0000   -5.27834
375600.0000   -5.34074
375640.0000   -4.41632
375680.0000   -5.86987
375720.0000   -5.02098
375760.0000   -5.49675
375800.0000   -4.69069
375840.0000   -5.56873
375880.0000   -6.30449
375920.0000   -5.61461
375960.0000   -5.31850
376000.0000   -4.63059
376040.0000   -5.08651
376080.0000   -6.53777
376120.0000   -5.84577
376160.0000   -5.23795
376200.0000   -4.99108
376240.0000   -4.51769
376280.0000   -5.32549
376320.0000   -4.41651
376360.0000   -4.48676
376400.0000   -4.65821
376440.0000   -5.10623
376480.0000   -5.82401
376520.0000   -6.23292
376560.0000   -4.98046
376600.0000   -5.86897
376640.0000   -5.28033
376680.0000   -4.79214
376720.0000   -5.11315
376760.0000   -4.91836
376800.0000   -4.89217
376840.0000   -4.93686
376880.0000   -4.75287
376920.0000   -4.51506
376960.0000   -5.48376
377000.0000   -5.82499
377040.0000   -5.42819
377080.0000   -4.72905
377120.0000   -5.87513
377160.0000   -5.05758
377200.0000   -5.78673
377240.0000   -6.02625
377280.0000   -4.31875
377320.0000   -5.81099
377360.0000   -5.90295
377400.0000   -5.00650
377440.0000   -5.17633
377480.0000   -5.07657
377520.0000   -4.99923
377560.0000   -5.09939
377600.0000   -5.12224
377640.0000   -4.88622
377680.0000   -5.52732
377720.0000   -5.58199
377760.0000   -5.39527
377800.0000   -6.15138
377840.0000   -6.17322
377880.0000   -6.07857
377920.0000   -6.19752
377960.0000   -6.06314
378000.0000   -6.50833
378040.0000   -5.32991
378080.0000   -5.44429
378120.0000   -4.88330
378160.0000   -5.71399
378200.0000   -6.31958
378240.0000   -6.03798
378280.0000   -5.81744
378320.0000   -4.93298
378360.0000   -4.97920
378400.0000   -5.39252
378440.0000   -5.41717
378480.0000   -5.10368
378520.0000   -5.19077
378560.0000   -5.50756
378600.0000   -5.47327
378640.0000   -5.73788
378680.0000   -5.26424
378720.0000   -4.50073
378760.0000   -4.70487
378800.0000   -4.99301
378840.0000   -5.20218
378880.0000   -5.98884
378920.0000   -5.95441
378960.0000   -6.09427
379000.0000   -4.62859
379040.0000   -5.35666
379080.0000   -5.64234
379120.0000   -6.02369
379160.0000   -5.67353
379200.0000   -7.13402
379240.0000   -5.32665
379280.0000   -4.32509
379320.0000   -4.80073
379360.0000   -4.86369
379400.0000   -5.32297
379440.0000   -4.90726
379480.0000   -5.04057
379520.0000   -4.45500
379560.0000   -4.73012
379600.0000   -5.31549
379640.0000   -5.52773
379680.0000   -5.39773
379720.0000   -5.10298
379760.0000   -5.47653
379800.0000   -5.98005
379840.0000   -5.23051
379880.0000   -5.41595
379920.0000   -5.35353
379960.0000   -5.38763
380000.0000   -4.93494
380040.0000   -5.96580
380080.0000   -4.33666
380120.0000   -4.73387
380160.0000   -5.45237
380200.0000   -6.33548
380240.0000   -5.38318
380280.0000   -5.34871
380320.0000   -5.67403
380360.0000   -5.29381
380400.0000   -5.21931
380440.0000   -4.73628
380480.0000   -5.46255
380520.0000   -5.51025
380560.0000   -5.73124
380600.0000   -4.49268
380640.0000   -5.49344
380680.0000   -5.32757
380720.0000   -5.29646
380760.0000   -4.43333
380800.0000   -4.89898
380840.0000   -4.84768
380880.0000   -5.13098
380920.0000   -4.54870
380960.0000   -4.93112
381000.0000   -4.32510
381040.0000   -5.59060
381080.0000   -5.90294
381120.0000   -5.19117
381160.0000   -5.80961
381200.0000   -5.53809
381240.0000   -4.75286
381280.0000   -4.75371
381320.0000   -5.69477
381360.0000   -5.64163
381400.0000   -5.31356
381440.0000   -6.15852
381480.0000   -5.67700
381520.0000   -5.26220
381560.0000   -5.91390
381600.0000   -5.32640
381640.0000   -5.44145
381680.0000   -6.15301
381720.0000   -6.10929
381760.0000   -6.34219
381800.0000   -5.46849
381840.0000   -5.34348
381880.0000   -5.72481
381920.0000   -5.58035
381960.0000   -6.46428
382000.0000   -5.95780
382040.0000   -6.47676
382080.0000   -6.11248
382120.0000   -5.86604
382160.0000   -5.93647
382200.0000   -6.70596
382240.0000   -6.88609
382280.0000   -5.47287
382320.0000   -5.62831
382360.0000   -6.33696
382400.0000   -5.66312
382440.0000   -5.84711
382480.0000   -6.15755
382520.0000   -4.70891
382560.0000   -5.59837
382600.0000   -4.60440
382640.0000   -5.32947
382680.0000   -5.96546
382720.0000   -5.89210
382760.0000   -5.88917
382800.0000   -6.22152
382840.0000   -5.43879
382880.0000   -6.63037
382920.0000   -6.30633
382960.0000   -5.81091
383000.0000   -6.33484
383040.0000   -6.05395
383080.0000   -5.31758
383120.0000   -5.65186
383160.0000   -6.30903
383200.0000   -6.68743
383240.0000   -5.85798
383280.0000   -5.85867
383320.0000   -5.18703
383360.0000   -4.94106
383400.0000   -5.58747
383440.0000   -5.67675
383480.0000   -5.24824
383520.0000   -5.25234
383560.0000   -5.76062
383600.0000   -5.52310
383640.0000   -6.29660
383680.0000   -5.27917
383720.0000   -5.91456
383760.0000   -6.16974
383800.0000   -5.57984
383840.0000   -5.81375
383880.0000   -5.59002
383920.0000   -6.20341
383960.0000   -5.58353
384000.0000   -5.84236
384040.0000   -5.85544
384080.0000   -5.86961
384120.0000   -5.48805
384160.0000   -6.62502
384200.0000   -5.79307
384240.0000   -5.43812
384280.0000   -6.30786
384320.0000   -6.56190
384360.0000   -6.59648
384400.0000   -6.04306
384440.0000   -5.99632
384480.0000   -5.94154
384520.0000   -5.04326
384560.0000   -4.56430
384600.0000   -5.56786
384640.0000   -5.46951
384680.0000   -5.08153
384720.0000   -5.63505
384760.0000   -5.92229
384800.0000   -4.97191
384840.0000   -4.22893
384880.0000   -4.97234
384920.0000   -5.57434
384960.0000   -5.24487
385000.0000   -5.31992
385040.0000   -4.80903
385080.0000   -5.25538
385120.0000   -5.04511
385160.0000   -5.32563
385200.0000   -4.92277
385240.0000   -5.82445
385280.0000   -5.42981
385320.0000   -5.60781
385360.0000   -4.96214
385400.0000   -6.06192
385440.0000   -5.27715
385480.0000   -5.33604
385520.0000   -5.99763
385560.0000   -6.22840
385600.0000   -5.63557
385640.0000   -5.80944
385680.0000   -6.24931
385720.0000   -6.13584
385760.0000   -5.81094
385800.0000   -5.14661
385840.0000   -5.52110
385880.0000   -5.97921
385920.0000   -5.90595
385960.0000   -6.54409
386000.0000   -6.92589
386040.0000   -6.16735
386080.0000   -6.51137
386120.0000   -6.32496
386160.0000   -6.13083
386200.0000   -6.09018
386240.0000   -6.57759
386280.0000   -5.56674
386320.0000   -4.78434
386360.0000   -6.07499
386400.0000   -5.72138
386440.0000   -5.76917
386480.0000   -4.66731
386520.0000   -6.29910
386560.0000   -6.36131
386600.0000   -5.71439
386640.0000   -5.19890
386680.0000   -5.09803
386720.0000   -5.59013
386760.0000   -5.82277
386800.0000   -5.70579
386840.0000   -5.72232
386880.0000   -6.06004
386920.0000   -6.31862
386960.0000   -6.18333
387000.0000   -6.08496
387040.0000   -6.62804
387080.0000   -6.38301
387120.0000   -5.73292
387160.0000   -6.57137
387200.0000   -6.59359
387240.0000   -5.83797
387280.0000   -6.03933
387320.0000   -5.70655
387360.0000   -5.86207
387400.0000   -5.02060
387440.0000   -5.83426
387480.0000   -5.68536
387520.0000   -5.61149
387560.0000   -5.33446
387600.0000   -6.24352
387640.0000   -5.77709
387680.0000   -4.84931
387720.0000   -5.07675
387760.0000   -6.12356
387800.0000   -5.26385
387840.0000   -6.18319
387880.0000   -6.29219
387920.0000   -5.74088
387960.0000   -6.09864
388000.0000   -5.51526
388040.0000   -5.85514
388080.0000   -5.58859
388120.0000   -4.99216
388160.0000   -5.34349
388200.0000   -5.88361
388240.0000   -5.32133
388280.0000   -5.94421
388320.0000   -5.18641
388360.0000   -5.60003
388400.0000   -6.65768
388440.0000   -5.74045
388480.0000   -6.34468
388520.0000   -6.07158
388560.0000   -5.25648
388600.0000   -5.26996
388640.0000   -4.72751
388680.0000   -5.53453
388720.0000   -5.83216
388760.0000   -5.80528
388800.0000   -4.99135
388840.0000   -5.76016
388880.0000   -4.83986
388920.0000   -5.19079
388960.0000   -5.88929
389000.0000   -5.28717
389040.0000   -4.90746
389080.0000   -6.03390
389120.0000   -6.02558
389160.0000   -5.16768
389200.0000   -6.29999
389240.0000   -5.39719
389280.0000   -5.14601
389320.0000   -5.38767
389360.0000   -5.18744
389400.0000   -5.62532
389440.0000   -6.08606
389480.0000   -5.82478
389520.0000   -5.59205
389560.0000   -5.58764
389600.0000   -5.93354
389640.0000   -5.39500
389680.0000   -6.35280
389720.0000   -6.16715
389760.0000   -5.95999
389800.0000   -4.68398
389840.0000   -6.56468
389880.0000   -5.87281
389920.0000   -5.14374
389960.0000   -6.45456
390000.0000   -5.01623
390040.0000   -4.48970
390080.0000   -4.84604
390120.0000   -5.08363
390160.0000   -6.08578
390200.0000   -5.87864
390240.0000   -4.71789
390280.0000   -4.69874
390320.0000   -4.47233
390360.0000   -4.54158
390400.0000   -4.40849
390440.0000   -4.88915
390480.0000   -5.46150
390520.0000   -5.76017
390560.0000   -5.76086
390600.0000   -5.48457
390640.0000   -5.02828
390680.0000   -5.33757
390720.0000   -5.54026
390760.0000   -5.55797
390800.0000   -5.37092
390840.0000   -5.27223
390880.0000   -5.93556
390920.0000   -6.09108
390960.0000   -6.46796
391000.0000   -6.00068
391040.0000   -5.81731
391080.0000   -6.69751
391120.0000   -5.58077
391160.0000   -5.92572
391200.0000   -5.54065
391240.0000   -6.52569
391280.0000   -6.12773
391320.0000   -6.00675
391360.0000   -5.63578
391400.0000   -6.55867
391440.0000   -5.03927
391480.0000   -5.65397
391520.0000   -4.84608
391560.0000   -5.21180
391600.0000   -5.66584
391640.0000   -5.25050
391680.0000   -5.53077
391720.0000   -5.31755
391760.0000   -4.89006
391800.0000   -5.13669
391840.0000   -6.32330
391880.0000   -5.51061
391920.0000   -5.88425
391960.0000   -5.19082
392000.0000   -6.10869
392040.0000   -6.02103
392080.0000   -6.03554
392120.0000   -5.63599
392160.0000   -5.99937
392200.0000   -5.24760
392240.0000   -5.48227
392280.0000   -5.33251
392320.0000   -5.45042
392360.0000   -5.49861
392400.0000   -3.93011
392440.0000   -4.59960
392480.0000   -5.01745
392520.0000   -5.37674
392560.0000   -5.42938
392600.0000   -5.41105
392640.0000   -4.70274
392680.0000   -4.59868
392720.0000   -4.54313
392760.0000   -4.66977
392800.0000   -4.21887
392840.0000   -3.87538
392880.0000   -4.52872
392920.0000   -4.04496
392960.0000   -5.13509
393000.0000   -5.30574
393040.0000   -5.34816
393080.0000   -4.50227
393120.0000   -4.35079
393160.0000   -4.54659
393200.0000   -4.20759
393240.0000   -4.70121
393280.0000   -4.73667
393320.0000   -5.61071
393360.0000   -4.38573
393400.0000   -2.72548
393440.0000   -4.96920
393480.0000   -4.75786
393520.0000   -5.26868
393560.0000   -5.49676
393600.0000   -4.38778
393640.0000   -3.27052
393680.0000   -4.51000
393720.0000   -4.26086
393760.0000   -4.29784
393800.0000   -4.90262
393840.0000   -3.93240
393880.0000   -4.65035
393920.0000   -4.57318
393960.0000   -4.73226
394000.0000   -5.18275
394040.0000   -4.68916
394080.0000   -5.40395
394120.0000   -4.78427
394160.0000   -5.28357
394200.0000   -4.11201
394240.0000   -5.32088
394280.0000   -4.88476
394320.0000   -4.70309
394360.0000   -4.94327
394400.0000   -5.01543
394440.0000   -4.90774
394480.0000   -5.15229
394520.0000   -4.63661
394560.0000   -4.67783
394600.0000   -4.49408
394640.0000   -5.16703
394680.0000   -4.76615
394720.0000   -5.06140
394760.0000   -5.76171
394800.0000   -5.86691
394840.0000   -5.88140
394880.0000   -5.93259
394920.0000   -5.63710
394960.0000   -5.51159
395000.0000   -5.52515
395040.0000   -5.13068
395080.0000   -5.17445
395120.0000   -4.44199
395160.0000   -4.83431
395200.0000   -5.83386
395240.0000   -6.26781
395280.0000   -5.75222
395320.0000   -5.88933
395360.0000   -5.58408
395400.0000   -6.74222
395440.0000   -5.56297
395480.0000   -6.20499
395520.0000   -5.30671
395560.0000   -5.53967
395600.0000   -5.40717
395640.0000   -5.51501
395680.0000   -4.81493
395720.0000   -5.17239
395760.0000   -5.09088
395800.0000   -5.85636
395840.0000   -4.98421
395880.0000   -4.66148
395920.0000   -5.34310
395960.0000   -5.78798
396000.0000   -6.39210
396040.0000   -4.95133
396080.0000   -5.48630
396120.0000   -5.21474
396160.0000   -5.46632
396200.0000   -6.22672
396240.0000   -5.09214
396280.0000   -6.11946
396320.0000   -5.37579
396360.0000   -5.62805
396400.0000   -6.08804
396440.0000   -5.40943
396480.0000   -5.60332
396520.0000   -4.96738
396560.0000   -5.12056
396600.0000   -5.13500
396640.0000   -5.70714
396680.0000   -5.85616
396720.0000   -5.33444
396760.0000   -4.59329
396800.0000   -4.95235
396840.0000   -5.11792
396880.0000   -5.67092
396920.0000   -5.75806
396960.0000   -5.82375
397000.0000   -5.78974
397040.0000   -5.54369
397080.0000   -5.89016
397120.0000   -5.50948
397160.0000   -4.76076
397200.0000   -4.85339
397240.0000   -4.73718
397280.0000   -4.98825
397320.0000   -5.65148
397360.0000   -5.72545
397400.0000   -5.83250
397440.0000   -5.83641
397480.0000   -6.00869
397520.0000   -6.17953
397560.0000   -5.32204
397600.0000   -6.16195
397640.0000   -5.50891
397680.0000   -4.43989
397720.0000   -5.65545
397760.0000   -5.77063
397800.0000   -4.88301
397840.0000   -6.28896
397880.0000   -5.86869
397920.0000   -5.99707
397960.0000   -5.70662
398000.0000   -5.38182
398040.0000   -4.91654
398080.0000   -4.48961
398120.0000   -5.39235
398160.0000   -5.34133
398200.0000   -6.22508
398240.0000   -4.59070
398280.0000   -4.88820
398320.0000   -5.64099
398360.0000   -5.56607
398400.0000   -5.85629
398440.0000   -5.84832
398480.0000   -6.17808
398520.0000   -6.11046
398560.0000   -5.78025
398600.0000   -5.22910
398640.0000   -5.85076
398680.0000   -6.03905
398720.0000   -5.10658
398760.0000   -5.86048
398800.0000   -4.96365
398840.0000   -5.63475
398880.0000   -5.28775
398920.0000   -5.52808
398960.0000   -6.39239
399000.0000   -5.34375
399040.0000   -6.68674
399080.0000   -5.42836
399120.0000   -5.26772
399160.0000   -6.00383
399200.0000   -6.04220
399240.0000   -6.45037
399280.0000   -7.00330
399320.0000   -6.60591
399360.0000   -6.49448
399400.0000   -6.60937
399440.0000   -6.18396
399480.0000   -6.60303
399520.0000   -6.11508
399560.0000   -5.59767
399600.0000   -6.61946
399640.0000   -6.26358
399680.0000   -6.87697
399720.0000   -6.74722
399760.0000   -7.60214
399800.0000   -6.37558
399840.0000   -6.87326
399880.0000   -6.50897
399920.0000   -7.27242
399960.0000   -6.77914
400000.0000   -6.60081
400040.0000   -6.35046
400080.0000   -6.45540
400120.0000   -6.75644
400160.0000   -6.43194
400200.0000   -6.39396
400240.0000   -5.88727
400280.0000   -6.50933
400320.0000   -6.00449
400360.0000   -5.42438
400400.0000   -5.73449
400440.0000   -5.80776
400480.0000   -5.96802
400520.0000   -5.73838
400560.0000   -6.24225
400600.0000   -5.21421
400640.0000   -5.34067
400680.0000   -6.06945
400720.0000   -6.59619
400760.0000   -5.61704
400800.0000   -6.34378
400840.0000   -5.46690
400880.0000   -5.58081
400920.0000   -5.19430
400960.0000   -6.07110
401000.0000   -5.96139
401040.0000   -6.09613
401080.0000   -5.64967
401120.0000   -6.01785
401160.0000   -5.69327
401200.0000   -6.04968
401240.0000   -5.31967
401280.0000   -4.54287
401320.0000   -5.40683
401360.0000   -6.20508
401400.0000   -6.02576
401440.0000   -5.58465
401480.0000   -5.29983
401520.0000   -5.65470
401560.0000   -5.33703
401600.0000   -5.65627
401640.0000   -6.63839
401680.0000   -6.37118
401720.0000   -6.39237
401760.0000   -5.99014
401800.0000   -6.11369
401840.0000   -6.00410
401880.0000   -5.38374
401920.0000   -5.27214
401960.0000   -6.12183
402000.0000   -5.68773
402040.0000   -5.40536
402080.0000   -4.68528
402120.0000   -5.82142
402160.0000   -5.84044
402200.0000   -6.15500
402240.0000   -5.83406
402280.0000   -6.57244
402320.0000   -6.68926
402360.0000   -6.16311
402400.0000   -5.80535
402440.0000   -5.40806
402480.0000   -5.51905
402520.0000   -5.97772
402560.0000   -4.98523
402600.0000   -6.32548
402640.0000   -6.68721
402680.0000   -6.54330
402720.0000   -6.58794
402760.0000   -6.10707
402800.0000   -7.32047
402840.0000   -6.20494
402880.0000   -6.76009
402920.0000   -5.60114
402960.0000   -6.88505
403000.0000   -6.02133
403040.0000   -5.49017
403080.0000   -5.86757
403120.0000   -5.83757
403160.0000   -4.93333
403200.0000   -6.35530
403240.0000   -5.37461
403280.0000   -5.94769
403320.0000   -6.93581
403360.0000   -6.75302
403400.0000   -6.20774
403440.0000   -6.43075
403480.0000   -7.26456
403520.0000   -6.78067
403560.0000   -5.89292
403600.0000   -6.49579
403640.0000   -7.06010
403680.0000   -6.85813
403720.0000   -6.41966
403760.0000   -6.46475
403800.0000   -7.04953
403840.0000   -6.48741
403880.0000   -6.58792
403920.0000   -4.86877
403960.0000   -5.44963
404000.0000   -5.86212
404040.0000   -5.78142
404080.0000   -5.79604
404120.0000   -6.52483
404160.0000   -7.19738
404200.0000   -6.82401
404240.0000   -6.91346
404280.0000   -6.09328
404320.0000   -5.74179
404360.0000   -5.40273
404400.0000   -5.81215
404440.0000   -6.83092
404480.0000   -5.42049
404520.0000   -5.83624
404560.0000   -6.13189
404600.0000   -5.57033
404640.0000   -6.93248
404680.0000   -5.81039
404720.0000   -6.18717
404760.0000   -5.43288
404800.0000   -5.84714
404840.0000   -5.58891
404880.0000   -5.91355
404920.0000   -5.74359
404960.0000   -5.73512
405000.0000   -5.66526
405040.0000   -5.92298
405080.0000   -6.58099
405120.0000   -6.24228
405160.0000   -6.57778
405200.0000   -5.99090
405240.0000   -6.43434
405280.0000   -6.09576
405320.0000   -6.25157
405360.0000   -5.56440
405400.0000   -5.39707
405440.0000   -5.81052
405480.0000   -6.74010
405520.0000   -5.61942
405560.0000   -5.63241
405600.0000   -4.90380
405640.0000   -6.41857
405680.0000   -6.17122
405720.0000   -5.16806
405760.0000   -5.77820
405800.0000   -5.24624
405840.0000   -5.78422
405880.0000   -5.36832
405920.0000   -5.93134
405960.0000   -5.52952
406000.0000   -5.23816
406040.0000   -5.93237
406080.0000   -5.37480
406120.0000   -5.80152
406160.0000   -6.41630
406200.0000   -5.92799
406240.0000   -5.66376
406280.0000   -6.22129
406320.0000   -6.31029
406360.0000   -5.87734
406400.0000   -6.34902
406440.0000   -6.49503
406480.0000   -5.73766
406520.0000   -5.76060
406560.0000   -6.16735
406600.0000   -7.04880
406640.0000   -6.45859
406680.0000   -6.80938
406720.0000   -5.66215
406760.0000   -5.60414
406800.0000   -5.57334
406840.0000   -6.14097
406880.0000   -6.19638
406920.0000   -5.53603
406960.0000   -6.09481
407000.0000   -7.31952
407040.0000   -6.05910
407080.0000   -5.51428
407120.0000   -4.88526
407160.0000   -5.90048
407200.0000   -5.38324
407240.0000   -6.34446
407280.0000   -6.40102
407320.0000   -6.53824
407360.0000   -5.20216
407400.0000   -5.80744
407440.0000   -5.99290
407480.0000   -5.98579
407520.0000   -4.57516
407560.0000   -5.84930
407600.0000   -5.44752
407640.0000   -4.97636
407680.0000   -4.93843
407720.0000   -5.66563
407760.0000   -5.63459
407800.0000   -4.79765
407840.0000   -4.99489
407880.0000   -5.42076
407920.0000   -6.07488
407960.0000   -5.72996
408000.0000   -5.53644
408040.0000   -5.12267
408080.0000   -5.36513
408120.0000   -6.13807
408160.0000   -5.22159
408200.0000   -5.18959
408240.0000   -5.35952
408280.0000   -4.99413
408320.0000   -5.34644
408360.0000   -4.95114
408400.0000   -5.32823
408440.0000   -5.57091
408480.0000   -5.65990
408520.0000   -6.18988
408560.0000   -4.92918
408600.0000   -5.25918
408640.0000   -5.42133
408680.0000   -5.81471
408720.0000   -5.29206
408760.0000   -5.31780
408800.0000   -5.34738
408840.0000   -5.93940
408880.0000   -4.90048
408920.0000   -5.27215
408960.0000   -5.37738
409000.0000   -5.90168
409040.0000   -5.11131
409080.0000   -5.57129
409120.0000   -5.50682
409160.0000   -5.58015
409200.0000   -5.46306
409240.0000   -5.87478
409280.0000   -5.48743
409320.0000   -4.83586
409360.0000   -4.57790
409400.0000   -5.61509
409440.0000   -5.42964
409480.0000   -4.79297
409520.0000   -5.20890
409560.0000   -5.75210
409600.0000   -5.51913
409640.0000   -6.36950
409680.0000   -6.23885
409720.0000   -5.87485
409760.0000   -6.05916
409800.0000   -6.51025
409840.0000   -5.66010
409880.0000   -6.46841
409920.0000   -6.13663
409960.0000   -5.92555
410000.0000   -5.73757
410040.0000   -6.08402
410080.0000   -6.04385
410120.0000   -5.48242
410160.0000   -6.47798
410200.0000   -6.08784
410240.0000   -6.74069
410280.0000   -6.39410
410320.0000   -5.92844
410360.0000   -6.52965
410400.0000   -5.94835
410440.0000   -5.70058
410480.0000   -5.39293
410520.0000   -6.03209
410560.0000   -4.90214
410600.0000   -6.27156
410640.0000   -6.64894
410680.0000   -5.69344
410720.0000   -6.53187
410760.0000   -6.76633
410800.0000   -6.03230
410840.0000   -5.31159
410880.0000   -5.81501
410920.0000   -6.89211
410960.0000   -6.43034
411000.0000   -6.79399
411040.0000   -6.00050
411080.0000   -6.07126
411120.0000   -5.94802
411160.0000   -5.61253
411200.0000   -5.71819
411240.0000   -6.49187
411280.0000   -5.78987
411320.0000   -5.61507
411360.0000   -6.12644
411400.0000   -6.78329
411440.0000   -5.71134
411480.0000   -5.31806
411520.0000   -4.88146
411560.0000   -5.43235
411600.0000   -4.99138
411640.0000   -5.02104
411680.0000   -4.98682
411720.0000   -6.36237
411760.0000   -5.50562
411800.0000   -5.10579
411840.0000   -5.48758
411880.0000   -6.01497
411920.0000   -5.82803
411960.0000   -5.92700
412000.0000   -6.08001
412040.0000   -6.50017
412080.0000   -6.62619
412120.0000   -5.97993
412160.0000   -5.93035
412200.0000   -6.34007
412240.0000   -6.09890
412280.0000   -6.16413
412320.0000   -5.68975
412360.0000   -5.72307
412400.0000   -6.38123
412440.0000   -5.84242
412480.0000   -5.63775
412520.0000   -6.17190
412560.0000   -6.66970
412600.0000   -7.48929
412640.0000   -6.63836
412680.0000   -6.86249
412720.0000   -6.77914
412760.0000   -6.95166
412800.0000   -6.35197
412840.0000   -6.53629
412880.0000   -6.80550
412920.0000   -6.33889
412960.0000   -5.83524
413000.0000   -6.62654
413040.0000   -6.45416
413080.0000   -7.35796
413120.0000   -6.73600
413160.0000   -6.84483
413200.0000   -7.02633
413240.0000   -6.83742
413280.0000   -6.53407
413320.0000   -6.02999
413360.0000   -5.82715
413400.0000   -6.94212
413440.0000   -6.03776
413480.0000   -5.57949
413520.0000   -4.92333
413560.0000   -4.64266
413600.0000   -5.54835
413640.0000   -5.44674
413680.0000   -7.10496
413720.0000   -6.80333
413760.0000   -6.08598
413800.0000   -6.00482
413840.0000   -5.68226
413880.0000   -5.21741
413920.0000   -5.63068
413960.0000   -5.13415
414000.0000   -5.84453
414040.0000   -5.55508
414080.0000   -4.22883
414120.0000   -5.25515
414160.0000   -5.65697
414200.0000   -4.53799
414240.0000   -5.64481
414280.0000   -5.61363
414320.0000   -6.06457
414360.0000   -6.54908
414400.0000   -6.38220
414440.0000   -6.44471
414480.0000   -5.72907
414520.0000   -6.31661
414560.0000   -6.08962
414600.0000   -5.84098
414640.0000   -5.36799
414680.0000   -6.15315
414720.0000   -5.86014
414760.0000   -6.77195
414800.0000   -6.30450
414840.0000   -7.20634
414880.0000   -7.92529
414920.0000   -6.55827
414960.0000   -5.93092
415000.0000   -5.76413
415040.0000   -5.41475
415080.0000   -6.20819
415120.0000   -6.44787
415160.0000   -6.63237
415200.0000   -6.61212
415240.0000   -5.85501
415280.0000   -6.15962
415320.0000   -6.16707
415360.0000   -6.86205
415400.0000   -5.41287
415440.0000   -5.18870
415480.0000   -5.69128
415520.0000   -5.08549
415560.0000   -4.59442
415600.0000   -4.57152
415640.0000   -4.91195
415680.0000   -4.76975
415720.0000   -5.77030
415760.0000   -5.54485
415800.0000   -5.52533
415840.0000   -6.27748
415880.0000   -5.79230
415920.0000   -5.16017
415960.0000   -6.27997
416000.0000   -5.71332
416040.0000   -5.29383
416080.0000   -5.88443
416120.0000   -6.26049
416160.0000   -6.45352
416200.0000   -5.78058
416240.0000   -5.22612
416280.0000   -5.56180
416320.0000   -5.37006
416360.0000   -5.63642
416400.0000   -5.32996
416440.0000   -5.10788
416480.0000   -5.37369
416520.0000   -5.65388
416560.0000   -5.55449
416600.0000   -6.04782
416640.0000   -6.42268
416680.0000   -5.97152
416720.0000   -5.45745
416760.0000   -6.08300
416800.0000   -5.80135
416840.0000   -5.55582
416880.0000   -6.01917
416920.0000   -5.75837
416960.0000   -5.35923
417000.0000   -5.64761
417040.0000   -5.69964
417080.0000   -5.55018
417120.0000   -5.58523
417160.0000   -5.94007
417200.0000   -5.97589
417240.0000   -6.44303
417280.0000   -5.97610
417320.0000   -6.04585
417360.0000   -6.91082
417400.0000   -5.32218
417440.0000   -6.08779
417480.0000   -6.72490
417520.0000   -6.32178
417560.0000   -6.34891
417600.0000   -6.08372
417640.0000   -6.39943
417680.0000   -5.88837
417720.0000   -5.75666
417760.0000   -6.49664
417800.0000   -5.49967
417840.0000   -4.99091
417880.0000   -5.06692
417920.0000   -5.01740
417960.0000   -4.52462
418000.0000   -5.67195
418040.0000   -5.66265
418080.0000   -6.09771
418120.0000   -5.30623
418160.0000   -4.61924
418200.0000   -5.70486
418240.0000   -5.07405
418280.0000   -5.66931
418320.0000   -4.68427
418360.0000   -5.89817
418400.0000   -5.66991
418440.0000   -5.89969
418480.0000   -6.01837
418520.0000   -5.36939
418560.0000   -5.50710
418600.0000   -5.67466
418640.0000   -5.07245
418680.0000   -4.73812
418720.0000   -4.65300
418760.0000   -4.92791
418800.0000   -5.32110
418840.0000   -5.38499
418880.0000   -5.45595
418920.0000   -5.44146
418960.0000   -6.02381
419000.0000   -5.96280
419040.0000   -5.91344
419080.0000   -6.65039
419120.0000   -5.18577
419160.0000   -6.07783
419200.0000   -5.05211
419240.0000   -5.63922
419280.0000   -5.83099
419320.0000   -5.46352
419360.0000   -5.99799
419400.0000   -5.31212
419440.0000   -5.99356
419480.0000   -6.25183
419520.0000   -6.27762
419560.0000   -5.55611
419600.0000   -5.39554
419640.0000   -5.65961
419680.0000   -5.61523
419720.0000   -5.78561
419760.0000   -5.81342
419800.0000   -4.95167
419840.0000   -5.90029
419880.0000   -5.86267
419920.0000   -6.27326
419960.0000   -5.78012
420000.0000   -5.84855
420040.0000   -5.86347
420080.0000   -5.58983
420120.0000   -5.45963
420160.0000   -5.92239
420200.0000   -5.63246
420240.0000   -5.42101
420280.0000   -5.42718
420320.0000   -6.37734
420360.0000   -6.09797
420400.0000   -4.95807
420440.0000   -5.30829
420480.0000   -6.59675
420520.0000   -5.89226
420560.0000   -5.84081
420600.0000   -5.24995
420640.0000   -5.16616
420680.0000   -5.71098
420720.0000   -5.95655
420760.0000   -5.53591
420800.0000   -5.61305
420840.0000   -5.79500
420880.0000   -5.80838
420920.0000   -6.05457
420960.0000   -6.17057
421000.0000   -7.22074
421040.0000   -6.54652
421080.0000   -6.91333
421120.0000   -7.22815
421160.0000   -6.90346
421200.0000   -7.00024
421240.0000   -6.80383
421280.0000   -6.30847
421320.0000   -6.27279
421360.0000   -6.40173
421400.0000   -5.51325
421440.0000   -5.22603
421480.0000   -5.76269
421520.0000   -6.33756
421560.0000   -5.80404
421600.0000   -6.32528
421640.0000   -6.88422
421680.0000   -7.08218
421720.0000   -7.00228
421760.0000   -6.41952
421800.0000   -6.49068
421840.0000   -6.86159
421880.0000   -6.33545
421920.0000   -5.55156
421960.0000   -5.88999
422000.0000   -5.96774
422040.0000   -6.32993
422080.0000   -6.20784
422120.0000   -5.76283
422160.0000   -6.01389
422200.0000   -5.07856
422240.0000   -5.19615
422280.0000   -6.06121
422320.0000   -5.86787
422360.0000   -5.57443
422400.0000   -5.33514
422440.0000   -6.17886
422480.0000   -5.99548
422520.0000   -5.87987
422560.0000   -7.04289
422600.0000   -5.63319
422640.0000   -6.41695
422680.0000   -6.11855
422720.0000   -6.20953
422760.0000   -6.68848
422800.0000   -5.90506
422840.0000   -5.50684
422880.0000   -5.09969
422920.0000   -6.38300
422960.0000   -6.31980
423000.0000   -6.18603
423040.0000   -6.63586
423080.0000   -6.39846
423120.0000   -7.11723
423160.0000   -6.11891
423200.0000   -6.23841
423240.0000   -6.01826
423280.0000   -5.97707
423320.0000   -5.67553
423360.0000   -5.40072
423400.0000   -6.78729
423440.0000   -5.70027
423480.0000   -5.71044
423520.0000   -5.83273
423560.0000   -5.65258
423600.0000   -5.52522
423640.0000   -5.13817
423680.0000   -5.37658
423720.0000   -6.35746
423760.0000   -6.04008
423800.0000   -5.76426
423840.0000   -5.77406
423880.0000   -5.32126
423920.0000   -6.40653
423960.0000   -6.08980
424000.0000   -5.77119
424040.0000   -5.48372
424080.0000   -5.99635
424120.0000   -5.47623
424160.0000   -5.01459
424200.0000   -5.70911
424240.0000   -4.77944
424280.0000   -4.86011
424320.0000   -5.46577
424360.0000   -5.64050
424400.0000   -5.18915
424440.0000   -5.48658
424480.0000   -5.88462
424520.0000   -6.05579
424560.0000   -5.78516
424600.0000   -6.38180
424640.0000   -5.10065
424680.0000   -5.26857
424720.0000   -4.79421
424760.0000   -5.60027
424800.0000   -5.56948
424840.0000   -5.72498
424880.0000   -5.50544
424920.0000   -5.70435
424960.0000   -5.49114
425000.0000   -5.84893
425040.0000   -6.38458
425080.0000   -5.92610
425120.0000   -5.88554
425160.0000   -5.79837
425200.0000   -5.74533
425240.0000   -6.19049
425280.0000   -5.74468
425320.0000   -5.55347
425360.0000   -5.95734
425400.0000   -6.05894
425440.0000   -5.94752
425480.0000   -5.17685
425520.0000   -5.01844
425560.0000   -6.01701
425600.0000   -6.13422
425640.0000   -6.71337
425680.0000   -5.53694
425720.0000   -5.59582
425760.0000   -5.38864
425800.0000   -5.54924
425840.0000   -5.63083
425880.0000   -5.54832
425920.0000   -5.28566
425960.0000   -4.60886
426000.0000   -4.76416
426040.0000   -4.33207
426080.0000   -4.17006
426120.0000   -5.67386
426160.0000   -5.37637
426200.0000   -4.72638
426240.0000   -5.29340
426280.0000   -5.65032
426320.0000   -6.69237
426360.0000   -5.40806
426400.0000   -5.34369
426440.0000   -5.83531
426480.0000   -5.67571
426520.0000   -5.37942
426560.0000   -5.81743
426600.0000   -6.01432
426640.0000   -6.14662
426680.0000   -5.43449
426720.0000   -4.87020
426760.0000   -5.07075
426800.0000   -5.55703
426840.0000   -5.33812
426880.0000   -4.81432
426920.0000   -5.55754
426960.0000   -5.51091
427000.0000   -5.98427
427040.0000   -6.15137
427080.0000   -5.98766
427120.0000   -6.00809
427160.0000   -6.40417
427200.0000   -4.88732
427240.0000   -5.07628
427280.0000   -3.94440
427320.0000   -5.41756
427360.0000   -4.71295
427400.0000   -5.14562
427440.0000   -5.62597
427480.0000   -4.58128
427520.0000   -4.62331
427560.0000   -5.35419
427600.0000   -5.28900
427640.0000   -5.13084
427680.0000   -5.08749
427720.0000   -6.01678
427760.0000   -5.56036
427800.0000   -5.78008
427840.0000   -5.81348
427880.0000   -6.02562
427920.0000   -5.88242
427960.0000   -5.36298
428000.0000   -5.67569
428040.0000   -5.28508
428080.0000   -5.15382
428120.0000   -5.46486
428160.0000   -4.86681
428200.0000   -5.06066
428240.0000   -4.34760
428280.0000   -6.06944
428320.0000   -4.76432
428360.0000   -5.48847
428400.0000   -6.01605
428440.0000   -5.85556
428480.0000   -5.10858
428520.0000   -5.73012
428560.0000   -5.08278
428600.0000   -4.64165
428640.0000   -5.76042
428680.0000   -5.54474
428720.0000   -6.02393
428760.0000   -5.86768
428800.0000   -5.36458
428840.0000   -4.82553
428880.0000   -4.46350
428920.0000   -4.48493
428960.0000   -4.93275
429000.0000   -5.44126
429040.0000   -5.05688
429080.0000   -5.81005
429120.0000   -5.69055
429160.0000   -5.90562
429200.0000   -4.83870
429240.0000   -5.18723
429280.0000   -5.20052
429320.0000   -5.81531
429360.0000   -5.63733
429400.0000   -5.86312
429440.0000   -6.38562
429480.0000   -6.16140
429520.0000   -6.47486
429560.0000   -6.55861
429600.0000   -5.67832
429640.0000   -5.97135
429680.0000   -5.59355
429720.0000   -6.21524
429760.0000   -5.70956
429800.0000   -5.91949
429840.0000   -5.85382
429880.0000   -5.07032
429920.0000   -5.32061
429960.0000   -5.55309
430000.0000   -6.52033
430040.0000   -5.59943
430080.0000   -6.20211
430120.0000   -6.04184
430160.0000   -5.77620
430200.0000   -6.09735
430240.0000   -5.14100
430280.0000   -6.24204
430320.0000   -7.07204
430360.0000   -6.52011
430400.0000   -5.67169
430440.0000   -5.83142
430480.0000   -6.59882
430520.0000   -5.73348
430560.0000   -6.00956
430600.0000   -6.42405
430640.0000   -6.00778
430680.0000   -6.25919
430720.0000   -6.13093
430760.0000   -6.62011
430800.0000   -6.45224
430840.0000   -6.36973
430880.0000   -6.39926
430920.0000   -6.05656
430960.0000   -6.10606
431000.0000   -5.56608
431040.0000   -5.36576
431080.0000   -5.07990
431120.0000   -5.00035
431160.0000   -5.76472
431200.0000   -5.79661
431240.0000   -5.21045
431280.0000   -5.92360
431320.0000   -5.99311
431360.0000   -5.93090
431400.0000   -5.71779
431440.0000   -5.21341
431480.0000   -6.12494
431520.0000   -6.16666
431560.0000   -5.94279
431600.0000   -5.94225
431640.0000   -6.85883
431680.0000   -5.35771
431720.0000   -5.31976
431760.0000   -4.73047
431800.0000   -5.06706
431840.0000   -5.83513
431880.0000   -4.74821
431920.0000   -5.83975
431960.0000   -5.40980
432000.0000   -5.11817
432040.0000   -5.40573
432080.0000   -5.13191
432120.0000   -5.11906
432160.0000   -4.38723
432200.0000   -5.39288
432240.0000   -5.82527
432280.0000   -5.11969
432320.0000   -5.10133
432360.0000   -5.57112
432400.0000   -5.65441
432440.0000   -5.89373
432480.0000   -5.80832
432520.0000   -5.48868
432560.0000   -5.51722
432600.0000   -5.09038
432640.0000   -5.32400
432680.0000   -5.29165
432720.0000   -5.88181
432760.0000   -5.70813
432800.0000   -5.56880
432840.0000   -5.43251
432880.0000   -5.00315
432920.0000   -4.82595
432960.0000   -4.49444
433000.0000   -5.23593
433040.0000   -5.46690
433080.0000   -5.66789
433120.0000   -4.98963
433160.0000   -5.97466
433200.0000   -5.79762
433240.0000   -5.62689
433280.0000   -5.01242
433320.0000   -6.27086
433360.0000   -5.11287
433400.0000   -5.22482
433440.0000   -5.68797
433480.0000   -5.27269
433520.0000   -5.73510
433560.0000   -5.81136
433600.0000   -5.14502
433640.0000   -6.22409
433680.0000   -5.55789
433720.0000   -5.59556
433760.0000   -5.97639
433800.0000   -5.45893
433840.0000   -5.52339
433880.0000   -5.79431
433920.0000   -5.44332
433960.0000   -4.98670
434000.0000   -5.72332
434040.0000   -6.09085
434080.0000   -5.14742
434120.0000   -5.89733
434160.0000   -5.62704
434200.0000   -4.69657
434240.0000   -5.23886
434280.0000   -5.45939
434320.0000   -5.30298
434360.0000   -5.30174
434400.0000   -5.67547
434440.0000   -5.68049
434480.0000   -5.96791
434520.0000   -6.41323
434560.0000   -6.39915
434600.0000   -5.94674
434640.0000   -5.89284
434680.0000   -6.32120
434720.0000   -5.84843
434760.0000   -5.44660
434800.0000   -5.12188
434840.0000   -5.70227
434880.0000   -5.81572
434920.0000   -5.49730
434960.0000   -6.20517
435000.0000   -6.70730
435040.0000   -6.11300
435080.0000   -5.10810
435120.0000   -5.59613
435160.0000   -5.13300
435200.0000   -5.81901
435240.0000   -5.98870
435280.0000   -6.22397
435320.0000   -6.16691
435360.0000   -5.81768
435400.0000   -5.31276
435440.0000   -5.63776
435480.0000   -5.72755
435520.0000   -4.73872
435560.0000   -5.82539
435600.0000   -5.45308
435640.0000   -6.55670
435680.0000   -6.18106
435720.0000   -5.53112
435760.0000   -6.38673
435800.0000   -5.44534
435840.0000   -6.45398
435880.0000   -6.19607
435920.0000   -5.14526
435960.0000   -5.45578
436000.0000   -5.52857
436040.0000   -5.63340
436080.0000   -6.32096
436120.0000   -5.56232
436160.0000   -6.02071
436200.0000   -5.86263
436240.0000   -5.08301
436280.0000   -5.45080
436320.0000   -5.76626
436360.0000   -5.51851
436400.0000   -5.73353
436440.0000   -4.27604
436480.0000   -5.78441
436520.0000   -5.17455
436560.0000   -4.61428
436600.0000   -5.05201
436640.0000   -4.82980
436680.0000   -4.43971
436720.0000   -5.89547
436760.0000   -5.86337
436800.0000   -5.24925
436840.0000   -6.09284
436880.0000   -5.14858
436920.0000   -5.61354
436960.0000   -6.44881
437000.0000   -5.40129
437040.0000   -5.56121
437080.0000   -5.47924
437120.0000   -6.05327
437160.0000   -5.58489
437200.0000   -5.53922
437240.0000   -5.61219
437280.0000   -6.08448
437320.0000   -5.14145
437360.0000   -5.12189
437400.0000   -5.73338
437440.0000   -6.19073
437480.0000   -6.60564
437520.0000   -6.29986
437560.0000   -5.86954
437600.0000   -6.54426
437640.0000   -5.55336
437680.0000   -5.90327
437720.0000   -5.76247
437760.0000   -6.50023
437800.0000   -6.11539
437840.0000   -6.33081
437880.0000   -6.70950
437920.0000   -6.95523
437960.0000   -5.82504
438000.0000   -6.16209
438040.0000   -6.03584
438080.0000   -6.22034
438120.0000   -6.28354
438160.0000   -6.49190
438200.0000   -6.74735
438240.0000   -5.76585
438280.0000   -6.53471
438320.0000   -6.04574
438360.0000   -6.29332
438400.0000   -6.35320
438440.0000   -7.13548
438480.0000   -7.33779
438520.0000   -6.28084
438560.0000   -6.76271
438600.0000   -5.52468
438640.0000   -5.82438
438680.0000   -5.82938
438720.0000   -6.63590
438760.0000   -5.29886
438800.0000   -5.82643
438840.0000   -5.46264
438880.0000   -6.39316
438920.0000   -6.06110
438960.0000   -6.22786
439000.0000   -6.71722
439040.0000   -6.45873
439080.0000   -6.02626
439120.0000   -5.77556
439160.0000   -4.91810
439200.0000   -5.71316
439240.0000   -6.09999
439280.0000   -5.36916
439320.0000   -5.30786
439360.0000   -5.86274
439400.0000   -5.91853
439440.0000   -6.67004
439480.0000   -6.08889
439520.0000   -5.75850
439560.0000   -5.06915
439600.0000   -5.19668
439640.0000   -5.19229
439680.0000   -5.86478
439720.0000   -5.69023
439760.0000   -6.11093
439800.0000   -6.04570
439840.0000   -6.46401
439880.0000   -6.41383
439920.0000   -6.03120
439960.0000   -6.41395
440000.0000   -5.51707
440040.0000   -5.49750
440080.0000   -5.68653
440120.0000   -6.08477
440160.0000   -4.71344
440200.0000   -5.99684
440240.0000   -5.83310
440280.0000   -5.45965
440320.0000   -6.47219
440360.0000   -5.94850
440400.0000   -6.54556
440440.0000   -5.34088
440480.0000   -5.92374
440520.0000   -6.04284
440560.0000   -6.04566
440600.0000   -6.10374
440640.0000   -5.09776
440680.0000   -6.31842
440720.0000   -6.00473
440760.0000   -6.63218
440800.0000   -6.31808
440840.0000   -5.79233
440880.0000   -6.32336
440920.0000   -6.08894
440960.0000   -6.47111
441000.0000   -6.04448
441040.0000   -5.24896
441080.0000   -6.15286
441120.0000   -5.92993
441160.0000   -5.41469
441200.0000   -5.83300
441240.0000   -6.28944
441280.0000   -6.19432
441320.0000   -5.39783
441360.0000   -6.31378
441400.0000   -5.33435
441440.0000   -5.59099
441480.0000   -5.99085
441520.0000   -6.12572
441560.0000   -5.90401
441600.0000   -6.53430
441640.0000   -5.88471
441680.0000   -5.33920
441720.0000   -5.22787
441760.0000   -5.35989
441800.0000   -4.65942
441840.0000   -4.99013
441880.0000   -4.40296
441920.0000   -5.74259
441960.0000   -4.60162
442000.0000   -4.42086
442040.0000   -4.40861
442080.0000   -5.63765
442120.0000   -5.38713
442160.0000   -5.39184
442200.0000   -4.81561
442240.0000   -5.45960
442280.0000   -6.05544
442320.0000   -5.40184
442360.0000   -3.99872
442400.0000   -5.83811
442440.0000   -5.09159
442480.0000   -5.71029
442520.0000   -6.08569
442560.0000   -6.30321
442600.0000   -5.80283
442640.0000   -6.15107
442680.0000   -5.84163
442720.0000   -5.77963
442760.0000   -5.25088
442800.0000   -4.67412
442840.0000   -5.80768
442880.0000   -5.02157
442920.0000   -5.41121
442960.0000   -5.24921
443000.0000   -6.15778
443040.0000   -5.44071
443080.0000   -5.36001
443120.0000   -5.08100
443160.0000   -5.39087
443200.0000   -5.38082
443240.0000   -5.38978
443280.0000   -5.25774
443320.0000   -6.21170
443360.0000   -4.59866
443400.0000   -5.14960
443440.0000   -4.51306
443480.0000   -5.64363
443520.0000   -5.70407
443560.0000   -6.72687
443600.0000   -5.87837
443640.0000   -5.26051
443680.0000   -5.51337
443720.0000   -6.30337
443760.0000   -5.93205
443800.0000   -4.52167
443840.0000   -4.85192
443880.0000   -4.35750
443920.0000   -4.50268
443960.0000   -5.86433
444000.0000   -5.26364
444040.0000   -4.76903
444080.0000   -4.69677
444120.0000   -5.22546
444160.0000   -5.62220
444200.0000   -5.38979
444240.0000   -5.77610
444280.0000   -5.09575
444320.0000   -5.04605
444360.0000   -4.94210
444400.0000   -4.92145
444440.0000   -5.82625
444480.0000   -4.75299
444520.0000   -5.22812
444560.0000   -4.67470
444600.0000   -5.20626
444640.0000   -5.54536
444680.0000   -5.82894
444720.0000   -5.02488
444760.0000   -5.07563
444800.0000   -5.12805
444840.0000   -5.20145
444880.0000   -5.76068
444920.0000   -5.12442
444960.0000   -5.56196
445000.0000   -5.44292
445040.0000   -5.17822
445080.0000   -5.20853
445120.0000   -5.31175
445160.0000   -5.67927
445200.0000   -4.80733
445240.0000   -5.16681
445280.0000   -5.28035
445320.0000   -5.59844
445360.0000   -5.18010
445400.0000   -5.14877
445440.0000   -5.57866
445480.0000   -5.12628
445520.0000   -6.12746
445560.0000   -5.79301
445600.0000   -5.54414
445640.0000   -5.61171
445680.0000   -5.61665
445720.0000   -5.53194
445760.0000   -5.92639
445800.0000   -5.49406
445840.0000   -5.44053
445880.0000   -5.35557
445920.0000   -5.34184
445960.0000   -5.87002
446000.0000   -5.09608
446040.0000   -5.64637
446080.0000   -6.01816
446120.0000   -4.88733
446160.0000   -4.63684
446200.0000   -5.44219
446240.0000   -5.56000
446280.0000   -6.36100
446320.0000   -5.72402
446360.0000   -5.19362
446400.0000   -6.42896
446440.0000   -5.23557
446480.0000   -5.82256
446520.0000   -5.34732
446560.0000   -5.45090
446600.0000   -5.84444
446640.0000   -6.45956
446680.0000   -6.00265
446720.0000   -6.11201
446760.0000   -5.63301
446800.0000   -6.43492
446840.0000   -5.05085
446880.0000   -5.22421
446920.0000   -4.47753
446960.0000   -6.18893
447000.0000   -5.03504
447040.0000   -4.85695
447080.0000   -4.51291
447120.0000   -5.03304
447160.0000   -4.78714
447200.0000   -5.90676
447240.0000   -4.57723
447280.0000   -5.00814
447320.0000   -6.41322
447360.0000   -5.38360
447400.0000   -5.48195
447440.0000   -5.68949
447480.0000   -5.96844
447520.0000   -4.81212
447560.0000   -5.20544
447600.0000   -4.82458
447640.0000   -5.57910
447680.0000   -5.14159
447720.0000   -4.99750
447760.0000   -4.76832
447800.0000   -5.54427
447840.0000   -5.39158
447880.0000   -5.06549
447920.0000   -4.76298
447960.0000   -5.30821
448000.0000   -5.39655
448040.0000   -5.60134
448080.0000   -6.18324
448120.0000   -5.43020
448160.0000   -5.60332
448200.0000   -5.89941
448240.0000   -6.53969
448280.0000   -6.36416
448320.0000   -4.94818
448360.0000   -5.10014
448400.0000   -6.12157
448440.0000   -6.61078
448480.0000   -5.63107
448520.0000   -6.05999
448560.0000   -6.15180
448600.0000   -5.77845
448640.0000   -5.65473
448680.0000   -6.03237
448720.0000   -5.71427
448760.0000   -5.78350
448800.0000   -5.88898
448840.0000   -5.27378
448880.0000   -4.64747
448920.0000   -5.32541
448960.0000   -5.08412
449000.0000   -5.99383
449040.0000   -5.36806
449080.0000   -5.67857
449120.0000   -4.29918
449160.0000   -5.55995
449200.0000   -5.45546
449240.0000   -5.49596
449280.0000   -5.12310
449320.0000   -5.39886
449360.0000   -4.82817
449400.0000   -5.28777
449440.0000   -5.66212
449480.0000   -5.06793
449520.0000   -4.26997
449560.0000   -5.73595
449600.0000   -5.82645
449640.0000   -5.74893
449680.0000   -5.68189
449720.0000   -5.40715
449760.0000   -5.72946
449800.0000   -5.29696
449840.0000   -4.82429
449880.0000   -5.14266
449920.0000   -5.74242
449960.0000   -5.56465
450000.0000   -5.51140
450040.0000   -5.19137
450080.0000   -5.14576
450120.0000   -4.95852
450160.0000   -5.30871
450200.0000   -5.67792
450240.0000   -5.59922
450280.0000   -4.15556
450320.0000   -4.74436
450360.0000   -4.07659
450400.0000   -4.32310
450440.0000   -4.82772
450480.0000   -4.47374
450520.0000   -5.09367
450560.0000   -5.22845
450600.0000   -4.85899
450640.0000   -5.21481
450680.0000   -5.68632
450720.0000   -4.37276
450760.0000   -5.15395
450800.0000   -5.59541
450840.0000   -5.42266
450880.0000   -5.37987
450920.0000   -6.33660
450960.0000   -6.35940
451000.0000   -5.93806
451040.0000   -4.86760
451080.0000   -5.19334
451120.0000   -4.38286
451160.0000   -5.31023
451200.0000   -4.94602
451240.0000   -6.01460
451280.0000   -5.15006
451320.0000   -5.06360
451360.0000   -4.93381
451400.0000   -4.35700
451440.0000   -5.09388
451480.0000   -5.32074
451520.0000   -4.51641
451560.0000   -5.31278
451600.0000   -5.28936
451640.0000   -5.35795
451680.0000   -5.57836
451720.0000   -5.09775
451760.0000   -6.11770
451800.0000   -5.26650
451840.0000   -4.70070
451880.0000   -5.17903
451920.0000   -4.56104
451960.0000   -5.21489
452000.0000   -4.96697
452040.0000   -6.37747
452080.0000   -5.90211
452120.0000   -6.27747
452160.0000   -6.42427
452200.0000   -5.97697
452240.0000   -5.22023
452280.0000   -6.00842
452320.0000   -5.69723
452360.0000   -6.11313
452400.0000   -6.11593
452440.0000   -5.41588
452480.0000   -5.54329
452520.0000   -5.80391
452560.0000   -5.26672
452600.0000   -5.05397
452640.0000   -5.66544
452680.0000   -5.01885
452720.0000   -5.23394
452760.0000   -5.66575
452800.0000   -5.97947
452840.0000   -5.60723
452880.0000   -5.31421
452920.0000   -5.68118
452960.0000   -4.66471
453000.0000   -5.44653
453040.0000   -5.39663
453080.0000   -3.84872
453120.0000   -4.93968
453160.0000   -4.95959
453200.0000   -5.16516
453240.0000   -5.63549
453280.0000   -5.59139
453320.0000   -4.89088
453360.0000   -5.47824
453400.0000   -4.51318
453440.0000   -5.74946
453480.0000   -5.33543
453520.0000   -5.25326
453560.0000   -5.35421
453600.0000   -4.74303
453640.0000   -5.51268
453680.0000   -6.18219
453720.0000   -5.94415
453760.0000   -5.86021
453800.0000   -5.21455
453840.0000   -5.86887
453880.0000   -5.82549
453920.0000   -5.94328
453960.0000   -5.57833
454000.0000   -4.87312
454040.0000   -4.76863
454080.0000   -5.40079
454120.0000   -4.61534
454160.0000   -4.84039
454200.0000   -4.83732
454240.0000   -5.26254
454280.0000   -5.12840
454320.0000   -6.08775
454360.0000   -6.16548
454400.0000   -5.90013
454440.0000   -5.69443
454480.0000   -5.62740
454520.0000   -6.38860
454560.0000   -6.58521
454600.0000   -6.10943
454640.0000   -6.77392
454680.0000   -5.86381
454720.0000   -6.43457
454760.0000   -5.69525
454800.0000   -6.04066
454840.0000   -6.39402
454880.0000   -7.07302
454920.0000   -6.43228
454960.0000   -5.60422
455000.0000   -5.52469
455040.0000   -5.93400
455080.0000   -4.81287
455120.0000   -4.72996
455160.0000   -4.73607
455200.0000   -4.61415
455240.0000   -4.54150
455280.0000   -4.97998
455320.0000   -5.20039
455360.0000   -5.99066
455400.0000   -5.59440
455440.0000   -5.64293
455480.0000   -5.74359
455520.0000   -5.06847
455560.0000   -6.10808
455600.0000   -5.95043
455640.0000   -4.68983
455680.0000   -5.72264
455720.0000   -5.44580
455760.0000   -4.58614
455800.0000   -4.37367
455840.0000   -4.23619
455880.0000   -5.05254
455920.0000   -5.34436
455960.0000   -5.53695
456000.0000   -4.70368
456040.0000   -5.55885
456080.0000   -5.34627
456120.0000   -4.59039
456160.0000   -5.15429
456200.0000   -4.97544
456240.0000   -5.12220
456280.0000   -4.72292
456320.0000   -5.34760
456360.0000   -5.27120
456400.0000   -6.16625
456440.0000   -4.59813
456480.0000   -4.74533
456520.0000   -5.48070
456560.0000   -5.90364
456600.0000   -5.49293
456640.0000   -5.35570
456680.0000   -5.44159
456720.0000   -5.25212
456760.0000   -5.77359
456800.0000   -5.24081
456840.0000   -5.73133
456880.0000   -5.66325
456920.0000   -5.32707
456960.0000   -5.42828
457000.0000   -4.78793
457040.0000   -4.63974
457080.0000   -5.74898
457120.0000   -4.66623
457160.0000   -5.34236
457200.0000   -5.78730
457240.0000   -5.47991
457280.0000   -4.88950
457320.0000   -5.27567
457360.0000   -4.99093
457400.0000   -6.13576
457440.0000   -5.43395
457480.0000   -5.49303
457520.0000   -4.82308
457560.0000   -4.76423
457600.0000   -5.02456
457640.0000   -5.33402
457680.0000   -4.83223
457720.0000   -5.95344
457760.0000   -5.78398
457800.0000   -5.47722
457840.0000   -6.00236
457880.0000   -5.55135
457920.0000   -5.38456
457960.0000   -6.11542
458000.0000   -6.06186
458040.0000   -5.10587
458080.0000   -5.51246
458120.0000   -5.68224
458160.0000   -6.02689
458200.0000   -5.88656
458240.0000   -5.26753
458280.0000   -5.80354
458320.0000   -6.00038
458360.0000   -5.85132
458400.0000   -5.61289
458440.0000   -4.84428
458480.0000   -5.24136
458520.0000   -4.73946
458560.0000   -5.96873
458600.0000   -5.04953
458640.0000   -4.63000
458680.0000   -4.59298
458720.0000   -5.09819
458760.0000   -4.76861
458800.0000   -4.42198
458840.0000   -4.95687
458880.0000   -4.96877
458920.0000   -5.82576
458960.0000   -5.67253
459000.0000   -5.28302
459040.0000   -5.85357
459080.0000   -5.87262
459120.0000   -5.14139
459160.0000   -6.22076
459200.0000   -6.36820
459240.0000   -5.70299
459280.0000   -6.48974
459320.0000   -6.29694
459360.0000   -5.72821
459400.0000   -6.28109
459440.0000   -5.11720
459480.0000   -5.71090
459520.0000   -5.76039
459560.0000   -5.84404
459600.0000   -6.35940
459640.0000   -4.77680
459680.0000   -5.53102
459720.0000   -5.53454
459760.0000   -5.72183
459800.0000   -5.73247
459840.0000   -7.09145
459880.0000   -6.65199
459920.0000   -5.92454
459960.0000   -6.02291
460000.0000   -6.19335
460040.0000   -5.81256
460080.0000   -5.51072
460120.0000   -4.49080
460160.0000   -5.34558
460200.0000   -4.75139
460240.0000   -5.24424
460280.0000   -5.42595
460320.0000   -6.04165
460360.0000   -5.30447
460400.0000   -5.40100
460440.0000   -4.69949
460480.0000   -5.24054
460520.0000   -4.36984
460560.0000   -4.82068
460600.0000   -4.79411
460640.0000   -4.10384
460680.0000   -4.21067
460720.0000   -4.76309
460760.0000   -3.79234
460800.0000   -4.68465
460840.0000   -4.58585
460880.0000   -4.72218
460920.0000   -4.98440
460960.0000   -5.76081
461000.0000   -5.75686
461040.0000   -5.89116
461080.0000   -4.88056
461120.0000   -5.47536
461160.0000   -5.26462
461200.0000   -5.30232
461240.0000   -4.62103
461280.0000   -4.78948
461320.0000   -4.50133
461360.0000   -4.94449
461400.0000   -5.92905
461440.0000   -4.99352
461480.0000   -4.81002
461520.0000   -5.33738
461560.0000   -5.16995
461600.0000   -4.71278
461640.0000   -5.18216
461680.0000   -5.04916
461720.0000   -4.68750
461760.0000   -5.06942
461800.0000   -5.15417
461840.0000   -6.08536
461880.0000   -5.71473
461920.0000   -6.47021
461960.0000   -5.16390
462000.0000   -5.88244
462040.0000   -4.71538
462080.0000   -4.98302
462120.0000   -5.26728
462160.0000   -4.64354
462200.0000   -5.66380
462240.0000   -6.30771
462280.0000   -5.17987
462320.0000   -5.41172
462360.0000   -5.81997
462400.0000   -5.40486
462440.0000   -6.10444
462480.0000   -5.92373
462520.0000   -6.81448
462560.0000   -5.54819
462600.0000   -5.41158
462640.0000   -6.11366
462680.0000   -5.02747
462720.0000   -6.66928
462760.0000   -6.43018
462800.0000   -6.02922
462840.0000   -5.39294
462880.0000   -5.55766
462920.0000   -5.74679
462960.0000   -5.08465
463000.0000   -5.89559
463040.0000   -5.57925
463080.0000   -5.17404
463120.0000   -5.31675
463160.0000   -6.17762
463200.0000   -6.33974
463240.0000   -6.41479
463280.0000   -6.51776
463320.0000   -5.99773
463360.0000   -5.54255
463400.0000   -5.34438
463440.0000   -6.05417
463480.0000   -6.29428
463520.0000   -6.05762
463560.0000   -5.17757
463600.0000   -6.64133
463640.0000   -6.06282
463680.0000   -6.34388
463720.0000   -5.95129
463760.0000   -5.89342
463800.0000   -6.18834
463840.0000   -6.16533
463880.0000   -7.10917
463920.0000   -6.27638
463960.0000   -6.69975
464000.0000   -5.14468
464040.0000   -5.76457
464080.0000   -5.87411
464120.0000   -6.56046
464160.0000   -6.47098
464200.0000   -5.68823
464240.0000   -5.70933
464280.0000   -6.20015
464320.0000   -5.95512
464360.0000   -5.92460
464400.0000   -5.67932
464440.0000   -6.80533
464480.0000   -6.91568
464520.0000   -6.37800
464560.0000   -6.42529
464600.0000   -6.76943
464640.0000   -6.34836
464680.0000   -6.29283
464720.0000   -4.68126
464760.0000   -5.45639
464800.0000   -5.60951
464840.0000   -5.47371
464880.0000   -5.46056
464920.0000   -6.53438
464960.0000   -5.27492
465000.0000   -4.80146
465040.0000   -4.74006
465080.0000   -4.72557
465120.0000   -5.38623
465160.0000   -5.38194
465200.0000   -4.82295
465240.0000   -5.03074
465280.0000   -5.24915
465320.0000   -5.55659
465360.0000   -5.24129
465400.0000   -5.74476
465440.0000   -5.88680
465480.0000   -5.69257
465520.0000   -5.75878
465560.0000   -5.68542
465600.0000   -4.64066
465640.0000   -5.19932
465680.0000   -4.94216
465720.0000   -5.58151
465760.0000   -5.24496
465800.0000   -5.37367
465840.0000   -5.69634
465880.0000   -4.54091
465920.0000   -5.32336
465960.0000   -5.86151
466000.0000   -5.85598
466040.0000   -5.38932
466080.0000   -4.88795
466120.0000   -5.25113
466160.0000   -5.25176
466200.0000   -5.06629
466240.0000   -4.62000
466280.0000   -4.68959
466320.0000   -4.79021
466360.0000   -5.49955
466400.0000   -5.06755
466440.0000   -4.96432
466480.0000   -4.36537
466520.0000   -5.54798
466560.0000   -5.17286
466600.0000   -4.68328
466640.0000   -4.62028
466680.0000   -4.90012
466720.0000   -5.16574
466760.0000   -4.49723
466800.0000   -5.00955
466840.0000   -5.07942
466880.0000   -4.65033
466920.0000   -4.30031
466960.0000   -4.69180
467000.0000   -5.24576
467040.0000   -4.81474
467080.0000   -4.79000
467120.0000   -5.60142
467160.0000   -5.42824
467200.0000   -5.62382
467240.0000   -5.11801
467280.0000   -4.62559
467320.0000   -4.55956
467360.0000   -4.90912
467400.0000   -4.79643
467440.0000   -4.89201
467480.0000   -4.85872
467520.0000   -5.79770
467560.0000   -5.71414
467600.0000   -5.29735
467640.0000   -5.49202
467680.0000   -5.41341
467720.0000   -6.40332
467760.0000   -5.73798
467800.0000   -5.36535
467840.0000   -5.51801
467880.0000   -6.19511
467920.0000   -5.94927
467960.0000   -4.91380
468000.0000   -5.73617
468040.0000   -5.96190
468080.0000   -6.09576
468120.0000   -5.39530
468160.0000   -5.41384
468200.0000   -5.64035
468240.0000   -5.84857
468280.0000   -5.78333
468320.0000   -5.81683
468360.0000   -4.78435
468400.0000   -5.63731
468440.0000   -5.77867
468480.0000   -6.54282
468520.0000   -5.72509
468560.0000   -6.39648
468600.0000   -6.61811
468640.0000   -5.22769
468680.0000   -6.30216
468720.0000   -6.97104
468760.0000   -7.09078
468800.0000   -6.41892
468840.0000   -6.29822
468880.0000   -6.46899
468920.0000   -6.05563
468960.0000   -5.05976
469000.0000   -6.49896
469040.0000   -6.47473
469080.0000   -5.72241
469120.0000   -5.64019
469160.0000   -5.62393
469200.0000   -6.46815
469240.0000   -5.53894
469280.0000   -6.26576
469320.0000   -6.43286
469360.0000   -6.18431
469400.0000   -6.43514
469440.0000   -7.39412
469480.0000   -5.36630
469520.0000   -6.04483
469560.0000   -5.74845
469600.0000   -5.22220
469640.0000   -6.37633
469680.0000   -6.64427
469720.0000   -6.44027
469760.0000   -5.39733
469800.0000   -4.67087
469840.0000   -5.40902
469880.0000   -5.51351
469920.0000   -5.51034
469960.0000   -6.34400
470000.0000   -6.18064
470040.0000   -5.28124
470080.0000   -6.26629
470120.0000   -6.50973
470160.0000   -5.71198
470200.0000   -5.40981
470240.0000   -5.59596
470280.0000   -5.43595
470320.0000   -5.36501
470360.0000   -6.20880
470400.0000   -6.39134
470440.0000   -5.28138
470480.0000   -4.99361
470520.0000   -5.45245
470560.0000   -6.14409
470600.0000   -5.63785
470640.0000   -6.70407
470680.0000   -5.91195
470720.0000   -5.78814
470760.0000   -5.81318
470800.0000   -5.92316
470840.0000   -6.26646
470880.0000   -5.13127
470920.0000   -5.81315
470960.0000   -6.25146
471000.0000   -5.81932
471040.0000   -5.86925
471080.0000   -6.20397
471120.0000   -5.24177
471160.0000   -5.92187
471200.0000   -6.32364
471240.0000   -5.85914
471280.0000   -5.23305
471320.0000   -6.17207
471360.0000   -5.22951
471400.0000   -6.45386
471440.0000   -6.64427
471480.0000   -5.97495
471520.0000   -5.78065
471560.0000   -5.90319
471600.0000   -6.48625
471640.0000   -6.05645
471680.0000   -5.93215
471720.0000   -4.94446
471760.0000   -5.16871
471800.0000   -5.21993
471840.0000   -5.20339
471880.0000   -6.23051
471920.0000   -5.85825
471960.0000   -5.63748
472000.0000   -5.72960
472040.0000   -5.35326
472080.0000   -5.71359
472120.0000   -5.22830
472160.0000   -5.49635
472200.0000   -5.26491
472240.0000   -5.35420
472280.0000   -4.96199
472320.0000   -4.50093
472360.0000   -5.28679
472400.0000   -5.37506
472440.0000   -5.81725
472480.0000   -5.39977
472520.0000   -5.66369
472560.0000   -5.24983
472600.0000   -4.44340
472640.0000   -4.70339
472680.0000   -5.31021
472720.0000   -4.98505
472760.0000   -5.36928
472800.0000   -5.46830
472840.0000   -6.04297
472880.0000   -5.65430
472920.0000   -5.52765
472960.0000   -5.22392
473000.0000   -5.47871
473040.0000   -5.68429
473080.0000   -5.46486
473120.0000   -5.12066
473160.0000   -5.19945
473200.0000   -5.37415
473240.0000   -5.77476
473280.0000   -5.05363
473320.0000   -4.81569
473360.0000   -5.68161
473400.0000   -5.13713
473440.0000   -5.55056
473480.0000   -5.23448
473520.0000   -5.51757
473560.0000   -4.98177
473600.0000   -5.31463
473640.0000   -4.56324
473680.0000   -4.71371
473720.0000   -5.64422
473760.0000   -4.89612
473800.0000   -5.03800
473840.0000   -5.02062
473880.0000   -5.03398
473920.0000   -5.24416
473960.0000   -5.13363
474000.0000   -4.56637
474040.0000   -4.77047
474080.0000   -4.82640
474120.0000   -4.89847
474160.0000   -4.95007
474200.0000   -5.08214
474240.0000   -5.02357
474280.0000   -4.66279
474320.0000   -4.68083
474360.0000   -4.47094
474400.0000   -5.53262
474440.0000   -4.45033
474480.0000   -4.76272
474520.0000   -4.98069
474560.0000   -4.62794
474600.0000   -4.64513
474640.0000   -4.55874
474680.0000   -4.44986
474720.0000   -5.19151
474760.0000   -5.45508
474800.0000   -5.49418
474840.0000   -5.46516
474880.0000   -5.80698
474920.0000   -5.05309
474960.0000   -5.21158
475000.0000   -5.77088
475040.0000   -5.48909
475080.0000   -4.33858
475120.0000   -5.48865
475160.0000   -5.70412
475200.0000   -4.87731
475240.0000   -5.57756
475280.0000   -5.51546
475320.0000   -5.80782
475360.0000   -5.53231
475400.0000   -6.22642
475440.0000   -6.43895
475480.0000   -5.38923
475520.0000   -5.85096
475560.0000   -5.78518
475600.0000   -5.54231
475640.0000   -6.77426
475680.0000   -6.19586
475720.0000   -6.07864
475760.0000   -5.72655
475800.0000   -5.55513
475840.0000   -5.23318
475880.0000   -5.67315
475920.0000   -5.54310
475960.0000   -6.24435
476000.0000   -6.28984
476040.0000   -4.52903
476080.0000   -5.62607
476120.0000   -5.98197
476160.0000   -6.70383
476200.0000   -5.80433
476240.0000   -5.71729
476280.0000   -5.93791
476320.0000   -5.41689
476360.0000   -5.49350
476400.0000   -5.34540
476440.0000   -5.73678
476480.0000   -5.98777
476520.0000   -5.15502
476560.0000   -5.18981
476600.0000   -5.16420
476640.0000   -5.99558
476680.0000   -6.08291
476720.0000   -6.05817
476760.0000   -6.11421
476800.0000   -5.71994
476840.0000   -5.98589
476880.0000   -5.43506
476920.0000   -5.89794
476960.0000   -5.78038
477000.0000   -6.49146
477040.0000   -5.91382
477080.0000   -5.43597
477120.0000   -5.78288
477160.0000   -6.08297
477200.0000   -6.21951
477240.0000   -5.99289
477280.0000   -7.12639
477320.0000   -5.81386
477360.0000   -5.55934
477400.0000   -5.24210
477440.0000   -6.56268
477480.0000   -5.72766
477520.0000   -6.67509
477560.0000   -5.93076
477600.0000   -5.97944
477640.0000   -5.63537
477680.0000   -6.09401
477720.0000   -5.48393
477760.0000   -6.88372
477800.0000   -5.98462
477840.0000   -6.44400
477880.0000   -6.25788
477920.0000   -6.13636
477960.0000   -6.06330
478000.0000   -6.70190
478040.0000   -5.76495
478080.0000   -6.54672
478120.0000   -6.10605
478160.0000   -4.98542
478200.0000   -5.13728
478240.0000   -5.89050
478280.0000   -5.90458
478320.0000   -5.44835
478360.0000   -6.28479
478400.0000   -5.72488
478440.0000   -6.15419
478480.0000   -6.38025
478520.0000   -6.91988
478560.0000   -6.47723
478600.0000   -6.52652
478640.0000   -6.16957
478680.0000   -6.85503
478720.0000   -6.38245
478760.0000   -6.04867
478800.0000   -6.15646
478840.0000   -5.65324
478880.0000   -6.64612
478920.0000   -6.08954
478960.0000   -6.23944
479000.0000   -6.38783
479040.0000   -6.37124
479080.0000   -6.76566
479120.0000   -7.29300
479160.0000   -7.18722
479200.0000   -6.12174
479240.0000   -6.68728
479280.0000   -6.33403
479320.0000   -6.08239
479360.0000   -5.93313
479400.0000   -5.43512
479440.0000   -7.36223
479480.0000   -6.12085
479520.0000   -6.36185
479560.0000   -5.21488
479600.0000   -4.92392
479640.0000   -5.24946
479680.0000   -5.73947
479720.0000   -5.73528
479760.0000   -5.70556
479800.0000   -5.30009
479840.0000   -5.80251
479880.0000   -4.39459
479920.0000   -6.16539
479960.0000   -5.58878
480000.0000   -5.72998
480040.0000   -5.96169
480080.0000   -5.98528
480120.0000   -4.99001
480160.0000   -5.74664
480200.0000   -5.93857
480240.0000   -5.26883
480280.0000   -5.35348
480320.0000   -4.44999
480360.0000   -4.97555
480400.0000   -5.38347
480440.0000   -5.17742
480480.0000   -5.17827
480520.0000   -5.12545
480560.0000   -5.54209
480600.0000   -5.65276
480640.0000   -5.06678
480680.0000   -6.31732
480720.0000   -6.11830
480760.0000   -6.36602
480800.0000   -6.03752
480840.0000   -6.54302
480880.0000   -6.20915
480920.0000   -6.06502
480960.0000   -5.64140
481000.0000   -6.00185
481040.0000   -5.40514
481080.0000   -5.67778
481120.0000   -6.16933
481160.0000   -6.21630
481200.0000   -6.79225
481240.0000   -5.96970
481280.0000   -5.54023
481320.0000   -5.84987
481360.0000   -6.00536
481400.0000   -5.98637
481440.0000   -6.59569
481480.0000   -5.94646
481520.0000   -5.44535
481560.0000   -6.04771
481600.0000   -6.07816
481640.0000   -6.32943
481680.0000   -5.46642
481720.0000   -5.90404
481760.0000   -5.46028
481800.0000   -5.82177
481840.0000   -5.52327
481880.0000   -5.82976
481920.0000   -5.21477
481960.0000   -5.93141
482000.0000   -6.34032
482040.0000   -5.74885
482080.0000   -5.78209
482120.0000   -5.22964
482160.0000   -5.82530
482200.0000   -6.52714
482240.0000   -6.78680
482280.0000   -6.76987
482320.0000   -6.60362
482360.0000   -5.92323
482400.0000   -5.37158
482440.0000   -4.96447
482480.0000   -6.13223
482520.0000   -5.49002
482560.0000   -5.42765
482600.0000   -6.32807
482640.0000   -5.77097
482680.0000   -5.12140
482720.0000   -6.19459
482760.0000   -5.97280
482800.0000   -5.40258
482840.0000   -5.93187
482880.0000   -5.16519
482920.0000   -5.57267
482960.0000   -6.26326
483000.0000   -5.71479
483040.0000   -5.29664
483080.0000   -5.75587
483120.0000   -6.54261
483160.0000   -5.79651
483200.0000   -5.44888
483240.0000   -5.21277
483280.0000   -4.67415
483320.0000   -5.84505
483360.0000   -6.21838
483400.0000   -6.30175
483440.0000   -5.32674
483480.0000   -5.82026
483520.0000   -5.83646
483560.0000   -6.21897
483600.0000   -6.00573
483640.0000   -4.65871
483680.0000   -5.30976
483720.0000   -6.34085
483760.0000   -5.83037
483800.0000   -5.53243
483840.0000   -5.33797
483880.0000   -5.51377
483920.0000   -5.51168
483960.0000   -4.82657
484000.0000   -5.78779
484040.0000   -5.89850
484080.0000   -5.40968
484120.0000   -5.47810
484160.0000   -6.26207
484200.0000   -6.51385
484240.0000   -6.88901
484280.0000   -6.94103
484320.0000   -6.87052
484360.0000   -5.47728
484400.0000   -6.22747
484440.0000   -6.25457
484480.0000   -6.31886
484520.0000   -6.50005
484560.0000   -6.72016
484600.0000   -6.55253
484640.0000   -6.52999
484680.0000   -7.23573
484720.0000   -6.61136
484760.0000   -6.62195
484800.0000   -7.80816
484840.0000   -6.44418
484880.0000   -6.24432
484920.0000   -7.62201
484960.0000   -6.81134
485000.0000   -6.94588
485040.0000   -7.06855
485080.0000   -6.77576
485120.0000   -6.31490
485160.0000   -7.64384
485200.0000   -6.45342
485240.0000   -6.74668
485280.0000   -7.07347
485320.0000   -7.37843
485360.0000   -6.91483
485400.0000   -6.18828
485440.0000   -6.36107
485480.0000   -6.65932
485520.0000   -7.14473
485560.0000   -6.20373
485600.0000   -7.04769
485640.0000   -7.06725
485680.0000   -5.20943
485720.0000   -7.02040
485760.0000   -6.53372
485800.0000   -6.45171
485840.0000   -6.12449
485880.0000   -6.84411
485920.0000   -7.43954
485960.0000   -7.10209
486000.0000   -6.59792
486040.0000   -5.89701
486080.0000   -6.31132
486120.0000   -6.32999
486160.0000   -6.92822
486200.0000   -5.18286
486240.0000   -5.59849
486280.0000   -6.56081
486320.0000   -5.99478
486360.0000   -6.15565
486400.0000   -5.63758
486440.0000   -5.76077
486480.0000   -6.34279
486520.0000   -5.98037
486560.0000   -5.94428
486600.0000   -6.72454
486640.0000   -6.08700
486680.0000   -6.04603
486720.0000   -5.88541
486760.0000   -6.51569
486800.0000   -6.26541
486840.0000   -5.89899
486880.0000   -6.72730
486920.0000   -6.58389
486960.0000   -6.42753
487000.0000   -6.21175
487040.0000   -5.30181
487080.0000   -5.83805
487120.0000   -5.68217
487160.0000   -6.50109
487200.0000   -5.66392
487240.0000   -5.65923
487280.0000   -6.21420
487320.0000   -5.59485
487360.0000   -6.18269
487400.0000   -5.29778
487440.0000   -5.08840
487480.0000   -4.87013
487520.0000   -5.36129
487560.0000   -6.28230
487600.0000   -6.21456
487640.0000   -5.57614
487680.0000   -5.93230
487720.0000   -6.01468
487760.0000   -6.98748
487800.0000   -6.25315
487840.0000   -6.42231
487880.0000   -5.71126
487920.0000   -6.33205
487960.0000   -5.59938
488000.0000   -6.54242
488040.0000   -6.68695
488080.0000   -6.45357
488120.0000   -6.00229
488160.0000   -6.92929
488200.0000   -6.71294
488240.0000   -6.65675
488280.0000   -6.87364
488320.0000   -5.89168
488360.0000   -7.41298
488400.0000   -5.19707
488440.0000   -6.58803
488480.0000   -6.02679
488520.0000   -5.63841
488560.0000   -5.37986
488600.0000   -6.46619
488640.0000   -6.47529
488680.0000   -5.46718
488720.0000   -5.76967
488760.0000   -6.08690
488800.0000   -5.01436
488840.0000   -5.80730
488880.0000   -5.79500
488920.0000   -6.32641
488960.0000   -6.17936
489000.0000   -5.72036
489040.0000   -5.40314
489080.0000   -4.91190
489120.0000   -6.56358
489160.0000   -5.84271
489200.0000   -6.07719
489240.0000   -5.96811
489280.0000   -5.93753
489320.0000   -5.86899
489360.0000   -5.38088
489400.0000   -5.92837
489440.0000   -6.78736
489480.0000   -5.60115
489520.0000   -5.61415
489560.0000   -5.34787
489600.0000   -5.93087
489640.0000   -4.37089
489680.0000   -5.61298
489720.0000   -5.02371
489760.0000   -5.48193
489800.0000   -5.41900
489840.0000   -6.01842
489880.0000   -4.76302
489920.0000   -5.71588
489960.0000   -5.78943
490000.0000   -4.89098
490040.0000   -4.88316
490080.0000   -4.61713
490120.0000   -4.96968
490160.0000   -5.66333
490200.0000   -5.66960
490240.0000   -5.64191
490280.0000   -5.45050
490320.0000   -4.74578
490360.0000   -5.20837
490400.0000   -5.57137
490440.0000   -5.97955
490480.0000   -4.82002
490520.0000   -5.66342
490560.0000   -4.75651
490600.0000   -5.62872
490640.0000   -5.27247
490680.0000   -5.41752
490720.0000   -5.48407
490760.0000   -5.98467
490800.0000   -5.21377
490840.0000   -6.44000
490880.0000   -6.03631
490920.0000   -7.22980
490960.0000   -6.02912
491000.0000   -6.31884
491040.0000   -6.98482
491080.0000   -5.89638
491120.0000   -5.50205
491160.0000   -6.06141
491200.0000   -5.68295
491240.0000   -5.84982
491280.0000   -6.78419
491320.0000   -5.09896
491360.0000   -5.90820
491400.0000   -5.51970
491440.0000   -5.37591
491480.0000   -5.32048
491520.0000   -6.02877
491560.0000   -6.92688
491600.0000   -6.89935
491640.0000   -6.43353
491680.0000   -7.18140
491720.0000   -6.62880
491760.0000   -6.60083
491800.0000   -6.49291
491840.0000   -5.47339
491880.0000   -5.58706
491920.0000   -5.53897
491960.0000   -4.55384
492000.0000   -4.90242
492040.0000   -5.32475
492080.0000   -6.08659
492120.0000   -5.90248
492160.0000   -5.30163
492200.0000   -5.23261
492240.0000   -5.28008
492280.0000   -6.07901
492320.0000   -5.39709
492360.0000   -5.37465
492400.0000   -4.87647
492440.0000   -5.59711
492480.0000   -5.38908
492520.0000   -5.61274
492560.0000   -4.98734
492600.0000   -5.52597
492640.0000   -4.29509
492680.0000   -4.86843
492720.0000   -4.39389
492760.0000   -4.56194
492800.0000   -5.20687
492840.0000   -4.98099
492880.0000   -5.62145
492920.0000   -5.58881
492960.0000   -6.37996
493000.0000   -6.28233
493040.0000   -5.47459
493080.0000   -5.98574
493120.0000   -6.07981
493160.0000   -5.81667
493200.0000   -5.43521
493240.0000   -6.84069
493280.0000   -5.03336
493320.0000   -5.85947
493360.0000   -5.45396
493400.0000   -5.93627
493440.0000   -5.34112
493480.0000   -6.04878
493520.0000   -6.18102
493560.0000   -6.25207
493600.0000   -5.86976
493640.0000   -5.89383
493680.0000   -6.04892
493720.0000   -6.27521
493760.0000   -5.95787
493800.0000   -5.44259
493840.0000   -6.07124
493880.0000   -6.20552
493920.0000   -5.98053
493960.0000   -5.33184
494000.0000   -5.53203
494040.0000   -5.13732
494080.0000   -6.00584
494120.0000   -6.08095
494160.0000   -5.84174
494200.0000   -6.61308
494240.0000   -6.34332
494280.0000   -6.79336
494320.0000   -5.86590
494360.0000   -5.31189
494400.0000   -6.97223
494440.0000   -6.43445
494480.0000   -6.31182
494520.0000   -6.62928
494560.0000   -6.68509
494600.0000   -6.22023
494640.0000   -6.29525
494680.0000   -7.04429
494720.0000   -6.11023
494760.0000   -6.34269
494800.0000   -6.27185
494840.0000   -6.48757
494880.0000   -5.51743
494920.0000   -5.86301
494960.0000   -5.01109
495000.0000   -6.42791
495040.0000   -5.90825
495080.0000   -6.25401
495120.0000   -5.46147
495160.0000   -5.75756
495200.0000   -5.35003
495240.0000   -5.98250
495280.0000   -5.66382
495320.0000   -6.12135
495360.0000   -6.63896
495400.0000   -5.92022
495440.0000   -6.50762
495480.0000   -6.11518
495520.0000   -5.97037
495560.0000   -6.66323
495600.0000   -5.95715
495640.0000   -6.16277
495680.0000   -5.95108
495720.0000   -6.44138
495760.0000   -5.64685
495800.0000   -6.00158
495840.0000   -5.60206
495880.0000   -6.38932
495920.0000   -5.67996
495960.0000   -6.34612
496000.0000   -6.17480
496040.0000   -5.17734
496080.0000   -5.50615
496120.0000   -5.43276
496160.0000   -5.12688
496200.0000   -5.95544
496240.0000   -6.13770
496280.0000   -5.52592
496320.0000   -5.54345
496360.0000   -5.46736
496400.0000   -6.24582
496440.0000   -5.84585
496480.0000   -5.27379
496520.0000   -6.16119
496560.0000   -5.84324
496600.0000   -5.42632
496640.0000   -5.72991
496680.0000   -5.36639
496720.0000   -5.96635
496760.0000   -5.54440
496800.0000   -5.22078
496840.0000   -6.68143
496880.0000   -6.46132
496920.0000   -6.21556
496960.0000   -6.02614
497000.0000   -5.64163
497040.0000   -6.12614
497080.0000   -5.58065
497120.0000   -5.77832
497160.0000   -5.83287
497200.0000   -6.03878
497240.0000   -6.46081
497280.0000   -6.02110
497320.0000   -5.78755
497360.0000   -5.92701
497400.0000   -6.72641
497440.0000   -5.49413
497480.0000   -6.25853
497520.0000   -5.35743
497560.0000   -5.48920
497600.0000   -5.06165
497640.0000   -6.15360
497680.0000   -6.15785
497720.0000   -5.84875
497760.0000   -5.80080
497800.0000   -5.93606
497840.0000   -6.10530
497880.0000   -5.83484
497920.0000   -6.51823
497960.0000   -6.00494
498000.0000   -5.85927
498040.0000   -5.13739
498080.0000   -5.68604
498120.0000   -5.62674
498160.0000   -6.41393
498200.0000   -6.27911
498240.0000   -5.72769
498280.0000   -5.46236
498320.0000   -4.88919
498360.0000   -5.43162
498400.0000   -5.60055
498440.0000   -5.00024
498480.0000   -5.30437
498520.0000   -5.33834
498560.0000   -5.67499
498600.0000   -5.88794
498640.0000   -5.72118
498680.0000   -5.60266
498720.0000   -4.81596
498760.0000   -5.40009
498800.0000   -5.65797
498840.0000   -5.90607
498880.0000   -5.51602
498920.0000   -4.71319
498960.0000   -6.37260
499000.0000   -5.37997
499040.0000   -5.60056
499080.0000   -5.50081
499120.0000   -6.44664
499160.0000   -5.59791
499200.0000   -4.11377
499240.0000   -5.50245
499280.0000   -5.52376
499320.0000   -5.88615
499360.0000   -6.41181
499400.0000   -6.42340
499440.0000   -6.31471
499480.0000   -7.54342
499520.0000   -6.12887
499560.0000   -6.78663
499600.0000   -6.00280
499640.0000   -6.22220
499680.0000   -5.97515
499720.0000   -5.23048
499760.0000   -5.40844
499800.0000   -5.59337
499840.0000   -4.86490
499880.0000   -6.49543
499920.0000   -6.69496
499960.0000   -6.03023
500000.0000   -6.01517
500040.0000   -5.65605
500080.0000   -5.99849
500120.0000   -6.00309
500160.0000   -5.93603
500200.0000   -6.61609
500240.0000   -6.62041
500280.0000   -6.34563
500320.0000   -6.65520
500360.0000   -6.09698
500400.0000   -6.18285
500440.0000   -5.92640
500480.0000   -6.13245
500520.0000   -5.84928
500560.0000   -5.41735
500600.0000   -6.61232
500640.0000   -6.90740
500680.0000   -6.40562
500720.0000   -6.53309
500760.0000   -6.38801
500800.0000   -5.95654
500840.0000   -5.46568
500880.0000   -6.27405
500920.0000   -5.35358
500960.0000   -5.70568
501000.0000   -5.39983
501040.0000   -6.21113
501080.0000   -5.99181
501120.0000   -5.52609
501160.0000   -4.62397
501200.0000   -6.24818
501240.0000   -6.74252
501280.0000   -5.06861
501320.0000   -6.53054
501360.0000   -5.86115
501400.0000   -5.42922
501440.0000   -4.41840
501480.0000   -5.14608
501520.0000   -5.80152
501560.0000   -5.25235
501600.0000   -5.34617
501640.0000   -4.95725
501680.0000   -5.64941
501720.0000   -6.24404
501760.0000   -5.75809
501800.0000   -6.47862
501840.0000   -5.52232
501880.0000   -6.19195
501920.0000   -5.65147
501960.0000   -5.99174
502000.0000   -5.74840
502040.0000   -6.14159
502080.0000   -6.12895
502120.0000   -5.92281
502160.0000   -5.39729
502200.0000   -6.22677
502240.0000   -5.30643
502280.0000   -5.31235
502320.0000   -6.42177
502360.0000   -5.35322
502400.0000   -5.71132
502440.0000   -6.01799
502480.0000   -6.04786
502520.0000   -6.47098
502560.0000   -5.44690
502600.0000   -6.53968
502640.0000   -6.46764
502680.0000   -6.04985
502720.0000   -6.51927
502760.0000   -6.58563
502800.0000   -5.80024
502840.0000   -6.64404
502880.0000   -6.76464
502920.0000   -6.48116
502960.0000   -5.74157
503000.0000   -6.18997
503040.0000   -6.87262
503080.0000   -7.15302
503120.0000   -6.29300
503160.0000   -6.85638
503200.0000   -5.63502
503240.0000   -6.37628
503280.0000   -6.80050
503320.0000   -6.94254
503360.0000   -6.28403
503400.0000   -6.55515
503440.0000   -6.53662
503480.0000   -7.13126
503520.0000   -6.04834
503560.0000   -6.02627
503600.0000   -6.59711
503640.0000   -6.24040
503680.0000   -5.41855
503720.0000   -6.07148
503760.0000   -5.86571
503800.0000   -6.55849
503840.0000   -6.75525
503880.0000   -5.95872
503920.0000   -7.33999
503960.0000   -6.70936
504000.0000   -6.63064
504040.0000   -5.74115
504080.0000   -6.97024
504120.0000   -6.31563
504160.0000   -6.82677
504200.0000   -6.37526
504240.0000   -6.52200
504280.0000   -5.99536
504320.0000   -7.05015
504360.0000   -6.22237
504400.0000   -6.39730
504440.0000   -6.16386
504480.0000   -5.48884
504520.0000   -5.84302
504560.0000   -6.01604
504600.0000   -6.37484
504640.0000   -5.70831
504680.0000   -6.21220
504720.0000   -5.75377
504760.0000   -5.50499
504800.0000   -5.16387
504840.0000   -6.32824
504880.0000   -6.51995
504920.0000   -7.17509
504960.0000   -6.46524
505000.0000   -5.43104
505040.0000   -5.76773
505080.0000   -6.24623
505120.0000   -7.22887
505160.0000   -6.50805
505200.0000   -6.12650
505240.0000   -5.72161
505280.0000   -6.36826
505320.0000   -5.50382
505360.0000   -6.38615
505400.0000   -6.28853
505440.0000   -6.02188
505480.0000   -5.42211
505520.0000   -5.31318
505560.0000   -5.76203
505600.0000   -5.32677
505640.0000   -4.92885
505680.0000   -5.21058
505720.0000   -5.96890
505760.0000   -5.69041
505800.0000   -6.68289
505840.0000   -5.28156
505880.0000   -5.54750
505920.0000   -5.22938
505960.0000   -5.48930
506000.0000   -5.63007
506040.0000   -5.61073
506080.0000   -5.35284
506120.0000   -5.80094
506160.0000   -5.96492
506200.0000   -5.74183
506240.0000   -6.52391
506280.0000   -6.01939
506320.0000   -6.23597
506360.0000   -5.64892
506400.0000   -5.14617
506440.0000   -5.91158
506480.0000   -6.02872
506520.0000   -6.96140
506560.0000   -6.76506
506600.0000   -6.68357
506640.0000   -6.42879
506680.0000   -6.52012
506720.0000   -5.83523
506760.0000   -5.93169
506800.0000   -6.02876
506840.0000   -5.92134
506880.0000   -5.25557
506920.0000   -5.60087
506960.0000   -6.01195
507000.0000   -4.48317
507040.0000   -5.05135
507080.0000   -5.94405
507120.0000   -5.80548
507160.0000   -5.79290
507200.0000   -5.55243
507240.0000   -5.63118
507280.0000   -5.34605
507320.0000   -5.56513
507360.0000   -5.99428
507400.0000   -6.75301
507440.0000   -6.97043
507480.0000   -6.55312
507520.0000   -5.58338
507560.0000   -5.55070
507600.0000   -5.42473
507640.0000   -4.84889
507680.0000   -6.07886
507720.0000   -6.21557
507760.0000   -5.67814
507800.0000   -5.46223
507840.0000   -5.90257
507880.0000   -5.65413
507920.0000   -5.17599
507960.0000   -6.49652
508000.0000   -5.47892
508040.0000   -5.38837
508080.0000   -5.17929
508120.0000   -5.53835
508160.0000   -6.24898
508200.0000   -5.50182
508240.0000   -6.12125
508280.0000   -4.70513
508320.0000   -5.35951
508360.0000   -5.47547
508400.0000   -5.84765
508440.0000   -5.69988
508480.0000   -6.20669
508520.0000   -6.72882
508560.0000   -6.06526
508600.0000   -6.14236
508640.0000   -5.43184
508680.0000   -5.38222
508720.0000   -6.92288
508760.0000   -5.76425
508800.0000   -7.33359
508840.0000   -6.41416
508880.0000   -6.34915
508920.0000   -6.34027
508960.0000   -6.02248
509000.0000   -6.30137
509040.0000   -5.77962
509080.0000   -6.50939
509120.0000   -6.35766
509160.0000   -6.37257
509200.0000   -5.43152
509240.0000   -5.13224
509280.0000   -6.27205
509320.0000   -6.82867
509360.0000   -6.12591
509400.0000   -5.75129
509440.0000   -5.31370
509480.0000   -6.12095
509520.0000   -6.18501
509560.0000   -6.71232
509600.0000   -5.32299
509640.0000   -5.89402
509680.0000   -5.62007
509720.0000   -6.10056
509760.0000   -5.76078
509800.0000   -6.23596
509840.0000   -6.18043
509880.0000   -6.00297
509920.0000   -6.27416
509960.0000   -6.91634
510000.0000   -6.61688
510040.0000   -6.32543
510080.0000   -5.87435
510120.0000   -6.55505
510160.0000   -6.38746
510200.0000   -6.71686
510240.0000   -6.45951
510280.0000   -5.86992
510320.0000   -5.90656
510360.0000   -6.21383
510400.0000   -5.98332
510440.0000   -6.40658
510480.0000   -5.96798
510520.0000   -6.69312
510560.0000   -6.00540
510600.0000   -5.86103
510640.0000   -6.17745
510680.0000   -5.50837
510720.0000   -5.69550
510760.0000   -5.58600
510800.0000   -5.75560
510840.0000   -6.03264
510880.0000   -5.70942
510920.0000   -5.57841
510960.0000   -5.97559
511000.0000   -5.72978
511040.0000   -5.71380
511080.0000   -5.17286
511120.0000   -6.38128
511160.0000   -6.10476
511200.0000   -4.97531
511240.0000   -5.74016
511280.0000   -6.22662
511320.0000   -6.44819
511360.0000   -6.20653
511400.0000   -6.34434
511440.0000   -6.48741
511480.0000   -6.97261
511520.0000   -5.87522
511560.0000   -6.19408
511600.0000   -6.49793
511640.0000   -4.96211
511680.0000   -6.03560
511720.0000   -6.15035
511760.0000   -6.12536
511800.0000   -5.22407
511840.0000   -5.09022
511880.0000   -5.68490
511920.0000   -5.65347
511960.0000   -5.44630
512000.0000   -6.03839
512040.0000   -6.05986
512080.0000   -6.50175
512120.0000   -6.44474
512160.0000   -5.92573
512200.0000   -5.62248
512240.0000   -6.11702
512280.0000   -6.12380
512320.0000   -4.95059
512360.0000   -5.39399
512400.0000   -6.58804
512440.0000   -6.16732
512480.0000   -5.83376
512520.0000   -5.87562
512560.0000   -5.95193
512600.0000   -5.52492
512640.0000   -4.97702
512680.0000   -5.56672
512720.0000   -4.91413
512760.0000   -4.32041
512800.0000   -4.94092
512840.0000   -5.21835
512880.0000   -5.69056
512920.0000   -4.94751
512960.0000   -5.05924
513000.0000   -5.57405
513040.0000   -5.46077
513080.0000   -5.50481
513120.0000   -4.39295
513160.0000   -5.27102
513200.0000   -5.92678
513240.0000   -5.43321
513280.0000   -5.33179
513320.0000   -6.03468
513360.0000   -6.03304
513400.0000   -5.86107
513440.0000   -5.58418
513480.0000   -5.21082
513520.0000   -5.55595
513560.0000   -5.61026
513600.0000   -5.36465
513640.0000   -5.59768
513680.0000   -5.56816
513720.0000   -5.88238
513760.0000   -6.44105
513800.0000   -5.22026
513840.0000   -5.37801
513880.0000   -5.33426
513920.0000   -5.04558
513960.0000   -5.88862
514000.0000   -6.20170
514040.0000   -5.14839
514080.0000   -5.86592
514120.0000   -4.84618
514160.0000   -5.52314
514200.0000   -4.82029
514240.0000   -5.18767
514280.0000   -4.24646
514320.0000   -6.10446
514360.0000   -5.18224
514400.0000   -5.06900
514440.0000   -5.71202
514480.0000   -5.57294
514520.0000   -6.22073
514560.0000   -6.76919
514600.0000   -6.35873
514640.0000   -6.53742
514680.0000   -5.47336
514720.0000   -5.33221
514760.0000   -6.18725
514800.0000   -5.58799
514840.0000   -6.01949
514880.0000   -6.16495
514920.0000   -6.98199
514960.0000   -5.60207
515000.0000   -6.28807
515040.0000   -6.01504
515080.0000   -5.49897
515120.0000   -5.17482
515160.0000   -5.89611
515200.0000   -5.74105
515240.0000   -6.16240
515280.0000   -6.06618
515320.0000   -4.92708
515360.0000   -5.14349
515400.0000   -5.86456
515440.0000   -6.27612
515480.0000   -6.24224
515520.0000   -6.09109
515560.0000   -6.76746
515600.0000   -6.77046
515640.0000   -5.95775
515680.0000   -5.15550
515720.0000   -5.74711
515760.0000   -5.23769
515800.0000   -5.97565
515840.0000   -6.53875
515880.0000   -6.49047
515920.0000   -6.53179
515960.0000   -6.37098
516000.0000   -6.16098
516040.0000   -6.26791
516080.0000   -6.11477
516120.0000   -6.51221
516160.0000   -6.78835
516200.0000   -6.20795
516240.0000   -6.61670
516280.0000   -6.48027
516320.0000   -6.85200
516360.0000   -6.00168
516400.0000   -6.14950
516440.0000   -5.91448
516480.0000   -5.56375
516520.0000   -5.73412
516560.0000   -6.51937
516600.0000   -6.54349
516640.0000   -5.60593
516680.0000   -5.52285
516720.0000   -4.57276
516760.0000   -6.69267
516800.0000   -3.81927
516840.0000   -4.69728
516880.0000   -5.21943
516920.0000   -6.43910
516960.0000   -5.49632
517000.0000   -5.40226
517040.0000   -5.05410
517080.0000   -5.71650
517120.0000   -6.44112
517160.0000   -5.15211
517200.0000   -5.97999
517240.0000   -5.89765
517280.0000   -5.15934
517320.0000   -5.79398
517360.0000   -5.17618
517400.0000   -5.45446
517440.0000   -6.06779
517480.0000   -5.55041
517520.0000   -5.83360
517560.0000   -6.33575
517600.0000   -6.35474
517640.0000   -6.75413
517680.0000   -6.11298
517720.0000   -6.17214
517760.0000   -4.95075
517800.0000   -5.93315
517840.0000   -6.62587
517880.0000   -6.33866
517920.0000   -6.55787
517960.0000   -5.88160
518000.0000   -5.79810
518040.0000   -6.07411
518080.0000   -5.26094
518120.0000   -5.02616
518160.0000   -4.85271
518200.0000   -6.26639
518240.0000   -6.21201
518280.0000   -5.97462
518320.0000   -6.29608
518360.0000   -5.95812
518400.0000   -5.54354
518440.0000   -6.27828
518480.0000   -6.22687
518520.0000   -7.46892
518560.0000   -6.23783
518600.0000   -5.81879
518640.0000   -5.96720
518680.0000   -5.45332
518720.0000   -5.39399
518760.0000   -4.53856
518800.0000   -5.45039
518840.0000   -5.60273
518880.0000   -5.77158
518920.0000   -6.71764
518960.0000   -5.49356
519000.0000   -5.36641
519040.0000   -5.31179
519080.0000   -5.69935
519120.0000   -6.17915
519160.0000   -6.24301
519200.0000   -5.27623
519240.0000   -5.52853
519280.0000   -6.28731
519320.0000   -6.67872
519360.0000   -5.74613
519400.0000   -5.91824
519440.0000   -7.20524
519480.0000   -5.93843
519520.0000   -5.18092
519560.0000   -6.43814
519600.0000   -5.97921
519640.0000   -5.63097
519680.0000   -5.91983
519720.0000   -6.89632
519760.0000   -6.53630
519800.0000   -5.96877
519840.0000   -6.43338
519880.0000   -6.17941
519920.0000   -5.89073
519960.0000   -6.22007
520000.0000   -5.74934
520040.0000   -4.63882
520080.0000   -6.00950
520120.0000   -5.36614
520160.0000   -5.21612
520200.0000   -5.56000
520240.0000   -6.26845
520280.0000   -6.15882
520320.0000   -6.64144
520360.0000   -6.17873
520400.0000   -6.25798
520440.0000   -5.90052
520480.0000   -4.84535
520520.0000   -5.95659
520560.0000   -5.61880
520600.0000   -4.96247
520640.0000   -5.74728
520680.0000   -6.08017
520720.0000   -6.24578
520760.0000   -6.07934
520800.0000   -6.60241
520840.0000   -5.81285
520880.0000   -5.86001
520920.0000   -5.80353
520960.0000   -5.73548
521000.0000   -6.53298
521040.0000   -5.83287
521080.0000   -5.14806
521120.0000   -4.55087
521160.0000   -5.31071
521200.0000   -4.67248
521240.0000   -5.01634
521280.0000   -5.09924
521320.0000   -5.17455
521360.0000   -5.75583
521400.0000   -4.54295
521440.0000   -5.61038
521480.0000   -5.15165
521520.0000   -5.68072
521560.0000   -4.91277
521600.0000   -5.58388
521640.0000   -5.20060
521680.0000   -5.52153
521720.0000   -5.85820
521760.0000   -5.78689
521800.0000   -6.02308
521840.0000   -5.76377
521880.0000   -5.71059
521920.0000   -6.62293
521960.0000   -6.70751
522000.0000   -5.83944
522040.0000   -6.74168
522080.0000   -6.42199
522120.0000   -5.96413
522160.0000   -6.78024
522200.0000   -7.37262
522240.0000   -7.19303
522280.0000   -6.83741
522320.0000   -6.73168
522360.0000   -7.05439
522400.0000   -6.48022
522440.0000   -7.16325
522480.0000   -6.25385
522520.0000   -6.54378
522560.0000   -7.13215
522600.0000   -7.05707
522640.0000   -6.17481
522680.0000   -7.20211
522720.0000   -6.41704
522760.0000   -6.18351
522800.0000   -5.47705
522840.0000   -6.04739
522880.0000   -5.61039
522920.0000   -6.40102
522960.0000   -6.10480
523000.0000   -5.93548
523040.0000   -6.27894
523080.0000   -5.59724
523120.0000   -5.19425
523160.0000   -6.17082
523200.0000   -5.47867
523240.0000   -4.95554
523280.0000   -5.70804
523320.0000   -6.21150
523360.0000   -5.76521
523400.0000   -6.40953
523440.0000   -6.04882
523480.0000   -6.90421
523520.0000   -6.41024
523560.0000   -6.07127
523600.0000   -6.11419
523640.0000   -6.04074
523680.0000   -6.70763
523720.0000   -5.81458
523760.0000   -6.29168
523800.0000   -5.84189
523840.0000   -4.77030
523880.0000   -4.62673
523920.0000   -6.55146
523960.0000   -5.46572
524000.0000   -6.12228
524040.0000   -6.16180
524080.0000   -6.49018
524120.0000   -5.52656
524160.0000   -5.92338
524200.0000   -6.02825
524240.0000   -5.97041
524280.0000   -5.46838
524320.0000   -6.17007
524360.0000   -6.26570
524400.0000   -6.52155
524440.0000   -6.23953
524480.0000   -6.36756
524520.0000   -5.22887
524560.0000   -5.90951
524600.0000   -5.81326
524640.0000   -5.44252
524680.0000   -5.73606
524720.0000   -6.08323
524760.0000   -6.36209
524800.0000   -7.04959
524840.0000   -6.44586
524880.0000   -6.14838
524920.0000   -7.17126
524960.0000   -6.89463
525000.0000   -5.47779
525040.0000   -6.18529
525080.0000   -7.04837
525120.0000   -5.73067
525160.0000   -5.88933
525200.0000   -5.49696
525240.0000   -6.01310
525280.0000   -6.47625
525320.0000   -6.47046
525360.0000   -7.40297
525400.0000   -6.42623
525440.0000   -6.42097
525480.0000   -6.29374
525520.0000   -5.94319
525560.0000   -6.06295
525600.0000   -6.12982
525640.0000   -5.37853
525680.0000   -5.67844
525720.0000   -7.21848
525760.0000   -6.04111
525800.0000   -5.58377
525840.0000   -6.12187
525880.0000   -6.65067
525920.0000   -7.76899
525960.0000   -6.30953
526000.0000   -6.61058
526040.0000   -6.07535
526080.0000   -6.50583
526120.0000   -5.33608
526160.0000   -6.64756
526200.0000   -5.89207
526240.0000   -6.38698
526280.0000   -5.71195
526320.0000   -5.98321
526360.0000   -5.70806
526400.0000   -5.40321
526440.0000   -5.50669
526480.0000   -4.95575
526520.0000   -5.52374
526560.0000   -5.44601
526600.0000   -6.25293
526640.0000   -5.80401
526680.0000   -6.00651
526720.0000   -6.12676
526760.0000   -6.03283
526800.0000   -5.87833
526840.0000   -5.53723
526880.0000   -5.49097
526920.0000   -5.75916
526960.0000   -6.38163
527000.0000   -5.13508
527040.0000   -6.18588
527080.0000   -5.74853
527120.0000   -5.69857
527160.0000   -6.62935
527200.0000   -6.98442
527240.0000   -7.23636
527280.0000   -6.45064
527320.0000   -5.95248
527360.0000   -6.84203
527400.0000   -6.33881
527440.0000   -6.35838
527480.0000   -5.96089
527520.0000   -5.97990
527560.0000   -5.92737
527600.0000   -6.05697
527640.0000   -6.68312
527680.0000   -5.97745
527720.0000   -5.98636
527760.0000   -6.30487
527800.0000   -6.16490
527840.0000   -6.52914
527880.0000   -5.85006
527920.0000   -5.80735
527960.0000   -5.50525
528000.0000   -5.60517
528040.0000   -6.53201
528080.0000   -6.20275
528120.0000   -6.86076
528160.0000   -5.84073
528200.0000   -5.53604
528240.0000   -6.13388
528280.0000   -5.37447
528320.0000   -5.53032
528360.0000   -5.46127
528400.0000   -5.62006
528440.0000   -5.61127
528480.0000   -5.50248
528520.0000   -5.77974
528560.0000   -6.84559
528600.0000   -5.65381
528640.0000   -5.98864
528680.0000   -7.01154
528720.0000   -6.56014
528760.0000   -6.36535
528800.0000   -6.94894
528840.0000   -5.96741
528880.0000   -6.49577
528920.0000   -5.82925
528960.0000   -6.51374
529000.0000   -6.29580
529040.0000   -6.38623
529080.0000   -6.93222
529120.0000   -4.92638
529160.0000   -5.78662
529200.0000   -5.83499
529240.0000   -5.46963
529280.0000   -6.74108
529320.0000   -7.23542
529360.0000   -6.02799
529400.0000   -6.52571
529440.0000   -5.92352
529480.0000   -6.46510
529520.0000   -5.07216
529560.0000   -6.19272
529600.0000   -5.84481
529640.0000   -5.25540
529680.0000   -6.43235
529720.0000   -5.70177
529760.0000   -6.10141
529800.0000   -5.98919
529840.0000   -5.07388
529880.0000   -5.05895
529920.0000   -5.79970
529960.0000   -6.12861
530000.0000   -6.35823
530040.0000   -5.54453
530080.0000   -6.00081
530120.0000   -5.78132
530160.0000   -5.79910
530200.0000   -5.72421
530240.0000   -6.38475
530280.0000   -5.92059
530320.0000   -6.26087
530360.0000   -6.58462
530400.0000   -5.87300
530440.0000   -7.22189
530480.0000   -6.64018
530520.0000   -5.56454
530560.0000   -5.91729
530600.0000   -6.14781
530640.0000   -6.02236
530680.0000   -5.86256
530720.0000   -5.74547
530760.0000   -6.04425
530800.0000   -6.40196
530840.0000   -5.56749
530880.0000   -6.78273
530920.0000   -6.78365
530960.0000   -6.77096
531000.0000   -5.93013
531040.0000   -6.17160
531080.0000   -5.96245
531120.0000   -6.00349
531160.0000   -5.64011
531200.0000   -5.78133
531240.0000   -5.87140
531280.0000   -4.87597
531320.0000   -5.81180
531360.0000   -5.45105
531400.0000   -6.45675
531440.0000   -5.85697
531480.0000   -5.91813
531520.0000   -6.29299
531560.0000   -5.20303
531600.0000   -5.89740
531640.0000   -5.77873
531680.0000   -6.50641
531720.0000   -6.85781
531760.0000   -6.05057
531800.0000   -6.48929
531840.0000   -5.64731
531880.0000   -5.57397
531920.0000   -6.57181
531960.0000   -5.70321
532000.0000   -5.29596
532040.0000   -5.66351
532080.0000   -5.32111
532120.0000   -4.93305
532160.0000   -5.43028
532200.0000   -6.43734
532240.0000   -4.63964
532280.0000   -6.51263
532320.0000   -5.99884
532360.0000   -6.02562
532400.0000   -6.07145
532440.0000   -6.14721
532480.0000   -6.20962
532520.0000   -6.69185
532560.0000   -6.03819
532600.0000   -7.27833
532640.0000   -6.01575
532680.0000   -5.39803
532720.0000   -5.79473
532760.0000   -6.17769
532800.0000   -5.89762
532840.0000   -6.62873
532880.0000   -6.08096
532920.0000   -6.58271
532960.0000   -5.18018
533000.0000   -5.46123
533040.0000   -6.61523
533080.0000   -5.77608
533120.0000   -4.27636
533160.0000   -5.10721
533200.0000   -5.67241
533240.0000   -5.24459
533280.0000   -5.56111
533320.0000   -6.39995
533360.0000   -6.51276
533400.0000   -6.36988
533440.0000   -5.97482
533480.0000   -5.94334
533520.0000   -6.54239
533560.0000   -6.06134
533600.0000   -6.27644
533640.0000   -5.20158
533680.0000   -5.63084
533720.0000   -5.81994
533760.0000   -6.23772
533800.0000   -5.07129
533840.0000   -5.72615
533880.0000   -5.91369
533920.0000   -5.58240
533960.0000   -5.71051
534000.0000   -5.76096
534040.0000   -5.91057
534080.0000   -5.74487
534120.0000   -5.80155
534160.0000   -5.28832
534200.0000   -5.11272
534240.0000   -6.27468
534280.0000   -6.22762
534320.0000   -6.24250
534360.0000   -6.41878
534400.0000   -6.39707
534440.0000   -5.76215
534480.0000   -5.52915
534520.0000   -5.80502
534560.0000   -6.25024
534600.0000   -5.22351
534640.0000   -5.86980
534680.0000   -5.57972
534720.0000   -5.88927
534760.0000   -5.54329
534800.0000   -5.00339
534840.0000   -5.84013
534880.0000   -5.67249
534920.0000   -5.45113
534960.0000   -5.42968
535000.0000   -5.51530
535040.0000   -5.17322
535080.0000   -5.59809
535120.0000   -5.57922
535160.0000   -5.38263
535200.0000   -5.73370
535240.0000   -5.98419
535280.0000   -5.31189
535320.0000   -5.76438
535360.0000   -5.36119
535400.0000   -5.12645
535440.0000   -5.31927
535480.0000   -5.77485
535520.0000   -5.58495
535560.0000   -5.61965
535600.0000   -5.80817
535640.0000   -5.98946
535680.0000   -6.27394
535720.0000   -6.68624
535760.0000   -7.38432
535800.0000   -6.16936
535840.0000   -6.67684
535880.0000   -5.67009
535920.0000   -6.10063
535960.0000   -6.34099
536000.0000   -5.77050
536040.0000   -4.97200
536080.0000   -6.44773
536120.0000   -5.76735
536160.0000   -6.06400
536200.0000   -6.57939
536240.0000   -5.91039
536280.0000   -7.10500
536320.0000   -6.16872
536360.0000   -6.79506
536400.0000   -6.02572
536440.0000   -5.47340
536480.0000   -4.95619
536520.0000   -5.80098
536560.0000   -5.66981
536600.0000   -5.93185
536640.0000   -6.62314
536680.0000   -6.39598
536720.0000   -5.45819
536760.0000   -4.91150
536800.0000   -5.33241
536840.0000   -4.28734
536880.0000   -4.67813
536920.0000   -4.28523
536960.0000   -4.85538
537000.0000   -4.20888
537040.0000   -5.34798
537080.0000   -4.90212
537120.0000   -4.70932
537160.0000   -4.57005
537200.0000   -4.12864
537240.0000   -4.22593
537280.0000   -4.09574
537320.0000   -4.14946
537360.0000   -2.93887
537400.0000   -3.71917
537440.0000   -3.56770
537480.0000   -2.59290
537520.0000   -2.75701
537560.0000   -2.66626
537600.0000   -3.18483
537640.0000   -3.58994
537680.0000   -3.83213
537720.0000   -3.57809
537760.0000   -2.97919
537800.0000   -3.59939
537840.0000   -3.39657
537880.0000   -3.12658
537920.0000   -2.38722
537960.0000   -2.61873
538000.0000   -3.00415
538040.0000   -1.92389
538080.0000   -2.07962
538120.0000   -2.58288
538160.0000   -2.55460
538200.0000   -2.93178
538240.0000   -3.39181
538280.0000   -2.61555
538320.0000   -3.22688
538360.0000   -3.25560
538400.0000   -3.49752
538440.0000   -3.10735
538480.0000   -3.97793
538520.0000   -3.26548
538560.0000   -3.26400
538600.0000   -4.28190
538640.0000   -3.79456
538680.0000   -3.59683
538720.0000   -2.87648
538760.0000   -2.47782
538800.0000   -3.30357
538840.0000   -3.47783
538880.0000   -2.82286
538920.0000   -2.22486
538960.0000   -3.21487
539000.0000   -3.10897
539040.0000   -2.93194
539080.0000   -2.51169
539120.0000   -3.63006
539160.0000   -3.22306
539200.0000   -3.50759
539240.0000   -3.55298
539280.0000   -3.17029
539320.0000   -3.76716
539360.0000   -3.16569
539400.0000   -2.80799
539440.0000   -3.33436
539480.0000   -3.97872
539520.0000   -3.32544
539560.0000   -3.13628
539600.0000   -3.62685
539640.0000   -4.77340
539680.0000   -4.03921
539720.0000   -3.28827
539760.0000   -3.13034
539800.0000   -3.20407
539840.0000   -3.89848
539880.0000   -2.21792
539920.0000   -3.49842
539960.0000   -3.78283
540000.0000   -3.46825
540040.0000   -4.20764
540080.0000   -3.20135
540120.0000   -3.56610
540160.0000   -4.32260
540200.0000   -4.12232
540240.0000   -3.78957
540280.0000   -3.37504
540320.0000   -3.97519
540360.0000   -4.09573
540400.0000   -4.52562
540440.0000   -3.17620
540480.0000   -3.43358
540520.0000   -4.14006
540560.0000   -3.62400
540600.0000   -4.21896
540640.0000   -3.39647
540680.0000   -4.26297
540720.0000   -3.32775
540760.0000   -3.56672
540800.0000   -3.32674
540840.0000   -3.96345
540880.0000   -3.90757
540920.0000   -4.16418
540960.0000   -3.15719
541000.0000   -3.58129
541040.0000   -3.18997
541080.0000   -3.93482
541120.0000   -3.28959
541160.0000   -3.66319
541200.0000   -3.18567
541240.0000   -4.49350
541280.0000   -3.55898
541320.0000   -4.31678
541360.0000   -2.43658
541400.0000   -3.22716
541440.0000   -3.54034
541480.0000   -3.90142
541520.0000   -2.85169
541560.0000   -3.20950
541600.0000   -3.53075
541640.0000   -3.43903
541680.0000   -2.73940
541720.0000   -3.56748
541760.0000   -3.98733
541800.0000   -3.28647
541840.0000   -3.36582
541880.0000   -3.96236
541920.0000   -3.83388
541960.0000   -3.99726
542000.0000   -3.73959
542040.0000   -3.54046
542080.0000   -3.54932
542120.0000   -3.86599
542160.0000   -3.85807
542200.0000   -3.04913
542240.0000   -3.65439
542280.0000   -3.90722
542320.0000   -3.67023
542360.0000   -3.50234
542400.0000   -4.06763
542440.0000   -4.04911
542480.0000   -4.46527
542520.0000   -4.88541
542560.0000   -4.91078
542600.0000   -4.79122
542640.0000   -5.77822
542680.0000   -4.93134
542720.0000   -3.76157
542760.0000   -4.20486
542800.0000   -4.72648
542840.0000   -4.55571
542880.0000   -3.75157
542920.0000   -4.22056
542960.0000   -4.72528
543000.0000   -4.88749
543040.0000   -4.86976
543080.0000   -4.54859
543120.0000   -5.66576
543160.0000   -3.99972
543200.0000   -3.86515
543240.0000   -2.67587
543280.0000   -3.73429
543320.0000   -4.46092
543360.0000   -3.08492
543400.0000   -3.39680
543440.0000   -4.62339
543480.0000   -2.96238
543520.0000   -3.08351
543560.0000   -3.25778
543600.0000   -2.47171
543640.0000   -2.72451
543680.0000   -3.06816
543720.0000   -2.71916
543760.0000   -3.26173
543800.0000   -3.65289
543840.0000   -3.25907
543880.0000   -3.89311
543920.0000   -2.94194
543960.0000   -3.27602
544000.0000   -2.81641
544040.0000   -2.36847
544080.0000   -2.89990
544120.0000   -4.30835
544160.0000   -2.91604
544200.0000   -3.30421
544240.0000   -3.07860
544280.0000   -3.30020
544320.0000   -3.86114
544360.0000   -3.75225
544400.0000   -2.95218
544440.0000   -3.15262
544480.0000   -2.96102
544520.0000   -2.75419
544560.0000   -3.64435
544600.0000   -2.46724
544640.0000   -2.68221
544680.0000   -3.14130
544720.0000   -3.93696
544760.0000   -2.71932
544800.0000   -2.98417
544840.0000   -3.17610
544880.0000   -3.48722
544920.0000   -3.70287
544960.0000   -3.90654
545000.0000   -3.16838
545040.0000   -2.72956
545080.0000   -3.69976
545120.0000   -3.84965
545160.0000   -3.54448
545200.0000   -3.72849
545240.0000   -4.38242
545280.0000   -5.11053
545320.0000   -3.82148
545360.0000   -3.28533
545400.0000   -3.03974
545440.0000   -4.01819
545480.0000   -3.67088
545520.0000   -3.17880
545560.0000   -3.56464
545600.0000   -3.09722
545640.0000   -3.22719
545680.0000   -3.33671
545720.0000   -2.91840
545760.0000   -3.19690
545800.0000   -3.31132
545840.0000   -3.09943
545880.0000   -3.25581
545920.0000   -2.92749
545960.0000   -3.61413
546000.0000   -3.79534
546040.0000   -2.39597
546080.0000   -3.23496
546120.0000   -2.38828
546160.0000   -2.06394
546200.0000   -2.57601
546240.0000   -2.93961
546280.0000   -2.60826
546320.0000   -2.61109
546360.0000   -2.00638
546400.0000   -1.99635
546440.0000   -1.76568
546480.0000   -2.51546
546520.0000   -2.89670
546560.0000   -2.94127
546600.0000   -3.87731
546640.0000   -3.11250
546680.0000   -2.96865
546720.0000   -2.41066
546760.0000   -2.22818
546800.0000   -1.99796
546840.0000   -2.17077
546880.0000   -2.34458
546920.0000   -2.05977
546960.0000   -1.84597
547000.0000   -2.27639
547040.0000   -2.62610
547080.0000   -2.43820
547120.0000   -2.23199
547160.0000   -2.31217
547200.0000   -2.42671
547240.0000   -2.14174
547280.0000   -2.54860
547320.0000   -3.00300
547360.0000   -2.56236
547400.0000   -2.09988
547440.0000   -2.94508
547480.0000   -2.46972
547520.0000   -2.95506
547560.0000   -2.61209
547600.0000   -2.19545
547640.0000   -2.66243
547680.0000   -3.13304
547720.0000   -2.86174
547760.0000   -2.57055
547800.0000   -3.43005
547840.0000   -2.64226
547880.0000   -2.98413
547920.0000   -3.52087
547960.0000   -2.31579
548000.0000   -2.38970
548040.0000   -2.51188
548080.0000   -2.31651
548120.0000   -2.94005
548160.0000   -2.88454
548200.0000   -2.67019
548240.0000   -3.10283
548280.0000   -1.92826
548320.0000   -1.30791
548360.0000   -2.46574
548400.0000   -2.11239
548440.0000   -3.17790
548480.0000   -2.93041
548520.0000   -2.69652
548560.0000   -3.00879
548600.0000   -2.86071
548640.0000   -3.20475
548680.0000   -3.37398
548720.0000   -3.19108
548760.0000   -3.66567
548800.0000   -3.68983
548840.0000   -2.72528
548880.0000   -3.54198
548920.0000   -2.71542
548960.0000   -2.94871
549000.0000   -1.98333
549040.0000   -1.89750
549080.0000   -2.58544
549120.0000   -3.14295
549160.0000   -2.90586
549200.0000   -2.75085
549240.0000   -2.98008
549280.0000   -2.12412
549320.0000   -1.93955
549360.0000   -0.96151
549400.0000   -0.98356
549440.0000   -2.00343
549480.0000   -2.41670
549520.0000   -2.69163
549560.0000   -2.99234
549600.0000   -2.73170
549640.0000   -3.08859
549680.0000   -2.38718
549720.0000   -2.57472
549760.0000   -2.87451
549800.0000   -3.12412
549840.0000   -3.33016
549880.0000   -2.05752
549920.0000   -2.50418
549960.0000   -2.61032
550000.0000   -2.73035
550040.0000   -2.57878
550080.0000   -1.90628
550120.0000   -1.52284
550160.0000   -2.06654
550200.0000   -2.87444
550240.0000   -3.50495
550280.0000   -3.35237
550320.0000   -2.80879
550360.0000   -2.51062
550400.0000   -2.87186
550440.0000   -2.81771
550480.0000   -3.28956
550520.0000   -2.14381
550560.0000   -1.60135
550600.0000   -2.87915
550640.0000   -3.47535
550680.0000   -2.20495
550720.0000   -2.45106
550760.0000   -1.03909
550800.0000   -1.52775
550840.0000   -1.51538
550880.0000   -1.92992
550920.0000   -1.33030
550960.0000   -1.82978
551000.0000   -2.15296
551040.0000   -2.76003
551080.0000   -2.93339
551120.0000   -3.15965
551160.0000   -2.96928
551200.0000   -2.07232
551240.0000   -2.79303
551280.0000   -3.00100
551320.0000   -2.86795
551360.0000   -3.38420
551400.0000   -2.72531
551440.0000   -2.99898
551480.0000   -3.05753
551520.0000   -3.23076
551560.0000   -3.80102
551600.0000   -3.89458
551640.0000   -3.29271
551680.0000   -4.37570
551720.0000   -2.83798
551760.0000   -2.90022
551800.0000   -3.99281
551840.0000   -4.28452
551880.0000   -4.89404
551920.0000   -3.37603
551960.0000   -3.35769
552000.0000   -3.15619
552040.0000   -3.12365
552080.0000   -3.25698
552120.0000   -2.54537
552160.0000   -2.75739
552200.0000   -3.50867
552240.0000   -3.04478
552280.0000   -3.78042
552320.0000   -4.26274
552360.0000   -4.04062
552400.0000   -3.33358
552440.0000   -3.44702
552480.0000   -3.51249
552520.0000   -2.77268
552560.0000   -2.99554
552600.0000   -3.27325
552640.0000   -3.04822
552680.0000   -2.57515
552720.0000   -2.95989
552760.0000   -3.10026
552800.0000   -3.09253
552840.0000   -3.78809
552880.0000   -3.32992
552920.0000   -2.93353
552960.0000   -3.45157
553000.0000   -4.07965
553040.0000   -3.13416
553080.0000   -2.78182
553120.0000   -2.96348
553160.0000   -2.56335
553200.0000   -3.60401
553240.0000   -2.01262
553280.0000   -3.49765
553320.0000   -3.08896
553360.0000   -3.92776
553400.0000   -3.71715
553440.0000   -3.33704
553480.0000   -4.10227
553520.0000   -3.24996
553560.0000   -3.80500
553600.0000   -3.76206
553640.0000   -3.58193
553680.0000   -3.18092
553720.0000   -3.65473
553760.0000   -2.50929
553800.0000   -2.95816
553840.0000   -4.11140
553880.0000   -3.59188
553920.0000   -3.22718
553960.0000   -3.09321
554000.0000   -3.73562
554040.0000   -3.97232
554080.0000   -3.61028
554120.0000   -4.03378
554160.0000   -3.58205
554200.0000   -3.80865
554240.0000   -2.95650
554280.0000   -4.48874
554320.0000   -4.17129
554360.0000   -3.63478
554400.0000   -2.07200
554440.0000   -2.65505
554480.0000   -2.78273
554520.0000   -2.62145
554560.0000   -2.81687
554600.0000   -3.15233
554640.0000   -3.35746
554680.0000   -2.58190
554720.0000   -3.78979
554760.0000   -3.69990
554800.0000   -3.40368
554840.0000   -3.86515
554880.0000   -4.01341
554920.0000   -3.79569
554960.0000   -4.02634
555000.0000   -3.86659
555040.0000   -2.60357
555080.0000   -2.98850
555120.0000   -3.65626
555160.0000   -3.28615
555200.0000   -4.19914
555240.0000   -3.13525
555280.0000   -3.81412
555320.0000   -3.35257
555360.0000   -2.73006
555400.0000   -2.22939
555440.0000   -3.17588
555480.0000   -3.77026
555520.0000   -4.12934
555560.0000   -3.88508
555600.0000   -3.27453
555640.0000   -3.28630
555680.0000   -3.22724
555720.0000   -4.10244
555760.0000   -2.93919
555800.0000   -3.92587
555840.0000   -3.54326
555880.0000   -3.96214
555920.0000   -3.44912
555960.0000   -3.70777
556000.0000   -3.45082
556040.0000   -4.40765
556080.0000   -3.48211
556120.0000   -3.91227
556160.0000   -3.87495
556200.0000   -3.54471
556240.0000   -3.21847
556280.0000   -2.68419
556320.0000   -3.35389
556360.0000   -3.11918
556400.0000   -3.22863
556440.0000   -2.83985
556480.0000   -3.16921
556520.0000   -3.45686
556560.0000   -3.19930
556600.0000   -3.53574
556640.0000   -3.08248
556680.0000   -2.82357
556720.0000   -2.70689
556760.0000   -2.23175
556800.0000   -3.17038
556840.0000   -1.36901
556880.0000   -2.72642
556920.0000   -2.62594
556960.0000   -3.54688
557000.0000   -3.34734
557040.0000   -2.96366
557080.0000   -1.84732
557120.0000   -2.71638
557160.0000   -1.76633
557200.0000   -2.96580
557240.0000   -3.26651
557280.0000   -3.56821
557320.0000   -3.55348
557360.0000   -3.68213
557400.0000   -3.67363
557440.0000   -3.83009
557480.0000   -3.81684
557520.0000   -4.01762
557560.0000   -3.50726
557600.0000   -3.73493
557640.0000   -3.63869
557680.0000   -3.66174
557720.0000   -3.50881
557760.0000   -3.38854
557800.0000   -4.02607
557840.0000   -3.94506
557880.0000   -2.89762
557920.0000   -3.72481
557960.0000   -3.84388
558000.0000   -2.22181
558040.0000   -3.50338
558080.0000   -3.15154
558120.0000   -3.53786
558160.0000   -3.91422
558200.0000   -4.28212
558240.0000   -4.89897
558280.0000   -4.46760
558320.0000   -4.22997
558360.0000   -3.32038
558400.0000   -3.92406
558440.0000   -3.80489
558480.0000   -3.09698
558520.0000   -4.98719
558560.0000   -3.33437
558600.0000   -4.53177
558640.0000   -3.44169
558680.0000   -3.22529
558720.0000   -3.27649
558760.0000   -3.44484
558800.0000   -4.36279
558840.0000   -3.85276
558880.0000   -3.42164
558920.0000   -4.22430
558960.0000   -3.28198
559000.0000   -2.45953
559040.0000   -3.23599
559080.0000   -2.49679
559120.0000   -2.72114
559160.0000   -3.07056
559200.0000   -3.15243
559240.0000   -2.46610
559280.0000   -3.60059
559320.0000   -2.78156
559360.0000   -3.63963
559400.0000   -3.01225
559440.0000   -2.66170
559480.0000   -3.30784
559520.0000   -3.86992
559560.0000   -3.99671
559600.0000   -3.13681
559640.0000   -3.84362
559680.0000   -3.77149
559720.0000   -3.01319
559760.0000   -3.18301
559800.0000   -3.37504
559840.0000   -4.10604
559880.0000   -3.37180
559920.0000   -3.10007
559960.0000   -2.98992
560000.0000   -3.25056
560040.0000   -3.00325
560080.0000   -3.26733
560120.0000   -3.54401
560160.0000   -3.84745
560200.0000   -2.88807
560240.0000   -3.03930
560280.0000   -3.67378
560320.0000   -2.85472
560360.0000   -2.05959
560400.0000   -2.69231
560440.0000   -2.02561
560480.0000   -2.63968
560520.0000   -2.05767
560560.0000   -1.95143
560600.0000   -1.53999
560640.0000   -3.16662
560680.0000   -2.51178
560720.0000   -2.54890
560760.0000   -1.91893
560800.0000   -2.83266
560840.0000   -3.69906
560880.0000   -3.58161
560920.0000   -3.58599
560960.0000   -3.95085
561000.0000   -3.25831
561040.0000   -4.13583
561080.0000   -3.21304
561120.0000   -3.89200
561160.0000   -4.40299
561200.0000   -3.66610
561240.0000   -3.17596
561280.0000   -3.11218
561320.0000   -3.76518
561360.0000   -3.81394
561400.0000   -4.66426
561440.0000   -4.08240
561480.0000   -3.95755
561520.0000   -4.34389
561560.0000   -4.40052
561600.0000   -4.11254
561640.0000   -3.54354
561680.0000   -3.87930
561720.0000   -3.27023
561760.0000   -4.24396
561800.0000   -4.64884
561840.0000   -4.68591
561880.0000   -4.31211
561920.0000   -4.20207
561960.0000   -4.33074
562000.0000   -3.89735
562040.0000   -4.47347
562080.0000   -3.93067
562120.0000   -4.50336
562160.0000   -4.52585
562200.0000   -3.87923
562240.0000   -4.43945
562280.0000   -3.25096
562320.0000   -3.67879
562360.0000   -3.80736
562400.0000   -3.51925
562440.0000   -4.19222
562480.0000   -4.46846
562520.0000   -4.37138
562560.0000   -4.84266
562600.0000   -4.18025
562640.0000   -2.87680
562680.0000   -3.02258
562720.0000   -2.68191
562760.0000   -3.07664
562800.0000   -1.78647
562840.0000   -2.98835
562880.0000   -3.48203
562920.0000   -4.11128
562960.0000   -3.38857
563000.0000   -3.60772
563040.0000   -4.56580
563080.0000   -4.16430
563120.0000   -4.37289
563160.0000   -4.66589
563200.0000   -4.00111
563240.0000   -3.53284
563280.0000   -4.39372
563320.0000   -4.58515
563360.0000   -3.65718
563400.0000   -3.10183
563440.0000   -4.00517
563480.0000   -4.62897
563520.0000   -3.69420
563560.0000   -3.23562
563600.0000   -4.75056
563640.0000   -4.49098
563680.0000   -4.34217
563720.0000   -3.73698
563760.0000   -4.73770
563800.0000   -5.00688
563840.0000   -3.98291
563880.0000   -4.30312
563920.0000   -3.98717
563960.0000   -4.57102
564000.0000   -4.86153
564040.0000   -4.53617
564080.0000   -3.33676
564120.0000   -3.43204
564160.0000   -3.09790
564200.0000   -2.95215
564240.0000   -3.80737
564280.0000   -3.99294
564320.0000   -4.44301
564360.0000   -3.34035
564400.0000   -3.13345
564440.0000   -3.26538
564480.0000   -3.61326
564520.0000   -3.39250
564560.0000   -3.71300
564600.0000   -4.56124
564640.0000   -3.32438
564680.0000   -3.38561
564720.0000   -3.80320
564760.0000   -3.92088
564800.0000   -4.00601
564840.0000   -3.80866
564880.0000   -4.31557
564920.0000   -4.08917
564960.0000   -3.67015
565000.0000   -3.38498
565040.0000   -4.39883
565080.0000   -3.17124
565120.0000   -3.97404
565160.0000   -3.59837
565200.0000   -2.78992
565240.0000   -3.29898
565280.0000   -3.95576
565320.0000   -3.47910
565360.0000   -3.95064
565400.0000   -3.62339
565440.0000   -3.81530
565480.0000   -3.27435
565520.0000   -3.64653
565560.0000   -3.86314
565600.0000   -3.51531
565640.0000   -3.85810
565680.0000   -3.58341
565720.0000   -3.53240
565760.0000   -3.64557
565800.0000   -3.13392
565840.0000   -2.68341
565880.0000   -4.43820
565920.0000   -3.90154
565960.0000   -2.62462
566000.0000   -2.37663
566040.0000   -2.96405
566080.0000   -2.05948
566120.0000   -3.03480
566160.0000   -3.03853
566200.0000   -3.53944
566240.0000   -3.50188
566280.0000   -3.71622
566320.0000   -4.59374
566360.0000   -3.70599
566400.0000   -3.52663
566440.0000   -4.17188
566480.0000   -4.22840
566520.0000   -4.22361
566560.0000   -4.57899
566600.0000   -4.08469
566640.0000   -4.44684
566680.0000   -4.15597
566720.0000   -4.66478
566760.0000   -4.60313
566800.0000   -4.41032
566840.0000   -4.36520
566880.0000   -4.42224
566920.0000   -4.66405
566960.0000   -3.30527
567000.0000   -4.03314
567040.0000   -4.69382
567080.0000   -3.93534
567120.0000   -3.57294
567160.0000   -3.83607
567200.0000   -3.96693
567240.0000   -3.67612
567280.0000   -3.16017
567320.0000   -3.95813
567360.0000   -4.46872
567400.0000   -3.37196
567440.0000   -3.62634
567480.0000   -3.18023
567520.0000   -3.98151
567560.0000   -3.03983
567600.0000   -3.18871
567640.0000   -3.60894
567680.0000   -4.23512
567720.0000   -4.39602
567760.0000   -3.86013
567800.0000   -3.28316
567840.0000   -3.38767
567880.0000   -3.13982
567920.0000   -3.78908
567960.0000   -3.63399
568000.0000   -4.17299
568040.0000   -3.84178
568080.0000   -3.78015
568120.0000   -3.79585
568160.0000   -4.35896
568200.0000   -4.05300
568240.0000   -3.24014
568280.0000   -2.74175
568320.0000   -3.38094
568360.0000   -2.94405
568400.0000   -4.09991
568440.0000   -3.85333
568480.0000   -3.73154
568520.0000   -3.79097
568560.0000   -3.74139
568600.0000   -4.70676
568640.0000   -2.46142
568680.0000   -3.41281
568720.0000   -3.85819
568760.0000   -3.47466
568800.0000   -3.65223
568840.0000   -3.53068
568880.0000   -3.58865
568920.0000   -3.91487
568960.0000   -4.62172
569000.0000   -3.93351
569040.0000   -3.61678
569080.0000   -4.17201
569120.0000   -3.34394
569160.0000   -4.50196
569200.0000   -3.42770
569240.0000   -3.56330
569280.0000   -3.90142
569320.0000   -3.39651
569360.0000   -3.61634
569400.0000   -4.53289
569440.0000   -4.52379
569480.0000   -4.04113
569520.0000   -3.65786
569560.0000   -4.53016
569600.0000   -3.16131
569640.0000   -4.52858
569680.0000   -3.91951
569720.0000   -4.23022
569760.0000   -4.43246
569800.0000   -4.02167
569840.0000   -3.86022
569880.0000   -3.96436
569920.0000   -3.41680
569960.0000   -2.40607
570000.0000   -3.14452
570040.0000   -2.45822
570080.0000   -3.27072
570120.0000   -2.50599
570160.0000   -2.34825
570200.0000   -2.40631
570240.0000   -2.51594
570280.0000   -2.33429
570320.0000   -1.84764
570360.0000   -2.05385
570400.0000   -2.66203
570440.0000   -3.15026
570480.0000   -2.49778
570520.0000   -2.99852
570560.0000   -1.62242
570600.0000   -0.98805
570640.0000   -2.57579
570680.0000   -2.32866
570720.0000   -2.24680
570760.0000   -2.17207
570800.0000   -2.86633
570840.0000   -3.33930
570880.0000   -4.71438
570920.0000   -5.23531
570960.0000   -5.08463
571000.0000   -4.88978
571040.0000   -4.51985
571080.0000   -4.63810
571120.0000   -4.51478
571160.0000   -4.42919
571200.0000   -5.69740
571240.0000   -4.54627
571280.0000   -5.49287
571320.0000   -5.83778
571360.0000   -6.25391
571400.0000   -5.02035
571440.0000   -4.47684
571480.0000   -5.04395
571520.0000   -4.16575
571560.0000   -3.78706
571600.0000   -4.72379
571640.0000   -4.12917
571680.0000   -3.89483
571720.0000   -3.96733
571760.0000   -3.30787
571800.0000   -3.90232
571840.0000   -3.13360
571880.0000   -3.36373
571920.0000   -4.07371
571960.0000   -3.48983
572000.0000   -4.31876
572040.0000   -4.01085
572080.0000   -4.28416
572120.0000   -5.01380
572160.0000   -4.89522
572200.0000   -4.67832
572240.0000   -5.69664
572280.0000   -5.56005
572320.0000   -4.71840
572360.0000   -3.87925
572400.0000   -4.83827
572440.0000   -5.09383
572480.0000   -4.60501
572520.0000   -5.07080
572560.0000   -5.18835
572600.0000   -4.67673
572640.0000   -4.98408
572680.0000   -4.95338
572720.0000   -4.13286
572760.0000   -3.79571
572800.0000   -3.22326
572840.0000   -3.39173
572880.0000   -3.59133
572920.0000   -3.59042
572960.0000   -3.88107
573000.0000   -3.05410
573040.0000   -4.23716
573080.0000   -4.51284
573120.0000   -4.80870
573160.0000   -4.38964
573200.0000   -4.32195
573240.0000   -4.39750
573280.0000   -5.10046
573320.0000   -4.55363
573360.0000   -4.49529
573400.0000   -4.83931
573440.0000   -4.73729
573480.0000   -5.24626
573520.0000   -5.15099
573560.0000   -5.33979
573600.0000   -5.14665
573640.0000   -4.75512
573680.0000   -4.56107
573720.0000   -4.42318
573760.0000   -4.27464
573800.0000   -4.43686
573840.0000   -5.26341
573880.0000   -4.68906
573920.0000   -4.56664
573960.0000   -3.90742
574000.0000   -3.46288
574040.0000   -4.09160
574080.0000   -4.49625
574120.0000   -4.34116
574160.0000   -3.88226
574200.0000   -4.45495
574240.0000   -4.14514
574280.0000   -4.52274
574320.0000   -4.09933
574360.0000   -4.59110
574400.0000   -4.80957
574440.0000   -4.78040
574480.0000   -5.31418
574520.0000   -5.58368
574560.0000   -5.11491
574600.0000   -4.45629
574640.0000   -4.27748
574680.0000   -4.58740
574720.0000   -3.61965
574760.0000   -3.84559
574800.0000   -3.84136
574840.0000   -4.73217
574880.0000   -4.76216
574920.0000   -5.11892
574960.0000   -4.26978
575000.0000   -4.56763
575040.0000   -4.55612
575080.0000   -4.87008
575120.0000   -4.43798
575160.0000   -3.75537
575200.0000   -3.96932
575240.0000   -3.85019
575280.0000   -3.65950
575320.0000   -4.11962
575360.0000   -4.21891
575400.0000   -3.99881
575440.0000   -3.00864
575480.0000   -3.87348
575520.0000   -4.37170
575560.0000   -4.12202
575600.0000   -3.94676
575640.0000   -3.55274
575680.0000   -3.97768
575720.0000   -4.63485
575760.0000   -4.21529
575800.0000   -3.40998
575840.0000   -3.95808
575880.0000   -4.19580
575920.0000   -4.04792
575960.0000   -5.06511
576000.0000   -4.42888
576040.0000   -4.91000
576080.0000   -3.28264
576120.0000   -3.58154
576160.0000   -3.12140
576200.0000   -3.75242
576240.0000   -4.46153
576280.0000   -4.86720
576320.0000   -4.85652
576360.0000   -4.71362
576400.0000   -4.37352
576440.0000   -5.23396
576480.0000   -4.49719
576520.0000   -4.59913
576560.0000   -3.76526
576600.0000   -3.31758
576640.0000   -3.51330
576680.0000   -4.47708
576720.0000   -4.70546
576760.0000   -3.39542
576800.0000   -3.45315
576840.0000   -5.16362
576880.0000   -4.34733
576920.0000   -4.17200
576960.0000   -4.76348
577000.0000   -4.78841
577040.0000   -4.55326
577080.0000   -5.41076
577120.0000   -4.86051
577160.0000   -5.12223
577200.0000   -4.77927
577240.0000   -4.69135
577280.0000   -4.01496
577320.0000   -4.08007
577360.0000   -3.09776
577400.0000   -4.13141
577440.0000   -5.73315
577480.0000   -5.71497
577520.0000   -4.83539
577560.0000   -4.51482
577600.0000   -5.49839
577640.0000   -4.55122
577680.0000   -4.46403
577720.0000   -4.53483
577760.0000   -3.54776
577800.0000   -3.60492
577840.0000   -3.87692
577880.0000   -3.59374
577920.0000   -3.56910
577960.0000   -4.01972
578000.0000   -4.04141
578040.0000   -3.58783
578080.0000   -4.92056
578120.0000   -3.72960
578160.0000   -3.48433
578200.0000   -3.50714
578240.0000   -4.85589
578280.0000   -4.40274
578320.0000   -4.17733
578360.0000   -4.35124
578400.0000   -3.49409
578440.0000   -4.49219
578480.0000   -4.48038
578520.0000   -4.64982
578560.0000   -4.27194
578600.0000   -3.28529
578640.0000   -3.98847
578680.0000   -3.14678
578720.0000   -3.21272
578760.0000   -3.74605
578800.0000   -3.29361
578840.0000   -3.46667
578880.0000   -3.11327
578920.0000   -2.81473
578960.0000   -3.74120
579000.0000   -4.17990
579040.0000   -3.70177
579080.0000   -3.40140
579120.0000   -3.60320
579160.0000   -3.01309
579200.0000   -3.97763
579240.0000   -3.40103
579280.0000   -3.52250
579320.0000   -2.78338
579360.0000   -3.14551
579400.0000   -2.46182
579440.0000   -1.64448
579480.0000   -2.66579
579520.0000   -3.85363
579560.0000   -3.56213
579600.0000   -3.49759
579640.0000   -4.71475
579680.0000   -4.25053
579720.0000   -4.77211
579760.0000   -3.77775
579800.0000   -4.12912
579840.0000   -3.31376
579880.0000   -4.03807
579920.0000   -3.86521
579960.0000   -3.32881
580000.0000   -2.60561
580040.0000   -4.13095
580080.0000   -4.17918
580120.0000   -3.84146
580160.0000   -3.91821
580200.0000   -5.36947
580240.0000   -4.58024
580280.0000   -4.69223
580320.0000   -4.18844
580360.0000   -3.87524
580400.0000   -3.83770
580440.0000   -4.01890
580480.0000   -4.07952
580520.0000   -3.69797
580560.0000   -4.56124
580600.0000   -2.98925
580640.0000   -3.33476
580680.0000   -3.11435
580720.0000   -3.36355
580760.0000   -3.43963
580800.0000   -4.60400
580840.0000   -4.34633
580880.0000   -3.50441
580920.0000   -3.64327
580960.0000   -4.23306
581000.0000   -3.16251
581040.0000   -3.57636
581080.0000   -2.89512
581120.0000   -2.58610
581160.0000   -3.16317
581200.0000   -2.93866
581240.0000   -5.11240
581280.0000   -3.84282
581320.0000   -3.87901
581360.0000   -4.11103
581400.0000   -3.87507
581440.0000   -4.65259
581480.0000   -4.05572
581520.0000   -3.74611
581560.0000   -3.53317
581600.0000   -4.44020
581640.0000   -4.47973
581680.0000   -3.77245
581720.0000   -3.83687
581760.0000   -3.11629
581800.0000   -3.61516
581840.0000   -3.48837
581880.0000   -3.50082
581920.0000   -2.96785
581960.0000   -2.55578
582000.0000   -3.17655
582040.0000   -3.80302
582080.0000   -3.49732
582120.0000   -3.82482
582160.0000   -3.53533
582200.0000   -3.93787
582240.0000   -3.73297
582280.0000   -3.29730
582320.0000   -3.84274
582360.0000   -4.25290
582400.0000   -4.69306
582440.0000   -5.28358
582480.0000   -4.76625
582520.0000   -5.17067
582560.0000   -4.94423
582600.0000   -5.68834
582640.0000   -5.83783
582680.0000   -5.23756
582720.0000   -5.16760
582760.0000   -5.81847
582800.0000   -5.37372
582840.0000   -5.56708
582880.0000   -5.12951
582920.0000   -4.69646
582960.0000   -4.20108
583000.0000   -4.28189
583040.0000   -4.70527
583080.0000   -5.03291
583120.0000   -3.75982
583160.0000   -4.05189
583200.0000   -4.54650
583240.0000   -4.71991
583280.0000   -4.74334
583320.0000   -4.34214
583360.0000   -3.93698
583400.0000   -4.57562
583440.0000   -4.07079
583480.0000   -4.86307
583520.0000   -3.81652
583560.0000   -4.83709
583600.0000   -4.29441
583640.0000   -4.72384
583680.0000   -4.38879
583720.0000   -3.40939
583760.0000   -2.56458
583800.0000   -3.05603
583840.0000   -3.87653
583880.0000   -4.28313
583920.0000   -4.14342
583960.0000   -4.47667
584000.0000   -4.77948
584040.0000   -5.00160
584080.0000   -3.53600
584120.0000   -3.62922
584160.0000   -4.27197
584200.0000   -3.91645
584240.0000   -3.36294
584280.0000   -3.99266
584320.0000   -2.86315
584360.0000   -3.66378
584400.0000   -3.33257
584440.0000   -3.44451
584480.0000   -2.91261
584520.0000   -2.59355
584560.0000   -3.33583
584600.0000   -3.21554
584640.0000   -3.42222
584680.0000   -5.08467
584720.0000   -5.44423
584760.0000   -5.18192
584800.0000   -4.72790
584840.0000   -4.49420
584880.0000   -3.89706
584920.0000   -4.66377
584960.0000   -4.68204
585000.0000   -5.08433
585040.0000   -4.46234
585080.0000   -4.99540
585120.0000   -4.84413
585160.0000   -4.71037
585200.0000   -4.59850
585240.0000   -5.06246
585280.0000   -4.57520
585320.0000   -4.64338
585360.0000   -3.32333
585400.0000   -5.16698
585440.0000   -3.48967
585480.0000   -5.16168
585520.0000   -4.43463
585560.0000   -4.03224
585600.0000   -4.41448
585640.0000   -4.37655
585680.0000   -3.92533
585720.0000   -3.90353
585760.0000   -4.07126
585800.0000   -5.00106
585840.0000   -2.87842
585880.0000   -4.56039
585920.0000   -4.05380
585960.0000   -4.19932
586000.0000   -3.58910
586040.0000   -4.29197
586080.0000   -3.57844
586120.0000   -3.60877
586160.0000   -3.70714
586200.0000   -4.24742
586240.0000   -4.27330
586280.0000   -4.21967
586320.0000   -4.45759
586360.0000   -4.43351
586400.0000   -4.55766
586440.0000   -4.60417
586480.0000   -5.24658
586520.0000   -5.53462
586560.0000   -5.08869
586600.0000   -3.98864
586640.0000   -3.83245
586680.0000   -3.97618
586720.0000   -4.71294
586760.0000   -4.52028
586800.0000   -4.83425
586840.0000   -4.83785
586880.0000   -4.21515
586920.0000   -4.62961
586960.0000   -5.94183
587000.0000   -5.78458
587040.0000   -5.02933
587080.0000   -4.97300
587120.0000   -5.36105
587160.0000   -5.57610
587200.0000   -5.38641
587240.0000   -5.11003
587280.0000   -4.67413
587320.0000   -5.00247
587360.0000   -4.71490
587400.0000   -4.14032
587440.0000   -4.20369
587480.0000   -4.83759
587520.0000   -4.18062
587560.0000   -4.66913
587600.0000   -4.89813
587640.0000   -4.48483
587680.0000   -4.26670
587720.0000   -5.04223
587760.0000   -4.59814
587800.0000   -4.34403
587840.0000   -4.53637
587880.0000   -4.69863
587920.0000   -5.13428
587960.0000   -4.89724
588000.0000   -5.63596
588040.0000   -6.30200
588080.0000   -6.02901
588120.0000   -5.82671
588160.0000   -6.43348
588200.0000   -6.14749
588240.0000   -6.52587
588280.0000   -5.10746
588320.0000   -5.82881
588360.0000   -5.10067
588400.0000   -5.23737
588440.0000   -5.13200
588480.0000   -6.05868
588520.0000   -6.61684
588560.0000   -5.49856
588600.0000   -6.36295
588640.0000   -6.17132
588680.0000   -6.29265
588720.0000   -6.21756
588760.0000   -5.75137
588800.0000   -6.11488
588840.0000   -5.90765
588880.0000   -6.00128
588920.0000   -5.74298
588960.0000   -5.80604
589000.0000   -6.17846
589040.0000   -5.93484
589080.0000   -6.53116
589120.0000   -6.29513
589160.0000   -5.77813
589200.0000   -5.48377
589240.0000   -4.96997
589280.0000   -5.13000
589320.0000   -5.94511
589360.0000   -4.90276
589400.0000   -5.34132
589440.0000   -5.62875
589480.0000   -5.25185
589520.0000   -5.44143
589560.0000   -5.70566
589600.0000   -6.20277
589640.0000   -5.40139
589680.0000   -4.98241
589720.0000   -4.84834
589760.0000   -4.64474
589800.0000   -5.08476
589840.0000   -4.99556
589880.0000   -5.17156
589920.0000   -4.85293
589960.0000   -5.64062
590000.0000   -5.34335
590040.0000   -4.87885
590080.0000   -5.59146
590120.0000   -5.49621
590160.0000   -5.34960
590200.0000   -5.03720
590240.0000   -5.10707
590280.0000   -5.62051
590320.0000   -5.60663
590360.0000   -5.50192
590400.0000   -5.65655
590440.0000   -6.67893
590480.0000   -5.14342
590520.0000   -5.13738
590560.0000   -6.08068
590600.0000   -6.20735
590640.0000   -6.05258
590680.0000   -5.42626
590720.0000   -5.27827
590760.0000   -5.62303
590800.0000   -5.90906
590840.0000   -5.87824
590880.0000   -5.13844
590920.0000   -5.33680
590960.0000   -5.11750
591000.0000   -5.29669
591040.0000   -6.19862
591080.0000   -5.77948
591120.0000   -4.93111
591160.0000   -4.17709
591200.0000   -4.74967
591240.0000   -4.89004
591280.0000   -5.13204
591320.0000   -5.16210
591360.0000   -5.70392
591400.0000   -5.56156
591440.0000   -6.02603
591480.0000   -5.39506
591520.0000   -6.12089
591560.0000   -5.74212
591600.0000   -5.74493
591640.0000   -5.26626
591680.0000   -5.47649
591720.0000   -4.79704
591760.0000   -5.33650
591800.0000   -5.64482
591840.0000   -5.24077
591880.0000   -5.56962
591920.0000   -5.44418
591960.0000   -5.87697
592000.0000   -5.98472
592040.0000   -6.49815
592080.0000   -6.41528
592120.0000   -5.29287
592160.0000   -4.90893
592200.0000   -6.02086
592240.0000   -5.34553
592280.0000   -5.02286
592320.0000   -5.83803
592360.0000   -4.86700
592400.0000   -5.30433
592440.0000   -6.05111
592480.0000   -6.06238
592520.0000   -6.38892
592560.0000   -6.49177
592600.0000   -6.91761
592640.0000   -6.42754
592680.0000   -6.11091
592720.0000   -6.52652
592760.0000   -6.26281
592800.0000   -6.46248
592840.0000   -5.96076
592880.0000   -6.92680
592920.0000   -7.09604
592960.0000   -6.13603
593000.0000   -6.68069
593040.0000   -7.12736
593080.0000   -7.17297
593120.0000   -6.39437
593160.0000   -6.89896
593200.0000   -6.40616
593240.0000   -6.37577
593280.0000   -6.16894
593320.0000   -5.92011
593360.0000   -6.63719
593400.0000   -6.25637
593440.0000   -5.81670
593480.0000   -6.18336
593520.0000   -6.97496
593560.0000   -6.16056
593600.0000   -6.24515
593640.0000   -5.79712
593680.0000   -6.65248
593720.0000   -5.47658
593760.0000   -5.79543
593800.0000   -5.99854
593840.0000   -6.11157
593880.0000   -6.69760
593920.0000   -5.68408
593960.0000   -6.00540
594000.0000   -6.12600
594040.0000   -5.47677
594080.0000   -6.76688
594120.0000   -6.58389
594160.0000   -5.94491
594200.0000   -7.56738
594240.0000   -6.98015
594280.0000   -6.12802
594320.0000   -6.60928
594360.0000   -6.60225
594400.0000   -6.19306
594440.0000   -6.51156
594480.0000   -7.79757
594520.0000   -6.78941
594560.0000   -6.23355
594600.0000   -6.48914
594640.0000   -5.97630
594680.0000   -5.57892
594720.0000   -6.17211
594760.0000   -6.82449
594800.0000   -5.95660
594840.0000   -6.72691
594880.0000   -6.01160
594920.0000   -6.45133
594960.0000   -6.00313
595000.0000   -6.37358
595040.0000   -5.68193
595080.0000   -5.55869
595120.0000   -5.93490
595160.0000   -6.31332
595200.0000   -5.16040
595240.0000   -6.71210
595280.0000   -5.85186
595320.0000   -6.62741
595360.0000   -5.78711
595400.0000   -5.82686
595440.0000   -5.60689
595480.0000   -5.79600
595520.0000   -5.91715
595560.0000   -6.23047
595600.0000   -6.00723
595640.0000   -6.08754
595680.0000   -5.58243
595720.0000   -4.60418
595760.0000   -5.55201
595800.0000   -5.61224
595840.0000   -5.58945
595880.0000   -6.23088
595920.0000   -5.51411
595960.0000   -6.58171
596000.0000   -5.47582
596040.0000   -6.31442
596080.0000   -6.06586
596120.0000   -5.73088
596160.0000   -5.97000
596200.0000   -6.18498
596240.0000   -5.55420
596280.0000   -5.62656
596320.0000   -5.85139
596360.0000   -5.63373
596400.0000   -5.75400
596440.0000   -5.92430
596480.0000   -5.20820
596520.0000   -6.03072
596560.0000   -5.72252
596600.0000   -5.75995
596640.0000   -5.98574
596680.0000   -5.78777
596720.0000   -6.09534
596760.0000   -5.13543
596800.0000   -5.44812
596840.0000   -5.89771
596880.0000   -6.88722
596920.0000   -5.52505
596960.0000   -4.70976
597000.0000   -6.72672
597040.0000   -5.36581
597080.0000   -4.53316
597120.0000   -5.87277
597160.0000   -5.33550
597200.0000   -6.64623
597240.0000   -6.48817
597280.0000   -5.99760
597320.0000   -6.32500
597360.0000   -5.84404
597400.0000   -5.77176
597440.0000   -6.00695
597480.0000   -5.16045
597520.0000   -5.09340
597560.0000   -5.70352
597600.0000   -5.63255
597640.0000   -6.04258
597680.0000   -6.30755
597720.0000   -5.66343
597760.0000   -6.74158
597800.0000   -5.39633
597840.0000   -5.32339
597880.0000   -5.68713
597920.0000   -6.34751
597960.0000   -5.42912
598000.0000   -5.12936
598040.0000   -5.81360
598080.0000   -5.46219
598120.0000   -5.00098
598160.0000   -5.85782
598200.0000   -5.81637
598240.0000   -5.84393
598280.0000   -6.15550
598320.0000   -6.40583
598360.0000   -5.87552
598400.0000   -6.28314
598440.0000   -6.00617
598480.0000   -6.93506
598520.0000   -6.89055
598560.0000   -6.23386
598600.0000   -5.71645
598640.0000   -5.41360
598680.0000   -6.12784
598720.0000   -4.92670
598760.0000   -5.69877
598800.0000   -5.72558
598840.0000   -6.19593
598880.0000   -6.13552
598920.0000   -5.31714
598960.0000   -6.39571
599000.0000   -5.42383
599040.0000   -5.72367
599080.0000   -5.13463
599120.0000   -5.63114
599160.0000   -5.74010
599200.0000   -5.91200
599240.0000   -6.34566
599280.0000   -5.69921
599320.0000   -4.76310
599360.0000   -5.81315
599400.0000   -5.82251
599440.0000   -6.79082
599480.0000   -5.93579
599520.0000   -4.66715
599560.0000   -5.16607
599600.0000   -5.13637
599640.0000   -5.50798
599680.0000   -6.40916
599720.0000   -5.47547
599760.0000   -5.68288
599800.0000   -5.91072
599840.0000   -5.99671
599880.0000   -5.89280
599920.0000   -5.03742
599960.0000   -5.35394
600000.0000   -5.31013
600040.0000   -5.26031
600080.0000   -5.73403
600120.0000   -6.20087
600160.0000   -5.82684
600200.0000   -4.31895
600240.0000   -5.45658
600280.0000   -5.57617
600320.0000   -5.25875
600360.0000   -5.30059
600400.0000   -4.77572
600440.0000   -5.55499
600480.0000   -5.69628
600520.0000   -5.91153
600560.0000   -5.29675
600600.0000   -5.34936
600640.0000   -5.11052
600680.0000   -5.08779
600720.0000   -5.58229
600760.0000   -5.97082
600800.0000   -5.81149
600840.0000   -5.65758
600880.0000   -5.53084
600920.0000   -5.36041
600960.0000   -5.24646
601000.0000   -5.67550
601040.0000   -5.02178
601080.0000   -5.64519
601120.0000   -5.33511
601160.0000   -5.25029
601200.0000   -5.62817
601240.0000   -5.52475
601280.0000   -5.72472
601320.0000   -5.54552
601360.0000   -5.52834
601400.0000   -6.31841
601440.0000   -5.14876
601480.0000   -4.25459
601520.0000   -4.60528
601560.0000   -5.35807
601600.0000   -5.68680
601640.0000   -5.35577
601680.0000   -4.69657
601720.0000   -4.50154
601760.0000   -4.34135
601800.0000   -4.87283
601840.0000   -5.23896
601880.0000   -5.51567
601920.0000   -4.91946
601960.0000   -4.83310
602000.0000   -6.24740
602040.0000   -5.23735
602080.0000   -5.86047
602120.0000   -5.46964
602160.0000   -5.58395
602200.0000   -5.07704
602240.0000   -4.50027
602280.0000   -5.07919
602320.0000   -5.67113
602360.0000   -5.03155
602400.0000   -5.23825
602440.0000   -5.70922
602480.0000   -5.99779
602520.0000   -5.02799
602560.0000   -4.95944
602600.0000   -6.29467
602640.0000   -6.41700
602680.0000   -6.27465
602720.0000   -5.81023
602760.0000   -6.04292
602800.0000   -5.66071
602840.0000   -4.97070
602880.0000   -4.77713
602920.0000   -5.50554
602960.0000   -5.51520
603000.0000   -5.81277
603040.0000   -5.84930
603080.0000   -6.69037
603120.0000   -5.76477
603160.0000   -5.10050
603200.0000   -5.77723
603240.0000   -5.95278
603280.0000   -5.72493
603320.0000   -6.19261
603360.0000   -4.92684
603400.0000   -5.11745
603440.0000   -5.52578
603480.0000   -4.85022
603520.0000   -5.11368
603560.0000   -5.81363
603600.0000   -4.41891
603640.0000   -5.16566
603680.0000   -5.07347
603720.0000   -5.02956
603760.0000   -4.65667
603800.0000   -4.07968
603840.0000   -4.07307
603880.0000   -3.94622
603920.0000   -5.03182
603960.0000   -5.01463
604000.0000   -5.43575
604040.0000   -5.10293
604080.0000   -6.05160
604120.0000   -5.57872
604160.0000   -4.76609
604200.0000   -4.81916
604240.0000   -4.55174
604280.0000   -4.38675
604320.0000   -5.37645
604360.0000   -6.33167
604400.0000   -5.61450
604440.0000   -5.29772
604480.0000   -4.92567
604520.0000   -4.06997
604560.0000   -4.87091
604600.0000   -4.83380
604640.0000   -4.38715
604680.0000   -4.20484
604720.0000   -4.29751
604760.0000   -4.29974
604800.0000   -3.58237
604840.0000   -3.58152
604880.0000   -2.66789
604920.0000   -4.53674
604960.0000   -3.12522
605000.0000   -3.40122
605040.0000   -2.68951
605080.0000   -2.86884
605120.0000   -3.33382
605160.0000   -3.25391
605200.0000   -3.45240
605240.0000   -4.03763
605280.0000   -3.34368
605320.0000   -3.30516
605360.0000   -4.76048
605400.0000   -3.13836
605440.0000   -2.87378
605480.0000   -3.23712
605520.0000   -3.41196
605560.0000   -3.30931
605600.0000   -2.67743
605640.0000   -3.33699
605680.0000   -2.94344
605720.0000   -2.93507
605760.0000   -3.27211
605800.0000   -2.99784
605840.0000   -2.64013
605880.0000   -3.41581
605920.0000   -4.06268
605960.0000   -3.36765
606000.0000   -3.54300
606040.0000   -3.64134
606080.0000   -3.39282
606120.0000   -3.91913
606160.0000   -2.87300
606200.0000   -2.72561
606240.0000   -3.23120
606280.0000   -4.16342
606320.0000   -3.95091
606360.0000   -3.48350
606400.0000   -3.86019
606440.0000   -3.99423
606480.0000   -3.59674
606520.0000   -2.98165
606560.0000   -2.84371
606600.0000   -3.31817
606640.0000   -3.49004
606680.0000   -4.53697
606720.0000   -3.76569
606760.0000   -3.27462
606800.0000   -3.47513
606840.0000   -3.12450
606880.0000   -3.57892
606920.0000   -2.32150
606960.0000   -2.42575
607000.0000   -2.69567
607040.0000   -2.73124
607080.0000   -2.44196
607120.0000   -2.29148
607160.0000   -2.28994
607200.0000   -3.04746
607240.0000   -2.79736
607280.0000   -3.06288
607320.0000   -3.49442
607360.0000   -3.08751
607400.0000   -2.46086
607440.0000   -2.28893
607480.0000   -1.77274
607520.0000   -2.15560
607560.0000   -2.51548
607600.0000   -3.28305
607640.0000   -2.07709
607680.0000   -2.88212
607720.0000   -2.87535
607760.0000   -2.76105
607800.0000   -2.85136
607840.0000   -2.74385
607880.0000   -3.04713
607920.0000   -2.35703
607960.0000   -2.91663
608000.0000   -2.89349
608040.0000   -1.98070
608080.0000   -2.36099
608120.0000   -2.43561
608160.0000   -2.39495
608200.0000   -2.36295
608240.0000   -2.33529
608280.0000   -2.16300
608320.0000   -2.02554
608360.0000   -1.76690
608400.0000   -1.90409
608440.0000   -3.01022
608480.0000   -1.64821
608520.0000   -2.73907
608560.0000   -2.63831
608600.0000   -3.04323
608640.0000   -2.15355
608680.0000   -2.33118
608720.0000   -2.13058
608760.0000   -2.46030
608800.0000   -2.43636
608840.0000   -2.97667
608880.0000   -3.44152
608920.0000   -2.55235
608960.0000   -2.60229
609000.0000   -2.56910
609040.0000   -2.45070
609080.0000   -3.01994
609120.0000   -3.45272
609160.0000   -2.84789
609200.0000   -2.53136
609240.0000   -2.92924
609280.0000   -2.15695
609320.0000   -2.44888
609360.0000   -3.46288
609400.0000   -2.25098
609440.0000   -2.95147
609480.0000   -2.04798
609520.0000   -2.45540
609560.0000   -2.28240
609600.0000   -2.11948
609640.0000   -1.96581
609680.0000   -2.77780
609720.0000   -2.29971
609760.0000   -2.95701
609800.0000   -2.39829
609840.0000   -1.99406
609880.0000   -2.65814
609920.0000   -2.55585
609960.0000   -2.75913
610000.0000   -3.28242
610040.0000   -2.93039
610080.0000   -1.81541
610120.0000   -1.99375
610160.0000   -2.49905
610200.0000   -3.05416
610240.0000   -2.05061
610280.0000   -2.43105
610320.0000   -2.08156
610360.0000   -2.35006
610400.0000   -2.36621
610440.0000   -2.31356
610480.0000   -2.50430
610520.0000   -2.22377
610560.0000   -2.49623
610600.0000   -3.24493
610640.0000   -4.78298
610680.0000   -3.75666
610720.0000   -3.55587
610760.0000   -3.90563
610800.0000   -4.50773
610840.0000   -4.39420
610880.0000   -3.95293
610920.0000   -3.27203
610960.0000   -2.96135
611000.0000   -3.32814
611040.0000   -3.93096
611080.0000   -4.50693
611120.0000   -3.01006
611160.0000   -4.25223
611200.0000   -3.60453
611240.0000   -4.92549
611280.0000   -4.86951
611320.0000   -4.21703
611360.0000   -4.98044
611400.0000   -3.85884
611440.0000   -3.72503
611480.0000   -2.92607
611520.0000   -3.37611
611560.0000   -4.11087
611600.0000   -4.36372
611640.0000   -3.35512
611680.0000   -3.76549
611720.0000   -3.06832
611760.0000   -2.77310
611800.0000   -3.30162
611840.0000   -3.68010
611880.0000   -4.18323
611920.0000   -3.66547
611960.0000   -3.92814
612000.0000   -3.24338
612040.0000   -3.42652
612080.0000   -3.79686
612120.0000   -3.86937
612160.0000   -4.58521
612200.0000   -3.31473
612240.0000   -3.52708
612280.0000   -3.91826
612320.0000   -3.14952
612360.0000   -3.22398
612400.0000   -3.85854
612440.0000   -2.82963
612480.0000   -3.12804
612520.0000   -2.20458
612560.0000   -3.04573
612600.0000   -2.78404
612640.0000   -3.31724
612680.0000   -2.49003
612720.0000   -2.68817
612760.0000   -3.34116
612800.0000   -3.35140
612840.0000   -2.94828
612880.0000   -3.32323
612920.0000   -3.28589
612960.0000   -3.58991
613000.0000   -2.96294
613040.0000   -2.92640
613080.0000   -3.11572
613120.0000   -3.71690
613160.0000   -3.02411
613200.0000   -3.01368
613240.0000   -3.54616
613280.0000   -3.49638
613320.0000   -2.69808
613360.0000   -3.65710
613400.0000   -3.72612
613440.0000   -3.16660
613480.0000   -2.83934
613520.0000   -3.37771
613560.0000   -3.54718
613600.0000   -3.59011
613640.0000   -3.68479
613680.0000   -3.67956
613720.0000   -3.36792
613760.0000   -3.61818
613800.0000   -3.61703
613840.0000   -3.64747
613880.0000   -3.43428
613920.0000   -3.38674
613960.0000   -2.32953
614000.0000   -4.08144
614040.0000   -4.07762
614080.0000   -2.82961
614120.0000   -3.63795
614160.0000   -3.46499
614200.0000   -4.63404
614240.0000   -3.65529
614280.0000   -3.03308
614320.0000   -3.38761
614360.0000   -3.58213
614400.0000   -3.63165
614440.0000   -3.11765
614480.0000   -3.58161
614520.0000   -3.83091
614560.0000   -3.74841
614600.0000   -3.02395
614640.0000   -3.44347
614680.0000   -2.67824
614720.0000   -3.89413
614760.0000   -4.00264
614800.0000   -3.11834
614840.0000   -4.03779
614880.0000   -3.02379
614920.0000   -2.67509
614960.0000   -2.90904
615000.0000   -2.98415
615040.0000   -2.58794
615080.0000   -3.35716
615120.0000   -2.47389
615160.0000   -2.65853
615200.0000   -3.49631
615240.0000   -3.22619
615280.0000   -3.62591
615320.0000   -3.84426
615360.0000   -2.80108
615400.0000   -4.00465
615440.0000   -3.60705
615480.0000   -3.12942
615520.0000   -1.78069
615560.0000   -2.03953
615600.0000   -2.06243
615640.0000   -2.77606
615680.0000   -3.72390
615720.0000   -3.52488
615760.0000   -3.64466
615800.0000   -4.01177
615840.0000   -3.66620
615880.0000   -2.72369
615920.0000   -2.14560
615960.0000   -3.13386
616000.0000   -3.39760
616040.0000   -3.79912
616080.0000   -2.92014
616120.0000   -2.96368
616160.0000   -2.59542
616200.0000   -4.31192
616240.0000   -4.27376
616280.0000   -3.24047
616320.0000   -2.49132
616360.0000   -2.17373
616400.0000   -2.92869
616440.0000   -3.75091
616480.0000   -3.69624
616520.0000   -3.99697
616560.0000   -3.58607
616600.0000   -4.19433
616640.0000   -3.53014
616680.0000   -3.28202
616720.0000   -4.27142
616760.0000   -3.44918
616800.0000   -3.47139
616840.0000   -2.85962
616880.0000   -2.69973
616920.0000   -3.19374
616960.0000   -3.26529
617000.0000   -3.36532
617040.0000   -3.19921
617080.0000   -3.36473
617120.0000   -3.55822
617160.0000   -4.09024
617200.0000   -3.39599
617240.0000   -4.28854
617280.0000   -3.78108
617320.0000   -3.28421
617360.0000   -3.58806
617400.0000   -4.56468
617440.0000   -2.99443
617480.0000   -4.11513
617520.0000   -3.41212
617560.0000   -2.48733
617600.0000   -3.25606
617640.0000   -2.75311
617680.0000   -2.88650
617720.0000   -3.70329
617760.0000   -3.59112
617800.0000   -4.11873
617840.0000   -3.01425
617880.0000   -3.23471
617920.0000   -3.09876
617960.0000   -3.12032
618000.0000   -3.30797
618040.0000   -4.29232
618080.0000   -4.27523
618120.0000   -4.05875
618160.0000   -4.82609
618200.0000   -4.91262
618240.0000   -4.41352
618280.0000   -4.42584
618320.0000   -4.65732
618360.0000   -4.50022
618400.0000   -5.05115
618440.0000   -4.01309
618480.0000   -2.59099
618520.0000   -3.43333
618560.0000   -4.76630
618600.0000   -3.82317
618640.0000   -3.03058
618680.0000   -3.35374
618720.0000   -3.29782
618760.0000   -2.47394
618800.0000   -3.23208
618840.0000   -3.14033
618880.0000   -3.41842
618920.0000   -3.09109
618960.0000   -4.29217
619000.0000   -3.77201
619040.0000   -3.85974
619080.0000   -2.50053
619120.0000   -2.84086
619160.0000   -3.46142
619200.0000   -3.45802
619240.0000   -3.37368
619280.0000   -3.71172
619320.0000   -4.41834
619360.0000   -3.14985
619400.0000   -4.72101
619440.0000   -4.37585
619480.0000   -3.61342
619520.0000   -3.63728
619560.0000   -3.64554
619600.0000   -2.84103
619640.0000   -3.36679
619680.0000   -3.71532
619720.0000   -2.81306
619760.0000   -2.90630
619800.0000   -3.36733
619840.0000   -3.32940
619880.0000   -3.07007
619920.0000   -3.26019
619960.0000   -3.65455
620000.0000   -3.34008
620040.0000   -3.66088
620080.0000   -3.92462
620120.0000   -4.07429
620160.0000   -3.54877
620200.0000   -3.84299
620240.0000   -3.80800
620280.0000   -3.82143
620320.0000   -3.40500
620360.0000   -3.52123
620400.0000   -3.68505
620440.0000   -4.20479
620480.0000   -3.01631
620520.0000   -3.68661
620560.0000   -3.75591
620600.0000   -4.02508
620640.0000   -3.14085
620680.0000   -3.58502
620720.0000   -3.66742
620760.0000   -4.31098
620800.0000   -4.39493
620840.0000   -4.30404
620880.0000   -3.18922
620920.0000   -3.17300
620960.0000   -4.31387
621000.0000   -2.84558
621040.0000   -2.75384
621080.0000   -3.30793
621120.0000   -2.40018
621160.0000   -3.19159
621200.0000   -3.21090
621240.0000   -2.49654
621280.0000   -2.85073
621320.0000   -2.73269
621360.0000   -3.41813
621400.0000   -2.56277
621440.0000   -2.84187
621480.0000   -3.00043
621520.0000   -2.83806
621560.0000   -3.08426
621600.0000   -3.12583
621640.0000   -3.67094
621680.0000   -4.35264
621720.0000   -3.65441
621760.0000   -3.68721
621800.0000   -3.59841
621840.0000   -3.10626
621880.0000   -3.43431
621920.0000   -3.35506
621960.0000   -3.29981
622000.0000   -3.99226
622040.0000   -3.54761
622080.0000   -2.48559
622120.0000   -3.21699
622160.0000   -2.66984
622200.0000   -4.42717
622240.0000   -3.10404
622280.0000   -3.77558
622320.0000   -4.01493
622360.0000   -3.34446
622400.0000   -3.78249
622440.0000   -3.95250
622480.0000   -4.22694
622520.0000   -3.48312
622560.0000   -3.11456
622600.0000   -2.94412
622640.0000   -3.88690
622680.0000   -3.57387
622720.0000   -3.79863
622760.0000   -2.96654
622800.0000   -3.18258
622840.0000   -3.75110
622880.0000   -3.65474
622920.0000   -3.64240
622960.0000   -2.92661
623000.0000   -3.53434
623040.0000   -3.14698
623080.0000   -2.98092
623120.0000   -3.14618
623160.0000   -3.26952
623200.0000   -3.71997
623240.0000   -3.00765
623280.0000   -3.23218
623320.0000   -2.67314
623360.0000   -2.77625
623400.0000   -3.02203
623440.0000   -3.21546
623480.0000   -2.20080
623520.0000   -2.95650
623560.0000   -2.89322
623600.0000   -3.38950
623640.0000   -3.62605
623680.0000   -3.31038
623720.0000   -2.50908
623760.0000   -3.05609
623800.0000   -2.30210
623840.0000   -1.36181
623880.0000   -2.18615
623920.0000   -2.64965
623960.0000   -1.86807
624000.0000   -2.00871
624040.0000   -2.65009
624080.0000   -2.09746
624120.0000   -2.63460
624160.0000   -2.48612
624200.0000   -2.90546
624240.0000   -3.43616
624280.0000   -2.35134
624320.0000   -2.94037
624360.0000   -3.05098
624400.0000   -2.22520
624440.0000   -1.83755
624480.0000   -2.10730
624520.0000   -2.24147
624560.0000   -2.56056
624600.0000   -2.90045
624640.0000   -2.91688
624680.0000   -3.17993
624720.0000   -2.90526
624760.0000   -2.33343
624800.0000   -2.64291
624840.0000   -2.72969
624880.0000   -3.77410
624920.0000   -3.50371
624960.0000   -3.49578
625000.0000   -4.15053
625040.0000   -3.60783
625080.0000   -3.81962
625120.0000   -2.33187
625160.0000   -3.09783
625200.0000   -3.12394
625240.0000   -3.10239
625280.0000   -2.51812
625320.0000   -2.91427
625360.0000   -2.82409
625400.0000   -2.97091
625440.0000   -3.50827
625480.0000   -3.42352
625520.0000   -3.42886
625560.0000   -3.67388
625600.0000   -3.27588
625640.0000   -3.46903
625680.0000   -3.77145
625720.0000   -2.61685
625760.0000   -3.40477
625800.0000   -2.41153
625840.0000   -3.38001
625880.0000   -3.26130
625920.0000   -3.53285
625960.0000   -2.96605
626000.0000   -3.21134
626040.0000   -2.71482
626080.0000   -3.57316
626120.0000   -4.35918
626160.0000   -3.51525
626200.0000   -3.68707
626240.0000   -3.62000
626280.0000   -4.00322
626320.0000   -4.22202
626360.0000   -3.89042
626400.0000   -3.72935
626440.0000   -3.75312
626480.0000   -3.69731
626520.0000   -4.17188
626560.0000   -4.30011
626600.0000   -4.71987
626640.0000   -4.00104
626680.0000   -4.53407
626720.0000   -4.14514
626760.0000   -4.09685
626800.0000   -4.01079
626840.0000   -4.49903
626880.0000   -3.90304
626920.0000   -3.60357
626960.0000   -3.20230
627000.0000   -4.70624
627040.0000   -4.18645
627080.0000   -3.72642
627120.0000   -4.33915
627160.0000   -4.35802
627200.0000   -3.81475
627240.0000   -2.63099
627280.0000   -3.94903
627320.0000   -3.69333
627360.0000   -2.77255
627400.0000   -4.37146
627440.0000   -3.92609
627480.0000   -4.38039
627520.0000   -3.76727
627560.0000   -3.44921
627600.0000   -4.07978
627640.0000   -3.47759
627680.0000   -3.85897
627720.0000   -4.76123
627760.0000   -3.96643
627800.0000   -4.28136
627840.0000   -4.36316
627880.0000   -4.01050
627920.0000   -4.64042
627960.0000   -4.80995
628000.0000   -3.86271
628040.0000   -3.74215
628080.0000   -3.22608
628120.0000   -3.28837
628160.0000   -2.50684
628200.0000   -3.07805
628240.0000   -3.83510
628280.0000   -3.62258
628320.0000   -3.61703
628360.0000   -3.42926
628400.0000   -3.76478
628440.0000   -5.08095
628480.0000   -4.01840
628520.0000   -4.24784
628560.0000   -4.05995
628600.0000   -4.02720
628640.0000   -3.63504
628680.0000   -3.02091
628720.0000   -3.08531
628760.0000   -3.35216
628800.0000   -3.61814
628840.0000   -3.21504
628880.0000   -3.18987
628920.0000   -4.10066
628960.0000   -3.46138
629000.0000   -3.69993
629040.0000   -3.51905
629080.0000   -3.13504
629120.0000   -3.97673
629160.0000   -3.71212
629200.0000   -5.10774
629240.0000   -4.25551
629280.0000   -4.71568
629320.0000   -4.94449
629360.0000   -4.31164
629400.0000   -4.46441
629440.0000   -3.39187
629480.0000   -2.84113
629520.0000   -2.20586
629560.0000   -3.34802
629600.0000   -3.26790
629640.0000   -3.00090
629680.0000   -3.17887
629720.0000   -3.54759
629760.0000   -3.36821
629800.0000   -2.64571
629840.0000   -3.10648
629880.0000   -3.51998
629920.0000   -4.05301
629960.0000   -4.09801
630000.0000   -3.73975
630040.0000   -3.40126
630080.0000   -3.37919
630120.0000   -3.40661
630160.0000   -4.04141
630200.0000   -3.08052
630240.0000   -3.77648
630280.0000   -4.01494
630320.0000   -2.86953
630360.0000   -3.94892
630400.0000   -3.53520
630440.0000   -4.07731
630480.0000   -3.33755
630520.0000   -3.72412
630560.0000   -3.31468
630600.0000   -3.97773
630640.0000   -3.97352
630680.0000   -4.57262
630720.0000   -4.20777
630760.0000   -4.04618
630800.0000   -2.54648
630840.0000   -2.88971
630880.0000   -3.32586
630920.0000   -3.23153
630960.0000   -3.44614
631000.0000   -4.02783
631040.0000   -4.19391
631080.0000   -3.92683
631120.0000   -3.64896
631160.0000   -3.90951
631200.0000   -5.15489
631240.0000   -4.22151
631280.0000   -4.03876
631320.0000   -4.25161
631360.0000   -3.76902
631400.0000   -3.70910
631440.0000   -4.10869
631480.0000   -3.08432
631520.0000   -5.16953
631560.0000   -4.97646
631600.0000   -4.47463
631640.0000   -3.57973
631680.0000   -4.01051
631720.0000   -3.03814
631760.0000   -3.51417
631800.0000   -3.50448
631840.0000   -4.03731
631880.0000   -4.06037
631920.0000   -3.23571
631960.0000   -4.29463
632000.0000   -2.88569
632040.0000   -4.14288
632080.0000   -2.75584
632120.0000   -3.75652
632160.0000   -3.79296
632200.0000   -3.45638
632240.0000   -3.69754
632280.0000   -3.27437
632320.0000   -3.43686
632360.0000   -2.33405
632400.0000   -2.35996
632440.0000   -2.58556
632480.0000   -2.67477
632520.0000   -3.42605
632560.0000   -3.44828
632600.0000   -3.14738
632640.0000   -2.91510
632680.0000   -3.25608
632720.0000   -3.79374
632760.0000   -2.67082
632800.0000   -2.60571
632840.0000   -3.56337
632880.0000   -3.97999
632920.0000   -3.61422
632960.0000   -3.98176
633000.0000   -4.12897
633040.0000   -3.62423
633080.0000   -3.17148
633120.0000   -2.18679
633160.0000   -3.45633
633200.0000   -3.34595
633240.0000   -2.93245
633280.0000   -3.72249
633320.0000   -3.79351
633360.0000   -3.56183
633400.0000   -3.20422
633440.0000   -2.17359
633480.0000   -2.36082
633520.0000   -2.22700
633560.0000   -2.75075
633600.0000   -3.46015
633640.0000   -3.71339
633680.0000   -3.07081
633720.0000   -3.03949
633760.0000   -2.57000
633800.0000   -1.98990
633840.0000   -1.66110
633880.0000   -2.89280
633920.0000   -2.44840
633960.0000   -2.58028
634000.0000   -3.78663
634040.0000   -2.85948
634080.0000   -4.14506
634120.0000   -3.84749
634160.0000   -2.67431
634200.0000   -3.31251
634240.0000   -4.31872
634280.0000   -3.76791
634320.0000   -3.62432
634360.0000   -2.42277
634400.0000   -3.06114
634440.0000   -3.08672
634480.0000   -3.77966
634520.0000   -2.94364
634560.0000   -2.85184
634600.0000   -2.27580
634640.0000   -3.48014
634680.0000   -2.69756
634720.0000   -2.21805
634760.0000   -2.32514
634800.0000   -3.05879
634840.0000   -2.46347
634880.0000   -2.93109
634920.0000   -3.74893
634960.0000   -3.71055
635000.0000   -2.81273
635040.0000   -2.03159
635080.0000   -2.37187
635120.0000   -3.25283
635160.0000   -3.39107
635200.0000   -3.50005
635240.0000   -3.92588
635280.0000   -3.14232
635320.0000   -3.65779
635360.0000   -3.32272
635400.0000   -1.78019
635440.0000   -2.58103
635480.0000   -3.12707
635520.0000   -3.48305
635560.0000   -3.37021
635600.0000   -4.23267
635640.0000   -3.15245
635680.0000   -2.44086
635720.0000   -3.31460
635760.0000   -3.59310
635800.0000   -2.56730
635840.0000   -2.71104
635880.0000   -2.31145
635920.0000   -2.51517
635960.0000   -2.98455
636000.0000   -3.27889
636040.0000   -3.45560
636080.0000   -2.41426
636120.0000   -2.54348
636160.0000   -3.65249
636200.0000   -4.27344
636240.0000   -4.50129
636280.0000   -3.31476
636320.0000   -3.83756
636360.0000   -3.10257
636400.0000   -3.26793
636440.0000   -4.03068
636480.0000   -2.72603
636520.0000   -3.14897
636560.0000   -2.91604
636600.0000   -3.83059
636640.0000   -4.05651
636680.0000   -3.43751
636720.0000   -3.48403
636760.0000   -3.97557
636800.0000   -3.66079
636840.0000   -4.09618
636880.0000   -3.77415
636920.0000   -3.92882
636960.0000   -4.02666
637000.0000   -4.82149
637040.0000   -3.50174
637080.0000   -5.09602
637120.0000   -3.14480
637160.0000   -3.56706
637200.0000   -3.35339
637240.0000   -3.50304
637280.0000   -2.86506
637320.0000   -4.87785
637360.0000   -4.69864
637400.0000   -4.97489
637440.0000   -4.63719
637480.0000   -4.00457
637520.0000   -4.41922
637560.0000   -4.46445
637600.0000   -5.64314
637640.0000   -3.81922
637680.0000   -4.63770
637720.0000   -5.08752
637760.0000   -4.75055
637800.0000   -3.86479
637840.0000   -4.69201
637880.0000   -4.67021
637920.0000   -3.13541
637960.0000   -3.45551
638000.0000   -3.13014
638040.0000   -3.15766
638080.0000   -3.45488
638120.0000   -2.99941
638160.0000   -3.79194
638200.0000   -3.30509
638240.0000   -2.77430
638280.0000   -4.28968
638320.0000   -3.75245
638360.0000   -4.25990
638400.0000   -3.93854
638440.0000   -3.60603
638480.0000   -4.28487
638520.0000   -4.20212
638560.0000   -4.27819
638600.0000   -3.74740
638640.0000   -3.56339
638680.0000   -3.15096
638720.0000   -3.71828
638760.0000   -4.16757
638800.0000   -3.80236
638840.0000   -3.62057
638880.0000   -3.40537
638920.0000   -3.05434
638960.0000   -2.65591
639000.0000   -4.37512
639040.0000   -3.76225
639080.0000   -2.98570
639120.0000   -2.57668
639160.0000   -2.39935
639200.0000   -2.83042
639240.0000   -2.22850
639280.0000   -2.99733
639320.0000   -3.82512
639360.0000   -3.87570
639400.0000   -3.88598
639440.0000   -2.87564
639480.0000   -4.08214
639520.0000   -3.31409
639560.0000   -3.02746
639600.0000   -4.44434
639640.0000   -3.30986
639680.0000   -3.69558
639720.0000   -3.83016
639760.0000   -3.42216
639800.0000   -3.17302
639840.0000   -2.89832
639880.0000   -3.42118
639920.0000   -3.64491
639960.0000   -4.04286
640000.0000   -2.20873
640040.0000   -2.48308
640080.0000   -2.73866
640120.0000   -1.87998
640160.0000   -2.91378
640200.0000   -2.50832
640240.0000   -2.91156
640280.0000   -4.53335
640320.0000   -2.45613
640360.0000   -3.52211
640400.0000   -3.91385
640440.0000   -2.87224
640480.0000   -1.21445
640520.0000   -1.92855
640560.0000   -1.89466
640600.0000   -2.62304
640640.0000   -1.52825
640680.0000   -1.65925
640720.0000   -1.87978
640760.0000   -1.19428
640800.0000   -1.71217
640840.0000   -2.00745
640880.0000   -1.93471
640920.0000   -2.90027
640960.0000   -2.44928
641000.0000   -1.90824
641040.0000   -2.10342
641080.0000   -2.28427
641120.0000   -2.18616
641160.0000   -3.48562
641200.0000   -2.82086
641240.0000   -3.28493
641280.0000   -2.28794
641320.0000   -3.49575
641360.0000   -2.81056
641400.0000   -3.04742
641440.0000   -2.96422
641480.0000   -2.77499
641520.0000   -1.53869
641560.0000   -2.06523
641600.0000   -2.35646
641640.0000   -2.13517
641680.0000   -1.63367
641720.0000   -2.46503
641760.0000   -1.34711
641800.0000   -1.18175
641840.0000   -1.58471
641880.0000   -1.55800
641920.0000   -2.23046
641960.0000   -2.36484
642000.0000   -2.33662
642040.0000   -1.88284
642080.0000   -1.87716
642120.0000   -2.05598
642160.0000   -3.17504
642200.0000   -2.63005
642240.0000   -2.85225
642280.0000   -1.92536
642320.0000   -2.68147
642360.0000   -2.71204
642400.0000   -3.36844
642440.0000   -3.66288
642480.0000   -3.08967
642520.0000   -3.08752
642560.0000   -2.06398
642600.0000   -2.76163
642640.0000   -2.83256
642680.0000   -2.40814
642720.0000   -2.29057
642760.0000   -2.41070
642800.0000   -1.87969
642840.0000   -1.85514
642880.0000   -2.49188
642920.0000   -3.55158
642960.0000   -1.47522
643000.0000   -2.23213
643040.0000   -3.48395
643080.0000   -2.75373
643120.0000   -3.71007
643160.0000   -3.10839
643200.0000   -3.20929
643240.0000   -2.61561
643280.0000   -2.81217
643320.0000   -4.23085
643360.0000   -4.36055
643400.0000   -4.05232
643440.0000   -2.86206
643480.0000   -3.22255
643520.0000   -3.30287
643560.0000   -2.16310
643600.0000   -2.56037
643640.0000   -1.85809
643680.0000   -1.27923
643720.0000   -2.56919
643760.0000   -1.14725
643800.0000   -1.31920
643840.0000   -1.40056
643880.0000   -1.32527
643920.0000   -1.56692
643960.0000   -1.84265
644000.0000   -2.71609
644040.0000   -2.31655
644080.0000   -1.80928
644120.0000   -2.97819
644160.0000   -2.89591
644200.0000   -3.40310
644240.0000   -3.45791
644280.0000   -3.74613
644320.0000   -3.76018
644360.0000   -3.20480
644400.0000   -3.29092
644440.0000   -1.69828
644480.0000   -1.92739
644520.0000   -3.37203
644560.0000   -2.86006
644600.0000   -2.03560
644640.0000   -1.95729
644680.0000   -2.54912
644720.0000   -2.40845
644760.0000   -2.59478
644800.0000   -2.46199
644840.0000   -2.38928
644880.0000   -2.84813
644920.0000   -2.29781
644960.0000   -2.44766
645000.0000   -2.71864
645040.0000   -3.04383
645080.0000   -2.32007
645120.0000   -2.40912
645160.0000   -2.23607
645200.0000   -2.34012
645240.0000   -3.54087
645280.0000   -2.54662
645320.0000   -3.29157
645360.0000   -3.38764
645400.0000   -2.99448
645440.0000   -2.05025
645480.0000   -2.73273
645520.0000   -2.03214
645560.0000   -1.59823
645600.0000   -1.31546
645640.0000   -2.08243
645680.0000   -1.71001
645720.0000   -2.29817
645760.0000   -2.43039
645800.0000   -2.37771
645840.0000   -2.57969
645880.0000   -2.02415
645920.0000   -3.51743
645960.0000   -2.34103
646000.0000   -3.79540
646040.0000   -3.15794
646080.0000   -2.71899
646120.0000   -2.83783
646160.0000   -3.26044
646200.0000   -2.47274
646240.0000   -1.93363
646280.0000   -1.86493
646320.0000   -2.38203
646360.0000   -2.03790
646400.0000   -1.18154
646440.0000   -0.43525
646480.0000   -1.98540
646520.0000   -2.11057
646560.0000   -2.41901
646600.0000   -2.36642
646640.0000   -2.13785
646680.0000   -2.20896
646720.0000   -2.43237
646760.0000   -2.17158
646800.0000   -2.24660
646840.0000   -2.69595
646880.0000   -2.38008
646920.0000   -2.32082
646960.0000   -2.28963
647000.0000   -2.35275
647040.0000   -2.40594
647080.0000   -2.83558
647120.0000   -2.85463
647160.0000   -2.24431
647200.0000   -2.35413
647240.0000   -1.40196
647280.0000   -1.43913
647320.0000   -0.87700
647360.0000   -0.94892
647400.0000   -1.93330
647440.0000   -2.46038
647480.0000   -2.17087
647520.0000   -1.41621
647560.0000   -1.23439
647600.0000   -1.56979
647640.0000   -1.47327
647680.0000   -3.85301
647720.0000   -3.40885
647760.0000   -2.00882
647800.0000   -1.61611
647840.0000   -2.36524
647880.0000   -2.09308
647920.0000   -2.49114
647960.0000   -2.16313
648000.0000   -3.05132
648040.0000   -2.71220
648080.0000   -1.85964
648120.0000   -0.89151
648160.0000   -3.09051
648200.0000   -1.10629
648240.0000   -1.96906
648280.0000   -0.94609
648320.0000   -2.05310
648360.0000   -1.12511
648400.0000   -1.76763
648440.0000   -0.79179
648480.0000   -1.82554
648520.0000   -1.34366
648560.0000   -1.63692
648600.0000   -1.86117
648640.0000   -2.51618
648680.0000   -1.46427
648720.0000   -3.28689
648760.0000   -3.55183
648800.0000   -2.26181
648840.0000   -2.94790
648880.0000   -1.99771
648920.0000   -2.17655
648960.0000   -2.35237
649000.0000   -1.73500
649040.0000   -2.50356
649080.0000   -2.12816
649120.0000   -2.03980
649160.0000   -1.70844
649200.0000   -3.04424
649240.0000   -2.64699
649280.0000   -3.08205
649320.0000   -2.42858
649360.0000   -2.71563
649400.0000   -2.32834
649440.0000   -1.65544
649480.0000   -1.48074
649520.0000   -1.78928
649560.0000   -1.09530
649600.0000   -2.09612
649640.0000   -1.60953
649680.0000   -2.19553
649720.0000   -1.50806
649760.0000   -3.05914
649800.0000   -1.88973
649840.0000   -2.01669
649880.0000   -2.07656
649920.0000   -2.19479
649960.0000   -2.60952
650000.0000   -1.99970
650040.0000   -2.73836
650080.0000   -2.79715
650120.0000   -2.96053
650160.0000   -2.13339
650200.0000   -1.92750
650240.0000   -2.62750
650280.0000   -1.31845
650320.0000   -1.95839
650360.0000   -2.33007
650400.0000   -2.12400
650440.0000   -2.11485
650480.0000   -1.85006
650520.0000   -1.82092
650560.0000   -2.11683
650600.0000   -1.67471
650640.0000   -1.59220
650680.0000   -1.30228
650720.0000   -1.70204
650760.0000   -0.96157
650800.0000   -1.32796
650840.0000   -1.01544
650880.0000   -0.99985
650920.0000   -0.91824
650960.0000   -1.42952
651000.0000   -1.63183
651040.0000   -1.13039
651080.0000   -0.84938
651120.0000   -1.48019
651160.0000   -1.30911
651200.0000   -1.11746
651240.0000   -1.72279
651280.0000   -2.17842
651320.0000   -2.69466
651360.0000   -2.03389
651400.0000   -2.94024
651440.0000   -2.58264
651480.0000   -2.16473
651520.0000   -2.09151
651560.0000   -2.78475
651600.0000   -2.29353
651640.0000   -2.19475
651680.0000   -1.53717
651720.0000   -2.72975
651760.0000   -1.48861
651800.0000   -1.46779
651840.0000   -2.07209
651880.0000   -0.86715
651920.0000   -1.57331
651960.0000   -1.60320
652000.0000   -1.34636
652040.0000   -2.30612
652080.0000   -1.80070
652120.0000   -1.57965
652160.0000   -1.42506
652200.0000   -0.71482
652240.0000   -1.40563
652280.0000   -2.74669
652320.0000   -2.92553
652360.0000   -3.25316
652400.0000   -2.33567
652440.0000   -2.45576
652480.0000   -1.77012
652520.0000   -2.61811
652560.0000   -2.80881
652600.0000   -2.02439
652640.0000   -2.22918
652680.0000   -0.67953
652720.0000   -2.38025
652760.0000   -1.11373
652800.0000   -2.15946
652840.0000   -1.48344
652880.0000   -0.92981
652920.0000   -1.07283
652960.0000   -1.89043
653000.0000   -2.89570
653040.0000   -2.34795
653080.0000   -2.68111
653120.0000   -1.94584
653160.0000   -3.09915
653200.0000   -2.19113
653240.0000   -1.76935
653280.0000   -2.19372
653320.0000   -2.33593
653360.0000   -2.16493
653400.0000   -2.29603
653440.0000   -2.53139
653480.0000   -2.31852
653520.0000   -2.45176
653560.0000   -1.58918
653600.0000   -1.75829
653640.0000   -1.74939
653680.0000   -2.42920
653720.0000   -2.26297
653760.0000   -1.74821
653800.0000   -2.26373
653840.0000   -2.19242
653880.0000   -0.71624
653920.0000   -1.17250
653960.0000   -0.05073
654000.0000   -0.14424
654040.0000   -0.38843
654080.0000   -1.73570
654120.0000   -1.20047
654160.0000   -0.51497
654200.0000   -1.77130
654240.0000   -2.57610
654280.0000   -2.11917
654320.0000   -2.13941
654360.0000   -2.55251
654400.0000   -2.20651
654440.0000   -1.31503
654480.0000   -2.37704
654520.0000   -2.36140
654560.0000   -1.44946
654600.0000   -1.89884
654640.0000   -2.53278
654680.0000   -1.99117
654720.0000   -1.85011
654760.0000   -0.37607
654800.0000   -0.80102
654840.0000   -0.88923
654880.0000   -0.91871
654920.0000   -0.13272
654960.0000   -0.41850
655000.0000   -0.56832
655040.0000   -1.40023
655080.0000   -0.77578
655120.0000   -1.93559
655160.0000   -1.63707
655200.0000   -1.11889
655240.0000   -1.14024
655280.0000   -0.95126
655320.0000   -1.38671
655360.0000   -1.18726
655400.0000   -0.99003
655440.0000   -0.69769
655480.0000   -0.82657
655520.0000   -0.71956
655560.0000   -1.11974
655600.0000   -0.84123
655640.0000   -0.17894
655680.0000   -0.34463
655720.0000   -0.35230
655760.0000   -0.73341
655800.0000   -1.80955
655840.0000    0.18268
655880.0000   -0.49902
655920.0000   -1.00072
655960.0000   -0.69269
656000.0000   -1.32590
656040.0000   -0.67251
656080.0000   -0.86812
656120.0000    0.01102
656160.0000   -0.52472
656200.0000   -1.18306
656240.0000   -1.07383
656280.0000   -1.36847
656320.0000   -0.91153
656360.0000   -0.84287
656400.0000   -1.18815
656440.0000   -0.72753
656480.0000   -0.78503
656520.0000   -1.11030
656560.0000   -0.49415
656600.0000   -0.08296
656640.0000   -0.67582
656680.0000   -1.72216
656720.0000   -0.98178
656760.0000   -0.99417
656800.0000   -1.85895
656840.0000   -1.19538
656880.0000   -0.73451
656920.0000   -0.90502
656960.0000   -1.03482
657000.0000   -1.21438
657040.0000   -0.59033
657080.0000   -0.75225
657120.0000    0.02955
657160.0000    0.74788
657200.0000    1.31766
657240.0000    0.97282
657280.0000    1.79423
657320.0000    0.12205
657360.0000    0.47435
657400.0000   -0.23019
657440.0000    0.12267
657480.0000   -0.23277
657520.0000    0.90243
657560.0000   -0.28272
657600.0000   -0.54612
657640.0000   -1.41894
657680.0000    0.07358
657720.0000   -0.45217
657760.0000   -0.46375
657800.0000   -0.50201
657840.0000   -1.26304
657880.0000   -1.50477
657920.0000   -1.43610
657960.0000   -1.80386
658000.0000   -2.06769
658040.0000   -3.08697
658080.0000   -1.88439
658120.0000   -2.15619
658160.0000   -2.96486
658200.0000   -2.48421
658240.0000   -1.73939
658280.0000   -2.03925
658320.0000   -2.09274
658360.0000   -1.25285
658400.0000   -0.50024
658440.0000   -2.46546
658480.0000   -2.48536
658520.0000   -2.76965
658560.0000   -4.33890
658600.0000   -4.02371
658640.0000   -2.68865
658680.0000   -3.32441
658720.0000   -2.45856
658760.0000   -1.11602
658800.0000   -1.71363
658840.0000   -1.98590
658880.0000   -0.73375
658920.0000   -3.18603
658960.0000   -2.31133
659000.0000   -0.95503
659040.0000   -2.06150
659080.0000   -2.64434
659120.0000   -0.77352
659160.0000   -2.13582
659200.0000   -1.54562
659240.0000   -0.93312
659280.0000   -0.79747
659320.0000   -1.17027
659360.0000   -1.47780
659400.0000   -0.83096
659440.0000    0.02778
659480.0000   -0.38014
659520.0000   -0.06510
659560.0000   -0.05876
659600.0000   -0.40347
659640.0000   -0.18911
659680.0000   -0.63267
659720.0000   -1.20216
659760.0000   -0.08549
659800.0000   -0.36488
659840.0000   -0.20469
659880.0000   -0.83279
659920.0000   -1.03652
659960.0000   -0.33123
660000.0000   -1.29891
660040.0000   -1.39911
660080.0000   -0.35040
660120.0000   -0.32567
660160.0000   -0.29272
660200.0000   -0.69125
660240.0000   -1.17118
660280.0000   -0.00156
660320.0000   -1.25577
660360.0000   -0.90411
660400.0000   -1.80100
660440.0000   -0.73586
660480.0000   -0.63120
660520.0000   -1.59175
660560.0000   -1.57654
660600.0000   -1.29802
660640.0000   -0.67096
660680.0000   -0.56483
660720.0000   -1.62012
660760.0000   -0.70409
660800.0000   -1.31326
660840.0000   -1.23825
660880.0000   -0.70566
660920.0000   -0.28210
660960.0000   -1.35358
661000.0000   -2.14631
661040.0000   -3.55764
661080.0000   -1.38595
661120.0000   -1.14130
661160.0000   -0.62004
661200.0000   -0.78843
661240.0000   -1.23673
661280.0000   -1.75246
661320.0000   -3.16043
661360.0000   -2.24001
661400.0000   -1.39520
661440.0000   -1.87980
661480.0000   -1.94376
661520.0000   -2.11845
661560.0000   -2.06345
661600.0000   -1.15913
661640.0000   -1.00247
661680.0000   -0.75085
661720.0000   -1.85672
661760.0000   -0.93010
661800.0000   -0.25697
661840.0000   -1.41562
661880.0000   -1.80842
661920.0000   -0.52112
661960.0000   -1.10932
662000.0000   -0.41267
662040.0000   -0.32819
662080.0000   -1.46621
662120.0000   -2.16091
662160.0000   -1.80441
662200.0000   -1.52997
662240.0000   -0.64981
662280.0000   -0.17161
662320.0000   -0.99825
662360.0000   -1.27462
662400.0000   -0.60174
662440.0000   -1.40707
662480.0000   -1.42244
662520.0000   -0.47872
662560.0000   -1.55684
662600.0000   -0.14004
662640.0000   -0.40459
662680.0000    0.06423
662720.0000    0.47852
662760.0000   -1.44292
662800.0000   -0.80672
662840.0000   -1.06594
662880.0000   -2.00083
662920.0000   -0.83918
662960.0000   -1.24095
663000.0000   -0.29041
663040.0000   -0.70209
663080.0000   -0.49355
663120.0000    0.34001
663160.0000   -0.10036
663200.0000   -1.46018
663240.0000   -1.42436
663280.0000   -0.78796
663320.0000   -1.12168
663360.0000   -2.76399
663400.0000   -3.17823
663440.0000   -3.06514
663480.0000   -1.23399
663520.0000   -2.02143
663560.0000   -2.45858
663600.0000   -1.96973
663640.0000   -1.07732
663680.0000   -1.34397
663720.0000   -2.13930
663760.0000   -2.12117
663800.0000   -1.09524
663840.0000    0.35968
663880.0000    0.05440
663920.0000   -0.56270
663960.0000   -0.54274
664000.0000    0.86694
664040.0000    1.14124
664080.0000    0.74143
664120.0000    1.28385
664160.0000    0.98076
664200.0000    1.99260
664240.0000    1.47304
664280.0000    0.33638
664320.0000    0.69757
664360.0000   -1.10195
664400.0000   -1.62308
664440.0000   -1.94491
664480.0000   -2.97792
664520.0000   -2.23468
664560.0000   -2.12045
664600.0000   -1.68849
664640.0000   -1.81095
664680.0000   -1.45525
664720.0000   -1.25268
664760.0000   -1.84376
664800.0000   -2.01564
664840.0000   -1.01430
664880.0000   -1.40156
664920.0000   -1.87456
664960.0000   -0.68862
665000.0000   -1.90411
665040.0000   -2.50779
665080.0000   -1.15456
665120.0000   -0.07511
665160.0000   -0.49512
665200.0000   -0.29466
665240.0000   -0.18882
665280.0000    0.59472
665320.0000   -0.39794
665360.0000   -0.76870
665400.0000   -1.20869
665440.0000   -0.73646
665480.0000   -1.97131
665520.0000   -1.33908
665560.0000   -0.92449
665600.0000   -1.85965
665640.0000   -3.23786
665680.0000   -2.95470
665720.0000   -3.31754
665760.0000   -2.10888
665800.0000   -2.33968
665840.0000   -2.55715
665880.0000   -2.22590
665920.0000   -2.75494
665960.0000   -2.50840
666000.0000   -0.76398
666040.0000   -1.22198
666080.0000   -0.67212
666120.0000   -0.24181
666160.0000   -0.83629
666200.0000    0.56160
666240.0000   -0.11171
666280.0000   -0.24236
666320.0000   -0.85254
666360.0000   -1.61910
666400.0000   -1.94098
666440.0000   -1.70222
666480.0000   -1.42645
666520.0000   -0.63136
666560.0000   -0.52516
666600.0000    0.27124
666640.0000    0.61611
666680.0000    1.07377
666720.0000    1.03342
666760.0000    0.40644
666800.0000   -0.62501
666840.0000   -1.06942
666880.0000   -1.43449
666920.0000   -1.48359
666960.0000   -1.90221
667000.0000   -2.20443
667040.0000   -1.73395
667080.0000   -2.30208
667120.0000   -0.74595
667160.0000   -1.02975
667200.0000   -0.89837
667240.0000    0.15638
667280.0000   -1.36747
667320.0000   -1.12081
667360.0000    0.30788
667400.0000    0.21273
667440.0000   -0.15631
667480.0000    0.08413
667520.0000   -0.67586
667560.0000   -1.57548
667600.0000   -1.49600
667640.0000   -0.50133
667680.0000   -1.71488
667720.0000   -1.62043
667760.0000   -1.53067
667800.0000   -1.19566
667840.0000   -1.00025
667880.0000   -1.33213
667920.0000   -0.46438
667960.0000   -0.35018
668000.0000   -0.16975
668040.0000    0.73439
668080.0000   -0.41178
668120.0000    0.36304
668160.0000   -0.24053
668200.0000   -0.94019
668240.0000   -0.65650
668280.0000   -0.27331
668320.0000    0.09789
668360.0000   -0.56926
668400.0000   -0.99712
668440.0000   -1.14839
668480.0000   -0.60079
668520.0000   -0.50864
668560.0000   -0.46200
668600.0000   -0.34783
668640.0000   -0.91339
668680.0000   -1.27511
668720.0000   -0.73028
668760.0000   -0.61546
668800.0000   -1.53140
668840.0000   -1.05500
668880.0000   -0.17997
668920.0000   -0.39845
668960.0000   -1.30991
669000.0000   -1.79153
669040.0000   -0.90770
669080.0000   -0.90719
669120.0000   -0.65511
669160.0000   -0.84319
669200.0000   -0.32591
669240.0000   -0.00524
669280.0000   -0.62882
669320.0000   -0.77800
669360.0000   -0.37274
669400.0000   -1.29028
669440.0000   -1.12592
669480.0000   -0.95247
669520.0000    0.04897
669560.0000   -1.51228
669600.0000   -1.48743
669640.0000   -1.81536
669680.0000   -2.52282
669720.0000   -2.42842
669760.0000   -2.63814
669800.0000   -3.28872
669840.0000   -3.31530
669880.0000   -3.52747
669920.0000   -3.62739
669960.0000   -3.17003
670000.0000   -2.92236
670040.0000   -3.22158
670080.0000   -2.56097
670120.0000   -3.62879
670160.0000   -4.64652
670200.0000   -4.60890
670240.0000   -3.39080
670280.0000   -3.33006
670320.0000   -3.22777
670360.0000   -3.43001
670400.0000   -3.67252
670440.0000   -3.46741
670480.0000   -3.08436
670520.0000   -3.86210
670560.0000   -3.15648
670600.0000   -3.50093
670640.0000   -2.96583
670680.0000   -2.04525
670720.0000   -3.63966
670760.0000   -2.62662
670800.0000   -3.07335
670840.0000   -3.59548
670880.0000   -2.95779
670920.0000   -2.23576
670960.0000   -2.62967
671000.0000   -2.64752
671040.0000   -2.45633
671080.0000   -2.66759
671120.0000   -2.19464
671160.0000   -3.62447
671200.0000   -3.28919
671240.0000   -2.82092
671280.0000   -2.29899
671320.0000   -3.35728
671360.0000   -1.90442
671400.0000   -1.80560
671440.0000   -3.31885
671480.0000   -3.53213
671520.0000   -3.30108
671560.0000   -2.43980
671600.0000   -3.17420
671640.0000   -3.03466
671680.0000   -3.10749
671720.0000   -2.08938
671760.0000   -3.00441
671800.0000   -3.25191
671840.0000   -3.67486
671880.0000   -3.81325
671920.0000   -3.36535
671960.0000   -3.77703
672000.0000   -2.92605
672040.0000   -3.00075
672080.0000   -3.19436
672120.0000   -2.65551
672160.0000   -1.98956
672200.0000   -2.89126
672240.0000   -2.40369
672280.0000   -1.94004
672320.0000   -2.52035
672360.0000   -1.71749
672400.0000   -2.30731
672440.0000   -2.60554
672480.0000   -4.50693
672520.0000   -3.39286
672560.0000   -4.18093
672600.0000   -3.50764
672640.0000   -4.94965
672680.0000   -4.65809
672720.0000   -4.01955
672760.0000   -1.88630
672800.0000   -1.87247
672840.0000   -1.79068
672880.0000   -2.51867
672920.0000   -1.95380
672960.0000   -2.01514
673000.0000   -2.16333
673040.0000   -3.64875
673080.0000   -3.98815
673120.0000   -4.20509
673160.0000   -4.52847
673200.0000   -4.41054
673240.0000   -3.41381
673280.0000   -2.49827
673320.0000   -1.99220
673360.0000   -2.57101
673400.0000   -2.82973
673440.0000   -2.54564
673480.0000   -3.47807
673520.0000   -2.53962
673560.0000   -2.78109
673600.0000   -2.90565
673640.0000   -2.73374
673680.0000   -3.69915
673720.0000   -4.30918
673760.0000   -4.19543
673800.0000   -4.79624
673840.0000   -4.98341
673880.0000   -3.76580
673920.0000   -2.92240
673960.0000   -2.79970
674000.0000   -2.06712
674040.0000   -2.23085
674080.0000   -2.67039
674120.0000   -2.46828
674160.0000   -2.60484
674200.0000   -2.95174
674240.0000   -2.96466
674280.0000   -2.40402
674320.0000   -2.76044
674360.0000   -3.08800
674400.0000   -2.95869
674440.0000   -3.19226
674480.0000   -2.09047
674520.0000   -3.57629
674560.0000   -3.27107
674600.0000   -2.41550
674640.0000   -1.66016
674680.0000   -2.54118
674720.0000   -2.95518
674760.0000   -2.08947
674800.0000   -2.44844
674840.0000   -2.44373
674880.0000   -3.04481
674920.0000   -2.90408
674960.0000   -2.36450
675000.0000   -3.07202
675040.0000   -2.54757
675080.0000   -2.51475
675120.0000   -2.48163
675160.0000   -2.18406
675200.0000   -2.08567
675240.0000   -1.29876
675280.0000   -2.63358
675320.0000   -2.51229
675360.0000   -2.18030
675400.0000   -1.56287
675440.0000   -2.59982
675480.0000   -2.47896
675520.0000   -2.54139
675560.0000   -2.85152
675600.0000   -3.10800
675640.0000   -2.15802
675680.0000   -1.84560
675720.0000   -1.74711
675760.0000   -2.40198
675800.0000   -2.56145
675840.0000   -1.90307
675880.0000   -3.14704
675920.0000   -2.93968
675960.0000   -2.22656
676000.0000   -2.87559
676040.0000   -2.37929
676080.0000   -2.58794
676120.0000   -2.40225
676160.0000   -2.94046
676200.0000   -2.55733
676240.0000   -2.97984
676280.0000   -3.29379
676320.0000   -2.87789
676360.0000   -3.24602
676400.0000   -3.06529
676440.0000   -3.49329
676480.0000   -2.51025
676520.0000   -3.08065
676560.0000   -3.25326
676600.0000   -2.89804
676640.0000   -2.55326
676680.0000   -3.67352
676720.0000   -3.41269
676760.0000   -3.18703
676800.0000   -3.38020
676840.0000   -3.60170
676880.0000   -3.34735
676920.0000   -3.77071
676960.0000   -4.21206
677000.0000   -3.61937
677040.0000   -4.03494
677080.0000   -4.52874
677120.0000   -4.10439
677160.0000   -4.15505
677200.0000   -4.73698
677240.0000   -4.32330
677280.0000   -4.16489
677320.0000   -4.11959
677360.0000   -3.94769
677400.0000   -4.52190
677440.0000   -4.38958
677480.0000   -4.53534
677520.0000   -4.90956
677560.0000   -5.52592
677600.0000   -4.11987
677640.0000   -4.23763
677680.0000   -4.96522
677720.0000   -3.77737
677760.0000   -4.40279
677800.0000   -4.21798
677840.0000   -3.47994
677880.0000   -4.03548
677920.0000   -4.16372
677960.0000   -3.69656
678000.0000   -4.46177
678040.0000   -4.38983
678080.0000   -4.26920
678120.0000   -4.63112
678160.0000   -4.35919
678200.0000   -4.20770
678240.0000   -3.63808
678280.0000   -3.36041
678320.0000   -3.34034
678360.0000   -3.26576
678400.0000   -2.34708
678440.0000   -2.70193
678480.0000   -3.61028
678520.0000   -2.97125
678560.0000   -3.15514
678600.0000   -2.81463
678640.0000   -3.58167
678680.0000   -3.84010
678720.0000   -4.09401
678760.0000   -3.91417
678800.0000   -4.16149
678840.0000   -4.35247
678880.0000   -2.43246
678920.0000   -3.43853
678960.0000   -4.23492
679000.0000   -4.08596
679040.0000   -4.44762
679080.0000   -4.22204
679120.0000   -4.12245
679160.0000   -3.81162
679200.0000   -3.26623
679240.0000   -3.33685
679280.0000   -2.88718
679320.0000   -4.20710
679360.0000   -4.58674
679400.0000   -3.57796
679440.0000   -4.26185
679480.0000   -4.07043
679520.0000   -4.32435
679560.0000   -3.68176
679600.0000   -4.68886
679640.0000   -3.81662
679680.0000   -3.87073
679720.0000   -4.10080
679760.0000   -3.43890
679800.0000   -2.88787
679840.0000   -3.54758
679880.0000   -3.37606
679920.0000   -4.50515
679960.0000   -2.57473
680000.0000   -3.04506
680040.0000   -3.38457
680080.0000   -3.91486
680120.0000   -3.66619
680160.0000   -3.57348
680200.0000   -3.52448
680240.0000   -3.25891
680280.0000   -2.14692
680320.0000   -1.59490
680360.0000   -1.26604
680400.0000   -1.71828
680440.0000   -2.01616
680480.0000   -3.14304
680520.0000   -2.53518
680560.0000   -3.62345
680600.0000   -3.07850
680640.0000   -3.21996
680680.0000   -3.66311
680720.0000   -3.11202
680760.0000   -2.46433
680800.0000   -3.21639
680840.0000   -3.22700
680880.0000   -2.37342
680920.0000   -2.43701
680960.0000   -2.32335
681000.0000   -2.69088
681040.0000   -1.88071
681080.0000   -2.48995
681120.0000   -2.05808
681160.0000   -1.82270
681200.0000   -2.91337
681240.0000   -2.65414
681280.0000   -2.71219
681320.0000   -2.77046
681360.0000   -2.81181
681400.0000   -2.40557
681440.0000   -1.80924
681480.0000   -2.59082
681520.0000   -3.46223
681560.0000   -3.73595
681600.0000   -3.53835
681640.0000   -3.24941
681680.0000   -3.41954
681720.0000   -3.92009
681760.0000   -3.64356
681800.0000   -3.75871
681840.0000   -3.27860
681880.0000   -3.49840
681920.0000   -3.73565
681960.0000   -2.65206
682000.0000   -2.83803
682040.0000   -2.69853
682080.0000   -2.97637
682120.0000   -3.54907
682160.0000   -3.49225
682200.0000   -4.06051
682240.0000   -3.84487
682280.0000   -3.40481
682320.0000   -3.47382
682360.0000   -3.86987
682400.0000   -3.96313
682440.0000   -3.44464
682480.0000   -2.90651
682520.0000   -2.82121
682560.0000   -3.53629
682600.0000   -4.21593
682640.0000   -3.07163
682680.0000   -4.62837
682720.0000   -4.16395
682760.0000   -5.94603
682800.0000   -4.88659
682840.0000   -3.89215
682880.0000   -4.26532
682920.0000   -4.85018
682960.0000   -5.08782
683000.0000   -3.91604
683040.0000   -4.29042
683080.0000   -5.72704
683120.0000   -4.46815
683160.0000   -3.43201
683200.0000   -5.28840
683240.0000   -4.18339
683280.0000   -2.92308
683320.0000   -3.72608
683360.0000   -4.06469
683400.0000   -4.04924
683440.0000   -3.21210
683480.0000   -3.35509
683520.0000   -3.04954
683560.0000   -4.26323
683600.0000   -4.04080
683640.0000   -4.33245
683680.0000   -3.67493
683720.0000   -2.93790
683760.0000   -3.95637
683800.0000   -3.44149
683840.0000   -3.69650
683880.0000   -3.59951
683920.0000   -3.05774
683960.0000   -3.03325
684000.0000   -2.57939
684040.0000   -2.97422
684080.0000   -3.79907
684120.0000   -3.30108
684160.0000   -3.00287
684200.0000   -3.15142
684240.0000   -3.84432
684280.0000   -3.45847
684320.0000   -4.46594
684360.0000   -3.78661
684400.0000   -4.09318
684440.0000   -4.88204
684480.0000   -5.14278
684520.0000   -5.39461
684560.0000   -4.31904
684600.0000   -4.15111
684640.0000   -5.24995
684680.0000   -4.60934
684720.0000   -4.01294
684760.0000   -4.46849
684800.0000   -3.76141
684840.0000   -4.27484
684880.0000   -2.76400
684920.0000   -3.06324
684960.0000   -4.08679
685000.0000   -4.26487
685040.0000   -3.93351
685080.0000   -3.44659
685120.0000   -4.31185
685160.0000   -4.09085
685200.0000   -3.76363
685240.0000   -3.09659
685280.0000   -4.77262
685320.0000   -4.12647
685360.0000   -4.56493
685400.0000   -4.05311
685440.0000   -4.30879
685480.0000   -3.94698
685520.0000   -4.49077
685560.0000   -3.66818
685600.0000   -3.54365
685640.0000   -4.12966
685680.0000   -3.51348
685720.0000   -3.05156
685760.0000   -3.42300
685800.0000   -3.34894
685840.0000   -4.38040
685880.0000   -3.14605
685920.0000   -3.07501
685960.0000   -2.23062
686000.0000   -1.92115
686040.0000   -2.16040
686080.0000   -2.01654
686120.0000   -2.36320
686160.0000   -1.56069
686200.0000   -1.40259
686240.0000   -2.48781
686280.0000   -2.51480
686320.0000   -1.90367
686360.0000   -2.30670
686400.0000   -3.78892
686440.0000   -2.86161
686480.0000   -2.92855
686520.0000   -2.64884
686560.0000   -3.22246
686600.0000   -3.35963
686640.0000   -2.69818
686680.0000   -2.10212
686720.0000   -2.15575
686760.0000   -1.86203
686800.0000   -2.01187
686840.0000   -1.12456
686880.0000   -2.04237
686920.0000   -2.62391
686960.0000   -2.99666
687000.0000   -3.26149
687040.0000   -3.26334
687080.0000   -1.95453
687120.0000   -2.56048
687160.0000   -2.32608
687200.0000   -2.15609
687240.0000   -2.43076
687280.0000   -2.63496
687320.0000   -3.61893
687360.0000   -3.48373
687400.0000   -3.60875
687440.0000   -3.20215
687480.0000   -2.67961
687520.0000   -2.99084
687560.0000   -2.08150
687600.0000   -2.30775
687640.0000   -3.11497
687680.0000   -4.10651
687720.0000   -4.31291
687760.0000   -4.63672
687800.0000   -2.54179
687840.0000   -3.96050
687880.0000   -2.64032
687920.0000   -3.19977
687960.0000   -2.19024
688000.0000   -2.65837
688040.0000   -4.00612
688080.0000   -2.77678
688120.0000   -3.08736
688160.0000   -3.41525
688200.0000   -3.56735
688240.0000   -3.39067
688280.0000   -3.36112
688320.0000   -3.13597
688360.0000   -3.76846
688400.0000   -2.91730
688440.0000   -3.13739
688480.0000   -3.18323
688520.0000   -3.65528
688560.0000   -4.10834
688600.0000   -3.85398
688640.0000   -4.02038
688680.0000   -3.38895
688720.0000   -4.51409
688760.0000   -3.27923
688800.0000   -3.69417
688840.0000   -3.66997
688880.0000   -4.45406
688920.0000   -2.78746
688960.0000   -3.47218
689000.0000   -3.50514
689040.0000   -3.93649
689080.0000   -3.47961
689120.0000   -2.64616
689160.0000   -2.94640
689200.0000   -3.36105
689240.0000   -3.20250
689280.0000   -3.42977
689320.0000   -3.52952
689360.0000   -2.37315
689400.0000   -2.44192
689440.0000   -2.63904
689480.0000   -2.61572
689520.0000   -2.67844
689560.0000   -2.81198
689600.0000   -2.81685
689640.0000   -2.25724
689680.0000   -2.91820
689720.0000   -2.05937
689760.0000   -2.98998
689800.0000   -2.95632
689840.0000   -2.14134
689880.0000   -1.76894
689920.0000   -2.11014
689960.0000   -1.52333
690000.0000   -2.45625
690040.0000   -1.87751
690080.0000   -2.19207
690120.0000   -3.36577
690160.0000   -2.63403
690200.0000   -2.17764
690240.0000   -3.65529
690280.0000   -3.12194
690320.0000   -2.52896
690360.0000   -2.35760
690400.0000   -2.57583
690440.0000   -1.85083
690480.0000   -3.06026
690520.0000   -2.66285
690560.0000   -2.20254
690600.0000   -3.08506
690640.0000   -3.29436
690680.0000   -3.27834
690720.0000   -3.71046
690760.0000   -4.03856
690800.0000   -4.10251
690840.0000   -2.92921
690880.0000   -2.62824
690920.0000   -3.43681
690960.0000   -3.25519
691000.0000   -3.73578
691040.0000   -2.34018
691080.0000   -1.88314
691120.0000   -1.83468
691160.0000   -1.46311
691200.0000   -1.47224
691240.0000   -1.87800
691280.0000   -1.50476
691320.0000   -1.87989
691360.0000   -0.88491
691400.0000   -2.70266
691440.0000   -1.82681
691480.0000   -3.24220
691520.0000   -2.93987
691560.0000   -2.26048
691600.0000   -1.63814
691640.0000   -1.60718
691680.0000   -0.77365
691720.0000   -2.18410
691760.0000   -1.91125
691800.0000   -1.65457
691840.0000   -1.56633
691880.0000   -0.55638
691920.0000   -0.87704
691960.0000   -1.22040
692000.0000   -1.16404
692040.0000   -1.43810
692080.0000   -2.16178
692120.0000   -0.89853
692160.0000   -2.33835
692200.0000   -2.51957
692240.0000   -2.21257
692280.0000   -1.78230
692320.0000   -2.53798
692360.0000   -2.48824
692400.0000   -3.68657
692440.0000   -2.13817
692480.0000   -2.49612
692520.0000   -2.22503
692560.0000   -1.00614
692600.0000   -2.03750
692640.0000   -1.03180
692680.0000   -1.07588
692720.0000   -0.55755
692760.0000   -0.76389
692800.0000    0.21556
692840.0000   -0.02282
692880.0000   -0.70392
692920.0000    0.27052
692960.0000   -0.95409
693000.0000   -1.35932
693040.0000   -0.43020
693080.0000   -0.37433
693120.0000   -0.56826
693160.0000   -1.48243
693200.0000   -0.89582
693240.0000   -0.25064
693280.0000   -0.50678
693320.0000   -0.55065
693360.0000   -1.27390
693400.0000   -0.78851
693440.0000   -0.59873
693480.0000   -1.27383
693520.0000   -1.09546
693560.0000   -1.00774
693600.0000   -0.62990
693640.0000   -0.29260
693680.0000   -0.49602
693720.0000   -0.46265
693760.0000   -1.64078
693800.0000   -1.36483
693840.0000   -0.72362
693880.0000   -0.44698
693920.0000    0.37525
693960.0000   -0.35471
694000.0000   -1.48009
694040.0000   -0.96610
694080.0000   -0.35490
694120.0000   -0.04061
694160.0000   -0.24280
694200.0000   -0.78709
694240.0000   -0.32016
694280.0000   -0.08984
694320.0000   -1.49638
694360.0000   -1.53228
694400.0000   -1.69498
694440.0000   -2.87638
694480.0000   -3.21147
694520.0000   -3.20424
694560.0000   -3.11256
694600.0000   -3.42469
694640.0000   -3.40498
694680.0000   -2.44474
694720.0000   -3.55787
694760.0000   -3.01922
694800.0000   -3.39747
694840.0000   -3.08953
694880.0000   -2.81743
694920.0000   -1.83984
694960.0000   -2.30177
695000.0000   -2.95113
695040.0000   -1.99772
695080.0000   -2.35670
695120.0000   -1.24261
695160.0000   -1.49659
695200.0000   -1.95860
695240.0000   -1.95027
695280.0000   -0.99732
695320.0000   -0.89182
695360.0000   -1.53018
695400.0000   -1.07260
695440.0000   -2.17258
695480.0000   -0.89031
695520.0000   -1.10190
695560.0000   -1.60995
695600.0000   -0.48110
695640.0000   -0.77568
695680.0000   -2.57172
695720.0000   -2.04064
695760.0000   -1.14489
695800.0000   -0.60022
695840.0000   -0.93067
695880.0000   -1.67979
695920.0000   -2.27922
695960.0000   -1.04721
696000.0000   -2.11775
696040.0000   -0.51010
696080.0000    0.41726
696120.0000    0.26572
696160.0000    0.36073
696200.0000   -1.66590
696240.0000   -0.97917
696280.0000   -0.89673
696320.0000   -0.98257
696360.0000   -1.43054
696400.0000   -1.51052
696440.0000   -1.39814
696480.0000   -0.52346
696520.0000   -0.31294
696560.0000   -0.22257
696600.0000   -0.78635
696640.0000   -0.17755
696680.0000   -0.56440
696720.0000   -0.06326
696760.0000    0.65808
696800.0000   -0.25404
696840.0000   -0.16228
696880.0000   -0.39309
696920.0000   -0.09936
696960.0000   -0.66315
697000.0000   -1.52247
697040.0000   -0.81934
697080.0000   -0.82330
697120.0000   -0.08844
697160.0000   -0.70281
697200.0000   -1.17380
697240.0000   -0.83889
697280.0000   -1.21815
697320.0000   -1.27752
697360.0000   -2.05602
697400.0000   -1.28328
697440.0000   -0.73290
697480.0000   -1.58825
697520.0000   -1.74215
697560.0000   -2.08557
697600.0000   -2.62235
697640.0000   -2.18242
697680.0000   -2.15727
697720.0000   -1.61309
697760.0000   -2.80947
697800.0000   -1.98807
697840.0000   -1.58230
697880.0000   -1.36236
697920.0000   -1.28196
697960.0000   -1.27596
698000.0000   -2.39826
698040.0000   -2.03219
698080.0000   -2.73785
698120.0000   -2.86852
698160.0000   -2.50842
698200.0000   -2.11756
698240.0000   -3.34570
698280.0000   -2.36458
698320.0000   -3.62843
698360.0000   -3.47900
698400.0000   -2.85491
698440.0000   -2.50150
698480.0000   -2.56761
698520.0000   -3.96685
698560.0000   -2.93551
698600.0000   -3.01204
698640.0000   -2.38057
698680.0000   -2.00685
698720.0000   -1.78067
698760.0000   -1.90305
698800.0000   -3.01092
698840.0000   -2.89706
698880.0000   -3.35114
698920.0000   -2.45379
698960.0000   -2.69166
699000.0000   -2.42241
[truncated: 173,079 more chars]
