# Supplementary material for: Comment on 'Valid molecular dynamics simulations of human hemoglobin require a surprisingly large box size'
Source: eLife. 2019 Jun 20;8:e44718. doi: 10.7554/eLife.44718 (PMC6586461; doi:10.7554/eLife.44718)
Supplement: Figure 1—source data 1. — The zip archive contains a README file describing which source files correspond to the different panels. [file elife-44718-fig1-data1.zip › figure1/panel_C/150A/9/proj.xvg]

@ autoscale onread none
@ with g0
@ g0 on
@ title "projection on eigenvectors (nm)"
@ xaxis  label "Time (ps)"
@ world xmin 0
@ world xmax 1e+06
@ world ymin -8.91036
@ world ymax 7.73054
@ view xmin 0.15
@ view xmax 0.85
@ view ymin 0.15
@ view ymax 0.85
@ yaxis  label "vec 1"
@ xaxis tick major 250000
@ xaxis tick minor 125000
@ xaxis ticklabel start type spec
@ xaxis ticklabel start -0
@ yaxis tick major 5
@ yaxis tick minor 2.5
@ yaxis ticklabel start type spec
@ yaxis ticklabel start -5
@ zeroxaxis bar on
@ zeroxaxis bar linestyle 3
    0.0000   -5.09781
   40.0000   -5.23937
   80.0000   -5.53152
  120.0000   -5.64448
  160.0000   -6.09881
  200.0000   -5.17244
  240.0000   -4.90224
  280.0000   -5.76630
  320.0000   -4.61790
  360.0000   -4.89544
  400.0000   -4.70722
  440.0000   -5.58361
  480.0000   -5.39876
  520.0000   -5.27527
  560.0000   -4.76298
  600.0000   -4.81039
  640.0000   -3.79927
  680.0000   -4.58134
  720.0000   -4.76463
  760.0000   -4.61187
  800.0000   -4.80528
  840.0000   -4.63235
  880.0000   -5.42248
  920.0000   -5.02453
  960.0000   -5.55076
 1000.0000   -4.53772
 1040.0000   -4.75101
 1080.0000   -5.79342
 1120.0000   -4.81899
 1160.0000   -5.96516
 1200.0000   -4.68805
 1240.0000   -6.04459
 1280.0000   -5.54577
 1320.0000   -5.73262
 1360.0000   -5.55436
 1400.0000   -5.76502
 1440.0000   -5.56186
 1480.0000   -5.91141
 1520.0000   -4.84291
 1560.0000   -5.37562
 1600.0000   -5.35742
 1640.0000   -4.91029
 1680.0000   -6.12377
 1720.0000   -5.82699
 1760.0000   -5.37797
 1800.0000   -5.90376
 1840.0000   -4.18875
 1880.0000   -6.08871
 1920.0000   -5.43109
 1960.0000   -5.80684
 2000.0000   -5.60441
 2040.0000   -5.37694
 2080.0000   -4.67125
 2120.0000   -5.72754
 2160.0000   -5.88540
 2200.0000   -5.17383
 2240.0000   -5.05063
 2280.0000   -5.62088
 2320.0000   -5.48014
 2360.0000   -5.25197
 2400.0000   -5.42631
 2440.0000   -5.65145
 2480.0000   -5.46294
 2520.0000   -5.38728
 2560.0000   -5.07289
 2600.0000   -5.17701
 2640.0000   -5.06763
 2680.0000   -5.19238
 2720.0000   -4.69198
 2760.0000   -5.59638
 2800.0000   -5.84352
 2840.0000   -5.73429
 2880.0000   -4.91627
 2920.0000   -4.93135
 2960.0000   -5.65208
 3000.0000   -5.58458
 3040.0000   -5.58405
 3080.0000   -5.30992
 3120.0000   -5.02237
 3160.0000   -5.01383
 3200.0000   -4.94798
 3240.0000   -5.39391
 3280.0000   -5.66734
 3320.0000   -5.68047
 3360.0000   -6.17540
 3400.0000   -5.01581
 3440.0000   -4.83893
 3480.0000   -4.97593
 3520.0000   -5.51766
 3560.0000   -5.31386
 3600.0000   -5.59079
 3640.0000   -5.39868
 3680.0000   -5.30946
 3720.0000   -4.61405
 3760.0000   -4.95982
 3800.0000   -4.59185
 3840.0000   -4.76081
 3880.0000   -4.78069
 3920.0000   -4.53542
 3960.0000   -4.90547
 4000.0000   -4.78902
 4040.0000   -5.06503
 4080.0000   -5.16263
 4120.0000   -6.03348
 4160.0000   -5.05708
 4200.0000   -5.47829
 4240.0000   -5.67028
 4280.0000   -5.26159
 4320.0000   -6.24043
 4360.0000   -5.58666
 4400.0000   -5.18096
 4440.0000   -5.67207
 4480.0000   -5.29548
 4520.0000   -5.28445
 4560.0000   -5.01715
 4600.0000   -5.24639
 4640.0000   -5.02305
 4680.0000   -5.17458
 4720.0000   -5.25819
 4760.0000   -5.14657
 4800.0000   -5.18036
 4840.0000   -5.21056
 4880.0000   -5.45500
 4920.0000   -5.63561
 4960.0000   -5.02186
 5000.0000   -7.02742
 5040.0000   -7.30503
 5080.0000   -6.63933
 5120.0000   -7.03855
 5160.0000   -6.16495
 5200.0000   -7.03901
 5240.0000   -6.10800
 5280.0000   -5.98466
 5320.0000   -6.25617
 5360.0000   -5.94540
 5400.0000   -5.89590
 5440.0000   -6.02280
 5480.0000   -5.66758
 5520.0000   -5.75417
 5560.0000   -5.86862
 5600.0000   -7.12920
 5640.0000   -5.98326
 5680.0000   -6.12186
 5720.0000   -6.16578
 5760.0000   -6.60070
 5800.0000   -6.87769
 5840.0000   -6.37252
 5880.0000   -5.81885
 5920.0000   -6.45330
 5960.0000   -6.44534
 6000.0000   -6.34262
 6040.0000   -6.46747
 6080.0000   -4.97428
 6120.0000   -5.25141
 6160.0000   -6.12888
 6200.0000   -6.12072
 6240.0000   -6.14467
 6280.0000   -6.13822
 6320.0000   -5.36803
 6360.0000   -6.14120
 6400.0000   -6.25655
 6440.0000   -6.28268
 6480.0000   -6.45994
 6520.0000   -6.37157
 6560.0000   -5.74639
 6600.0000   -6.07939
 6640.0000   -5.62333
 6680.0000   -5.51390
 6720.0000   -5.61057
 6760.0000   -5.61791
 6800.0000   -6.36095
 6840.0000   -5.52599
 6880.0000   -4.49722
 6920.0000   -4.53445
 6960.0000   -5.35403
 7000.0000   -4.77819
 7040.0000   -6.39991
 7080.0000   -5.59451
 7120.0000   -6.31957
 7160.0000   -6.55746
 7200.0000   -6.10297
 7240.0000   -6.14096
 7280.0000   -6.77829
 7320.0000   -5.79754
 7360.0000   -5.88472
 7400.0000   -5.33367
 7440.0000   -5.44178
 7480.0000   -5.23002
 7520.0000   -5.97219
 7560.0000   -5.92311
 7600.0000   -4.71294
 7640.0000   -6.32739
 7680.0000   -7.03779
 7720.0000   -5.93117
 7760.0000   -6.64572
 7800.0000   -6.13354
 7840.0000   -6.39189
 7880.0000   -6.47981
 7920.0000   -6.17931
 7960.0000   -6.68769
 8000.0000   -6.54509
 8040.0000   -5.43571
 8080.0000   -5.53836
 8120.0000   -5.98182
 8160.0000   -6.05350
 8200.0000   -6.06888
 8240.0000   -6.11798
 8280.0000   -5.16087
 8320.0000   -5.38099
 8360.0000   -5.52983
 8400.0000   -5.56486
 8440.0000   -5.70873
 8480.0000   -5.91822
 8520.0000   -6.74565
 8560.0000   -5.94363
 8600.0000   -6.98853
 8640.0000   -6.70485
 8680.0000   -5.43257
 8720.0000   -5.66838
 8760.0000   -5.75583
 8800.0000   -5.70715
 8840.0000   -5.61613
 8880.0000   -4.71651
 8920.0000   -5.61656
 8960.0000   -5.44890
 9000.0000   -5.89179
 9040.0000   -5.79221
 9080.0000   -6.52295
 9120.0000   -5.80127
 9160.0000   -6.01208
 9200.0000   -5.57503
 9240.0000   -4.83597
 9280.0000   -5.36335
 9320.0000   -5.05465
 9360.0000   -4.22175
 9400.0000   -4.60232
 9440.0000   -4.79799
 9480.0000   -5.88937
 9520.0000   -4.90835
 9560.0000   -5.31118
 9600.0000   -4.29931
 9640.0000   -5.00352
 9680.0000   -5.19782
 9720.0000   -5.05291
 9760.0000   -4.93749
 9800.0000   -5.12343
 9840.0000   -5.56853
 9880.0000   -5.07852
 9920.0000   -4.83209
 9960.0000   -4.88411
10000.0000   -5.41357
10040.0000   -5.03693
10080.0000   -5.19445
10120.0000   -5.29927
10160.0000   -5.55738
10200.0000   -5.98826
10240.0000   -5.11138
10280.0000   -5.38925
10320.0000   -4.62672
10360.0000   -5.20621
10400.0000   -4.50308
10440.0000   -4.84610
10480.0000   -5.46186
10520.0000   -4.98995
10560.0000   -5.23722
10600.0000   -5.78331
10640.0000   -5.16385
10680.0000   -4.61089
10720.0000   -5.07245
10760.0000   -5.60452
10800.0000   -5.04512
10840.0000   -6.09334
10880.0000   -5.37286
10920.0000   -5.25034
10960.0000   -5.48079
11000.0000   -4.79261
11040.0000   -4.48775
11080.0000   -4.59383
11120.0000   -6.77770
11160.0000   -6.62905
11200.0000   -5.40056
11240.0000   -5.94708
11280.0000   -6.22728
11320.0000   -5.91561
11360.0000   -6.53461
11400.0000   -5.06034
11440.0000   -4.68065
11480.0000   -5.21522
11520.0000   -4.72896
11560.0000   -4.91536
11600.0000   -5.42369
11640.0000   -5.76244
11680.0000   -5.93228
11720.0000   -5.27270
11760.0000   -6.01342
11800.0000   -5.74453
11840.0000   -5.96566
11880.0000   -5.63405
11920.0000   -5.64641
11960.0000   -5.83057
12000.0000   -6.49345
12040.0000   -6.06370
12080.0000   -5.94218
12120.0000   -6.40476
12160.0000   -6.39707
12200.0000   -5.27721
12240.0000   -4.67249
12280.0000   -5.20677
12320.0000   -5.94204
12360.0000   -5.83106
12400.0000   -6.01034
12440.0000   -6.03779
12480.0000   -6.08929
12520.0000   -6.87960
12560.0000   -6.65054
12600.0000   -5.43644
12640.0000   -5.88110
12680.0000   -6.48964
12720.0000   -6.01582
12760.0000   -6.90753
12800.0000   -5.63256
12840.0000   -5.70367
12880.0000   -5.03443
12920.0000   -6.22765
12960.0000   -6.59041
13000.0000   -6.46718
13040.0000   -6.51408
13080.0000   -5.77247
13120.0000   -6.25844
13160.0000   -6.78831
13200.0000   -6.17750
13240.0000   -6.23162
13280.0000   -6.59671
13320.0000   -5.02003
13360.0000   -5.48396
13400.0000   -5.31920
13440.0000   -5.84915
13480.0000   -5.88163
13520.0000   -5.35119
13560.0000   -5.94224
13600.0000   -5.98022
13640.0000   -6.28459
13680.0000   -6.00273
13720.0000   -6.72340
13760.0000   -6.68519
13800.0000   -6.22323
13840.0000   -5.86465
13880.0000   -5.64745
13920.0000   -5.60299
13960.0000   -5.51727
14000.0000   -5.32680
14040.0000   -5.46482
14080.0000   -5.72359
14120.0000   -6.16271
14160.0000   -5.20990
14200.0000   -5.42406
14240.0000   -5.16168
14280.0000   -5.91086
14320.0000   -6.00543
14360.0000   -5.66571
14400.0000   -5.12868
14440.0000   -5.61336
14480.0000   -6.27338
14520.0000   -5.35014
14560.0000   -4.95891
14600.0000   -5.27778
14640.0000   -6.76367
14680.0000   -6.10366
14720.0000   -6.54004
14760.0000   -6.35187
14800.0000   -5.51457
14840.0000   -5.05366
14880.0000   -5.46599
14920.0000   -5.17435
14960.0000   -5.43900
15000.0000   -5.96094
15040.0000   -4.60313
15080.0000   -5.61941
15120.0000   -5.64757
15160.0000   -5.44878
15200.0000   -5.57105
15240.0000   -5.61554
15280.0000   -5.15171
15320.0000   -4.75487
15360.0000   -4.99222
15400.0000   -5.54523
15440.0000   -5.61499
15480.0000   -4.80120
15520.0000   -5.19283
15560.0000   -5.32383
15600.0000   -4.91051
15640.0000   -5.30557
15680.0000   -5.57627
15720.0000   -4.83259
15760.0000   -4.96546
15800.0000   -5.35979
15840.0000   -4.69741
15880.0000   -4.98376
15920.0000   -5.18063
15960.0000   -5.25840
16000.0000   -4.67996
16040.0000   -5.91167
16080.0000   -6.03684
16120.0000   -5.87219
16160.0000   -5.05398
16200.0000   -5.44347
16240.0000   -5.93731
16280.0000   -6.47268
16320.0000   -5.46392
16360.0000   -6.37809
16400.0000   -5.99939
16440.0000   -6.04592
16480.0000   -6.04808
16520.0000   -6.61730
16560.0000   -5.15512
16600.0000   -5.34113
16640.0000   -6.02342
16680.0000   -5.44006
16720.0000   -5.71098
16760.0000   -4.70967
16800.0000   -5.38704
16840.0000   -4.97380
16880.0000   -5.63947
16920.0000   -5.07676
16960.0000   -4.49028
17000.0000   -5.34275
17040.0000   -5.75986
17080.0000   -6.02655
17120.0000   -5.44708
17160.0000   -4.85517
17200.0000   -5.77939
17240.0000   -5.41057
17280.0000   -5.70537
17320.0000   -4.93212
17360.0000   -5.85620
17400.0000   -5.85842
17440.0000   -5.81743
17480.0000   -4.74884
17520.0000   -5.74160
17560.0000   -4.10370
17600.0000   -4.51706
17640.0000   -5.03262
17680.0000   -4.81054
17720.0000   -5.32292
17760.0000   -4.53311
17800.0000   -5.69799
17840.0000   -4.67420
17880.0000   -5.99250
17920.0000   -5.48559
17960.0000   -5.15782
18000.0000   -5.36207
18040.0000   -5.38614
18080.0000   -4.68355
18120.0000   -5.45295
18160.0000   -5.48818
18200.0000   -5.55243
18240.0000   -5.71951
18280.0000   -5.24621
18320.0000   -4.96932
18360.0000   -4.37754
18400.0000   -5.26534
18440.0000   -4.63847
18480.0000   -4.87046
18520.0000   -5.15609
18560.0000   -4.38727
18600.0000   -4.08878
18640.0000   -4.14379
18680.0000   -4.89000
18720.0000   -4.97817
18760.0000   -4.59426
18800.0000   -5.31440
18840.0000   -4.30197
18880.0000   -4.53109
18920.0000   -4.21210
18960.0000   -4.44837
19000.0000   -5.07387
19040.0000   -5.21242
19080.0000   -4.92901
19120.0000   -4.16986
19160.0000   -4.92524
19200.0000   -4.52381
19240.0000   -4.84945
19280.0000   -4.98362
19320.0000   -5.55621
19360.0000   -5.36583
19400.0000   -4.98581
19440.0000   -5.37878
19480.0000   -5.15940
19520.0000   -4.79422
19560.0000   -5.01787
19600.0000   -5.06041
19640.0000   -5.05755
19680.0000   -4.32767
19720.0000   -4.84712
19760.0000   -4.50368
19800.0000   -4.79685
19840.0000   -4.79309
19880.0000   -4.52949
19920.0000   -4.33617
19960.0000   -5.48810
20000.0000   -5.42148
20040.0000   -5.66338
20080.0000   -5.64781
20120.0000   -4.50263
20160.0000   -4.47260
20200.0000   -5.59802
20240.0000   -5.08549
20280.0000   -5.41275
20320.0000   -5.10152
20360.0000   -5.61418
20400.0000   -5.47882
20440.0000   -4.71587
20480.0000   -5.22625
20520.0000   -4.63732
20560.0000   -4.39129
20600.0000   -5.73623
20640.0000   -5.34651
20680.0000   -5.64927
20720.0000   -4.88338
20760.0000   -4.91888
20800.0000   -5.63441
20840.0000   -5.63653
20880.0000   -5.32538
20920.0000   -4.96654
20960.0000   -5.36597
21000.0000   -5.30499
21040.0000   -5.21758
21080.0000   -5.14514
21120.0000   -6.22892
21160.0000   -6.21936
21200.0000   -6.25784
21240.0000   -4.82754
21280.0000   -5.56636
21320.0000   -5.73992
21360.0000   -6.40752
21400.0000   -6.27188
21440.0000   -5.75786
21480.0000   -6.22115
21520.0000   -7.19726
21560.0000   -5.45491
21600.0000   -5.70153
21640.0000   -5.14625
21680.0000   -5.17491
21720.0000   -5.42806
21760.0000   -5.62409
21800.0000   -5.80010
21840.0000   -5.79839
21880.0000   -5.73811
21920.0000   -5.61471
21960.0000   -5.35666
22000.0000   -5.81501
22040.0000   -4.81666
22080.0000   -6.43774
22120.0000   -5.49219
22160.0000   -5.69312
22200.0000   -5.18237
22240.0000   -4.72836
22280.0000   -4.87688
22320.0000   -4.87678
22360.0000   -5.43759
22400.0000   -4.87175
22440.0000   -5.89835
22480.0000   -5.88450
22520.0000   -4.97044
22560.0000   -5.61724
22600.0000   -5.77690
22640.0000   -6.19639
22680.0000   -5.84996
22720.0000   -6.29326
22760.0000   -6.13099
22800.0000   -6.91008
22840.0000   -5.96716
22880.0000   -5.14258
22920.0000   -5.74258
22960.0000   -5.68496
23000.0000   -5.53091
23040.0000   -5.29640
23080.0000   -4.91550
23120.0000   -5.22943
23160.0000   -5.61509
23200.0000   -5.23094
23240.0000   -5.69494
23280.0000   -5.35787
23320.0000   -5.83890
23360.0000   -6.56496
23400.0000   -5.93194
23440.0000   -5.86582
23480.0000   -6.16487
23520.0000   -5.98251
23560.0000   -4.69439
23600.0000   -5.40781
23640.0000   -5.01456
23680.0000   -5.59701
23720.0000   -5.12443
23760.0000   -5.70159
23800.0000   -5.56215
23840.0000   -4.85064
23880.0000   -5.20253
23920.0000   -5.19415
23960.0000   -5.52587
24000.0000   -4.91583
24040.0000   -5.48329
24080.0000   -4.60897
24120.0000   -5.18335
24160.0000   -4.91208
24200.0000   -4.62538
24240.0000   -4.81163
24280.0000   -5.45247
24320.0000   -5.64799
24360.0000   -4.72388
24400.0000   -5.60404
24440.0000   -5.58394
24480.0000   -5.84476
24520.0000   -5.51960
24560.0000   -4.99921
24600.0000   -4.12206
24640.0000   -4.32392
24680.0000   -5.12815
24720.0000   -4.51682
24760.0000   -5.29200
24800.0000   -5.15481
24840.0000   -5.07778
24880.0000   -5.81135
24920.0000   -5.12008
24960.0000   -5.29116
25000.0000   -4.55875
25040.0000   -5.48944
25080.0000   -6.05048
25120.0000   -5.32318
25160.0000   -5.76802
25200.0000   -5.49188
25240.0000   -5.67877
25280.0000   -6.00552
25320.0000   -5.86411
25360.0000   -5.99554
25400.0000   -5.76606
25440.0000   -5.83107
25480.0000   -5.72613
25520.0000   -5.77924
25560.0000   -6.36603
25600.0000   -6.26884
25640.0000   -5.66773
25680.0000   -6.46610
25720.0000   -5.98663
25760.0000   -5.20864
25800.0000   -5.92941
25840.0000   -5.66108
25880.0000   -4.44248
25920.0000   -5.63547
25960.0000   -6.83950
26000.0000   -5.39636
26040.0000   -5.92455
26080.0000   -5.87123
26120.0000   -5.28669
26160.0000   -5.04372
26200.0000   -4.74133
26240.0000   -5.04581
26280.0000   -5.69423
26320.0000   -6.36077
26360.0000   -5.94270
26400.0000   -4.65675
26440.0000   -4.61964
26480.0000   -5.30186
26520.0000   -4.53622
26560.0000   -4.81787
26600.0000   -4.96688
26640.0000   -5.63338
26680.0000   -5.03427
26720.0000   -4.75648
26760.0000   -5.17323
26800.0000   -5.73827
26840.0000   -5.93791
26880.0000   -5.16871
26920.0000   -5.98286
26960.0000   -6.33142
27000.0000   -5.92555
27040.0000   -5.20079
27080.0000   -5.12240
27120.0000   -5.73381
27160.0000   -4.92914
27200.0000   -5.00132
27240.0000   -5.82270
27280.0000   -5.27036
27320.0000   -5.82028
27360.0000   -5.97913
27400.0000   -5.17149
27440.0000   -6.12591
27480.0000   -5.41094
27520.0000   -4.81551
27560.0000   -5.91459
27600.0000   -4.82474
27640.0000   -5.14771
27680.0000   -5.41466
27720.0000   -5.54138
27760.0000   -4.73534
27800.0000   -5.31057
27840.0000   -4.78410
27880.0000   -4.71158
27920.0000   -4.76498
27960.0000   -5.03577
28000.0000   -5.02040
28040.0000   -5.21410
28080.0000   -5.14732
28120.0000   -4.72849
28160.0000   -4.50114
28200.0000   -5.55954
28240.0000   -4.81743
28280.0000   -5.35227
28320.0000   -5.75249
28360.0000   -4.97346
28400.0000   -4.97656
28440.0000   -5.36164
28480.0000   -4.69390
28520.0000   -5.47112
28560.0000   -5.30492
28600.0000   -5.05076
28640.0000   -4.52533
28680.0000   -4.95702
28720.0000   -5.45379
28760.0000   -5.03695
28800.0000   -5.67072
28840.0000   -6.05737
28880.0000   -5.47559
28920.0000   -5.43146
28960.0000   -5.46514
29000.0000   -6.12082
29040.0000   -6.42803
29080.0000   -6.37998
29120.0000   -6.34267
29160.0000   -5.45562
29200.0000   -5.77557
29240.0000   -7.06803
29280.0000   -6.37426
29320.0000   -6.90161
29360.0000   -7.53508
29400.0000   -5.90005
29440.0000   -6.47579
29480.0000   -6.64094
29520.0000   -6.28899
29560.0000   -6.25757
29600.0000   -5.61832
29640.0000   -6.02824
29680.0000   -5.46242
29720.0000   -5.80261
29760.0000   -5.96211
29800.0000   -5.83426
29840.0000   -6.43322
29880.0000   -6.36371
29920.0000   -5.73233
29960.0000   -6.41611
30000.0000   -5.78160
30040.0000   -5.52857
30080.0000   -5.50591
30120.0000   -5.14509
30160.0000   -5.49751
30200.0000   -6.12426
30240.0000   -6.44636
30280.0000   -6.59546
30320.0000   -6.39017
30360.0000   -6.71697
30400.0000   -6.64716
30440.0000   -5.41248
30480.0000   -5.16360
30520.0000   -5.61261
30560.0000   -6.12461
30600.0000   -5.75025
30640.0000   -5.54772
30680.0000   -6.17254
30720.0000   -5.85485
30760.0000   -4.66600
30800.0000   -5.07895
30840.0000   -5.02132
30880.0000   -5.18873
30920.0000   -4.74932
30960.0000   -5.28713
31000.0000   -5.65487
31040.0000   -4.94751
31080.0000   -6.08602
31120.0000   -5.34470
31160.0000   -4.57190
31200.0000   -5.77468
31240.0000   -5.29731
31280.0000   -5.23217
31320.0000   -5.29011
31360.0000   -4.92583
31400.0000   -4.66274
31440.0000   -4.38145
31480.0000   -4.64212
31520.0000   -4.77842
31560.0000   -4.33458
31600.0000   -4.98098
31640.0000   -4.91058
31680.0000   -5.53945
31720.0000   -5.20043
31760.0000   -5.81871
31800.0000   -5.91006
31840.0000   -5.98713
31880.0000   -6.02599
31920.0000   -5.79867
31960.0000   -5.51701
32000.0000   -5.29772
32040.0000   -5.29673
32080.0000   -5.13849
32120.0000   -5.45837
32160.0000   -5.46458
32200.0000   -5.37183
32240.0000   -5.21109
32280.0000   -5.99292
32320.0000   -5.37510
32360.0000   -5.46560
32400.0000   -5.60736
32440.0000   -5.90302
32480.0000   -6.18525
32520.0000   -5.56037
32560.0000   -5.62541
32600.0000   -5.88483
32640.0000   -6.26185
32680.0000   -5.86977
32720.0000   -5.34585
32760.0000   -6.27228
32800.0000   -6.25424
32840.0000   -5.88187
32880.0000   -5.50632
32920.0000   -5.75152
32960.0000   -5.27739
33000.0000   -5.78877
33040.0000   -5.58851
33080.0000   -6.20320
33120.0000   -6.20168
33160.0000   -5.40342
33200.0000   -5.26211
33240.0000   -5.46885
33280.0000   -5.65920
33320.0000   -6.14111
33360.0000   -6.11671
33400.0000   -6.57299
33440.0000   -5.48711
33480.0000   -5.34458
33520.0000   -5.72127
33560.0000   -5.34475
33600.0000   -4.74765
33640.0000   -5.51501
33680.0000   -5.98357
33720.0000   -5.61363
33760.0000   -5.58254
33800.0000   -4.69974
33840.0000   -4.83745
33880.0000   -4.91453
33920.0000   -5.25879
33960.0000   -6.38615
34000.0000   -6.53997
34040.0000   -5.57155
34080.0000   -5.66799
34120.0000   -5.14169
34160.0000   -5.73279
34200.0000   -4.91508
34240.0000   -4.52908
34280.0000   -5.16767
34320.0000   -5.13894
34360.0000   -5.49019
34400.0000   -5.51629
34440.0000   -6.25563
34480.0000   -5.34026
34520.0000   -5.60739
34560.0000   -4.56694
34600.0000   -4.24889
34640.0000   -5.02051
34680.0000   -5.95858
34720.0000   -5.09585
34760.0000   -5.85774
34800.0000   -5.66812
34840.0000   -4.89355
34880.0000   -5.71812
34920.0000   -5.40870
34960.0000   -4.92982
35000.0000   -4.74105
35040.0000   -5.36415
35080.0000   -4.89019
35120.0000   -5.26405
35160.0000   -5.42151
35200.0000   -5.36208
35240.0000   -6.01830
35280.0000   -5.47905
35320.0000   -5.29307
35360.0000   -5.79206
35400.0000   -5.70543
35440.0000   -4.80366
35480.0000   -4.67165
35520.0000   -4.83440
35560.0000   -4.66870
35600.0000   -5.12785
35640.0000   -5.56393
35680.0000   -5.17589
35720.0000   -5.77707
35760.0000   -4.26779
35800.0000   -5.40216
35840.0000   -4.56223
35880.0000   -5.15761
35920.0000   -5.62517
35960.0000   -5.08984
36000.0000   -5.18082
36040.0000   -5.68682
36080.0000   -4.26298
36120.0000   -5.50516
36160.0000   -5.40327
36200.0000   -5.40605
36240.0000   -5.92527
36280.0000   -5.22894
36320.0000   -5.05393
36360.0000   -5.70746
36400.0000   -6.43748
36440.0000   -7.07900
36480.0000   -5.62011
36520.0000   -5.98008
36560.0000   -6.90312
36600.0000   -5.49411
36640.0000   -6.16987
36680.0000   -6.12271
36720.0000   -5.77481
36760.0000   -6.24961
36800.0000   -6.04284
36840.0000   -4.85524
36880.0000   -4.72468
36920.0000   -6.34916
36960.0000   -5.60131
37000.0000   -4.78174
37040.0000   -5.28469
37080.0000   -6.04300
37120.0000   -5.22576
37160.0000   -5.47613
37200.0000   -5.43975
37240.0000   -6.27198
37280.0000   -5.98952
37320.0000   -5.37710
37360.0000   -5.94775
37400.0000   -5.02999
37440.0000   -5.23531
37480.0000   -5.72819
37520.0000   -5.10551
37560.0000   -5.52326
37600.0000   -5.01095
37640.0000   -5.15057
37680.0000   -6.04810
37720.0000   -4.97071
37760.0000   -4.63220
37800.0000   -5.29617
37840.0000   -5.49794
37880.0000   -5.30984
37920.0000   -6.27852
37960.0000   -5.43215
38000.0000   -5.83433
38040.0000   -5.13785
38080.0000   -4.85856
38120.0000   -6.25262
38160.0000   -5.34082
38200.0000   -5.97959
38240.0000   -5.33453
38280.0000   -4.96728
38320.0000   -5.55367
38360.0000   -5.29376
38400.0000   -5.88475
38440.0000   -6.30988
38480.0000   -5.55611
38520.0000   -5.66573
38560.0000   -6.20994
38600.0000   -6.69332
38640.0000   -6.51971
38680.0000   -5.78834
38720.0000   -4.97882
38760.0000   -5.71262
38800.0000   -4.65902
38840.0000   -5.18490
38880.0000   -5.18329
38920.0000   -5.08605
38960.0000   -4.63710
39000.0000   -4.86420
39040.0000   -5.51087
39080.0000   -5.64964
39120.0000   -4.85089
39160.0000   -6.33235
39200.0000   -5.23687
39240.0000   -6.05646
39280.0000   -6.66720
39320.0000   -5.80867
39360.0000   -6.04504
39400.0000   -5.53119
39440.0000   -6.01160
39480.0000   -5.45072
39520.0000   -5.78937
39560.0000   -4.77429
39600.0000   -4.74784
39640.0000   -5.47736
39680.0000   -6.77822
39720.0000   -6.41867
39760.0000   -5.84849
39800.0000   -5.77293
39840.0000   -6.87132
39880.0000   -6.17456
39920.0000   -6.07855
39960.0000   -5.49134
40000.0000   -6.06611
40040.0000   -6.15876
40080.0000   -6.52785
40120.0000   -5.96773
40160.0000   -5.68397
40200.0000   -5.10115
40240.0000   -5.32165
40280.0000   -5.36773
40320.0000   -4.83480
40360.0000   -6.05006
40400.0000   -5.82404
40440.0000   -5.38771
40480.0000   -5.30387
40520.0000   -4.82013
40560.0000   -4.68198
40600.0000   -5.98873
40640.0000   -5.41330
40680.0000   -5.21983
40720.0000   -6.36423
40760.0000   -5.83169
40800.0000   -5.54119
40840.0000   -5.35962
40880.0000   -5.38114
40920.0000   -5.26858
40960.0000   -5.92137
41000.0000   -6.28612
41040.0000   -5.98265
41080.0000   -5.82719
41120.0000   -6.47517
41160.0000   -5.19800
41200.0000   -5.92089
41240.0000   -6.60430
41280.0000   -5.95428
41320.0000   -5.41573
41360.0000   -6.10595
41400.0000   -5.51272
41440.0000   -5.91027
41480.0000   -6.27332
41520.0000   -6.13286
41560.0000   -6.19670
41600.0000   -5.29242
41640.0000   -5.45556
41680.0000   -5.67428
41720.0000   -4.65949
41760.0000   -5.08291
41800.0000   -5.67300
41840.0000   -4.33596
41880.0000   -4.82898
41920.0000   -5.15712
41960.0000   -4.60432
42000.0000   -5.62922
42040.0000   -4.32719
42080.0000   -5.10634
42120.0000   -5.94026
42160.0000   -4.90609
42200.0000   -5.10586
42240.0000   -5.49455
42280.0000   -6.35273
42320.0000   -5.74261
42360.0000   -5.70626
42400.0000   -5.63553
42440.0000   -5.01170
42480.0000   -5.06235
42520.0000   -6.09916
42560.0000   -5.70638
42600.0000   -6.27483
42640.0000   -6.00268
42680.0000   -5.81861
42720.0000   -6.26262
42760.0000   -5.41845
42800.0000   -6.17160
42840.0000   -5.06612
42880.0000   -5.71610
42920.0000   -5.94954
42960.0000   -4.73343
43000.0000   -4.77346
43040.0000   -5.33041
43080.0000   -4.80019
43120.0000   -4.75228
43160.0000   -5.86835
43200.0000   -6.24457
43240.0000   -5.49608
43280.0000   -5.68780
43320.0000   -4.88893
43360.0000   -5.61181
43400.0000   -5.93396
43440.0000   -5.58282
43480.0000   -4.67732
43520.0000   -5.09402
43560.0000   -5.27547
43600.0000   -4.74946
43640.0000   -6.21632
43680.0000   -5.27188
43720.0000   -6.06649
43760.0000   -4.76383
43800.0000   -4.86048
43840.0000   -5.88446
43880.0000   -6.21486
43920.0000   -4.74703
43960.0000   -5.71406
44000.0000   -5.86765
44040.0000   -5.18845
44080.0000   -6.14065
44120.0000   -5.55661
44160.0000   -6.01071
44200.0000   -5.73311
44240.0000   -7.35570
44280.0000   -5.37498
44320.0000   -4.58919
44360.0000   -5.83658
44400.0000   -5.88766
44440.0000   -6.20966
44480.0000   -5.21155
44520.0000   -5.32293
44560.0000   -4.89787
44600.0000   -6.29513
44640.0000   -5.17889
44680.0000   -5.63668
44720.0000   -5.64447
44760.0000   -5.89955
44800.0000   -5.03613
44840.0000   -5.12297
44880.0000   -5.73063
44920.0000   -4.45760
44960.0000   -4.56385
45000.0000   -5.19619
45040.0000   -5.18111
45080.0000   -5.19210
45120.0000   -5.75737
45160.0000   -6.22610
45200.0000   -5.36249
45240.0000   -5.14153
45280.0000   -4.95064
45320.0000   -5.48019
45360.0000   -4.41013
45400.0000   -4.26947
45440.0000   -5.44199
45480.0000   -6.04221
45520.0000   -5.66325
45560.0000   -4.92560
45600.0000   -5.86866
45640.0000   -4.92036
45680.0000   -6.11657
45720.0000   -5.66564
45760.0000   -5.72128
45800.0000   -5.35204
45840.0000   -5.80195
45880.0000   -4.92536
45920.0000   -4.28611
45960.0000   -4.42839
46000.0000   -5.17348
46040.0000   -4.39951
46080.0000   -4.99088
46120.0000   -4.67951
46160.0000   -4.90744
46200.0000   -4.66028
46240.0000   -4.69206
46280.0000   -4.60879
46320.0000   -3.90677
46360.0000   -3.92877
46400.0000   -4.89122
46440.0000   -5.20840
46480.0000   -5.12771
46520.0000   -4.70920
46560.0000   -5.14128
46600.0000   -5.25332
46640.0000   -5.11968
46680.0000   -5.23575
46720.0000   -6.08753
46760.0000   -5.70511
46800.0000   -4.99420
46840.0000   -5.47558
46880.0000   -6.41141
46920.0000   -6.14703
46960.0000   -5.50287
47000.0000   -5.31926
47040.0000   -5.56037
47080.0000   -5.68363
47120.0000   -6.02879
47160.0000   -6.45352
47200.0000   -4.91884
47240.0000   -5.07265
47280.0000   -5.23816
47320.0000   -5.01779
47360.0000   -5.87535
47400.0000   -5.51051
47440.0000   -6.76330
47480.0000   -6.41025
47520.0000   -6.15860
47560.0000   -5.97385
47600.0000   -5.22904
47640.0000   -5.28424
47680.0000   -5.16337
47720.0000   -5.39422
47760.0000   -5.46553
47800.0000   -4.97191
47840.0000   -4.85341
47880.0000   -5.50209
47920.0000   -5.92575
47960.0000   -5.85926
48000.0000   -5.41441
48040.0000   -5.27068
48080.0000   -5.61427
48120.0000   -4.73771
48160.0000   -6.49145
48200.0000   -5.69971
48240.0000   -5.44440
48280.0000   -4.86527
48320.0000   -6.41343
48360.0000   -5.57779
48400.0000   -6.16441
48440.0000   -6.27902
48480.0000   -5.32282
48520.0000   -4.78002
48560.0000   -4.89904
48600.0000   -5.19089
48640.0000   -4.38985
48680.0000   -4.84598
48720.0000   -5.24722
48760.0000   -5.76503
48800.0000   -5.93996
48840.0000   -5.83157
48880.0000   -6.53142
48920.0000   -5.85836
48960.0000   -6.59405
49000.0000   -5.32000
49040.0000   -5.29831
49080.0000   -4.85629
49120.0000   -5.65706
49160.0000   -5.64652
49200.0000   -5.47380
49240.0000   -5.28441
49280.0000   -5.35175
49320.0000   -5.79298
49360.0000   -5.36841
49400.0000   -5.17012
49440.0000   -4.76554
49480.0000   -5.58252
49520.0000   -5.32514
49560.0000   -6.10474
49600.0000   -5.78737
49640.0000   -5.60441
49680.0000   -6.05050
49720.0000   -5.33724
49760.0000   -4.37640
49800.0000   -5.34863
49840.0000   -4.66513
49880.0000   -5.31570
49920.0000   -4.86230
49960.0000   -4.69474
50000.0000   -4.82515
50040.0000   -5.13063
50080.0000   -4.93439
50120.0000   -6.65815
50160.0000   -5.47318
50200.0000   -5.89546
50240.0000   -4.63256
50280.0000   -5.72587
50320.0000   -5.64954
50360.0000   -5.67450
50400.0000   -5.57328
50440.0000   -5.07062
50480.0000   -5.27370
50520.0000   -5.41799
50560.0000   -4.85175
50600.0000   -5.22564
50640.0000   -5.47045
50680.0000   -5.54319
50720.0000   -6.04906
50760.0000   -4.65307
50800.0000   -4.63944
50840.0000   -4.51605
50880.0000   -4.63650
50920.0000   -4.14478
50960.0000   -4.71085
51000.0000   -5.76651
51040.0000   -5.60935
51080.0000   -5.00202
51120.0000   -4.75741
51160.0000   -5.45195
51200.0000   -4.69313
51240.0000   -5.20650
51280.0000   -6.31104
51320.0000   -5.03028
51360.0000   -4.47135
51400.0000   -4.89733
51440.0000   -5.25604
51480.0000   -5.42557
51520.0000   -4.87586
51560.0000   -4.38725
51600.0000   -4.83327
51640.0000   -5.29436
51680.0000   -6.31889
51720.0000   -6.01097
51760.0000   -5.47875
51800.0000   -5.32345
51840.0000   -5.92819
51880.0000   -5.32270
51920.0000   -5.54340
51960.0000   -5.60031
52000.0000   -4.69120
52040.0000   -4.81492
52080.0000   -4.65962
52120.0000   -5.36405
52160.0000   -4.13336
52200.0000   -4.32841
52240.0000   -4.67059
52280.0000   -4.67216
52320.0000   -5.35935
52360.0000   -5.23192
52400.0000   -3.86355
52440.0000   -4.65095
52480.0000   -4.30515
52520.0000   -5.69617
52560.0000   -4.70962
52600.0000   -5.53950
52640.0000   -4.97705
52680.0000   -5.67253
52720.0000   -5.49313
52760.0000   -5.18834
52800.0000   -5.39204
52840.0000   -4.63349
52880.0000   -3.69170
52920.0000   -4.71817
52960.0000   -4.43175
53000.0000   -5.41794
53040.0000   -5.16468
53080.0000   -5.00915
53120.0000   -4.49494
53160.0000   -4.13738
53200.0000   -4.59717
53240.0000   -4.06711
53280.0000   -5.51504
53320.0000   -4.80722
53360.0000   -4.79327
53400.0000   -5.37269
53440.0000   -5.56521
53480.0000   -5.48626
53520.0000   -5.64483
53560.0000   -5.51196
53600.0000   -4.18843
53640.0000   -5.82492
53680.0000   -5.33107
53720.0000   -5.04432
53760.0000   -5.73887
53800.0000   -4.28920
53840.0000   -4.96394
53880.0000   -4.36128
53920.0000   -5.00237
53960.0000   -5.13230
54000.0000   -5.57301
54040.0000   -5.10903
54080.0000   -4.76864
54120.0000   -4.93769
54160.0000   -6.11594
54200.0000   -5.35734
54240.0000   -5.09809
54280.0000   -4.28924
54320.0000   -4.40121
54360.0000   -5.56106
54400.0000   -5.40210
54440.0000   -4.64394
54480.0000   -4.50988
54520.0000   -5.64269
54560.0000   -4.23291
54600.0000   -4.85658
54640.0000   -4.56719
54680.0000   -5.49535
54720.0000   -4.79938
54760.0000   -4.95372
54800.0000   -5.57489
54840.0000   -4.65009
54880.0000   -4.15047
54920.0000   -5.02043
54960.0000   -5.64870
55000.0000   -5.55997
55040.0000   -4.56160
55080.0000   -4.36248
55120.0000   -4.11286
55160.0000   -4.58884
55200.0000   -4.02269
55240.0000   -4.23252
55280.0000   -4.08314
55320.0000   -4.41858
55360.0000   -4.24194
55400.0000   -4.45550
55440.0000   -4.55507
55480.0000   -4.97694
55520.0000   -4.75483
55560.0000   -5.42806
55600.0000   -5.17022
55640.0000   -5.05174
55680.0000   -4.56456
55720.0000   -4.89250
55760.0000   -4.55284
55800.0000   -5.18662
55840.0000   -6.31559
55880.0000   -6.22504
55920.0000   -7.19237
55960.0000   -6.49333
56000.0000   -6.06110
56040.0000   -6.11829
56080.0000   -5.13050
56120.0000   -5.56046
56160.0000   -5.73116
56200.0000   -5.11779
56240.0000   -5.97636
56280.0000   -5.52267
56320.0000   -4.52476
56360.0000   -4.96273
56400.0000   -5.83244
56440.0000   -5.01089
56480.0000   -4.97247
56520.0000   -4.85912
56560.0000   -5.04108
56600.0000   -4.48502
56640.0000   -5.84779
56680.0000   -4.92682
56720.0000   -5.89152
56760.0000   -4.87332
56800.0000   -5.05643
56840.0000   -4.42535
56880.0000   -5.07060
56920.0000   -5.93596
56960.0000   -4.78769
57000.0000   -4.99120
57040.0000   -5.60713
57080.0000   -6.21731
57120.0000   -5.77948
57160.0000   -5.29561
57200.0000   -5.49715
57240.0000   -5.01541
57280.0000   -5.48491
57320.0000   -4.87479
57360.0000   -4.25425
57400.0000   -4.39639
57440.0000   -5.36155
57480.0000   -5.06950
57520.0000   -5.36243
57560.0000   -5.25510
57600.0000   -4.85296
57640.0000   -4.44545
57680.0000   -5.42193
57720.0000   -5.86720
57760.0000   -5.64033
57800.0000   -4.51957
57840.0000   -4.96506
57880.0000   -5.20486
57920.0000   -4.56971
57960.0000   -4.67119
58000.0000   -5.39901
58040.0000   -6.20046
58080.0000   -6.29235
58120.0000   -6.34796
58160.0000   -5.57469
58200.0000   -4.98173
58240.0000   -6.45706
58280.0000   -5.83072
58320.0000   -5.41184
58360.0000   -5.62211
58400.0000   -5.18426
58440.0000   -4.40553
58480.0000   -5.05243
58520.0000   -4.37841
58560.0000   -5.05336
58600.0000   -5.41716
58640.0000   -5.00648
58680.0000   -5.59897
58720.0000   -5.54793
58760.0000   -5.27824
58800.0000   -5.07456
58840.0000   -5.76033
58880.0000   -5.38208
58920.0000   -5.51203
58960.0000   -5.43472
59000.0000   -6.82703
59040.0000   -5.75190
59080.0000   -4.78700
59120.0000   -5.69112
59160.0000   -5.50455
59200.0000   -5.43401
59240.0000   -5.48222
59280.0000   -5.60909
59320.0000   -5.22241
59360.0000   -4.63513
59400.0000   -5.43348
59440.0000   -5.11328
59480.0000   -5.41774
59520.0000   -5.50708
59560.0000   -6.06387
59600.0000   -5.34967
59640.0000   -5.68233
59680.0000   -4.64324
59720.0000   -4.97375
59760.0000   -5.15720
59800.0000   -5.18489
59840.0000   -5.67238
59880.0000   -5.90157
59920.0000   -5.83326
59960.0000   -5.34779
60000.0000   -5.78717
60040.0000   -6.09001
60080.0000   -5.18617
60120.0000   -5.13901
60160.0000   -5.57379
60200.0000   -6.14426
60240.0000   -5.40919
60280.0000   -5.97419
60320.0000   -5.98299
60360.0000   -5.95364
60400.0000   -5.35252
60440.0000   -5.15045
60480.0000   -5.38660
60520.0000   -6.10830
60560.0000   -5.62551
60600.0000   -5.55544
60640.0000   -5.20227
60680.0000   -6.07995
60720.0000   -5.02479
60760.0000   -5.16385
60800.0000   -5.10963
60840.0000   -4.54721
60880.0000   -5.45623
60920.0000   -5.03247
60960.0000   -5.49808
61000.0000   -5.77492
61040.0000   -5.58656
61080.0000   -6.34371
61120.0000   -4.88334
61160.0000   -4.18585
61200.0000   -4.25789
61240.0000   -3.99590
61280.0000   -4.93520
61320.0000   -4.80082
61360.0000   -5.07360
61400.0000   -5.01965
61440.0000   -5.11255
61480.0000   -5.62288
61520.0000   -5.79253
61560.0000   -5.65188
61600.0000   -5.67035
61640.0000   -5.51199
61680.0000   -5.00923
61720.0000   -5.10483
61760.0000   -5.91649
61800.0000   -6.33036
61840.0000   -5.61831
61880.0000   -5.40337
61920.0000   -5.90743
61960.0000   -5.69066
62000.0000   -5.29244
62040.0000   -5.71354
62080.0000   -4.96982
62120.0000   -5.23963
62160.0000   -4.92629
62200.0000   -4.62231
62240.0000   -5.05325
62280.0000   -4.79828
62320.0000   -5.64372
62360.0000   -4.64865
62400.0000   -5.63193
62440.0000   -4.35179
62480.0000   -4.86802
62520.0000   -5.01866
62560.0000   -5.94845
62600.0000   -4.59325
62640.0000   -5.35649
62680.0000   -5.68188
62720.0000   -4.49585
62760.0000   -5.10302
62800.0000   -4.97196
62840.0000   -5.39840
62880.0000   -4.86633
62920.0000   -3.71966
62960.0000   -4.69322
63000.0000   -6.13674
63040.0000   -4.36690
63080.0000   -4.98568
63120.0000   -5.67281
63160.0000   -5.65351
63200.0000   -5.26015
63240.0000   -6.62767
63280.0000   -5.63854
63320.0000   -5.66230
63360.0000   -4.81635
63400.0000   -5.24381
63440.0000   -4.26320
63480.0000   -5.01123
63520.0000   -5.16732
63560.0000   -4.58985
63600.0000   -5.12908
63640.0000   -4.50111
63680.0000   -4.70975
63720.0000   -5.21604
63760.0000   -4.98742
63800.0000   -5.99492
63840.0000   -5.18174
63880.0000   -5.50566
63920.0000   -5.92024
63960.0000   -4.66240
64000.0000   -5.00396
64040.0000   -4.91454
64080.0000   -5.36255
64120.0000   -4.66898
64160.0000   -5.09084
64200.0000   -4.79561
64240.0000   -5.24633
64280.0000   -5.01350
64320.0000   -5.78319
64360.0000   -4.77092
64400.0000   -5.07684
64440.0000   -4.95369
64480.0000   -4.25240
64520.0000   -5.63061
64560.0000   -5.07952
64600.0000   -5.33014
64640.0000   -5.17964
64680.0000   -5.24588
64720.0000   -5.31179
64760.0000   -5.44740
64800.0000   -6.65596
64840.0000   -5.29619
64880.0000   -4.86100
64920.0000   -4.63688
64960.0000   -4.68619
65000.0000   -4.43283
65040.0000   -4.95848
65080.0000   -4.72027
65120.0000   -4.81021
65160.0000   -4.97935
65200.0000   -5.54748
65240.0000   -5.57952
65280.0000   -5.21669
65320.0000   -5.26912
65360.0000   -5.56775
65400.0000   -5.34938
65440.0000   -5.86914
65480.0000   -5.21854
65520.0000   -6.09331
65560.0000   -5.79442
65600.0000   -5.36153
65640.0000   -5.46079
65680.0000   -5.10233
65720.0000   -4.72798
65760.0000   -6.01142
65800.0000   -5.30497
65840.0000   -4.39832
65880.0000   -5.07475
65920.0000   -5.17622
65960.0000   -5.10931
66000.0000   -4.80212
66040.0000   -4.50834
66080.0000   -5.16882
66120.0000   -5.21086
66160.0000   -5.00967
66200.0000   -5.63374
66240.0000   -5.74827
66280.0000   -4.86299
66320.0000   -4.54407
66360.0000   -3.73791
66400.0000   -4.69826
66440.0000   -4.68210
66480.0000   -4.64643
66520.0000   -3.17124
66560.0000   -4.40847
66600.0000   -4.61703
66640.0000   -5.35250
66680.0000   -3.63297
66720.0000   -4.34797
66760.0000   -4.05506
66800.0000   -4.99554
66840.0000   -5.41810
66880.0000   -5.43813
66920.0000   -4.77668
66960.0000   -4.01086
67000.0000   -4.90577
67040.0000   -3.69038
67080.0000   -5.11825
67120.0000   -6.20665
67160.0000   -4.79735
67200.0000   -4.82767
67240.0000   -5.75495
67280.0000   -5.12111
67320.0000   -4.53191
67360.0000   -5.77758
67400.0000   -5.01566
67440.0000   -4.41923
67480.0000   -4.53797
67520.0000   -4.24467
67560.0000   -4.69546
67600.0000   -4.00059
67640.0000   -4.80444
67680.0000   -4.71477
67720.0000   -5.41621
67760.0000   -4.62860
67800.0000   -4.24878
67840.0000   -4.66698
67880.0000   -4.48974
67920.0000   -4.58671
67960.0000   -4.86200
68000.0000   -6.09728
68040.0000   -5.95937
68080.0000   -5.42451
68120.0000   -4.87779
68160.0000   -5.10085
68200.0000   -5.44798
68240.0000   -5.69851
68280.0000   -6.45162
68320.0000   -5.65913
68360.0000   -4.87661
68400.0000   -5.24043
68440.0000   -5.51147
68480.0000   -5.56888
68520.0000   -4.56774
68560.0000   -4.33238
68600.0000   -4.60699
68640.0000   -4.56870
68680.0000   -5.58592
68720.0000   -6.28897
68760.0000   -5.30815
68800.0000   -4.98126
68840.0000   -5.42016
68880.0000   -4.23290
68920.0000   -4.26154
68960.0000   -4.79930
69000.0000   -4.65783
69040.0000   -4.39064
69080.0000   -4.70975
69120.0000   -4.05561
69160.0000   -4.82234
69200.0000   -4.75442
69240.0000   -4.22294
69280.0000   -4.95554
69320.0000   -4.91992
69360.0000   -4.69600
69400.0000   -4.80738
69440.0000   -4.34225
69480.0000   -4.45611
69520.0000   -4.37571
69560.0000   -5.61040
69600.0000   -5.09601
69640.0000   -4.97101
69680.0000   -5.37021
69720.0000   -5.43100
69760.0000   -5.61759
69800.0000   -4.82236
69840.0000   -4.62500
69880.0000   -4.21381
69920.0000   -4.53703
69960.0000   -4.61465
70000.0000   -3.92110
70040.0000   -3.66871
70080.0000   -2.84671
70120.0000   -5.39941
70160.0000   -4.41018
70200.0000   -4.46265
70240.0000   -4.48469
70280.0000   -3.86387
70320.0000   -4.51819
70360.0000   -4.31465
70400.0000   -3.67091
70440.0000   -3.76446
70480.0000   -4.84956
70520.0000   -4.74156
70560.0000   -3.54997
70600.0000   -4.51811
70640.0000   -3.83550
70680.0000   -4.71169
70720.0000   -4.39518
70760.0000   -3.93857
70800.0000   -3.98175
70840.0000   -4.34928
70880.0000   -5.36061
70920.0000   -3.99096
70960.0000   -4.06890
71000.0000   -4.25034
71040.0000   -2.89593
71080.0000   -4.04773
71120.0000   -4.71071
71160.0000   -3.52872
71200.0000   -4.49767
71240.0000   -4.00692
71280.0000   -3.92682
71320.0000   -3.92017
71360.0000   -3.86371
71400.0000   -3.91325
71440.0000   -4.51106
71480.0000   -4.89373
71520.0000   -5.04673
71560.0000   -4.81659
71600.0000   -4.88722
71640.0000   -4.90118
71680.0000   -5.10344
71720.0000   -4.73981
71760.0000   -3.87912
71800.0000   -4.90382
71840.0000   -4.89374
71880.0000   -4.82108
71920.0000   -4.46544
71960.0000   -4.83070
72000.0000   -4.05998
72040.0000   -4.22351
72080.0000   -4.94497
72120.0000   -4.90440
72160.0000   -5.25356
72200.0000   -5.26212
72240.0000   -4.36956
72280.0000   -4.72685
72320.0000   -5.44179
72360.0000   -5.19924
72400.0000   -5.53757
72440.0000   -5.21941
72480.0000   -5.85076
72520.0000   -4.92347
72560.0000   -6.32883
72600.0000   -5.14799
72640.0000   -5.77930
72680.0000   -4.80347
72720.0000   -5.41409
72760.0000   -5.12774
72800.0000   -5.44655
72840.0000   -5.71839
72880.0000   -6.22594
72920.0000   -6.00778
72960.0000   -5.50881
73000.0000   -6.03267
73040.0000   -6.26702
73080.0000   -5.82926
73120.0000   -5.50869
73160.0000   -5.77928
73200.0000   -6.03298
73240.0000   -5.47973
73280.0000   -6.03477
73320.0000   -6.33767
73360.0000   -5.48255
73400.0000   -5.79842
73440.0000   -4.65676
73480.0000   -5.03016
73520.0000   -4.98026
73560.0000   -4.64774
73600.0000   -5.81748
73640.0000   -5.26394
73680.0000   -5.71612
73720.0000   -5.54011
73760.0000   -4.90598
73800.0000   -5.45483
73840.0000   -5.34830
73880.0000   -5.48291
73920.0000   -4.55192
73960.0000   -5.60687
74000.0000   -6.44432
74040.0000   -4.35231
74080.0000   -5.06555
74120.0000   -4.44951
74160.0000   -5.50656
74200.0000   -4.76883
74240.0000   -3.71311
74280.0000   -4.39655
74320.0000   -5.64865
74360.0000   -5.20849
74400.0000   -5.77531
74440.0000   -5.64104
74480.0000   -4.68060
74520.0000   -5.03532
74560.0000   -4.62964
74600.0000   -5.81210
74640.0000   -4.92416
74680.0000   -4.29202
74720.0000   -4.74100
74760.0000   -4.57694
74800.0000   -4.93851
74840.0000   -5.38812
74880.0000   -5.51566
74920.0000   -5.78039
74960.0000   -5.45534
75000.0000   -5.35174
75040.0000   -5.38572
75080.0000   -4.92994
75120.0000   -4.95263
75160.0000   -6.12519
75200.0000   -4.76665
75240.0000   -4.47329
75280.0000   -4.77233
75320.0000   -4.77486
75360.0000   -5.68353
75400.0000   -5.00411
75440.0000   -4.87788
75480.0000   -4.40153
75520.0000   -6.12789
75560.0000   -5.18252
75600.0000   -5.31688
75640.0000   -5.04987
75680.0000   -4.35433
75720.0000   -5.42630
75760.0000   -4.93022
75800.0000   -5.07062
75840.0000   -5.22709
75880.0000   -5.62093
75920.0000   -5.09502
75960.0000   -5.49365
76000.0000   -5.36136
76040.0000   -6.31583
76080.0000   -4.46120
76120.0000   -5.26535
76160.0000   -5.25499
76200.0000   -4.76538
76240.0000   -4.62472
76280.0000   -4.89984
76320.0000   -4.87323
76360.0000   -5.32137
76400.0000   -5.47445
76440.0000   -5.53365
76480.0000   -4.75399
76520.0000   -4.96856
76560.0000   -5.48679
76600.0000   -5.84051
76640.0000   -5.87759
76680.0000   -6.00177
76720.0000   -5.05671
76760.0000   -5.59386
76800.0000   -6.54529
76840.0000   -5.65669
76880.0000   -5.57110
76920.0000   -5.61294
76960.0000   -5.81211
77000.0000   -5.96959
77040.0000   -5.26653
77080.0000   -5.63905
77120.0000   -5.20835
77160.0000   -5.05782
77200.0000   -5.64944
77240.0000   -4.96098
77280.0000   -4.90435
77320.0000   -4.74302
77360.0000   -4.66084
77400.0000   -5.20517
77440.0000   -5.85423
77480.0000   -4.53527
77520.0000   -5.19795
77560.0000   -5.99351
77600.0000   -4.77973
77640.0000   -5.31139
77680.0000   -5.67087
77720.0000   -5.23352
77760.0000   -5.07022
77800.0000   -5.75997
77840.0000   -4.83288
77880.0000   -5.43303
77920.0000   -4.95372
77960.0000   -5.88143
78000.0000   -5.31363
78040.0000   -5.05903
78080.0000   -5.44003
78120.0000   -5.37574
78160.0000   -5.96766
78200.0000   -4.81211
78240.0000   -5.34481
78280.0000   -5.98240
78320.0000   -5.58690
78360.0000   -5.08907
78400.0000   -5.28285
78440.0000   -5.03188
78480.0000   -6.42660
78520.0000   -5.87660
78560.0000   -6.45978
78600.0000   -5.97136
78640.0000   -5.67542
78680.0000   -5.43679
78720.0000   -5.44662
78760.0000   -6.06910
78800.0000   -5.82930
78840.0000   -5.74541
78880.0000   -5.58970
78920.0000   -5.47034
78960.0000   -5.91514
79000.0000   -4.80260
79040.0000   -4.42024
79080.0000   -5.12045
79120.0000   -4.39096
79160.0000   -5.33324
79200.0000   -5.28936
79240.0000   -5.35790
79280.0000   -5.41082
79320.0000   -5.02145
79360.0000   -5.13031
79400.0000   -5.25826
79440.0000   -5.02694
79480.0000   -5.22852
79520.0000   -4.05915
79560.0000   -4.51091
79600.0000   -5.41388
79640.0000   -4.38972
79680.0000   -4.52160
79720.0000   -5.12740
79760.0000   -5.78650
79800.0000   -4.43645
79840.0000   -4.87580
79880.0000   -4.56592
79920.0000   -3.72925
79960.0000   -4.41614
80000.0000   -5.03529
80040.0000   -5.22599
80080.0000   -5.30066
80120.0000   -6.22288
80160.0000   -5.23188
80200.0000   -4.89235
80240.0000   -6.17610
80280.0000   -6.30683
80320.0000   -6.17447
80360.0000   -5.36166
80400.0000   -6.72268
80440.0000   -5.36393
80480.0000   -5.71255
80520.0000   -5.49935
80560.0000   -5.54520
80600.0000   -6.75170
80640.0000   -6.29790
80680.0000   -4.81720
80720.0000   -4.89895
80760.0000   -5.08555
80800.0000   -5.33706
80840.0000   -6.26868
80880.0000   -5.56758
80920.0000   -5.61181
80960.0000   -5.43049
81000.0000   -4.49426
81040.0000   -4.65860
81080.0000   -5.67457
81120.0000   -5.52542
81160.0000   -5.06874
81200.0000   -5.00847
81240.0000   -5.88480
81280.0000   -5.47697
81320.0000   -5.15033
81360.0000   -6.25585
81400.0000   -5.55514
81440.0000   -5.42999
81480.0000   -6.00512
81520.0000   -5.86136
81560.0000   -5.40273
81600.0000   -4.80555
81640.0000   -5.92716
81680.0000   -5.20999
81720.0000   -5.50269
81760.0000   -5.57250
81800.0000   -5.84692
81840.0000   -5.21936
81880.0000   -5.29111
81920.0000   -5.86931
81960.0000   -5.72529
82000.0000   -4.13206
82040.0000   -4.56786
82080.0000   -4.57916
82120.0000   -4.62612
82160.0000   -5.31142
82200.0000   -4.74160
82240.0000   -5.17285
82280.0000   -5.43492
82320.0000   -5.81439
82360.0000   -5.74937
82400.0000   -5.51060
82440.0000   -6.67689
82480.0000   -5.41712
82520.0000   -5.43024
82560.0000   -5.13621
82600.0000   -4.91185
82640.0000   -5.28567
82680.0000   -4.97071
82720.0000   -5.07076
82760.0000   -4.57982
82800.0000   -4.87860
82840.0000   -4.97365
82880.0000   -5.27357
82920.0000   -5.92980
82960.0000   -5.56630
83000.0000   -5.35342
83040.0000   -5.49867
83080.0000   -4.85819
83120.0000   -4.97775
83160.0000   -4.65977
83200.0000   -4.24362
83240.0000   -4.77107
83280.0000   -4.98518
83320.0000   -5.14521
83360.0000   -4.77089
83400.0000   -4.76022
83440.0000   -5.50131
83480.0000   -5.61896
83520.0000   -5.24429
83560.0000   -5.05303
83600.0000   -4.69099
83640.0000   -5.36975
83680.0000   -5.43766
83720.0000   -6.01444
83760.0000   -5.67432
83800.0000   -5.53051
83840.0000   -4.91450
83880.0000   -4.79792
83920.0000   -4.82101
83960.0000   -5.63515
84000.0000   -5.94035
84040.0000   -5.38383
84080.0000   -4.80428
84120.0000   -5.59802
84160.0000   -6.25041
84200.0000   -5.26040
84240.0000   -4.74877
84280.0000   -5.89655
84320.0000   -6.76135
84360.0000   -6.11083
84400.0000   -6.36343
84440.0000   -5.73493
84480.0000   -6.64228
84520.0000   -5.40717
84560.0000   -6.35687
84600.0000   -5.37861
84640.0000   -5.39170
84680.0000   -5.59587
84720.0000   -5.36996
84760.0000   -4.34525
84800.0000   -5.36760
84840.0000   -5.53904
84880.0000   -5.61738
84920.0000   -5.20857
84960.0000   -4.80895
85000.0000   -5.28809
85040.0000   -5.00137
85080.0000   -5.93064
85120.0000   -5.56401
85160.0000   -4.50670
85200.0000   -4.69435
85240.0000   -4.46933
85280.0000   -5.10870
85320.0000   -4.46705
85360.0000   -4.46595
85400.0000   -4.57383
85440.0000   -4.92873
85480.0000   -4.46693
85520.0000   -4.34462
85560.0000   -5.05420
85600.0000   -4.70183
85640.0000   -4.83245
85680.0000   -4.89895
85720.0000   -5.53482
85760.0000   -5.75376
85800.0000   -5.79387
85840.0000   -5.29286
85880.0000   -5.70559
85920.0000   -5.57366
85960.0000   -5.13317
86000.0000   -5.85314
86040.0000   -5.93939
86080.0000   -5.73143
86120.0000   -5.18134
86160.0000   -4.89801
86200.0000   -5.56786
86240.0000   -5.66321
86280.0000   -5.09302
86320.0000   -6.14292
86360.0000   -6.43764
86400.0000   -5.07272
86440.0000   -5.19066
86480.0000   -4.51302
86520.0000   -5.96956
86560.0000   -5.00682
86600.0000   -5.41778
86640.0000   -5.35373
86680.0000   -4.57040
86720.0000   -5.01078
86760.0000   -4.73558
86800.0000   -5.20454
86840.0000   -4.50773
86880.0000   -5.28043
86920.0000   -4.47324
86960.0000   -4.96236
87000.0000   -5.63727
87040.0000   -4.33957
87080.0000   -4.60285
87120.0000   -4.62099
87160.0000   -6.00533
87200.0000   -5.61114
87240.0000   -5.59212
87280.0000   -5.15784
87320.0000   -4.70842
87360.0000   -4.42676
87400.0000   -5.79225
87440.0000   -4.62658
87480.0000   -5.09806
87520.0000   -4.80438
87560.0000   -5.30617
87600.0000   -5.65794
87640.0000   -4.83271
87680.0000   -5.11460
87720.0000   -5.47659
87760.0000   -4.40733
87800.0000   -4.51585
87840.0000   -4.75190
87880.0000   -4.30638
87920.0000   -4.90006
87960.0000   -5.35664
88000.0000   -4.78591
88040.0000   -4.40202
88080.0000   -3.66354
88120.0000   -3.65000
88160.0000   -4.98015
88200.0000   -3.56550
88240.0000   -4.95224
88280.0000   -4.95214
88320.0000   -4.81211
88360.0000   -4.77777
88400.0000   -4.57595
88440.0000   -4.61072
88480.0000   -4.51699
88520.0000   -5.13657
88560.0000   -4.42756
88600.0000   -4.58889
88640.0000   -4.39664
88680.0000   -3.67753
88720.0000   -4.37302
88760.0000   -5.01889
88800.0000   -4.38150
88840.0000   -4.40342
88880.0000   -4.77572
88920.0000   -4.10519
88960.0000   -5.02983
89000.0000   -4.68104
89040.0000   -5.12661
89080.0000   -4.93642
89120.0000   -4.52798
89160.0000   -4.42272
89200.0000   -5.01196
89240.0000   -4.47979
89280.0000   -5.63153
89320.0000   -4.34894
89360.0000   -5.01480
89400.0000   -4.88204
89440.0000   -6.21505
89480.0000   -5.84985
89520.0000   -5.98140
89560.0000   -4.92831
89600.0000   -4.88202
89640.0000   -5.22716
89680.0000   -5.23173
89720.0000   -5.75791
89760.0000   -5.29988
89800.0000   -4.94645
89840.0000   -5.79931
89880.0000   -5.58579
89920.0000   -4.56672
89960.0000   -4.90423
90000.0000   -4.08242
90040.0000   -4.65234
90080.0000   -6.04067
90120.0000   -4.94580
90160.0000   -5.18034
90200.0000   -4.53753
90240.0000   -5.17557
90280.0000   -6.10629
90320.0000   -4.28980
90360.0000   -4.30741
90400.0000   -5.20987
90440.0000   -4.84906
90480.0000   -4.69610
90520.0000   -5.72096
90560.0000   -5.85623
90600.0000   -4.83290
90640.0000   -4.99804
90680.0000   -5.40676
90720.0000   -5.67174
90760.0000   -5.56861
90800.0000   -6.06004
90840.0000   -5.38377
90880.0000   -4.93878
90920.0000   -6.06024
90960.0000   -5.76448
91000.0000   -6.21267
91040.0000   -4.33748
91080.0000   -5.78135
91120.0000   -4.86388
91160.0000   -4.92508
91200.0000   -5.31063
91240.0000   -5.61442
91280.0000   -5.05410
91320.0000   -5.12787
91360.0000   -5.73880
91400.0000   -6.09526
91440.0000   -6.52053
91480.0000   -6.14605
91520.0000   -5.67997
91560.0000   -4.76591
91600.0000   -4.33901
91640.0000   -4.18732
91680.0000   -5.24227
91720.0000   -5.07125
91760.0000   -4.88267
91800.0000   -4.57752
91840.0000   -5.38881
91880.0000   -5.33954
91920.0000   -5.36202
91960.0000   -5.54334
92000.0000   -5.24058
92040.0000   -4.68372
92080.0000   -4.25252
92120.0000   -4.01090
92160.0000   -4.06789
92200.0000   -4.94957
92240.0000   -5.24244
92280.0000   -6.09234
92320.0000   -5.97111
92360.0000   -5.69349
92400.0000   -5.02499
92440.0000   -5.34596
92480.0000   -4.47754
92520.0000   -4.88037
92560.0000   -4.88003
92600.0000   -5.37999
92640.0000   -6.63849
92680.0000   -4.59431
92720.0000   -5.50674
92760.0000   -5.89671
92800.0000   -5.84093
92840.0000   -4.54937
92880.0000   -5.23390
92920.0000   -5.36448
92960.0000   -6.33668
93000.0000   -4.86028
93040.0000   -4.99577
93080.0000   -4.28947
93120.0000   -4.77790
93160.0000   -4.20626
93200.0000   -5.14009
93240.0000   -4.69485
93280.0000   -4.66050
93320.0000   -5.11135
93360.0000   -5.62334
93400.0000   -5.06684
93440.0000   -4.54722
93480.0000   -5.83892
93520.0000   -5.32401
93560.0000   -5.52581
93600.0000   -5.04618
93640.0000   -6.19942
93680.0000   -6.11256
93720.0000   -5.89610
93760.0000   -5.55653
93800.0000   -5.77376
93840.0000   -5.77982
93880.0000   -4.83543
93920.0000   -5.15733
93960.0000   -5.48474
94000.0000   -5.56862
94040.0000   -5.70667
94080.0000   -6.07002
94120.0000   -5.31391
94160.0000   -5.31385
94200.0000   -5.36822
94240.0000   -6.00445
94280.0000   -5.80476
94320.0000   -5.78723
94360.0000   -6.13035
94400.0000   -5.58433
94440.0000   -4.57981
94480.0000   -4.63743
94520.0000   -5.16606
94560.0000   -5.62046
94600.0000   -5.30010
94640.0000   -5.34608
94680.0000   -4.91596
94720.0000   -5.54555
94760.0000   -6.92214
94800.0000   -5.85657
94840.0000   -6.02660
94880.0000   -6.36050
94920.0000   -5.66378
94960.0000   -5.96206
95000.0000   -5.43945
95040.0000   -6.25747
95080.0000   -5.66105
95120.0000   -5.68710
95160.0000   -5.61374
95200.0000   -5.76888
95240.0000   -5.88704
95280.0000   -6.34212
95320.0000   -6.21942
95360.0000   -6.02773
95400.0000   -6.48778
95440.0000   -5.78052
95480.0000   -5.66196
95520.0000   -5.49767
95560.0000   -5.16910
95600.0000   -5.30863
95640.0000   -6.16501
95680.0000   -5.52763
95720.0000   -5.52641
95760.0000   -5.22984
95800.0000   -5.57658
95840.0000   -5.40339
95880.0000   -5.60705
95920.0000   -5.95318
95960.0000   -5.77887
96000.0000   -6.08245
96040.0000   -6.00660
96080.0000   -5.75885
96120.0000   -6.65807
96160.0000   -5.98412
96200.0000   -5.11872
96240.0000   -5.08766
96280.0000   -5.24602
96320.0000   -4.71526
96360.0000   -5.51134
96400.0000   -5.82819
96440.0000   -5.16167
96480.0000   -5.57203
96520.0000   -5.11562
96560.0000   -5.39817
96600.0000   -4.88131
96640.0000   -4.33553
96680.0000   -4.93537
96720.0000   -5.55980
96760.0000   -5.06294
96800.0000   -5.76826
96840.0000   -4.48140
96880.0000   -5.32617
96920.0000   -5.38642
96960.0000   -6.21392
97000.0000   -6.01978
97040.0000   -5.51883
97080.0000   -5.44426
97120.0000   -5.89357
97160.0000   -5.45465
97200.0000   -5.81974
97240.0000   -6.19730
97280.0000   -5.60271
97320.0000   -4.98242
97360.0000   -5.62990
97400.0000   -5.35749
97440.0000   -5.95757
97480.0000   -5.84130
97520.0000   -6.23414
97560.0000   -6.71951
97600.0000   -5.41349
97640.0000   -5.02947
97680.0000   -5.30006
97720.0000   -4.35788
97760.0000   -6.35882
97800.0000   -5.33324
97840.0000   -6.64239
97880.0000   -5.64422
97920.0000   -5.90006
97960.0000   -6.32100
98000.0000   -6.11819
98040.0000   -5.59391
98080.0000   -6.49480
98120.0000   -5.31959
98160.0000   -5.63816
98200.0000   -5.20586
98240.0000   -5.74586
98280.0000   -6.86442
98320.0000   -5.69128
98360.0000   -4.77101
98400.0000   -5.12381
98440.0000   -5.59729
98480.0000   -4.06625
98520.0000   -4.69401
98560.0000   -4.81558
98600.0000   -5.03366
98640.0000   -4.87330
98680.0000   -4.76209
98720.0000   -5.18153
98760.0000   -5.17710
98800.0000   -4.90781
98840.0000   -5.43094
98880.0000   -4.94757
98920.0000   -4.92989
98960.0000   -5.00887
99000.0000   -5.07827
99040.0000   -5.36736
99080.0000   -5.48621
99120.0000   -4.37458
99160.0000   -5.77588
99200.0000   -5.26474
99240.0000   -4.59222
99280.0000   -5.21114
99320.0000   -5.71246
99360.0000   -5.72716
99400.0000   -5.41354
99440.0000   -5.59454
99480.0000   -5.34534
99520.0000   -5.69417
99560.0000   -5.48731
99600.0000   -5.33166
99640.0000   -4.88845
99680.0000   -4.48406
99720.0000   -5.15545
99760.0000   -5.66760
99800.0000   -5.18171
99840.0000   -5.24793
99880.0000   -6.17223
99920.0000   -5.32685
99960.0000   -4.83643
100000.0000   -5.61488
100040.0000   -5.11819
100080.0000   -6.55555
100120.0000   -6.29534
100160.0000   -4.56885
100200.0000   -5.90030
100240.0000   -5.93722
100280.0000   -5.33382
100320.0000   -6.18600
100360.0000   -5.14061
100400.0000   -5.18483
100440.0000   -5.85210
100480.0000   -5.90638
100520.0000   -5.73879
100560.0000   -6.19716
100600.0000   -5.42416
100640.0000   -6.22386
100680.0000   -4.93355
100720.0000   -4.44435
100760.0000   -5.69952
100800.0000   -5.67346
100840.0000   -6.21327
100880.0000   -5.41908
100920.0000   -6.58213
100960.0000   -5.75251
101000.0000   -6.00623
101040.0000   -5.73381
101080.0000   -5.42331
101120.0000   -5.45903
101160.0000   -4.87113
101200.0000   -5.38806
101240.0000   -4.41269
101280.0000   -4.51611
101320.0000   -3.94878
101360.0000   -4.41547
101400.0000   -5.79124
101440.0000   -5.43574
101480.0000   -5.91140
101520.0000   -5.35204
101560.0000   -5.33769
101600.0000   -6.31136
101640.0000   -5.93301
101680.0000   -5.94486
101720.0000   -6.57362
101760.0000   -5.69539
101800.0000   -5.76466
101840.0000   -5.24402
101880.0000   -5.22549
101920.0000   -5.83624
101960.0000   -5.18344
102000.0000   -5.37702
102040.0000   -4.50023
102080.0000   -4.73477
102120.0000   -6.09985
102160.0000   -4.73156
102200.0000   -5.03384
102240.0000   -4.99893
102280.0000   -4.66031
102320.0000   -4.74830
102360.0000   -5.01008
102400.0000   -4.63504
102440.0000   -5.41290
102480.0000   -6.12975
102520.0000   -5.36540
102560.0000   -5.17741
102600.0000   -5.27548
102640.0000   -5.78359
102680.0000   -4.96803
102720.0000   -4.99201
102760.0000   -5.44623
102800.0000   -5.58257
102840.0000   -5.57926
102880.0000   -4.43404
102920.0000   -4.86447
102960.0000   -4.80715
103000.0000   -5.24390
103040.0000   -5.01157
103080.0000   -4.85947
103120.0000   -5.75900
103160.0000   -4.21842
103200.0000   -5.74211
103240.0000   -5.83179
103280.0000   -5.23541
103320.0000   -5.77300
103360.0000   -5.31324
103400.0000   -5.52647
103440.0000   -6.06131
103480.0000   -5.70693
103520.0000   -6.01606
103560.0000   -5.63543
103600.0000   -5.64528
103640.0000   -4.70412
103680.0000   -5.54949
103720.0000   -4.70467
103760.0000   -5.26315
103800.0000   -4.66961
103840.0000   -4.66878
103880.0000   -5.98729
103920.0000   -5.19107
103960.0000   -5.10526
104000.0000   -5.42739
104040.0000   -5.33551
104080.0000   -6.09570
104120.0000   -5.29490
104160.0000   -5.20225
104200.0000   -5.57573
104240.0000   -4.74032
104280.0000   -4.79209
104320.0000   -5.66879
104360.0000   -5.78217
104400.0000   -5.67245
104440.0000   -5.64863
104480.0000   -6.08007
104520.0000   -5.42363
104560.0000   -5.56953
104600.0000   -5.27958
104640.0000   -5.31476
104680.0000   -3.95631
104720.0000   -4.11927
104760.0000   -5.31352
104800.0000   -5.66294
104840.0000   -5.61842
104880.0000   -5.25963
104920.0000   -5.53559
104960.0000   -6.45211
105000.0000   -6.09824
105040.0000   -5.51163
105080.0000   -5.92740
105120.0000   -5.71227
105160.0000   -5.99454
105200.0000   -6.01327
105240.0000   -5.87045
105280.0000   -5.81346
105320.0000   -6.23818
105360.0000   -6.05223
105400.0000   -5.34644
105440.0000   -5.76829
105480.0000   -6.23648
105520.0000   -6.21244
105560.0000   -5.93666
105600.0000   -6.02128
105640.0000   -5.87152
105680.0000   -6.31075
105720.0000   -5.92466
105760.0000   -5.99437
105800.0000   -5.83801
105840.0000   -5.75892
105880.0000   -5.85018
105920.0000   -5.49838
105960.0000   -6.16913
106000.0000   -6.41189
106040.0000   -4.97137
106080.0000   -5.45963
106120.0000   -5.87513
106160.0000   -4.56171
106200.0000   -4.58560
106240.0000   -5.38899
106280.0000   -5.70286
106320.0000   -4.58034
106360.0000   -4.83140
106400.0000   -5.01189
106440.0000   -5.53033
106480.0000   -4.94352
106520.0000   -5.62727
106560.0000   -4.97564
106600.0000   -5.41372
106640.0000   -5.36899
106680.0000   -5.36740
106720.0000   -4.87446
106760.0000   -5.27219
106800.0000   -4.93887
106840.0000   -4.86358
106880.0000   -6.04405
106920.0000   -6.65005
106960.0000   -6.51275
107000.0000   -5.97299
107040.0000   -5.65693
107080.0000   -5.45851
107120.0000   -5.56036
107160.0000   -6.01270
107200.0000   -5.36040
107240.0000   -5.93943
107280.0000   -5.16270
107320.0000   -5.45157
107360.0000   -5.33032
107400.0000   -5.58813
107440.0000   -5.30378
107480.0000   -4.98130
107520.0000   -5.84499
107560.0000   -5.21588
107600.0000   -6.21213
107640.0000   -5.81407
107680.0000   -5.03065
107720.0000   -5.17525
107760.0000   -4.85692
107800.0000   -5.82948
107840.0000   -4.82720
107880.0000   -4.61523
107920.0000   -5.40022
107960.0000   -5.27304
108000.0000   -5.55172
108040.0000   -5.38687
108080.0000   -6.03591
108120.0000   -5.97877
108160.0000   -5.78240
108200.0000   -6.27031
108240.0000   -5.57262
108280.0000   -5.09181
108320.0000   -5.26030
108360.0000   -5.74897
108400.0000   -5.42500
108440.0000   -5.84799
108480.0000   -6.73188
108520.0000   -6.09778
108560.0000   -6.05896
108600.0000   -4.83454
108640.0000   -4.85929
108680.0000   -5.23071
108720.0000   -4.68915
108760.0000   -5.12161
108800.0000   -4.31324
108840.0000   -5.36875
108880.0000   -5.51190
108920.0000   -5.16287
108960.0000   -4.68523
109000.0000   -4.36914
109040.0000   -4.47301
109080.0000   -4.71393
109120.0000   -4.91686
109160.0000   -4.90980
109200.0000   -5.54246
109240.0000   -4.97185
109280.0000   -4.77188
109320.0000   -5.37261
109360.0000   -4.57043
109400.0000   -4.58645
109440.0000   -4.83815
109480.0000   -5.41845
109520.0000   -5.03528
109560.0000   -4.47101
109600.0000   -5.03797
109640.0000   -4.80170
109680.0000   -4.59743
109720.0000   -4.76925
109760.0000   -5.37985
109800.0000   -5.47852
109840.0000   -5.36734
109880.0000   -5.44454
109920.0000   -5.03485
109960.0000   -5.76930
110000.0000   -5.01755
110040.0000   -5.09438
110080.0000   -5.54793
110120.0000   -6.17981
110160.0000   -4.56252
110200.0000   -5.17782
110240.0000   -5.76190
110280.0000   -4.65321
110320.0000   -5.16846
110360.0000   -5.43527
110400.0000   -5.77959
110440.0000   -5.34843
110480.0000   -5.06713
110520.0000   -4.68623
110560.0000   -4.63254
110600.0000   -4.60036
110640.0000   -4.72741
110680.0000   -4.58354
110720.0000   -5.10787
110760.0000   -5.21794
110800.0000   -5.86054
110840.0000   -5.56511
110880.0000   -5.51931
110920.0000   -6.11769
110960.0000   -4.82823
111000.0000   -5.07910
111040.0000   -5.35470
111080.0000   -5.33966
111120.0000   -5.21951
111160.0000   -5.23606
111200.0000   -5.34855
111240.0000   -5.57473
111280.0000   -5.75185
111320.0000   -5.76035
111360.0000   -5.63439
111400.0000   -5.14914
111440.0000   -5.40923
111480.0000   -4.85367
111520.0000   -5.20306
111560.0000   -4.88706
111600.0000   -5.06243
111640.0000   -5.18837
111680.0000   -6.05452
111720.0000   -5.52926
111760.0000   -5.01473
111800.0000   -4.05994
111840.0000   -5.58627
111880.0000   -4.68578
111920.0000   -5.72955
111960.0000   -6.06728
112000.0000   -4.60497
112040.0000   -6.02600
112080.0000   -5.61187
112120.0000   -5.36837
112160.0000   -5.77379
112200.0000   -5.45357
112240.0000   -5.34880
112280.0000   -5.57533
112320.0000   -5.83398
112360.0000   -5.33058
112400.0000   -5.52304
112440.0000   -5.95423
112480.0000   -4.90716
112520.0000   -5.32342
112560.0000   -5.12066
112600.0000   -5.36801
112640.0000   -5.73900
112680.0000   -5.24290
112720.0000   -5.58154
112760.0000   -5.66656
112800.0000   -4.95909
112840.0000   -5.44566
112880.0000   -4.98368
112920.0000   -6.27783
112960.0000   -5.47667
113000.0000   -4.97129
113040.0000   -5.36154
113080.0000   -5.66335
113120.0000   -5.70234
113160.0000   -5.99902
113200.0000   -4.46739
113240.0000   -5.19239
113280.0000   -5.25962
113320.0000   -4.83088
113360.0000   -4.98404
113400.0000   -5.68557
113440.0000   -5.39725
113480.0000   -4.78451
113520.0000   -6.09147
113560.0000   -6.20417
113600.0000   -4.82563
113640.0000   -5.60245
113680.0000   -4.92268
113720.0000   -5.11622
113760.0000   -5.25348
113800.0000   -5.26953
113840.0000   -5.96349
113880.0000   -5.30520
113920.0000   -4.87934
113960.0000   -5.26215
114000.0000   -5.58871
114040.0000   -5.34871
114080.0000   -5.13393
114120.0000   -5.27179
114160.0000   -5.86161
114200.0000   -5.45172
114240.0000   -5.66461
114280.0000   -5.51992
114320.0000   -5.36172
114360.0000   -4.78939
114400.0000   -4.79167
114440.0000   -4.14221
114480.0000   -4.19678
114520.0000   -5.17750
114560.0000   -5.44339
114600.0000   -5.05634
114640.0000   -5.07146
114680.0000   -4.64960
114720.0000   -4.45880
114760.0000   -4.96220
114800.0000   -6.04457
114840.0000   -5.53394
114880.0000   -5.57675
114920.0000   -6.24845
114960.0000   -5.06156
115000.0000   -5.54687
115040.0000   -4.92327
115080.0000   -5.55108
115120.0000   -5.25365
115160.0000   -4.87195
115200.0000   -4.43150
115240.0000   -5.06223
115280.0000   -5.82365
115320.0000   -5.81447
115360.0000   -5.62376
115400.0000   -6.24677
115440.0000   -5.64587
115480.0000   -5.66732
115520.0000   -4.90990
115560.0000   -4.53398
115600.0000   -5.35428
115640.0000   -4.44146
115680.0000   -5.52842
115720.0000   -5.28969
115760.0000   -4.33899
115800.0000   -4.67385
115840.0000   -5.56251
115880.0000   -5.17175
115920.0000   -4.34287
115960.0000   -5.72173
116000.0000   -5.17919
116040.0000   -5.42489
116080.0000   -4.67185
116120.0000   -4.97894
116160.0000   -5.33543
116200.0000   -5.02141
116240.0000   -5.35993
116280.0000   -5.64634
116320.0000   -4.66917
116360.0000   -5.19831
116400.0000   -4.71405
116440.0000   -4.67123
116480.0000   -5.10619
116520.0000   -5.33917
116560.0000   -5.32064
116600.0000   -4.70737
116640.0000   -4.97361
116680.0000   -4.43052
116720.0000   -4.16426
116760.0000   -4.05235
116800.0000   -4.59128
116840.0000   -4.80872
116880.0000   -4.59375
116920.0000   -4.93787
116960.0000   -4.65525
117000.0000   -4.91431
117040.0000   -4.74103
117080.0000   -4.05289
117120.0000   -4.31866
117160.0000   -3.88082
117200.0000   -4.11806
117240.0000   -4.43792
117280.0000   -4.80677
117320.0000   -4.21805
117360.0000   -4.62495
117400.0000   -3.86337
117440.0000   -4.84590
117480.0000   -4.65076
117520.0000   -4.55698
117560.0000   -4.06581
117600.0000   -5.10998
117640.0000   -5.09566
117680.0000   -4.81853
117720.0000   -5.63839
117760.0000   -4.77204
117800.0000   -5.15227
117840.0000   -4.96876
117880.0000   -4.94094
117920.0000   -5.57845
117960.0000   -4.51896
118000.0000   -4.54798
118040.0000   -4.89999
118080.0000   -5.11157
118120.0000   -4.43035
118160.0000   -4.55039
118200.0000   -5.40064
118240.0000   -5.23590
118280.0000   -4.36976
118320.0000   -4.44972
118360.0000   -4.46960
118400.0000   -4.77264
118440.0000   -5.31135
118480.0000   -4.57115
118520.0000   -5.30597
118560.0000   -5.32480
118600.0000   -4.43961
118640.0000   -5.87869
118680.0000   -5.50672
118720.0000   -5.07956
118760.0000   -5.80033
118800.0000   -5.17766
118840.0000   -4.79986
118880.0000   -5.85416
118920.0000   -5.33629
118960.0000   -5.57085
119000.0000   -4.98147
119040.0000   -5.07282
119080.0000   -4.08863
119120.0000   -3.91503
119160.0000   -3.97715
119200.0000   -4.56040
119240.0000   -5.05282
119280.0000   -4.16696
119320.0000   -4.33727
119360.0000   -4.79398
119400.0000   -4.43155
119440.0000   -4.12437
119480.0000   -4.32866
119520.0000   -4.55144
119560.0000   -4.58526
119600.0000   -5.18708
119640.0000   -4.36796
119680.0000   -4.42306
119720.0000   -4.12358
119760.0000   -4.00772
119800.0000   -4.64450
119840.0000   -4.89202
119880.0000   -4.33860
119920.0000   -4.34320
119960.0000   -4.91628
120000.0000   -5.00053
120040.0000   -4.93452
120080.0000   -4.70732
120120.0000   -5.16621
120160.0000   -5.12073
120200.0000   -5.36088
120240.0000   -4.47841
120280.0000   -5.53138
120320.0000   -5.00342
120360.0000   -4.76623
120400.0000   -4.38005
120440.0000   -4.48009
120480.0000   -4.05049
120520.0000   -4.32745
120560.0000   -4.42145
120600.0000   -4.52685
120640.0000   -4.58255
120680.0000   -4.14900
120720.0000   -3.36392
120760.0000   -4.72511
120800.0000   -5.04971
120840.0000   -5.15637
120880.0000   -5.60503
120920.0000   -5.49377
120960.0000   -5.01094
121000.0000   -5.34162
121040.0000   -4.67431
121080.0000   -4.80091
121120.0000   -4.32901
121160.0000   -4.20740
121200.0000   -4.34056
121240.0000   -4.53960
121280.0000   -5.08181
121320.0000   -4.77837
121360.0000   -4.98979
121400.0000   -4.98496
121440.0000   -4.73856
121480.0000   -4.90177
121520.0000   -4.60452
121560.0000   -4.79668
121600.0000   -4.37292
121640.0000   -4.32814
121680.0000   -4.16183
121720.0000   -5.24152
121760.0000   -4.93589
121800.0000   -4.89094
121840.0000   -4.27461
121880.0000   -4.57369
121920.0000   -4.94743
121960.0000   -3.96956
122000.0000   -3.79612
122040.0000   -4.27476
122080.0000   -4.04659
122120.0000   -4.87172
122160.0000   -5.00936
122200.0000   -5.00362
122240.0000   -4.78476
122280.0000   -5.94847
122320.0000   -5.63333
122360.0000   -5.73738
122400.0000   -4.81702
122440.0000   -5.23674
122480.0000   -5.00006
122520.0000   -6.00443
122560.0000   -5.42079
122600.0000   -5.14149
122640.0000   -5.48339
122680.0000   -4.23986
122720.0000   -3.88148
122760.0000   -5.44633
122800.0000   -4.49235
122840.0000   -4.54509
122880.0000   -5.35490
122920.0000   -5.47194
122960.0000   -5.02695
123000.0000   -5.31397
123040.0000   -5.01603
123080.0000   -5.11155
123120.0000   -4.52520
123160.0000   -5.10930
123200.0000   -5.63599
123240.0000   -6.26756
123280.0000   -4.71798
123320.0000   -5.18891
123360.0000   -5.99019
123400.0000   -5.12698
123440.0000   -5.62711
123480.0000   -6.07241
123520.0000   -5.61655
123560.0000   -5.30487
123600.0000   -5.17152
123640.0000   -6.37205
123680.0000   -5.36296
123720.0000   -4.22348
123760.0000   -5.00050
123800.0000   -5.34354
123840.0000   -5.04604
123880.0000   -4.79864
123920.0000   -4.96111
123960.0000   -4.92162
124000.0000   -4.91350
124040.0000   -5.17058
124080.0000   -4.49187
124120.0000   -4.82427
124160.0000   -4.66061
124200.0000   -4.83567
124240.0000   -4.37604
124280.0000   -3.81015
124320.0000   -4.35132
124360.0000   -5.02538
124400.0000   -5.06912
124440.0000   -5.84541
124480.0000   -5.63139
124520.0000   -4.68063
124560.0000   -4.70821
124600.0000   -5.25330
124640.0000   -5.13251
124680.0000   -5.01222
124720.0000   -5.66734
124760.0000   -6.07135
124800.0000   -5.00735
124840.0000   -6.33794
124880.0000   -5.14448
124920.0000   -5.64267
124960.0000   -5.08724
125000.0000   -5.72410
125040.0000   -5.30467
125080.0000   -4.42005
125120.0000   -4.92942
125160.0000   -4.54185
125200.0000   -5.71165
125240.0000   -4.92089
125280.0000   -5.09922
125320.0000   -4.03279
125360.0000   -4.55147
125400.0000   -5.08022
125440.0000   -5.14323
125480.0000   -4.56767
125520.0000   -4.76106
125560.0000   -4.68610
125600.0000   -4.53256
125640.0000   -4.34965
125680.0000   -4.68940
125720.0000   -4.19505
125760.0000   -5.55187
125800.0000   -4.51035
125840.0000   -4.79795
125880.0000   -5.05623
125920.0000   -4.71031
125960.0000   -5.19749
126000.0000   -4.62687
126040.0000   -3.95782
126080.0000   -4.29954
126120.0000   -4.04344
126160.0000   -4.68811
126200.0000   -4.80904
126240.0000   -6.12931
126280.0000   -5.28214
126320.0000   -5.94399
126360.0000   -4.79895
126400.0000   -4.55225
126440.0000   -4.51549
126480.0000   -4.74877
126520.0000   -4.79030
126560.0000   -5.81167
126600.0000   -4.85098
126640.0000   -5.58298
126680.0000   -5.10135
126720.0000   -4.98488
126760.0000   -5.18839
126800.0000   -5.02951
126840.0000   -5.47439
126880.0000   -5.28916
126920.0000   -5.43982
126960.0000   -5.97240
127000.0000   -5.69613
127040.0000   -5.76731
127080.0000   -5.12643
127120.0000   -5.27532
127160.0000   -5.10944
127200.0000   -5.21729
127240.0000   -5.68293
127280.0000   -4.99658
127320.0000   -4.65534
127360.0000   -4.00487
127400.0000   -3.83595
127440.0000   -4.54230
127480.0000   -4.58391
127520.0000   -4.63684
127560.0000   -3.71776
127600.0000   -3.85804
127640.0000   -5.15341
127680.0000   -4.77639
127720.0000   -4.76091
127760.0000   -4.25579
127800.0000   -4.59760
127840.0000   -4.87272
127880.0000   -5.53027
127920.0000   -5.38117
127960.0000   -5.48042
128000.0000   -4.63393
128040.0000   -4.52325
128080.0000   -4.94767
128120.0000   -4.44442
128160.0000   -3.82961
128200.0000   -5.18340
128240.0000   -5.13368
128280.0000   -6.08582
128320.0000   -5.42378
128360.0000   -5.16439
128400.0000   -4.79594
128440.0000   -4.95605
128480.0000   -5.52987
128520.0000   -5.25034
128560.0000   -5.51228
128600.0000   -4.37805
128640.0000   -5.24309
128680.0000   -4.97238
128720.0000   -5.13506
128760.0000   -5.63373
128800.0000   -4.95894
128840.0000   -4.63943
128880.0000   -4.54929
128920.0000   -4.82075
128960.0000   -4.67643
129000.0000   -5.02377
129040.0000   -4.73666
129080.0000   -4.36120
129120.0000   -5.03609
129160.0000   -5.06018
129200.0000   -4.34015
129240.0000   -5.93910
129280.0000   -4.64268
129320.0000   -4.68328
129360.0000   -4.89538
129400.0000   -5.32313
129440.0000   -4.66316
129480.0000   -5.67012
129520.0000   -5.09997
129560.0000   -5.39569
129600.0000   -5.14350
129640.0000   -4.66411
129680.0000   -5.59651
129720.0000   -4.33931
129760.0000   -5.06632
129800.0000   -4.61349
129840.0000   -4.41645
129880.0000   -4.21080
129920.0000   -4.31460
129960.0000   -4.03910
130000.0000   -5.25546
130040.0000   -5.20784
130080.0000   -4.93484
130120.0000   -4.81447
130160.0000   -4.29045
130200.0000   -4.67225
130240.0000   -4.85887
130280.0000   -5.45342
130320.0000   -6.33017
130360.0000   -4.82588
130400.0000   -4.77402
130440.0000   -4.88951
130480.0000   -5.50489
130520.0000   -3.73508
130560.0000   -4.46443
130600.0000   -5.08007
130640.0000   -4.88550
130680.0000   -5.83690
130720.0000   -4.28535
130760.0000   -4.55592
130800.0000   -4.89263
130840.0000   -3.85864
130880.0000   -4.38065
130920.0000   -4.49838
130960.0000   -5.25099
131000.0000   -5.28294
131040.0000   -5.22709
131080.0000   -4.80528
131120.0000   -5.69842
131160.0000   -5.26610
131200.0000   -5.41240
131240.0000   -6.12485
131280.0000   -5.14506
131320.0000   -5.13174
131360.0000   -4.55494
131400.0000   -3.90377
131440.0000   -4.19594
131480.0000   -5.15325
131520.0000   -5.81802
131560.0000   -5.22023
131600.0000   -5.27815
131640.0000   -5.56620
131680.0000   -5.17889
131720.0000   -4.90402
131760.0000   -4.92197
131800.0000   -4.98627
131840.0000   -5.48012
131880.0000   -4.90500
131920.0000   -4.46667
131960.0000   -6.54165
132000.0000   -5.59235
132040.0000   -5.22938
132080.0000   -4.58603
132120.0000   -5.44039
132160.0000   -6.15539
132200.0000   -5.48169
132240.0000   -6.22473
132280.0000   -4.67907
132320.0000   -4.61021
132360.0000   -4.80988
132400.0000   -5.53413
132440.0000   -5.05100
132480.0000   -5.50019
132520.0000   -5.68221
132560.0000   -5.82842
132600.0000   -5.63229
132640.0000   -6.36398
132680.0000   -6.10365
132720.0000   -5.30291
132760.0000   -5.15357
132800.0000   -4.97750
132840.0000   -4.79496
132880.0000   -5.51142
132920.0000   -5.69546
132960.0000   -5.99887
133000.0000   -5.39612
133040.0000   -5.03275
133080.0000   -5.31905
133120.0000   -4.89849
133160.0000   -5.41801
133200.0000   -4.37987
133240.0000   -4.75880
133280.0000   -5.30355
133320.0000   -5.43595
133360.0000   -5.18588
133400.0000   -5.27184
133440.0000   -5.51154
133480.0000   -6.28859
133520.0000   -5.13778
133560.0000   -5.84968
133600.0000   -5.73317
133640.0000   -5.19541
133680.0000   -5.01679
133720.0000   -5.79442
133760.0000   -4.98372
133800.0000   -5.43700
133840.0000   -5.56285
133880.0000   -4.43566
133920.0000   -5.59586
133960.0000   -5.91148
134000.0000   -4.86776
134040.0000   -4.29203
134080.0000   -5.43001
134120.0000   -5.51229
134160.0000   -5.50586
134200.0000   -5.27771
134240.0000   -6.05215
134280.0000   -5.78686
134320.0000   -5.56806
134360.0000   -6.24310
134400.0000   -5.85900
134440.0000   -5.14314
134480.0000   -5.09945
134520.0000   -6.42111
134560.0000   -5.89836
134600.0000   -5.72499
134640.0000   -5.21819
134680.0000   -5.97405
134720.0000   -5.67637
134760.0000   -5.32127
134800.0000   -5.94926
134840.0000   -4.18036
134880.0000   -5.76818
134920.0000   -5.34384
134960.0000   -5.74984
135000.0000   -5.63992
135040.0000   -5.23985
135080.0000   -4.29940
135120.0000   -4.89397
135160.0000   -4.53946
135200.0000   -3.63005
135240.0000   -4.24444
135280.0000   -4.69070
135320.0000   -5.63878
135360.0000   -5.06751
135400.0000   -6.36914
135440.0000   -5.46600
135480.0000   -5.25295
135520.0000   -5.02067
135560.0000   -5.52047
135600.0000   -5.41418
135640.0000   -5.22207
135680.0000   -4.91996
135720.0000   -5.24224
135760.0000   -5.45383
135800.0000   -5.88262
135840.0000   -5.07428
135880.0000   -4.92087
135920.0000   -5.80713
135960.0000   -5.69954
136000.0000   -5.04008
136040.0000   -5.16810
136080.0000   -5.13102
136120.0000   -4.96478
136160.0000   -5.24940
136200.0000   -4.56403
136240.0000   -5.74510
136280.0000   -5.74628
136320.0000   -5.39511
136360.0000   -5.59166
136400.0000   -5.12635
136440.0000   -4.77328
136480.0000   -4.73560
136520.0000   -5.91333
136560.0000   -5.19880
136600.0000   -5.70108
136640.0000   -5.65869
136680.0000   -5.57128
136720.0000   -6.31775
136760.0000   -5.89534
136800.0000   -5.37519
136840.0000   -6.22434
136880.0000   -5.22249
136920.0000   -5.81739
136960.0000   -5.20111
137000.0000   -5.03807
137040.0000   -4.44077
137080.0000   -4.64240
137120.0000   -4.83298
137160.0000   -5.69876
137200.0000   -4.81967
137240.0000   -5.63976
137280.0000   -4.97835
137320.0000   -4.81994
137360.0000   -5.33497
137400.0000   -5.31368
137440.0000   -6.07969
137480.0000   -5.27935
137520.0000   -5.16566
137560.0000   -5.01650
137600.0000   -5.32064
137640.0000   -5.22011
137680.0000   -4.96385
137720.0000   -5.67756
137760.0000   -5.78197
137800.0000   -6.03189
137840.0000   -5.49184
137880.0000   -5.16424
137920.0000   -5.17881
137960.0000   -6.04683
138000.0000   -5.91406
138040.0000   -5.70554
138080.0000   -5.73350
138120.0000   -6.02073
138160.0000   -6.51046
138200.0000   -6.34792
138240.0000   -5.32893
138280.0000   -5.68912
138320.0000   -5.73745
138360.0000   -5.27751
138400.0000   -5.32152
138440.0000   -5.54036
138480.0000   -4.75504
138520.0000   -4.79780
138560.0000   -6.24775
138600.0000   -5.68250
138640.0000   -5.38633
138680.0000   -5.08487
138720.0000   -5.11344
138760.0000   -5.59379
138800.0000   -4.93819
138840.0000   -5.01341
138880.0000   -5.91644
138920.0000   -5.86525
138960.0000   -3.87757
139000.0000   -5.01074
139040.0000   -6.02485
139080.0000   -5.24357
139120.0000   -5.90893
139160.0000   -6.12691
139200.0000   -6.14348
139240.0000   -5.05022
139280.0000   -6.03118
139320.0000   -5.96837
139360.0000   -4.94273
139400.0000   -5.18795
139440.0000   -5.73228
139480.0000   -5.80248
139520.0000   -5.79007
139560.0000   -5.35728
139600.0000   -4.92059
139640.0000   -4.54155
139680.0000   -4.75974
139720.0000   -4.80842
139760.0000   -4.47852
139800.0000   -6.03317
139840.0000   -5.11804
139880.0000   -6.36676
139920.0000   -6.24660
139960.0000   -5.50043
140000.0000   -6.31679
140040.0000   -5.54973
140080.0000   -5.80885
140120.0000   -5.98708
140160.0000   -5.68111
140200.0000   -5.75131
140240.0000   -5.07295
140280.0000   -5.12723
140320.0000   -6.44283
140360.0000   -5.16143
140400.0000   -5.60686
140440.0000   -4.48590
140480.0000   -5.09020
140520.0000   -5.53892
140560.0000   -5.43054
140600.0000   -5.48260
140640.0000   -5.58662
140680.0000   -5.38773
140720.0000   -5.85418
140760.0000   -4.86782
140800.0000   -5.19124
140840.0000   -6.10113
140880.0000   -5.68129
140920.0000   -5.86097
140960.0000   -4.94248
141000.0000   -5.38265
141040.0000   -5.67238
141080.0000   -4.80817
141120.0000   -5.22277
141160.0000   -5.42358
141200.0000   -5.03543
141240.0000   -5.29942
141280.0000   -4.40808
141320.0000   -4.91393
141360.0000   -4.27360
141400.0000   -5.89168
141440.0000   -5.62408
141480.0000   -4.46956
141520.0000   -4.52910
141560.0000   -4.10179
141600.0000   -5.12806
141640.0000   -5.10611
141680.0000   -4.42005
141720.0000   -3.37067
141760.0000   -4.98932
141800.0000   -5.00773
141840.0000   -4.83647
141880.0000   -4.92102
141920.0000   -4.71624
141960.0000   -5.31465
142000.0000   -4.87113
142040.0000   -5.11872
142080.0000   -4.53482
142120.0000   -4.96506
142160.0000   -5.13018
142200.0000   -5.01810
142240.0000   -4.96379
142280.0000   -4.95427
142320.0000   -4.57797
142360.0000   -4.28718
142400.0000   -4.45750
142440.0000   -4.99878
142480.0000   -5.19433
142520.0000   -5.21821
142560.0000   -4.47971
142600.0000   -4.88919
142640.0000   -4.33762
142680.0000   -5.58133
142720.0000   -4.92127
142760.0000   -4.62687
142800.0000   -4.70319
142840.0000   -4.34181
142880.0000   -4.88636
142920.0000   -5.54465
142960.0000   -5.07268
143000.0000   -6.42560
143040.0000   -5.71405
143080.0000   -4.88972
143120.0000   -4.87240
143160.0000   -5.28925
143200.0000   -6.31149
143240.0000   -5.96458
143280.0000   -5.23564
143320.0000   -6.18830
143360.0000   -5.17825
143400.0000   -4.90124
143440.0000   -4.63619
143480.0000   -4.52606
143520.0000   -5.05588
143560.0000   -4.10895
143600.0000   -4.15692
143640.0000   -4.34389
143680.0000   -4.83655
143720.0000   -3.87818
143760.0000   -3.77014
143800.0000   -3.48964
143840.0000   -3.82162
143880.0000   -4.05752
143920.0000   -4.50892
143960.0000   -4.59025
144000.0000   -4.71289
144040.0000   -5.08892
144080.0000   -5.02675
144120.0000   -6.40885
144160.0000   -5.35977
144200.0000   -5.45903
144240.0000   -5.28219
144280.0000   -5.63134
144320.0000   -3.93664
144360.0000   -4.78576
144400.0000   -5.08603
144440.0000   -5.33187
144480.0000   -5.37258
144520.0000   -5.27085
144560.0000   -5.92967
144600.0000   -4.60426
144640.0000   -4.77551
144680.0000   -3.54182
144720.0000   -5.20091
144760.0000   -4.72376
144800.0000   -5.40730
144840.0000   -6.42690
144880.0000   -5.72766
144920.0000   -4.88529
144960.0000   -5.80150
145000.0000   -5.39020
145040.0000   -5.22782
145080.0000   -5.98501
145120.0000   -5.42314
145160.0000   -4.98906
145200.0000   -5.90489
145240.0000   -5.54046
145280.0000   -5.64352
145320.0000   -4.99037
145360.0000   -4.98123
145400.0000   -4.40683
145440.0000   -5.83774
145480.0000   -6.74493
145520.0000   -5.33730
145560.0000   -5.31419
145600.0000   -5.43000
145640.0000   -4.97066
145680.0000   -5.11572
145720.0000   -4.93550
145760.0000   -4.05826
145800.0000   -3.64091
145840.0000   -4.53249
145880.0000   -4.23332
145920.0000   -4.31186
145960.0000   -4.71907
146000.0000   -4.89434
146040.0000   -5.35039
146080.0000   -4.88794
146120.0000   -4.88861
146160.0000   -4.60197
146200.0000   -6.07542
146240.0000   -4.46046
146280.0000   -4.86035
146320.0000   -5.25152
146360.0000   -5.76682
146400.0000   -5.37717
146440.0000   -5.34906
146480.0000   -5.29046
146520.0000   -6.19471
146560.0000   -5.50099
146600.0000   -5.78788
146640.0000   -5.49205
146680.0000   -4.97338
146720.0000   -5.38780
146760.0000   -5.48537
146800.0000   -4.84731
146840.0000   -5.98998
146880.0000   -5.63662
146920.0000   -5.15695
146960.0000   -5.16221
147000.0000   -4.84662
147040.0000   -4.65495
147080.0000   -5.03396
147120.0000   -4.74112
147160.0000   -4.60715
147200.0000   -5.06702
147240.0000   -4.34097
147280.0000   -4.12829
147320.0000   -5.23924
147360.0000   -5.04073
147400.0000   -4.62893
147440.0000   -5.47068
147480.0000   -4.60443
147520.0000   -4.59927
147560.0000   -4.18359
147600.0000   -4.95517
147640.0000   -5.88429
147680.0000   -5.02980
147720.0000   -4.95683
147760.0000   -4.76449
147800.0000   -4.83865
147840.0000   -4.31701
147880.0000   -4.59958
147920.0000   -4.71424
147960.0000   -4.38104
148000.0000   -4.62822
148040.0000   -4.32280
148080.0000   -5.22195
148120.0000   -4.34834
148160.0000   -5.24938
148200.0000   -5.02657
148240.0000   -3.95292
148280.0000   -5.10313
148320.0000   -4.71173
148360.0000   -4.14287
148400.0000   -4.29478
148440.0000   -5.42166
148480.0000   -5.40193
148520.0000   -4.62230
148560.0000   -4.40425
148600.0000   -4.27992
148640.0000   -4.32440
148680.0000   -4.90828
148720.0000   -5.20484
148760.0000   -5.49405
148800.0000   -5.93395
148840.0000   -5.35187
148880.0000   -6.03049
148920.0000   -6.28276
148960.0000   -4.99058
149000.0000   -5.67625
149040.0000   -4.92499
149080.0000   -5.90284
149120.0000   -3.72615
149160.0000   -3.86264
149200.0000   -4.01625
149240.0000   -3.45214
149280.0000   -4.51419
149320.0000   -4.41793
149360.0000   -5.02959
149400.0000   -4.57310
149440.0000   -3.74036
149480.0000   -5.08396
149520.0000   -5.10208
149560.0000   -3.94478
149600.0000   -4.07310
149640.0000   -4.64478
149680.0000   -4.95345
149720.0000   -5.56064
149760.0000   -4.86355
149800.0000   -5.88288
149840.0000   -4.96838
149880.0000   -4.79054
149920.0000   -4.86032
149960.0000   -5.20629
150000.0000   -5.09068
150040.0000   -4.74293
150080.0000   -5.61532
150120.0000   -4.63731
150160.0000   -4.13628
150200.0000   -4.13743
150240.0000   -4.80253
150280.0000   -3.90366
150320.0000   -4.41140
150360.0000   -4.39364
150400.0000   -4.77417
150440.0000   -5.23482
150480.0000   -4.67815
150520.0000   -5.14092
150560.0000   -4.40699
150600.0000   -4.98577
150640.0000   -4.43928
150680.0000   -4.24320
150720.0000   -5.01982
150760.0000   -4.58488
150800.0000   -5.14074
150840.0000   -4.93991
150880.0000   -4.51916
150920.0000   -5.06600
150960.0000   -3.92470
151000.0000   -3.93167
151040.0000   -4.03479
151080.0000   -4.84155
151120.0000   -3.70585
151160.0000   -4.46502
151200.0000   -4.16491
151240.0000   -4.42767
151280.0000   -3.77038
151320.0000   -3.68591
151360.0000   -4.95451
151400.0000   -4.44551
151440.0000   -4.02902
151480.0000   -4.15464
151520.0000   -4.22355
151560.0000   -4.10372
151600.0000   -4.05811
151640.0000   -4.07745
151680.0000   -5.16887
151720.0000   -5.20679
151760.0000   -4.45943
151800.0000   -3.95881
151840.0000   -4.37466
151880.0000   -3.98382
151920.0000   -4.05271
151960.0000   -4.31464
152000.0000   -3.72367
152040.0000   -3.67578
152080.0000   -3.90502
152120.0000   -3.84928
152160.0000   -4.14104
152200.0000   -4.47644
152240.0000   -3.83167
152280.0000   -5.27873
152320.0000   -4.79134
152360.0000   -4.52052
152400.0000   -4.10443
152440.0000   -4.54461
152480.0000   -4.37338
152520.0000   -4.74039
152560.0000   -4.49908
152600.0000   -3.61587
152640.0000   -3.95813
152680.0000   -4.42229
152720.0000   -4.82881
152760.0000   -4.29795
152800.0000   -4.91086
152840.0000   -5.62266
152880.0000   -5.45161
152920.0000   -4.64240
152960.0000   -4.53235
153000.0000   -5.04272
153040.0000   -5.15044
153080.0000   -4.66269
153120.0000   -4.17075
153160.0000   -4.65579
153200.0000   -4.69947
153240.0000   -4.18042
153280.0000   -4.88525
153320.0000   -4.79708
153360.0000   -4.82198
153400.0000   -3.56161
153440.0000   -3.66385
153480.0000   -4.68628
153520.0000   -3.48392
153560.0000   -4.20395
153600.0000   -3.81958
153640.0000   -4.43622
153680.0000   -4.46447
153720.0000   -4.07729
153760.0000   -3.45996
153800.0000   -4.68478
153840.0000   -3.89023
153880.0000   -3.76086
153920.0000   -5.01654
153960.0000   -4.27452
154000.0000   -4.33891
154040.0000   -4.61303
154080.0000   -5.11621
154120.0000   -4.45778
154160.0000   -4.59138
154200.0000   -5.64487
154240.0000   -5.42331
154280.0000   -4.42274
154320.0000   -4.25971
154360.0000   -3.86767
154400.0000   -3.75219
154440.0000   -4.16648
154480.0000   -5.16236
154520.0000   -5.40060
154560.0000   -4.60294
154600.0000   -5.35343
154640.0000   -4.82659
154680.0000   -5.04781
154720.0000   -4.27198
154760.0000   -5.45165
154800.0000   -4.49319
154840.0000   -4.42342
154880.0000   -4.45221
154920.0000   -4.72624
154960.0000   -4.06019
155000.0000   -4.93238
155040.0000   -4.81963
155080.0000   -4.62378
155120.0000   -5.25656
155160.0000   -5.14860
155200.0000   -4.37914
155240.0000   -4.86056
155280.0000   -4.41979
155320.0000   -5.07264
155360.0000   -4.25626
155400.0000   -4.88187
155440.0000   -4.67813
155480.0000   -4.64180
155520.0000   -4.32726
155560.0000   -4.70308
155600.0000   -4.76397
155640.0000   -4.11975
155680.0000   -3.77818
155720.0000   -3.17568
155760.0000   -3.51900
155800.0000   -4.97899
155840.0000   -4.92268
155880.0000   -4.59250
155920.0000   -4.62822
155960.0000   -4.73241
156000.0000   -5.09817
156040.0000   -3.50203
156080.0000   -4.85508
156120.0000   -4.97396
156160.0000   -4.36532
156200.0000   -3.56805
156240.0000   -4.24707
156280.0000   -4.12833
156320.0000   -4.74755
156360.0000   -5.01335
156400.0000   -4.43710
156440.0000   -4.65968
156480.0000   -5.58462
156520.0000   -4.68140
156560.0000   -4.67946
156600.0000   -5.63159
156640.0000   -5.45877
156680.0000   -4.67395
156720.0000   -4.80012
156760.0000   -4.57104
156800.0000   -4.74709
156840.0000   -3.67579
156880.0000   -4.73182
156920.0000   -4.55505
156960.0000   -4.67634
157000.0000   -4.44108
157040.0000   -5.20832
157080.0000   -4.14994
157120.0000   -4.47095
157160.0000   -4.40650
157200.0000   -5.83878
157240.0000   -6.47101
157280.0000   -5.96740
157320.0000   -4.88341
157360.0000   -4.23860
157400.0000   -4.61284
157440.0000   -5.40485
157480.0000   -4.44303
157520.0000   -5.20937
157560.0000   -5.16638
157600.0000   -5.22338
157640.0000   -5.02803
157680.0000   -4.56955
157720.0000   -4.99748
157760.0000   -5.01860
157800.0000   -4.68772
157840.0000   -4.28087
157880.0000   -4.63242
157920.0000   -5.45455
157960.0000   -4.61677
158000.0000   -4.70008
158040.0000   -5.04018
158080.0000   -4.47829
158120.0000   -4.73813
158160.0000   -4.82561
158200.0000   -5.37647
158240.0000   -4.82523
158280.0000   -5.02216
158320.0000   -5.35457
158360.0000   -5.29069
158400.0000   -5.05796
158440.0000   -4.80963
158480.0000   -4.80149
158520.0000   -4.51445
158560.0000   -4.65073
158600.0000   -4.87897
158640.0000   -4.10967
158680.0000   -4.26195
158720.0000   -4.48977
158760.0000   -4.10800
158800.0000   -4.71533
158840.0000   -4.94096
158880.0000   -4.85706
158920.0000   -4.33114
158960.0000   -4.67215
159000.0000   -4.55200
159040.0000   -4.66884
159080.0000   -4.18085
159120.0000   -4.31194
159160.0000   -3.83088
159200.0000   -3.15526
159240.0000   -4.05403
159280.0000   -4.20234
159320.0000   -3.85809
159360.0000   -5.09503
159400.0000   -5.09251
159440.0000   -5.28884
159480.0000   -4.90492
159520.0000   -4.30740
159560.0000   -4.77780
159600.0000   -4.36978
159640.0000   -4.45398
159680.0000   -4.52997
159720.0000   -5.21806
159760.0000   -5.27119
159800.0000   -5.65473
159840.0000   -5.53450
159880.0000   -5.53725
159920.0000   -5.78883
159960.0000   -4.91667
160000.0000   -6.03613
160040.0000   -4.80213
160080.0000   -4.32141
160120.0000   -4.61636
160160.0000   -4.74035
160200.0000   -4.65002
160240.0000   -4.86887
160280.0000   -5.09694
160320.0000   -4.75234
160360.0000   -4.21183
160400.0000   -4.20030
160440.0000   -4.47894
160480.0000   -5.26443
160520.0000   -5.36904
160560.0000   -4.68606
160600.0000   -4.73085
160640.0000   -4.79459
160680.0000   -5.50799
160720.0000   -4.46678
160760.0000   -4.56266
160800.0000   -4.38419
160840.0000   -5.02693
160880.0000   -4.20948
160920.0000   -4.32104
160960.0000   -4.67104
161000.0000   -3.99956
161040.0000   -4.79188
161080.0000   -4.75452
161120.0000   -4.19835
161160.0000   -5.56205
161200.0000   -5.45953
161240.0000   -4.52861
161280.0000   -4.74211
161320.0000   -5.00636
161360.0000   -4.97605
161400.0000   -4.73417
161440.0000   -5.10745
161480.0000   -5.11710
161520.0000   -5.98670
161560.0000   -5.60349
161600.0000   -4.91153
161640.0000   -4.39736
161680.0000   -5.32377
161720.0000   -5.64993
161760.0000   -4.74029
161800.0000   -4.35014
161840.0000   -4.46282
161880.0000   -4.59369
161920.0000   -4.55492
161960.0000   -5.25971
162000.0000   -4.37866
162040.0000   -5.20192
162080.0000   -5.56388
162120.0000   -5.12799
162160.0000   -6.52691
162200.0000   -6.58840
162240.0000   -6.31946
162280.0000   -5.98998
162320.0000   -5.42411
162360.0000   -5.26918
162400.0000   -4.82106
162440.0000   -4.23106
162480.0000   -4.80814
162520.0000   -4.86580
162560.0000   -5.20038
162600.0000   -4.90635
162640.0000   -5.03520
162680.0000   -6.14225
162720.0000   -5.10812
162760.0000   -5.45292
162800.0000   -4.82932
162840.0000   -4.50729
162880.0000   -4.72575
162920.0000   -4.92721
162960.0000   -4.23358
163000.0000   -5.76141
163040.0000   -5.34519
163080.0000   -4.78451
163120.0000   -5.36109
163160.0000   -4.76512
163200.0000   -4.76780
163240.0000   -3.84878
163280.0000   -5.31038
163320.0000   -4.90854
163360.0000   -5.77669
163400.0000   -5.46445
163440.0000   -5.56775
163480.0000   -5.77123
163520.0000   -4.63962
163560.0000   -4.61905
163600.0000   -4.80847
163640.0000   -4.86698
163680.0000   -4.71831
163720.0000   -4.55836
163760.0000   -5.33426
163800.0000   -5.89399
163840.0000   -5.73301
163880.0000   -5.67536
163920.0000   -4.94081
163960.0000   -4.71145
164000.0000   -5.08385
164040.0000   -4.09664
164080.0000   -4.91483
164120.0000   -4.29672
164160.0000   -5.77945
164200.0000   -5.63729
164240.0000   -6.07777
164280.0000   -5.00346
164320.0000   -4.22013
164360.0000   -5.34747
164400.0000   -5.30542
164440.0000   -5.11916
164480.0000   -5.89653
164520.0000   -5.00800
164560.0000   -5.31690
164600.0000   -5.49023
164640.0000   -4.65926
164680.0000   -5.40037
164720.0000   -4.89745
164760.0000   -4.94829
164800.0000   -4.52708
164840.0000   -4.18168
164880.0000   -4.44703
164920.0000   -4.44199
164960.0000   -3.60130
165000.0000   -4.24887
165040.0000   -3.13901
165080.0000   -4.43471
165120.0000   -4.23724
165160.0000   -4.94612
165200.0000   -4.56074
165240.0000   -5.56893
165280.0000   -5.07860
165320.0000   -3.50664
165360.0000   -4.87345
165400.0000   -5.20102
165440.0000   -4.42323
165480.0000   -4.24564
165520.0000   -4.17159
165560.0000   -4.21246
165600.0000   -4.39187
165640.0000   -3.39346
165680.0000   -5.02608
165720.0000   -4.70289
165760.0000   -4.24939
165800.0000   -5.15637
165840.0000   -3.79292
165880.0000   -3.62313
165920.0000   -3.77590
165960.0000   -3.73553
166000.0000   -3.62885
166040.0000   -4.04182
166080.0000   -4.58232
166120.0000   -4.44231
166160.0000   -4.22430
166200.0000   -4.22816
166240.0000   -3.68676
166280.0000   -3.47963
166320.0000   -2.92258
166360.0000   -3.49918
166400.0000   -2.90803
166440.0000   -3.70696
166480.0000   -3.66021
166520.0000   -3.74871
166560.0000   -3.48617
166600.0000   -3.42848
166640.0000   -3.66455
166680.0000   -3.16603
166720.0000   -3.37194
166760.0000   -3.08068
166800.0000   -3.57935
166840.0000   -2.87906
166880.0000   -3.36946
166920.0000   -3.35689
166960.0000   -3.30470
167000.0000   -2.83699
167040.0000   -2.85995
167080.0000   -3.37007
167120.0000   -3.66244
167160.0000   -2.88228
167200.0000   -2.06547
167240.0000   -2.72627
167280.0000   -2.58075
167320.0000   -3.13847
167360.0000   -2.80754
167400.0000   -2.35366
167440.0000   -3.48307
167480.0000   -2.95626
167520.0000   -2.88215
167560.0000   -2.34611
167600.0000   -2.74502
167640.0000   -2.20324
167680.0000   -2.63959
167720.0000   -2.39190
167760.0000   -2.03279
167800.0000   -2.12325
167840.0000   -2.23877
167880.0000   -1.43409
167920.0000   -1.28003
167960.0000   -0.80597
168000.0000   -0.68063
168040.0000   -0.83963
168080.0000   -1.55488
168120.0000   -1.42606
168160.0000   -0.61376
168200.0000   -1.60699
168240.0000   -0.95620
168280.0000   -2.46412
168320.0000   -1.34254
168360.0000   -1.74668
168400.0000   -1.02647
168440.0000   -2.02104
168480.0000   -1.12138
168520.0000   -0.95516
168560.0000   -2.11113
168600.0000   -1.93203
168640.0000   -1.63712
168680.0000   -2.29466
168720.0000   -2.58279
168760.0000   -1.04288
168800.0000   -2.10504
168840.0000   -1.06201
168880.0000   -1.44749
168920.0000   -1.32708
168960.0000   -1.41533
169000.0000   -1.29470
169040.0000   -1.44172
169080.0000   -1.10988
169120.0000   -1.37122
169160.0000   -2.45698
169200.0000   -2.49148
169240.0000   -3.12691
169280.0000   -1.49898
169320.0000   -2.84119
169360.0000   -1.51896
169400.0000   -1.86165
169440.0000   -1.40502
169480.0000   -1.32265
169520.0000   -2.37392
169560.0000   -1.47350
169600.0000   -1.87164
169640.0000   -1.19640
169680.0000   -1.18884
169720.0000   -1.90919
169760.0000   -1.43781
169800.0000   -1.55732
169840.0000   -1.08609
169880.0000   -0.19299
169920.0000   -1.28946
169960.0000   -0.17267
170000.0000   -0.68149
170040.0000   -0.69054
170080.0000   -0.39367
170120.0000   -0.24686
170160.0000   -1.24667
170200.0000   -1.37527
170240.0000   -1.46059
170280.0000   -1.63213
170320.0000   -1.06424
170360.0000   -1.55434
170400.0000   -1.18248
170440.0000   -0.65515
170480.0000   -0.44550
170520.0000   -0.89523
170560.0000   -1.18198
170600.0000   -1.10328
170640.0000   -1.27005
170680.0000   -1.22578
170720.0000   -0.35103
170760.0000   -0.86163
170800.0000   -0.43267
170840.0000   -1.21368
170880.0000   -0.54367
170920.0000   -0.57587
170960.0000   -0.58712
171000.0000   -1.03400
171040.0000   -1.24363
171080.0000   -0.59558
171120.0000   -1.41017
171160.0000   -1.46172
171200.0000   -1.35906
171240.0000   -1.59711
171280.0000   -1.62368
171320.0000   -2.12281
171360.0000   -1.43234
171400.0000   -1.87075
171440.0000   -1.34512
171480.0000   -2.00408
171520.0000   -2.24731
171560.0000   -1.61022
171600.0000   -1.36019
171640.0000   -0.60685
171680.0000   -0.28351
171720.0000   -0.79584
171760.0000   -0.14970
171800.0000   -1.78940
171840.0000   -1.63406
171880.0000   -1.18082
171920.0000   -1.62823
171960.0000   -2.16209
172000.0000   -1.35324
172040.0000   -1.46222
172080.0000   -1.63191
172120.0000   -1.50189
172160.0000   -1.53161
172200.0000   -1.42730
172240.0000   -1.62675
172280.0000   -0.77628
172320.0000   -1.65147
172360.0000   -1.93083
172400.0000   -1.29462
172440.0000   -1.06385
172480.0000   -1.96794
172520.0000   -0.95487
172560.0000   -1.42483
172600.0000   -0.42595
172640.0000   -0.15807
172680.0000   -0.36051
172720.0000   -1.54521
172760.0000   -2.34705
172800.0000   -2.80092
172840.0000   -2.33728
172880.0000   -1.77309
172920.0000   -1.96509
172960.0000   -1.69321
173000.0000   -1.76695
173040.0000   -1.20023
173080.0000   -1.86941
173120.0000   -2.69157
173160.0000   -1.81740
173200.0000   -1.97792
173240.0000   -3.15805
173280.0000   -2.05413
173320.0000   -1.87833
173360.0000   -2.26227
173400.0000   -2.62233
173440.0000   -2.51537
173480.0000   -1.97578
173520.0000   -1.65034
173560.0000   -2.73213
173600.0000   -2.73534
173640.0000   -2.09845
173680.0000   -3.20491
173720.0000   -1.49670
173760.0000   -2.62257
173800.0000   -1.75618
173840.0000   -2.23368
173880.0000   -1.91190
173920.0000   -1.44772
173960.0000   -1.40784
174000.0000   -1.54056
174040.0000   -1.30741
174080.0000   -1.12177
174120.0000   -0.43679
174160.0000   -1.83457
174200.0000   -0.98306
174240.0000   -1.18027
174280.0000   -0.96246
174320.0000   -1.45691
174360.0000   -1.62504
174400.0000   -1.55690
174440.0000   -0.47104
174480.0000   -1.27647
174520.0000   -0.63373
174560.0000   -1.63071
174600.0000   -1.27759
174640.0000   -0.85282
174680.0000   -1.31461
174720.0000   -0.13403
174760.0000   -1.88594
174800.0000   -0.75313
174840.0000   -0.86817
174880.0000   -1.31901
174920.0000   -0.42868
174960.0000   -1.89088
175000.0000   -1.10340
175040.0000   -1.52488
175080.0000   -0.74537
175120.0000   -0.46740
175160.0000   -2.29350
175200.0000   -1.51801
175240.0000   -1.99437
175280.0000   -1.12232
175320.0000   -0.68833
175360.0000   -0.14593
175400.0000    0.09192
175440.0000    0.21792
175480.0000   -0.63502
175520.0000   -1.12025
175560.0000   -0.95348
175600.0000   -1.78865
175640.0000   -1.71736
175680.0000   -1.86490
175720.0000   -0.99352
175760.0000   -1.52070
175800.0000   -0.90118
175840.0000   -1.21955
175880.0000   -2.29042
175920.0000   -0.92095
175960.0000   -1.12059
176000.0000   -0.58084
176040.0000   -1.12367
176080.0000   -1.33862
176120.0000   -1.04784
176160.0000   -0.97220
176200.0000    0.11575
176240.0000   -0.99630
176280.0000   -0.03019
176320.0000   -0.82796
176360.0000   -0.59386
176400.0000   -1.47559
176440.0000   -1.27570
176480.0000   -2.23507
176520.0000   -2.10965
176560.0000   -1.68189
176600.0000   -1.86288
176640.0000   -1.74210
176680.0000   -1.02662
176720.0000   -1.14501
176760.0000   -0.40735
176800.0000   -1.34756
176840.0000   -1.29100
176880.0000   -1.17858
176920.0000   -0.01898
176960.0000   -0.70456
177000.0000   -0.18433
177040.0000   -0.52233
177080.0000   -0.75224
177120.0000    0.09636
177160.0000   -0.79281
177200.0000   -0.75025
177240.0000   -1.28778
177280.0000   -0.63781
177320.0000   -0.87523
177360.0000   -0.36115
177400.0000   -0.59902
177440.0000   -0.44365
177480.0000   -1.37303
177520.0000   -0.68087
177560.0000    0.44569
177600.0000   -0.42750
177640.0000   -0.78371
177680.0000   -0.44057
177720.0000   -0.32904
177760.0000   -0.06543
177800.0000    0.16926
177840.0000   -0.35138
177880.0000   -0.06764
177920.0000    0.14146
177960.0000    0.38576
178000.0000    0.31857
178040.0000    0.41030
178080.0000    0.41983
178120.0000    0.13821
178160.0000    0.13755
178200.0000    0.58042
178240.0000    0.20914
178280.0000    0.09813
178320.0000    0.86892
178360.0000    0.81524
178400.0000   -0.05846
178440.0000   -0.23866
178480.0000    0.44998
178520.0000    0.04882
178560.0000   -0.60381
178600.0000   -0.06450
178640.0000    0.07092
178680.0000   -0.13132
178720.0000    0.19081
178760.0000    1.26437
178800.0000    0.28247
178840.0000    0.52639
178880.0000    1.72094
178920.0000    1.51963
178960.0000    0.54871
179000.0000    0.85738
179040.0000   -0.11672
179080.0000    0.27441
179120.0000    0.29648
179160.0000    0.52198
179200.0000    0.66399
179240.0000    0.20821
179280.0000    0.65843
179320.0000    0.33140
179360.0000    1.28167
179400.0000    0.47766
179440.0000    0.74906
179480.0000    0.66323
179520.0000    1.04248
179560.0000    1.55901
179600.0000    1.91842
179640.0000    2.28403
179680.0000    1.44169
179720.0000    2.07674
179760.0000    2.05424
179800.0000    2.30755
179840.0000    1.66081
179880.0000    2.58109
179920.0000    1.55436
179960.0000    2.63318
180000.0000    2.11616
180040.0000    2.31094
180080.0000    2.29985
180120.0000    1.86265
180160.0000    2.03035
180200.0000    1.61670
180240.0000    2.20843
180280.0000    1.56748
180320.0000    1.69899
180360.0000    1.13503
180400.0000    1.55081
180440.0000    1.91631
180480.0000    1.55277
180520.0000    1.79349
180560.0000    0.80654
180600.0000    1.65373
180640.0000    1.22340
180680.0000    1.66249
180720.0000    1.49221
180760.0000    2.52246
180800.0000    1.34531
180840.0000    1.66932
180880.0000    1.87337
180920.0000    1.95022
180960.0000    1.31633
181000.0000    1.66006
181040.0000    2.08288
181080.0000    2.41183
181120.0000    1.40357
181160.0000    1.48055
181200.0000    1.90073
181240.0000    2.11996
181280.0000    1.35519
181320.0000    1.11167
181360.0000    1.66049
181400.0000    2.11823
181440.0000    1.77201
181480.0000    1.96030
181520.0000    1.03015
181560.0000    1.43689
181600.0000    1.57969
181640.0000    1.01246
181680.0000    0.91593
181720.0000    1.18362
181760.0000    1.22122
181800.0000    0.95756
181840.0000    1.54474
181880.0000    1.15505
181920.0000    1.65969
181960.0000    0.93677
182000.0000    0.80263
182040.0000    1.18942
182080.0000    1.38170
182120.0000    0.92569
182160.0000    1.30085
182200.0000    1.33841
182240.0000    0.99976
182280.0000    1.07335
182320.0000    1.69239
182360.0000    0.41325
182400.0000    1.28304
182440.0000    0.97476
182480.0000    0.74949
182520.0000    0.38164
182560.0000    0.74954
182600.0000    0.50330
182640.0000    0.60838
182680.0000    1.30709
182720.0000    1.07139
182760.0000    0.97486
182800.0000    0.64637
182840.0000    0.43977
182880.0000    1.29084
182920.0000    0.95929
182960.0000    1.42407
183000.0000    1.12463
183040.0000    1.06277
183080.0000    1.38709
183120.0000    0.40256
183160.0000    0.58794
183200.0000    0.64110
183240.0000    0.52115
183280.0000    0.74914
183320.0000    0.86916
183360.0000    1.06644
183400.0000    1.29143
183440.0000    0.42592
183480.0000    1.00516
183520.0000    1.12970
183560.0000    0.33901
183600.0000    0.83962
183640.0000    0.98088
183680.0000    1.12960
183720.0000    1.11776
183760.0000    1.26173
183800.0000    1.30002
183840.0000    1.09347
183880.0000    0.34364
183920.0000    0.87396
183960.0000    1.03816
184000.0000    1.29331
184040.0000    1.20359
184080.0000    2.17235
184120.0000    1.56954
184160.0000    1.72045
184200.0000    0.72033
184240.0000    1.20056
184280.0000    0.55840
184320.0000    1.10176
184360.0000    0.85993
184400.0000    0.87401
184440.0000    0.07586
184480.0000    0.05916
184520.0000    0.24583
184560.0000    0.30889
184600.0000   -0.01886
184640.0000    0.85532
184680.0000    0.23749
184720.0000    1.43337
184760.0000    0.21321
184800.0000    0.65308
184840.0000    1.11832
184880.0000    1.03340
184920.0000    0.19190
184960.0000    0.72020
185000.0000    0.58553
185040.0000    0.63381
185080.0000    0.39973
185120.0000    1.10588
185160.0000    0.74102
185200.0000    1.18538
185240.0000    0.94923
185280.0000    0.42920
185320.0000    1.53454
185360.0000    0.55221
185400.0000    1.12785
185440.0000    1.16617
185480.0000    1.22717
185520.0000    0.95097
185560.0000    0.49156
185600.0000    1.15178
185640.0000    0.08395
185680.0000    0.31426
185720.0000    0.48357
185760.0000    0.34827
185800.0000    0.53267
185840.0000    0.67433
185880.0000    0.54474
185920.0000    0.51566
185960.0000   -0.08100
186000.0000    0.43064
186040.0000   -0.05194
186080.0000    0.17600
186120.0000    0.91612
186160.0000    1.17145
186200.0000    1.10874
186240.0000    1.24794
186280.0000    0.99033
186320.0000    1.11508
186360.0000    1.65438
186400.0000    1.86214
186440.0000    2.00195
186480.0000    1.62376
186520.0000    1.52517
186560.0000    2.34364
186600.0000    1.32213
186640.0000    1.54901
186680.0000    1.80375
186720.0000    1.97529
186760.0000    2.72860
186800.0000    3.28778
186840.0000    1.54527
186880.0000    2.25511
186920.0000    1.89626
186960.0000    1.55545
187000.0000    1.67700
187040.0000    2.22742
187080.0000    1.31406
187120.0000    1.50179
187160.0000    1.98460
187200.0000    1.35016
187240.0000    1.58782
187280.0000    0.95649
187320.0000    1.61006
187360.0000    1.89060
187400.0000    1.94882
187440.0000    1.86855
187480.0000    1.43303
187520.0000    2.29367
187560.0000    2.23804
187600.0000    2.32523
187640.0000    1.72093
187680.0000    2.68034
187720.0000    2.29902
187760.0000    2.45098
187800.0000    2.95513
187840.0000    2.70222
187880.0000    2.84007
187920.0000    3.18142
187960.0000    1.88738
188000.0000    1.70292
188040.0000    2.72758
188080.0000    2.75623
188120.0000    1.44465
188160.0000    1.89505
188200.0000    2.61722
188240.0000    2.58297
188280.0000    0.98016
188320.0000    2.38243
188360.0000    1.99610
188400.0000    2.86302
188440.0000    2.32075
188480.0000    2.25944
188520.0000    3.03755
188560.0000    2.99261
188600.0000    2.11732
188640.0000    3.17136
188680.0000    3.20229
188720.0000    3.01292
188760.0000    2.78066
188800.0000    2.90953
188840.0000    2.40271
188880.0000    2.62958
188920.0000    3.39095
188960.0000    2.61360
189000.0000    2.66645
189040.0000    2.72789
189080.0000    3.18589
189120.0000    1.80762
189160.0000    2.53642
189200.0000    2.75629
189240.0000    2.54603
189280.0000    2.13697
189320.0000    2.99935
189360.0000    2.38580
189400.0000    2.34050
189440.0000    2.13141
189480.0000    2.57695
189520.0000    2.41049
189560.0000    2.01956
189600.0000    2.70010
189640.0000    1.92400
189680.0000    2.11299
189720.0000    2.26822
189760.0000    2.45594
189800.0000    2.18961
189840.0000    2.37233
189880.0000    2.52684
189920.0000    2.04440
189960.0000    1.72520
190000.0000    1.79368
190040.0000    1.74177
190080.0000    1.22946
190120.0000    2.17659
190160.0000    1.90932
190200.0000    1.43289
190240.0000    1.39458
190280.0000    1.67431
190320.0000    2.37535
190360.0000    2.73358
190400.0000    2.05575
190440.0000    2.41243
190480.0000    1.86451
190520.0000    1.60603
190560.0000    1.20041
190600.0000    1.51288
190640.0000    1.65588
190680.0000    1.75242
190720.0000    1.83029
190760.0000    2.48139
190800.0000    2.62095
190840.0000    2.30931
190880.0000    2.18684
190920.0000    2.34706
190960.0000    2.22677
191000.0000    1.92175
191040.0000    2.27143
191080.0000    2.11117
191120.0000    1.97991
191160.0000    2.06665
191200.0000    1.89778
191240.0000    1.70607
191280.0000    2.04243
191320.0000    0.96705
191360.0000    1.73968
191400.0000    1.94447
191440.0000    1.13759
191480.0000    1.25133
191520.0000    1.56414
191560.0000    1.32678
191600.0000    2.29899
191640.0000    2.26658
191680.0000    2.25571
191720.0000    2.58474
191760.0000    2.63040
191800.0000    2.22939
191840.0000    1.69781
191880.0000    2.62360
191920.0000    1.33181
191960.0000    1.92477
192000.0000    2.61465
192040.0000    2.05359
192080.0000    2.39582
192120.0000    2.39880
192160.0000    2.98419
192200.0000    2.06338
192240.0000    2.68125
192280.0000    2.47488
192320.0000    2.09748
192360.0000    2.39755
192400.0000    1.98629
192440.0000    2.06464
192480.0000    1.86314
192520.0000    1.82072
192560.0000    2.06210
192600.0000    2.26679
192640.0000    2.39833
192680.0000    1.95217
192720.0000    1.51147
192760.0000    0.99795
192800.0000    0.87285
192840.0000    1.72106
192880.0000    1.54445
192920.0000    1.04856
192960.0000    0.75462
193000.0000    0.99977
193040.0000    1.85180
193080.0000    0.80354
193120.0000    0.76161
193160.0000    1.62005
193200.0000    1.21847
193240.0000    1.35364
193280.0000    2.24756
193320.0000    1.88904
193360.0000    1.77667
193400.0000    1.24874
193440.0000    1.15314
193480.0000    1.49310
193520.0000    2.03287
193560.0000    2.83871
193600.0000    2.71940
193640.0000    2.15202
193680.0000    2.04078
193720.0000    2.28824
193760.0000    1.89960
193800.0000    2.12563
193840.0000    2.28836
193880.0000    2.17578
193920.0000    2.30292
193960.0000    2.21157
194000.0000    2.48478
194040.0000    2.15137
194080.0000    2.08195
194120.0000    2.46355
194160.0000    2.13408
194200.0000    1.95291
194240.0000    2.42683
194280.0000    1.95178
194320.0000    2.56166
194360.0000    1.99237
194400.0000    1.51396
194440.0000    2.24258
194480.0000    1.87874
194520.0000    2.26278
194560.0000    2.58665
194600.0000    2.55377
194640.0000    2.89375
194680.0000    2.61333
194720.0000    2.57847
194760.0000    2.15550
194800.0000    2.82017
194840.0000    2.57350
194880.0000    1.84536
194920.0000    1.91832
194960.0000    1.52342
195000.0000    2.01908
195040.0000    2.24840
195080.0000    1.98519
195120.0000    1.72647
195160.0000    1.81696
195200.0000    2.35284
195240.0000    2.23665
195280.0000    1.67651
195320.0000    2.40969
195360.0000    2.30801
195400.0000    1.58978
195440.0000    1.59512
195480.0000    0.73511
195520.0000    1.49134
195560.0000    1.80671
195600.0000    1.57484
195640.0000    1.31711
195680.0000    1.46190
195720.0000    0.89574
195760.0000    1.60586
195800.0000    1.01543
195840.0000    1.66607
195880.0000    0.56547
195920.0000    0.68321
195960.0000    1.36962
196000.0000    1.86987
196040.0000    1.45447
196080.0000    1.68572
196120.0000    1.58993
196160.0000    1.84992
196200.0000    1.84588
196240.0000    1.91276
196280.0000    2.10387
196320.0000    1.81753
196360.0000    1.55284
196400.0000    1.89332
196440.0000    2.17247
196480.0000    2.23085
196520.0000    2.14437
196560.0000    2.16322
196600.0000    1.92038
196640.0000    2.34498
196680.0000    2.15681
196720.0000    1.94100
196760.0000    1.94680
196800.0000    2.37647
196840.0000    2.08977
196880.0000    1.85287
196920.0000    1.90292
196960.0000    2.94097
197000.0000    1.58140
197040.0000    1.40323
197080.0000    2.35038
197120.0000    2.02507
197160.0000    1.95978
197200.0000    1.49684
197240.0000    1.85682
197280.0000    1.80310
197320.0000    1.54872
197360.0000    2.10131
197400.0000    1.20420
197440.0000    2.64936
197480.0000    1.84328
197520.0000    0.54993
197560.0000    2.26285
197600.0000    1.79573
197640.0000    1.44800
197680.0000    1.36495
197720.0000    1.69235
197760.0000    1.06645
197800.0000    1.84684
197840.0000    1.55691
197880.0000    1.78707
197920.0000    1.20994
197960.0000    2.04788
198000.0000    1.72338
198040.0000    1.59661
198080.0000    2.17061
198120.0000    1.86981
198160.0000    1.11473
198200.0000    1.37029
198240.0000    1.30892
198280.0000    1.43388
198320.0000    1.29887
198360.0000    1.79800
198400.0000    2.45445
198440.0000    2.12670
198480.0000    2.01452
198520.0000    2.24822
198560.0000    2.39990
198600.0000    1.35658
198640.0000    2.05496
198680.0000    1.78308
198720.0000    2.38685
198760.0000    2.21197
198800.0000    1.65333
198840.0000    2.17882
198880.0000    1.35356
198920.0000    1.89891
198960.0000    1.74150
199000.0000    1.95158
199040.0000    0.67774
199080.0000    1.77969
199120.0000    0.91932
199160.0000    1.44493
199200.0000    1.35703
199240.0000    1.11857
199280.0000    1.68162
199320.0000    1.72338
199360.0000    0.75860
199400.0000    1.86228
199440.0000    1.91080
199480.0000    1.32634
199520.0000    1.71391
199560.0000    0.93213
199600.0000    2.11393
199640.0000    0.64731
199680.0000    1.49429
199720.0000    2.11046
199760.0000    1.76285
199800.0000    1.57876
199840.0000    1.32439
199880.0000    1.44576
199920.0000    1.34700
199960.0000    1.60098
200000.0000    1.72860
200040.0000    1.45207
200080.0000    2.18989
200120.0000    2.26593
200160.0000    0.97274
200200.0000    1.60745
200240.0000    1.22591
200280.0000    1.92663
200320.0000    1.57404
200360.0000    1.35463
200400.0000    1.91698
200440.0000    2.17299
200480.0000    1.68960
200520.0000    1.31519
200560.0000    1.86401
200600.0000    1.46057
200640.0000    1.87889
200680.0000    2.03714
200720.0000    1.57556
200760.0000    1.71491
200800.0000    1.33356
200840.0000    0.78555
200880.0000    1.65557
200920.0000    1.84287
200960.0000    1.98185
201000.0000    2.12181
201040.0000    2.13270
201080.0000    2.41686
201120.0000    2.94729
201160.0000    1.66654
201200.0000    2.53560
201240.0000    2.31028
201280.0000    2.92297
201320.0000    2.38155
201360.0000    1.85635
201400.0000    2.61077
201440.0000    2.51948
201480.0000    2.57722
201520.0000    2.29439
201560.0000    2.59374
201600.0000    1.84077
201640.0000    2.60612
201680.0000    2.40588
201720.0000    2.79930
201760.0000    2.36742
201800.0000    1.92965
201840.0000    2.34960
201880.0000    2.22444
201920.0000    1.72203
201960.0000    2.33175
202000.0000    2.81714
202040.0000    1.92903
202080.0000    1.65941
202120.0000    1.62845
202160.0000    2.72052
202200.0000    2.65141
202240.0000    2.24771
202280.0000    2.65751
202320.0000    3.03719
202360.0000    2.47678
202400.0000    3.24095
202440.0000    2.93385
202480.0000    2.07831
202520.0000    2.26743
202560.0000    1.32396
202600.0000    2.14118
202640.0000    1.35808
202680.0000    1.74822
202720.0000    2.07926
202760.0000    1.52816
202800.0000    1.28257
202840.0000    1.17119
202880.0000    1.96857
202920.0000    2.34101
202960.0000    2.07680
203000.0000    2.28813
203040.0000    2.65134
203080.0000    2.37130
203120.0000    2.33630
203160.0000    2.42736
203200.0000    2.52006
203240.0000    2.56199
203280.0000    2.82949
203320.0000    1.72038
203360.0000    2.53731
203400.0000    2.02385
203440.0000    2.52659
203480.0000    1.87941
203520.0000    2.43649
203560.0000    2.81729
203600.0000    2.94496
203640.0000    2.64781
203680.0000    2.58799
203720.0000    2.05421
203760.0000    2.06945
203800.0000    2.38722
203840.0000    2.49625
203880.0000    2.92275
203920.0000    2.86963
203960.0000    2.67969
204000.0000    3.61944
204040.0000    2.10200
204080.0000    2.50043
204120.0000    3.37219
204160.0000    2.43059
204200.0000    2.48521
204240.0000    2.03639
204280.0000    2.62557
204320.0000    2.51510
204360.0000    2.10656
204400.0000    2.46622
204440.0000    2.15095
204480.0000    2.73514
204520.0000    2.46633
204560.0000    2.70816
204600.0000    2.76161
204640.0000    1.94759
204680.0000    1.93070
204720.0000    2.23665
204760.0000    2.29298
204800.0000    2.12352
204840.0000    1.64171
204880.0000    2.37988
204920.0000    2.28591
204960.0000    1.87885
205000.0000    2.21302
205040.0000    2.37107
205080.0000    1.85825
205120.0000    2.15929
205160.0000    2.61721
205200.0000    2.38905
205240.0000    2.62182
205280.0000    2.75986
205320.0000    2.03513
205360.0000    2.90510
205400.0000    2.65679
205440.0000    2.57657
205480.0000    3.04804
205520.0000    1.86684
205560.0000    1.81463
205600.0000    2.25076
205640.0000    2.42691
205680.0000    2.59117
205720.0000    2.43582
205760.0000    2.16762
205800.0000    1.91378
205840.0000    1.96692
205880.0000    2.12657
205920.0000    1.46434
205960.0000    2.45928
206000.0000    2.77951
206040.0000    1.74036
206080.0000    2.05754
206120.0000    2.07585
206160.0000    2.48177
206200.0000    2.26733
206240.0000    1.96736
206280.0000    1.26787
206320.0000    2.89002
206360.0000    2.15871
206400.0000    2.18787
206440.0000    2.18806
206480.0000    1.79985
206520.0000    2.78759
206560.0000    1.80812
206600.0000    1.57362
206640.0000    2.46489
206680.0000    2.98803
206720.0000    2.93244
206760.0000    3.05513
206800.0000    1.79815
206840.0000    2.12809
206880.0000    2.94691
206920.0000    3.60540
206960.0000    3.18437
207000.0000    3.01155
207040.0000    2.20184
207080.0000    2.82838
207120.0000    3.17820
207160.0000    3.02709
207200.0000    3.27123
207240.0000    2.07328
207280.0000    2.45314
207320.0000    2.58632
207360.0000    1.97848
207400.0000    2.30127
207440.0000    2.55104
207480.0000    2.93199
207520.0000    2.91010
207560.0000    2.51777
207600.0000    1.89843
207640.0000    2.49366
207680.0000    2.50763
207720.0000    2.41946
207760.0000    1.91723
207800.0000    2.52174
207840.0000    2.85716
207880.0000    2.56104
207920.0000    2.70190
207960.0000    2.94456
208000.0000    2.46478
208040.0000    2.17644
208080.0000    2.18340
208120.0000    2.26183
208160.0000    2.76969
208200.0000    2.79200
208240.0000    3.08369
208280.0000    2.96058
208320.0000    1.59765
208360.0000    1.70172
208400.0000    1.69132
208440.0000    2.34852
208480.0000    1.46695
208520.0000    2.31471
208560.0000    2.10149
208600.0000    3.11313
208640.0000    2.86980
208680.0000    2.36244
208720.0000    2.56861
208760.0000    2.19115
208800.0000    2.92411
208840.0000    2.14936
208880.0000    2.16872
208920.0000    2.30843
208960.0000    1.86682
209000.0000    1.87151
209040.0000    2.42138
209080.0000    1.84449
209120.0000    1.98502
209160.0000    2.35888
209200.0000    2.03210
209240.0000    2.45307
209280.0000    2.31425
209320.0000    1.86653
209360.0000    2.39063
209400.0000    2.75910
209440.0000    2.83295
209480.0000    2.06109
209520.0000    2.38156
209560.0000    2.46670
209600.0000    2.30922
209640.0000    3.14858
209680.0000    2.32863
209720.0000    1.14082
209760.0000    2.47331
209800.0000    2.22793
209840.0000    2.41695
209880.0000    1.72525
209920.0000    2.64293
209960.0000    2.40501
210000.0000    2.28809
210040.0000    2.39569
210080.0000    2.70519
210120.0000    2.88951
210160.0000    2.65563
210200.0000    2.33099
210240.0000    2.03785
210280.0000    3.36171
210320.0000    3.07183
210360.0000    2.45980
210400.0000    2.74914
210440.0000    2.15108
210480.0000    2.99429
210520.0000    2.44431
210560.0000    2.34939
210600.0000    2.14705
210640.0000    2.12981
210680.0000    2.41838
210720.0000    2.16450
210760.0000    2.69231
210800.0000    2.53615
210840.0000    2.20239
210880.0000    2.30976
210920.0000    2.46305
210960.0000    2.18235
211000.0000    1.76825
211040.0000    2.77163
211080.0000    2.45695
211120.0000    1.76688
211160.0000    1.61443
211200.0000    2.55545
211240.0000    2.37737
211280.0000    1.88445
211320.0000    1.92397
211360.0000    1.78378
211400.0000    1.96536
211440.0000    2.39310
211480.0000    1.79498
211520.0000    2.40904
211560.0000    2.85160
211600.0000    1.74886
211640.0000    2.35625
211680.0000    2.68850
211720.0000    2.65746
211760.0000    2.44692
211800.0000    2.09220
211840.0000    2.10404
211880.0000    2.32217
211920.0000    1.53014
211960.0000    1.70104
212000.0000    1.99984
212040.0000    2.35851
212080.0000    2.20299
212120.0000    2.12997
212160.0000    2.59577
212200.0000    2.68808
212240.0000    3.20131
212280.0000    3.27351
212320.0000    3.11432
212360.0000    2.73352
212400.0000    2.37412
212440.0000    2.94501
212480.0000    2.77881
212520.0000    2.94314
212560.0000    2.17483
212600.0000    1.98996
212640.0000    2.04925
212680.0000    2.32081
212720.0000    2.51730
212760.0000    2.04378
212800.0000    1.98831
212840.0000    2.15845
212880.0000    2.81818
212920.0000    2.51163
212960.0000    2.66490
213000.0000    1.98942
213040.0000    2.28407
213080.0000    2.71952
213120.0000    2.77637
213160.0000    2.74743
213200.0000    3.11713
213240.0000    2.39413
213280.0000    2.08628
213320.0000    2.24256
213360.0000    2.47762
213400.0000    2.24713
213440.0000    2.18836
213480.0000    1.89427
213520.0000    1.87113
213560.0000    1.85909
213600.0000    2.77188
213640.0000    1.83655
213680.0000    1.54614
213720.0000    2.68941
213760.0000    2.67083
213800.0000    2.12303
213840.0000    2.40776
213880.0000    2.19785
213920.0000    1.67363
213960.0000    2.27368
214000.0000    2.97015
214040.0000    2.60682
214080.0000    2.10005
214120.0000    1.84763
214160.0000    2.43860
214200.0000    2.46393
214240.0000    2.33486
214280.0000    2.66239
214320.0000    2.22446
214360.0000    1.64478
214400.0000    1.50982
214440.0000    2.63553
214480.0000    1.75884
214520.0000    2.26732
214560.0000    2.15965
214600.0000    2.21451
214640.0000    2.47074
214680.0000    2.87232
214720.0000    2.73072
214760.0000    2.54226
214800.0000    1.87408
214840.0000    2.60396
214880.0000    2.66256
214920.0000    3.07034
214960.0000    2.50475
215000.0000    2.42359
215040.0000    2.62241
215080.0000    2.64735
215120.0000    2.70395
215160.0000    2.54266
215200.0000    2.60663
215240.0000    2.48772
215280.0000    1.62214
215320.0000    2.22363
215360.0000    2.33867
215400.0000    2.54752
215440.0000    2.12608
215480.0000    2.46000
215520.0000    1.52390
215560.0000    2.33583
215600.0000    2.33853
215640.0000    2.52644
215680.0000    2.34501
215720.0000    2.45841
215760.0000    2.72951
215800.0000    2.60896
215840.0000    2.78129
215880.0000    2.35223
215920.0000    2.72010
215960.0000    2.99391
216000.0000    2.64785
216040.0000    2.16988
216080.0000    1.92050
216120.0000    1.96313
216160.0000    2.23232
216200.0000    2.25885
216240.0000    2.87747
216280.0000    2.00508
216320.0000    2.44434
216360.0000    2.24332
216400.0000    2.44986
216440.0000    2.31421
216480.0000    2.61951
216520.0000    2.18807
216560.0000    1.75269
216600.0000    2.11353
216640.0000    2.26202
216680.0000    2.07864
216720.0000    1.82083
216760.0000    2.28039
216800.0000    2.28499
216840.0000    2.38053
216880.0000    2.70607
216920.0000    1.89994
216960.0000    2.47305
217000.0000    1.97058
217040.0000    1.72328
217080.0000    1.62868
217120.0000    2.51115
217160.0000    2.30200
217200.0000    2.20482
217240.0000    2.25800
217280.0000    2.34344
217320.0000    2.32737
217360.0000    2.43598
217400.0000    2.97642
217440.0000    2.30404
217480.0000    2.73037
217520.0000    2.94013
217560.0000    2.66726
217600.0000    2.27669
217640.0000    1.61331
217680.0000    1.20337
217720.0000    2.52664
217760.0000    1.95978
217800.0000    1.61219
217840.0000    1.83552
217880.0000    1.31678
217920.0000    1.67264
217960.0000    1.51984
218000.0000    1.48485
218040.0000    2.31728
218080.0000    2.47857
218120.0000    1.66309
218160.0000    1.87274
218200.0000    1.86083
218240.0000    1.91823
218280.0000    1.92328
218320.0000    2.22046
218360.0000    2.18893
218400.0000    2.51830
218440.0000    2.61970
218480.0000    2.51637
218520.0000    1.98075
218560.0000    2.38946
218600.0000    2.60988
218640.0000    2.15110
218680.0000    3.13292
218720.0000    2.75136
218760.0000    2.40517
218800.0000    2.20514
218840.0000    2.57197
218880.0000    2.17448
218920.0000    2.90455
218960.0000    2.10121
219000.0000    1.92256
219040.0000    2.34144
219080.0000    2.87638
219120.0000    3.02113
219160.0000    2.64576
219200.0000    2.73154
219240.0000    1.78364
219280.0000    2.37214
219320.0000    2.74826
219360.0000    2.35267
219400.0000    2.32936
219440.0000    1.33177
219480.0000    1.13583
219520.0000    2.39582
219560.0000    1.98154
219600.0000    2.09937
219640.0000    2.64097
219680.0000    2.48513
219720.0000    2.27121
219760.0000    2.16729
219800.0000    2.19688
219840.0000    2.02018
219880.0000    2.00898
219920.0000    2.30105
219960.0000    1.81417
220000.0000    1.53454
220040.0000    1.87839
220080.0000    2.22343
220120.0000    2.34404
220160.0000    1.77825
220200.0000    2.26447
220240.0000    2.20494
220280.0000    1.85614
220320.0000    2.04823
220360.0000    2.04133
220400.0000    2.18315
220440.0000    2.56778
220480.0000    2.78473
220520.0000    2.46098
220560.0000    1.91020
220600.0000    2.77004
220640.0000    1.84669
220680.0000    1.72336
220720.0000    2.38820
220760.0000    2.34906
220800.0000    1.78451
220840.0000    1.57826
220880.0000    2.06872
220920.0000    1.82641
220960.0000    2.29687
221000.0000    2.25547
221040.0000    2.24313
221080.0000    1.82604
221120.0000    1.50232
221160.0000    1.74982
221200.0000    3.00995
221240.0000    1.39641
221280.0000    1.71599
221320.0000    1.76725
221360.0000    2.23177
221400.0000    2.09344
221440.0000    1.35754
221480.0000    1.74363
221520.0000    1.60314
221560.0000    1.52754
221600.0000    1.81511
221640.0000    1.64413
221680.0000    1.81354
221720.0000    2.05171
221760.0000    1.60693
221800.0000    1.61124
221840.0000    2.34623
221880.0000    2.29374
221920.0000    2.21359
221960.0000    1.68937
222000.0000    2.14969
222040.0000    2.51992
222080.0000    1.67970
222120.0000    1.82219
222160.0000    2.62820
222200.0000    1.63345
222240.0000    2.33182
222280.0000    2.25796
222320.0000    1.87487
222360.0000    1.98744
222400.0000    1.76615
222440.0000    2.28691
222480.0000    2.03113
222520.0000    2.45963
222560.0000    2.01626
222600.0000    2.10018
222640.0000    2.27867
222680.0000    2.40512
222720.0000    2.31575
222760.0000    1.38842
222800.0000    2.37386
222840.0000    1.95608
222880.0000    1.90426
222920.0000    2.54907
222960.0000    2.91055
223000.0000    2.80479
223040.0000    2.87923
223080.0000    2.46730
223120.0000    2.54849
223160.0000    2.18628
223200.0000    2.68964
223240.0000    2.15214
223280.0000    2.31551
223320.0000    1.82195
223360.0000    1.76176
223400.0000    2.36122
223440.0000    1.89440
223480.0000    1.89197
223520.0000    2.22156
223560.0000    2.17284
223600.0000    2.55086
223640.0000    2.08637
223680.0000    2.54592
223720.0000    2.65180
223760.0000    3.37722
223800.0000    1.82535
223840.0000    2.09206
223880.0000    2.01999
223920.0000    2.08042
223960.0000    2.78060
224000.0000    1.56200
224040.0000    1.77031
224080.0000    2.21401
224120.0000    3.03796
224160.0000    2.71298
224200.0000    2.62100
224240.0000    2.40675
224280.0000    2.76826
224320.0000    2.26280
224360.0000    2.41279
224400.0000    2.11368
224440.0000    2.24759
224480.0000    1.82891
224520.0000    1.71853
224560.0000    2.55275
224600.0000    2.88796
224640.0000    2.43575
224680.0000    2.50311
224720.0000    1.50221
224760.0000    1.78942
224800.0000    2.49416
224840.0000    2.09185
224880.0000    2.33420
224920.0000    2.21392
224960.0000    2.72151
225000.0000    2.23883
225040.0000    2.60490
225080.0000    2.08592
225120.0000    2.09883
225160.0000    2.66683
225200.0000    2.18142
225240.0000    2.00709
225280.0000    2.19034
225320.0000    2.17922
225360.0000    2.79241
225400.0000    2.49771
225440.0000    2.05722
225480.0000    2.28271
225520.0000    2.14574
225560.0000    2.19960
225600.0000    2.67986
225640.0000    2.04732
225680.0000    1.79136
225720.0000    2.76317
225760.0000    2.60115
225800.0000    1.98807
225840.0000    1.99631
225880.0000    2.62716
225920.0000    2.43420
225960.0000    2.18913
226000.0000    1.31376
226040.0000    2.29944
226080.0000    2.15275
226120.0000    2.79667
226160.0000    2.31683
226200.0000    1.68470
226240.0000    1.83137
226280.0000    2.01372
226320.0000    2.05843
226360.0000    2.35589
226400.0000    1.27070
226440.0000    2.66116
226480.0000    1.72305
226520.0000    1.68399
226560.0000    1.95664
226600.0000    1.74140
226640.0000    1.94612
226680.0000    1.67416
226720.0000    1.53723
226760.0000    1.69637
226800.0000    1.46865
226840.0000    1.89405
226880.0000    2.51122
226920.0000    2.36459
226960.0000    0.72085
227000.0000    1.53037
227040.0000    1.70042
227080.0000    2.13158
227120.0000    1.53317
227160.0000    1.36162
227200.0000    1.60654
227240.0000    2.13241
227280.0000    2.00019
227320.0000    2.24331
227360.0000    2.01094
227400.0000    1.31256
227440.0000    1.85750
227480.0000    1.40463
227520.0000    2.19142
227560.0000    1.78749
227600.0000    2.44055
227640.0000    1.27820
227680.0000    1.00566
227720.0000    1.85080
227760.0000    1.91619
227800.0000    1.25600
227840.0000    1.59812
227880.0000    0.98230
227920.0000    1.19713
227960.0000    1.46167
228000.0000    1.20417
228040.0000    1.45685
228080.0000    1.72718
228120.0000    1.80114
228160.0000    1.79441
228200.0000    1.68108
228240.0000    1.37837
228280.0000    0.86361
228320.0000    1.66634
228360.0000    1.66833
228400.0000    1.99352
228440.0000    1.91982
228480.0000    2.20499
228520.0000    2.02367
228560.0000    1.72930
228600.0000    1.89029
228640.0000    2.03819
228680.0000    2.56308
228720.0000    1.67544
228760.0000    1.59016
228800.0000    2.07441
228840.0000    2.11777
228880.0000    1.67259
228920.0000    1.93591
228960.0000    2.03616
229000.0000    1.30166
229040.0000    1.64834
229080.0000    1.93364
229120.0000    2.06135
229160.0000    1.59182
229200.0000    2.19304
229240.0000    1.62124
229280.0000    2.72167
229320.0000    2.20868
229360.0000    2.14390
229400.0000    1.98039
229440.0000    1.41165
229480.0000    1.96146
229520.0000    1.83908
229560.0000    1.95250
229600.0000    1.65972
229640.0000    1.46478
229680.0000    1.95322
229720.0000    1.79453
229760.0000    1.29931
229800.0000    1.07132
229840.0000    1.79709
229880.0000    1.34251
229920.0000    0.72188
229960.0000    0.73995
230000.0000    0.91806
230040.0000    0.75428
230080.0000    1.12422
230120.0000    1.80035
230160.0000    1.51913
230200.0000    2.03215
230240.0000    1.29760
230280.0000    1.51682
230320.0000    1.80270
230360.0000    1.28995
230400.0000    2.08096
230440.0000    0.99497
230480.0000    1.21655
230520.0000    1.68407
230560.0000    1.63325
230600.0000    2.27902
230640.0000    1.91861
230680.0000    1.45352
230720.0000    2.25631
230760.0000    2.21594
230800.0000    1.73975
230840.0000    2.09621
230880.0000    1.60439
230920.0000    1.92892
230960.0000    1.67628
231000.0000    1.69841
231040.0000    1.30683
231080.0000    1.54875
231120.0000    1.55347
231160.0000    1.88004
231200.0000    0.96205
231240.0000    1.29236
231280.0000    0.74001
231320.0000    1.51951
231360.0000    1.44797
231400.0000    1.22165
231440.0000    1.04994
231480.0000    0.67457
231520.0000    1.45379
231560.0000    1.03526
231600.0000    0.65173
231640.0000    1.69724
231680.0000    3.03506
231720.0000    1.90860
231760.0000    1.44303
231800.0000    1.22627
231840.0000    2.40438
231880.0000    1.97965
231920.0000    2.26755
231960.0000    1.38425
232000.0000    1.48464
232040.0000    1.03128
232080.0000    1.43573
232120.0000    1.03956
232160.0000    1.55147
232200.0000    0.90311
232240.0000    0.62680
232280.0000    1.97177
232320.0000    1.84156
232360.0000    1.24767
232400.0000    1.19373
232440.0000    1.38063
232480.0000    1.78184
232520.0000    1.91960
232560.0000    2.71820
232600.0000    1.75371
232640.0000    2.30476
232680.0000    1.40829
232720.0000    1.23177
232760.0000    1.93869
232800.0000    2.42886
232840.0000    2.02870
232880.0000    1.91772
232920.0000    1.72941
232960.0000    1.28386
233000.0000    1.76242
233040.0000    1.52261
233080.0000    1.39702
233120.0000    1.63288
233160.0000    1.99316
233200.0000    2.24349
233240.0000    2.12662
233280.0000    2.71154
233320.0000    1.24624
233360.0000    2.07705
233400.0000    1.88931
233440.0000    1.59903
233480.0000    1.73085
233520.0000    2.03004
233560.0000    1.41259
233600.0000    1.56497
233640.0000    1.61733
233680.0000    1.53115
233720.0000    1.59625
233760.0000    1.44734
233800.0000    2.35478
233840.0000    2.43373
233880.0000    2.72959
233920.0000    2.33035
233960.0000    1.97679
234000.0000    2.35990
234040.0000    1.83637
234080.0000    1.84036
234120.0000    1.49302
234160.0000    1.80264
234200.0000    1.67889
234240.0000    1.56753
234280.0000    1.62369
234320.0000    1.34628
234360.0000    1.80130
234400.0000    1.33423
234440.0000    1.28785
234480.0000    1.48478
234520.0000    2.64775
234560.0000    3.00013
234600.0000    2.47338
234640.0000    2.21294
234680.0000    2.51134
234720.0000    1.68673
234760.0000    0.74866
234800.0000    1.51921
234840.0000    1.39847
234880.0000    1.65146
234920.0000    2.27799
234960.0000    1.62906
235000.0000    1.51253
235040.0000    2.03139
235080.0000    1.76132
235120.0000    1.42458
235160.0000    1.99705
235200.0000    2.33691
235240.0000    1.90560
235280.0000    1.79593
235320.0000    2.39744
235360.0000    3.01282
235400.0000    2.67624
235440.0000    2.00410
235480.0000    2.62997
235520.0000    2.22302
235560.0000    2.43439
235600.0000    2.33815
235640.0000    1.73058
235680.0000    0.98339
235720.0000    1.82981
235760.0000    1.42291
235800.0000    2.47943
235840.0000    2.24870
235880.0000    2.09511
235920.0000    1.09552
235960.0000    1.85314
236000.0000    1.70411
236040.0000    1.50111
236080.0000    1.99634
236120.0000    2.04874
236160.0000    1.80449
236200.0000    2.21981
236240.0000    1.17032
236280.0000    0.75939
236320.0000    1.41365
236360.0000    1.55530
236400.0000    1.48794
236440.0000    1.61728
236480.0000    1.25726
236520.0000    2.24819
236560.0000    2.14846
236600.0000    2.12778
236640.0000    1.99446
236680.0000    1.64021
236720.0000    1.63235
236760.0000    1.67566
236800.0000    1.81371
236840.0000    2.66430
236880.0000    1.98035
236920.0000    1.49157
236960.0000    2.21812
237000.0000    1.69453
237040.0000    1.93119
237080.0000    1.52589
237120.0000    0.83021
237160.0000    1.80137
237200.0000    2.26812
237240.0000    2.47975
237280.0000    1.68878
237320.0000    2.68200
237360.0000    1.97830
237400.0000    2.02673
237440.0000    1.90122
237480.0000    1.93586
237520.0000    2.23357
237560.0000    1.72857
237600.0000    2.26437
237640.0000    2.86441
237680.0000    2.76799
237720.0000    2.73957
237760.0000    2.76892
237800.0000    2.66347
237840.0000    2.48297
237880.0000    1.65974
237920.0000    2.97627
237960.0000    2.70010
238000.0000    2.31787
238040.0000    3.05938
238080.0000    2.08277
238120.0000    2.23567
238160.0000    2.40529
238200.0000    1.96956
238240.0000    2.32347
238280.0000    2.62411
238320.0000    2.31718
238360.0000    2.04303
238400.0000    2.90350
238440.0000    2.26366
238480.0000    2.66848
238520.0000    1.83387
238560.0000    2.37837
238600.0000    1.17580
238640.0000    1.28970
238680.0000    2.45375
238720.0000    2.84198
238760.0000    2.58482
238800.0000    1.97940
238840.0000    2.28395
238880.0000    2.31175
238920.0000    2.78543
238960.0000    2.50424
239000.0000    2.02392
239040.0000    2.57924
239080.0000    2.26133
239120.0000    1.78643
239160.0000    1.55192
239200.0000    1.57941
239240.0000    1.45844
239280.0000    1.66751
239320.0000    1.30934
239360.0000    1.65580
239400.0000    2.25225
239440.0000    1.99178
239480.0000    1.71858
239520.0000    2.25882
239560.0000    0.67739
239600.0000    2.34364
239640.0000    2.26898
239680.0000    2.05711
239720.0000    1.24205
239760.0000    1.17718
239800.0000    1.00612
239840.0000    1.19175
239880.0000    1.62424
239920.0000    2.20043
239960.0000    1.48813
240000.0000    1.41217
240040.0000    0.78748
240080.0000    2.46861
240120.0000    2.36659
240160.0000    2.27850
240200.0000    2.21425
240240.0000    3.04120
240280.0000    2.16543
240320.0000    1.95090
240360.0000    2.00331
240400.0000    2.43205
240440.0000    2.38515
240480.0000    2.14024
240520.0000    2.79771
240560.0000    2.31265
240600.0000    2.35181
240640.0000    2.11846
240680.0000    1.70223
240720.0000    2.10937
240760.0000    1.98268
240800.0000    2.50394
240840.0000    1.12488
240880.0000    1.52303
240920.0000    2.38587
240960.0000    1.66801
241000.0000    1.95401
241040.0000    1.57470
241080.0000    1.03847
241120.0000    1.04359
241160.0000    1.82340
241200.0000    1.96159
241240.0000    1.91094
241280.0000    1.17882
241320.0000    1.43797
241360.0000    0.80291
241400.0000    1.40477
241440.0000    0.98525
241480.0000    1.64420
241520.0000    1.01820
241560.0000    1.20785
241600.0000    2.46479
241640.0000    1.18242
241680.0000    0.75994
241720.0000    0.81543
241760.0000    1.60092
241800.0000    1.92483
241840.0000    1.51626
241880.0000    1.89437
241920.0000    1.68553
241960.0000    1.86247
242000.0000    0.80867
242040.0000    0.94143
242080.0000    1.61947
242120.0000    0.45117
242160.0000    1.47871
242200.0000    0.79638
242240.0000    0.13226
242280.0000   -0.25411
242320.0000    1.56117
242360.0000    1.20907
242400.0000    0.37016
242440.0000    1.30841
242480.0000    1.49392
242520.0000    1.26054
242560.0000    0.74267
242600.0000    1.10913
242640.0000    1.22951
242680.0000    1.32775
242720.0000    0.73170
242760.0000    1.31935
242800.0000    1.50016
242840.0000    1.22998
242880.0000    1.57761
242920.0000    1.20351
242960.0000    1.53063
243000.0000    0.89818
243040.0000    1.64293
243080.0000    1.20516
243120.0000    1.09767
243160.0000    2.01724
243200.0000    1.92160
243240.0000    1.67315
243280.0000    2.73280
243320.0000    1.67680
243360.0000    1.66213
243400.0000    0.95104
243440.0000    1.64756
243480.0000    2.19126
243520.0000    2.00869
243560.0000    2.12054
243600.0000    1.32931
243640.0000    0.93248
243680.0000    1.09931
243720.0000    1.12960
243760.0000    0.34970
243800.0000    0.09398
243840.0000    0.94281
243880.0000   -0.09518
243920.0000    0.01262
243960.0000   -0.17578
244000.0000    0.11198
244040.0000    0.81269
244080.0000    0.57096
244120.0000    1.57649
244160.0000    1.44904
244200.0000    1.03060
244240.0000    1.14736
244280.0000    1.85035
244320.0000    1.29277
244360.0000    1.45406
244400.0000    0.46079
244440.0000    0.73068
244480.0000    0.75407
244520.0000    0.12372
244560.0000    0.91584
244600.0000    0.21072
244640.0000    0.25349
244680.0000    0.41258
244720.0000    0.61608
244760.0000    0.06171
244800.0000    0.02231
244840.0000    0.06404
244880.0000   -0.00814
244920.0000    0.63646
244960.0000    0.39951
245000.0000   -0.16067
245040.0000   -0.20962
245080.0000    1.17636
245120.0000    1.24518
245160.0000    0.40179
245200.0000    0.38340
245240.0000    0.54627
245280.0000    0.54690
245320.0000   -0.18419
245360.0000   -0.03445
245400.0000    0.27958
245440.0000   -0.40747
245480.0000    0.39486
245520.0000    0.46732
245560.0000    0.34951
245600.0000    0.00975
245640.0000   -0.43045
245680.0000    0.04132
245720.0000   -0.40695
245760.0000    0.52722
245800.0000    0.68994
245840.0000    0.99741
245880.0000   -0.11357
245920.0000   -0.79700
245960.0000   -0.00446
246000.0000   -0.83405
246040.0000   -0.98843
246080.0000   -1.05522
246120.0000   -1.16429
246160.0000   -1.38229
246200.0000   -1.07843
246240.0000   -1.76157
246280.0000   -0.88793
246320.0000   -0.79438
246360.0000    0.15486
246400.0000    0.07843
246440.0000    0.29239
246480.0000   -0.26158
246520.0000    0.41498
246560.0000   -0.42312
246600.0000    0.03830
246640.0000   -0.43929
246680.0000   -0.11123
246720.0000    0.57972
246760.0000    0.87399
246800.0000   -0.55394
246840.0000    0.55664
246880.0000    0.98219
246920.0000    1.12592
246960.0000    0.84199
247000.0000    0.65365
247040.0000    1.18041
247080.0000    0.63865
247120.0000    0.62626
247160.0000    0.22039
247200.0000    1.05422
247240.0000    0.50052
247280.0000   -0.11791
247320.0000    0.89945
247360.0000    0.69726
247400.0000    0.82850
247440.0000    0.77149
247480.0000    1.03935
247520.0000    0.79617
247560.0000    1.09485
247600.0000    0.53742
247640.0000    0.41726
247680.0000    0.10267
247720.0000    0.59711
247760.0000    1.27679
247800.0000    0.12280
247840.0000   -0.27706
247880.0000    0.01774
247920.0000   -0.09610
247960.0000   -0.02961
248000.0000   -0.53376
248040.0000    0.44498
248080.0000    0.19704
248120.0000   -0.62316
248160.0000   -0.07393
248200.0000    0.00312
248240.0000   -0.54754
248280.0000   -0.48254
248320.0000    0.47563
248360.0000    0.38715
248400.0000    0.31600
248440.0000    0.22416
248480.0000   -0.05101
248520.0000    1.04109
248560.0000    0.77621
248600.0000    0.63044
248640.0000   -0.09817
248680.0000   -0.46871
248720.0000    0.20939
248760.0000    0.33310
248800.0000    1.64147
248840.0000    0.10053
248880.0000    0.31588
248920.0000    0.58360
248960.0000    0.81224
249000.0000    1.48682
249040.0000    0.61518
249080.0000    0.92498
249120.0000    1.23567
249160.0000    0.96582
249200.0000    0.06237
249240.0000    0.35045
249280.0000    0.67529
249320.0000    1.62615
249360.0000    1.46492
249400.0000    0.89223
249440.0000    0.33325
249480.0000    0.77254
249520.0000    1.53486
249560.0000    0.08166
249600.0000    0.31934
249640.0000    0.37435
249680.0000    1.33338
249720.0000    0.81085
249760.0000    0.15646
249800.0000    0.33541
249840.0000    0.31441
249880.0000    0.15501
249920.0000    0.27350
249960.0000   -0.01084
250000.0000    0.05859
250040.0000    1.17882
250080.0000    0.09651
250120.0000    0.57648
250160.0000    0.26009
250200.0000    0.85794
250240.0000    0.24033
250280.0000    1.06670
250320.0000    0.68873
250360.0000    0.88447
250400.0000    0.72721
250440.0000   -0.05626
250480.0000   -0.40666
250520.0000   -0.12239
250560.0000    0.87825
250600.0000    0.24637
250640.0000    0.30044
250680.0000   -0.42585
250720.0000    0.47421
250760.0000    0.10197
250800.0000   -0.17815
250840.0000   -0.07408
250880.0000    0.72511
250920.0000    0.25379
250960.0000    0.67005
251000.0000    0.61323
251040.0000    0.14498
251080.0000    0.30253
251120.0000    1.01102
251160.0000    1.21745
251200.0000    1.33343
251240.0000    0.77573
251280.0000    0.69712
251320.0000    1.94324
251360.0000    1.18768
251400.0000    1.07614
251440.0000    0.84661
251480.0000    0.57695
251520.0000    0.09139
251560.0000    0.24101
251600.0000   -0.28262
251640.0000   -0.39188
251680.0000    0.30107
251720.0000   -0.27294
251760.0000    0.10338
251800.0000    0.34586
251840.0000    0.01006
251880.0000    0.49951
251920.0000   -0.02202
251960.0000    0.56505
252000.0000   -0.06865
252040.0000    0.51304
252080.0000   -0.03763
252120.0000    0.54623
252160.0000    0.46061
252200.0000    0.72645
252240.0000    1.02261
252280.0000    0.94853
252320.0000    0.53887
252360.0000    1.61983
252400.0000    1.15810
252440.0000    1.15164
252480.0000    1.17019
252520.0000    0.25367
252560.0000    0.29004
252600.0000   -0.03594
252640.0000    1.49741
252680.0000    1.17806
252720.0000    0.38308
252760.0000    1.16483
252800.0000    0.71529
252840.0000    0.79693
252880.0000    1.11944
252920.0000    0.60397
252960.0000    0.47267
253000.0000    0.68566
253040.0000   -0.01086
253080.0000    0.42319
253120.0000    0.18560
253160.0000    0.62685
253200.0000    0.14460
253240.0000    0.56000
253280.0000   -0.27954
253320.0000    0.73442
253360.0000    0.67400
253400.0000    0.14158
253440.0000    0.03471
253480.0000    0.60291
253520.0000    0.84655
253560.0000    1.12190
253600.0000    0.43504
253640.0000    0.95274
253680.0000    0.72532
253720.0000    0.40314
253760.0000   -0.44602
253800.0000    1.43307
253840.0000    1.61898
253880.0000    0.43232
253920.0000    1.29939
253960.0000    1.30649
254000.0000    0.96081
254040.0000    0.74306
254080.0000    1.56461
254120.0000    0.93627
254160.0000    0.19954
254200.0000    1.47423
254240.0000    0.52112
254280.0000    0.98617
254320.0000   -0.07162
254360.0000    1.16006
254400.0000    0.70526
254440.0000    0.38376
254480.0000    0.45572
254520.0000    0.58021
254560.0000   -0.32703
254600.0000    0.02676
254640.0000    0.17643
254680.0000    0.90775
254720.0000    0.02595
254760.0000   -0.19812
254800.0000   -0.64539
254840.0000   -0.89470
254880.0000   -0.46756
254920.0000   -0.70112
254960.0000   -0.02399
255000.0000   -0.25640
255040.0000   -0.12754
255080.0000    0.37757
255120.0000    0.58454
255160.0000    1.12498
255200.0000    0.46527
255240.0000    0.62622
255280.0000   -0.42233
255320.0000    0.27529
255360.0000   -0.32557
255400.0000    0.22084
255440.0000    1.12312
255480.0000    0.08312
255520.0000    0.38305
255560.0000    0.56689
255600.0000    0.73447
255640.0000    1.27361
255680.0000    0.35674
255720.0000    0.41577
255760.0000    0.90428
255800.0000    0.53488
255840.0000    1.36420
255880.0000    1.32546
255920.0000    0.52365
255960.0000    0.41959
256000.0000    1.65260
256040.0000    0.31124
256080.0000    1.67371
256120.0000    1.26573
256160.0000    1.26555
256200.0000    0.92758
256240.0000    1.10873
256280.0000    0.19291
256320.0000    1.29237
256360.0000    0.80383
256400.0000    0.66035
256440.0000    0.76446
256480.0000    1.16886
256520.0000    0.66567
256560.0000    1.35344
256600.0000    2.60917
256640.0000    1.53413
256680.0000    1.42480
256720.0000    1.43214
256760.0000    1.37084
256800.0000    1.12522
256840.0000   -0.26407
256880.0000    0.83714
256920.0000    0.39074
256960.0000    0.50517
257000.0000    0.12279
257040.0000    0.48836
257080.0000    0.04988
257120.0000    1.19093
257160.0000    0.91079
257200.0000    0.78321
257240.0000    0.69725
257280.0000    0.13480
257320.0000    0.20111
257360.0000    1.02392
257400.0000    0.94077
257440.0000    0.58659
257480.0000    1.62452
257520.0000    0.44835
257560.0000    0.86241
257600.0000    0.72230
257640.0000    1.22340
257680.0000    0.22393
257720.0000   -0.28800
257760.0000   -0.13641
257800.0000   -0.37393
257840.0000   -0.16600
257880.0000   -0.58393
257920.0000    0.14235
257960.0000   -0.39961
258000.0000    0.56884
258040.0000    0.65849
258080.0000    0.81725
258120.0000    0.05330
258160.0000    0.12669
258200.0000    0.22742
258240.0000    0.02741
258280.0000    0.53365
258320.0000    0.62871
258360.0000   -1.20004
258400.0000   -0.10637
258440.0000   -0.74322
258480.0000    0.41968
258520.0000   -0.31186
258560.0000    0.22911
258600.0000   -0.32901
258640.0000   -0.55165
258680.0000   -0.99267
258720.0000   -0.58571
258760.0000   -0.29538
258800.0000    0.45667
258840.0000   -0.48718
258880.0000   -0.19432
258920.0000   -0.08519
258960.0000   -0.50665
259000.0000   -0.24464
259040.0000    0.17786
259080.0000   -0.41303
259120.0000    0.32602
259160.0000    0.73615
259200.0000    0.38532
259240.0000    0.34411
259280.0000    0.61202
259320.0000    0.76250
259360.0000    1.73791
259400.0000    0.29456
259440.0000    0.75915
259480.0000    1.07803
259520.0000    0.17697
259560.0000   -0.20941
259600.0000    0.36033
259640.0000   -0.41524
259680.0000    0.43913
259720.0000    0.13473
259760.0000   -0.04614
259800.0000    0.30367
259840.0000   -0.32584
259880.0000   -0.02389
259920.0000   -0.43618
259960.0000   -0.58343
260000.0000   -1.17987
260040.0000   -0.82399
260080.0000    0.28262
260120.0000   -0.70262
260160.0000   -0.86133
260200.0000    0.79650
260240.0000    0.09519
260280.0000    0.31653
260320.0000    0.49540
260360.0000    0.10573
260400.0000    0.25825
260440.0000    0.42969
260480.0000   -0.09513
260520.0000    0.26245
260560.0000    0.12694
260600.0000   -0.26724
260640.0000   -0.61334
260680.0000   -0.31074
260720.0000    0.08483
260760.0000    0.17165
260800.0000   -0.10133
260840.0000   -0.04273
260880.0000   -0.43650
260920.0000    0.15628
260960.0000    0.25423
261000.0000   -0.51167
261040.0000    0.27114
261080.0000    0.31031
261120.0000    0.11194
261160.0000   -0.28883
261200.0000   -0.01059
261240.0000   -0.15525
261280.0000   -0.05493
261320.0000    0.63126
261360.0000    0.20854
261400.0000   -0.05384
261440.0000   -0.00433
261480.0000    0.31557
261520.0000    0.58819
261560.0000   -0.12262
261600.0000    0.56322
261640.0000   -0.20248
261680.0000    0.24431
261720.0000   -0.21757
261760.0000    0.61728
261800.0000    0.64837
261840.0000    0.52858
261880.0000   -0.21957
261920.0000    0.83511
261960.0000    0.03629
262000.0000   -0.05042
262040.0000   -0.18721
262080.0000    0.24727
262120.0000    0.59052
262160.0000    0.96579
262200.0000    1.10818
262240.0000    0.93880
262280.0000    0.53506
262320.0000    0.83840
262360.0000    1.31746
262400.0000    0.91532
262440.0000    1.11469
262480.0000    0.97451
262520.0000    1.87585
262560.0000    1.58183
262600.0000    1.05847
262640.0000    0.88325
262680.0000    1.11325
262720.0000    1.49947
262760.0000    0.97040
262800.0000    0.99949
262840.0000    0.64553
262880.0000    0.27959
262920.0000    0.89375
262960.0000    0.81073
263000.0000    0.51946
263040.0000    0.61388
263080.0000    0.46462
263120.0000    0.96984
263160.0000    0.79192
263200.0000    1.32294
263240.0000    0.76130
263280.0000    0.13348
263320.0000    1.04633
263360.0000    0.71385
263400.0000    0.63366
263440.0000    0.60004
263480.0000    1.16117
263520.0000    0.50450
263560.0000    1.12817
263600.0000    0.82946
263640.0000   -0.00329
263680.0000   -0.52075
263720.0000   -0.15633
263760.0000   -0.35657
263800.0000    0.70665
263840.0000    0.93813
263880.0000    0.00682
263920.0000   -0.07406
263960.0000    0.81958
264000.0000    0.43791
264040.0000    0.22011
264080.0000    0.70737
264120.0000   -0.12296
264160.0000    0.34854
264200.0000    0.07029
264240.0000    0.34364
264280.0000   -0.16864
264320.0000    0.18105
264360.0000   -0.64667
264400.0000   -0.18983
264440.0000    0.33047
264480.0000    0.51445
264520.0000   -0.02895
264560.0000   -0.17550
264600.0000    0.15994
264640.0000   -1.42907
264680.0000   -0.74902
264720.0000   -0.87546
264760.0000    0.76080
264800.0000    0.22081
264840.0000   -0.24127
264880.0000   -0.62840
264920.0000   -0.36550
264960.0000   -0.27617
265000.0000   -0.23665
265040.0000   -0.69243
265080.0000   -0.61939
265120.0000   -0.23437
265160.0000    0.10936
265200.0000   -0.04993
265240.0000   -0.73595
265280.0000   -0.92910
265320.0000   -0.02253
265360.0000   -0.61194
265400.0000   -0.36677
265440.0000   -0.19025
265480.0000   -0.52344
265520.0000    0.36618
265560.0000    0.00884
265600.0000   -0.46645
265640.0000   -0.86159
265680.0000   -0.57838
265720.0000   -0.20443
265760.0000   -0.07369
265800.0000    0.34246
265840.0000   -0.40901
265880.0000   -0.65515
265920.0000   -0.66122
265960.0000    0.04287
266000.0000   -0.79828
266040.0000   -0.73504
266080.0000   -0.96355
266120.0000   -0.00903
266160.0000   -0.06235
266200.0000   -0.16961
266240.0000   -0.68261
266280.0000   -0.51495
266320.0000    0.15834
266360.0000   -0.62595
266400.0000   -0.72530
266440.0000   -0.73925
266480.0000   -0.35346
266520.0000   -0.70617
266560.0000   -0.45693
266600.0000   -1.09906
266640.0000   -0.31050
266680.0000   -0.85967
266720.0000   -0.26211
266760.0000    0.29561
266800.0000   -0.75833
266840.0000    0.25586
266880.0000   -0.49441
266920.0000   -0.33892
266960.0000   -0.22572
267000.0000    0.03460
267040.0000   -0.19901
267080.0000   -0.58261
267120.0000   -0.42721
267160.0000    0.07141
267200.0000    0.06692
267240.0000   -0.40347
267280.0000   -0.76249
267320.0000   -0.43194
267360.0000   -0.48110
267400.0000   -1.07037
267440.0000   -0.79287
267480.0000   -0.45468
267520.0000   -0.12726
267560.0000   -0.73057
267600.0000    0.36697
267640.0000   -0.16102
267680.0000   -0.12455
267720.0000    0.23509
267760.0000    0.04961
267800.0000   -0.13022
267840.0000    0.32768
267880.0000    0.22092
267920.0000    0.84722
267960.0000    2.10890
268000.0000    1.63155
268040.0000    0.67282
268080.0000    1.14224
268120.0000    0.85635
268160.0000    0.32756
268200.0000    0.62909
268240.0000    0.05396
268280.0000    0.68804
268320.0000    0.08271
268360.0000   -0.21471
268400.0000   -0.37668
268440.0000   -0.01077
268480.0000    0.49357
268520.0000    1.70497
268560.0000    0.62893
268600.0000    0.15328
268640.0000    0.71910
268680.0000    1.09729
268720.0000    1.04830
268760.0000   -0.12640
268800.0000    0.85310
268840.0000    0.25802
268880.0000    0.76345
268920.0000    1.05539
268960.0000    0.76799
269000.0000    0.72823
269040.0000    0.08270
269080.0000    0.95462
269120.0000    0.58246
269160.0000   -0.12013
269200.0000    1.03516
269240.0000    0.98906
269280.0000    0.56015
269320.0000    1.10447
269360.0000    1.00165
269400.0000    0.54968
269440.0000    0.20299
269480.0000    0.22193
269520.0000   -1.05093
269560.0000   -0.13786
269600.0000   -0.12677
269640.0000    0.40629
269680.0000   -0.54628
269720.0000    0.03404
269760.0000    0.29881
269800.0000   -1.22037
269840.0000   -0.12845
269880.0000   -0.05039
269920.0000   -0.18302
269960.0000    0.03005
270000.0000    1.04670
270040.0000    0.61008
270080.0000    0.87021
270120.0000    1.26258
270160.0000    1.53121
270200.0000    1.55609
270240.0000    2.08753
270280.0000    0.28792
270320.0000    0.72280
270360.0000    0.61483
270400.0000    0.56560
270440.0000    1.04555
270480.0000    0.39510
270520.0000    1.29147
270560.0000    2.27092
270600.0000    1.86906
270640.0000    2.32986
270680.0000    2.00022
270720.0000    2.10399
270760.0000    0.85020
270800.0000    0.92283
270840.0000    0.29453
270880.0000    1.24987
270920.0000    1.06806
270960.0000    0.68281
271000.0000    0.43092
271040.0000   -0.39829
271080.0000    0.10687
271120.0000   -0.52982
271160.0000    0.38654
271200.0000    0.51178
271240.0000   -0.19013
271280.0000    0.49320
271320.0000   -0.10086
271360.0000    0.22155
271400.0000    0.45974
271440.0000    0.27836
271480.0000    0.03697
271520.0000   -0.35482
271560.0000   -0.15153
271600.0000   -0.66925
271640.0000   -0.51273
271680.0000   -1.05463
271720.0000   -0.67653
271760.0000   -0.69010
271800.0000   -1.27474
271840.0000   -0.32163
271880.0000   -0.91346
271920.0000   -0.47289
271960.0000   -0.42121
272000.0000   -0.51397
272040.0000   -0.82832
272080.0000   -1.14490
272120.0000   -0.34667
272160.0000   -0.21783
272200.0000   -0.49324
272240.0000   -1.37621
272280.0000   -0.72093
272320.0000   -0.71663
272360.0000   -1.18666
272400.0000   -0.37760
272440.0000   -1.74949
272480.0000   -1.79585
272520.0000   -1.13690
272560.0000   -1.08489
272600.0000   -1.30745
272640.0000   -0.75055
272680.0000   -0.96520
272720.0000   -0.00836
272760.0000    0.36839
272800.0000   -0.33743
272840.0000   -0.99143
272880.0000   -0.92043
272920.0000   -0.96061
272960.0000    0.40252
273000.0000    0.25779
273040.0000   -1.06991
273080.0000    0.13308
273120.0000   -0.99563
273160.0000   -0.79524
273200.0000   -0.49313
273240.0000   -0.33442
273280.0000   -0.23296
273320.0000   -0.20623
273360.0000    1.09582
273400.0000   -0.09913
273440.0000   -0.46126
273480.0000   -0.44075
273520.0000   -0.20927
273560.0000   -0.13750
273600.0000   -0.44095
273640.0000   -0.07786
273680.0000   -0.25920
273720.0000   -0.07952
273760.0000    0.06358
273800.0000   -0.06631
273840.0000    0.34269
273880.0000    0.92288
273920.0000    0.53374
273960.0000    0.00905
274000.0000    0.07385
274040.0000   -0.58892
274080.0000    0.35512
274120.0000    0.96835
274160.0000    0.12490
274200.0000    0.66418
274240.0000    0.23310
274280.0000    0.07001
274320.0000   -0.19793
274360.0000    0.01008
274400.0000    1.40985
274440.0000    0.40517
274480.0000    0.96818
274520.0000    0.42044
274560.0000    0.83785
274600.0000    0.28444
274640.0000    0.42994
274680.0000    0.73517
274720.0000   -0.10873
274760.0000   -0.39079
274800.0000    0.40414
274840.0000    0.36685
274880.0000    0.31101
274920.0000    0.13907
274960.0000    0.15741
275000.0000    0.03042
275040.0000    0.04225
275080.0000    0.32206
275120.0000    0.23865
275160.0000    0.21277
275200.0000   -0.11060
275240.0000    0.41686
275280.0000   -0.03711
275320.0000   -0.95282
275360.0000   -1.08096
275400.0000   -0.30380
275440.0000    0.34996
275480.0000    0.37860
275520.0000    0.23073
275560.0000    1.64063
275600.0000    0.14732
275640.0000    1.64702
275680.0000   -0.00140
275720.0000    1.59195
275760.0000   -0.01848
275800.0000    0.78617
275840.0000    0.39430
275880.0000    0.82947
275920.0000    0.63141
275960.0000    0.94571
276000.0000    1.11513
276040.0000    0.86677
276080.0000    1.01637
276120.0000    0.48178
276160.0000    0.37346
276200.0000    0.05003
276240.0000    0.51150
276280.0000    1.16379
276320.0000    1.43464
276360.0000    0.67561
276400.0000    0.58310
276440.0000    0.42909
276480.0000    0.42255
276520.0000    0.90192
276560.0000    0.17829
276600.0000    0.77270
276640.0000    0.99603
276680.0000    0.27443
276720.0000    1.19138
276760.0000    0.90713
276800.0000    1.39444
276840.0000    1.26506
276880.0000    0.53224
276920.0000    0.61120
276960.0000    0.99939
277000.0000    1.18197
277040.0000    0.76281
277080.0000    1.18322
277120.0000    1.26695
277160.0000    0.96780
277200.0000    1.32111
277240.0000    0.82447
277280.0000    0.78106
277320.0000    1.18190
277360.0000    2.07773
277400.0000    1.08281
277440.0000    0.39803
277480.0000    1.64076
277520.0000    1.60112
277560.0000    1.98989
277600.0000    2.18593
277640.0000    1.13264
277680.0000    1.25818
277720.0000    0.83688
277760.0000    0.69370
277800.0000    0.16579
277840.0000    0.97479
277880.0000    1.52608
277920.0000    1.00308
277960.0000    1.08417
278000.0000    0.83483
278040.0000    1.20189
278080.0000    0.89040
278120.0000    0.84153
278160.0000    0.39138
278200.0000    1.26888
278240.0000    1.31075
278280.0000    1.81026
278320.0000    2.21106
278360.0000    2.27361
278400.0000    2.02948
278440.0000    1.33501
278480.0000    1.56159
278520.0000    1.14542
278560.0000    1.65094
278600.0000    1.57718
278640.0000    1.16225
278680.0000    1.44232
278720.0000    1.01028
278760.0000    1.33755
278800.0000    0.64573
278840.0000    1.77784
278880.0000    2.31346
278920.0000    1.16425
278960.0000    0.99276
279000.0000    0.97353
279040.0000    1.21006
279080.0000    0.97595
279120.0000    0.48789
279160.0000    0.32762
279200.0000    0.68566
279240.0000    1.38979
279280.0000    1.62849
279320.0000    1.81949
279360.0000    1.98721
279400.0000    1.48363
279440.0000    1.88048
279480.0000    1.70150
279520.0000    1.53037
279560.0000    1.58767
279600.0000    1.17292
279640.0000    1.63873
279680.0000    1.35959
279720.0000    0.52304
279760.0000    1.20045
279800.0000    1.24197
279840.0000    0.80355
279880.0000    1.41379
279920.0000    1.01289
279960.0000    1.17082
280000.0000    1.45568
280040.0000    1.77406
280080.0000    0.76969
280120.0000    0.72731
280160.0000    1.51236
280200.0000    1.44007
280240.0000    1.88920
280280.0000    1.37760
280320.0000    1.30687
280360.0000    0.59561
280400.0000    0.57862
280440.0000    0.08498
280480.0000    0.87117
280520.0000    1.28644
280560.0000    0.58444
280600.0000    0.14936
280640.0000    0.60654
280680.0000    0.73561
280720.0000    0.49318
280760.0000    0.11274
280800.0000   -0.17756
280840.0000   -0.20604
280880.0000   -0.71082
280920.0000    0.09839
280960.0000    0.34833
281000.0000   -0.68306
281040.0000   -0.10843
281080.0000   -0.73001
281120.0000   -0.13515
281160.0000    0.00838
281200.0000   -1.07197
281240.0000   -1.13469
281280.0000    0.52311
281320.0000    0.22233
281360.0000   -0.21693
281400.0000   -0.98708
281440.0000   -0.92440
281480.0000    0.35828
281520.0000   -0.15099
281560.0000    0.05541
281600.0000   -0.04365
281640.0000   -0.85589
281680.0000   -0.27495
281720.0000   -0.35030
281760.0000   -1.40163
281800.0000   -0.18435
281840.0000   -0.18424
281880.0000   -0.13327
281920.0000   -0.74028
281960.0000   -0.35191
282000.0000   -0.68927
282040.0000   -0.68031
282080.0000   -0.72108
282120.0000   -0.81120
282160.0000   -0.26541
282200.0000   -1.17733
282240.0000   -1.67485
282280.0000   -1.42279
282320.0000   -0.19011
282360.0000   -0.48862
282400.0000    0.31438
282440.0000    0.01223
282480.0000   -0.75725
282520.0000   -0.32389
282560.0000   -0.00022
282600.0000   -1.21530
282640.0000   -0.36860
282680.0000   -0.72958
282720.0000   -1.18899
282760.0000   -0.75506
282800.0000   -1.01228
282840.0000   -1.14068
282880.0000   -0.95371
282920.0000    0.14993
282960.0000   -1.09615
283000.0000   -0.05487
283040.0000   -0.50774
283080.0000   -0.04385
283120.0000    1.18788
283160.0000    0.69356
283200.0000    0.54672
283240.0000    0.28737
283280.0000   -0.41607
283320.0000    0.03649
283360.0000    0.81377
283400.0000    0.79127
283440.0000    1.48104
283480.0000    0.70609
283520.0000    0.40545
283560.0000    1.22987
283600.0000    0.15493
283640.0000   -0.10650
283680.0000    0.33907
283720.0000   -0.57294
283760.0000   -0.12210
283800.0000    0.21537
283840.0000    0.33562
283880.0000   -0.06209
283920.0000    0.38786
283960.0000    0.35906
284000.0000    0.28524
284040.0000    0.45286
284080.0000    0.90795
284120.0000    0.14318
284160.0000    0.29926
284200.0000    0.09270
284240.0000   -0.51631
284280.0000   -0.00199
284320.0000   -0.40010
284360.0000   -1.06616
284400.0000   -0.07438
284440.0000    0.21002
284480.0000   -0.30603
284520.0000    0.75695
284560.0000    0.61229
284600.0000   -0.09573
284640.0000    0.19719
284680.0000   -0.23019
284720.0000   -0.08611
284760.0000   -0.22170
284800.0000   -0.03380
284840.0000   -0.11711
284880.0000    0.71386
284920.0000   -0.31319
284960.0000   -0.19837
285000.0000   -0.25678
285040.0000   -1.09928
285080.0000   -0.61276
285120.0000   -0.50248
285160.0000   -1.27306
285200.0000   -0.59453
285240.0000   -0.63988
285280.0000   -0.30579
285320.0000    0.59054
285360.0000   -0.30381
285400.0000   -0.49393
285440.0000    0.03369
285480.0000    0.94036
285520.0000    0.67212
285560.0000    0.62800
285600.0000    0.56498
285640.0000   -0.54292
285680.0000   -0.13575
285720.0000   -0.14806
285760.0000   -0.42077
285800.0000    0.33473
285840.0000    0.20547
285880.0000    0.41356
285920.0000   -0.39817
285960.0000   -0.50429
286000.0000   -1.08697
286040.0000   -1.26667
286080.0000   -1.23764
286120.0000   -1.72385
286160.0000   -2.06854
286200.0000   -1.83788
286240.0000   -1.19877
286280.0000   -1.28243
286320.0000   -0.45809
286360.0000   -0.24083
286400.0000   -1.05570
286440.0000   -0.82798
286480.0000   -0.87628
286520.0000   -1.10631
286560.0000   -0.55323
286600.0000   -0.45093
286640.0000   -1.05158
286680.0000   -1.21197
286720.0000   -1.37649
286760.0000   -2.64921
286800.0000   -1.71015
286840.0000   -1.79015
286880.0000   -0.88193
286920.0000   -1.27822
286960.0000   -1.67213
287000.0000   -1.60383
287040.0000   -1.46436
287080.0000   -1.23999
287120.0000   -1.63650
287160.0000   -1.43408
287200.0000   -1.54329
287240.0000   -2.63425
287280.0000   -1.04013
287320.0000   -1.12278
287360.0000   -0.71217
287400.0000   -0.92730
287440.0000   -1.37215
287480.0000   -0.79954
287520.0000   -1.44884
287560.0000   -0.86019
287600.0000   -1.44132
287640.0000   -0.14542
287680.0000   -0.59095
287720.0000   -0.84444
287760.0000   -0.89937
287800.0000   -1.85934
287840.0000   -1.26978
287880.0000   -1.25813
287920.0000   -1.27673
287960.0000   -0.97761
288000.0000   -1.43677
288040.0000   -1.01815
288080.0000   -1.55723
288120.0000   -1.33682
288160.0000   -1.14673
288200.0000   -1.56208
288240.0000   -1.49253
288280.0000   -2.57627
288320.0000   -2.39333
288360.0000   -2.67086
288400.0000   -1.36506
288440.0000   -1.76171
288480.0000   -1.45794
288520.0000   -1.24600
288560.0000   -1.07346
288600.0000   -1.49171
288640.0000   -1.48026
288680.0000   -2.05621
288720.0000   -2.49517
288760.0000   -1.33212
288800.0000   -1.57195
288840.0000   -1.84868
288880.0000   -1.70197
288920.0000   -2.35380
288960.0000   -2.08163
289000.0000   -2.80121
289040.0000   -1.52005
289080.0000   -0.87698
289120.0000   -1.40319
289160.0000   -1.45737
289200.0000   -0.96268
289240.0000   -0.39163
289280.0000   -1.52303
289320.0000   -1.11118
289360.0000   -0.85259
289400.0000   -1.23212
289440.0000   -1.07529
289480.0000   -1.34836
289520.0000   -0.35628
289560.0000   -1.23837
289600.0000   -0.79302
289640.0000   -1.32590
289680.0000   -0.95803
289720.0000   -1.44804
289760.0000   -1.18801
289800.0000   -0.73169
289840.0000   -0.92019
289880.0000   -0.07071
289920.0000   -1.37305
289960.0000   -1.27057
290000.0000   -1.93450
290040.0000   -1.47820
290080.0000   -0.90845
290120.0000   -1.23157
290160.0000   -2.41716
290200.0000   -1.55117
290240.0000   -1.59640
290280.0000   -0.83346
290320.0000   -1.28679
290360.0000   -0.60954
290400.0000   -0.73066
290440.0000   -0.61237
290480.0000   -2.11815
290520.0000   -0.88132
290560.0000   -1.38355
290600.0000   -1.23263
290640.0000   -1.60365
290680.0000   -0.34173
290720.0000   -1.36132
290760.0000   -1.30102
290800.0000   -1.26052
290840.0000   -1.47443
290880.0000   -1.57672
290920.0000   -2.47847
290960.0000   -1.86193
291000.0000   -1.20379
291040.0000   -1.42661
291080.0000   -1.39523
291120.0000   -0.20093
291160.0000   -0.07495
291200.0000    0.24114
291240.0000   -0.24761
291280.0000    0.48347
291320.0000    0.06912
291360.0000    0.11543
291400.0000    0.60029
291440.0000    0.25198
291480.0000    1.15328
291520.0000    0.30013
291560.0000   -0.16106
291600.0000    0.96442
291640.0000    0.40971
291680.0000    0.55799
291720.0000    0.58033
291760.0000    0.96422
291800.0000    1.45360
291840.0000    0.06868
291880.0000   -0.78274
291920.0000    0.21430
291960.0000   -0.00421
292000.0000    0.61690
292040.0000    0.61813
292080.0000    0.82575
292120.0000    1.04548
292160.0000   -0.22186
292200.0000   -0.60696
292240.0000   -0.91682
292280.0000   -0.90490
292320.0000   -1.15832
292360.0000   -0.00509
292400.0000   -1.49182
292440.0000   -2.01322
292480.0000   -1.30674
292520.0000   -0.69800
292560.0000   -0.29092
292600.0000   -0.01818
292640.0000   -0.84209
292680.0000   -0.92813
292720.0000   -0.02848
292760.0000   -1.88218
292800.0000   -1.72706
292840.0000   -2.24979
292880.0000   -1.89893
292920.0000   -2.22214
292960.0000   -1.79897
293000.0000   -2.68701
293040.0000   -2.52931
293080.0000   -1.25695
293120.0000   -2.13388
293160.0000   -2.44780
293200.0000   -1.85028
293240.0000   -1.98550
293280.0000   -2.45210
293320.0000   -2.38688
293360.0000   -2.06174
293400.0000   -1.52987
293440.0000   -2.03371
293480.0000   -1.82485
293520.0000   -2.02047
293560.0000   -1.79947
293600.0000   -1.63469
293640.0000   -1.17234
293680.0000   -1.75195
293720.0000   -1.61957
293760.0000   -2.06130
293800.0000   -1.75804
293840.0000   -1.69859
293880.0000   -2.02220
293920.0000   -1.64060
293960.0000   -1.17471
294000.0000   -1.35794
294040.0000   -1.61690
294080.0000   -1.96328
294120.0000   -2.11645
294160.0000   -2.54169
294200.0000   -2.03674
294240.0000   -1.76453
294280.0000   -2.67473
294320.0000   -2.28203
294360.0000   -2.31634
294400.0000   -1.57045
294440.0000   -1.89940
294480.0000   -1.94858
294520.0000   -1.34604
294560.0000   -2.03622
294600.0000   -1.75652
294640.0000   -2.82615
294680.0000   -1.82365
294720.0000   -2.05791
294760.0000   -1.42696
294800.0000   -2.36231
294840.0000   -2.69311
294880.0000   -1.91404
294920.0000   -1.88841
294960.0000   -1.47264
295000.0000   -2.35604
295040.0000   -1.91836
295080.0000   -1.87817
295120.0000   -1.87294
295160.0000   -1.63030
295200.0000   -2.50079
295240.0000   -2.02112
295280.0000   -1.69501
295320.0000   -1.61488
295360.0000   -2.45837
295400.0000   -2.49195
295440.0000   -2.45617
295480.0000   -2.26161
295520.0000   -3.14567
295560.0000   -3.42453
295600.0000   -1.71277
295640.0000   -2.59475
295680.0000   -3.28171
295720.0000   -3.38180
295760.0000   -1.60340
295800.0000   -1.23025
295840.0000   -1.24842
295880.0000   -2.37642
295920.0000   -1.28324
295960.0000   -1.83452
296000.0000   -1.52775
296040.0000   -1.81505
296080.0000   -2.21157
296120.0000   -1.63339
296160.0000   -1.76713
296200.0000   -1.52097
296240.0000   -1.06307
296280.0000   -0.24721
296320.0000   -0.37242
296360.0000   -1.53890
296400.0000   -0.65914
296440.0000   -1.97374
296480.0000   -1.97963
296520.0000   -1.84917
296560.0000   -1.73977
296600.0000   -1.83592
296640.0000   -1.76053
296680.0000   -1.66159
296720.0000   -1.75462
296760.0000   -2.10383
296800.0000   -2.41220
296840.0000   -1.68056
296880.0000   -1.10117
296920.0000   -1.63827
296960.0000   -2.38288
297000.0000   -1.73238
297040.0000   -1.51166
297080.0000   -1.92558
297120.0000   -2.06835
297160.0000   -1.95739
297200.0000   -1.14337
297240.0000   -1.90977
297280.0000   -1.20533
297320.0000   -1.79217
297360.0000   -2.15263
297400.0000   -1.55068
297440.0000   -1.77958
297480.0000   -1.58100
297520.0000   -1.77742
297560.0000   -1.35667
297600.0000   -1.79428
297640.0000   -1.58283
297680.0000   -2.45631
297720.0000   -3.00563
297760.0000   -2.16435
297800.0000   -1.45489
297840.0000   -1.86562
297880.0000   -2.26566
297920.0000   -2.13123
297960.0000   -2.71011
298000.0000   -1.88948
298040.0000   -1.56193
298080.0000   -1.49144
298120.0000   -1.72897
298160.0000   -2.09174
298200.0000   -0.72890
298240.0000   -1.17258
298280.0000   -2.09170
298320.0000   -1.87338
298360.0000   -1.04969
298400.0000   -1.37284
298440.0000   -0.77426
298480.0000   -1.22096
298520.0000   -0.51281
298560.0000   -0.96473
298600.0000    0.10116
298640.0000   -0.27015
298680.0000   -0.57983
298720.0000   -0.15630
298760.0000    0.19907
298800.0000   -0.11224
298840.0000   -0.48373
298880.0000   -0.19104
298920.0000    0.20102
298960.0000   -0.72003
299000.0000   -0.02349
299040.0000    0.06970
299080.0000   -0.42784
299120.0000   -0.86427
299160.0000   -0.90878
299200.0000   -0.35410
299240.0000   -0.94297
299280.0000   -0.59606
299320.0000   -0.39001
299360.0000    0.27437
299400.0000    0.32716
299440.0000    0.34352
299480.0000    0.52795
299520.0000    0.34534
299560.0000   -1.10589
299600.0000   -0.88151
299640.0000    0.02377
299680.0000   -0.90668
299720.0000   -1.41462
299760.0000   -0.09018
299800.0000   -0.09942
299840.0000    1.25756
299880.0000    0.72534
299920.0000    0.78828
299960.0000    1.14220
300000.0000    1.49926
300040.0000    0.93864
300080.0000    0.51801
300120.0000    1.09772
300160.0000   -0.07098
300200.0000    0.83610
300240.0000    1.29231
300280.0000    0.65472
300320.0000    0.65889
300360.0000    1.07112
300400.0000    1.87111
300440.0000    1.16548
300480.0000    0.11671
300520.0000    0.07546
300560.0000    0.12777
300600.0000    0.86854
300640.0000    0.92198
300680.0000    0.37342
300720.0000    0.26911
300760.0000    0.23101
300800.0000    0.89173
300840.0000    1.57833
300880.0000    0.89108
300920.0000    1.49311
300960.0000    0.64908
301000.0000    0.26930
301040.0000    0.37071
301080.0000    0.60359
301120.0000    1.13877
301160.0000    1.03849
301200.0000    0.85093
301240.0000    0.33676
301280.0000    0.63972
301320.0000    0.39731
301360.0000    0.69172
301400.0000    0.33200
301440.0000    0.12569
301480.0000   -0.40836
301520.0000   -0.25249
301560.0000   -0.26778
301600.0000    0.35204
301640.0000    0.11594
301680.0000    0.51619
301720.0000    0.06843
301760.0000    0.30817
301800.0000    1.15092
301840.0000    1.17382
301880.0000    1.01995
301920.0000    0.55748
301960.0000    0.18393
302000.0000    0.92829
302040.0000    0.11449
302080.0000    0.54549
302120.0000    0.83893
302160.0000    0.58920
302200.0000    0.48172
302240.0000    0.26985
302280.0000    0.24509
302320.0000   -0.11491
302360.0000   -0.05580
302400.0000    0.05978
302440.0000    0.12699
302480.0000    0.07126
302520.0000   -1.10103
302560.0000   -0.43199
302600.0000   -0.97543
302640.0000   -0.84847
302680.0000   -1.59842
302720.0000   -1.94126
302760.0000   -0.89645
302800.0000   -0.78639
302840.0000   -0.49853
302880.0000   -0.63763
302920.0000   -0.50835
302960.0000   -0.69680
303000.0000   -0.72201
303040.0000    0.57010
303080.0000   -0.76683
303120.0000   -1.57060
303160.0000   -1.27690
303200.0000   -1.23702
303240.0000   -1.27149
303280.0000   -0.91941
303320.0000   -1.16054
303360.0000   -1.37363
303400.0000   -1.26532
303440.0000   -0.66875
303480.0000   -2.05008
303520.0000   -1.53670
303560.0000   -1.61907
303600.0000   -1.02549
303640.0000   -1.09045
303680.0000   -1.50432
303720.0000   -0.92571
303760.0000   -0.94637
303800.0000   -1.44019
303840.0000   -0.81570
303880.0000   -2.37457
303920.0000   -1.46356
303960.0000   -1.34710
304000.0000   -0.72504
304040.0000   -0.67682
304080.0000   -0.81156
304120.0000   -0.46691
304160.0000   -0.83651
304200.0000   -0.78423
304240.0000   -0.48726
304280.0000   -0.44736
304320.0000   -0.13976
304360.0000   -0.55745
304400.0000   -0.68906
304440.0000   -0.36709
304480.0000    0.17120
304520.0000    0.58281
304560.0000   -0.19405
304600.0000   -0.16249
304640.0000    0.47071
304680.0000    0.64356
304720.0000    0.75534
304760.0000    1.08365
304800.0000    1.28873
304840.0000    1.08783
304880.0000    1.20454
304920.0000    0.71979
304960.0000    1.30563
305000.0000    1.45157
305040.0000    0.89440
305080.0000    0.96719
305120.0000    0.68385
305160.0000    1.25553
305200.0000    1.65945
305240.0000    0.59245
305280.0000    0.77752
305320.0000    0.40960
305360.0000   -0.37651
305400.0000    0.46952
305440.0000    0.64377
305480.0000    0.93225
305520.0000    0.11753
305560.0000    1.06482
305600.0000    0.84925
305640.0000    1.35320
305680.0000    0.19751
305720.0000    0.32131
305760.0000   -0.32441
305800.0000   -0.26312
305840.0000   -0.49921
305880.0000   -0.48822
305920.0000   -0.02988
305960.0000   -1.00133
306000.0000   -0.44185
306040.0000   -0.69756
306080.0000   -0.02173
306120.0000   -0.68626
306160.0000   -0.99215
306200.0000   -1.20558
306240.0000   -0.44477
306280.0000    0.48925
306320.0000   -0.00360
306360.0000    0.12555
306400.0000   -0.09257
306440.0000    0.26370
306480.0000   -0.43139
306520.0000    0.32418
306560.0000   -1.28815
306600.0000   -0.13546
306640.0000   -0.21252
306680.0000    0.30108
306720.0000    1.55654
306760.0000    1.46465
306800.0000    1.40462
306840.0000    0.46207
306880.0000    0.72685
306920.0000    0.64683
306960.0000    0.29357
307000.0000   -0.04978
307040.0000   -0.66656
307080.0000   -0.68675
307120.0000   -0.77214
307160.0000   -0.73109
307200.0000   -0.30651
307240.0000    0.19321
307280.0000   -0.64403
307320.0000   -0.17965
307360.0000   -1.30245
307400.0000   -0.56482
307440.0000   -0.81633
307480.0000   -0.36239
307520.0000   -0.15927
307560.0000   -0.50327
307600.0000    0.19655
307640.0000   -0.74976
307680.0000   -0.62345
307720.0000   -0.75943
307760.0000    0.34604
307800.0000   -0.29302
307840.0000   -0.93884
307880.0000   -1.48200
307920.0000    0.04017
307960.0000   -1.27974
308000.0000   -0.80072
308040.0000   -1.26020
308080.0000   -1.12580
308120.0000   -0.62969
308160.0000   -0.50193
308200.0000   -0.61905
308240.0000   -0.20741
308280.0000   -0.72556
308320.0000   -0.81950
308360.0000   -0.14183
308400.0000    0.44911
308440.0000   -0.92414
308480.0000    0.10823
308520.0000    0.31594
308560.0000    0.48213
308600.0000   -0.36421
308640.0000   -0.84955
308680.0000   -0.16609
308720.0000   -0.21265
308760.0000   -0.45415
308800.0000   -0.98740
308840.0000   -1.04909
308880.0000   -1.35209
308920.0000   -1.35036
308960.0000   -0.89377
309000.0000   -0.14405
309040.0000   -0.42764
309080.0000   -0.88286
309120.0000   -0.81097
309160.0000   -0.64138
309200.0000   -0.12058
309240.0000   -0.12753
309280.0000    0.04525
309320.0000    0.43106
309360.0000    0.74771
309400.0000   -0.09960
309440.0000    0.37312
309480.0000    1.50548
309520.0000    1.67417
309560.0000    1.18378
309600.0000    0.55427
309640.0000    1.39250
309680.0000    0.36456
309720.0000    0.84347
309760.0000    0.60462
309800.0000    0.13021
309840.0000    0.88174
309880.0000    0.43494
309920.0000    1.34850
309960.0000    0.59473
310000.0000    1.15199
310040.0000    0.60666
310080.0000    1.06347
310120.0000    0.93163
310160.0000    0.97765
310200.0000    0.95007
310240.0000    0.23687
310280.0000    1.41915
310320.0000    1.77847
310360.0000    0.94875
310400.0000    2.17547
310440.0000    1.13448
310480.0000    2.05928
310520.0000    1.19465
310560.0000    1.81848
310600.0000    0.97396
310640.0000    1.23256
310680.0000    1.16832
310720.0000    0.87798
310760.0000    2.02931
310800.0000    0.77895
310840.0000    1.25208
310880.0000   -0.07982
310920.0000    0.77587
310960.0000    1.91279
311000.0000    1.15670
311040.0000    1.68704
311080.0000    0.85809
311120.0000    1.18187
311160.0000    0.59299
311200.0000    0.98339
311240.0000    1.30827
311280.0000    0.53418
311320.0000    0.39705
311360.0000    0.34002
311400.0000    0.40914
311440.0000    0.38616
311480.0000    0.60901
311520.0000    0.02102
311560.0000    1.42228
311600.0000    1.72109
311640.0000    1.32992
311680.0000    1.35995
311720.0000    1.45601
311760.0000    1.90089
311800.0000    2.38771
311840.0000    1.58994
311880.0000    1.62217
311920.0000    0.50145
311960.0000    1.24865
312000.0000    0.71519
312040.0000    2.14619
312080.0000    1.89342
312120.0000    1.46749
312160.0000    0.64633
312200.0000    1.83313
312240.0000    0.83770
312280.0000    0.71037
312320.0000    0.86626
312360.0000    0.30997
312400.0000    0.77527
312440.0000    1.17255
312480.0000    0.87279
312520.0000    0.08712
312560.0000   -0.03202
312600.0000    0.62365
312640.0000    0.98227
312680.0000    0.80272
312720.0000    0.89649
312760.0000    0.85401
312800.0000    0.92746
312840.0000    0.67447
312880.0000    1.90024
312920.0000    1.56169
312960.0000    1.36135
313000.0000    0.89771
313040.0000    1.46547
313080.0000    0.52687
313120.0000    1.06614
313160.0000    0.52617
313200.0000    1.15451
313240.0000    0.94943
313280.0000    0.95478
313320.0000    1.28377
313360.0000    1.14914
313400.0000    0.68334
313440.0000    1.19104
313480.0000    1.54473
313520.0000    1.40201
313560.0000    0.86359
313600.0000    1.49761
313640.0000    1.13433
313680.0000    1.46939
313720.0000    1.61280
313760.0000    1.62408
313800.0000    2.47577
313840.0000    1.44991
313880.0000    1.32116
313920.0000    1.02491
313960.0000    0.87860
314000.0000    1.44434
314040.0000    0.62569
314080.0000    0.75359
314120.0000    1.03548
314160.0000    0.06335
314200.0000    1.48908
314240.0000    1.20554
314280.0000    0.85904
314320.0000    1.07038
314360.0000    1.26527
314400.0000    0.49492
314440.0000    0.25179
314480.0000    1.23226
314520.0000    1.02737
314560.0000    1.03013
314600.0000   -0.38690
314640.0000   -0.88335
314680.0000    0.56128
314720.0000    0.99411
314760.0000    0.97104
314800.0000    0.46022
314840.0000    1.90890
314880.0000    0.84956
314920.0000    0.58888
314960.0000    0.87506
315000.0000    1.52584
315040.0000    1.55245
315080.0000    2.11780
315120.0000    1.48821
315160.0000    1.32671
315200.0000    1.47517
315240.0000    1.56179
315280.0000    1.85700
315320.0000    1.77547
315360.0000    0.89847
315400.0000    1.01654
315440.0000    1.71293
315480.0000    1.37289
315520.0000    1.90674
315560.0000    1.57256
315600.0000    1.57620
315640.0000    1.03047
315680.0000    1.56336
315720.0000    1.50077
315760.0000    1.74244
315800.0000    1.53689
315840.0000    1.07156
315880.0000    1.56310
315920.0000    1.20720
315960.0000    1.73709
316000.0000    1.29912
316040.0000    1.67751
316080.0000    1.44377
316120.0000    1.72289
316160.0000    2.05622
316200.0000    1.48760
316240.0000    1.14092
316280.0000    1.38478
316320.0000    1.74787
316360.0000    1.77757
316400.0000    2.03133
316440.0000    2.26738
316480.0000    0.52524
316520.0000    1.38322
316560.0000    1.20703
316600.0000    0.94366
316640.0000    1.41027
316680.0000    1.14880
316720.0000    0.89200
316760.0000    1.55800
316800.0000    1.50917
316840.0000    1.55852
316880.0000    0.91225
316920.0000    1.89985
316960.0000    2.34753
317000.0000    2.12058
317040.0000    1.80706
317080.0000    2.15569
317120.0000    1.94359
317160.0000    1.30683
317200.0000    0.83514
317240.0000    0.95579
317280.0000    1.66181
317320.0000    0.88993
317360.0000    1.04184
317400.0000    0.43160
317440.0000    1.02875
317480.0000    1.10311
317520.0000    1.49869
317560.0000    1.19926
317600.0000    0.53786
317640.0000    0.62937
317680.0000    1.62672
317720.0000    1.95058
317760.0000    1.44268
317800.0000    0.60330
317840.0000    1.24299
317880.0000    2.03376
317920.0000    1.59900
317960.0000    1.00718
318000.0000    1.10769
318040.0000    1.40901
318080.0000    0.88829
318120.0000    1.84692
318160.0000    1.73747
318200.0000    1.44764
318240.0000    1.23318
318280.0000    1.06748
318320.0000    1.42708
318360.0000    1.91104
318400.0000    1.69745
318440.0000    1.04889
318480.0000    1.05975
318520.0000    1.25932
318560.0000    1.69683
318600.0000    1.24584
318640.0000    2.08689
318680.0000    1.17914
318720.0000    1.78664
318760.0000    2.13798
318800.0000    2.10617
318840.0000    1.35487
318880.0000    1.60166
318920.0000    2.23183
318960.0000    1.76711
319000.0000    1.21761
319040.0000    2.00729
319080.0000    2.02144
319120.0000    1.06879
319160.0000    1.69902
319200.0000    1.40243
319240.0000    1.34344
319280.0000    1.08614
319320.0000    1.31907
319360.0000    0.92632
319400.0000    0.91733
319440.0000    1.87382
319480.0000    2.93297
319520.0000    3.12522
319560.0000    2.91775
319600.0000    2.35500
319640.0000    2.20198
319680.0000    2.72034
319720.0000    2.09765
319760.0000    2.80730
319800.0000    2.59942
319840.0000    3.00348
319880.0000    2.23736
319920.0000    2.47852
319960.0000    2.00564
320000.0000    2.27298
320040.0000    1.99603
320080.0000    2.26341
320120.0000    1.70496
320160.0000    2.08665
320200.0000    1.71774
320240.0000    1.68078
320280.0000    1.36816
320320.0000    1.50352
320360.0000    2.02687
320400.0000    3.26202
320440.0000    1.57717
320480.0000    2.66372
320520.0000    1.37575
320560.0000    2.05558
320600.0000    1.85860
320640.0000    2.61574
320680.0000    3.17802
320720.0000    2.56365
320760.0000    2.35420
320800.0000    2.85990
320840.0000    2.71829
320880.0000    2.18538
320920.0000    2.10152
320960.0000    1.61277
321000.0000    2.23564
321040.0000    2.63852
321080.0000    2.56447
321120.0000    3.63653
321160.0000    3.27366
321200.0000    2.24516
321240.0000    2.99982
321280.0000    2.71428
321320.0000    1.99547
321360.0000    2.25636
321400.0000    1.72059
321440.0000    2.11399
321480.0000    1.81095
321520.0000    2.16070
321560.0000    2.01692
321600.0000    2.37214
321640.0000    2.45890
321680.0000    2.84006
321720.0000    2.25190
321760.0000    2.07629
321800.0000    2.43305
321840.0000    2.63756
321880.0000    1.79113
321920.0000    1.83727
321960.0000    1.80761
322000.0000    2.60021
322040.0000    1.80178
322080.0000    2.51206
322120.0000    2.50047
322160.0000    2.21981
322200.0000    2.13343
322240.0000    1.10730
322280.0000    1.78383
322320.0000    1.47619
322360.0000    1.98451
322400.0000    1.93267
322440.0000    1.98604
322480.0000    2.12164
322520.0000    2.13396
322560.0000    2.48225
322600.0000    2.50781
322640.0000    2.21726
322680.0000    2.63572
322720.0000    1.85353
322760.0000    2.12486
322800.0000    2.43530
322840.0000    2.60629
322880.0000    2.52208
322920.0000    2.69788
322960.0000    2.59140
323000.0000    2.37533
323040.0000    2.64843
323080.0000    2.53900
323120.0000    2.51375
323160.0000    2.57986
323200.0000    3.08384
323240.0000    2.77771
323280.0000    2.33575
323320.0000    3.25072
323360.0000    2.86237
323400.0000    2.43926
323440.0000    3.01045
323480.0000    2.06846
323520.0000    2.49425
323560.0000    1.86635
323600.0000    1.85913
323640.0000    2.38342
323680.0000    1.78325
323720.0000    1.43259
323760.0000    2.02629
323800.0000    2.08775
323840.0000    2.52625
323880.0000    1.67161
323920.0000    1.60024
323960.0000    1.93838
324000.0000    2.25121
324040.0000    2.43520
324080.0000    2.66624
324120.0000    2.06408
324160.0000    2.80802
324200.0000    1.74341
324240.0000    1.98096
324280.0000    2.69199
324320.0000    2.23843
324360.0000    2.82564
324400.0000    1.95256
324440.0000    2.29758
324480.0000    1.87697
324520.0000    2.40539
324560.0000    1.73217
324600.0000    2.37771
324640.0000    1.59666
324680.0000    1.91190
324720.0000    1.29422
324760.0000    2.36570
324800.0000    2.49206
324840.0000    3.28120
324880.0000    2.16302
324920.0000    2.23636
324960.0000    2.06006
325000.0000    1.89226
325040.0000    1.90855
325080.0000    2.02383
325120.0000    2.11029
325160.0000    2.30917
325200.0000    2.38110
325240.0000    2.32875
325280.0000    3.02510
325320.0000    2.44287
325360.0000    2.38641
325400.0000    3.40320
325440.0000    3.26274
325480.0000    2.32802
325520.0000    1.91476
325560.0000    2.72464
325600.0000    2.96772
325640.0000    2.72684
325680.0000    2.69534
325720.0000    2.26731
325760.0000    1.92260
325800.0000    2.37698
325840.0000    2.58394
325880.0000    2.25386
325920.0000    2.33844
325960.0000    2.34080
326000.0000    2.40991
326040.0000    2.60949
326080.0000    2.34710
326120.0000    2.47374
326160.0000    2.13078
326200.0000    2.49395
326240.0000    2.35233
326280.0000    1.74969
326320.0000    2.25395
326360.0000    3.01491
326400.0000    2.09883
326440.0000    1.93454
326480.0000    1.79174
326520.0000    2.18019
326560.0000    2.18336
326600.0000    2.41656
326640.0000    2.73575
326680.0000    2.47006
326720.0000    1.69563
326760.0000    2.29948
326800.0000    0.98339
326840.0000    1.53900
326880.0000    2.19325
326920.0000    1.70920
326960.0000    0.92232
327000.0000    1.49034
327040.0000    2.05483
327080.0000    1.71258
327120.0000    1.76629
327160.0000    1.79089
327200.0000    1.82318
327240.0000    1.80921
327280.0000    2.02045
327320.0000    2.21003
327360.0000    1.79679
327400.0000    1.20167
327440.0000    0.87902
327480.0000    1.30589
327520.0000    1.91911
327560.0000    0.92004
327600.0000    1.42481
327640.0000    1.86154
327680.0000    2.20920
327720.0000    1.34077
327760.0000    1.82173
327800.0000    1.87678
327840.0000    1.41997
327880.0000    1.52239
327920.0000    1.46797
327960.0000    2.27467
328000.0000    1.54267
328040.0000    1.72950
328080.0000    2.33469
328120.0000    1.78242
328160.0000    1.03361
328200.0000    1.96800
328240.0000    2.14806
328280.0000    1.56565
328320.0000    1.72486
328360.0000    2.19892
328400.0000    2.64267
328440.0000    2.02004
328480.0000    2.61868
328520.0000    1.81059
328560.0000    2.35587
328600.0000    2.14670
328640.0000    2.61055
328680.0000    2.09574
328720.0000    1.77058
328760.0000    2.27531
328800.0000    1.73938
328840.0000    1.68579
328880.0000    2.16581
328920.0000    1.09037
328960.0000    1.28454
329000.0000    1.20209
329040.0000    1.42466
329080.0000    1.53973
329120.0000    1.13664
329160.0000    0.93251
329200.0000    1.03177
329240.0000    1.52646
329280.0000    0.82926
329320.0000    0.61664
329360.0000    0.50004
329400.0000    1.55807
329440.0000    2.14310
329480.0000    1.45789
329520.0000    1.71256
329560.0000    1.68757
329600.0000    1.98263
329640.0000    2.35573
329680.0000    2.15623
329720.0000    1.61088
329760.0000    1.40001
329800.0000    1.71709
329840.0000    1.77474
329880.0000    1.99386
329920.0000    1.48425
329960.0000    2.22560
330000.0000    2.27598
330040.0000    2.09864
330080.0000    2.14307
330120.0000    1.90668
330160.0000    1.96458
330200.0000    1.31052
330240.0000    1.64896
330280.0000    1.73180
330320.0000    2.08260
330360.0000    2.15133
330400.0000    2.43138
330440.0000    2.34545
330480.0000    1.90984
330520.0000    2.37801
330560.0000    2.29613
330600.0000    1.92551
330640.0000    2.82664
330680.0000    2.06365
330720.0000    2.72563
330760.0000    2.34879
330800.0000    1.96447
330840.0000    2.07753
330880.0000    2.17190
330920.0000    3.07095
330960.0000    2.51364
331000.0000    3.14754
331040.0000    2.37726
331080.0000    2.41873
331120.0000    2.32410
331160.0000    2.66658
331200.0000    2.34126
331240.0000    1.85877
331280.0000    2.34882
331320.0000    2.73500
331360.0000    2.78708
331400.0000    2.06579
331440.0000    2.66691
331480.0000    2.49059
331520.0000    2.54565
331560.0000    2.13963
331600.0000    2.39423
331640.0000    1.87831
331680.0000    1.93389
331720.0000    1.97892
331760.0000    2.56303
331800.0000    2.68455
331840.0000    2.17044
331880.0000    2.22161
331920.0000    2.65344
331960.0000    2.68697
332000.0000    2.06968
332040.0000    1.50379
332080.0000    1.93350
332120.0000    1.78272
332160.0000    2.05610
332200.0000    2.18275
332240.0000    1.09646
332280.0000    1.74029
332320.0000    0.94821
332360.0000    1.09954
332400.0000    1.38005
332440.0000    1.85833
332480.0000    2.05685
332520.0000    1.92943
332560.0000    1.50413
332600.0000    2.00737
332640.0000    2.39739
332680.0000    1.85795
332720.0000    1.89358
332760.0000    1.78925
332800.0000    1.55519
332840.0000    1.78079
332880.0000    2.60404
332920.0000    2.15672
332960.0000    2.02320
333000.0000    1.97322
333040.0000    1.93414
333080.0000    1.76513
333120.0000    1.80047
333160.0000    2.10752
333200.0000    1.91756
333240.0000    1.45481
333280.0000    1.43890
333320.0000    0.80518
333360.0000    1.24232
333400.0000    1.53239
333440.0000    1.57962
333480.0000    1.22560
333520.0000    1.03559
333560.0000    1.09322
333600.0000    1.70619
333640.0000    2.23841
333680.0000    1.70190
333720.0000    1.31498
333760.0000    1.08529
333800.0000    1.46603
333840.0000    2.39821
333880.0000    1.54019
333920.0000    1.91653
333960.0000    2.00532
334000.0000    1.52762
334040.0000    1.50135
334080.0000    1.66122
334120.0000    1.80058
334160.0000    1.78111
334200.0000    1.49371
334240.0000    1.29032
334280.0000    0.95035
334320.0000    1.93198
334360.0000    2.20511
334400.0000    1.69913
334440.0000    2.36030
334480.0000    2.63465
334520.0000    2.07881
334560.0000    1.75232
334600.0000    2.59017
334640.0000    2.56876
334680.0000    2.60103
334720.0000    2.26331
334760.0000    1.72292
334800.0000    2.65367
334840.0000    2.01974
334880.0000    2.21988
334920.0000    1.89715
334960.0000    1.97698
335000.0000    1.81361
335040.0000    2.67009
335080.0000    3.05202
335120.0000    2.35448
335160.0000    2.10671
335200.0000    1.93381
335240.0000    3.01754
335280.0000    2.64169
335320.0000    2.45091
335360.0000    2.82961
335400.0000    2.44091
335440.0000    2.47283
335480.0000    2.30380
335520.0000    2.21356
335560.0000    2.23311
335600.0000    1.64753
335640.0000    2.10029
335680.0000    1.15114
335720.0000    2.12748
335760.0000    1.97941
335800.0000    1.79919
335840.0000    1.74851
335880.0000    2.47939
335920.0000    1.71017
335960.0000    1.43082
336000.0000    1.47402
336040.0000    1.27454
336080.0000    1.82976
336120.0000    1.83178
336160.0000    2.13553
336200.0000    1.92419
336240.0000    2.39911
336280.0000    1.95854
336320.0000    2.15124
336360.0000    2.19651
336400.0000    1.31774
336440.0000    2.09305
336480.0000    2.40093
336520.0000    1.48225
336560.0000    2.18827
336600.0000    1.85488
336640.0000    2.88604
336680.0000    1.72358
336720.0000    1.88054
336760.0000    1.73892
336800.0000    1.80941
336840.0000    2.28085
336880.0000    1.48779
336920.0000    1.24878
336960.0000    1.43479
337000.0000    0.89085
337040.0000    1.44759
337080.0000    1.66419
337120.0000    2.04945
337160.0000    1.42880
337200.0000    1.69288
337240.0000    1.86063
337280.0000    1.46787
337320.0000    1.85378
337360.0000    1.97943
337400.0000    1.74047
337440.0000    2.28741
337480.0000    2.71329
337520.0000    2.13709
337560.0000    2.13899
337600.0000    2.39790
337640.0000    1.59343
337680.0000    2.01793
337720.0000    2.41058
337760.0000    2.47038
337800.0000    2.11381
337840.0000    0.96370
337880.0000    1.86173
337920.0000    1.77017
337960.0000    2.40770
338000.0000    2.01732
338040.0000    2.72558
338080.0000    2.13225
338120.0000    1.99124
338160.0000    2.81609
338200.0000    1.58124
338240.0000    1.81840
338280.0000    1.68011
338320.0000    2.52434
338360.0000    1.60048
338400.0000    2.80411
338440.0000    2.37587
338480.0000    1.98387
338520.0000    2.03184
338560.0000    1.68789
338600.0000    1.77999
338640.0000    2.19709
338680.0000    2.18799
338720.0000    2.13387
338760.0000    3.20519
338800.0000    2.20261
338840.0000    2.33236
338880.0000    2.93650
338920.0000    2.10641
338960.0000    1.76842
339000.0000    0.97631
339040.0000    0.75937
339080.0000    1.46137
339120.0000    0.82129
339160.0000    0.68127
339200.0000    2.06423
339240.0000    1.48749
339280.0000    1.53399
339320.0000    1.89723
339360.0000    1.88290
339400.0000    1.51877
339440.0000    2.33290
339480.0000    2.16778
339520.0000    1.68088
339560.0000    1.63374
339600.0000    1.55051
339640.0000    1.79423
339680.0000    1.51091
339720.0000    2.05956
339760.0000    2.46247
339800.0000    2.75487
339840.0000    2.24047
339880.0000    1.95402
339920.0000    1.80266
339960.0000    2.28285
340000.0000    1.82759
340040.0000    2.18244
340080.0000    2.49519
340120.0000    1.85341
340160.0000    2.26551
340200.0000    2.17367
340240.0000    2.42654
340280.0000    1.65035
340320.0000    2.11337
340360.0000    2.27266
340400.0000    1.60648
340440.0000    2.43257
340480.0000    2.99287
340520.0000    1.33054
340560.0000    1.82051
340600.0000    2.53292
340640.0000    2.56299
340680.0000    1.63986
340720.0000    2.04092
340760.0000    2.46114
340800.0000    2.30039
340840.0000    2.60013
340880.0000    2.19545
340920.0000    2.07130
340960.0000    2.12374
341000.0000    1.75641
341040.0000    2.05535
341080.0000    2.01378
341120.0000    2.08938
341160.0000    2.19039
341200.0000    1.97871
341240.0000    2.65468
341280.0000    2.43418
341320.0000    1.91092
341360.0000    2.21497
341400.0000    2.77410
341440.0000    2.37416
341480.0000    2.12488
341520.0000    1.83097
341560.0000    2.47949
341600.0000    2.59894
341640.0000    1.96003
341680.0000    2.03906
341720.0000    1.54475
341760.0000    1.96123
341800.0000    2.26932
341840.0000    2.75889
341880.0000    2.55157
341920.0000    1.47275
341960.0000    1.13878
342000.0000    1.94151
342040.0000    1.96914
342080.0000    1.56374
342120.0000    1.45117
342160.0000    2.30313
342200.0000    2.39914
342240.0000    1.49043
342280.0000    2.18486
342320.0000    2.76442
342360.0000    2.26932
342400.0000    2.52169
342440.0000    2.52448
342480.0000    2.27162
342520.0000    2.58979
342560.0000    1.63297
342600.0000    1.49180
342640.0000    1.58404
342680.0000    1.57219
342720.0000    2.38277
342760.0000    1.86984
342800.0000    2.17600
342840.0000    2.15249
342880.0000    2.32114
342920.0000    1.80281
342960.0000    1.40545
343000.0000    2.89056
343040.0000    2.36880
343080.0000    2.08015
343120.0000    2.16497
343160.0000    1.77638
343200.0000    1.54246
343240.0000    2.20073
343280.0000    1.78854
343320.0000    2.58829
343360.0000    1.94619
343400.0000    1.98046
343440.0000    2.54745
343480.0000    2.59912
343520.0000    2.70377
343560.0000    2.34926
343600.0000    2.09029
343640.0000    2.63961
343680.0000    1.05967
343720.0000    2.22324
343760.0000    2.30141
343800.0000    1.18658
343840.0000    2.56666
343880.0000    3.02774
343920.0000    2.38988
343960.0000    1.77899
344000.0000    2.10398
344040.0000    1.43449
344080.0000    1.44491
344120.0000    2.57636
344160.0000    2.64751
344200.0000    2.91859
344240.0000    3.02415
344280.0000    1.91168
344320.0000    1.82885
344360.0000    1.33195
344400.0000    1.28523
344440.0000    1.58774
344480.0000    1.56239
344520.0000    1.80817
344560.0000    2.08870
344600.0000    1.56354
344640.0000    1.88833
344680.0000    2.05982
344720.0000    2.97154
344760.0000    1.98093
344800.0000    2.83124
344840.0000    2.93000
344880.0000    1.57246
344920.0000    1.75016
344960.0000    2.36087
345000.0000    1.93033
345040.0000    2.33761
345080.0000    1.83493
345120.0000    2.54866
345160.0000    2.31942
345200.0000    2.62170
345240.0000    2.36724
345280.0000    2.18997
345320.0000    2.43636
345360.0000    2.55299
345400.0000    2.55114
345440.0000    2.57619
345480.0000    2.47838
345520.0000    2.14067
345560.0000    3.06362
345600.0000    2.98741
345640.0000    3.02276
345680.0000    2.51962
345720.0000    2.42492
345760.0000    3.03683
345800.0000    2.57785
345840.0000    3.45300
345880.0000    2.43177
345920.0000    3.05918
345960.0000    3.31808
346000.0000    3.38025
346040.0000    2.75481
346080.0000    3.71350
346120.0000    2.84434
346160.0000    2.17527
346200.0000    2.78092
346240.0000    2.54077
346280.0000    2.62051
346320.0000    2.11957
346360.0000    2.33825
346400.0000    2.90488
346440.0000    1.80044
346480.0000    1.92574
346520.0000    2.42047
346560.0000    2.35527
346600.0000    2.66544
346640.0000    2.59804
346680.0000    2.54054
346720.0000    3.09837
346760.0000    1.90171
346800.0000    2.15061
346840.0000    2.43866
346880.0000    2.61094
346920.0000    2.35128
346960.0000    1.59719
347000.0000    2.30157
347040.0000    1.86359
347080.0000    2.68691
347120.0000    2.61214
347160.0000    2.49826
347200.0000    3.05353
347240.0000    2.60869
347280.0000    2.45449
347320.0000    2.55529
347360.0000    2.93206
347400.0000    1.82722
347440.0000    2.75609
347480.0000    3.44895
347520.0000    2.03222
347560.0000    2.61721
347600.0000    3.20100
347640.0000    3.37090
347680.0000    3.01899
347720.0000    2.61332
347760.0000    3.13354
347800.0000    2.28463
347840.0000    2.33803
347880.0000    2.45190
347920.0000    1.97174
347960.0000    2.75966
348000.0000    3.06524
348040.0000    2.17016
348080.0000    1.87151
348120.0000    3.07444
348160.0000    3.28674
348200.0000    2.34119
348240.0000    2.93632
348280.0000    3.64835
348320.0000    3.96994
348360.0000    4.09842
348400.0000    3.04155
348440.0000    3.04157
348480.0000    3.92535
348520.0000    3.41951
348560.0000    3.08180
348600.0000    3.09566
348640.0000    2.95386
348680.0000    2.67287
348720.0000    2.84120
348760.0000    2.12306
348800.0000    3.44121
348840.0000    3.37388
348880.0000    3.19794
348920.0000    3.47206
348960.0000    2.76701
349000.0000    3.45234
349040.0000    3.83730
349080.0000    3.79937
349120.0000    3.61718
349160.0000    3.88346
349200.0000    3.45123
349240.0000    2.94568
349280.0000    2.82923
349320.0000    2.90365
349360.0000    3.48715
349400.0000    3.56640
349440.0000    3.57109
349480.0000    3.13328
349520.0000    3.01017
349560.0000    2.62635
349600.0000    3.07791
349640.0000    1.98930
349680.0000    2.31474
349720.0000    3.39469
349760.0000    3.14054
349800.0000    2.69234
349840.0000    2.67371
349880.0000    2.43756
349920.0000    2.56530
349960.0000    3.09713
350000.0000    3.29302
350040.0000    3.19186
350080.0000    2.96915
350120.0000    2.42023
350160.0000    3.39644
350200.0000    3.70322
350240.0000    3.71861
350280.0000    3.48694
350320.0000    4.07335
350360.0000    2.98649
350400.0000    2.68426
350440.0000    3.04955
350480.0000    3.07529
350520.0000    3.33110
350560.0000    3.58392
350600.0000    3.05480
350640.0000    2.99134
350680.0000    3.04704
350720.0000    2.86259
350760.0000    3.06085
350800.0000    3.09830
350840.0000    2.78002
350880.0000    2.87248
350920.0000    3.15118
350960.0000    3.45434
351000.0000    2.89086
351040.0000    3.79754
351080.0000    3.63511
351120.0000    4.03885
351160.0000    3.94848
351200.0000    3.41845
351240.0000    3.25421
351280.0000    3.02673
351320.0000    3.53102
351360.0000    3.79695
351400.0000    3.93896
351440.0000    3.03745
351480.0000    2.57526
351520.0000    2.12900
351560.0000    2.43112
351600.0000    2.76611
351640.0000    3.48466
351680.0000    2.56553
351720.0000    3.12217
351760.0000    2.37981
351800.0000    2.58594
351840.0000    2.57397
351880.0000    3.08733
351920.0000    3.98216
351960.0000    3.70663
352000.0000    3.26101
352040.0000    2.80650
352080.0000    3.01430
352120.0000    3.49393
352160.0000    3.67830
352200.0000    3.39420
352240.0000    3.18513
352280.0000    3.48821
352320.0000    3.13251
352360.0000    2.79764
352400.0000    3.51232
352440.0000    3.88329
352480.0000    4.31544
352520.0000    2.95079
352560.0000    3.32869
352600.0000    2.68985
352640.0000    2.43626
352680.0000    2.78514
352720.0000    2.94990
352760.0000    3.48171
352800.0000    3.11431
352840.0000    3.09969
352880.0000    3.39510
352920.0000    3.04266
352960.0000    3.07210
353000.0000    3.51512
353040.0000    3.19099
353080.0000    3.52278
353120.0000    2.40778
353160.0000    4.15456
353200.0000    3.05944
353240.0000    3.14839
353280.0000    3.68239
353320.0000    4.16492
353360.0000    3.22759
353400.0000    3.90790
353440.0000    2.91828
353480.0000    3.61829
353520.0000    2.90211
353560.0000    2.16289
353600.0000    3.23687
353640.0000    2.17807
353680.0000    3.05009
353720.0000    2.68549
353760.0000    2.50008
353800.0000    2.95065
353840.0000    4.00628
353880.0000    3.65227
353920.0000    4.20453
353960.0000    3.95203
354000.0000    2.50645
354040.0000    2.56879
354080.0000    2.01156
354120.0000    3.28854
354160.0000    2.65750
354200.0000    2.93971
354240.0000    3.88695
354280.0000    3.19748
354320.0000    3.65163
354360.0000    2.91073
354400.0000    2.73274
354440.0000    2.80877
354480.0000    4.00688
354520.0000    4.76602
354560.0000    5.06761
354600.0000    3.42568
354640.0000    3.19583
354680.0000    2.99050
354720.0000    3.03727
354760.0000    2.82196
354800.0000    2.69598
354840.0000    2.95362
354880.0000    3.47304
354920.0000    2.21684
354960.0000    3.24598
355000.0000    3.83181
355040.0000    3.28451
355080.0000    3.03201
355120.0000    2.47029
355160.0000    2.85001
355200.0000    2.50951
355240.0000    2.01076
355280.0000    2.23869
355320.0000    2.79249
355360.0000    2.77658
355400.0000    2.38108
355440.0000    1.90465
355480.0000    1.98784
355520.0000    2.94764
355560.0000    1.92960
355600.0000    2.25144
355640.0000    2.56607
355680.0000    2.38171
355720.0000    2.42938
355760.0000    1.30834
355800.0000    2.28926
355840.0000    2.37237
355880.0000    2.54271
355920.0000    1.87694
355960.0000    1.81899
356000.0000    1.28989
356040.0000    1.36953
356080.0000    1.65122
356120.0000    1.75256
356160.0000    1.87693
356200.0000    2.82395
356240.0000    2.11632
356280.0000    2.41357
356320.0000    2.28792
356360.0000    2.45969
356400.0000    2.47157
356440.0000    1.91722
356480.0000    1.59046
356520.0000    1.32346
356560.0000    1.68241
356600.0000    1.54064
356640.0000    2.38544
356680.0000    1.74503
356720.0000    1.84613
356760.0000    1.97219
356800.0000    1.65110
356840.0000    2.95941
356880.0000    3.19463
356920.0000    2.19864
356960.0000    1.43169
357000.0000    2.36718
357040.0000    1.78179
357080.0000    2.37310
357120.0000    2.22980
357160.0000    2.48200
357200.0000    2.71565
357240.0000    2.86261
357280.0000    2.71957
357320.0000    3.58959
357360.0000    2.83025
357400.0000    3.19877
357440.0000    3.83484
357480.0000    3.20473
357520.0000    2.21934
357560.0000    2.82214
357600.0000    3.45714
357640.0000    4.07005
357680.0000    3.20414
357720.0000    3.04162
357760.0000    3.19122
357800.0000    3.02205
357840.0000    3.15619
357880.0000    3.40968
357920.0000    2.73588
357960.0000    2.35894
358000.0000    3.00000
358040.0000    4.09034
358080.0000    3.75726
358120.0000    2.56262
358160.0000    2.46837
358200.0000    3.33027
358240.0000    3.27209
358280.0000    3.47355
358320.0000    4.25975
358360.0000    3.05760
358400.0000    2.98120
358440.0000    3.36125
358480.0000    2.80450
358520.0000    2.98488
358560.0000    3.48637
358600.0000    4.07437
358640.0000    4.67246
358680.0000    3.22580
358720.0000    3.57280
358760.0000    3.50707
358800.0000    3.51983
358840.0000    2.43079
358880.0000    3.20549
358920.0000    3.13853
358960.0000    2.24289
359000.0000    2.01636
359040.0000    1.87407
359080.0000    3.14196
359120.0000    1.97598
359160.0000    0.79310
359200.0000    2.20665
359240.0000    2.36549
359280.0000    2.68930
359320.0000    2.17635
359360.0000    1.99434
359400.0000    2.71653
359440.0000    3.52167
359480.0000    1.90514
359520.0000    0.98326
359560.0000    1.65149
359600.0000    1.67853
359640.0000    0.76852
359680.0000    2.05373
359720.0000    2.06395
359760.0000    0.88047
359800.0000    2.09724
359840.0000    1.38361
359880.0000    1.68024
359920.0000    3.07029
359960.0000    2.14500
360000.0000    1.80008
360040.0000    2.10736
360080.0000    1.28012
360120.0000    2.47829
360160.0000    2.59353
360200.0000    2.40392
360240.0000    1.86784
360280.0000    3.13451
360320.0000    3.93950
360360.0000    3.84288
360400.0000    2.59065
360440.0000    2.67613
360480.0000    3.05715
360520.0000    3.20180
360560.0000    3.88456
360600.0000    3.24338
360640.0000    3.77434
360680.0000    2.83915
360720.0000    2.41653
360760.0000    2.93694
360800.0000    2.77995
360840.0000    3.50184
360880.0000    3.32445
360920.0000    3.68148
360960.0000    3.49460
361000.0000    2.52144
361040.0000    2.92093
361080.0000    3.07680
361120.0000    3.74218
361160.0000    4.26128
361200.0000    3.52220
361240.0000    3.76193
361280.0000    3.44234
361320.0000    3.57185
361360.0000    3.72673
361400.0000    3.89230
361440.0000    3.28380
361480.0000    3.07667
361520.0000    2.09256
361560.0000    3.38801
361600.0000    2.50837
361640.0000    3.18229
361680.0000    2.62779
361720.0000    2.87604
361760.0000    2.93117
361800.0000    2.03727
361840.0000    2.85346
361880.0000    2.99683
361920.0000    3.36580
361960.0000    3.02432
362000.0000    2.74796
362040.0000    3.26084
362080.0000    2.80975
362120.0000    2.86717
362160.0000    2.62321
362200.0000    3.88126
362240.0000    4.87718
362280.0000    3.28815
362320.0000    3.16153
362360.0000    3.14997
362400.0000    1.68170
362440.0000    1.51690
362480.0000    2.05753
362520.0000    2.99862
362560.0000    2.65554
362600.0000    3.14399
362640.0000    3.26581
362680.0000    2.47937
362720.0000    1.46169
362760.0000    2.26733
362800.0000    2.60968
362840.0000    3.15439
362880.0000    2.92919
362920.0000    2.27696
362960.0000    2.74643
363000.0000    2.71089
363040.0000    1.97737
363080.0000    2.35926
363120.0000    2.05738
363160.0000    2.82836
363200.0000    2.23495
363240.0000    1.94652
363280.0000    2.93891
363320.0000    1.48173
363360.0000    0.87340
363400.0000    1.63182
363440.0000    1.51849
363480.0000    1.30279
363520.0000    1.14971
363560.0000    1.24628
363600.0000    1.76787
363640.0000    1.71305
363680.0000    0.98132
363720.0000    0.47874
363760.0000    0.27417
363800.0000    1.09039
363840.0000    0.55999
363880.0000   -0.25386
363920.0000    1.06434
363960.0000    0.62983
364000.0000    1.72951
364040.0000    0.91421
364080.0000    2.01293
364120.0000    1.43781
364160.0000    1.44386
364200.0000    2.37134
364240.0000    1.48934
364280.0000    1.51962
364320.0000    0.21480
364360.0000    1.43924
364400.0000    0.62550
364440.0000    1.14181
364480.0000   -0.41817
364520.0000   -0.47214
364560.0000   -0.94932
364600.0000   -0.28400
364640.0000    0.04285
364680.0000    0.26585
364720.0000   -0.34567
364760.0000    0.71536
364800.0000    0.93612
364840.0000    1.71741
364880.0000    1.24062
364920.0000    0.98901
364960.0000   -0.06122
365000.0000    0.12801
365040.0000    1.63107
365080.0000    1.73814
365120.0000    2.42569
365160.0000    1.61205
365200.0000    1.17160
365240.0000    1.09798
365280.0000    1.76291
365320.0000    0.89623
365360.0000    1.64402
365400.0000    0.97244
365440.0000    0.92246
365480.0000    0.85889
365520.0000    1.92235
365560.0000    1.14019
365600.0000    0.53671
365640.0000    1.08096
365680.0000    0.92296
365720.0000    0.68823
365760.0000    1.24603
365800.0000    1.75549
365840.0000    1.13116
365880.0000    1.32962
365920.0000    0.92155
365960.0000    0.73167
366000.0000    0.74106
366040.0000    1.06725
366080.0000    0.40158
366120.0000    1.18694
366160.0000    0.96529
366200.0000    0.58722
366240.0000    0.66963
366280.0000    0.78312
366320.0000    0.21740
366360.0000    1.21216
366400.0000   -0.17131
366440.0000    1.20838
366480.0000    1.07329
366520.0000    1.11327
366560.0000    0.99824
366600.0000    0.78946
366640.0000    1.21206
366680.0000    1.27318
366720.0000    1.84504
366760.0000    2.46273
366800.0000    1.71199
366840.0000    2.05522
366880.0000    2.28151
366920.0000    1.67899
366960.0000    1.66097
367000.0000    1.67886
367040.0000    1.85990
367080.0000    2.19615
367120.0000    2.61917
367160.0000    1.57155
367200.0000    1.78081
367240.0000    1.76051
367280.0000    2.37855
367320.0000    2.38010
367360.0000    1.47313
367400.0000    1.78018
367440.0000    1.93779
367480.0000    2.07798
367520.0000    1.49011
367560.0000    2.41209
367600.0000    1.69312
367640.0000    1.75626
367680.0000    3.18412
367720.0000    2.65916
367760.0000    3.19844
367800.0000    2.53850
367840.0000    1.71572
367880.0000    2.83060
367920.0000    2.82759
367960.0000    2.32652
368000.0000    2.37891
368040.0000    1.70032
368080.0000    1.11525
368120.0000    2.01850
368160.0000    2.10452
368200.0000    2.23938
368240.0000    1.92293
368280.0000    1.85994
368320.0000    1.88876
368360.0000    1.99018
368400.0000    1.80457
368440.0000    2.72347
368480.0000    1.93444
368520.0000    1.22620
368560.0000    1.73552
368600.0000    1.94932
368640.0000    2.23015
368680.0000    2.22154
368720.0000    2.12764
368760.0000    2.90458
368800.0000    1.91817
368840.0000    2.71333
368880.0000    2.48573
368920.0000    1.73848
368960.0000    1.94947
369000.0000    2.88733
369040.0000    2.25711
369080.0000    2.61041
369120.0000    2.57035
369160.0000    3.16056
369200.0000    2.47992
369240.0000    3.17554
369280.0000    3.01642
369320.0000    2.89271
369360.0000    1.48631
369400.0000    1.54067
369440.0000    2.68071
369480.0000    1.46975
369520.0000    2.55352
369560.0000    0.72290
369600.0000    2.04110
369640.0000    3.25011
369680.0000    2.92319
369720.0000    3.79670
369760.0000    2.17714
369800.0000    2.34260
369840.0000    1.99065
369880.0000    2.05980
369920.0000    2.72410
369960.0000    2.60972
370000.0000    3.21312
370040.0000    2.62889
370080.0000    2.56706
370120.0000    3.06353
370160.0000    2.89177
370200.0000    3.54313
370240.0000    2.85650
370280.0000    2.98303
370320.0000    3.35402
370360.0000    2.70145
370400.0000    2.25511
370440.0000    2.88550
370480.0000    3.47698
370520.0000    3.29824
370560.0000    2.77060
370600.0000    3.15033
370640.0000    2.68983
370680.0000    2.72143
370720.0000    2.77075
370760.0000    3.13120
370800.0000    3.82131
370840.0000    3.22482
370880.0000    3.45805
370920.0000    4.03581
370960.0000    4.33179
371000.0000    3.09114
371040.0000    3.83840
371080.0000    3.30285
371120.0000    3.23849
371160.0000    3.04156
371200.0000    3.55807
371240.0000    3.41467
371280.0000    3.51906
371320.0000    3.34629
371360.0000    2.66942
371400.0000    3.20306
371440.0000    3.11661
371480.0000    2.17919
371520.0000    3.13107
371560.0000    2.87764
371600.0000    2.31498
371640.0000    2.57112
371680.0000    2.71638
371720.0000    2.64245
371760.0000    1.94208
371800.0000    2.94299
371840.0000    3.03138
371880.0000    3.55813
371920.0000    3.22362
371960.0000    3.35113
372000.0000    2.55796
372040.0000    2.04159
372080.0000    2.90258
372120.0000    3.69846
372160.0000    2.92008
372200.0000    2.82350
372240.0000    2.73037
372280.0000    2.70825
372320.0000    2.54862
372360.0000    3.16021
372400.0000    3.25510
372440.0000    2.66650
372480.0000    2.25251
372520.0000    2.71006
372560.0000    2.84502
372600.0000    3.53073
372640.0000    3.43087
372680.0000    3.93438
372720.0000    3.12823
372760.0000    3.71807
372800.0000    3.93765
372840.0000    3.18766
372880.0000    3.47910
372920.0000    4.08051
372960.0000    2.96780
373000.0000    3.15230
373040.0000    3.54122
373080.0000    3.85831
373120.0000    3.81837
373160.0000    3.39263
373200.0000    4.15300
373240.0000    4.16094
373280.0000    3.44955
373320.0000    3.11704
373360.0000    3.84682
373400.0000    3.56629
373440.0000    4.00707
373480.0000    2.93071
373520.0000    2.59642
373560.0000    2.69276
373600.0000    3.28819
373640.0000    3.20025
373680.0000    1.98673
373720.0000    2.81710
373760.0000    2.74153
373800.0000    2.65667
373840.0000    2.58334
373880.0000    2.80504
373920.0000    2.35677
373960.0000    2.31416
374000.0000    2.75721
374040.0000    2.80573
374080.0000    3.36308
374120.0000    2.50912
374160.0000    2.77041
374200.0000    2.23748
374240.0000    2.24837
374280.0000    2.51746
374320.0000    2.53255
374360.0000    3.07876
374400.0000    3.33189
374440.0000    2.78409
374480.0000    3.69802
374520.0000    4.23152
374560.0000    3.57835
374600.0000    3.57364
374640.0000    1.93878
374680.0000    3.08406
374720.0000    3.03103
374760.0000    2.31071
374800.0000    2.92937
374840.0000    2.12804
374880.0000    2.42357
374920.0000    1.50497
374960.0000    1.95744
375000.0000    2.10773
375040.0000    2.08547
375080.0000    2.31921
375120.0000    2.11650
375160.0000    2.23163
375200.0000    1.86248
375240.0000    2.86372
375280.0000    2.59321
375320.0000    1.86443
375360.0000    1.64830
375400.0000    1.91639
375440.0000    2.46801
375480.0000    3.54930
375520.0000    3.26367
375560.0000    2.95419
375600.0000    1.93251
375640.0000    2.83594
375680.0000    2.12785
375720.0000    1.66763
375760.0000    1.71745
375800.0000    2.25230
375840.0000    2.39454
375880.0000    2.98230
375920.0000    1.81698
375960.0000    1.78071
376000.0000    2.28501
376040.0000    2.59259
376080.0000    3.75340
376120.0000    3.18723
376160.0000    2.27095
376200.0000    2.56746
376240.0000    3.26120
376280.0000    2.56100
376320.0000    3.14983
376360.0000    3.63273
376400.0000    3.12068
376440.0000    3.40658
376480.0000    3.73220
376520.0000    2.95064
376560.0000    3.15965
376600.0000    2.57880
376640.0000    3.20735
376680.0000    4.13309
376720.0000    3.86395
376760.0000    3.96428
376800.0000    3.43016
376840.0000    3.57865
376880.0000    3.54488
376920.0000    2.96403
376960.0000    3.50166
377000.0000    3.04570
377040.0000    3.55956
377080.0000    3.40875
377120.0000    3.51218
377160.0000    3.42958
377200.0000    2.92172
377240.0000    3.08757
377280.0000    2.59290
377320.0000    3.85132
377360.0000    2.20229
377400.0000    3.58427
377440.0000    3.12564
377480.0000    2.91571
377520.0000    4.47933
377560.0000    3.74940
377600.0000    3.99051
377640.0000    3.60521
377680.0000    4.04080
377720.0000    4.90393
377760.0000    3.31993
377800.0000    3.91459
377840.0000    4.24230
377880.0000    4.37830
377920.0000    4.69279
377960.0000    4.04274
378000.0000    3.94465
378040.0000    3.58800
378080.0000    3.82280
378120.0000    3.97424
378160.0000    4.08129
378200.0000    4.08150
378240.0000    3.76753
378280.0000    4.26051
378320.0000    3.97949
378360.0000    4.33937
378400.0000    5.11182
378440.0000    4.12045
378480.0000    4.08064
378520.0000    3.80730
378560.0000    3.61181
378600.0000    4.14368
378640.0000    4.99479
378680.0000    3.72476
378720.0000    4.05316
378760.0000    4.40528
378800.0000    4.34941
378840.0000    4.39955
378880.0000    3.66832
378920.0000    3.97018
378960.0000    3.96569
379000.0000    3.55600
379040.0000    3.94744
379080.0000    3.64807
379120.0000    3.68200
379160.0000    3.03704
379200.0000    3.98810
379240.0000    3.33506
379280.0000    2.77453
379320.0000    3.34851
379360.0000    3.79052
379400.0000    3.87434
379440.0000    3.38225
379480.0000    3.81192
379520.0000    3.89285
379560.0000    3.43361
379600.0000    3.75312
379640.0000    3.88170
379680.0000    3.41852
379720.0000    3.17342
379760.0000    3.94047
379800.0000    3.78383
379840.0000    4.01820
379880.0000    4.21135
379920.0000    4.52800
379960.0000    3.12210
380000.0000    3.77549
380040.0000    2.99689
380080.0000    3.67253
380120.0000    3.81395
380160.0000    3.81330
380200.0000    4.30846
380240.0000    3.82944
380280.0000    3.34564
380320.0000    3.44207
380360.0000    4.34228
380400.0000    3.30616
380440.0000    3.94519
380480.0000    4.13964
380520.0000    3.39715
380560.0000    4.45392
380600.0000    3.39154
380640.0000    3.40218
380680.0000    3.55608
380720.0000    3.10948
380760.0000    3.40804
380800.0000    3.98481
380840.0000    2.94752
380880.0000    3.25700
380920.0000    3.31025
380960.0000    3.09726
381000.0000    3.42452
381040.0000    3.47956
381080.0000    3.51070
381120.0000    3.72428
381160.0000    2.05624
381200.0000    1.75472
381240.0000    3.53157
381280.0000    2.77879
381320.0000    2.48770
381360.0000    2.73965
381400.0000    3.05176
381440.0000    2.61353
381480.0000    3.19353
381520.0000    3.20329
381560.0000    3.10007
381600.0000    2.00677
381640.0000    3.32390
381680.0000    3.11869
381720.0000    2.18004
381760.0000    2.45021
381800.0000    3.05431
381840.0000    3.32269
381880.0000    3.57810
381920.0000    3.00929
381960.0000    3.84549
382000.0000    3.59453
382040.0000    4.09806
382080.0000    3.67306
382120.0000    2.74790
382160.0000    3.30158
382200.0000    3.00599
382240.0000    2.83735
382280.0000    2.97282
382320.0000    3.50655
382360.0000    3.02133
382400.0000    2.98862
382440.0000    2.98769
382480.0000    3.33280
382520.0000    2.73155
382560.0000    3.43460
382600.0000    3.03978
382640.0000    2.16656
382680.0000    2.89809
382720.0000    3.29240
382760.0000    2.57171
382800.0000    3.61671
382840.0000    3.57162
382880.0000    3.06435
382920.0000    2.88542
382960.0000    3.45390
383000.0000    3.47238
383040.0000    3.10341
383080.0000    3.93055
383120.0000    3.54837
383160.0000    3.57306
383200.0000    2.98451
383240.0000    2.66914
383280.0000    3.16832
383320.0000    2.50562
383360.0000    3.08848
383400.0000    2.40918
383440.0000    1.95150
383480.0000    2.35215
383520.0000    2.55022
383560.0000    2.86300
383600.0000    2.97964
383640.0000    2.89408
383680.0000    3.23572
383720.0000    3.26544
383760.0000    2.64286
383800.0000    1.85078
383840.0000    2.06465
383880.0000    2.13899
383920.0000    1.99134
383960.0000    3.02895
384000.0000    3.16560
384040.0000    2.60744
384080.0000    1.34494
384120.0000    1.83221
384160.0000    1.88189
384200.0000    2.42828
384240.0000    2.03926
384280.0000    2.35377
384320.0000    2.67320
384360.0000    2.84757
384400.0000    2.56059
384440.0000    2.54414
384480.0000    2.61196
384520.0000    1.94134
384560.0000    2.91499
384600.0000    2.30068
384640.0000    2.54641
384680.0000    2.04934
384720.0000    2.51101
384760.0000    2.71243
384800.0000    1.47420
384840.0000    1.38271
384880.0000    2.42386
384920.0000    2.86148
384960.0000    2.20430
385000.0000    2.01430
385040.0000    2.54493
385080.0000    3.15050
385120.0000    2.88359
385160.0000    2.14116
385200.0000    2.25401
385240.0000    2.62834
385280.0000    1.62841
385320.0000    2.20415
385360.0000    2.10927
385400.0000    1.37891
385440.0000    2.75348
385480.0000    2.92615
385520.0000    3.03292
385560.0000    2.65754
385600.0000    2.41448
385640.0000    2.89501
385680.0000    2.91440
385720.0000    2.29621
385760.0000    1.71911
385800.0000    2.38671
385840.0000    2.34645
385880.0000    2.16576
385920.0000    2.33724
385960.0000    2.81547
386000.0000    2.59656
386040.0000    3.33246
386080.0000    2.77584
386120.0000    2.71410
386160.0000    2.88381
386200.0000    2.15557
386240.0000    2.88051
386280.0000    2.92787
386320.0000    2.87795
386360.0000    2.77191
386400.0000    3.01863
386440.0000    2.76068
386480.0000    3.22671
386520.0000    3.81762
386560.0000    2.64229
386600.0000    2.95652
386640.0000    1.80889
386680.0000    2.38122
386720.0000    2.99215
386760.0000    2.17690
386800.0000    2.89560
386840.0000    3.36124
386880.0000    3.10337
386920.0000    2.85455
386960.0000    2.84967
387000.0000    2.49472
387040.0000    2.61301
387080.0000    2.49963
387120.0000    2.92666
387160.0000    2.17877
387200.0000    3.27748
387240.0000    2.74053
387280.0000    3.08109
387320.0000    3.19333
387360.0000    2.28842
387400.0000    2.97274
387440.0000    2.24195
387480.0000    3.05868
387520.0000    3.09225
387560.0000    3.03826
387600.0000    2.78486
387640.0000    2.65411
387680.0000    2.65532
387720.0000    3.84539
387760.0000    2.74851
387800.0000    3.46640
387840.0000    3.62173
387880.0000    3.23847
387920.0000    3.33464
387960.0000    3.40548
388000.0000    3.04764
388040.0000    2.44554
388080.0000    3.15650
388120.0000    2.34300
388160.0000    2.28768
388200.0000    2.64467
388240.0000    2.83713
388280.0000    2.66834
388320.0000    2.92210
388360.0000    2.51050
388400.0000    2.49789
388440.0000    2.39092
388480.0000    2.65861
388520.0000    2.74451
388560.0000    2.05091
388600.0000    2.28604
388640.0000    1.86909
388680.0000    2.03760
388720.0000    1.91455
388760.0000    1.62634
388800.0000    1.16559
388840.0000    1.94957
388880.0000    2.26693
388920.0000    2.02069
388960.0000    1.62688
389000.0000    2.70504
389040.0000    2.74224
389080.0000    2.31412
389120.0000    2.44729
389160.0000    2.26781
389200.0000    2.15356
389240.0000    2.60891
389280.0000    4.05243
389320.0000    3.18278
389360.0000    2.80243
389400.0000    2.44608
389440.0000    3.15067
389480.0000    2.56681
389520.0000    2.47169
389560.0000    1.69969
389600.0000    2.54022
389640.0000    2.49858
389680.0000    2.87977
389720.0000    3.18187
389760.0000    2.82982
389800.0000    2.99397
389840.0000    3.10174
389880.0000    2.64247
389920.0000    2.85690
389960.0000    3.19278
390000.0000    3.03112
390040.0000    3.09089
390080.0000    3.28335
390120.0000    3.03587
390160.0000    2.22606
390200.0000    2.54548
390240.0000    2.73419
390280.0000    2.59991
390320.0000    2.20634
390360.0000    2.49248
390400.0000    1.38338
390440.0000    1.92565
390480.0000    1.08178
390520.0000    1.02544
390560.0000    0.94099
390600.0000    1.74427
390640.0000    1.15832
390680.0000    1.80352
390720.0000    0.56223
390760.0000    0.81886
390800.0000    1.61908
390840.0000    1.19575
390880.0000    1.24393
390920.0000    1.32106
390960.0000    2.05043
391000.0000    1.74990
391040.0000    2.34879
391080.0000    0.85407
391120.0000    1.29659
391160.0000    0.81484
391200.0000    1.17834
391240.0000    1.75869
391280.0000    1.25012
391320.0000    0.60448
391360.0000    1.28780
391400.0000    1.12571
391440.0000    0.06307
391480.0000    1.98142
391520.0000    0.69289
391560.0000    0.63393
391600.0000    0.98690
391640.0000   -0.33294
391680.0000    1.99090
391720.0000    0.91070
391760.0000    0.00577
391800.0000   -0.43049
391840.0000    0.98786
391880.0000    0.06435
391920.0000    0.88694
391960.0000    1.58309
392000.0000    1.79450
392040.0000    1.41151
392080.0000    0.28915
392120.0000   -0.23127
392160.0000    0.45879
392200.0000    0.59660
392240.0000    0.90493
392280.0000    1.24563
392320.0000    0.93609
392360.0000    0.89918
392400.0000    1.64196
392440.0000    2.13000
392480.0000    1.17757
392520.0000    1.79493
392560.0000    1.01171
392600.0000    1.74252
392640.0000    1.88688
392680.0000    0.96652
392720.0000    1.04645
392760.0000    1.26234
392800.0000    0.91483
392840.0000    0.71845
392880.0000    0.85867
392920.0000    0.61595
392960.0000    1.15070
393000.0000    1.21573
393040.0000    1.91258
393080.0000    2.42943
393120.0000    1.60267
393160.0000    1.35849
393200.0000    1.11673
393240.0000    0.88915
393280.0000    0.74372
393320.0000    0.99837
393360.0000    1.28275
393400.0000    0.94200
393440.0000    0.73063
393480.0000    2.20058
393520.0000    1.90406
393560.0000    1.76407
393600.0000    1.18080
393640.0000    1.88300
393680.0000    0.86686
393720.0000    2.29117
393760.0000    2.95637
393800.0000    1.05665
393840.0000    1.40698
393880.0000    0.48814
393920.0000    0.46147
393960.0000    1.59828
394000.0000    1.62724
394040.0000    1.20828
394080.0000    1.32511
394120.0000    0.60103
394160.0000    1.52403
394200.0000    1.77946
394240.0000    1.92264
394280.0000    2.01899
394320.0000    2.04111
394360.0000    1.60274
394400.0000    1.88201
394440.0000    2.01359
394480.0000    2.81011
394520.0000    1.74565
394560.0000    1.88667
394600.0000    2.33862
394640.0000    2.20844
394680.0000    2.84988
394720.0000    2.93094
394760.0000    2.01293
394800.0000    2.50170
394840.0000    2.96282
394880.0000    2.24078
394920.0000    2.85975
394960.0000    3.33973
395000.0000    2.11693
395040.0000    2.63886
395080.0000    1.89874
395120.0000    0.55653
395160.0000    3.21176
395200.0000    2.40619
395240.0000    2.24757
395280.0000    2.90425
395320.0000    2.38547
395360.0000    1.07564
395400.0000    1.73024
395440.0000    1.56867
395480.0000    1.45612
395520.0000    1.94868
395560.0000    1.39145
395600.0000    3.12887
395640.0000    2.27443
395680.0000    2.39312
395720.0000    1.83849
395760.0000    1.72842
395800.0000    0.75891
395840.0000    0.72346
395880.0000    1.58519
395920.0000    1.07412
395960.0000    1.72811
396000.0000    2.70006
396040.0000    2.38354
396080.0000    2.85073
396120.0000    2.95872
396160.0000    2.11587
396200.0000    1.64831
396240.0000    1.58896
396280.0000    2.15546
396320.0000    1.86843
396360.0000    2.16491
396400.0000    1.19583
396440.0000    1.03657
396480.0000    1.54097
396520.0000    0.98695
396560.0000    1.46486
396600.0000    0.80879
396640.0000    1.91930
396680.0000   -0.02020
396720.0000    0.58435
396760.0000    0.98598
396800.0000    0.58581
396840.0000    1.06247
396880.0000    1.48492
396920.0000    1.10452
396960.0000    0.92249
397000.0000    1.22514
397040.0000    2.28688
397080.0000    1.39873
397120.0000    1.48684
397160.0000    2.03214
397200.0000    3.38263
397240.0000    2.19675
397280.0000    2.86468
397320.0000    2.30978
397360.0000    2.33006
397400.0000    1.51022
397440.0000    2.20514
397480.0000    2.53907
397520.0000    2.23329
397560.0000    1.89472
397600.0000    2.57876
397640.0000    1.29620
397680.0000    1.50288
397720.0000    1.83560
397760.0000    2.16957
397800.0000    2.23652
397840.0000    1.42785
397880.0000    2.47425
397920.0000    1.81289
397960.0000    1.93558
398000.0000    1.76227
398040.0000    1.30179
398080.0000    1.47652
398120.0000    1.03873
398160.0000    1.22804
398200.0000    0.91178
398240.0000    2.12562
398280.0000    1.25434
398320.0000    1.59550
398360.0000    0.69038
398400.0000    0.63054
398440.0000    0.86487
398480.0000    1.13741
398520.0000    0.22308
398560.0000    0.46384
398600.0000    0.57598
398640.0000    0.57141
398680.0000    1.73788
398720.0000    1.85020
398760.0000    2.13761
398800.0000    2.23649
398840.0000    1.98098
398880.0000    1.42391
398920.0000    3.03956
398960.0000    3.12053
399000.0000    3.06110
399040.0000    1.59726
399080.0000    1.90321
399120.0000    1.87002
399160.0000    1.52058
399200.0000    2.49581
399240.0000    2.28046
399280.0000    1.62159
399320.0000    1.28873
399360.0000    2.41599
399400.0000    1.89340
399440.0000    3.03488
399480.0000    2.62370
399520.0000    2.67425
399560.0000    1.52882
399600.0000    2.09445
399640.0000    1.65199
399680.0000    2.38511
399720.0000    1.52267
399760.0000    1.65891
399800.0000    0.18991
399840.0000    1.31328
399880.0000    1.40097
399920.0000    0.86450
399960.0000    1.36783
400000.0000    1.06340
400040.0000    1.67026
400080.0000    1.37707
400120.0000    2.24671
400160.0000    1.18390
400200.0000    1.58768
400240.0000    1.58568
400280.0000    1.94683
400320.0000    1.19233
400360.0000    1.70842
400400.0000    2.74959
400440.0000    0.84264
400480.0000    1.46833
400520.0000    0.70860
400560.0000    1.26689
400600.0000    1.12815
400640.0000    1.11013
400680.0000    1.19929
400720.0000    1.13957
400760.0000    0.37018
400800.0000    1.23434
400840.0000    0.96995
400880.0000    0.98631
400920.0000    1.40238
400960.0000    1.84820
401000.0000    1.00642
401040.0000    1.51817
401080.0000    1.06049
401120.0000    0.48644
401160.0000    1.29676
401200.0000    1.83269
401240.0000    1.23338
401280.0000    2.70683
401320.0000    2.88513
401360.0000    2.02365
401400.0000    2.43860
401440.0000    2.63601
401480.0000    2.24306
401520.0000    1.01272
401560.0000    1.16921
401600.0000    1.51988
401640.0000    2.86288
401680.0000    2.12669
401720.0000    2.63077
401760.0000    3.24614
401800.0000    2.83869
401840.0000    2.99040
401880.0000    3.17297
401920.0000    2.77471
401960.0000    2.41882
402000.0000    2.21224
402040.0000    2.03211
402080.0000    1.81407
402120.0000    1.21332
402160.0000    1.50849
402200.0000    1.44005
402240.0000    2.20661
402280.0000    1.71272
402320.0000    2.10546
402360.0000    2.31826
402400.0000    1.96378
402440.0000    1.87582
402480.0000    0.91074
402520.0000    1.06464
402560.0000    0.71714
402600.0000    0.66341
402640.0000    0.85730
402680.0000    1.03164
402720.0000    2.14491
402760.0000    1.38605
402800.0000    0.87183
402840.0000    1.36091
402880.0000    0.32318
402920.0000    0.45711
402960.0000    1.00697
403000.0000    0.35054
403040.0000    1.28881
403080.0000    0.53234
403120.0000    0.90352
403160.0000    0.86121
403200.0000    0.82255
403240.0000    0.82689
403280.0000    1.34476
403320.0000    1.39089
403360.0000    0.45603
403400.0000    0.71671
403440.0000   -0.23314
403480.0000    0.13948
403520.0000   -0.01939
403560.0000    0.20217
403600.0000   -0.49942
403640.0000    0.40221
403680.0000    0.49309
403720.0000    0.38998
403760.0000   -0.44739
403800.0000    0.05641
403840.0000    0.39285
403880.0000    0.61799
403920.0000    0.29153
403960.0000    0.71346
404000.0000    0.26018
404040.0000   -0.38607
404080.0000    0.66573
404120.0000    0.80669
404160.0000    0.78426
404200.0000    1.00487
404240.0000    2.31546
404280.0000    1.26252
404320.0000    1.24681
404360.0000    1.23963
404400.0000    1.06051
404440.0000    0.54452
404480.0000    1.99834
404520.0000    1.03514
404560.0000    1.77256
404600.0000    1.12267
404640.0000    1.79527
404680.0000    1.36722
404720.0000    2.06816
404760.0000    1.52543
404800.0000    2.48259
404840.0000    2.40460
404880.0000    2.02782
404920.0000    2.59431
404960.0000    2.01616
405000.0000    1.87110
405040.0000    2.26573
405080.0000    2.25870
405120.0000    2.18226
405160.0000    2.40827
405200.0000    2.38579
405240.0000    2.22822
405280.0000    2.24248
405320.0000    2.10625
405360.0000    2.53540
405400.0000    1.85673
405440.0000    1.78228
405480.0000    1.46013
405520.0000    2.72451
405560.0000    1.90511
405600.0000    2.05165
405640.0000    2.96731
405680.0000    2.62566
405720.0000    2.07892
405760.0000    2.75428
405800.0000    2.25612
405840.0000    2.19237
405880.0000    1.55621
405920.0000    2.14213
405960.0000    1.71343
406000.0000    1.96905
406040.0000    2.10163
406080.0000    2.87583
406120.0000    2.79837
406160.0000    2.29605
406200.0000    2.73713
406240.0000    2.64210
406280.0000    2.96276
406320.0000    2.25071
406360.0000    2.50171
406400.0000    2.17072
406440.0000    2.75423
406480.0000    2.90673
406520.0000    2.36940
406560.0000    2.86192
406600.0000    3.11039
406640.0000    3.06489
406680.0000    2.67340
406720.0000    2.92620
406760.0000    1.58966
406800.0000    1.94848
406840.0000    0.71025
406880.0000    1.60595
406920.0000    2.02804
406960.0000    1.67746
407000.0000    3.04893
407040.0000    2.47618
407080.0000    2.77074
407120.0000    2.73745
407160.0000    3.06940
407200.0000    2.33005
407240.0000    2.07886
407280.0000    2.24108
407320.0000    1.94455
407360.0000    1.58255
407400.0000    2.00113
407440.0000    1.99917
407480.0000    1.96048
407520.0000    1.14236
407560.0000    0.49826
407600.0000    1.26543
407640.0000    1.14368
407680.0000    1.07892
407720.0000    0.94497
407760.0000    2.38919
407800.0000    1.02149
407840.0000    1.16834
407880.0000    1.72574
407920.0000    1.28496
407960.0000    1.52701
408000.0000    1.26107
408040.0000    1.25791
408080.0000    0.79332
408120.0000    0.50159
408160.0000    0.06422
408200.0000    0.22805
408240.0000    1.08746
408280.0000   -0.53907
408320.0000    0.78685
408360.0000   -0.14693
408400.0000   -0.13814
408440.0000    1.08290
408480.0000    0.94446
408520.0000    1.36465
408560.0000    1.50462
408600.0000    1.23090
408640.0000    1.29774
408680.0000    0.55896
408720.0000    0.81164
408760.0000    0.96112
408800.0000    1.65435
408840.0000    0.62050
408880.0000    0.67818
408920.0000    1.40521
408960.0000    1.00004
409000.0000    1.06283
409040.0000    0.36513
409080.0000    0.31111
409120.0000    0.08539
409160.0000    0.99338
409200.0000    0.22883
409240.0000   -0.25220
409280.0000    0.75564
409320.0000    1.57871
409360.0000    0.57631
409400.0000    1.11190
409440.0000    2.88146
409480.0000    2.12714
409520.0000    1.46078
409560.0000    1.27918
409600.0000    1.41834
409640.0000    1.04991
409680.0000    0.97368
409720.0000    1.61206
409760.0000    1.20216
409800.0000    1.56657
409840.0000    1.85023
409880.0000    1.25205
409920.0000    1.69940
409960.0000    1.89692
410000.0000    1.49468
410040.0000    1.73154
410080.0000    1.28887
410120.0000    0.93377
410160.0000    1.86628
410200.0000    1.44328
410240.0000    1.34969
410280.0000    0.73223
410320.0000    1.44783
410360.0000    1.35594
410400.0000    1.82392
410440.0000    2.47843
410480.0000    1.89987
410520.0000    2.17659
410560.0000    1.44709
410600.0000    2.03246
410640.0000    1.21030
410680.0000    2.48661
410720.0000    2.11945
410760.0000    2.42675
410800.0000    1.41418
410840.0000    2.21330
410880.0000    0.77516
410920.0000    1.18031
410960.0000    1.30937
411000.0000    1.58885
411040.0000    1.96659
411080.0000    0.94895
411120.0000    1.55476
411160.0000    1.72680
411200.0000    1.51757
411240.0000    1.64426
411280.0000    1.29919
411320.0000    1.43656
411360.0000    1.29924
411400.0000    0.99957
411440.0000    0.73357
411480.0000    1.89375
411520.0000    1.84758
411560.0000    2.41274
411600.0000    0.61939
411640.0000    0.95446
411680.0000    1.82291
411720.0000    1.15835
411760.0000    1.62918
411800.0000    1.65995
411840.0000    1.92887
411880.0000    2.35648
411920.0000    2.77203
411960.0000    1.93020
412000.0000    1.35502
412040.0000    1.89374
412080.0000    0.55110
412120.0000    0.73914
412160.0000    1.16576
412200.0000    1.47450
412240.0000    1.10551
412280.0000    0.94419
412320.0000    2.07308
412360.0000    1.19162
412400.0000    1.44980
412440.0000    1.63461
412480.0000    1.15190
412520.0000    1.82620
412560.0000    1.65267
412600.0000    0.92495
412640.0000    1.68549
412680.0000    1.23684
412720.0000   -0.02141
412760.0000    0.99375
412800.0000    0.68553
412840.0000    0.57188
412880.0000    0.75117
412920.0000    0.33859
412960.0000    0.43870
413000.0000   -0.55903
413040.0000    0.47480
413080.0000    0.75464
413120.0000    0.12337
413160.0000    0.97531
413200.0000    0.29197
413240.0000    0.72408
413280.0000    0.17217
413320.0000    0.74823
413360.0000   -0.47509
413400.0000    0.05696
413440.0000    1.11232
413480.0000    1.03656
413520.0000    0.98373
413560.0000    0.34340
413600.0000    1.08571
413640.0000    1.59716
413680.0000    1.50048
413720.0000    1.43793
413760.0000    0.70936
413800.0000    1.14934
413840.0000    1.90659
413880.0000    1.03677
413920.0000    0.18064
413960.0000    0.43445
414000.0000    0.94983
414040.0000    1.22323
414080.0000    0.52536
414120.0000    1.27221
414160.0000    1.02924
414200.0000    1.04695
414240.0000    0.04227
414280.0000    0.25932
414320.0000   -0.05767
414360.0000   -0.01160
414400.0000   -0.25203
414440.0000   -0.26774
414480.0000   -0.50728
414520.0000   -0.57437
414560.0000    0.37508
414600.0000    0.36055
414640.0000    0.10352
414680.0000    0.22483
414720.0000   -0.41844
414760.0000   -0.11794
414800.0000    0.11063
414840.0000    0.75561
414880.0000    0.03325
414920.0000   -0.43566
414960.0000    0.04273
415000.0000    0.19759
415040.0000   -0.12629
415080.0000   -0.83880
415120.0000   -0.90840
415160.0000    0.61251
415200.0000   -0.39900
415240.0000   -0.25787
415280.0000    0.37906
415320.0000    0.07458
415360.0000   -0.11528
415400.0000   -0.62576
415440.0000   -0.54257
415480.0000    0.43440
415520.0000   -0.03454
415560.0000   -0.13454
415600.0000   -0.10380
415640.0000    0.36057
415680.0000    0.02630
415720.0000    0.24041
415760.0000    1.21365
415800.0000    0.12309
415840.0000    0.55341
415880.0000    1.03226
415920.0000    0.54605
415960.0000    0.05015
416000.0000   -0.03473
416040.0000    0.22224
416080.0000    1.29104
416120.0000    0.37049
416160.0000    0.49742
416200.0000    1.27768
416240.0000    1.19729
416280.0000    1.37276
416320.0000    0.51167
416360.0000    0.09088
416400.0000    0.44528
416440.0000    0.98908
416480.0000    0.19291
416520.0000   -0.11476
416560.0000    0.04503
416600.0000    0.50749
416640.0000    0.63660
416680.0000    0.35090
416720.0000    1.11103
416760.0000   -0.04984
416800.0000   -0.41724
416840.0000    1.01549
416880.0000    1.56098
416920.0000    0.61734
416960.0000    1.43799
417000.0000    1.02959
417040.0000    1.80111
417080.0000    1.38777
417120.0000    1.22169
417160.0000    1.35449
417200.0000    1.88465
417240.0000    2.54589
417280.0000    1.81853
417320.0000    2.16448
417360.0000    1.22249
417400.0000    1.32730
417440.0000    1.69256
417480.0000    1.17081
417520.0000    1.41632
417560.0000    1.60491
417600.0000    1.28021
417640.0000    0.78184
417680.0000    1.27044
417720.0000    0.21940
417760.0000    1.10918
417800.0000    0.98445
417840.0000    1.54753
417880.0000    0.97662
417920.0000    0.81029
417960.0000    0.72204
418000.0000    0.63535
418040.0000    0.52112
418080.0000   -0.02930
418120.0000    0.40417
418160.0000    0.67938
418200.0000   -0.02849
418240.0000    0.46891
418280.0000    0.53775
418320.0000    0.07092
418360.0000    1.05375
418400.0000    0.55454
418440.0000   -0.32815
418480.0000   -0.26988
418520.0000    1.42753
418560.0000    0.85231
418600.0000    1.00976
418640.0000    0.47374
418680.0000   -0.06075
418720.0000    1.02112
418760.0000   -0.37069
418800.0000    0.93194
418840.0000    0.44899
418880.0000    0.39369
418920.0000    0.92937
418960.0000   -0.38341
419000.0000    0.64011
419040.0000    0.32009
419080.0000    0.30204
419120.0000    0.82609
419160.0000    1.08466
419200.0000    1.38785
419240.0000    0.59519
419280.0000    0.54606
419320.0000    0.75669
419360.0000    0.36653
419400.0000   -0.25803
419440.0000    0.05171
419480.0000   -0.00443
419520.0000    0.95981
419560.0000    0.01494
419600.0000   -0.25569
419640.0000    0.46832
419680.0000    0.66289
419720.0000    1.87159
419760.0000    1.21005
419800.0000    0.76526
419840.0000    0.96881
419880.0000    1.70934
419920.0000    1.04415
419960.0000    0.64141
420000.0000    1.06784
420040.0000    0.47118
420080.0000    0.52325
420120.0000    0.92810
420160.0000    1.11906
420200.0000    0.92648
420240.0000    0.35780
420280.0000    0.70897
420320.0000    1.27349
420360.0000    0.42216
420400.0000    0.94650
420440.0000    0.63765
420480.0000    0.66488
420520.0000    0.66970
420560.0000    0.34405
420600.0000    0.88785
420640.0000    0.53743
420680.0000    0.59761
420720.0000    0.22935
420760.0000    0.43074
420800.0000    0.30500
420840.0000   -0.37972
420880.0000    0.46195
420920.0000    1.56299
420960.0000    0.41467
421000.0000    0.38779
421040.0000    0.44411
421080.0000    0.15726
421120.0000    1.08883
421160.0000    1.08135
421200.0000    0.99827
421240.0000    0.44861
421280.0000    0.94385
421320.0000    0.73592
421360.0000    0.64751
421400.0000    0.05936
421440.0000   -0.05098
421480.0000    0.21729
421520.0000    0.46309
421560.0000    0.07371
421600.0000    0.34760
421640.0000    0.37724
421680.0000    0.92541
421720.0000    0.03828
421760.0000    0.39393
421800.0000    0.80300
421840.0000    0.83039
421880.0000    1.79585
421920.0000    0.45221
421960.0000    1.73086
422000.0000    1.12553
422040.0000    1.49408
422080.0000    1.03320
422120.0000    0.45434
422160.0000    1.17421
422200.0000    0.42762
422240.0000    0.96420
422280.0000    0.78781
422320.0000    0.53391
422360.0000    0.35085
422400.0000    0.41290
422440.0000    0.17305
422480.0000    0.33492
422520.0000    0.98849
422560.0000    0.99098
422600.0000    0.13048
422640.0000    0.81522
422680.0000    1.46837
422720.0000    1.57230
422760.0000    1.03469
422800.0000    2.06217
422840.0000    0.62047
422880.0000    0.50371
422920.0000    0.25355
422960.0000    0.37457
423000.0000    0.21399
423040.0000    0.69764
423080.0000    0.28405
423120.0000    0.01694
423160.0000   -0.07108
423200.0000    0.65918
423240.0000    0.35211
423280.0000    0.09277
423320.0000    0.21862
423360.0000    1.66378
423400.0000    0.75364
423440.0000    1.06788
423480.0000    1.53603
423520.0000    1.16206
423560.0000    1.43880
423600.0000    1.26911
423640.0000    0.52628
423680.0000    0.12493
423720.0000    0.14430
423760.0000   -0.17494
423800.0000    0.84693
423840.0000   -0.15824
423880.0000   -0.08918
423920.0000    0.22931
423960.0000    1.28216
424000.0000    0.51848
424040.0000   -0.03504
424080.0000    0.47196
424120.0000   -0.20199
424160.0000    0.88327
424200.0000    0.68185
424240.0000    1.30012
424280.0000    1.14134
424320.0000    0.91941
424360.0000    0.32972
424400.0000   -0.14946
424440.0000   -0.19238
424480.0000    1.00829
424520.0000    0.99996
424560.0000    0.59481
424600.0000    0.42602
424640.0000    1.34336
424680.0000   -0.26589
424720.0000    0.75602
424760.0000    0.67451
424800.0000    0.56939
424840.0000   -0.17454
424880.0000    0.19336
424920.0000    0.32061
424960.0000   -0.07825
425000.0000   -0.15730
425040.0000    0.10427
425080.0000    0.81128
425120.0000    0.20150
425160.0000    0.43219
425200.0000    0.69303
425240.0000    0.17832
425280.0000   -0.17542
425320.0000    0.18428
425360.0000    0.29865
425400.0000    0.09363
425440.0000    0.92869
425480.0000    0.21955
425520.0000    1.25253
425560.0000    1.74168
425600.0000    0.13741
425640.0000   -0.14302
425680.0000    1.03983
425720.0000    1.32682
425760.0000    0.66834
425800.0000    1.12986
425840.0000    1.35237
425880.0000    1.00173
425920.0000    0.57668
425960.0000    0.78214
426000.0000    0.41333
426040.0000    0.36726
426080.0000    0.55678
426120.0000    0.44713
426160.0000    0.39041
426200.0000    0.04770
426240.0000   -0.01440
426280.0000    0.17429
426320.0000    0.58306
426360.0000   -0.41623
426400.0000   -0.27468
426440.0000   -0.09474
426480.0000    0.22068
426520.0000    0.86041
426560.0000   -0.02576
426600.0000   -0.09843
426640.0000   -0.32205
426680.0000    0.37552
426720.0000    0.56739
426760.0000    0.60993
426800.0000    0.61837
426840.0000   -0.21280
426880.0000    0.38834
426920.0000    1.22130
426960.0000    0.21625
427000.0000    0.85284
427040.0000    0.30611
427080.0000    0.65823
427120.0000    0.34216
427160.0000    0.16967
427200.0000    0.48970
427240.0000    0.35746
427280.0000    0.64042
427320.0000    0.11551
427360.0000    0.93940
427400.0000    0.69113
427440.0000    0.31363
427480.0000    0.22452
427520.0000    0.55643
427560.0000   -0.04178
427600.0000    0.60327
427640.0000    0.99882
427680.0000    1.22742
427720.0000    0.64593
427760.0000   -0.13222
427800.0000    0.52560
427840.0000   -0.22365
427880.0000    1.14359
427920.0000    0.42764
427960.0000    0.25435
428000.0000    0.33603
428040.0000   -0.05118
428080.0000    0.44964
428120.0000    0.30439
428160.0000    0.27240
428200.0000    0.49945
428240.0000    1.11593
428280.0000    1.05020
428320.0000    1.12402
428360.0000    0.37631
428400.0000    1.24960
428440.0000   -0.12887
428480.0000    0.90901
428520.0000    0.71715
428560.0000    0.64710
428600.0000    0.78649
428640.0000    0.58033
428680.0000    1.24832
428720.0000    1.50138
428760.0000    1.05481
428800.0000    0.36258
428840.0000    0.79984
428880.0000    0.70353
428920.0000    0.54765
428960.0000    0.67112
429000.0000    1.07076
429040.0000    0.67783
429080.0000    1.70803
429120.0000    1.27185
429160.0000    1.23390
429200.0000    0.92199
429240.0000    1.72753
429280.0000    1.23947
429320.0000    0.18601
429360.0000    0.09115
429400.0000    0.53115
429440.0000   -0.04333
429480.0000   -0.24913
429520.0000   -0.04108
429560.0000    0.28133
429600.0000    0.95189
429640.0000    1.57086
429680.0000    0.67954
429720.0000    0.47912
429760.0000    0.33705
429800.0000    0.44262
429840.0000   -0.09906
429880.0000    1.09240
429920.0000    1.07808
429960.0000    1.12292
430000.0000    0.64137
430040.0000    1.33477
430080.0000    1.92680
430120.0000    0.69301
430160.0000    0.74204
430200.0000    0.54384
430240.0000    0.84742
430280.0000    1.05545
430320.0000   -0.50164
430360.0000    0.47818
430400.0000    0.69350
430440.0000    0.35526
430480.0000    0.77358
430520.0000    1.08897
430560.0000    0.71200
430600.0000    0.59762
430640.0000   -0.07882
430680.0000    1.03180
430720.0000    0.19958
430760.0000    0.20103
430800.0000   -0.38276
430840.0000    0.90551
430880.0000    0.54288
430920.0000    1.03272
430960.0000    1.02687
431000.0000    1.63548
431040.0000    0.28707
431080.0000   -0.04476
431120.0000    0.10831
431160.0000    0.58513
431200.0000    0.08898
431240.0000    0.35370
431280.0000    0.51767
431320.0000    0.38290
431360.0000   -0.71018
431400.0000    0.21460
431440.0000    0.36224
431480.0000    0.59392
431520.0000    0.43378
431560.0000   -0.26344
431600.0000    1.09525
431640.0000    0.25195
431680.0000   -0.40316
431720.0000    0.49932
431760.0000   -0.12463
431800.0000    0.11016
431840.0000    0.27680
431880.0000    0.53785
431920.0000    0.90557
431960.0000    0.73343
432000.0000    0.58490
432040.0000    0.57707
432080.0000    0.23956
432120.0000    0.80319
432160.0000    0.55013
432200.0000    1.58021
432240.0000    1.13569
432280.0000    0.02555
432320.0000    0.14174
432360.0000    0.57767
432400.0000    0.53244
432440.0000    1.49941
432480.0000    0.98198
432520.0000    0.53269
432560.0000    0.78685
432600.0000    0.70429
432640.0000    0.54353
432680.0000    0.50850
432720.0000    0.21927
432760.0000    0.63203
432800.0000    1.62228
432840.0000    0.80436
432880.0000    0.74661
432920.0000    0.92243
432960.0000    0.64995
433000.0000    1.57618
433040.0000    1.49422
433080.0000    2.55347
433120.0000    2.04745
433160.0000    1.34245
433200.0000    1.03671
433240.0000    1.60578
433280.0000    0.68885
433320.0000    1.73059
433360.0000    1.17989
433400.0000    1.35711
433440.0000    1.94904
433480.0000    1.21947
433520.0000    1.53555
433560.0000    1.80085
433600.0000    2.42035
433640.0000    2.08955
433680.0000    2.64137
433720.0000    2.36103
433760.0000    1.87899
433800.0000    1.86516
433840.0000    2.51904
433880.0000    1.82018
433920.0000    2.37550
433960.0000    2.52780
434000.0000    1.94624
434040.0000    1.57472
434080.0000    2.00513
434120.0000    1.66379
434160.0000    1.46115
434200.0000    1.04053
434240.0000    2.51101
434280.0000    2.46553
434320.0000    2.21431
434360.0000    1.98567
434400.0000    1.87089
434440.0000    2.21234
434480.0000    2.50501
434520.0000    2.24238
434560.0000    2.77720
434600.0000    2.41846
434640.0000    2.20313
434680.0000    1.54419
434720.0000    1.42710
434760.0000    2.10996
434800.0000    2.58867
434840.0000    1.77221
434880.0000    2.07290
434920.0000    1.57426
434960.0000    1.35558
435000.0000    1.30445
435040.0000    1.31930
435080.0000    2.46336
435120.0000    2.89016
435160.0000    2.02740
435200.0000    1.87279
435240.0000    2.02214
435280.0000    1.58848
435320.0000    1.55023
435360.0000    1.43822
435400.0000    1.48827
435440.0000    1.22051
435480.0000    1.92147
435520.0000    1.11033
435560.0000    1.16824
435600.0000    1.51304
435640.0000    1.84009
435680.0000    1.47645
435720.0000    1.98583
435760.0000    1.37056
435800.0000    1.68012
435840.0000    1.87909
435880.0000    1.56923
435920.0000    2.56502
435960.0000    1.95356
436000.0000    1.61403
436040.0000    1.33904
436080.0000    1.88619
436120.0000    2.21776
436160.0000    2.17258
436200.0000    1.65135
436240.0000    1.25406
436280.0000    1.48823
436320.0000    1.14554
436360.0000    0.80053
436400.0000    1.13452
436440.0000    1.22704
436480.0000    1.29221
436520.0000    1.11183
436560.0000    1.46266
436600.0000    1.47125
436640.0000    1.77311
436680.0000    1.45479
436720.0000    1.16583
436760.0000    1.12531
436800.0000    1.60258
436840.0000    1.77029
436880.0000    1.35650
436920.0000    1.07738
436960.0000    1.41475
437000.0000    1.68586
437040.0000    1.92175
437080.0000    1.01950
437120.0000    1.13429
437160.0000    1.43611
437200.0000    1.04077
437240.0000    0.32128
437280.0000    0.91575
437320.0000    1.34101
437360.0000    1.23941
437400.0000    1.60974
437440.0000    1.59136
437480.0000    1.57136
437520.0000    1.34582
437560.0000    1.80677
437600.0000    1.69983
437640.0000    1.07163
437680.0000    1.51495
437720.0000    1.36414
437760.0000    1.13105
437800.0000    1.21564
437840.0000    1.29342
437880.0000    1.22973
437920.0000    1.47229
437960.0000    0.80915
438000.0000    1.82009
438040.0000    0.67511
438080.0000    0.81804
438120.0000    1.09817
438160.0000    1.19416
438200.0000    0.95132
438240.0000    1.00768
438280.0000    1.11087
438320.0000    0.88155
438360.0000    0.55137
438400.0000    0.83615
438440.0000    1.43966
438480.0000    1.13891
438520.0000    1.79210
438560.0000    1.29195
438600.0000    0.30578
438640.0000    1.36506
438680.0000    0.69566
438720.0000    1.48176
438760.0000    2.09537
438800.0000    0.64880
438840.0000    0.65692
438880.0000    0.94973
438920.0000    0.92700
438960.0000    1.60983
439000.0000    1.14421
439040.0000    0.71643
439080.0000    0.43850
439120.0000    0.31466
439160.0000    1.33750
439200.0000    2.28102
439240.0000    0.71070
439280.0000    1.24730
439320.0000    1.14998
439360.0000    1.27928
439400.0000    1.64399
439440.0000    1.34871
439480.0000    2.21600
439520.0000    1.62557
439560.0000    0.70848
439600.0000    1.05612
439640.0000    1.45067
439680.0000    1.35618
439720.0000    0.56488
439760.0000    0.43038
439800.0000    0.89831
439840.0000    0.70330
439880.0000    1.21441
439920.0000    1.19773
439960.0000    1.94841
440000.0000    2.14662
440040.0000    1.01302
440080.0000    1.35091
440120.0000    1.36269
440160.0000    0.63024
440200.0000    0.69836
440240.0000    1.46283
440280.0000    0.93834
440320.0000    2.33309
440360.0000    0.96938
440400.0000    1.60879
440440.0000    1.09906
440480.0000    1.22446
440520.0000    1.74351
440560.0000    1.02475
440600.0000    2.60432
440640.0000    2.10894
440680.0000    2.40086
440720.0000    1.34655
440760.0000    1.97430
440800.0000    1.46740
440840.0000    1.59762
440880.0000    2.01609
440920.0000    1.74775
440960.0000    1.53309
441000.0000    1.71588
441040.0000    1.77770
441080.0000    1.90374
441120.0000    0.52305
441160.0000    1.11569
441200.0000    0.86666
441240.0000    1.15511
441280.0000    1.46328
441320.0000    1.01212
441360.0000    0.70833
441400.0000    0.73464
441440.0000    0.48760
441480.0000    0.65090
441520.0000    0.14463
441560.0000    0.22038
441600.0000    0.37916
441640.0000    1.29936
441680.0000    1.09761
441720.0000    0.85641
441760.0000    0.91546
441800.0000    1.53958
441840.0000    1.05160
441880.0000    0.67334
441920.0000    0.83479
441960.0000    0.98523
442000.0000    1.20014
442040.0000    1.24531
442080.0000    0.59155
442120.0000    0.83921
442160.0000    1.42319
442200.0000    1.57152
442240.0000    0.85960
442280.0000    1.19927
442320.0000    1.77572
442360.0000    1.62704
442400.0000    1.90952
442440.0000    1.59414
442480.0000    1.47504
442520.0000    2.24762
442560.0000    2.10972
442600.0000    1.73349
442640.0000    2.05305
442680.0000    3.10038
442720.0000    2.51178
442760.0000    2.26251
442800.0000    1.28789
442840.0000    1.27434
442880.0000    1.84712
442920.0000    1.46259
442960.0000    0.96559
443000.0000    1.80029
443040.0000    2.08050
443080.0000    1.66318
443120.0000    1.30564
443160.0000    1.13199
443200.0000    0.75327
443240.0000    2.37422
443280.0000    1.61028
443320.0000    1.57565
443360.0000    1.43608
443400.0000    1.20006
443440.0000    0.63141
443480.0000    0.81535
443520.0000    1.13621
443560.0000    2.07976
443600.0000    1.56415
443640.0000    1.54403
443680.0000    2.00368
443720.0000    2.63959
443760.0000    1.39996
443800.0000    1.58303
443840.0000    1.66164
443880.0000    2.09532
443920.0000    1.06646
443960.0000    0.95717
444000.0000    0.50539
444040.0000    1.13328
444080.0000    1.32458
444120.0000    1.63508
444160.0000    1.85154
444200.0000    1.53029
444240.0000    1.74769
444280.0000    1.94445
444320.0000    1.20647
444360.0000    2.13318
444400.0000    2.20884
444440.0000    1.11010
444480.0000    1.55562
444520.0000    1.15456
444560.0000    1.25240
444600.0000    1.41035
444640.0000    0.74679
444680.0000    1.18881
444720.0000    0.74155
444760.0000    0.81906
444800.0000    1.16469
444840.0000    0.41213
444880.0000    0.34365
444920.0000    1.11255
444960.0000    1.07194
445000.0000    1.32834
445040.0000    0.96034
445080.0000    1.28699
445120.0000    1.22560
445160.0000    2.00014
445200.0000    1.88551
445240.0000    0.73176
445280.0000    0.60220
445320.0000    0.51042
445360.0000    0.98276
445400.0000   -0.13670
445440.0000    0.17868
445480.0000    0.27139
445520.0000    0.47628
445560.0000    0.81565
445600.0000    0.21882
445640.0000    1.11841
445680.0000    1.21065
445720.0000    1.84078
445760.0000    2.07075
445800.0000    1.68826
445840.0000    1.12110
445880.0000    1.55074
445920.0000    0.75609
445960.0000    1.34600
446000.0000    1.51606
446040.0000    1.09564
446080.0000    1.03188
446120.0000    1.16925
446160.0000    1.18886
446200.0000    1.12885
446240.0000    1.35567
446280.0000    0.91816
446320.0000    1.36998
446360.0000    1.03880
446400.0000    2.02862
446440.0000    1.70576
446480.0000    1.80322
446520.0000    1.58048
446560.0000    0.75591
446600.0000    1.50885
446640.0000    0.69386
446680.0000    1.20006
446720.0000    0.92684
446760.0000    1.03481
446800.0000    1.23874
446840.0000    1.21173
446880.0000    1.55371
446920.0000    0.70843
446960.0000    1.45248
447000.0000    1.29866
447040.0000    1.00645
447080.0000    1.47850
447120.0000    1.38202
447160.0000    1.72275
447200.0000    1.08060
447240.0000    1.95254
447280.0000    2.17891
447320.0000    2.00626
447360.0000    2.32829
447400.0000    1.72899
447440.0000    2.38505
447480.0000    2.32828
447520.0000    2.53572
447560.0000    2.17854
447600.0000    1.21166
447640.0000    1.27123
447680.0000    1.56213
447720.0000    1.53835
447760.0000    1.87417
447800.0000    1.47601
447840.0000    1.75977
447880.0000    1.45753
447920.0000    1.96571
447960.0000    1.49977
448000.0000    2.34239
448040.0000    1.05554
448080.0000    0.53209
448120.0000    0.69499
448160.0000    2.09309
448200.0000    1.13475
448240.0000    2.61290
448280.0000    1.35202
448320.0000    1.85015
448360.0000    1.03303
448400.0000    1.36914
448440.0000    1.41488
448480.0000    1.20484
448520.0000    1.40232
448560.0000    1.32071
448600.0000    1.40301
448640.0000    1.59147
448680.0000    0.48585
448720.0000    1.39207
448760.0000    2.19169
448800.0000    1.02076
448840.0000    1.26413
448880.0000    0.07156
448920.0000    1.66868
448960.0000    2.25514
449000.0000    1.55625
449040.0000    2.39322
449080.0000    1.37397
449120.0000    1.25591
449160.0000    1.76649
449200.0000    2.75639
449240.0000    1.59492
449280.0000    2.30583
449320.0000    1.77255
449360.0000    2.26202
449400.0000    2.61291
449440.0000    3.03017
449480.0000    2.63611
449520.0000    1.82891
449560.0000    0.90712
449600.0000    1.08216
449640.0000    1.43413
449680.0000    1.55374
449720.0000    1.73780
449760.0000    1.75284
449800.0000    1.34152
449840.0000    2.26280
449880.0000    1.42559
449920.0000    1.42473
449960.0000    0.89214
450000.0000    1.35865
450040.0000    1.71399
450080.0000    1.04425
450120.0000    1.08312
450160.0000    0.61083
450200.0000    1.26303
450240.0000    1.32085
450280.0000    1.13446
450320.0000    1.75734
450360.0000    2.21571
450400.0000    1.98664
450440.0000    2.42685
450480.0000    1.41993
450520.0000    1.63100
450560.0000    0.62290
450600.0000    1.78584
450640.0000    2.16867
450680.0000    1.43085
450720.0000    1.49429
450760.0000    1.00961
450800.0000    1.46922
450840.0000    1.32700
450880.0000    0.81232
450920.0000    1.50470
450960.0000    1.82113
451000.0000    1.82387
451040.0000    0.81078
451080.0000    1.47100
451120.0000    1.48854
451160.0000    1.62857
451200.0000    1.13176
451240.0000    1.30674
451280.0000    1.41610
451320.0000    1.90191
451360.0000    1.69899
451400.0000    0.93051
451440.0000    2.01417
451480.0000    2.03519
451520.0000    1.57543
451560.0000    1.49804
451600.0000    1.66036
451640.0000    1.37976
451680.0000    2.15978
451720.0000    3.01367
451760.0000    1.18824
451800.0000    1.73707
451840.0000    1.56807
451880.0000    0.94849
451920.0000    1.90104
451960.0000    1.95628
452000.0000    1.49323
452040.0000    1.49748
452080.0000    2.35466
452120.0000    2.08259
452160.0000    1.87722
452200.0000    1.51015
452240.0000    1.60078
452280.0000    1.94337
452320.0000    1.12073
452360.0000    2.09860
452400.0000    1.75575
452440.0000    2.00761
452480.0000    1.83706
452520.0000    1.32705
452560.0000    2.01421
452600.0000    1.48798
452640.0000    1.55256
452680.0000    0.40082
452720.0000    0.94826
452760.0000    1.80489
452800.0000    1.45176
452840.0000    1.71109
452880.0000    2.04035
452920.0000    1.89104
452960.0000    0.92574
453000.0000    0.67193
453040.0000    1.34945
453080.0000    1.80154
453120.0000    1.29693
453160.0000    1.25302
453200.0000    1.47248
453240.0000    1.73768
453280.0000    2.47233
453320.0000    2.14841
453360.0000    2.09526
453400.0000    1.55471
453440.0000    2.10044
453480.0000    2.12925
453520.0000    2.82267
453560.0000    2.59095
453600.0000    1.72580
453640.0000    2.42857
453680.0000    1.37566
453720.0000    0.90308
453760.0000    2.05690
453800.0000    1.62755
453840.0000    1.39161
453880.0000    1.76859
453920.0000    1.80681
453960.0000    1.32475
454000.0000    0.97545
454040.0000    1.40114
454080.0000    0.72619
454120.0000    0.94329
454160.0000    1.46011
454200.0000    0.05548
454240.0000    1.59309
454280.0000    0.85884
454320.0000    0.96988
454360.0000    0.72162
454400.0000    1.48992
454440.0000    0.85090
454480.0000    1.29152
454520.0000    0.53768
454560.0000    1.03196
454600.0000    1.86264
454640.0000    1.44666
454680.0000    1.27857
454720.0000    1.67023
454760.0000    1.78063
454800.0000    1.40722
454840.0000    1.17915
454880.0000    0.39188
454920.0000    0.86677
454960.0000    0.69388
455000.0000    0.67140
455040.0000    1.03926
455080.0000    0.18106
455120.0000    0.16902
455160.0000    0.34061
455200.0000    1.31782
455240.0000    1.70374
455280.0000    0.76238
455320.0000    1.18212
455360.0000    0.98913
455400.0000    1.47800
455440.0000    1.33119
455480.0000    0.67542
455520.0000    1.05459
455560.0000    0.99703
455600.0000    0.71173
455640.0000    1.41798
455680.0000    1.21617
455720.0000    0.90390
455760.0000    1.07932
455800.0000    0.25857
455840.0000    0.77844
455880.0000   -0.15826
455920.0000    0.97765
455960.0000    1.40479
456000.0000    0.93813
456040.0000    0.84919
456080.0000    0.73648
456120.0000    0.91081
456160.0000    1.11745
456200.0000    1.77009
456240.0000    0.27838
456280.0000    0.68296
456320.0000    0.93370
456360.0000    0.89992
456400.0000    1.20070
456440.0000    1.47557
456480.0000    1.41711
456520.0000    1.17938
456560.0000    0.31113
456600.0000    0.71329
456640.0000    0.65275
456680.0000    0.57842
456720.0000    1.72845
456760.0000    0.96241
456800.0000    0.55193
456840.0000    1.94266
456880.0000    1.01609
456920.0000    2.01180
456960.0000    1.34493
457000.0000    1.69897
457040.0000    1.60198
457080.0000    0.87078
457120.0000    1.25455
457160.0000    1.08655
457200.0000    1.86685
457240.0000    1.57698
457280.0000    1.07541
457320.0000    1.22912
457360.0000    2.58415
457400.0000    2.07213
457440.0000    1.90872
457480.0000    1.97400
457520.0000    1.50612
457560.0000    2.04580
457600.0000    2.67733
457640.0000    3.40388
457680.0000    3.31809
457720.0000    2.34109
457760.0000    2.32945
457800.0000    2.20359
457840.0000    1.59747
457880.0000    1.77836
457920.0000    1.85111
457960.0000    1.42593
458000.0000    1.38125
458040.0000    1.78987
458080.0000    2.64124
458120.0000    2.20657
458160.0000    2.56280
458200.0000    1.74279
458240.0000    1.31376
458280.0000    2.02944
458320.0000    0.99575
458360.0000    1.72286
458400.0000    1.41046
458440.0000    1.68767
458480.0000    1.27384
458520.0000    0.70328
458560.0000    1.16725
458600.0000    1.85115
458640.0000    0.32890
458680.0000    1.27168
458720.0000    0.22640
458760.0000    0.82439
458800.0000    1.73313
458840.0000    1.61936
458880.0000    1.95275
458920.0000    1.44057
458960.0000    0.94295
459000.0000    0.85991
459040.0000    0.21078
459080.0000    0.90402
459120.0000    1.05542
459160.0000    2.37065
459200.0000    2.87336
459240.0000    1.54114
459280.0000    1.54691
459320.0000    1.81690
459360.0000    2.34031
459400.0000    2.42401
459440.0000    2.29200
459480.0000    2.33287
459520.0000    1.82621
459560.0000    1.42870
459600.0000    1.43432
459640.0000    1.44786
459680.0000    0.91810
459720.0000    1.52502
459760.0000    1.64647
459800.0000    2.09781
459840.0000    1.16373
459880.0000    2.61300
459920.0000    1.59749
459960.0000    1.61300
460000.0000    1.91745
460040.0000    1.61776
460080.0000    2.05924
460120.0000    1.40163
460160.0000    1.75345
460200.0000    2.53537
460240.0000    3.01408
460280.0000    2.74097
460320.0000    2.05956
460360.0000    2.19358
460400.0000    2.00906
460440.0000    1.45320
460480.0000    1.82502
460520.0000    1.85678
460560.0000    2.83663
460600.0000    3.98955
460640.0000    2.11649
460680.0000    1.42155
460720.0000    1.36831
460760.0000    1.72469
460800.0000    3.07004
460840.0000    3.17862
460880.0000    2.80951
460920.0000    3.36000
460960.0000    3.57011
461000.0000    4.44980
461040.0000    3.15207
461080.0000    1.86442
461120.0000    3.00016
461160.0000    2.82862
461200.0000    2.17100
461240.0000    2.14809
461280.0000    1.97643
461320.0000    1.72395
461360.0000    2.73132
461400.0000    3.05202
461440.0000    2.45423
461480.0000    4.53161
461520.0000    3.61373
461560.0000    3.79626
461600.0000    3.96052
461640.0000    4.07405
461680.0000    3.87683
461720.0000    4.62823
461760.0000    3.21341
461800.0000    4.11652
461840.0000    3.80970
461880.0000    3.36731
461920.0000    4.39683
461960.0000    3.76104
462000.0000    3.15740
462040.0000    3.10036
462080.0000    3.15249
462120.0000    2.22908
462160.0000    3.02419
462200.0000    3.60132
462240.0000    3.19883
462280.0000    3.45468
462320.0000    2.93867
462360.0000    2.23376
462400.0000    2.29468
462440.0000    1.44678
462480.0000    2.44682
462520.0000    2.96469
462560.0000    2.30163
462600.0000    2.10029
462640.0000    2.62823
462680.0000    3.25287
462720.0000    2.29886
462760.0000    3.00749
462800.0000    2.68278
462840.0000    2.53901
462880.0000    2.58336
462920.0000    2.56672
462960.0000    2.13663
463000.0000    1.17367
463040.0000    0.53703
463080.0000    2.11624
463120.0000    1.04671
463160.0000    1.26037
463200.0000    1.92926
463240.0000    0.88586
463280.0000    2.24351
463320.0000    2.48520
463360.0000    2.05283
463400.0000    3.25869
463440.0000    3.09036
463480.0000    2.40211
463520.0000    3.02083
463560.0000    2.73991
463600.0000    2.97487
463640.0000    3.91993
463680.0000    2.34798
463720.0000    3.44228
463760.0000    4.06761
463800.0000    3.61771
463840.0000    3.72495
463880.0000    3.88778
463920.0000    3.98278
463960.0000    4.18953
464000.0000    5.12503
464040.0000    3.98769
464080.0000    3.66140
464120.0000    3.30394
464160.0000    4.13420
464200.0000    3.53004
464240.0000    4.17322
464280.0000    4.40275
464320.0000    4.36844
464360.0000    2.86455
464400.0000    4.38898
464440.0000    3.15501
464480.0000    3.10077
464520.0000    2.63482
464560.0000    3.17314
464600.0000    3.85020
464640.0000    2.78269
464680.0000    1.94892
464720.0000    2.46700
464760.0000    2.70470
464800.0000    2.43011
464840.0000    2.84096
464880.0000    2.77743
464920.0000    3.09630
464960.0000    2.84109
465000.0000    2.08512
465040.0000    1.78843
465080.0000    2.07383
465120.0000    1.88985
465160.0000    2.25577
465200.0000    1.75037
465240.0000    1.42769
465280.0000    3.21001
465320.0000    2.25365
465360.0000    2.56492
465400.0000    2.88100
465440.0000    2.53450
465480.0000    2.02980
465520.0000    1.83970
465560.0000    2.27355
465600.0000    2.30777
465640.0000    1.90319
465680.0000    1.71733
465720.0000    1.49632
465760.0000    1.39562
465800.0000    0.54244
465840.0000    1.44868
465880.0000    1.41368
465920.0000    2.17420
465960.0000    1.62522
466000.0000    2.34007
466040.0000    1.88248
466080.0000    1.79829
466120.0000    1.48885
466160.0000    2.36004
466200.0000    1.94229
466240.0000    2.26267
466280.0000    3.24858
466320.0000    2.71722
466360.0000    1.65231
466400.0000    2.11186
466440.0000    1.88380
466480.0000    1.83544
466520.0000    2.69723
466560.0000    1.62184
466600.0000    2.66212
466640.0000    2.06769
466680.0000    2.24191
466720.0000    3.35491
466760.0000    3.12735
466800.0000    2.19933
466840.0000    1.66242
466880.0000    2.28842
466920.0000    2.10247
466960.0000    2.05433
467000.0000    1.47950
467040.0000    1.92091
467080.0000    1.59413
467120.0000    2.58933
467160.0000    2.66283
467200.0000    1.86599
467240.0000    1.46582
467280.0000    1.59449
467320.0000    1.97349
467360.0000    2.19075
467400.0000    0.81448
467440.0000    1.79840
467480.0000    3.17586
467520.0000    3.12409
467560.0000    2.28533
467600.0000    1.95112
467640.0000    2.56947
467680.0000    1.99470
467720.0000    2.42087
467760.0000    3.05211
467800.0000    3.18830
467840.0000    3.15143
467880.0000    2.94729
467920.0000    3.88703
467960.0000    3.77341
468000.0000    3.81051
468040.0000    3.02323
468080.0000    3.35053
468120.0000    4.40845
468160.0000    3.92734
468200.0000    3.77257
468240.0000    3.85442
468280.0000    3.78871
468320.0000    2.77706
468360.0000    2.68706
468400.0000    2.81012
468440.0000    2.02705
468480.0000    2.29044
468520.0000    2.26018
468560.0000    1.49284
468600.0000    4.33242
468640.0000    4.12758
468680.0000    3.62052
468720.0000    2.92173
468760.0000    2.21799
468800.0000    3.19593
468840.0000    2.95951
468880.0000    3.45922
468920.0000    4.32492
468960.0000    4.64850
469000.0000    4.62475
469040.0000    4.52834
469080.0000    4.82871
469120.0000    4.37373
469160.0000    4.21712
469200.0000    5.14898
469240.0000    4.45635
469280.0000    4.59489
469320.0000    4.81555
469360.0000    4.38892
469400.0000    4.43439
469440.0000    5.07086
469480.0000    4.95143
469520.0000    4.80953
469560.0000    4.77081
469600.0000    4.00186
469640.0000    3.61629
469680.0000    3.73863
469720.0000    2.92338
469760.0000    3.48067
469800.0000    3.77942
469840.0000    3.60267
469880.0000    3.52581
469920.0000    3.99298
469960.0000    4.36580
470000.0000    3.14584
470040.0000    2.57901
470080.0000    3.38416
470120.0000    4.35610
470160.0000    3.05208
470200.0000    3.11367
470240.0000    4.65482
470280.0000    3.52501
470320.0000    4.33941
470360.0000    5.11639
470400.0000    4.92263
470440.0000    5.85434
470480.0000    6.07757
470520.0000    6.21773
470560.0000    4.14729
470600.0000    4.70411
470640.0000    5.53309
470680.0000    5.98067
470720.0000    4.48370
470760.0000    5.68775
470800.0000    5.32747
470840.0000    5.48018
470880.0000    3.97945
470920.0000    5.09236
470960.0000    4.65612
471000.0000    4.19506
471040.0000    4.70444
471080.0000    4.33045
471120.0000    3.74805
471160.0000    4.71535
471200.0000    3.85739
471240.0000    4.16278
471280.0000    4.70868
471320.0000    5.11283
471360.0000    4.83589
471400.0000    4.24231
471440.0000    4.11767
471480.0000    4.19762
471520.0000    5.14712
471560.0000    4.60554
471600.0000    5.10199
471640.0000    5.41764
471680.0000    4.80392
471720.0000    4.92850
471760.0000    4.32875
471800.0000    3.85706
471840.0000    4.68839
471880.0000    4.81276
471920.0000    4.50591
471960.0000    4.15295
472000.0000    4.58933
472040.0000    3.45082
472080.0000    4.10792
472120.0000    3.31570
472160.0000    4.92356
472200.0000    3.62647
472240.0000    2.45668
472280.0000    2.98221
472320.0000    3.37743
472360.0000    3.17687
472400.0000    4.06114
472440.0000    3.77680
472480.0000    3.78535
472520.0000    4.32620
472560.0000    4.96271
472600.0000    4.63041
472640.0000    4.55821
472680.0000    4.61408
472720.0000    4.93471
472760.0000    4.66243
472800.0000    3.94019
472840.0000    4.52625
472880.0000    4.71471
472920.0000    3.58306
472960.0000    4.00678
473000.0000    3.66189
473040.0000    3.81940
473080.0000    3.51959
473120.0000    3.19952
473160.0000    4.18680
473200.0000    3.32944
473240.0000    3.72885
473280.0000    4.40726
473320.0000    4.02434
473360.0000    3.82062
473400.0000    4.41080
473440.0000    4.49329
473480.0000    3.31082
473520.0000    3.33852
473560.0000    3.29567
473600.0000    2.93753
473640.0000    3.38137
473680.0000    2.81950
473720.0000    2.98976
473760.0000    2.29057
473800.0000    2.58418
473840.0000    3.24284
473880.0000    3.29395
473920.0000    3.77590
473960.0000    4.06638
474000.0000    4.80068
474040.0000    4.23662
474080.0000    4.07146
474120.0000    3.51579
474160.0000    4.51039
474200.0000    3.56324
474240.0000    3.23565
474280.0000    3.61423
474320.0000    2.27444
474360.0000    3.03618
474400.0000    4.28536
474440.0000    3.94506
474480.0000    4.62578
474520.0000    3.71991
474560.0000    4.80779
474600.0000    3.93713
474640.0000    4.35735
474680.0000    4.01203
474720.0000    4.89452
474760.0000    4.37228
474800.0000    4.44465
474840.0000    4.64000
474880.0000    4.39305
474920.0000    3.86597
474960.0000    4.15551
475000.0000    3.19314
475040.0000    2.74156
475080.0000    3.07945
475120.0000    2.57018
475160.0000    3.49992
475200.0000    4.69094
475240.0000    3.54931
475280.0000    3.65134
475320.0000    4.56391
475360.0000    3.65939
475400.0000    3.33713
475440.0000    2.92052
475480.0000    2.41035
475520.0000    2.47856
475560.0000    3.70496
475600.0000    3.67288
475640.0000    3.44780
475680.0000    2.99090
475720.0000    3.34511
475760.0000    2.86330
475800.0000    3.05070
475840.0000    4.82525
475880.0000    3.81817
475920.0000    2.98839
475960.0000    3.36313
476000.0000    4.53346
476040.0000    2.91551
476080.0000    3.02242
476120.0000    2.26711
476160.0000    3.32338
476200.0000    3.87444
476240.0000    3.15239
476280.0000    2.29563
476320.0000    2.77528
476360.0000    2.42724
476400.0000    3.19281
476440.0000    3.25047
476480.0000    3.58129
476520.0000    3.98025
476560.0000    4.49724
476600.0000    4.30109
476640.0000    3.65143
476680.0000    4.18942
476720.0000    2.92194
476760.0000    3.95660
476800.0000    3.51400
476840.0000    3.68790
476880.0000    3.75521
476920.0000    4.80439
476960.0000    5.22278
477000.0000    4.68919
477040.0000    5.83779
477080.0000    4.93160
477120.0000    4.29321
477160.0000    3.95919
477200.0000    3.23113
477240.0000    3.02098
477280.0000    2.25089
477320.0000    2.63822
477360.0000    2.94994
477400.0000    3.84954
477440.0000    3.46573
477480.0000    2.32797
477520.0000    3.12889
477560.0000    3.67174
477600.0000    3.11003
477640.0000    3.90076
477680.0000    3.80044
477720.0000    3.58264
477760.0000    3.92480
477800.0000    4.21000
477840.0000    4.09548
477880.0000    3.67744
477920.0000    3.45535
477960.0000    3.98287
478000.0000    2.49173
478040.0000    2.93194
478080.0000    3.05273
478120.0000    3.87042
478160.0000    3.46864
478200.0000    3.41919
478240.0000    3.98243
478280.0000    3.43954
478320.0000    2.63341
478360.0000    2.86966
478400.0000    3.31845
478440.0000    3.22763
478480.0000    3.54293
478520.0000    3.83749
478560.0000    3.86992
478600.0000    3.20601
478640.0000    3.35100
478680.0000    2.40527
478720.0000    2.71062
478760.0000    2.57492
478800.0000    2.68645
478840.0000    3.72468
478880.0000    4.21219
478920.0000    4.35581
478960.0000    3.60145
479000.0000    3.14316
479040.0000    3.34286
479080.0000    3.43010
479120.0000    3.47713
479160.0000    3.28321
479200.0000    3.35203
479240.0000    2.81174
479280.0000    4.01691
479320.0000    4.05797
479360.0000    2.44800
479400.0000    3.27631
479440.0000    2.71467
479480.0000    2.73325
479520.0000    2.42835
479560.0000    2.50042
479600.0000    1.43227
479640.0000    2.68780
479680.0000    1.74208
479720.0000    2.24760
479760.0000    2.29758
479800.0000    2.83314
479840.0000    3.00161
479880.0000    1.65999
479920.0000    2.49032
479960.0000    2.66901
480000.0000    2.76844
480040.0000    2.85463
480080.0000    3.41399
480120.0000    2.13238
480160.0000    1.45485
480200.0000    2.75679
480240.0000    0.74901
480280.0000    0.68631
480320.0000    1.55697
480360.0000    0.73647
480400.0000    1.90185
480440.0000    2.63213
480480.0000    1.96612
480520.0000    1.97609
480560.0000    3.01332
480600.0000    2.43206
480640.0000    1.68757
480680.0000    1.74726
480720.0000    1.91308
480760.0000    1.43635
480800.0000    1.25067
480840.0000    1.54807
480880.0000    1.39611
480920.0000    1.45157
480960.0000    1.45817
481000.0000    1.78769
481040.0000    1.36995
481080.0000    2.03356
481120.0000    1.41824
481160.0000    1.47677
481200.0000    1.70760
481240.0000    1.03762
481280.0000    1.03037
481320.0000    1.33232
481360.0000    2.07801
481400.0000    1.29187
481440.0000    1.22638
481480.0000    1.23192
481520.0000    1.65149
481560.0000    2.75142
481600.0000    3.67709
481640.0000    3.09965
481680.0000    2.84040
481720.0000    1.90534
481760.0000    1.60852
481800.0000    2.33232
481840.0000    2.57840
481880.0000    2.07332
481920.0000    2.58312
481960.0000    2.38694
482000.0000    2.97346
482040.0000    2.29663
482080.0000    2.67069
482120.0000    2.98705
482160.0000    2.64679
482200.0000    3.18809
482240.0000    2.79475
482280.0000    3.28969
482320.0000    3.11368
482360.0000    2.65002
482400.0000    3.34798
482440.0000    2.61598
482480.0000    2.79285
482520.0000    2.79942
482560.0000    3.23873
482600.0000    4.07916
482640.0000    4.25361
482680.0000    3.42403
482720.0000    3.55225
482760.0000    3.52962
482800.0000    3.81225
482840.0000    2.79013
482880.0000    2.51188
482920.0000    3.59326
482960.0000    3.20353
483000.0000    3.63992
483040.0000    3.54088
483080.0000    3.32630
483120.0000    2.06417
483160.0000    1.88751
483200.0000    1.93831
483240.0000    1.31310
483280.0000    1.24551
483320.0000    1.36464
483360.0000    2.10300
483400.0000    2.50760
483440.0000    2.09150
483480.0000    2.31012
483520.0000    2.27226
483560.0000    2.22287
483600.0000    1.49064
483640.0000    2.74380
483680.0000    3.19411
483720.0000    3.09110
483760.0000    2.33910
483800.0000    2.35083
483840.0000    2.03820
483880.0000    2.23842
483920.0000    2.19729
483960.0000    2.46981
484000.0000    2.21349
484040.0000    2.24446
484080.0000    1.18771
484120.0000    2.28205
484160.0000    1.90060
484200.0000    2.11008
484240.0000    1.43982
484280.0000    1.96032
484320.0000    1.37769
484360.0000    2.33788
484400.0000    2.01333
484440.0000    1.96641
484480.0000    3.12747
484520.0000    2.67512
484560.0000    1.38821
484600.0000    2.64052
484640.0000    2.77037
484680.0000    2.94185
484720.0000    3.17440
484760.0000    2.29954
484800.0000    2.59092
484840.0000    3.01368
484880.0000    3.16671
484920.0000    2.70868
484960.0000    3.45152
485000.0000    3.07067
485040.0000    2.45749
485080.0000    2.55982
485120.0000    3.12271
485160.0000    3.43836
485200.0000    2.79075
485240.0000    3.09899
485280.0000    2.43010
485320.0000    2.57800
485360.0000    2.80933
485400.0000    4.04480
485440.0000    3.50357
485480.0000    2.41367
485520.0000    1.98842
485560.0000    2.78205
485600.0000    3.27127
485640.0000    3.13140
485680.0000    2.82852
485720.0000    3.34598
485760.0000    2.39059
485800.0000    3.84209
485840.0000    2.70598
485880.0000    2.70173
485920.0000    2.73049
485960.0000    3.19660
486000.0000    3.51714
486040.0000    2.89303
486080.0000    3.18441
486120.0000    2.38177
486160.0000    3.14266
486200.0000    2.56619
486240.0000    2.68946
486280.0000    2.79478
486320.0000    2.86855
486360.0000    3.09107
486400.0000    2.87377
486440.0000    2.09125
486480.0000    1.70578
486520.0000    2.14581
486560.0000    1.94471
486600.0000    2.31482
486640.0000    1.41926
486680.0000    1.25977
486720.0000    1.18144
486760.0000    1.22050
486800.0000    3.56042
486840.0000    2.85448
486880.0000    2.81623
486920.0000    4.85903
486960.0000    3.62319
487000.0000    4.09133
487040.0000    4.05776
487080.0000    3.26603
487120.0000    2.54460
487160.0000    3.40299
487200.0000    3.83039
487240.0000    4.43872
487280.0000    4.33705
487320.0000    2.35782
487360.0000    3.09221
487400.0000    2.14348
487440.0000    2.45397
487480.0000    2.88797
487520.0000    1.67352
487560.0000    3.40354
487600.0000    3.29758
487640.0000    2.65283
487680.0000    1.63409
487720.0000    3.57235
487760.0000    2.68308
487800.0000    2.20617
487840.0000    3.17362
487880.0000    3.27611
487920.0000    3.13053
487960.0000    3.10197
488000.0000    3.64755
488040.0000    3.66648
488080.0000    3.39331
488120.0000    2.68759
488160.0000    3.20134
488200.0000    2.10008
488240.0000    1.57060
488280.0000    2.13041
488320.0000    1.87348
488360.0000    2.33271
488400.0000    2.69776
488440.0000    3.49321
488480.0000    2.96174
488520.0000    3.64700
488560.0000    3.20501
488600.0000    3.22122
488640.0000    3.14681
488680.0000    2.46888
488720.0000    2.60815
488760.0000    3.24988
488800.0000    2.08277
488840.0000    2.76631
488880.0000    1.20415
488920.0000    2.24231
488960.0000    2.23228
489000.0000    2.75383
489040.0000    3.35244
489080.0000    2.70805
489120.0000    3.08565
489160.0000    3.64902
489200.0000    3.28560
489240.0000    3.20019
489280.0000    1.42092
489320.0000    3.33287
489360.0000    2.20059
489400.0000    2.87188
489440.0000    3.57750
489480.0000    2.80242
489520.0000    2.91204
489560.0000    2.27104
489600.0000    3.13372
489640.0000    1.87169
489680.0000    1.67180
489720.0000    2.22090
489760.0000    2.35215
489800.0000    2.77275
489840.0000    3.08674
489880.0000    2.75122
489920.0000    1.33745
489960.0000    1.74386
490000.0000    1.98671
490040.0000    2.42463
490080.0000    3.20510
490120.0000    3.22049
490160.0000    3.23748
490200.0000    2.70561
490240.0000    2.16588
490280.0000    2.94912
490320.0000    2.91151
490360.0000    2.85247
490400.0000    2.81116
490440.0000    2.17733
490480.0000    1.88841
490520.0000    2.47666
490560.0000    1.87450
490600.0000    2.76023
490640.0000    2.89456
490680.0000    2.34579
490720.0000    3.57768
490760.0000    3.44916
490800.0000    2.64089
490840.0000    2.83588
490880.0000    2.47137
490920.0000    2.24309
490960.0000    2.32475
491000.0000    2.05689
491040.0000    1.12271
491080.0000    0.92342
491120.0000    1.13575
491160.0000    1.48732
491200.0000    1.27189
491240.0000    1.43195
491280.0000    1.09497
491320.0000    0.93841
491360.0000    2.34733
491400.0000    1.29447
491440.0000    2.15798
491480.0000    2.59440
491520.0000    2.40185
491560.0000    2.66411
491600.0000    1.66097
491640.0000    1.78951
491680.0000    2.02800
491720.0000    1.18573
491760.0000    2.42846
491800.0000    2.20350
491840.0000    1.98510
491880.0000    2.34577
491920.0000    0.92380
491960.0000    0.83515
492000.0000    1.09451
492040.0000    1.08192
492080.0000    0.98816
492120.0000    1.03489
492160.0000    0.74016
492200.0000    1.33173
492240.0000    0.61749
492280.0000    0.75429
492320.0000    0.80008
492360.0000    0.22721
492400.0000    0.71870
492440.0000   -0.04686
492480.0000   -0.25078
492520.0000    1.38888
492560.0000    0.59401
492600.0000    0.10831
492640.0000    1.07137
492680.0000    0.99332
492720.0000    0.64416
492760.0000    0.50527
492800.0000    1.23495
492840.0000    2.09162
492880.0000    1.69205
492920.0000    0.80899
492960.0000    0.66794
493000.0000    0.41626
493040.0000    0.20083
493080.0000    0.24533
493120.0000   -0.05370
493160.0000    1.18158
493200.0000    1.16799
493240.0000    0.09191
493280.0000    0.56362
493320.0000    0.72409
493360.0000    0.27083
493400.0000    0.89507
493440.0000    0.08242
493480.0000    1.53184
493520.0000    0.83526
493560.0000    1.15980
493600.0000    0.28549
493640.0000    0.70534
493680.0000    0.78429
493720.0000    0.49383
493760.0000   -0.11086
493800.0000   -0.23388
493840.0000   -0.01693
493880.0000    0.74930
493920.0000    0.68406
493960.0000    0.83699
494000.0000    1.15690
494040.0000    0.54455
494080.0000    1.05221
494120.0000    1.45204
494160.0000    2.85967
494200.0000    1.26878
494240.0000    0.38787
494280.0000    0.18747
494320.0000    0.41126
494360.0000    0.22811
494400.0000    0.62183
494440.0000    0.89371
494480.0000    0.25587
494520.0000    1.08556
494560.0000    1.40099
494600.0000    0.73238
494640.0000    0.78109
494680.0000    0.38261
494720.0000    1.34197
494760.0000    1.49190
494800.0000    0.88796
494840.0000    0.34178
494880.0000    0.17787
494920.0000    0.82725
494960.0000    0.83265
495000.0000    1.29735
495040.0000    0.58474
495080.0000    1.60917
495120.0000    0.82907
495160.0000    0.08473
495200.0000    0.21403
495240.0000    0.36642
495280.0000    0.63224
495320.0000    0.70504
495360.0000    0.53309
495400.0000    0.22452
495440.0000    0.12129
495480.0000    0.45887
495520.0000    1.29728
495560.0000    1.23457
495600.0000    1.31694
495640.0000    0.65707
495680.0000    1.06711
495720.0000    0.82553
495760.0000   -0.10177
495800.0000    0.28548
495840.0000   -0.25964
495880.0000    0.38414
495920.0000   -0.05206
495960.0000   -0.42449
496000.0000    0.50428
496040.0000   -0.05300
496080.0000    0.48661
496120.0000    0.93990
496160.0000    1.35401
496200.0000    1.06180
496240.0000    0.88802
496280.0000    0.34442
496320.0000    0.53987
496360.0000    1.27044
496400.0000    1.91369
496440.0000    0.60088
496480.0000    0.14564
496520.0000    0.52058
496560.0000    0.59890
496600.0000    0.80278
496640.0000    1.23655
496680.0000    0.33775
496720.0000    0.99849
496760.0000    0.88436
496800.0000    0.44326
496840.0000   -0.39545
496880.0000   -0.60406
496920.0000   -0.18610
496960.0000    0.35163
497000.0000    0.75069
497040.0000   -0.11488
497080.0000    1.53083
497120.0000    1.00231
497160.0000    0.96423
497200.0000    0.46423
497240.0000    0.48871
497280.0000    0.81866
497320.0000    0.62516
497360.0000    1.02023
497400.0000    1.24976
497440.0000    0.92729
497480.0000    1.16330
497520.0000    0.67597
497560.0000    0.83670
497600.0000    0.58896
497640.0000    0.88603
497680.0000   -0.17212
497720.0000    0.32373
497760.0000    0.29141
497800.0000   -0.10080
497840.0000   -0.22605
497880.0000    0.29120
497920.0000    0.37708
497960.0000    0.93380
498000.0000    0.82335
498040.0000    2.03261
498080.0000    1.68119
498120.0000    1.44051
498160.0000    1.70632
498200.0000    0.38745
498240.0000    0.62643
498280.0000    0.30096
498320.0000    0.40140
498360.0000    0.46346
498400.0000    0.38305
498440.0000    0.73634
498480.0000   -0.12837
498520.0000    0.32557
498560.0000   -0.09099
498600.0000   -0.02127
498640.0000    0.31970
498680.0000    0.16169
498720.0000    0.75890
498760.0000    0.94952
498800.0000    0.30036
498840.0000    1.07305
498880.0000    1.12566
498920.0000    0.63389
498960.0000    0.32346
499000.0000    0.66804
499040.0000    0.36314
499080.0000    1.65080
499120.0000    1.00659
499160.0000    1.58727
499200.0000   -0.27686
499240.0000    0.87526
499280.0000    0.28357
499320.0000    0.71371
499360.0000    1.21605
499400.0000    1.44323
499440.0000    1.15869
499480.0000    2.06668
499520.0000    1.17970
499560.0000    0.48519
499600.0000    0.35282
499640.0000    0.54841
499680.0000    0.23107
499720.0000    1.16607
499760.0000    0.40606
499800.0000    0.63124
499840.0000    0.17896
499880.0000    1.16152
499920.0000    0.49247
499960.0000    0.25030
500000.0000    0.31053
500040.0000   -0.25597
500080.0000   -0.99616
500120.0000    0.02438
500160.0000    0.10610
500200.0000    1.03119
500240.0000    0.17167
500280.0000    1.36648
500320.0000    0.61003
500360.0000    0.71820
500400.0000    1.13866
500440.0000    0.81536
500480.0000    0.88248
500520.0000    1.96952
500560.0000    1.29655
500600.0000    1.16762
500640.0000    0.99338
500680.0000    1.75720
500720.0000    1.98348
500760.0000    0.78995
500800.0000    1.27471
500840.0000    0.79114
500880.0000    1.99588
500920.0000    1.76995
500960.0000    2.18388
501000.0000    1.33126
501040.0000    0.97563
501080.0000    0.98901
501120.0000    0.54620
501160.0000    1.28628
501200.0000    1.34611
501240.0000    1.85872
501280.0000    1.30763
501320.0000    1.99624
501360.0000    1.83417
501400.0000    1.56544
501440.0000    1.85703
501480.0000    2.06566
501520.0000    1.53481
501560.0000    1.19934
501600.0000    1.51009
501640.0000    1.78886
501680.0000    2.77487
501720.0000    2.79229
501760.0000    2.78864
501800.0000    2.68125
501840.0000    3.45148
501880.0000    2.93832
501920.0000    2.66897
501960.0000    2.06064
502000.0000    1.97663
502040.0000    1.62797
502080.0000    1.29643
502120.0000    0.85161
502160.0000    0.59487
502200.0000    1.67502
502240.0000    0.81832
502280.0000    1.61951
502320.0000    1.55318
502360.0000    1.55506
502400.0000    0.83742
502440.0000    1.01851
502480.0000    1.62551
502520.0000    1.73248
502560.0000    1.34814
502600.0000    1.63144
502640.0000    1.70869
502680.0000    2.42051
502720.0000    1.40701
502760.0000    1.43605
502800.0000    0.90268
502840.0000    1.06665
502880.0000    1.76471
502920.0000    1.08621
502960.0000    1.40932
503000.0000    1.44415
503040.0000    1.37286
503080.0000    1.40281
503120.0000    1.09686
503160.0000    0.72207
503200.0000    1.24051
503240.0000    2.10196
503280.0000    1.61343
503320.0000    2.44241
503360.0000    1.28653
503400.0000    0.74070
503440.0000    1.91693
503480.0000    1.26938
503520.0000    1.57837
503560.0000    1.77455
503600.0000    2.48819
503640.0000    2.11918
503680.0000    2.20442
503720.0000    1.40528
503760.0000    1.55507
503800.0000    1.78306
503840.0000    0.57366
503880.0000    0.77861
503920.0000    0.35584
503960.0000    1.31996
504000.0000    2.01012
504040.0000    1.05389
504080.0000    1.10396
504120.0000    1.62796
504160.0000    2.10405
504200.0000    1.75095
504240.0000    1.66661
504280.0000    1.49976
504320.0000    1.52068
504360.0000    0.88175
504400.0000    1.79073
504440.0000    1.53642
504480.0000    0.49223
504520.0000    0.98806
504560.0000    2.17831
504600.0000    1.83967
504640.0000    1.90107
504680.0000    1.74234
504720.0000    1.27649
504760.0000    1.17045
504800.0000    1.53382
504840.0000    1.69349
504880.0000    1.85481
504920.0000    2.01504
504960.0000    2.13385
505000.0000    2.63424
505040.0000    2.14721
505080.0000    1.73611
505120.0000    1.70272
505160.0000    1.34755
505200.0000    0.82475
505240.0000    1.49989
505280.0000    1.42431
505320.0000    1.53212
505360.0000    1.03811
505400.0000    1.73005
505440.0000    1.06188
505480.0000    1.25429
505520.0000    2.22048
505560.0000    2.59017
505600.0000    1.16842
505640.0000    3.12036
505680.0000    2.48490
505720.0000    2.08919
505760.0000    2.48022
505800.0000    1.24880
505840.0000    0.90320
505880.0000    1.74032
505920.0000    1.62300
505960.0000    1.44905
506000.0000    1.93330
506040.0000    3.07244
506080.0000    1.98191
506120.0000    1.55416
506160.0000    1.91374
506200.0000    2.03741
506240.0000    0.69305
506280.0000    1.28801
506320.0000    1.33539
506360.0000    0.58085
506400.0000    1.11857
506440.0000    1.07709
506480.0000    1.30495
506520.0000    0.91097
506560.0000    0.12628
506600.0000    1.54757
506640.0000    1.95138
506680.0000    1.90408
506720.0000    2.07442
506760.0000    2.94468
506800.0000    2.08186
506840.0000    2.61845
506880.0000    1.62320
506920.0000    2.18911
506960.0000    1.30993
507000.0000    1.61510
507040.0000    2.22156
507080.0000    2.25806
507120.0000    2.59318
507160.0000    1.48647
507200.0000    2.31643
507240.0000    2.23058
507280.0000    2.30698
507320.0000    0.72508
507360.0000    0.87982
507400.0000    0.88908
507440.0000    2.15684
507480.0000    1.39438
507520.0000    1.58834
507560.0000    1.83374
507600.0000    2.65846
507640.0000    1.93203
507680.0000    0.93191
507720.0000    1.66387
507760.0000    1.37986
507800.0000    1.74583
507840.0000    2.28826
507880.0000    2.41070
507920.0000    2.63038
507960.0000    1.75251
508000.0000    1.86364
508040.0000    1.63581
508080.0000    1.61097
508120.0000    1.32590
508160.0000    2.07747
508200.0000    1.99137
508240.0000    1.84709
508280.0000    1.71758
508320.0000    2.27713
508360.0000    0.94668
508400.0000    1.82834
508440.0000    1.61997
508480.0000    1.45250
508520.0000    1.93584
508560.0000    2.39217
508600.0000    1.86352
508640.0000    2.60486
508680.0000    1.95664
508720.0000    2.55733
508760.0000    1.64154
508800.0000    2.85207
508840.0000    2.49725
508880.0000    2.93080
508920.0000    3.12406
508960.0000    3.22843
509000.0000    3.09906
509040.0000    2.88650
509080.0000    2.54384
509120.0000    2.83583
509160.0000    3.17686
509200.0000    2.60907
509240.0000    3.46509
509280.0000    2.65267
509320.0000    2.60699
509360.0000    1.99885
509400.0000    3.78906
509440.0000    3.62891
509480.0000    3.32638
509520.0000    3.58206
509560.0000    3.05286
509600.0000    2.45061
509640.0000    2.40893
509680.0000    2.00841
509720.0000    2.18150
509760.0000    1.67080
509800.0000    1.51110
509840.0000    1.52027
509880.0000    0.87507
509920.0000    0.79022
509960.0000    1.28585
510000.0000    0.55157
510040.0000    1.88824
510080.0000    1.74740
510120.0000    1.13942
510160.0000    1.33491
510200.0000    0.77249
510240.0000    0.20044
510280.0000    1.30301
510320.0000    1.83624
510360.0000    1.42927
510400.0000    1.06251
510440.0000    1.66511
510480.0000    2.46033
510520.0000    1.65574
510560.0000    1.83239
510600.0000    2.41034
510640.0000    1.55481
510680.0000    1.59072
510720.0000    1.95950
510760.0000    2.59577
510800.0000    2.08914
510840.0000    2.67997
510880.0000    2.74462
510920.0000    2.55744
510960.0000    1.59194
511000.0000    1.21106
511040.0000    2.18419
511080.0000    1.52928
511120.0000    1.82567
511160.0000    1.96367
511200.0000    2.37052
511240.0000    1.65567
511280.0000    3.25429
511320.0000    2.76181
511360.0000    2.49422
511400.0000    2.84367
511440.0000    1.90549
511480.0000    2.36604
511520.0000    2.54089
511560.0000    1.91602
511600.0000    1.54120
511640.0000    1.54331
511680.0000    1.34876
511720.0000    1.17236
511760.0000    2.29708
511800.0000    1.69025
511840.0000    1.78870
511880.0000    1.75653
511920.0000    2.32393
511960.0000    2.55739
512000.0000    2.09575
512040.0000    2.47297
512080.0000    1.74197
512120.0000    1.47535
512160.0000    2.20664
512200.0000    2.68068
512240.0000    1.08634
512280.0000    0.64564
512320.0000    1.76385
512360.0000    1.00711
512400.0000    1.86889
512440.0000    2.14146
512480.0000    1.25826
512520.0000    1.36859
512560.0000    1.46584
512600.0000    0.70596
512640.0000    1.09550
512680.0000    1.47448
512720.0000    1.66529
512760.0000    1.25759
512800.0000    1.57741
512840.0000    0.45132
512880.0000    0.54304
512920.0000    0.49628
512960.0000    0.93351
513000.0000    1.42971
513040.0000    0.71124
513080.0000    1.40027
513120.0000    1.28838
513160.0000    1.26409
513200.0000    0.82116
513240.0000    1.24913
513280.0000    1.25052
513320.0000    0.68923
513360.0000    0.82572
513400.0000    1.24715
513440.0000    2.28983
513480.0000    2.32613
513520.0000    1.89588
513560.0000    2.15450
513600.0000    0.67352
513640.0000    2.00705
513680.0000    1.60740
513720.0000    1.96396
513760.0000    1.89591
513800.0000    0.83716
513840.0000    1.23687
513880.0000    0.93087
513920.0000    1.21230
513960.0000    0.16560
514000.0000    0.09474
514040.0000    1.95016
514080.0000    1.10531
514120.0000    0.40493
514160.0000    0.77415
514200.0000    2.08084
514240.0000    1.47920
514280.0000    1.88736
514320.0000    0.68655
514360.0000    1.16416
514400.0000    1.83897
514440.0000    1.04214
514480.0000    0.61325
514520.0000    0.90225
514560.0000    1.38140
514600.0000    1.48220
514640.0000    0.53686
514680.0000    1.43282
514720.0000    1.54730
514760.0000    1.42177
514800.0000    0.97673
514840.0000    0.61246
514880.0000    1.93607
514920.0000    1.79845
514960.0000    1.19550
515000.0000    1.80103
515040.0000    1.40758
515080.0000    1.33764
515120.0000    1.03112
515160.0000    2.20754
515200.0000    2.38659
515240.0000    1.40588
515280.0000    0.77497
515320.0000    1.23903
515360.0000    1.47389
515400.0000    2.06421
515440.0000    1.30109
515480.0000    0.35030
515520.0000    0.67401
515560.0000    1.10854
515600.0000    0.35903
515640.0000    1.11306
515680.0000    1.42997
515720.0000    1.70949
515760.0000    2.21951
515800.0000    2.32829
515840.0000    1.58354
515880.0000    1.82047
515920.0000    2.21082
515960.0000    2.06438
516000.0000    0.66172
516040.0000    1.21876
516080.0000    1.69123
516120.0000    1.31386
516160.0000    1.63581
516200.0000    0.87563
516240.0000    0.62485
516280.0000    2.05885
516320.0000    0.75138
516360.0000    1.65859
516400.0000    0.58214
516440.0000    2.16642
516480.0000    1.54786
516520.0000    1.27499
516560.0000    0.93045
516600.0000    0.89922
516640.0000    0.52293
516680.0000    1.83231
516720.0000    1.27019
516760.0000    1.84178
516800.0000    1.38894
516840.0000    0.55120
516880.0000    0.81334
516920.0000    1.46703
516960.0000    1.22536
517000.0000    1.30015
517040.0000    1.59245
517080.0000    1.98039
517120.0000    0.27462
517160.0000    1.21888
517200.0000    0.76225
517240.0000    1.04298
517280.0000    0.57856
517320.0000    1.39430
517360.0000    0.93473
517400.0000    0.95787
517440.0000    0.61899
517480.0000    1.13705
517520.0000    1.15258
517560.0000    0.83038
517600.0000    1.16025
517640.0000    1.55233
517680.0000    1.51290
517720.0000    1.57231
517760.0000    1.43456
517800.0000    2.35512
517840.0000    1.35454
517880.0000    0.14852
517920.0000    0.79951
517960.0000    1.68358
518000.0000    1.87122
518040.0000    1.68066
518080.0000    1.26670
518120.0000    1.69401
518160.0000    2.07811
518200.0000    1.48899
518240.0000    1.77827
518280.0000    1.66753
518320.0000    1.54229
518360.0000    1.20864
518400.0000    1.15910
518440.0000    1.25132
518480.0000    2.13425
518520.0000    1.01009
518560.0000    1.64191
518600.0000    1.55339
518640.0000    1.62592
518680.0000    1.48235
518720.0000    2.55042
518760.0000    1.31541
518800.0000    1.69662
518840.0000    0.80016
518880.0000    1.43515
518920.0000    1.66765
518960.0000    1.58236
519000.0000    1.02742
519040.0000    1.27153
519080.0000    1.65309
519120.0000    1.97452
519160.0000    2.41571
519200.0000    1.91626
519240.0000    0.96225
519280.0000    1.07802
519320.0000    1.17739
519360.0000    0.99328
519400.0000    1.80465
519440.0000    1.79661
519480.0000    0.64139
519520.0000    1.31722
519560.0000    1.61894
519600.0000    1.49269
519640.0000    1.69198
519680.0000    0.98036
519720.0000    1.17614
519760.0000    1.42520
519800.0000    1.88145
519840.0000    1.32450
519880.0000    1.92959
519920.0000    1.57603
519960.0000    2.23249
520000.0000    2.30609
520040.0000    1.93573
520080.0000    1.35417
520120.0000    1.29056
520160.0000    1.78891
520200.0000    2.27005
520240.0000    2.03934
520280.0000    2.69364
520320.0000    2.32460
520360.0000    2.07828
520400.0000    2.82907
520440.0000    2.69186
520480.0000    1.80760
520520.0000    1.91641
520560.0000    2.08707
520600.0000    2.03423
520640.0000    2.20951
520680.0000    1.99542
520720.0000    1.45659
520760.0000    1.34089
520800.0000    1.86462
520840.0000    1.64745
520880.0000    2.33153
520920.0000    2.40961
520960.0000    1.56430
521000.0000    1.85678
521040.0000    1.49375
521080.0000    1.41781
521120.0000    1.28945
521160.0000    1.95426
521200.0000    1.43282
521240.0000    1.78122
521280.0000    1.31177
521320.0000    1.32514
521360.0000    2.42122
521400.0000    2.44973
521440.0000    2.22049
521480.0000    2.69086
521520.0000    2.68249
521560.0000    2.47331
521600.0000    2.76883
521640.0000    3.58574
521680.0000    2.83081
521720.0000    1.45899
521760.0000    2.30528
521800.0000    2.69180
521840.0000    2.82492
521880.0000    1.47747
521920.0000    1.89731
521960.0000    1.96324
522000.0000    1.70341
522040.0000    2.59833
522080.0000    1.44713
522120.0000    1.48819
522160.0000    1.89265
522200.0000    2.01026
522240.0000    1.90995
522280.0000    1.71620
522320.0000    0.65830
522360.0000    1.16224
522400.0000    1.64599
522440.0000    0.92837
522480.0000    0.91111
522520.0000    1.51004
522560.0000    1.34192
522600.0000    1.77754
522640.0000    1.17939
522680.0000    1.56158
522720.0000    1.39634
522760.0000    1.16428
522800.0000    1.65515
522840.0000    1.34008
522880.0000    1.18669
522920.0000    1.99016
522960.0000    1.69675
523000.0000    1.40912
523040.0000    1.54886
523080.0000    2.55259
523120.0000    1.97517
523160.0000    2.57515
523200.0000    2.04533
523240.0000    1.03419
523280.0000    1.07839
523320.0000    1.90470
523360.0000    1.81055
523400.0000    0.66787
523440.0000    1.34811
523480.0000    0.18975
523520.0000    0.96413
523560.0000    1.46409
523600.0000    1.88258
523640.0000    1.70487
523680.0000    1.79943
523720.0000    0.90177
523760.0000    2.01636
523800.0000    1.64961
523840.0000    1.03920
523880.0000    1.16936
523920.0000    1.77440
523960.0000    1.82072
524000.0000    1.28377
524040.0000    2.09958
524080.0000    1.81394
524120.0000    0.93597
524160.0000    1.50680
524200.0000    1.63227
524240.0000    1.21725
524280.0000    2.79355
524320.0000    2.03177
524360.0000    1.24326
524400.0000    1.76975
524440.0000    2.18348
524480.0000    2.05196
524520.0000    1.44825
524560.0000    1.33463
524600.0000    2.13341
524640.0000    2.09390
524680.0000    1.56524
524720.0000    1.60157
524760.0000    1.75005
524800.0000    1.38486
524840.0000    1.64829
524880.0000    2.12311
524920.0000    1.74732
524960.0000    1.54227
525000.0000    1.93194
525040.0000    2.07869
525080.0000    1.39013
525120.0000    0.56618
525160.0000    1.03425
525200.0000    1.30870
525240.0000    1.23715
525280.0000    1.32276
525320.0000    1.33136
525360.0000    1.18427
525400.0000    2.29345
525440.0000    2.26919
525480.0000    1.43408
525520.0000    2.12894
525560.0000    2.40776
525600.0000    2.26883
525640.0000    1.58523
525680.0000    1.31264
525720.0000    1.15543
525760.0000    1.89226
525800.0000    1.04918
525840.0000    1.21934
525880.0000    1.46338
525920.0000    1.49331
525960.0000    1.80264
526000.0000    2.30962
526040.0000    2.00639
526080.0000    1.99135
526120.0000    2.11320
526160.0000    2.04689
526200.0000    2.37727
526240.0000    2.32818
526280.0000    1.96900
526320.0000    1.59821
526360.0000    1.40085
526400.0000    1.73296
526440.0000    2.22482
526480.0000    2.79941
526520.0000    2.93114
526560.0000    3.79347
526600.0000    2.21322
526640.0000    2.53730
526680.0000    1.65884
526720.0000    2.54114
526760.0000    2.45084
526800.0000    1.89442
526840.0000    1.00297
526880.0000    1.67599
526920.0000    1.43403
526960.0000    2.49695
527000.0000    1.77359
527040.0000    1.79082
527080.0000    2.28925
527120.0000    1.62162
527160.0000    2.51223
527200.0000    1.59310
527240.0000    1.77133
527280.0000    1.30753
527320.0000    2.27442
527360.0000    1.98592
527400.0000    1.60237
527440.0000    1.88254
527480.0000    1.86632
527520.0000    2.17095
527560.0000    2.08007
527600.0000    2.19974
527640.0000    2.61668
527680.0000    1.85150
527720.0000    2.25383
527760.0000    2.11255
527800.0000    1.88435
527840.0000    2.33313
527880.0000    2.09065
527920.0000    2.78886
527960.0000    2.26055
528000.0000    2.57154
528040.0000    2.58297
528080.0000    1.80589
528120.0000    2.08716
528160.0000    1.77326
528200.0000    2.40110
528240.0000    1.99881
528280.0000    2.17721
528320.0000    2.07970
528360.0000    2.87932
528400.0000    2.08297
528440.0000    1.93097
528480.0000    1.96420
528520.0000    2.15288
528560.0000    2.64228
528600.0000    2.22124
528640.0000    2.06761
528680.0000    1.84265
528720.0000    2.43192
528760.0000    1.94207
528800.0000    2.37232
528840.0000    2.33337
528880.0000    2.63511
528920.0000    2.34268
528960.0000    2.32995
529000.0000    2.39644
529040.0000    2.36224
529080.0000    2.40499
529120.0000    2.29444
529160.0000    2.87657
529200.0000    2.41800
529240.0000    2.62783
529280.0000    2.78350
529320.0000    3.03475
529360.0000    2.56849
529400.0000    2.64582
529440.0000    2.82076
529480.0000    3.12411
529520.0000    2.57556
529560.0000    2.66656
529600.0000    3.13557
529640.0000    3.04040
529680.0000    3.02981
529720.0000    4.05577
529760.0000    3.47457
529800.0000    2.87278
529840.0000    2.83686
529880.0000    3.17269
529920.0000    3.83165
529960.0000    3.30912
530000.0000    3.00627
530040.0000    3.07081
530080.0000    3.23454
530120.0000    2.72744
530160.0000    2.49958
530200.0000    2.19887
530240.0000    1.89373
530280.0000    3.22053
530320.0000    3.14371
530360.0000    2.45079
530400.0000    1.73879
530440.0000    1.49913
530480.0000    1.51114
530520.0000    0.95363
530560.0000    2.81645
530600.0000    0.89444
530640.0000    1.81375
530680.0000    1.55437
530720.0000    2.07625
530760.0000    1.76549
530800.0000    2.12302
530840.0000    1.61988
530880.0000    3.13682
530920.0000    1.79988
530960.0000    2.00665
531000.0000    1.73919
531040.0000    1.63748
531080.0000    1.94723
531120.0000    1.48289
531160.0000    1.33478
531200.0000    1.66574
531240.0000    1.55895
531280.0000    2.28701
531320.0000    1.66319
531360.0000    2.42814
531400.0000    2.22432
531440.0000    2.56778
531480.0000    2.47298
531520.0000    2.63964
531560.0000    1.93769
531600.0000    1.82809
531640.0000    2.01011
531680.0000    2.67032
531720.0000    2.99302
531760.0000    2.54915
531800.0000    2.86361
531840.0000    2.10668
531880.0000    1.55311
531920.0000    2.25810
531960.0000    1.80198
532000.0000    2.44429
532040.0000    1.09290
532080.0000    0.98359
532120.0000    1.23001
532160.0000    1.56776
532200.0000    1.58683
532240.0000    2.39551
532280.0000    2.37890
532320.0000    1.69275
532360.0000    2.04272
532400.0000    1.97632
532440.0000    1.21564
532480.0000    2.07771
532520.0000    2.75038
532560.0000    2.13369
532600.0000    1.48524
532640.0000    2.00092
532680.0000    1.91234
532720.0000    2.73470
532760.0000    2.25683
532800.0000    0.87077
532840.0000    1.11341
532880.0000    1.36995
532920.0000    2.20525
532960.0000    1.97678
533000.0000    1.43376
533040.0000    1.61900
533080.0000    2.48373
533120.0000    2.80307
533160.0000    2.20753
533200.0000    2.58193
533240.0000    2.79086
533280.0000    2.72153
533320.0000    2.29370
533360.0000    2.07398
533400.0000    3.45209
533440.0000    3.17834
533480.0000    3.42359
533520.0000    3.80526
533560.0000    2.96884
533600.0000    2.80463
533640.0000    0.94618
533680.0000    1.77088
533720.0000    2.77319
533760.0000    2.53724
533800.0000    2.98915
533840.0000    2.69933
533880.0000    3.40059
533920.0000    3.07872
533960.0000    2.73861
534000.0000    1.50585
534040.0000    3.07751
534080.0000    2.94977
534120.0000    1.83564
534160.0000    3.29011
534200.0000    2.46647
534240.0000    3.75153
534280.0000    3.02465
534320.0000    4.27010
534360.0000    3.19593
534400.0000    2.80305
534440.0000    2.70574
534480.0000    3.66172
534520.0000    3.56070
534560.0000    3.29595
534600.0000    4.36277
534640.0000    3.50258
534680.0000    4.60465
534720.0000    3.43380
534760.0000    3.29005
534800.0000    2.90570
534840.0000    3.08392
534880.0000    2.88447
534920.0000    2.42493
534960.0000    1.50797
535000.0000    2.45652
535040.0000    2.98398
535080.0000    2.03251
535120.0000    2.47635
535160.0000    3.57312
535200.0000    2.53822
535240.0000    3.20570
535280.0000    2.06263
535320.0000    2.31019
535360.0000    2.41807
535400.0000    3.00002
535440.0000    2.45404
535480.0000    2.47393
535520.0000    2.62616
535560.0000    1.56559
535600.0000    2.40941
535640.0000    2.98097
535680.0000    2.25082
535720.0000    2.30952
535760.0000    1.50529
535800.0000    0.92373
535840.0000    2.13476
535880.0000    1.17741
535920.0000    1.50698
535960.0000    1.77523
536000.0000    2.28770
536040.0000    2.73096
536080.0000    1.98296
536120.0000    2.59939
536160.0000    3.22435
536200.0000    1.69668
536240.0000    1.90918
536280.0000    2.11627
536320.0000    1.59905
536360.0000    1.73457
536400.0000    1.28861
536440.0000    0.78782
536480.0000    1.70196
536520.0000    1.47403
536560.0000    0.68972
536600.0000    0.23775
536640.0000    1.24937
536680.0000    1.41334
536720.0000    1.94796
536760.0000    1.73393
536800.0000    2.83935
536840.0000    2.97195
536880.0000    2.92914
536920.0000    2.02230
536960.0000    2.21484
537000.0000    2.46460
537040.0000    1.87803
537080.0000    1.65340
537120.0000    2.44933
537160.0000    2.47662
537200.0000    2.83942
537240.0000    2.46603
537280.0000    1.89657
537320.0000    1.63930
537360.0000    1.61443
537400.0000    1.33802
537440.0000    1.64323
537480.0000    0.97499
537520.0000    1.28128
537560.0000    1.76782
537600.0000    1.57578
537640.0000    1.60810
537680.0000    0.82328
537720.0000    1.00993
537760.0000    0.92699
537800.0000    1.65819
537840.0000    1.38753
537880.0000    1.11944
537920.0000    2.27867
537960.0000    1.44495
538000.0000    1.94097
538040.0000    1.78243
538080.0000    1.98618
538120.0000    1.65923
538160.0000    2.02294
538200.0000    1.39432
538240.0000    1.36157
538280.0000    1.45496
538320.0000    2.32450
538360.0000    1.80219
538400.0000    0.96634
538440.0000    1.71937
538480.0000    1.15429
538520.0000    1.77750
538560.0000    1.84829
538600.0000    0.60224
538640.0000    2.05391
538680.0000    1.75849
538720.0000    1.57968
538760.0000    1.18440
538800.0000    1.35656
538840.0000    2.07194
538880.0000    1.82214
538920.0000    1.63252
538960.0000    1.32561
539000.0000    1.61806
539040.0000    2.10750
539080.0000    1.92391
539120.0000    1.88182
539160.0000    2.08557
539200.0000    1.70150
539240.0000    1.17075
539280.0000    1.44464
539320.0000    1.72714
539360.0000    1.46410
539400.0000    1.66711
539440.0000    2.46644
539480.0000    2.64347
539520.0000    2.19339
539560.0000    2.08194
539600.0000    2.10579
539640.0000    2.24159
539680.0000    2.16941
539720.0000    1.76664
539760.0000    1.23906
539800.0000    1.27254
539840.0000    1.39869
539880.0000    1.42458
539920.0000    1.76076
539960.0000    1.89849
540000.0000    1.18387
540040.0000    1.25184
540080.0000    1.69117
540120.0000    1.86710
540160.0000    2.15574
540200.0000    1.64380
540240.0000    1.47253
540280.0000    1.58194
540320.0000    1.20235
540360.0000    1.08745
540400.0000    1.45118
540440.0000    2.53390
540480.0000    1.59602
540520.0000    1.11058
540560.0000    1.87960
540600.0000    1.60485
540640.0000    1.64829
540680.0000    2.13508
540720.0000    1.61989
540760.0000    1.88330
540800.0000    1.96185
540840.0000    1.70569
540880.0000    1.68680
540920.0000    1.52371
540960.0000    1.31415
541000.0000    1.51256
541040.0000    1.07661
541080.0000    1.44353
541120.0000    1.45156
541160.0000    1.62610
541200.0000    0.91808
541240.0000    1.64402
541280.0000    2.04483
541320.0000    2.36248
541360.0000    1.85743
541400.0000    1.22119
541440.0000    1.41588
541480.0000    1.51324
541520.0000    1.70285
541560.0000    1.25943
541600.0000    2.16791
541640.0000    2.25184
541680.0000    1.88018
541720.0000    1.29906
541760.0000    1.44665
541800.0000    2.01315
541840.0000    1.47196
541880.0000    1.61166
541920.0000    1.00771
541960.0000    1.74815
542000.0000    1.35215
542040.0000    0.90149
542080.0000    1.52879
542120.0000    1.05979
542160.0000    1.21505
542200.0000    2.01804
542240.0000    1.63080
542280.0000    2.33594
542320.0000    1.50165
542360.0000    2.27235
542400.0000    2.52263
542440.0000    2.76270
542480.0000    2.09645
542520.0000    2.09978
542560.0000    3.01242
542600.0000    2.74528
542640.0000    2.36884
542680.0000    1.95154
542720.0000    2.47778
542760.0000    1.94703
542800.0000    1.94132
542840.0000    1.86553
542880.0000    2.78892
542920.0000    2.44859
542960.0000    1.33925
543000.0000    1.51550
543040.0000    1.06511
543080.0000    1.50349
543120.0000    1.55658
543160.0000    1.86244
543200.0000    1.60341
543240.0000    1.25431
543280.0000    1.94749
543320.0000    1.36138
543360.0000    0.93066
543400.0000    1.24227
543440.0000    0.63473
543480.0000    0.83037
543520.0000    1.17330
543560.0000    0.33116
543600.0000    0.65003
543640.0000    0.99004
543680.0000    1.31299
543720.0000    0.75684
543760.0000    0.62159
543800.0000    1.99213
543840.0000    1.12768
543880.0000    2.02790
543920.0000    1.51159
543960.0000    1.62915
544000.0000    1.31790
544040.0000    1.57302
544080.0000    0.58367
544120.0000    1.65515
544160.0000    0.28654
544200.0000    0.81514
544240.0000    0.47991
544280.0000    1.13744
544320.0000    1.48424
544360.0000    1.45812
544400.0000    0.77945
544440.0000    1.09426
544480.0000    0.55658
544520.0000    1.59775
544560.0000    1.48859
544600.0000    0.36134
544640.0000    1.16348
544680.0000    0.34565
544720.0000    0.99654
544760.0000    1.70736
544800.0000    1.59102
544840.0000    1.62715
544880.0000    1.92753
544920.0000    2.52022
544960.0000    1.61164
545000.0000    2.22593
545040.0000    2.43309
545080.0000    2.41573
545120.0000    1.73886
545160.0000    1.79484
545200.0000    2.17826
545240.0000    1.32961
545280.0000    1.43169
545320.0000    1.81157
545360.0000    1.44858
545400.0000    1.80300
545440.0000    1.56852
545480.0000    2.33353
545520.0000    1.49887
545560.0000    1.31582
545600.0000    1.15064
545640.0000    1.59270
545680.0000    1.50509
545720.0000    1.29315
545760.0000    1.11796
545800.0000    0.99928
545840.0000    1.61809
545880.0000    0.93962
545920.0000    0.91735
545960.0000    0.65875
546000.0000    1.17085
546040.0000    1.21635
546080.0000    1.08965
546120.0000    1.27332
546160.0000    1.33819
546200.0000    0.44332
546240.0000    0.59539
546280.0000    1.53540
546320.0000    0.74366
546360.0000    1.81161
546400.0000    1.64327
546440.0000    1.29160
546480.0000    0.48859
546520.0000    0.93176
546560.0000    0.81236
546600.0000    1.61756
546640.0000    1.73777
546680.0000    0.77667
546720.0000    1.81725
546760.0000    1.84096
546800.0000    2.04326
546840.0000    1.61827
546880.0000    1.16441
546920.0000    0.88384
546960.0000    0.87628
547000.0000    0.61906
547040.0000    1.46069
547080.0000    1.25791
547120.0000    1.45732
547160.0000    1.30751
547200.0000    1.25185
547240.0000    1.14757
547280.0000    1.15311
547320.0000    1.25912
547360.0000    1.31707
547400.0000    1.14765
547440.0000    0.92877
547480.0000    1.19457
547520.0000    1.33095
547560.0000    1.50938
547600.0000    1.51212
547640.0000    1.50105
547680.0000    1.23687
547720.0000    0.86557
547760.0000    0.40741
547800.0000    1.23804
547840.0000    0.46369
547880.0000    0.96220
547920.0000    0.60344
547960.0000    1.71212
548000.0000    1.56489
548040.0000    1.45704
548080.0000    1.22982
548120.0000    1.49336
548160.0000    1.72480
548200.0000    1.10352
548240.0000    2.21261
548280.0000    1.29054
548320.0000    1.42437
548360.0000    0.60589
548400.0000    1.03293
548440.0000    1.14858
548480.0000    2.25754
548520.0000    1.14638
548560.0000    1.32134
548600.0000    1.05731
548640.0000    1.47728
548680.0000    0.68228
548720.0000    0.02950
548760.0000    0.60561
548800.0000    0.30206
548840.0000    0.06570
548880.0000    0.76277
548920.0000    0.83303
548960.0000    1.04964
549000.0000    0.90452
549040.0000    0.54520
549080.0000    0.42517
549120.0000    0.22459
549160.0000    0.57109
549200.0000    0.10606
549240.0000   -0.32347
549280.0000    0.56564
549320.0000    1.05078
549360.0000    0.68397
549400.0000    1.40801
549440.0000    1.60998
549480.0000    2.50274
549520.0000    1.96053
549560.0000    1.02516
549600.0000    1.71147
549640.0000    1.11566
549680.0000    1.39545
549720.0000    0.63076
549760.0000    1.81498
549800.0000    2.43492
549840.0000    1.60189
549880.0000    1.84959
549920.0000    1.43729
549960.0000    1.18069
550000.0000    1.85313
550040.0000    1.38059
550080.0000    1.07015
550120.0000    1.48545
550160.0000    1.69568
550200.0000    1.00100
550240.0000    1.99426
550280.0000    1.49836
550320.0000    1.52840
550360.0000    1.59912
550400.0000    1.64643
550440.0000    1.61960
550480.0000    1.79912
550520.0000    1.67143
550560.0000    0.49324
550600.0000    0.79903
550640.0000    0.32812
550680.0000    0.35088
550720.0000    0.55257
550760.0000    0.31511
550800.0000    1.04268
550840.0000    1.10753
550880.0000    1.62245
550920.0000    0.22184
550960.0000    0.97606
551000.0000    1.05252
551040.0000    0.49355
551080.0000    0.77315
551120.0000    0.62950
551160.0000   -0.12076
551200.0000    0.16167
551240.0000    0.08747
551280.0000    1.10304
551320.0000    0.71989
551360.0000    0.79566
551400.0000    0.95295
551440.0000    1.76584
551480.0000    1.03722
551520.0000    0.96539
551560.0000    1.40493
551600.0000    1.26176
551640.0000    2.22911
551680.0000    2.02496
551720.0000    1.31290
551760.0000    0.88811
551800.0000    0.44925
551840.0000    0.79311
551880.0000    0.99623
551920.0000    0.20879
551960.0000    1.66140
552000.0000    0.77133
552040.0000    1.55778
552080.0000    1.45945
552120.0000    1.41078
552160.0000    1.36883
552200.0000    1.29102
552240.0000    0.98936
552280.0000    1.29063
552320.0000    1.37822
552360.0000    1.62888
552400.0000    0.92326
552440.0000    1.40132
552480.0000    2.28351
552520.0000    0.90846
552560.0000    1.52985
552600.0000    1.36060
552640.0000    1.60795
552680.0000    1.10134
552720.0000    1.15652
552760.0000    0.24611
552800.0000    1.31192
552840.0000    0.90212
552880.0000    1.11547
552920.0000    0.61388
552960.0000    1.14916
553000.0000    0.10034
553040.0000    0.20608
553080.0000   -0.19309
553120.0000    0.86550
553160.0000    1.74284
553200.0000    0.81139
553240.0000    0.88515
553280.0000    0.28639
553320.0000    0.57360
553360.0000    1.16626
553400.0000    0.26109
553440.0000    0.82386
553480.0000    0.67501
553520.0000    1.21504
553560.0000    0.73323
553600.0000    0.38815
553640.0000    0.36184
553680.0000    0.56272
553720.0000    0.83667
553760.0000    0.70551
553800.0000    1.12429
553840.0000    0.65797
553880.0000    1.07778
553920.0000    0.26803
553960.0000    0.59043
554000.0000    0.66575
554040.0000   -0.38663
554080.0000    0.84604
554120.0000    0.42153
554160.0000    0.16384
554200.0000    0.84275
554240.0000    0.73936
554280.0000    1.23486
554320.0000    1.17591
554360.0000    0.12769
554400.0000   -0.12877
554440.0000    0.76884
554480.0000    0.58984
554520.0000    0.63397
554560.0000    1.47994
554600.0000    1.36954
554640.0000    1.92763
554680.0000    0.72642
554720.0000    0.83733
554760.0000    1.05071
554800.0000    0.74441
554840.0000    0.99725
554880.0000    1.38233
554920.0000    0.95536
554960.0000    0.88599
555000.0000    1.19453
555040.0000    1.52927
555080.0000    1.28126
555120.0000    0.99920
555160.0000    1.06364
555200.0000    1.53016
555240.0000    1.53109
555280.0000    1.97263
555320.0000    1.66351
555360.0000    1.30910
555400.0000    1.38152
555440.0000    0.88789
555480.0000    0.56123
555520.0000    1.20055
555560.0000    1.50894
555600.0000    1.22398
555640.0000    1.54034
555680.0000    1.45164
555720.0000    0.90821
555760.0000    1.02147
555800.0000    1.34574
555840.0000    0.75166
555880.0000    0.01274
555920.0000    0.52689
555960.0000    1.54526
556000.0000    1.23414
556040.0000    0.40283
556080.0000    0.64306
556120.0000    0.81017
556160.0000    1.99774
556200.0000    1.67571
556240.0000    1.71869
556280.0000    1.36602
556320.0000    1.70328
556360.0000    1.90580
556400.0000    1.55098
556440.0000    1.01548
556480.0000    2.17256
556520.0000    2.05129
556560.0000    1.67633
556600.0000    1.37851
556640.0000    1.11527
556680.0000    1.34100
556720.0000    1.41091
556760.0000    1.38625
556800.0000    1.67154
556840.0000    1.11390
556880.0000    0.35499
556920.0000    1.20039
556960.0000    0.94486
557000.0000    1.17152
557040.0000    1.56654
557080.0000    1.01020
557120.0000    1.98803
557160.0000    1.06989
557200.0000    1.50635
557240.0000    1.77184
557280.0000    1.64571
557320.0000    1.03949
557360.0000    1.71092
557400.0000    0.59709
557440.0000    0.70819
557480.0000    1.04887
557520.0000    1.48510
557560.0000    1.42002
557600.0000    1.37402
557640.0000    1.03160
557680.0000    1.49917
557720.0000    1.67395
557760.0000    1.34414
557800.0000    0.99898
557840.0000    1.31186
557880.0000    1.87913
557920.0000    1.34269
557960.0000    2.10671
558000.0000    1.37876
558040.0000    1.80836
558080.0000    1.55158
558120.0000    1.18121
558160.0000    1.63937
558200.0000    2.85883
558240.0000    2.44992
558280.0000    1.55889
558320.0000    1.76364
558360.0000    1.24549
558400.0000    1.20623
558440.0000    1.51543
558480.0000    1.35745
558520.0000    1.51121
558560.0000    1.58905
558600.0000    1.30032
558640.0000    1.20625
558680.0000    0.60506
558720.0000    1.47614
558760.0000    1.01884
558800.0000    1.77706
558840.0000    1.48290
558880.0000    1.67637
558920.0000    1.12295
558960.0000    0.96355
559000.0000    1.79817
559040.0000    1.65855
559080.0000    2.14368
559120.0000    1.69109
559160.0000    1.51964
559200.0000    0.87146
559240.0000    1.51604
559280.0000    1.69545
559320.0000    0.75825
559360.0000    1.20506
559400.0000    1.40154
559440.0000    1.47041
559480.0000    2.09694
559520.0000    2.28963
559560.0000    1.58095
559600.0000    1.51907
559640.0000    1.56572
559680.0000    2.32745
559720.0000    2.36603
559760.0000    1.78337
559800.0000    1.55132
559840.0000    2.00857
559880.0000    1.91213
559920.0000    1.88077
559960.0000    1.92613
560000.0000    2.02239
560040.0000    1.56496
560080.0000    1.47347
560120.0000    1.36146
560160.0000    1.56480
560200.0000    2.18015
560240.0000    1.30140
560280.0000    1.57910
560320.0000    1.15820
560360.0000    1.78633
560400.0000    2.31491
560440.0000    1.57263
560480.0000    2.11421
560520.0000    1.87326
560560.0000    1.92596
560600.0000    2.03935
560640.0000    2.28972
560680.0000    1.91620
560720.0000    2.32412
560760.0000    2.07345
560800.0000    1.81435
560840.0000    1.71481
560880.0000    1.78320
560920.0000    1.35288
560960.0000    1.33794
561000.0000    2.25877
561040.0000    0.95060
561080.0000    1.23096
561120.0000    2.06407
561160.0000    1.58539
561200.0000    1.05460
561240.0000    1.83870
561280.0000    1.36893
561320.0000    2.19591
561360.0000    1.53587
561400.0000    1.56708
561440.0000    1.23952
561480.0000    1.73444
561520.0000    2.20475
561560.0000    1.48800
561600.0000    1.16999
561640.0000    1.02933
561680.0000    0.81532
561720.0000    1.61717
561760.0000    1.46770
561800.0000    2.35879
561840.0000    2.21871
561880.0000    1.80796
561920.0000    1.32027
561960.0000    1.25349
562000.0000    1.77981
562040.0000    2.41068
562080.0000    2.09379
562120.0000    2.27508
562160.0000    1.80982
562200.0000    1.90510
562240.0000    2.63133
562280.0000    2.25006
562320.0000    2.19435
562360.0000    2.31535
562400.0000    2.27365
562440.0000    2.58343
562480.0000    2.84290
562520.0000    1.82056
562560.0000    2.42496
562600.0000    1.57345
562640.0000    2.70869
562680.0000    2.48033
562720.0000    2.57930
562760.0000    2.26274
562800.0000    3.24489
562840.0000    2.23539
562880.0000    2.44017
562920.0000    2.46769
562960.0000    2.07020
563000.0000    2.52891
563040.0000    3.03175
563080.0000    2.57413
563120.0000    2.44355
563160.0000    2.59816
563200.0000    2.49213
563240.0000    2.32788
563280.0000    2.39540
563320.0000    2.66739
563360.0000    3.24539
563400.0000    2.77810
563440.0000    2.13163
563480.0000    2.14969
563520.0000    2.49772
563560.0000    2.13982
563600.0000    2.63192
563640.0000    2.84901
563680.0000    1.53525
563720.0000    2.47973
563760.0000    1.98237
563800.0000    1.93443
563840.0000    1.55258
563880.0000    1.77238
563920.0000    2.51352
563960.0000    1.90246
564000.0000    2.23759
564040.0000    1.69119
564080.0000    2.06695
564120.0000    1.21097
564160.0000    1.93402
564200.0000    1.80371
564240.0000    2.22582
564280.0000    1.90828
564320.0000    2.38526
564360.0000    2.58942
564400.0000    2.43518
564440.0000    1.90038
564480.0000    2.62218
564520.0000    1.52457
564560.0000    2.16036
564600.0000    2.17810
564640.0000    2.45835
564680.0000    2.17853
564720.0000    2.38056
564760.0000    1.96272
564800.0000    2.50088
564840.0000    1.73527
564880.0000    2.51102
564920.0000    1.72854
564960.0000    2.16318
565000.0000    2.45746
565040.0000    1.96046
565080.0000    1.78031
565120.0000    2.37392
565160.0000    2.58902
565200.0000    2.65832
565240.0000    2.55139
565280.0000    2.45234
565320.0000    2.44383
565360.0000    2.55305
565400.0000    2.52380
565440.0000    2.26755
565480.0000    1.67508
565520.0000    2.63996
565560.0000    2.48618
565600.0000    2.88777
565640.0000    3.10601
565680.0000    3.10286
565720.0000    1.38764
565760.0000    1.59077
565800.0000    2.43983
565840.0000    2.41939
565880.0000    2.19866
565920.0000    2.27254
565960.0000    2.09284
566000.0000    2.06908
566040.0000    2.75020
566080.0000    2.67988
566120.0000    2.63162
566160.0000    2.76789
566200.0000    1.87527
566240.0000    3.00204
566280.0000    2.46529
566320.0000    2.88210
566360.0000    2.68203
566400.0000    2.69273
566440.0000    3.04394
566480.0000    2.47904
566520.0000    1.98047
566560.0000    2.09022
566600.0000    3.27222
566640.0000    3.25103
566680.0000    2.60462
566720.0000    1.79388
566760.0000    1.00838
566800.0000    2.21464
566840.0000    1.50644
566880.0000    1.96756
566920.0000    1.34505
566960.0000    2.11471
567000.0000    1.13642
567040.0000    1.16825
567080.0000    1.57801
567120.0000    2.31352
567160.0000    1.87508
567200.0000    1.48813
567240.0000    1.67300
567280.0000    2.40544
567320.0000    2.57867
567360.0000    2.88318
567400.0000    2.71654
567440.0000    2.31868
567480.0000    1.44311
567520.0000    2.21388
567560.0000    0.91810
567600.0000    2.09254
567640.0000    2.11865
567680.0000    1.51154
567720.0000    2.23124
567760.0000    2.91523
567800.0000    1.49529
567840.0000    1.39403
567880.0000    1.49138
567920.0000    1.67085
567960.0000    1.16212
568000.0000    1.18627
568040.0000    1.36611
568080.0000    1.99978
568120.0000    1.62966
568160.0000    1.47860
568200.0000    1.65380
568240.0000    1.26703
568280.0000    2.09152
568320.0000    2.90014
568360.0000    2.19547
568400.0000    2.57617
568440.0000    2.23172
568480.0000    2.48516
568520.0000    2.69001
568560.0000    2.27295
568600.0000    2.14447
568640.0000    1.97798
568680.0000    1.82409
568720.0000    2.47247
568760.0000    2.78846
568800.0000    1.99062
568840.0000    2.10802
568880.0000    2.82703
568920.0000    1.89237
568960.0000    1.94832
569000.0000    1.45112
569040.0000    2.11961
569080.0000    1.72553
569120.0000    2.85081
569160.0000    2.18023
569200.0000    2.40085
569240.0000    1.86624
569280.0000    1.77379
569320.0000    2.49181
569360.0000    2.82825
569400.0000    2.60254
569440.0000    2.61297
569480.0000    2.02027
569520.0000    2.14938
569560.0000    1.84218
569600.0000    2.36211
569640.0000    1.55728
569680.0000    1.74187
569720.0000    1.80012
569760.0000    1.32203
569800.0000    2.25361
569840.0000    1.76740
569880.0000    2.05898
569920.0000    1.20383
569960.0000    1.86454
570000.0000    1.69520
570040.0000    1.45745
570080.0000    2.25858
570120.0000    2.06167
570160.0000    2.57296
570200.0000    3.01978
570240.0000    1.77813
570280.0000    2.71010
570320.0000    2.09571
570360.0000    1.73622
570400.0000    2.16372
570440.0000    1.82443
570480.0000    2.43116
570520.0000    2.20410
570560.0000    2.57364
570600.0000    2.03477
570640.0000    2.30811
570680.0000    2.57210
570720.0000    2.41099
570760.0000    2.06613
570800.0000    2.08320
570840.0000    2.09686
570880.0000    1.66328
570920.0000    2.32822
570960.0000    2.85811
571000.0000    2.97688
571040.0000    2.13140
571080.0000    2.26996
571120.0000    1.70278
571160.0000    2.00249
571200.0000    1.17533
571240.0000    1.16080
571280.0000    1.94455
571320.0000    2.26542
571360.0000    1.46902
571400.0000    1.03866
571440.0000    1.24003
571480.0000    1.97952
571520.0000    0.80646
571560.0000    1.30410
571600.0000    1.51166
571640.0000    1.13372
571680.0000    1.34348
571720.0000    1.61421
571760.0000    0.82752
571800.0000    1.90362
571840.0000    1.41125
571880.0000    1.19743
571920.0000    1.35933
571960.0000    1.97752
572000.0000    2.61256
572040.0000    1.60919
572080.0000    2.01682
572120.0000    1.51709
572160.0000    1.41031
572200.0000    1.23267
572240.0000    1.30577
572280.0000    1.73347
572320.0000    0.91846
572360.0000    0.96000
572400.0000    1.13078
572440.0000    0.91319
572480.0000    1.49620
572520.0000    1.63065
572560.0000    2.21400
572600.0000    1.68322
572640.0000    1.51329
572680.0000    2.45085
572720.0000    2.21932
572760.0000    1.48509
572800.0000    2.22436
572840.0000    1.55904
572880.0000    0.81894
572920.0000    1.64757
572960.0000    0.50438
573000.0000    1.01815
573040.0000    0.97825
573080.0000    1.18460
573120.0000    0.89886
573160.0000    1.38760
573200.0000    1.77942
573240.0000    1.14451
573280.0000    1.84244
573320.0000    0.77185
573360.0000    0.87544
573400.0000    1.68249
573440.0000    2.02383
573480.0000    1.41847
573520.0000    1.58412
573560.0000    1.86664
573600.0000    1.77236
573640.0000    2.32411
573680.0000    1.71272
573720.0000    1.20932
573760.0000    0.65404
573800.0000    0.30675
573840.0000    0.54099
573880.0000    0.63769
573920.0000    0.71525
573960.0000    1.31775
574000.0000    1.66729
574040.0000    1.74706
574080.0000    0.87362
574120.0000    1.01394
574160.0000    1.16716
574200.0000    1.03400
574240.0000    1.51824
574280.0000    1.74304
574320.0000    1.62337
574360.0000    0.94335
574400.0000    0.85302
574440.0000    1.70857
574480.0000    1.33792
574520.0000    0.84981
574560.0000    1.31920
574600.0000    1.29924
574640.0000    1.09206
574680.0000    0.94479
574720.0000    0.86313
574760.0000    1.01446
574800.0000    1.39612
574840.0000    2.48209
574880.0000    1.11032
574920.0000    1.99674
574960.0000    1.91042
575000.0000    0.73742
575040.0000    1.28672
575080.0000    1.37223
575120.0000    1.23388
575160.0000    1.09155
575200.0000    1.15283
575240.0000    1.05199
575280.0000    0.35022
575320.0000    0.68513
575360.0000    1.30801
575400.0000    1.58923
575440.0000    0.89159
575480.0000    1.49653
575520.0000    1.12673
575560.0000    0.92700
575600.0000    0.24503
575640.0000    0.99934
575680.0000    1.13489
575720.0000    1.31138
575760.0000    0.49100
575800.0000    0.90229
575840.0000    0.92829
575880.0000    0.40791
575920.0000    1.21951
575960.0000    1.31676
576000.0000    1.55363
576040.0000    0.85772
576080.0000    1.48872
576120.0000    1.76812
576160.0000    1.31911
576200.0000    1.11650
576240.0000    1.76744
576280.0000    1.47581
576320.0000    1.51801
576360.0000    0.68361
576400.0000    1.31602
576440.0000    1.93219
576480.0000    1.91981
576520.0000    1.33322
576560.0000    1.00048
576600.0000    0.55743
576640.0000    0.60104
576680.0000    0.93805
576720.0000    0.88677
576760.0000    1.35862
576800.0000    0.78435
576840.0000    0.94756
576880.0000    2.18479
576920.0000    1.66510
576960.0000    1.03099
577000.0000    0.72219
577040.0000    1.06691
577080.0000    0.64596
577120.0000    1.48421
577160.0000    1.46917
577200.0000    0.76144
577240.0000    1.29579
577280.0000    1.11852
577320.0000    1.41602
577360.0000    0.79898
577400.0000    1.58508
577440.0000    1.80413
577480.0000    2.48182
577520.0000    2.11379
577560.0000    2.19264
577600.0000    1.63641
577640.0000    1.13843
577680.0000    0.94926
577720.0000    1.49350
577760.0000    0.28844
577800.0000    1.34966
577840.0000    1.07179
577880.0000    1.93669
577920.0000    1.60776
577960.0000    1.16403
578000.0000    1.62681
578040.0000    1.80648
578080.0000    1.32657
578120.0000    1.56176
578160.0000    2.21132
578200.0000    2.03864
578240.0000    2.17349
578280.0000    2.52614
578320.0000    2.90353
578360.0000    2.51353
578400.0000    1.98825
578440.0000    1.57139
578480.0000    1.52261
578520.0000    1.91638
578560.0000    0.23234
578600.0000    1.17068
578640.0000    1.62440
578680.0000    2.11050
578720.0000    1.26487
578760.0000    1.79606
578800.0000    2.31340
578840.0000    1.14480
578880.0000    1.68394
578920.0000    0.41598
578960.0000    1.90363
579000.0000    1.28880
579040.0000    0.85674
579080.0000    1.35797
579120.0000    1.06197
579160.0000    1.50132
579200.0000    0.76532
579240.0000    1.75342
579280.0000    1.49087
579320.0000    1.62134
579360.0000    2.12228
579400.0000    1.43201
579440.0000    2.48952
579480.0000    2.31878
579520.0000    2.08757
579560.0000    1.79853
579600.0000    2.27114
579640.0000    1.23836
579680.0000    1.56178
579720.0000    1.65173
579760.0000    1.51421
579800.0000    1.60235
579840.0000    2.00461
579880.0000    2.01488
579920.0000    0.90980
579960.0000    0.82599
580000.0000    0.67695
580040.0000    0.71432
580080.0000    0.57861
580120.0000    1.05664
580160.0000   -0.27064
580200.0000    0.76910
580240.0000    0.65586
580280.0000    0.85001
580320.0000    1.64122
580360.0000    0.80811
580400.0000    0.92493
580440.0000    0.72367
580480.0000    1.33023
580520.0000    2.13876
580560.0000    1.58656
580600.0000    0.50334
580640.0000    0.90171
580680.0000    0.64671
580720.0000    1.25016
580760.0000    0.26255
580800.0000    0.54792
580840.0000    0.86203
580880.0000    0.88173
580920.0000    0.70651
580960.0000    0.93184
581000.0000    1.17580
581040.0000    0.83304
581080.0000    0.74528
581120.0000    1.24352
581160.0000    1.33242
581200.0000    1.03477
581240.0000    0.80973
581280.0000    0.96236
581320.0000    0.68724
581360.0000    1.27928
581400.0000    0.70762
581440.0000    1.65038
581480.0000    1.51004
581520.0000    1.27940
581560.0000    1.23480
581600.0000    1.18267
581640.0000    1.82942
581680.0000    1.84525
581720.0000    1.16068
581760.0000    1.57013
581800.0000    1.39735
581840.0000    1.28483
581880.0000    0.85739
581920.0000    1.55525
581960.0000    1.39712
582000.0000    1.75434
582040.0000    1.41344
582080.0000    1.47892
582120.0000    1.23655
582160.0000    1.20535
582200.0000    0.37480
582240.0000    1.26038
582280.0000    1.40393
582320.0000    0.60459
582360.0000    0.45801
582400.0000    1.34630
582440.0000    1.43494
582480.0000    1.52118
582520.0000    1.47877
582560.0000    1.10758
582600.0000    1.96322
582640.0000    0.69253
582680.0000    1.11371
582720.0000    1.20980
582760.0000    1.13805
582800.0000    1.45363
582840.0000    1.10142
582880.0000    1.09531
582920.0000    1.12494
582960.0000    1.20510
583000.0000    2.49038
583040.0000    1.37719
583080.0000    1.02873
583120.0000    1.70963
583160.0000    2.48980
583200.0000    1.98257
583240.0000    1.57159
583280.0000    1.92264
583320.0000    2.09756
583360.0000    1.81731
583400.0000    1.76524
583440.0000    1.31980
583480.0000    1.70824
583520.0000    1.32415
583560.0000    1.88323
583600.0000    1.63258
583640.0000    1.11639
583680.0000    1.96568
583720.0000    1.72823
583760.0000    2.13408
583800.0000    2.36045
583840.0000    0.99607
583880.0000    2.06101
583920.0000    1.69852
583960.0000    2.28541
584000.0000    1.79556
584040.0000    1.77343
584080.0000    1.93862
584120.0000    1.58463
584160.0000    1.57005
584200.0000    1.83824
584240.0000    1.64410
584280.0000    1.68330
584320.0000    1.93489
584360.0000    2.08740
584400.0000    1.95978
584440.0000    1.45249
584480.0000    1.13614
584520.0000    1.26836
584560.0000    0.49717
584600.0000    1.03800
584640.0000    2.42917
584680.0000    1.62858
584720.0000    0.80960
584760.0000   -0.38165
584800.0000    0.76181
584840.0000    0.66477
584880.0000    1.63249
584920.0000    0.96417
584960.0000    0.76611
585000.0000    0.98398
585040.0000    1.45178
585080.0000    2.48344
585120.0000    1.57133
585160.0000    2.05615
585200.0000    2.06559
585240.0000    1.62152
585280.0000    1.82265
585320.0000    1.94455
585360.0000    2.71580
585400.0000    3.11404
585440.0000    1.89071
585480.0000    2.18725
585520.0000    3.14366
585560.0000    2.65154
585600.0000    3.25392
585640.0000    2.26649
585680.0000    2.61007
585720.0000    3.12587
585760.0000    3.22935
585800.0000    2.19433
585840.0000    1.87035
585880.0000    2.73576
585920.0000    2.78214
585960.0000    2.13782
586000.0000    2.35244
586040.0000    2.09433
586080.0000    1.69156
586120.0000    2.67391
586160.0000    2.61339
586200.0000    1.91913
586240.0000    1.88868
586280.0000    1.72282
586320.0000    1.86698
586360.0000    2.30617
586400.0000    2.72740
586440.0000    3.26720
586480.0000    1.89100
586520.0000    2.56590
586560.0000    2.27284
586600.0000    2.01425
586640.0000    1.75568
586680.0000    1.71601
586720.0000    2.43772
586760.0000    2.60484
586800.0000    2.28834
586840.0000    2.56263
586880.0000    2.24560
586920.0000    2.06080
586960.0000    1.95213
587000.0000    1.62957
587040.0000    1.54697
587080.0000    1.98782
587120.0000    2.27909
587160.0000    2.98512
587200.0000    2.74366
587240.0000    2.31205
587280.0000    2.65263
587320.0000    1.82535
587360.0000    2.34954
587400.0000    2.27818
587440.0000    1.67193
587480.0000    1.66581
587520.0000    1.66052
587560.0000    1.67917
587600.0000    1.98643
587640.0000    2.18100
587680.0000    1.71927
587720.0000    1.85256
587760.0000    2.61526
587800.0000    2.43242
587840.0000    2.24780
587880.0000    2.50082
587920.0000    3.35951
587960.0000    2.85045
588000.0000    3.01718
588040.0000    1.97506
588080.0000    2.09771
588120.0000    2.26173
588160.0000    2.57518
588200.0000    1.86668
588240.0000    2.66905
588280.0000    2.37201
588320.0000    2.43593
588360.0000    3.38408
588400.0000    2.21446
588440.0000    2.25113
588480.0000    2.66834
588520.0000    2.53645
588560.0000    2.22766
588600.0000    1.71317
588640.0000    2.05674
588680.0000    3.29193
588720.0000    1.89659
588760.0000    2.61017
588800.0000    2.77206
588840.0000    2.09151
588880.0000    2.99276
588920.0000    2.59627
588960.0000    2.47416
589000.0000    3.06888
589040.0000    3.19818
589080.0000    3.15511
589120.0000    2.69700
589160.0000    2.44314
589200.0000    2.28050
589240.0000    2.51941
589280.0000    2.28327
589320.0000    3.22501
589360.0000    3.08524
589400.0000    2.75506
589440.0000    2.64972
589480.0000    2.09549
589520.0000    3.13452
589560.0000    2.64819
589600.0000    3.14599
589640.0000    1.96677
589680.0000    1.76603
589720.0000    2.06051
589760.0000    2.92563
589800.0000    2.94390
589840.0000    2.61017
589880.0000    2.60047
589920.0000    3.17612
589960.0000    3.44657
590000.0000    1.88755
590040.0000    2.77462
590080.0000    2.79390
590120.0000    3.20396
590160.0000    2.72566
590200.0000    2.32323
590240.0000    2.52679
590280.0000    1.69711
590320.0000    3.06672
590360.0000    2.09095
590400.0000    3.17624
590440.0000    3.56526
590480.0000    3.42215
590520.0000    3.09871
590560.0000    2.79575
590600.0000    3.17954
590640.0000    2.54477
590680.0000    3.32154
590720.0000    3.61532
590760.0000    3.05930
590800.0000    3.62408
590840.0000    2.97624
590880.0000    3.33160
590920.0000    2.94323
590960.0000    3.39019
591000.0000    2.76799
591040.0000    2.71708
591080.0000    2.43946
591120.0000    2.75376
591160.0000    3.02744
591200.0000    2.78902
591240.0000    2.48105
591280.0000    3.01999
591320.0000    1.55073
591360.0000    2.41167
591400.0000    1.72274
591440.0000    1.56589
591480.0000    1.84460
591520.0000    1.65444
591560.0000    1.41872
591600.0000    1.77043
591640.0000    1.75826
591680.0000    1.75722
591720.0000    2.65954
591760.0000    2.66656
591800.0000    2.39244
591840.0000    1.60358
591880.0000    1.70912
591920.0000    1.56131
591960.0000    1.96711
592000.0000    2.00332
592040.0000    2.78987
592080.0000    2.48178
592120.0000    2.51052
592160.0000    2.86747
592200.0000    2.52259
592240.0000    3.09723
592280.0000    2.39854
592320.0000    2.51825
592360.0000    2.09894
592400.0000    2.09061
592440.0000    0.79725
592480.0000    2.09540
592520.0000    1.54417
592560.0000    2.21056
592600.0000    1.56760
592640.0000    2.34008
592680.0000    2.26259
592720.0000    2.70885
592760.0000    2.65387
592800.0000    1.76410
592840.0000    2.29032
592880.0000    2.58645
592920.0000    1.78743
592960.0000    1.28711
593000.0000    1.73860
593040.0000    1.47453
593080.0000    2.17266
593120.0000    1.83523
593160.0000    2.13960
593200.0000    2.26431
593240.0000    1.51414
593280.0000    1.92372
593320.0000    1.00265
593360.0000    1.27941
593400.0000    1.52396
593440.0000    1.81428
593480.0000    2.94127
593520.0000    2.26517
593560.0000    1.88037
593600.0000    2.38877
593640.0000    2.05487
593680.0000    0.84514
593720.0000    1.78218
593760.0000    2.23954
593800.0000    2.35392
593840.0000    1.52609
593880.0000    1.72080
593920.0000    2.88338
593960.0000    1.98813
594000.0000    1.11506
594040.0000    2.19984
594080.0000    1.73330
594120.0000    2.16977
594160.0000    1.98168
594200.0000    1.48546
594240.0000    2.29124
594280.0000    2.65836
594320.0000    1.97843
594360.0000    2.09366
594400.0000    2.11442
594440.0000    2.60195
594480.0000    1.95057
594520.0000    1.49044
594560.0000    1.55698
594600.0000    2.36208
594640.0000    2.18140
594680.0000    1.84623
594720.0000    2.06129
594760.0000    1.71185
594800.0000    1.06086
594840.0000    1.63034
594880.0000    1.44124
594920.0000    1.49799
594960.0000    2.31976
595000.0000    1.93803
595040.0000    2.22533
595080.0000    1.20685
595120.0000    1.59819
595160.0000    0.37505
595200.0000    1.50899
595240.0000    1.44809
595280.0000    1.97449
595320.0000    2.32405
595360.0000    2.47876
595400.0000    2.38225
595440.0000    1.52548
595480.0000    2.54961
595520.0000    2.06848
595560.0000    2.19461
595600.0000    0.95329
595640.0000    0.17635
595680.0000    1.04572
595720.0000    0.81634
595760.0000    0.55400
595800.0000    1.01711
595840.0000    1.35617
595880.0000    1.74695
595920.0000    1.95313
595960.0000    2.03410
596000.0000    1.79957
596040.0000    1.66898
596080.0000    1.68363
596120.0000    0.86767
596160.0000    1.36592
596200.0000    2.10812
596240.0000    1.43547
596280.0000    0.56257
596320.0000    2.09767
596360.0000    1.20111
596400.0000    1.42211
596440.0000    1.65745
596480.0000    0.42796
596520.0000    0.62237
596560.0000   -0.20296
596600.0000    0.77290
596640.0000    0.19842
596680.0000    1.28377
596720.0000    1.08843
596760.0000    0.59944
596800.0000    0.19893
596840.0000    0.85416
596880.0000    0.83296
596920.0000    0.59977
596960.0000   -0.05420
597000.0000   -0.00343
597040.0000   -0.72136
597080.0000    0.58388
597120.0000    0.14455
597160.0000    1.16330
597200.0000    1.19343
597240.0000    1.27147
597280.0000    1.10782
597320.0000    1.32986
597360.0000    2.50347
597400.0000    1.42507
597440.0000    1.51627
597480.0000    1.69458
597520.0000    1.84522
597560.0000    1.36094
597600.0000    1.27545
597640.0000    2.19637
597680.0000    1.81409
597720.0000    1.68309
597760.0000    1.61776
597800.0000    1.31056
597840.0000    1.94356
597880.0000    2.33766
597920.0000    2.15617
597960.0000    2.31692
598000.0000    2.69177
598040.0000    2.49715
598080.0000    2.16530
598120.0000    2.79076
598160.0000    2.95340
598200.0000    2.36957
598240.0000    1.81262
598280.0000    2.92197
598320.0000    2.89146
598360.0000    2.32438
598400.0000    2.44242
598440.0000    2.75839
598480.0000    2.72669
598520.0000    2.73127
598560.0000    3.21116
598600.0000    3.07790
598640.0000    1.87440
598680.0000    1.41247
598720.0000    1.55277
598760.0000    1.32306
598800.0000    2.26983
598840.0000    2.84731
598880.0000    2.11222
598920.0000    2.23225
598960.0000    2.01813
599000.0000    2.25288
599040.0000    2.33564
599080.0000    2.29843
599120.0000    2.11141
599160.0000    2.75580
599200.0000    2.26950
599240.0000    0.91402
599280.0000    0.39419
599320.0000    0.94945
599360.0000    0.55675
599400.0000    0.61906
599440.0000    1.12541
599480.0000    1.63713
599520.0000    2.69755
599560.0000    2.73334
599600.0000    2.68432
599640.0000    2.64129
599680.0000    2.12215
599720.0000    2.32328
599760.0000    2.95029
599800.0000    2.50505
599840.0000    2.77347
599880.0000    2.84082
599920.0000    3.01028
599960.0000    2.81421
600000.0000    2.61982
600040.0000    2.86513
600080.0000    2.83495
600120.0000    2.14465
600160.0000    2.24239
600200.0000    2.80951
600240.0000    2.39280
600280.0000    2.28390
600320.0000    1.91594
600360.0000    2.51311
600400.0000    1.98995
600440.0000    2.54463
600480.0000    2.96714
600520.0000    1.80528
600560.0000    2.34625
600600.0000    2.02059
600640.0000    1.78593
600680.0000    1.68511
600720.0000    2.08455
600760.0000    2.47587
600800.0000    2.13441
600840.0000    1.32377
600880.0000    0.87875
600920.0000    2.11277
600960.0000    1.99878
601000.0000    1.66934
601040.0000    1.80627
601080.0000    2.26463
601120.0000    2.24770
601160.0000    1.55309
601200.0000    2.35143
601240.0000    2.23266
601280.0000    2.17524
601320.0000    1.45469
601360.0000    1.81548
601400.0000    2.34135
601440.0000    2.07460
601480.0000    2.51088
601520.0000    2.71589
601560.0000    3.26832
601600.0000    2.62195
601640.0000    2.18333
601680.0000    2.68372
601720.0000    2.46036
601760.0000    2.77690
601800.0000    2.42099
601840.0000    2.63456
601880.0000    2.84056
601920.0000    2.92590
601960.0000    3.19595
602000.0000    2.68400
602040.0000    2.15166
602080.0000    2.58301
602120.0000    2.08090
602160.0000    2.07499
602200.0000    1.29737
602240.0000    1.90100
602280.0000    1.29118
602320.0000    0.90669
602360.0000    1.21627
602400.0000    2.68849
602440.0000    2.01990
602480.0000    1.64212
602520.0000    1.05366
602560.0000    1.33987
602600.0000    2.01581
602640.0000    1.27164
602680.0000    0.39939
602720.0000    1.48904
602760.0000    1.00930
602800.0000    0.71684
602840.0000    1.32860
602880.0000    1.27229
602920.0000    1.60513
602960.0000    0.56096
603000.0000    1.24960
603040.0000    1.95737
603080.0000    1.67942
603120.0000    1.33149
603160.0000    2.51421
603200.0000    1.86232
603240.0000    2.10719
603280.0000    2.11991
603320.0000    1.62193
603360.0000    1.35786
603400.0000    1.24349
603440.0000    1.03108
603480.0000    1.63592
603520.0000    2.15504
603560.0000    1.73576
603600.0000    2.03192
603640.0000    1.82713
603680.0000    1.80139
603720.0000    1.78319
603760.0000    1.55755
603800.0000    0.87877
603840.0000    0.86542
603880.0000    2.30626
603920.0000    1.69589
603960.0000    1.31858
604000.0000    1.52203
604040.0000    1.32478
604080.0000    1.57690
604120.0000    1.23201
604160.0000    1.42246
604200.0000    1.95835
604240.0000    2.13842
604280.0000    1.87838
604320.0000    0.57617
604360.0000    1.08205
604400.0000    1.07315
604440.0000    2.49152
604480.0000    1.33627
604520.0000    1.15549
604560.0000    2.07935
604600.0000    3.16330
604640.0000    2.17848
604680.0000    2.39236
604720.0000    2.68639
604760.0000    1.95359
604800.0000    2.46473
604840.0000    1.64437
604880.0000    1.64488
604920.0000    1.99621
604960.0000    1.04577
605000.0000    1.59642
605040.0000    2.63795
605080.0000    2.59408
605120.0000    2.19093
605160.0000    2.65391
605200.0000    1.80905
605240.0000    0.93950
605280.0000    2.08252
605320.0000    2.52683
605360.0000    2.83844
605400.0000    2.76031
605440.0000    2.25419
605480.0000    3.07001
605520.0000    2.75422
605560.0000    2.36080
605600.0000    2.09109
605640.0000    2.21785
605680.0000    2.22134
605720.0000    1.33125
605760.0000    0.64498
605800.0000    0.26848
605840.0000    0.58100
605880.0000    0.72923
605920.0000    0.90766
605960.0000    0.74832
606000.0000    0.62663
606040.0000    0.63440
606080.0000    0.98281
606120.0000    0.49567
606160.0000    0.46085
606200.0000    0.11299
606240.0000    0.56786
606280.0000    1.24676
606320.0000    0.86717
606360.0000    0.65965
606400.0000    0.43225
606440.0000    0.27055
606480.0000    0.06075
606520.0000    0.30845
606560.0000    0.16098
606600.0000    0.78786
606640.0000    0.83010
606680.0000    1.13639
606720.0000    1.11281
606760.0000    1.51473
606800.0000    1.38002
606840.0000    1.43926
606880.0000    1.26197
606920.0000    1.67296
606960.0000    0.30650
607000.0000    0.93560
607040.0000    0.73203
607080.0000    0.48188
607120.0000    1.14481
607160.0000    1.30429
607200.0000    1.61135
607240.0000    0.83507
607280.0000    0.17207
607320.0000    0.34350
607360.0000    1.56621
607400.0000    1.87728
607440.0000    0.86137
607480.0000    1.05034
607520.0000    0.88848
607560.0000    1.59521
607600.0000    0.64786
607640.0000    1.08317
607680.0000    1.00224
607720.0000    1.22868
607760.0000    0.52479
607800.0000    0.09505
607840.0000    0.59898
607880.0000    0.77963
607920.0000   -0.28033
607960.0000    0.67716
608000.0000    0.63655
608040.0000    1.48734
608080.0000    0.70079
608120.0000    0.24120
608160.0000    0.05396
608200.0000    1.27724
608240.0000    0.74114
608280.0000    1.09929
608320.0000    0.56528
608360.0000    1.03392
608400.0000    0.28470
608440.0000    1.02883
608480.0000    1.17180
608520.0000    1.38405
608560.0000    1.13761
608600.0000    1.50425
608640.0000    1.01500
608680.0000    1.20099
608720.0000    0.81382
608760.0000    0.47060
608800.0000   -0.20372
608840.0000   -0.45448
608880.0000    0.68860
608920.0000    1.10224
608960.0000    0.75262
609000.0000    0.25875
609040.0000    0.58059
609080.0000    0.11339
609120.0000    0.21961
609160.0000    0.41740
609200.0000    0.76386
609240.0000    0.72649
609280.0000    0.24233
609320.0000    0.77373
609360.0000    0.64951
609400.0000    0.60618
609440.0000    1.24866
609480.0000    0.97497
609520.0000    1.04698
609560.0000    0.60277
609600.0000    1.18763
609640.0000    0.54095
609680.0000    0.52268
609720.0000    0.56253
609760.0000    0.88443
609800.0000    0.15851
609840.0000   -0.80820
609880.0000    0.13854
609920.0000    0.00466
609960.0000    0.92620
610000.0000   -0.05002
610040.0000    1.27527
610080.0000    0.83262
610120.0000    0.97096
610160.0000    0.10387
610200.0000    0.70416
610240.0000    0.45550
610280.0000   -0.29573
610320.0000    0.90685
610360.0000    0.70147
610400.0000    0.80067
610440.0000    0.83169
610480.0000    1.18918
610520.0000    0.85033
610560.0000    1.29107
610600.0000    0.59800
610640.0000    1.23094
610680.0000    0.63463
610720.0000    1.65345
610760.0000    1.26504
610800.0000    1.43575
610840.0000    0.63927
610880.0000    0.97350
610920.0000    1.35811
610960.0000    1.76122
611000.0000    2.65547
611040.0000    2.21358
611080.0000    1.61370
611120.0000    1.94960
611160.0000    0.98756
611200.0000    1.33164
611240.0000    1.09163
611280.0000    1.38050
611320.0000    1.26377
611360.0000    1.32654
611400.0000    1.13133
611440.0000    1.47770
611480.0000    1.32220
611520.0000    0.69407
611560.0000    1.13599
611600.0000    1.56091
611640.0000    1.50396
611680.0000    1.83381
611720.0000    1.72159
611760.0000    1.62711
611800.0000    1.08639
611840.0000    2.06600
611880.0000    1.68482
611920.0000    1.89870
611960.0000    2.29002
612000.0000    1.18936
612040.0000    1.33857
612080.0000    1.86367
612120.0000    1.94990
612160.0000    1.26483
612200.0000    0.67056
612240.0000    0.73959
612280.0000    0.56981
612320.0000    0.35995
612360.0000    1.23731
612400.0000    1.05045
612440.0000    1.44587
612480.0000    1.38515
612520.0000    0.96983
612560.0000    0.79005
612600.0000    0.75121
612640.0000    0.42962
612680.0000    1.30595
612720.0000    0.78929
612760.0000    1.23142
612800.0000    0.18647
612840.0000    0.55399
612880.0000   -0.01848
612920.0000    1.44806
612960.0000    1.36786
613000.0000    2.15747
613040.0000    1.64516
613080.0000    2.35480
613120.0000    2.00118
613160.0000    2.58304
613200.0000    2.03417
613240.0000    2.23816
613280.0000    2.48518
613320.0000    2.79698
613360.0000    2.02546
613400.0000    2.66628
613440.0000    3.04498
613480.0000    2.69406
613520.0000    2.99232
613560.0000    3.10480
613600.0000    3.12972
613640.0000    2.88367
613680.0000    2.18031
613720.0000    2.24585
613760.0000    2.01545
613800.0000    1.06677
613840.0000    1.38837
613880.0000    1.08695
613920.0000    1.97202
613960.0000    2.01694
614000.0000    1.14081
614040.0000    1.37104
614080.0000    1.24478
614120.0000    1.23494
614160.0000    1.67032
614200.0000    2.23402
614240.0000    1.69288
614280.0000    2.20445
614320.0000    2.41126
614360.0000    3.12228
614400.0000    2.39081
614440.0000    2.56815
614480.0000    2.16207
614520.0000    1.93900
614560.0000    1.19793
614600.0000    1.61207
614640.0000    2.73317
614680.0000    2.23745
614720.0000    2.18077
614760.0000    1.66436
614800.0000    2.02480
614840.0000    2.55960
614880.0000    2.59484
614920.0000    1.80321
614960.0000    2.58763
615000.0000    2.04215
615040.0000    1.45112
615080.0000    1.70971
615120.0000    1.64659
615160.0000    2.80264
615200.0000    1.98662
615240.0000    2.20755
615280.0000    2.69600
615320.0000    1.71649
615360.0000    2.01270
615400.0000    1.86042
615440.0000    2.84604
615480.0000    1.95151
615520.0000    2.57638
615560.0000    2.81205
615600.0000    2.57873
615640.0000    2.69369
615680.0000    2.56384
615720.0000    2.70199
615760.0000    1.83725
615800.0000    1.51739
615840.0000    1.06004
615880.0000    1.97526
615920.0000    1.29230
615960.0000    1.95864
616000.0000    2.33451
616040.0000    2.45854
616080.0000    1.78017
616120.0000    1.46390
616160.0000    2.10340
616200.0000    2.62247
616240.0000    2.27257
616280.0000    1.81409
616320.0000    1.79389
616360.0000    1.31133
616400.0000    0.85308
616440.0000    0.64594
616480.0000    1.06159
616520.0000    1.26521
616560.0000    0.75874
616600.0000    0.94391
616640.0000    1.80694
616680.0000    1.30538
616720.0000    1.94996
616760.0000    1.52589
616800.0000    1.60207
616840.0000    1.83908
616880.0000    1.28365
616920.0000    1.44660
616960.0000    1.33594
617000.0000    1.93887
617040.0000    1.70917
617080.0000    1.94291
617120.0000    2.00402
617160.0000    1.44234
617200.0000    1.02837
617240.0000    0.69622
617280.0000    0.64782
617320.0000    1.16762
617360.0000    1.17384
617400.0000    1.47067
617440.0000    2.36408
617480.0000    1.97429
617520.0000    1.61873
617560.0000    1.82768
617600.0000    1.71991
617640.0000    1.13823
617680.0000    2.18725
617720.0000    1.65154
617760.0000    2.37106
617800.0000    2.27550
617840.0000    2.34389
617880.0000    1.81834
617920.0000    1.58384
617960.0000    1.72648
618000.0000    1.76518
618040.0000    2.07671
618080.0000    2.81737
618120.0000    1.99793
618160.0000    2.61110
618200.0000    1.98847
618240.0000    2.81796
618280.0000    2.18959
618320.0000    3.30444
618360.0000    1.44476
618400.0000    1.67681
618440.0000    1.55536
618480.0000    1.86524
618520.0000    1.44213
618560.0000    1.29149
618600.0000    1.84981
618640.0000    1.77318
618680.0000    0.90654
618720.0000    1.31566
618760.0000    0.65512
618800.0000    0.52114
618840.0000    1.30712
618880.0000    1.20989
618920.0000    1.17639
618960.0000    1.96148
619000.0000    1.03843
619040.0000    1.88333
619080.0000    1.14079
619120.0000    2.19384
619160.0000    1.68001
619200.0000    1.74235
619240.0000    1.40624
619280.0000    0.35442
619320.0000    0.31659
619360.0000    1.09666
619400.0000    0.77951
619440.0000    1.03275
619480.0000    0.80064
619520.0000    0.59079
619560.0000    0.86704
619600.0000    1.48546
619640.0000    0.88978
619680.0000    1.29092
619720.0000    1.68761
619760.0000    0.83943
619800.0000    1.07041
619840.0000    1.98520
619880.0000    1.62165
619920.0000    2.04715
619960.0000    1.24826
620000.0000    0.73932
620040.0000    0.79892
620080.0000    1.28319
620120.0000    1.08058
620160.0000    1.12725
620200.0000    0.06666
620240.0000    0.45440
620280.0000    0.29320
620320.0000    1.27885
620360.0000    1.02322
620400.0000    1.92350
620440.0000    1.24550
620480.0000    0.83256
620520.0000    1.17070
620560.0000    0.00270
620600.0000    0.59753
620640.0000    0.68995
620680.0000    1.05809
620720.0000    1.19462
620760.0000    2.26210
620800.0000    1.80546
620840.0000    1.05933
620880.0000    1.92380
620920.0000    1.29304
620960.0000    1.79103
621000.0000    1.14713
621040.0000    1.09587
621080.0000    1.69752
621120.0000    0.77784
621160.0000   -0.07118
621200.0000    0.83705
621240.0000    1.63678
621280.0000    1.89235
621320.0000    0.88376
621360.0000    1.51434
621400.0000    1.16741
621440.0000    0.82653
621480.0000    1.15196
621520.0000    0.52562
621560.0000    0.46527
621600.0000    0.32760
621640.0000    0.99863
621680.0000    1.88128
621720.0000    1.48943
621760.0000    0.62244
621800.0000    1.50911
621840.0000    1.03624
621880.0000    0.76481
621920.0000    1.71088
621960.0000    1.35242
622000.0000    1.21528
622040.0000    1.46022
622080.0000    1.80837
622120.0000    2.00947
622160.0000    2.12101
622200.0000    1.36796
622240.0000    0.99791
622280.0000    1.04238
622320.0000    1.22379
622360.0000    1.40900
622400.0000    1.49991
622440.0000    1.98208
622480.0000    1.79932
622520.0000    1.14213
622560.0000    2.29640
622600.0000    1.87428
622640.0000    1.82094
622680.0000    1.50955
622720.0000    1.88752
622760.0000    1.71652
622800.0000    2.76139
622840.0000    2.41475
622880.0000    2.01569
622920.0000    1.37763
622960.0000    1.87101
623000.0000    1.79145
623040.0000    2.49745
623080.0000    2.38683
623120.0000    1.73879
623160.0000    1.90207
623200.0000    2.46682
623240.0000    2.47753
623280.0000    2.38651
623320.0000    1.89230
623360.0000    1.67745
623400.0000    1.50202
623440.0000    2.08304
623480.0000    2.42023
623520.0000    1.03997
623560.0000    0.76565
623600.0000    0.49707
623640.0000    0.50000
623680.0000    2.00690
623720.0000    1.89918
623760.0000    1.23374
623800.0000    0.99844
623840.0000    1.13250
623880.0000    1.60418
623920.0000    0.78510
623960.0000    1.46721
624000.0000    1.15239
624040.0000    0.65905
624080.0000    1.27366
624120.0000    0.76404
624160.0000    1.18021
624200.0000    0.56700
624240.0000    0.73515
624280.0000    1.66020
624320.0000    1.27040
624360.0000    0.86211
624400.0000    1.61939
624440.0000    1.54602
624480.0000    1.55789
624520.0000    0.98016
624560.0000    1.23865
624600.0000    1.12398
624640.0000    0.44033
624680.0000    0.48207
624720.0000    0.27131
624760.0000    0.21613
624800.0000    0.87666
624840.0000    0.41918
624880.0000    0.68652
624920.0000    1.01232
624960.0000    2.04591
625000.0000    1.04804
625040.0000    1.25423
625080.0000    1.45815
625120.0000    0.90387
625160.0000    0.19466
625200.0000    0.95922
625240.0000    0.16374
625280.0000    0.38801
625320.0000    0.25567
625360.0000    0.29873
625400.0000    1.00763
625440.0000    1.18448
625480.0000    1.13742
625520.0000    0.59053
625560.0000    0.78376
625600.0000    0.87622
625640.0000    1.09621
625680.0000    0.43722
625720.0000    0.03577
625760.0000   -0.35790
625800.0000   -0.07211
625840.0000    0.53424
625880.0000    0.45576
625920.0000    0.75385
625960.0000    1.36388
626000.0000    0.89298
626040.0000    0.23930
626080.0000    0.68954
626120.0000    0.25703
626160.0000    0.10020
626200.0000   -0.07636
626240.0000   -0.58110
626280.0000   -0.61143
626320.0000    0.66047
626360.0000    0.46519
626400.0000    0.63539
626440.0000    0.47113
626480.0000    1.50491
626520.0000    1.04147
626560.0000    0.46779
626600.0000    1.58012
626640.0000    1.29243
626680.0000    2.27076
626720.0000    2.55965
626760.0000    2.77707
626800.0000    3.09303
626840.0000    2.95016
626880.0000    3.38033
626920.0000    3.25444
626960.0000    2.73566
627000.0000    2.54119
627040.0000    2.33584
627080.0000    2.69631
627120.0000    2.09892
627160.0000    2.22778
627200.0000    2.31029
627240.0000    2.07958
627280.0000    2.36435
627320.0000    2.10104
627360.0000    1.89939
627400.0000    1.71509
627440.0000    2.17238
627480.0000    1.87771
627520.0000    1.72596
627560.0000    3.06626
627600.0000    3.14271
627640.0000    2.45126
627680.0000    2.08130
627720.0000    2.48828
627760.0000    2.15310
627800.0000    1.71584
627840.0000    2.01267
627880.0000    1.82998
627920.0000    1.33470
627960.0000    1.29937
628000.0000    1.24969
628040.0000    1.53687
628080.0000    1.52090
628120.0000    1.39142
628160.0000    1.53687
628200.0000    1.25616
628240.0000    1.31719
628280.0000    2.18055
628320.0000    1.20398
628360.0000    1.47598
628400.0000    1.85608
628440.0000    2.22205
628480.0000    1.61111
628520.0000    1.95121
628560.0000    1.58746
628600.0000    1.68577
628640.0000    1.92626
628680.0000    2.30552
628720.0000    1.75410
628760.0000    0.52193
628800.0000    1.62748
628840.0000    1.47642
628880.0000    2.18969
628920.0000    2.47328
628960.0000    2.68927
629000.0000    3.39905
629040.0000    2.27081
629080.0000    1.82475
629120.0000    1.85128
629160.0000    2.98678
629200.0000    2.56867
629240.0000    2.94941
629280.0000    2.55602
629320.0000    2.23587
629360.0000    3.22035
629400.0000    2.36002
629440.0000    2.03256
629480.0000    2.81437
629520.0000    1.29501
629560.0000    1.80638
629600.0000    2.41260
629640.0000    1.16797
629680.0000    1.83689
629720.0000    1.76189
629760.0000    2.28281
629800.0000    2.19165
629840.0000    1.62850
629880.0000    2.70042
629920.0000    2.01838
629960.0000    2.28815
630000.0000    2.07179
630040.0000    1.15268
630080.0000    1.66687
630120.0000    2.14045
630160.0000    1.32022
630200.0000    0.90159
630240.0000    2.47302
630280.0000    1.66230
630320.0000    2.09388
630360.0000    1.62610
630400.0000    2.31287
630440.0000    1.72777
630480.0000    1.59647
630520.0000    2.99827
630560.0000    1.34014
630600.0000    3.02827
630640.0000    2.43941
630680.0000    2.72198
630720.0000    1.67046
630760.0000    1.56665
630800.0000    0.96897
630840.0000    2.05230
630880.0000    2.73364
630920.0000    2.34060
630960.0000    1.96035
631000.0000    2.47292
631040.0000    1.67724
631080.0000    1.35152
631120.0000    1.17473
631160.0000    2.23729
631200.0000    2.43923
631240.0000    2.46601
631280.0000    2.23116
631320.0000    3.09905
631360.0000    2.86441
631400.0000    3.97256
631440.0000    2.37326
631480.0000    3.28072
631520.0000    3.33081
631560.0000    4.08112
631600.0000    3.09793
631640.0000    3.17563
631680.0000    3.75586
631720.0000    4.05792
631760.0000    3.80645
631800.0000    3.97744
631840.0000    4.50120
631880.0000    4.37499
631920.0000    3.14391
631960.0000    3.79722
632000.0000    3.69959
632040.0000    3.53270
632080.0000    2.89396
632120.0000    4.48012
632160.0000    3.06235
632200.0000    3.67831
632240.0000    2.54066
632280.0000    3.31023
632320.0000    2.42478
632360.0000    2.12280
632400.0000    1.55280
632440.0000    2.70721
632480.0000    2.37972
632520.0000    3.13444
632560.0000    2.90699
632600.0000    2.36426
632640.0000    2.06241
632680.0000    2.11635
632720.0000    1.92037
632760.0000    1.02279
632800.0000    1.39243
632840.0000    1.76564
632880.0000    1.55521
632920.0000    1.12233
632960.0000    2.06162
633000.0000    1.74358
633040.0000    1.74542
633080.0000    1.80177
633120.0000    1.25944
633160.0000    1.82435
633200.0000    2.18933
633240.0000    2.17371
633280.0000    2.56868
633320.0000    2.11490
633360.0000    1.75567
633400.0000    2.37778
633440.0000    2.10880
633480.0000    2.17450
633520.0000    2.53447
633560.0000    2.22229
633600.0000    2.11515
633640.0000    2.62000
633680.0000    3.07023
633720.0000    2.63412
633760.0000    1.46526
633800.0000    2.35026
633840.0000    1.83823
633880.0000    2.59685
633920.0000    2.84193
633960.0000    1.67178
634000.0000    1.64069
634040.0000    1.57139
634080.0000    2.08496
634120.0000    2.99525
634160.0000    2.25585
634200.0000    1.54432
634240.0000    1.77830
634280.0000    2.32176
634320.0000    2.28301
634360.0000    2.34043
634400.0000    1.85717
634440.0000    2.04813
634480.0000    1.81301
634520.0000    1.92317
634560.0000    1.69082
634600.0000    2.68183
634640.0000    1.97912
634680.0000    1.98688
634720.0000    2.23770
634760.0000    1.86615
634800.0000    2.00488
634840.0000    1.44536
634880.0000    1.78836
634920.0000    2.03994
634960.0000    1.36102
635000.0000    1.86710
635040.0000    0.77262
635080.0000    1.74175
635120.0000    1.83342
635160.0000    1.09764
635200.0000    1.26596
635240.0000    2.25361
635280.0000    1.68897
635320.0000    1.70405
635360.0000    2.03967
635400.0000    1.83122
635440.0000    1.67257
635480.0000    1.79256
635520.0000    1.86152
635560.0000    2.71735
635600.0000    2.04427
635640.0000    3.21473
635680.0000    2.54396
635720.0000    2.46730
635760.0000    2.89627
635800.0000    2.97204
635840.0000    3.85598
635880.0000    3.07060
635920.0000    2.94936
635960.0000    3.23035
636000.0000    2.60514
636040.0000    1.38398
636080.0000    1.27883
636120.0000    1.71018
636160.0000    1.64582
636200.0000    1.40563
636240.0000    2.66077
636280.0000    2.65378
636320.0000    1.89203
636360.0000    1.31445
636400.0000    1.31326
636440.0000    1.51872
636480.0000    1.56438
636520.0000    1.32545
636560.0000    1.92193
636600.0000    2.22367
636640.0000    1.54437
636680.0000    2.13631
636720.0000    1.81769
636760.0000    1.39677
636800.0000    1.25470
636840.0000    1.33353
636880.0000    1.19367
636920.0000    1.79900
636960.0000    1.56088
637000.0000    1.98778
637040.0000    2.19520
637080.0000    1.41696
637120.0000    1.59056
637160.0000    1.22309
637200.0000    1.55735
637240.0000    1.03629
637280.0000    1.26890
637320.0000    0.89094
637360.0000    0.30879
637400.0000    1.27448
637440.0000    1.69212
637480.0000    1.40629
637520.0000    1.71820
637560.0000    1.29507
637600.0000    1.16854
637640.0000    0.79006
637680.0000    0.89310
637720.0000    1.13002
637760.0000    1.48285
637800.0000    1.47564
637840.0000    1.18397
637880.0000    1.48969
637920.0000    1.34526
637960.0000    1.36233
638000.0000    0.54047
638040.0000    0.67380
638080.0000    0.31025
638120.0000    1.30208
638160.0000    1.85414
638200.0000    1.72946
638240.0000    1.74006
638280.0000    1.11163
638320.0000    0.81615
638360.0000    1.60373
638400.0000    1.16451
638440.0000    1.36276
638480.0000    1.92067
638520.0000    0.59360
638560.0000    1.91339
638600.0000    1.56928
638640.0000    1.46153
638680.0000    1.80567
638720.0000    2.32514
638760.0000    1.76881
638800.0000    1.54877
638840.0000    2.12150
638880.0000    2.30649
638920.0000    2.62220
638960.0000    2.35672
639000.0000    1.22886
639040.0000    1.18716
639080.0000    1.29533
639120.0000    1.32320
639160.0000    1.90390
639200.0000    0.96041
639240.0000    0.99931
639280.0000    1.06884
639320.0000    1.08397
639360.0000    1.52182
639400.0000    1.05214
639440.0000    1.10509
639480.0000    1.45420
639520.0000    1.53488
639560.0000    1.52605
639600.0000    0.89687
639640.0000    1.46674
639680.0000    1.90422
639720.0000    1.14819
639760.0000    0.68522
639800.0000    0.66114
639840.0000    0.54002
639880.0000    0.49922
639920.0000    1.28231
639960.0000    0.92179
640000.0000    1.38095
640040.0000    0.70695
640080.0000    1.16565
640120.0000    0.22152
640160.0000    0.88751
640200.0000    0.64599
640240.0000    0.60108
640280.0000    0.97154
640320.0000   -0.12582
640360.0000    0.19749
640400.0000   -0.07647
640440.0000    0.81277
640480.0000    0.50212
640520.0000    0.17125
640560.0000    1.04862
640600.0000    0.95491
640640.0000    1.07074
640680.0000    1.27609
640720.0000    1.44965
640760.0000    1.44894
640800.0000    1.52324
640840.0000    0.90584
640880.0000    0.64635
640920.0000    0.62635
640960.0000    0.89572
641000.0000    1.16208
641040.0000    1.63499
641080.0000    1.41836
641120.0000    1.17476
641160.0000    1.28500
641200.0000    1.41858
641240.0000    1.22584
641280.0000    1.17793
641320.0000    1.14730
641360.0000    0.84826
641400.0000    1.45112
641440.0000    1.70962
641480.0000    1.08602
641520.0000    1.80745
641560.0000    1.77290
641600.0000    1.73807
641640.0000    1.55963
641680.0000    1.57866
641720.0000    1.15492
641760.0000    1.26143
641800.0000    0.97868
641840.0000    0.59938
641880.0000    0.92759
641920.0000    1.09739
641960.0000    1.14688
642000.0000    1.03632
642040.0000    0.66728
642080.0000    1.33409
642120.0000    1.16312
642160.0000    1.28602
642200.0000    1.40508
642240.0000    1.38889
642280.0000    1.77245
642320.0000    0.92345
642360.0000    1.61258
642400.0000    2.13805
642440.0000    1.32112
642480.0000    1.27488
642520.0000    0.36459
642560.0000    1.29002
642600.0000    0.71118
642640.0000    0.80796
642680.0000    0.95604
642720.0000    0.68173
642760.0000    0.92701
642800.0000    0.92197
642840.0000    0.49726
642880.0000    0.95902
642920.0000    1.05391
642960.0000    1.55765
643000.0000    1.83118
643040.0000    1.96392
643080.0000    0.93608
643120.0000    1.92616
643160.0000    1.85099
643200.0000    0.66077
643240.0000    1.01589
643280.0000    0.61658
643320.0000    0.81269
643360.0000    0.62305
643400.0000    1.24758
643440.0000    0.98965
643480.0000    1.94081
643520.0000    1.82798
643560.0000    1.62401
643600.0000    1.74951
643640.0000    0.61600
643680.0000    1.38692
643720.0000    1.47229
643760.0000    1.52232
643800.0000    1.75304
643840.0000    0.60590
643880.0000    1.19944
643920.0000    1.00666
643960.0000    1.05702
644000.0000    1.17015
644040.0000    1.03344
644080.0000    1.63253
644120.0000    1.31643
644160.0000    0.46156
644200.0000    1.17561
644240.0000    0.87805
644280.0000    0.49023
644320.0000    1.13750
644360.0000    1.30535
644400.0000    1.32723
644440.0000    1.27502
644480.0000    0.90853
644520.0000    0.83315
644560.0000    0.97380
644600.0000    1.27763
644640.0000    1.01772
644680.0000    1.27660
644720.0000    1.69677
644760.0000    0.84594
644800.0000    1.11766
644840.0000    0.70573
644880.0000    1.00706
644920.0000    1.29556
644960.0000    1.28952
645000.0000    0.80159
645040.0000    0.82547
645080.0000    0.49383
645120.0000    1.69776
645160.0000    0.50899
645200.0000    1.06198
645240.0000    0.77961
645280.0000    1.39129
645320.0000    1.79564
645360.0000    0.34438
645400.0000    0.89354
645440.0000    1.39472
645480.0000    1.16634
645520.0000    1.38160
645560.0000    0.48796
645600.0000   -0.25854
645640.0000    0.08487
645680.0000   -0.01179
645720.0000    0.20591
645760.0000    1.51916
645800.0000    0.40767
645840.0000    0.71033
645880.0000    0.56562
645920.0000    0.51695
645960.0000    0.23928
646000.0000   -0.36921
646040.0000    0.67071
646080.0000    0.42781
646120.0000    1.16753
646160.0000    1.14339
646200.0000    1.52874
646240.0000    1.85265
646280.0000    1.11458
646320.0000    1.31937
646360.0000    2.09324
646400.0000    1.42279
646440.0000    1.99874
646480.0000    1.64696
646520.0000    1.37081
646560.0000    1.07907
646600.0000    0.67925
646640.0000    1.12152
646680.0000    1.16393
646720.0000    1.44553
646760.0000    1.07540
646800.0000    0.18050
646840.0000    0.81234
646880.0000    1.48819
646920.0000    1.60697
646960.0000    1.36210
647000.0000    1.23132
647040.0000    1.71729
647080.0000    0.54212
647120.0000    0.66328
647160.0000    1.16390
647200.0000    1.14502
647240.0000    0.15219
647280.0000    0.58260
647320.0000   -0.17156
647360.0000   -0.01614
647400.0000    0.20439
647440.0000   -0.81365
647480.0000    0.82934
647520.0000    0.80395
647560.0000    0.93944
647600.0000    1.22583
647640.0000    1.34388
647680.0000    0.74477
647720.0000    0.29095
647760.0000    0.33691
647800.0000    1.18008
647840.0000    1.13597
647880.0000    1.42833
647920.0000    1.19289
647960.0000    0.71428
648000.0000    0.90610
648040.0000    0.55476
648080.0000   -0.08804
648120.0000   -0.11166
648160.0000    0.82396
648200.0000    0.57792
648240.0000   -0.04115
648280.0000    0.26980
648320.0000    0.83059
648360.0000    1.06499
648400.0000    0.52511
648440.0000    0.43926
648480.0000    0.22818
648520.0000    1.05517
648560.0000    0.14396
648600.0000    0.57006
648640.0000    0.38132
648680.0000    0.55280
648720.0000    0.26801
648760.0000    0.44454
648800.0000    0.79073
648840.0000   -0.23000
648880.0000    0.64823
648920.0000    0.91158
648960.0000   -0.04115
649000.0000    0.47084
649040.0000    0.69203
649080.0000    1.16007
649120.0000    1.37415
649160.0000    1.94751
649200.0000    1.33308
649240.0000    1.79134
649280.0000    1.22362
649320.0000    1.54322
649360.0000    1.60364
649400.0000    1.51811
649440.0000    1.37958
649480.0000    1.58090
649520.0000    1.95903
649560.0000    1.35382
649600.0000    1.50533
649640.0000    1.22697
649680.0000    0.91517
649720.0000    1.40517
649760.0000    1.77569
649800.0000    1.04293
649840.0000    0.85974
649880.0000    0.57542
649920.0000    1.09591
649960.0000    1.35376
650000.0000    1.52143
650040.0000    1.33479
650080.0000    1.16245
650120.0000    1.72232
650160.0000    1.18712
650200.0000    2.07121
650240.0000    1.02472
650280.0000    0.98387
650320.0000    1.85105
650360.0000    1.24646
650400.0000    0.21981
650440.0000    0.12228
650480.0000    1.26423
650520.0000    0.66930
650560.0000    1.37073
650600.0000    1.40604
650640.0000    0.92002
650680.0000    1.69484
650720.0000    1.56865
650760.0000    1.34012
650800.0000    2.19890
650840.0000    1.46236
650880.0000    1.71753
650920.0000    2.42783
650960.0000    0.76908
651000.0000    1.67621
651040.0000    1.29591
651080.0000    1.24548
651120.0000    1.15851
651160.0000    1.84725
651200.0000    1.84107
651240.0000    1.62685
651280.0000    1.84344
651320.0000    2.09079
651360.0000    2.29210
651400.0000    1.22409
651440.0000    1.32694
651480.0000    1.97810
651520.0000    1.64165
651560.0000    1.00417
651600.0000    1.44983
651640.0000    1.41955
651680.0000    1.40497
651720.0000    1.34014
651760.0000    0.97751
651800.0000    0.52573
651840.0000    1.12093
651880.0000    0.57547
651920.0000    1.07099
651960.0000    1.48370
652000.0000    0.62972
652040.0000    0.60463
652080.0000    0.75891
652120.0000    1.15074
652160.0000    0.88164
652200.0000    0.99621
652240.0000    1.29496
652280.0000    1.61687
652320.0000    1.53389
652360.0000    1.00505
652400.0000    1.67273
652440.0000    1.32109
652480.0000    1.27500
652520.0000    1.17555
652560.0000    0.21273
652600.0000    0.12101
652640.0000    0.83989
652680.0000    0.69557
652720.0000    0.40942
652760.0000    0.85398
652800.0000    0.35431
652840.0000    0.95814
652880.0000    0.43546
652920.0000    0.70140
652960.0000    0.33446
653000.0000    0.58347
653040.0000    1.10899
653080.0000    0.82843
653120.0000    0.27029
653160.0000    1.20196
653200.0000    1.46853
653240.0000    0.27328
653280.0000    0.37329
653320.0000   -0.25947
653360.0000   -0.36871
653400.0000    0.29453
653440.0000    1.06682
653480.0000    1.13961
653520.0000    0.33249
653560.0000    0.51438
653600.0000    0.76736
653640.0000    1.14418
653680.0000    0.48332
653720.0000   -0.43390
653760.0000    0.12506
653800.0000    0.45310
653840.0000    0.48871
653880.0000    1.19124
653920.0000    1.60957
653960.0000    1.65052
654000.0000    2.00519
654040.0000    1.79633
654080.0000    1.38653
654120.0000    1.80258
654160.0000    1.71923
654200.0000    0.68960
654240.0000    1.48931
654280.0000    1.91294
654320.0000    1.14152
654360.0000    1.15436
654400.0000    1.88987
654440.0000    1.79065
654480.0000    1.81698
654520.0000    2.20879
654560.0000    1.23443
654600.0000    1.40320
654640.0000    1.65534
654680.0000    0.88563
654720.0000    2.03056
654760.0000    0.57043
654800.0000    1.61923
654840.0000    1.32636
654880.0000    1.67797
654920.0000    1.58090
654960.0000    2.21454
655000.0000    1.75444
655040.0000    1.62028
655080.0000    1.41105
655120.0000    1.45474
655160.0000    0.87005
655200.0000    1.63262
655240.0000    2.09232
655280.0000    1.85935
655320.0000   -0.05158
655360.0000    0.81779
655400.0000    1.25074
655440.0000    1.16979
655480.0000    1.21106
655520.0000    1.22575
655560.0000    1.02621
655600.0000    1.16739
655640.0000    1.31099
655680.0000    0.93974
655720.0000    0.75338
655760.0000    0.69655
655800.0000    0.52104
655840.0000   -0.15927
655880.0000    0.48957
655920.0000   -0.60637
655960.0000    0.86714
656000.0000   -0.35663
656040.0000   -0.16136
656080.0000   -0.56290
656120.0000    0.53483
656160.0000    0.27480
656200.0000    1.13199
656240.0000    1.14270
656280.0000    1.04268
656320.0000    0.98846
656360.0000    0.66317
656400.0000    1.14133
656440.0000    0.69053
656480.0000    0.18892
656520.0000    0.48887
656560.0000    1.07390
656600.0000    0.97760
656640.0000    0.31570
656680.0000   -0.09371
656720.0000    0.88055
656760.0000    0.36145
656800.0000    0.48322
656840.0000    1.17775
656880.0000    1.44629
656920.0000    0.57400
656960.0000    0.44761
657000.0000    1.49904
657040.0000    0.55987
657080.0000    1.13843
657120.0000    0.78271
657160.0000    0.40177
657200.0000    1.05686
657240.0000    0.52030
657280.0000    0.56338
657320.0000    0.42335
657360.0000    0.28455
657400.0000    0.60377
657440.0000    1.06328
657480.0000   -0.03125
657520.0000    0.54889
657560.0000    0.85864
657600.0000    0.41782
657640.0000    0.28201
657680.0000   -0.15369
657720.0000    0.89882
657760.0000    0.88511
657800.0000    0.32443
657840.0000    0.24651
657880.0000   -0.08336
657920.0000   -0.31879
657960.0000    1.13799
658000.0000    1.35507
658040.0000    0.13096
658080.0000    0.39409
658120.0000    1.03693
658160.0000    0.31430
658200.0000   -0.02748
658240.0000    0.16170
658280.0000    0.35298
658320.0000    0.50515
658360.0000    0.72147
658400.0000    0.35343
658440.0000    0.68283
658480.0000    1.10815
658520.0000    0.80232
658560.0000    0.26149
658600.0000    0.41649
658640.0000    0.33940
658680.0000    0.80066
658720.0000    0.06680
658760.0000    0.52285
658800.0000    0.76516
658840.0000    0.75956
658880.0000    0.97704
658920.0000    1.14470
658960.0000    1.88880
659000.0000    0.97842
659040.0000    1.35171
659080.0000    1.22152
659120.0000    0.74718
659160.0000    0.78703
659200.0000    1.30587
659240.0000    1.45671
659280.0000    1.16927
659320.0000    1.15257
659360.0000    0.93151
659400.0000    1.25036
659440.0000    1.22076
659480.0000    0.27223
659520.0000    0.84816
659560.0000   -0.50698
659600.0000    0.12360
659640.0000    0.31534
659680.0000    0.27425
659720.0000    1.06737
659760.0000    0.72626
659800.0000    1.06154
659840.0000    1.06491
659880.0000    0.93983
659920.0000    0.75335
659960.0000    0.35245
660000.0000    0.68656
660040.0000   -0.37067
660080.0000   -0.02135
660120.0000    0.44560
660160.0000    0.81205
660200.0000    0.08553
660240.0000    0.59058
660280.0000    1.26218
660320.0000    0.26818
660360.0000   -0.16141
660400.0000    0.36472
660440.0000    0.58485
660480.0000    0.32071
660520.0000    0.51926
660560.0000    1.29294
660600.0000    0.78513
660640.0000   -0.17779
660680.0000    0.64526
660720.0000    0.84721
660760.0000    0.56251
660800.0000    0.57889
660840.0000    0.69102
660880.0000    0.59481
660920.0000   -0.51333
660960.0000    0.03560
661000.0000   -0.50492
661040.0000    0.10071
661080.0000    0.07328
661120.0000    0.18690
661160.0000    0.65616
661200.0000   -0.24188
661240.0000    0.26144
661280.0000   -0.05610
661320.0000   -0.17965
661360.0000    0.56123
661400.0000    0.44650
661440.0000    0.15837
661480.0000    0.19827
661520.0000    0.65562
661560.0000   -0.16473
661600.0000   -0.03472
661640.0000   -0.16442
661680.0000    0.02400
661720.0000    0.68413
661760.0000    1.31314
661800.0000    1.24681
661840.0000    0.45453
661880.0000    0.93425
661920.0000   -0.25687
661960.0000    1.20903
662000.0000    0.87591
662040.0000   -0.25486
662080.0000    1.14966
662120.0000    1.46568
662160.0000    1.27271
662200.0000    0.47112
662240.0000    0.68622
662280.0000    1.33082
662320.0000    0.92953
662360.0000    1.98713
662400.0000    1.11435
662440.0000    0.97665
662480.0000    0.50226
662520.0000    0.85600
662560.0000    1.23799
662600.0000    0.23530
662640.0000    0.66525
662680.0000    1.15662
662720.0000    0.93102
662760.0000    0.23997
662800.0000    0.87263
662840.0000    0.37102
662880.0000   -0.31079
662920.0000    0.01218
662960.0000    0.24045
663000.0000   -0.23574
663040.0000    0.40403
663080.0000    2.18232
663120.0000    0.78671
663160.0000    1.59354
663200.0000    1.95180
663240.0000    2.08734
663280.0000    1.70569
663320.0000    2.95899
663360.0000    1.28478
663400.0000    1.07246
663440.0000    1.79676
663480.0000    1.81909
663520.0000    0.93099
663560.0000    1.80608
663600.0000    1.16329
663640.0000    1.68347
663680.0000    0.64461
663720.0000    1.64619
663760.0000    1.21083
663800.0000    1.21109
663840.0000    0.86804
663880.0000    1.41267
663920.0000    0.91682
663960.0000    1.17426
664000.0000    1.14114
664040.0000    0.08481
664080.0000    0.03384
664120.0000    0.49397
664160.0000    0.61449
664200.0000    0.43197
664240.0000    0.04296
664280.0000    0.82205
664320.0000   -0.58429
664360.0000   -0.72219
664400.0000    0.29471
664440.0000    0.27423
664480.0000   -0.27505
664520.0000    1.29336
664560.0000   -0.18215
664600.0000    0.92760
664640.0000    1.17816
664680.0000    0.08590
664720.0000    0.06983
664760.0000    0.43343
664800.0000    0.30892
664840.0000    0.24668
664880.0000    0.60309
664920.0000   -0.12313
664960.0000    0.82024
665000.0000    0.71420
665040.0000    0.83113
665080.0000    0.69108
665120.0000    0.91746
665160.0000    0.41293
665200.0000    0.59401
665240.0000    0.53569
665280.0000    0.50529
665320.0000    0.52428
665360.0000    0.82126
665400.0000    0.73991
665440.0000   -0.18177
665480.0000    0.68979
665520.0000   -0.39985
665560.0000    0.24590
665600.0000    1.56253
665640.0000    1.19448
665680.0000    1.74800
665720.0000    2.02788
665760.0000    1.13763
665800.0000    1.58505
665840.0000    1.81572
665880.0000    1.08726
665920.0000    0.36593
665960.0000    0.38372
666000.0000    0.53433
666040.0000    0.77389
666080.0000    1.21267
666120.0000    1.38338
666160.0000    0.60845
666200.0000    0.96930
666240.0000    0.52735
666280.0000    1.27302
666320.0000    0.87308
666360.0000    0.46020
666400.0000    0.83933
666440.0000    1.45315
666480.0000    1.98972
666520.0000    1.42833
666560.0000    1.75751
666600.0000    1.30310
666640.0000    2.00303
666680.0000    1.99658
666720.0000    2.49533
666760.0000    2.26551
666800.0000    1.96033
666840.0000    1.93086
666880.0000    2.01971
666920.0000    1.52936
666960.0000    1.58753
667000.0000    2.63835
667040.0000    1.77995
667080.0000    2.38738
667120.0000    2.65671
667160.0000    3.13156
667200.0000    2.82845
667240.0000    2.99518
667280.0000    3.82925
667320.0000    2.89773
667360.0000    1.62139
667400.0000    3.27464
667440.0000    3.03811
667480.0000    2.57439
667520.0000    2.42225
667560.0000    2.27848
667600.0000    2.67882
667640.0000    2.93147
667680.0000    2.32946
667720.0000    2.20925
667760.0000    1.80206
667800.0000    2.03426
667840.0000    2.90252
667880.0000    3.05423
667920.0000    3.13670
667960.0000    2.28183
668000.0000    2.71196
668040.0000    2.79493
668080.0000    2.07582
668120.0000    2.11150
668160.0000    2.77654
668200.0000    2.16769
668240.0000    1.73618
668280.0000    1.07384
668320.0000    2.08989
668360.0000    1.42894
668400.0000    2.10176
668440.0000    1.43664
668480.0000    1.75054
668520.0000    0.86621
668560.0000    1.01980
668600.0000    0.17705
668640.0000    0.71326
668680.0000    1.04181
668720.0000    1.81842
668760.0000    1.21966
668800.0000    0.45330
668840.0000    1.33711
668880.0000   -0.05341
668920.0000    0.71197
668960.0000    1.31651
669000.0000    1.57091
669040.0000    1.60573
669080.0000    1.90736
669120.0000    1.44244
669160.0000    2.04909
669200.0000    2.53408
669240.0000    1.14684
669280.0000    1.77554
669320.0000    1.40294
669360.0000    2.10817
669400.0000    1.97258
669440.0000    1.44917
669480.0000    1.80275
669520.0000    2.05351
669560.0000    2.10263
669600.0000    2.24157
669640.0000    1.66189
669680.0000    2.84311
669720.0000    2.26303
669760.0000    1.49973
669800.0000    1.83710
669840.0000    1.80865
669880.0000    2.29210
669920.0000    1.87197
669960.0000    1.51938
670000.0000    1.66367
670040.0000    0.90265
670080.0000    1.84660
670120.0000    2.14191
670160.0000    1.32520
670200.0000    1.54414
670240.0000    0.88090
670280.0000    1.56441
670320.0000    1.01252
670360.0000    1.16725
670400.0000    0.71539
670440.0000    0.19041
670480.0000    1.13777
670520.0000    1.08126
670560.0000    0.20461
670600.0000    1.30323
670640.0000    1.08543
670680.0000    1.42590
670720.0000    1.38841
670760.0000    1.32616
670800.0000    1.39890
670840.0000    1.86132
670880.0000    0.81996
670920.0000    1.43646
670960.0000    0.48688
671000.0000    1.39850
671040.0000    1.61987
671080.0000    0.72736
671120.0000    2.19843
671160.0000    2.13097
671200.0000    1.41343
671240.0000    1.68388
671280.0000    1.58100
671320.0000    1.55721
671360.0000    1.12240
671400.0000    0.94210
671440.0000    1.58667
671480.0000    1.23946
671520.0000    1.08339
671560.0000    1.13383
671600.0000    1.41523
671640.0000    0.89309
671680.0000    1.20551
671720.0000    0.44335
671760.0000    0.81880
671800.0000    0.72362
671840.0000    1.08373
671880.0000    1.88836
671920.0000    0.64378
671960.0000   -0.38867
672000.0000    0.96422
672040.0000    0.97212
672080.0000    1.10804
672120.0000    1.60547
672160.0000    0.51113
672200.0000    0.38570
672240.0000    0.06510
672280.0000    0.67201
672320.0000    0.29425
672360.0000    0.73655
672400.0000    0.62061
672440.0000    0.40629
672480.0000    0.17394
672520.0000    0.21709
672560.0000    0.65916
672600.0000    0.34551
672640.0000    1.81094
672680.0000    1.28156
672720.0000    1.14834
672760.0000    1.66133
672800.0000    1.89469
672840.0000    0.85773
672880.0000    0.06085
672920.0000    0.50294
672960.0000    0.82878
673000.0000    1.13154
673040.0000    0.29741
673080.0000    1.53822
673120.0000    0.81347
673160.0000    0.92770
673200.0000    0.93196
673240.0000    1.10901
673280.0000    1.35161
673320.0000    0.94211
673360.0000    0.13362
673400.0000    0.57748
673440.0000    0.32741
673480.0000   -0.06490
673520.0000   -0.78543
673560.0000   -0.00322
673600.0000   -0.24367
673640.0000   -0.05841
673680.0000    0.52316
673720.0000    1.62299
673760.0000    1.61954
673800.0000    0.96796
673840.0000    0.54219
673880.0000    1.36782
673920.0000    1.58020
673960.0000    0.65262
674000.0000    0.17581
674040.0000   -0.08489
674080.0000   -0.58898
674120.0000   -0.06313
674160.0000    0.73054
674200.0000    0.24525
674240.0000    0.70085
674280.0000    0.68119
674320.0000    0.53068
674360.0000    1.14365
674400.0000   -0.10953
674440.0000    0.07701
674480.0000   -0.04151
674520.0000    0.55786
674560.0000    0.02683
674600.0000    0.22212
674640.0000    0.34959
674680.0000    1.28637
674720.0000    0.92309
674760.0000    0.21627
674800.0000   -0.16900
674840.0000   -0.26677
674880.0000    0.16429
674920.0000    0.50342
674960.0000   -0.84234
675000.0000   -0.62964
675040.0000    0.12670
675080.0000   -0.22241
675120.0000    0.23423
675160.0000    0.83912
675200.0000    0.53260
675240.0000    0.13138
675280.0000    0.01481
675320.0000    1.19630
675360.0000    0.89503
675400.0000    0.59078
675440.0000    0.63277
675480.0000    0.43366
675520.0000    0.72923
675560.0000    0.05853
675600.0000    0.83614
675640.0000    1.30142
675680.0000    1.54226
675720.0000   -0.19668
675760.0000    0.55834
675800.0000    0.97232
675840.0000    0.32108
675880.0000    0.63771
675920.0000    0.38338
675960.0000    0.67505
676000.0000    0.25160
676040.0000    0.22714
676080.0000   -0.04903
676120.0000    0.24187
676160.0000   -0.13531
676200.0000    0.11226
676240.0000    0.84339
676280.0000    0.60204
676320.0000    0.40673
676360.0000    0.47902
676400.0000    0.36372
676440.0000   -0.00003
676480.0000    1.03637
676520.0000    0.74967
676560.0000    1.00811
676600.0000    0.61979
676640.0000    0.28196
676680.0000    0.24876
676720.0000    1.13691
676760.0000    0.78028
676800.0000    0.81205
676840.0000    0.94285
676880.0000    0.86211
676920.0000    0.45541
676960.0000    0.38774
677000.0000   -0.46934
677040.0000    1.44493
677080.0000    0.75840
677120.0000    0.74685
677160.0000    0.56826
677200.0000    0.39126
677240.0000    1.04998
677280.0000    0.74270
677320.0000    0.80094
677360.0000    1.22226
677400.0000    0.44790
677440.0000    1.34623
677480.0000    0.89673
677520.0000    0.31401
677560.0000    0.05174
677600.0000    0.43450
677640.0000    0.69243
677680.0000    0.90780
677720.0000    0.78069
677760.0000    0.66260
677800.0000    1.00333
677840.0000    0.47826
677880.0000    1.21798
677920.0000    0.47449
677960.0000   -0.30217
678000.0000    0.62227
678040.0000    0.86326
678080.0000    0.35267
678120.0000    0.55101
678160.0000   -0.22609
678200.0000    0.53562
678240.0000    0.98374
678280.0000    0.52419
678320.0000    1.87222
678360.0000    0.87240
678400.0000    0.46725
678440.0000    0.37264
678480.0000    0.34264
678520.0000    0.84615
678560.0000    1.19039
678600.0000    1.44730
678640.0000    1.94911
678680.0000    0.28541
678720.0000    0.38448
678760.0000    0.90618
678800.0000    0.90897
678840.0000    0.98118
678880.0000    0.21726
678920.0000   -0.03118
678960.0000   -0.36918
679000.0000    0.21248
679040.0000    1.41626
679080.0000    1.78490
679120.0000    0.52510
679160.0000    1.07048
679200.0000    0.94720
679240.0000    0.67959
679280.0000    0.58207
679320.0000   -0.05033
679360.0000    0.12672
679400.0000    0.84666
679440.0000    0.63910
679480.0000    0.70465
679520.0000   -0.34850
679560.0000    0.05691
679600.0000   -0.55539
679640.0000   -0.30706
679680.0000    0.45851
679720.0000    0.20962
679760.0000   -0.98644
679800.0000   -0.11506
679840.0000    0.56120
679880.0000    0.63720
679920.0000    1.09178
679960.0000    0.89167
680000.0000    0.43248
680040.0000    1.04379
680080.0000    1.14325
680120.0000    1.95742
680160.0000    1.47799
680200.0000    0.99267
680240.0000    1.62188
680280.0000    2.30892
680320.0000    1.39726
680360.0000    1.49987
680400.0000    2.47816
680440.0000    1.65183
680480.0000    1.04847
680520.0000    0.98571
680560.0000    0.81830
680600.0000    0.72293
680640.0000   -0.16630
680680.0000    0.59273
680720.0000    0.52257
680760.0000    0.81538
680800.0000    1.04967
680840.0000    0.81415
680880.0000    0.06533
680920.0000    0.87551
680960.0000    1.13864
681000.0000    1.44125
681040.0000    1.43268
681080.0000    1.01829
681120.0000    0.00530
681160.0000    0.67671
681200.0000    0.73764
681240.0000    0.64020
681280.0000    1.15955
681320.0000    0.97103
681360.0000    1.12722
681400.0000    1.54903
681440.0000    0.62497
681480.0000    1.38457
681520.0000    0.45962
681560.0000    1.04440
681600.0000    1.24801
681640.0000    0.97356
681680.0000    0.87233
681720.0000    0.43724
681760.0000    0.81381
681800.0000    0.72445
681840.0000    0.78355
681880.0000    0.25057
681920.0000    0.02255
681960.0000    0.10651
682000.0000    1.00515
682040.0000    0.99326
682080.0000    1.06314
682120.0000    0.71771
682160.0000    0.77327
682200.0000   -0.15606
682240.0000    0.46854
682280.0000    0.29836
682320.0000    0.12300
682360.0000    0.35945
682400.0000    0.51163
682440.0000    0.96731
682480.0000    0.02108
682520.0000    0.05437
682560.0000    0.10125
682600.0000    0.16158
682640.0000    0.41172
682680.0000    0.86402
682720.0000    0.20291
682760.0000    0.81565
682800.0000    0.51549
682840.0000   -0.02387
682880.0000    0.15886
682920.0000    0.67345
682960.0000    0.50159
683000.0000   -0.42789
683040.0000   -0.78626
683080.0000   -0.15094
683120.0000    0.57151
683160.0000    0.51616
683200.0000    0.25750
683240.0000    0.72288
683280.0000    0.99317
683320.0000    1.56733
683360.0000    1.14642
683400.0000    0.76775
683440.0000    2.23360
683480.0000    1.97852
683520.0000    2.01077
683560.0000    1.58212
683600.0000    1.55246
683640.0000    1.47188
683680.0000    0.94414
683720.0000    1.04112
683760.0000    1.09664
683800.0000    0.83517
683840.0000    0.78869
683880.0000    1.08124
683920.0000    0.86617
683960.0000    0.74553
684000.0000    1.22035
684040.0000    0.93119
684080.0000    1.47671
684120.0000    1.36136
684160.0000    1.40264
684200.0000    1.13210
684240.0000    1.74709
684280.0000    1.22885
684320.0000    1.08189
684360.0000    0.79164
684400.0000    0.14011
684440.0000    0.22169
684480.0000    0.84008
684520.0000    0.80099
684560.0000    1.06729
684600.0000    1.68257
684640.0000    1.60801
684680.0000    1.42491
684720.0000    1.27601
684760.0000    2.21673
684800.0000    1.87636
684840.0000    1.45084
684880.0000    0.78869
684920.0000    1.38654
684960.0000    1.15511
685000.0000    1.04879
685040.0000    1.55524
685080.0000    1.15497
685120.0000    1.33523
685160.0000    1.49160
685200.0000    2.13653
685240.0000    2.19338
685280.0000    1.76169
685320.0000    2.03162
685360.0000    1.08677
685400.0000    0.83941
685440.0000    1.26009
685480.0000    1.49307
685520.0000    1.30499
685560.0000    1.29542
685600.0000    2.05653
685640.0000    1.14392
685680.0000    0.61400
685720.0000    0.33935
685760.0000    0.64085
685800.0000    1.40189
685840.0000    0.72246
685880.0000    2.13696
685920.0000    1.30708
685960.0000    1.65569
686000.0000    1.86691
686040.0000    1.48033
686080.0000    2.59950
686120.0000    2.51727
686160.0000    2.31343
686200.0000    1.32933
686240.0000    1.08533
686280.0000    0.85741
686320.0000    0.70486
686360.0000    1.32088
686400.0000    0.69459
686440.0000    0.92059
686480.0000    0.89993
686520.0000    1.16390
686560.0000    1.39556
686600.0000    1.59823
686640.0000    1.59167
686680.0000    1.33891
686720.0000    1.38437
686760.0000    0.95038
686800.0000    2.03044
686840.0000    1.98051
686880.0000    1.25892
686920.0000    0.96776
686960.0000    1.28403
687000.0000    1.52764
687040.0000    0.74561
687080.0000    0.49721
687120.0000    1.15253
687160.0000    1.22437
687200.0000    1.36890
687240.0000    1.20668
687280.0000    2.09820
687320.0000    1.47352
687360.0000    1.20713
687400.0000    1.54787
687440.0000    1.89281
687480.0000    1.03291
687520.0000    1.12976
687560.0000    1.21889
687600.0000    1.47137
687640.0000    1.35844
687680.0000    2.03544
687720.0000    1.62429
687760.0000    0.94070
687800.0000    1.94330
687840.0000    1.96854
687880.0000    0.58563
687920.0000    0.82391
687960.0000    0.85662
688000.0000    1.18865
688040.0000    1.31267
688080.0000    1.57730
688120.0000    1.05656
688160.0000    1.10338
688200.0000    0.35138
688240.0000    1.96476
688280.0000    1.77157
688320.0000    1.54946
688360.0000    1.29850
688400.0000    0.96226
688440.0000    0.96188
688480.0000    0.84068
688520.0000    1.40929
688560.0000    1.67512
688600.0000    1.88824
688640.0000    1.68002
688680.0000    0.71059
688720.0000    1.06053
688760.0000    0.44457
688800.0000    0.84128
688840.0000    0.49157
688880.0000    0.35545
688920.0000    0.78923
688960.0000    0.75252
689000.0000    0.11005
689040.0000    1.61452
689080.0000    1.05118
689120.0000    0.69411
689160.0000    1.06109
689200.0000    1.78698
689240.0000    0.63691
689280.0000    1.05284
689320.0000    0.61268
689360.0000    1.06813
689400.0000    1.54057
689440.0000    1.38121
689480.0000    1.85583
689520.0000    1.82775
689560.0000    2.57344
689600.0000    2.16113
689640.0000    1.91449
689680.0000    0.67834
689720.0000    1.43227
689760.0000    1.69422
689800.0000    1.38081
689840.0000    0.95624
689880.0000    1.00277
689920.0000    0.73894
689960.0000    0.72041
690000.0000    1.75550
690040.0000    1.70175
690080.0000    0.89453
690120.0000    0.58090
690160.0000    1.04222
690200.0000    1.61913
690240.0000    2.26232
690280.0000    1.42609
690320.0000    2.37429
690360.0000    1.36856
690400.0000    0.67218
690440.0000    2.65256
690480.0000    1.70127
690520.0000    2.19873
690560.0000    1.54677
690600.0000    1.67582
690640.0000    1.76709
690680.0000    1.25048
690720.0000    1.57528
690760.0000    1.47042
690800.0000    1.23650
690840.0000    1.16285
690880.0000    1.05467
690920.0000    1.69525
690960.0000    1.49755
691000.0000    1.03683
691040.0000    0.92239
691080.0000    0.73186
691120.0000    1.44702
691160.0000    0.61284
691200.0000    0.60853
691240.0000    0.85674
691280.0000    0.90423
691320.0000    0.10118
691360.0000    1.30178
691400.0000    1.78276
691440.0000    1.55955
691480.0000    1.20920
691520.0000    1.52460
691560.0000    0.13680
691600.0000    0.98498
691640.0000    1.83219
691680.0000    0.83471
691720.0000    0.97967
691760.0000    1.09901
691800.0000    2.28226
691840.0000    2.23068
691880.0000    1.38621
691920.0000    2.42618
691960.0000    1.83590
692000.0000    2.05530
692040.0000    1.46494
692080.0000    1.54325
692120.0000    1.31530
692160.0000    0.11830
692200.0000    0.57948
692240.0000    0.97308
692280.0000    0.62287
692320.0000    0.37314
692360.0000    1.64561
692400.0000    1.02619
692440.0000    1.06628
692480.0000    1.59139
692520.0000    1.81670
692560.0000    1.31591
692600.0000    1.52146
692640.0000    2.05229
692680.0000    2.11601
692720.0000    1.52510
692760.0000    1.10998
692800.0000    2.08479
692840.0000    0.95477
692880.0000    0.83145
692920.0000    0.49070
692960.0000   -0.40330
693000.0000    0.25335
693040.0000   -0.06013
693080.0000    0.52408
693120.0000   -0.04627
693160.0000    0.33301
693200.0000    0.79901
693240.0000   -0.01710
693280.0000    0.77874
693320.0000    0.81688
693360.0000    1.19490
693400.0000    1.28579
693440.0000    1.56079
693480.0000    0.85795
693520.0000    0.33301
693560.0000    1.39791
693600.0000    1.66620
693640.0000    0.89904
693680.0000    1.53357
693720.0000    0.90730
693760.0000    2.11758
693800.0000    0.74231
693840.0000    1.00747
693880.0000    0.86632
693920.0000    1.42021
693960.0000    0.97366
694000.0000    0.93773
694040.0000    1.01639
694080.0000    1.80859
694120.0000    0.49937
694160.0000   -0.02139
694200.0000    0.45991
694240.0000    0.24262
694280.0000    0.43914
694320.0000    0.31533
694360.0000   -0.01004
694400.0000    1.08318
694440.0000    0.87136
694480.0000    0.62584
694520.0000    0.64007
694560.0000    1.23255
694600.0000    0.77137
694640.0000    0.76226
694680.0000    1.28713
694720.0000    0.80613
694760.0000    0.91129
694800.0000    0.73270
694840.0000    0.41044
694880.0000    0.08086
694920.0000    0.13301
694960.0000    0.26350
695000.0000    1.41994
695040.0000    0.13802
695080.0000    0.52093
695120.0000    0.38101
695160.0000    0.57665
695200.0000   -0.49624
695240.0000    0.66696
695280.0000   -0.22803
695320.0000    0.34271
695360.0000    0.57097
695400.0000    0.79737
695440.0000    0.65798
695480.0000    0.71726
695520.0000    0.74933
695560.0000    0.93450
695600.0000   -0.07521
695640.0000    0.53539
695680.0000    0.92946
695720.0000   -0.28906
695760.0000    0.24900
695800.0000   -0.88522
695840.0000   -0.02990
695880.0000    0.53813
695920.0000    0.93496
695960.0000    0.19118
696000.0000    1.30769
696040.0000    0.92941
696080.0000    0.65704
696120.0000    1.15292
696160.0000    1.10498
696200.0000    0.20193
696240.0000    0.05819
696280.0000   -0.07105
696320.0000    0.72597
696360.0000    1.09295
696400.0000    0.76505
696440.0000    0.27723
696480.0000   -0.54148
696520.0000    0.34822
696560.0000    0.71408
696600.0000    1.33021
696640.0000    1.07321
696680.0000    1.21782
696720.0000    1.05102
696760.0000    0.67349
696800.0000   -0.00326
696840.0000    0.41925
696880.0000    1.36033
696920.0000    1.20102
696960.0000    1.21904
697000.0000    1.75348
697040.0000    1.02566
697080.0000    1.04132
697120.0000    0.26949
697160.0000    0.70573
697200.0000    0.90380
697240.0000    0.91205
697280.0000    1.03709
697320.0000    1.63344
697360.0000    0.78418
697400.0000    0.55094
697440.0000    1.11280
697480.0000    0.84377
697520.0000    1.37163
697560.0000    1.01435
697600.0000    1.30379
697640.0000    1.29237
697680.0000    1.33773
697720.0000    2.06465
697760.0000    2.28694
697800.0000    1.99041
697840.0000    2.12526
697880.0000    2.75647
697920.0000    2.40880
697960.0000    1.58617
698000.0000    1.82486
698040.0000    1.88838
698080.0000    1.85995
698120.0000    2.17255
698160.0000    1.78443
698200.0000    2.21783
698240.0000    1.95597
698280.0000    1.38836
698320.0000    2.32456
698360.0000    1.79969
698400.0000    2.04054
698440.0000    2.57420
698480.0000    1.98952
698520.0000    1.87506
698560.0000    2.42640
698600.0000    2.07267
698640.0000    2.30175
698680.0000    2.16866
698720.0000    2.10586
698760.0000    2.44003
698800.0000    1.82887
698840.0000    2.76189
698880.0000    2.36880
698920.0000    2.42663
698960.0000    2.01646
699000.0000    2.03339
[truncated: 173,079 more chars]
