# Supplementary material for: Comment on 'Valid molecular dynamics simulations of human hemoglobin require a surprisingly large box size'
Source: eLife. 2019 Jun 20;8:e44718. doi: 10.7554/eLife.44718 (PMC6586461; doi:10.7554/eLife.44718)
Supplement: Figure 1—source data 1. — The zip archive contains a README file describing which source files correspond to the different panels. [file elife-44718-fig1-data1.zip › figure1/panel_C/150A/j/proj.xvg]

@ autoscale onread none
@ with g0
@ g0 on
@ title "projection on eigenvectors (nm)"
@ xaxis  label "Time (ps)"
@ world xmin 0
@ world xmax 1e+06
@ world ymin -8.57107
@ world ymax 0.248622
@ view xmin 0.15
@ view xmax 0.85
@ view ymin 0.15
@ view ymax 0.85
@ yaxis  label "vec 1"
@ xaxis tick major 250000
@ xaxis tick minor 125000
@ xaxis ticklabel start type spec
@ xaxis ticklabel start -0
@ yaxis tick major 2
@ yaxis tick minor 1
@ yaxis ticklabel start type spec
@ yaxis ticklabel start -8
@ zeroxaxis bar on
@ zeroxaxis bar linestyle 3
    0.0000   -5.09781
   40.0000   -6.33496
   80.0000   -5.23464
  120.0000   -7.09283
  160.0000   -6.27834
  200.0000   -5.60322
  240.0000   -6.53501
  280.0000   -6.82976
  320.0000   -6.80400
  360.0000   -5.69126
  400.0000   -6.63607
  440.0000   -5.65024
  480.0000   -6.02010
  520.0000   -5.75743
  560.0000   -6.48468
  600.0000   -5.52708
  640.0000   -5.18482
  680.0000   -4.56504
  720.0000   -5.17413
  760.0000   -5.36839
  800.0000   -5.38415
  840.0000   -5.73093
  880.0000   -5.84034
  920.0000   -5.88838
  960.0000   -6.56588
 1000.0000   -5.41846
 1040.0000   -4.89738
 1080.0000   -5.16481
 1120.0000   -4.47715
 1160.0000   -5.07378
 1200.0000   -5.28321
 1240.0000   -5.85602
 1280.0000   -4.80655
 1320.0000   -4.72737
 1360.0000   -4.80776
 1400.0000   -5.32214
 1440.0000   -4.95610
 1480.0000   -5.05028
 1520.0000   -4.87155
 1560.0000   -5.62440
 1600.0000   -6.43394
 1640.0000   -6.32404
 1680.0000   -6.36311
 1720.0000   -5.50279
 1760.0000   -5.32752
 1800.0000   -5.66357
 1840.0000   -6.40008
 1880.0000   -5.35471
 1920.0000   -6.26198
 1960.0000   -5.97505
 2000.0000   -4.84098
 2040.0000   -4.52859
 2080.0000   -4.75659
 2120.0000   -5.27657
 2160.0000   -4.86852
 2200.0000   -5.01264
 2240.0000   -5.49111
 2280.0000   -5.24999
 2320.0000   -4.90301
 2360.0000   -5.28401
 2400.0000   -4.81118
 2440.0000   -4.96453
 2480.0000   -5.63416
 2520.0000   -4.28099
 2560.0000   -4.66435
 2600.0000   -4.97017
 2640.0000   -4.71758
 2680.0000   -4.81213
 2720.0000   -4.85502
 2760.0000   -4.92043
 2800.0000   -4.23756
 2840.0000   -4.35625
 2880.0000   -5.08739
 2920.0000   -4.72460
 2960.0000   -5.07904
 3000.0000   -4.24561
 3040.0000   -5.25856
 3080.0000   -4.42453
 3120.0000   -4.88797
 3160.0000   -5.18390
 3200.0000   -5.24139
 3240.0000   -5.50963
 3280.0000   -4.64097
 3320.0000   -4.69824
 3360.0000   -5.11198
 3400.0000   -4.45419
 3440.0000   -4.67758
 3480.0000   -5.59321
 3520.0000   -4.69399
 3560.0000   -5.03428
 3600.0000   -4.78369
 3640.0000   -5.37893
 3680.0000   -4.99762
 3720.0000   -5.34488
 3760.0000   -5.93018
 3800.0000   -5.32966
 3840.0000   -5.75555
 3880.0000   -5.45602
 3920.0000   -5.80605
 3960.0000   -5.99309
 4000.0000   -5.27606
 4040.0000   -6.06192
 4080.0000   -5.66631
 4120.0000   -5.92820
 4160.0000   -5.37879
 4200.0000   -4.77800
 4240.0000   -5.02731
 4280.0000   -4.77843
 4320.0000   -5.85066
 4360.0000   -4.58796
 4400.0000   -5.20134
 4440.0000   -4.63582
 4480.0000   -5.04471
 4520.0000   -4.75710
 4560.0000   -6.05298
 4600.0000   -5.55643
 4640.0000   -5.46430
 4680.0000   -5.77481
 4720.0000   -4.97030
 4760.0000   -5.27288
 4800.0000   -5.58594
 4840.0000   -5.58274
 4880.0000   -5.40827
 4920.0000   -5.60330
 4960.0000   -5.71393
 5000.0000   -5.25155
 5040.0000   -5.68526
 5080.0000   -5.43156
 5120.0000   -5.54575
 5160.0000   -6.44940
 5200.0000   -6.51094
 5240.0000   -5.69970
 5280.0000   -5.68552
 5320.0000   -5.74327
 5360.0000   -6.24980
 5400.0000   -5.73582
 5440.0000   -5.90279
 5480.0000   -6.17958
 5520.0000   -5.48746
 5560.0000   -5.69044
 5600.0000   -5.39598
 5640.0000   -4.64525
 5680.0000   -6.17335
 5720.0000   -4.32073
 5760.0000   -5.18209
 5800.0000   -5.58402
 5840.0000   -5.53820
 5880.0000   -6.04548
 5920.0000   -5.20683
 5960.0000   -5.70543
 6000.0000   -5.34360
 6040.0000   -6.53549
 6080.0000   -5.44561
 6120.0000   -6.09055
 6160.0000   -4.54606
 6200.0000   -4.46721
 6240.0000   -5.11840
 6280.0000   -5.35101
 6320.0000   -5.19964
 6360.0000   -5.91829
 6400.0000   -5.60541
 6440.0000   -5.83611
 6480.0000   -5.60987
 6520.0000   -5.62586
 6560.0000   -5.26853
 6600.0000   -5.37985
 6640.0000   -5.16680
 6680.0000   -5.88841
 6720.0000   -5.63388
 6760.0000   -5.29822
 6800.0000   -5.39513
 6840.0000   -5.54191
 6880.0000   -5.80765
 6920.0000   -5.56217
 6960.0000   -4.84753
 7000.0000   -5.61584
 7040.0000   -5.31133
 7080.0000   -5.06623
 7120.0000   -4.59752
 7160.0000   -4.95352
 7200.0000   -5.20903
 7240.0000   -5.22063
 7280.0000   -5.25107
 7320.0000   -5.93742
 7360.0000   -6.18125
 7400.0000   -5.66796
 7440.0000   -5.95146
 7480.0000   -5.48018
 7520.0000   -6.02438
 7560.0000   -5.97692
 7600.0000   -7.14343
 7640.0000   -6.03342
 7680.0000   -6.43770
 7720.0000   -5.43865
 7760.0000   -6.04465
 7800.0000   -7.00923
 7840.0000   -6.35515
 7880.0000   -5.72811
 7920.0000   -5.73984
 7960.0000   -6.12314
 8000.0000   -6.37053
 8040.0000   -6.05965
 8080.0000   -6.29618
 8120.0000   -5.98132
 8160.0000   -5.24095
 8200.0000   -5.80674
 8240.0000   -5.61272
 8280.0000   -5.77510
 8320.0000   -5.84258
 8360.0000   -5.55493
 8400.0000   -6.73840
 8440.0000   -5.87849
 8480.0000   -5.40244
 8520.0000   -7.38891
 8560.0000   -6.87065
 8600.0000   -6.07424
 8640.0000   -6.06420
 8680.0000   -6.46008
 8720.0000   -6.56456
 8760.0000   -6.59693
 8800.0000   -6.13497
 8840.0000   -6.22843
 8880.0000   -6.25685
 8920.0000   -5.85131
 8960.0000   -5.53169
 9000.0000   -6.11875
 9040.0000   -5.05783
 9080.0000   -5.54168
 9120.0000   -5.37341
 9160.0000   -6.26671
 9200.0000   -5.74958
 9240.0000   -6.24263
 9280.0000   -6.01493
 9320.0000   -6.18141
 9360.0000   -5.41840
 9400.0000   -6.52734
 9440.0000   -6.91518
 9480.0000   -6.48520
 9520.0000   -5.73140
 9560.0000   -5.52082
 9600.0000   -5.16329
 9640.0000   -5.54625
 9680.0000   -6.94391
 9720.0000   -6.25415
 9760.0000   -6.33787
 9800.0000   -6.00807
 9840.0000   -6.71343
 9880.0000   -6.25686
 9920.0000   -6.16815
 9960.0000   -6.15394
10000.0000   -6.84619
10040.0000   -5.30270
10080.0000   -5.62321
10120.0000   -6.33197
10160.0000   -6.57202
10200.0000   -5.89339
10240.0000   -6.28739
10280.0000   -5.62069
10320.0000   -6.27940
10360.0000   -7.01434
10400.0000   -6.77792
10440.0000   -5.74947
10480.0000   -6.61541
10520.0000   -6.25829
10560.0000   -5.57706
10600.0000   -4.56087
10640.0000   -5.51627
10680.0000   -6.47814
10720.0000   -6.46261
10760.0000   -6.49430
10800.0000   -6.33569
10840.0000   -6.87478
10880.0000   -5.95572
10920.0000   -6.39485
10960.0000   -6.85776
11000.0000   -6.41365
11040.0000   -6.31380
11080.0000   -5.94232
11120.0000   -6.07768
11160.0000   -5.64828
11200.0000   -6.41929
11240.0000   -5.78744
11280.0000   -6.39610
11320.0000   -5.85921
11360.0000   -5.69049
11400.0000   -5.70284
11440.0000   -6.39612
11480.0000   -6.31556
11520.0000   -6.20482
11560.0000   -5.21824
11600.0000   -5.40795
11640.0000   -5.67881
11680.0000   -5.54546
11720.0000   -5.43391
11760.0000   -5.50320
11800.0000   -5.21987
11840.0000   -5.83565
11880.0000   -6.59800
11920.0000   -6.29862
11960.0000   -6.01206
12000.0000   -6.13481
12040.0000   -6.29262
12080.0000   -4.69709
12120.0000   -5.70859
12160.0000   -5.34964
12200.0000   -6.14940
12240.0000   -6.40392
12280.0000   -6.82131
12320.0000   -6.74129
12360.0000   -6.63592
12400.0000   -6.05354
12440.0000   -6.42804
12480.0000   -7.21787
12520.0000   -6.61742
12560.0000   -6.36518
12600.0000   -6.16036
12640.0000   -6.37307
12680.0000   -5.87723
12720.0000   -5.73874
12760.0000   -5.79546
12800.0000   -5.71591
12840.0000   -6.24989
12880.0000   -6.75627
12920.0000   -6.54323
12960.0000   -6.93093
13000.0000   -6.15004
13040.0000   -6.51151
13080.0000   -6.10500
13120.0000   -6.04911
13160.0000   -6.43961
13200.0000   -7.11060
13240.0000   -6.17109
13280.0000   -5.70605
13320.0000   -6.91238
13360.0000   -6.44627
13400.0000   -5.36833
13440.0000   -5.33341
13480.0000   -6.21932
13520.0000   -5.66451
13560.0000   -5.89880
13600.0000   -5.92349
13640.0000   -7.37362
13680.0000   -6.14462
13720.0000   -6.36248
13760.0000   -6.08178
13800.0000   -6.66181
13840.0000   -5.95757
13880.0000   -5.58391
13920.0000   -5.82887
13960.0000   -5.11285
14000.0000   -5.42262
14040.0000   -6.28385
14080.0000   -6.76802
14120.0000   -5.77303
14160.0000   -5.58542
14200.0000   -5.21971
14240.0000   -5.19661
14280.0000   -5.94620
14320.0000   -4.92959
14360.0000   -6.01287
14400.0000   -6.06896
14440.0000   -4.92893
14480.0000   -5.39982
14520.0000   -6.08806
14560.0000   -6.30419
14600.0000   -5.82136
14640.0000   -6.19900
14680.0000   -5.56765
14720.0000   -5.28256
14760.0000   -6.23258
14800.0000   -6.07255
14840.0000   -5.89361
14880.0000   -6.11539
14920.0000   -5.52342
14960.0000   -5.61846
15000.0000   -6.44020
15040.0000   -5.93716
15080.0000   -5.78334
15120.0000   -5.23446
15160.0000   -5.85724
15200.0000   -6.82414
15240.0000   -5.73635
15280.0000   -5.40308
15320.0000   -5.98294
15360.0000   -5.75685
15400.0000   -5.59938
15440.0000   -6.18885
15480.0000   -5.59058
15520.0000   -5.58921
15560.0000   -6.21323
15600.0000   -5.11804
15640.0000   -5.56830
15680.0000   -5.14254
15720.0000   -5.21934
15760.0000   -5.61685
15800.0000   -4.78006
15840.0000   -4.68699
15880.0000   -4.70239
15920.0000   -5.27697
15960.0000   -5.17432
16000.0000   -5.71001
16040.0000   -5.58990
16080.0000   -4.06227
16120.0000   -4.30515
16160.0000   -5.34660
16200.0000   -5.09534
16240.0000   -5.02450
16280.0000   -5.20679
16320.0000   -4.98341
16360.0000   -5.88053
16400.0000   -5.20794
16440.0000   -5.26644
16480.0000   -4.98811
16520.0000   -3.81381
16560.0000   -4.32658
16600.0000   -5.02917
16640.0000   -5.43299
16680.0000   -5.08862
16720.0000   -5.75395
16760.0000   -5.11259
16800.0000   -5.31559
16840.0000   -5.66452
16880.0000   -5.51375
16920.0000   -5.51314
16960.0000   -6.19741
17000.0000   -4.82350
17040.0000   -5.06450
17080.0000   -5.59893
17120.0000   -4.61949
17160.0000   -4.44137
17200.0000   -4.51756
17240.0000   -5.10985
17280.0000   -4.90585
17320.0000   -5.10705
17360.0000   -5.05990
17400.0000   -5.31059
17440.0000   -4.95329
17480.0000   -5.12656
17520.0000   -4.99821
17560.0000   -4.93690
17600.0000   -5.63151
17640.0000   -4.96108
17680.0000   -5.44900
17720.0000   -4.93581
17760.0000   -5.04309
17800.0000   -4.93324
17840.0000   -5.41653
17880.0000   -5.46981
17920.0000   -5.47132
17960.0000   -4.73895
18000.0000   -5.90135
18040.0000   -6.30704
18080.0000   -5.57226
18120.0000   -6.15336
18160.0000   -5.36517
18200.0000   -6.36801
18240.0000   -5.33380
18280.0000   -5.68931
18320.0000   -5.17474
18360.0000   -5.28314
18400.0000   -5.70851
18440.0000   -5.76262
18480.0000   -5.65068
18520.0000   -5.67903
18560.0000   -5.96554
18600.0000   -6.91073
18640.0000   -6.18621
18680.0000   -6.16754
18720.0000   -6.37760
18760.0000   -6.05330
18800.0000   -6.01156
18840.0000   -6.35549
18880.0000   -5.94084
18920.0000   -5.83810
18960.0000   -6.72319
19000.0000   -5.45669
19040.0000   -5.40844
19080.0000   -5.84351
19120.0000   -5.77247
19160.0000   -5.30091
19200.0000   -5.75670
19240.0000   -5.24392
19280.0000   -5.30060
19320.0000   -5.51940
19360.0000   -5.45980
19400.0000   -6.11056
19440.0000   -5.42883
19480.0000   -5.89763
19520.0000   -5.44713
19560.0000   -5.34257
19600.0000   -6.18919
19640.0000   -5.96703
19680.0000   -5.65668
19720.0000   -5.20981
19760.0000   -5.97329
19800.0000   -6.43167
19840.0000   -5.67965
19880.0000   -5.58330
19920.0000   -5.30151
19960.0000   -5.21410
20000.0000   -4.77250
20040.0000   -6.51674
20080.0000   -5.32674
20120.0000   -5.39214
20160.0000   -5.68786
20200.0000   -4.97839
20240.0000   -5.68324
20280.0000   -5.24911
20320.0000   -5.98401
20360.0000   -5.38782
20400.0000   -6.04683
20440.0000   -5.51888
20480.0000   -5.78661
20520.0000   -5.75486
20560.0000   -6.02707
20600.0000   -5.32588
20640.0000   -5.84569
20680.0000   -4.74561
20720.0000   -6.36373
20760.0000   -5.25985
20800.0000   -5.88517
20840.0000   -5.39486
20880.0000   -5.93891
20920.0000   -6.02540
20960.0000   -6.02227
21000.0000   -6.58465
21040.0000   -6.19512
21080.0000   -7.19633
21120.0000   -6.81629
21160.0000   -5.31626
21200.0000   -6.66460
21240.0000   -6.75846
21280.0000   -6.49508
21320.0000   -6.18985
21360.0000   -5.15412
21400.0000   -5.93810
21440.0000   -6.50540
21480.0000   -5.98624
21520.0000   -6.14652
21560.0000   -5.44216
21600.0000   -6.37172
21640.0000   -5.98519
21680.0000   -6.53677
21720.0000   -6.12832
21760.0000   -6.50107
21800.0000   -5.93875
21840.0000   -5.59306
21880.0000   -6.03993
21920.0000   -5.77663
21960.0000   -6.98622
22000.0000   -5.99316
22040.0000   -6.49110
22080.0000   -5.78173
22120.0000   -5.86791
22160.0000   -6.57409
22200.0000   -6.86643
22240.0000   -6.77589
22280.0000   -6.66994
22320.0000   -6.42583
22360.0000   -5.35358
22400.0000   -6.97105
22440.0000   -6.15099
22480.0000   -6.06685
22520.0000   -5.45467
22560.0000   -5.58246
22600.0000   -6.15706
22640.0000   -5.70388
22680.0000   -5.37794
22720.0000   -5.21032
22760.0000   -5.72813
22800.0000   -5.54320
22840.0000   -4.78323
22880.0000   -6.18082
22920.0000   -5.38677
22960.0000   -6.32882
23000.0000   -5.50752
23040.0000   -6.24518
23080.0000   -4.77465
23120.0000   -6.03345
23160.0000   -5.07871
23200.0000   -4.79514
23240.0000   -5.49646
23280.0000   -5.30144
23320.0000   -5.28089
23360.0000   -5.25982
23400.0000   -5.21146
23440.0000   -6.29910
23480.0000   -5.95898
23520.0000   -6.42379
23560.0000   -6.35463
23600.0000   -5.78037
23640.0000   -5.40073
23680.0000   -5.41316
23720.0000   -6.43648
23760.0000   -5.72552
23800.0000   -5.50176
23840.0000   -5.33001
23880.0000   -4.93239
23920.0000   -3.96760
23960.0000   -5.35054
24000.0000   -5.66794
24040.0000   -4.88158
24080.0000   -4.99889
24120.0000   -4.93584
24160.0000   -4.65687
24200.0000   -5.17051
24240.0000   -5.74171
24280.0000   -5.44699
24320.0000   -4.36715
24360.0000   -4.93383
24400.0000   -5.16921
24440.0000   -4.64373
24480.0000   -5.11751
24520.0000   -4.59219
24560.0000   -5.30196
24600.0000   -5.43558
24640.0000   -5.75705
24680.0000   -5.58000
24720.0000   -5.69688
24760.0000   -5.63036
24800.0000   -6.47224
24840.0000   -5.05691
24880.0000   -5.21372
24920.0000   -4.82279
24960.0000   -4.96707
25000.0000   -5.51187
25040.0000   -5.20909
25080.0000   -5.26676
25120.0000   -4.88834
25160.0000   -6.10160
25200.0000   -5.55413
25240.0000   -5.56796
25280.0000   -4.84626
25320.0000   -6.09956
25360.0000   -5.38127
25400.0000   -5.98803
25440.0000   -5.14188
25480.0000   -5.56967
25520.0000   -4.63976
25560.0000   -5.72157
25600.0000   -5.90635
25640.0000   -5.47433
25680.0000   -5.50548
25720.0000   -6.17259
25760.0000   -5.48908
25800.0000   -5.40617
25840.0000   -5.37735
25880.0000   -4.23984
25920.0000   -5.61866
25960.0000   -4.42782
26000.0000   -5.49568
26040.0000   -5.79015
26080.0000   -4.59637
26120.0000   -5.62792
26160.0000   -5.36527
26200.0000   -5.34994
26240.0000   -5.97626
26280.0000   -5.59390
26320.0000   -5.67910
26360.0000   -5.04049
26400.0000   -5.23555
26440.0000   -5.97426
26480.0000   -5.43241
26520.0000   -5.42866
26560.0000   -5.16456
26600.0000   -5.23080
26640.0000   -5.45719
26680.0000   -5.63835
26720.0000   -5.50959
26760.0000   -6.09654
26800.0000   -5.90308
26840.0000   -4.33737
26880.0000   -5.13143
26920.0000   -4.84228
26960.0000   -5.35242
27000.0000   -5.15751
27040.0000   -5.27273
27080.0000   -4.96052
27120.0000   -5.26385
27160.0000   -5.22251
27200.0000   -5.72431
27240.0000   -6.06973
27280.0000   -6.25772
27320.0000   -6.77661
27360.0000   -6.11658
27400.0000   -6.41579
27440.0000   -7.10955
27480.0000   -6.08876
27520.0000   -6.62646
27560.0000   -6.09428
27600.0000   -5.81250
27640.0000   -5.62934
27680.0000   -6.12674
27720.0000   -5.29006
27760.0000   -6.35451
27800.0000   -5.98899
27840.0000   -6.43500
27880.0000   -5.75127
27920.0000   -6.76575
27960.0000   -7.19554
28000.0000   -6.84622
28040.0000   -6.24945
28080.0000   -6.14884
28120.0000   -5.92841
28160.0000   -5.69317
28200.0000   -6.10310
28240.0000   -5.38239
28280.0000   -4.69543
28320.0000   -5.98888
28360.0000   -6.13608
28400.0000   -6.01983
28440.0000   -6.35935
28480.0000   -5.95549
28520.0000   -6.79742
28560.0000   -6.33391
28600.0000   -7.54934
28640.0000   -5.91506
28680.0000   -5.36926
28720.0000   -5.77764
28760.0000   -6.05393
28800.0000   -6.21046
28840.0000   -5.95639
28880.0000   -5.99767
28920.0000   -5.42264
28960.0000   -5.81230
29000.0000   -6.04481
29040.0000   -6.38524
29080.0000   -7.24919
29120.0000   -7.36085
29160.0000   -6.19968
29200.0000   -6.58686
29240.0000   -6.22955
29280.0000   -6.35346
29320.0000   -6.05572
29360.0000   -5.55084
29400.0000   -6.20493
29440.0000   -7.00848
29480.0000   -5.89576
29520.0000   -5.91652
29560.0000   -5.92459
29600.0000   -5.62862
29640.0000   -6.50725
29680.0000   -5.43535
29720.0000   -5.24795
29760.0000   -5.98602
29800.0000   -5.35940
29840.0000   -5.13511
29880.0000   -6.22699
29920.0000   -5.49069
29960.0000   -5.99241
30000.0000   -5.90883
30040.0000   -5.96927
30080.0000   -5.69793
30120.0000   -6.44997
30160.0000   -5.79450
30200.0000   -6.08196
30240.0000   -7.14211
30280.0000   -6.85222
30320.0000   -6.21389
30360.0000   -6.00933
30400.0000   -5.85760
30440.0000   -5.55179
30480.0000   -5.61188
30520.0000   -5.83492
30560.0000   -6.37310
30600.0000   -6.18934
30640.0000   -5.82129
30680.0000   -5.99374
30720.0000   -5.57306
30760.0000   -5.95288
30800.0000   -5.13119
30840.0000   -6.21810
30880.0000   -6.21037
30920.0000   -6.66419
30960.0000   -5.61359
31000.0000   -6.12002
31040.0000   -5.67324
31080.0000   -6.68571
31120.0000   -4.77169
31160.0000   -5.35564
31200.0000   -4.73733
31240.0000   -5.28704
31280.0000   -5.91006
31320.0000   -6.66804
31360.0000   -5.40418
31400.0000   -5.62324
31440.0000   -5.07107
31480.0000   -5.67694
31520.0000   -5.62494
31560.0000   -4.54406
31600.0000   -5.19608
31640.0000   -5.82966
31680.0000   -5.83688
31720.0000   -5.82321
31760.0000   -5.80859
31800.0000   -5.64693
31840.0000   -5.76323
31880.0000   -5.54052
31920.0000   -5.96229
31960.0000   -5.48608
32000.0000   -5.40297
32040.0000   -5.25612
32080.0000   -5.59886
32120.0000   -5.74301
32160.0000   -4.95482
32200.0000   -5.87777
32240.0000   -5.70570
32280.0000   -5.60118
32320.0000   -5.58922
32360.0000   -6.18494
32400.0000   -5.34782
32440.0000   -5.60446
32480.0000   -5.60394
32520.0000   -5.32614
32560.0000   -6.00072
32600.0000   -5.77215
32640.0000   -6.05944
32680.0000   -5.49173
32720.0000   -5.74819
32760.0000   -6.75517
32800.0000   -7.08677
32840.0000   -7.34548
32880.0000   -5.78004
32920.0000   -6.50935
32960.0000   -6.73477
33000.0000   -5.84715
33040.0000   -5.09085
33080.0000   -5.49607
33120.0000   -6.44131
33160.0000   -6.42566
33200.0000   -7.16003
33240.0000   -7.08688
33280.0000   -6.25247
33320.0000   -5.94692
33360.0000   -5.09337
33400.0000   -6.24722
33440.0000   -5.15201
33480.0000   -5.50684
33520.0000   -5.76298
33560.0000   -5.29005
33600.0000   -4.99366
33640.0000   -5.28847
33680.0000   -4.79179
33720.0000   -5.71342
33760.0000   -5.67476
33800.0000   -6.34373
33840.0000   -6.08440
33880.0000   -5.85019
33920.0000   -5.55147
33960.0000   -5.83733
34000.0000   -5.95657
34040.0000   -5.37190
34080.0000   -6.25521
34120.0000   -5.70293
34160.0000   -5.46263
34200.0000   -5.93626
34240.0000   -5.41537
34280.0000   -5.52828
34320.0000   -6.30379
34360.0000   -6.83345
34400.0000   -6.47171
34440.0000   -6.08959
34480.0000   -6.16238
34520.0000   -6.13411
34560.0000   -6.33989
34600.0000   -6.05302
34640.0000   -6.91858
34680.0000   -6.57683
34720.0000   -6.47613
34760.0000   -6.50032
34800.0000   -6.88844
34840.0000   -6.29306
34880.0000   -5.89675
34920.0000   -6.24683
34960.0000   -6.27877
35000.0000   -6.44977
35040.0000   -6.37364
35080.0000   -6.84777
35120.0000   -6.22177
35160.0000   -6.13410
35200.0000   -5.52526
35240.0000   -6.07807
35280.0000   -6.37279
35320.0000   -7.21046
35360.0000   -5.77214
35400.0000   -6.09340
35440.0000   -6.42991
35480.0000   -6.14300
35520.0000   -6.07823
35560.0000   -5.11460
35600.0000   -5.94580
35640.0000   -6.00676
35680.0000   -5.13759
35720.0000   -5.21108
35760.0000   -4.55370
35800.0000   -4.70804
35840.0000   -5.09975
35880.0000   -5.87989
35920.0000   -5.73384
35960.0000   -5.13258
36000.0000   -5.39299
36040.0000   -5.41574
36080.0000   -4.58051
36120.0000   -4.96753
36160.0000   -5.00481
36200.0000   -5.10095
36240.0000   -4.76316
36280.0000   -5.78779
36320.0000   -4.92699
36360.0000   -6.28445
36400.0000   -6.06009
36440.0000   -5.57345
36480.0000   -6.37589
36520.0000   -5.72017
36560.0000   -5.81534
36600.0000   -6.49692
36640.0000   -6.18576
36680.0000   -6.46182
36720.0000   -6.33029
36760.0000   -6.18594
36800.0000   -6.11401
36840.0000   -6.38504
36880.0000   -6.52718
36920.0000   -5.26554
36960.0000   -5.23108
37000.0000   -5.62854
37040.0000   -6.02462
37080.0000   -5.55725
37120.0000   -6.65408
37160.0000   -5.32529
37200.0000   -5.53096
37240.0000   -5.27075
37280.0000   -5.38874
37320.0000   -5.07553
37360.0000   -5.24422
37400.0000   -5.02701
37440.0000   -5.23938
37480.0000   -6.27284
37520.0000   -5.86162
37560.0000   -5.72030
37600.0000   -5.72178
37640.0000   -5.99647
37680.0000   -6.00364
37720.0000   -6.61495
37760.0000   -5.72809
37800.0000   -5.74982
37840.0000   -5.52756
37880.0000   -5.64167
37920.0000   -6.23534
37960.0000   -5.80637
38000.0000   -6.14421
38040.0000   -5.10375
38080.0000   -6.16260
38120.0000   -6.22838
38160.0000   -6.58445
38200.0000   -5.73546
38240.0000   -6.03007
38280.0000   -5.74091
38320.0000   -5.68480
38360.0000   -4.89824
38400.0000   -5.32731
38440.0000   -4.66925
38480.0000   -5.14723
38520.0000   -5.56737
38560.0000   -5.65351
38600.0000   -5.49635
38640.0000   -5.79026
38680.0000   -5.81963
38720.0000   -5.93864
38760.0000   -5.39207
38800.0000   -5.41314
38840.0000   -5.85496
38880.0000   -6.24409
38920.0000   -7.50628
38960.0000   -5.83530
39000.0000   -6.11796
39040.0000   -6.99744
39080.0000   -6.17678
39120.0000   -5.75061
39160.0000   -6.25885
39200.0000   -5.42211
39240.0000   -5.52245
39280.0000   -4.97015
39320.0000   -4.60216
39360.0000   -5.81403
39400.0000   -6.21940
39440.0000   -6.44000
39480.0000   -6.33349
39520.0000   -6.22775
39560.0000   -6.29594
39600.0000   -5.85927
39640.0000   -6.62782
39680.0000   -5.70097
39720.0000   -5.18874
39760.0000   -5.30270
39800.0000   -6.10538
39840.0000   -6.07572
39880.0000   -6.52527
39920.0000   -5.78883
39960.0000   -5.58408
40000.0000   -6.31097
40040.0000   -6.25665
40080.0000   -6.11549
40120.0000   -5.64361
40160.0000   -6.17434
40200.0000   -5.90570
40240.0000   -5.53042
40280.0000   -6.41146
40320.0000   -5.48556
40360.0000   -6.19322
40400.0000   -6.17765
40440.0000   -6.40830
40480.0000   -5.52624
40520.0000   -5.66865
40560.0000   -5.61938
40600.0000   -6.32068
40640.0000   -5.14914
40680.0000   -6.64985
40720.0000   -5.55927
40760.0000   -5.92385
40800.0000   -5.60150
40840.0000   -6.32037
40880.0000   -5.76360
40920.0000   -6.16652
40960.0000   -6.85282
41000.0000   -6.49287
41040.0000   -5.81838
41080.0000   -6.01522
41120.0000   -5.04000
41160.0000   -5.72271
41200.0000   -5.62579
41240.0000   -5.38935
41280.0000   -5.68590
41320.0000   -6.27880
41360.0000   -5.90429
41400.0000   -5.25432
41440.0000   -5.56486
41480.0000   -6.71738
41520.0000   -5.39045
41560.0000   -5.63056
41600.0000   -6.11507
41640.0000   -5.30777
41680.0000   -6.09845
41720.0000   -4.67540
41760.0000   -4.08436
41800.0000   -4.77728
41840.0000   -5.12670
41880.0000   -4.65139
41920.0000   -4.23189
41960.0000   -5.28573
42000.0000   -5.15128
42040.0000   -5.06958
42080.0000   -5.72810
42120.0000   -5.71602
42160.0000   -5.36009
42200.0000   -5.08226
42240.0000   -6.27033
42280.0000   -5.52893
42320.0000   -6.04505
42360.0000   -4.79816
42400.0000   -5.34686
42440.0000   -5.61170
42480.0000   -6.43812
42520.0000   -5.77161
42560.0000   -4.65318
42600.0000   -4.78160
42640.0000   -5.61204
42680.0000   -6.02613
42720.0000   -5.32778
42760.0000   -6.01745
42800.0000   -5.40624
42840.0000   -5.90764
42880.0000   -5.74840
42920.0000   -4.27537
42960.0000   -4.72296
43000.0000   -4.58985
43040.0000   -5.19153
43080.0000   -4.71607
43120.0000   -6.16253
43160.0000   -5.38332
43200.0000   -5.07313
43240.0000   -5.14719
43280.0000   -5.54807
43320.0000   -6.09799
43360.0000   -5.06129
43400.0000   -6.33872
43440.0000   -5.20105
43480.0000   -5.28498
43520.0000   -5.44217
43560.0000   -5.97002
43600.0000   -5.58976
43640.0000   -5.62033
43680.0000   -5.73609
43720.0000   -4.76005
43760.0000   -5.52807
43800.0000   -6.22804
43840.0000   -5.60524
43880.0000   -5.16152
43920.0000   -5.61779
43960.0000   -6.56689
44000.0000   -5.99108
44040.0000   -5.96219
44080.0000   -5.94202
44120.0000   -6.00656
44160.0000   -5.29379
44200.0000   -4.78723
44240.0000   -5.68867
44280.0000   -5.92444
44320.0000   -6.51278
44360.0000   -6.49834
44400.0000   -6.78631
44440.0000   -5.48729
44480.0000   -6.21578
44520.0000   -5.50759
44560.0000   -6.19254
44600.0000   -6.56762
44640.0000   -6.46523
44680.0000   -6.34121
44720.0000   -6.04814
44760.0000   -5.62401
44800.0000   -5.40749
44840.0000   -6.00074
44880.0000   -5.75049
44920.0000   -5.12618
44960.0000   -5.83229
45000.0000   -5.50646
45040.0000   -4.80726
45080.0000   -4.41525
45120.0000   -5.04239
45160.0000   -4.57480
45200.0000   -5.14297
45240.0000   -5.41375
45280.0000   -4.69700
45320.0000   -3.94665
45360.0000   -5.34693
45400.0000   -5.06012
45440.0000   -4.61311
45480.0000   -3.93289
45520.0000   -4.99783
45560.0000   -5.09268
45600.0000   -5.63112
45640.0000   -4.83110
45680.0000   -5.67296
45720.0000   -4.56658
45760.0000   -5.64562
45800.0000   -5.28288
45840.0000   -6.24863
45880.0000   -4.78052
45920.0000   -4.88795
45960.0000   -4.66358
46000.0000   -4.67408
46040.0000   -5.23258
46080.0000   -5.85526
46120.0000   -5.31896
46160.0000   -5.26295
46200.0000   -5.53979
46240.0000   -5.96318
46280.0000   -6.06324
46320.0000   -5.18669
46360.0000   -6.49721
46400.0000   -5.20019
46440.0000   -5.05954
46480.0000   -5.45636
46520.0000   -5.19185
46560.0000   -5.34099
46600.0000   -6.08719
46640.0000   -6.12700
46680.0000   -4.97416
46720.0000   -5.38897
46760.0000   -5.20217
46800.0000   -5.52873
46840.0000   -5.12819
46880.0000   -5.32366
46920.0000   -4.77781
46960.0000   -5.35714
47000.0000   -6.40885
47040.0000   -5.37345
47080.0000   -5.73269
47120.0000   -4.92142
47160.0000   -5.21708
47200.0000   -4.56138
47240.0000   -5.77094
47280.0000   -4.93813
47320.0000   -5.18035
47360.0000   -5.72563
47400.0000   -5.30597
47440.0000   -6.00884
47480.0000   -6.13715
47520.0000   -5.29922
47560.0000   -5.11217
47600.0000   -4.98840
47640.0000   -5.44394
47680.0000   -5.31085
47720.0000   -5.53953
47760.0000   -4.97758
47800.0000   -6.18703
47840.0000   -5.82889
47880.0000   -6.15751
47920.0000   -5.95131
47960.0000   -5.87956
48000.0000   -5.94370
48040.0000   -6.02626
48080.0000   -5.55759
48120.0000   -5.08340
48160.0000   -5.76335
48200.0000   -6.41945
48240.0000   -5.62719
48280.0000   -5.03264
48320.0000   -5.35624
48360.0000   -5.28992
48400.0000   -5.25014
48440.0000   -5.21234
48480.0000   -4.26132
48520.0000   -6.20524
48560.0000   -5.45868
48600.0000   -5.81863
48640.0000   -5.59555
48680.0000   -5.82216
48720.0000   -5.52568
48760.0000   -5.59561
48800.0000   -5.48599
48840.0000   -5.53304
48880.0000   -6.46877
48920.0000   -5.28540
48960.0000   -5.11802
49000.0000   -6.46386
49040.0000   -5.60949
49080.0000   -4.57096
49120.0000   -5.17482
49160.0000   -5.69329
49200.0000   -4.73312
49240.0000   -6.04243
49280.0000   -6.79560
49320.0000   -5.85263
49360.0000   -5.95773
49400.0000   -5.51504
49440.0000   -5.72888
49480.0000   -5.63516
49520.0000   -4.71437
49560.0000   -5.15524
49600.0000   -5.31501
49640.0000   -4.80120
49680.0000   -4.28502
49720.0000   -5.09687
49760.0000   -5.52555
49800.0000   -5.00911
49840.0000   -4.69262
49880.0000   -4.99269
49920.0000   -3.93973
49960.0000   -4.32978
50000.0000   -4.41304
50040.0000   -4.58220
50080.0000   -4.95661
50120.0000   -5.24291
50160.0000   -5.16001
50200.0000   -5.10305
50240.0000   -5.27375
50280.0000   -5.10150
50320.0000   -4.86330
50360.0000   -4.63897
50400.0000   -5.58277
50440.0000   -5.00759
50480.0000   -5.44441
50520.0000   -5.19302
50560.0000   -5.28389
50600.0000   -4.66603
50640.0000   -4.96813
50680.0000   -4.87308
50720.0000   -4.93279
50760.0000   -5.20814
50800.0000   -5.34070
50840.0000   -4.82334
50880.0000   -5.97955
50920.0000   -4.85453
50960.0000   -4.77112
51000.0000   -5.15678
51040.0000   -4.87287
51080.0000   -4.40127
51120.0000   -4.73903
51160.0000   -4.13712
51200.0000   -4.19354
51240.0000   -5.22680
51280.0000   -4.71481
51320.0000   -3.88365
51360.0000   -5.01299
51400.0000   -4.17870
51440.0000   -4.54048
51480.0000   -4.99632
51520.0000   -4.44972
51560.0000   -4.43298
51600.0000   -5.27222
51640.0000   -5.73892
51680.0000   -6.03205
51720.0000   -4.61760
51760.0000   -5.28849
51800.0000   -5.46600
51840.0000   -5.94965
51880.0000   -6.00692
51920.0000   -5.30971
51960.0000   -4.93335
52000.0000   -5.00377
52040.0000   -5.07842
52080.0000   -5.23371
52120.0000   -5.35555
52160.0000   -5.26228
52200.0000   -5.38410
52240.0000   -4.86634
52280.0000   -4.77249
52320.0000   -5.32758
52360.0000   -5.31336
52400.0000   -5.28994
52440.0000   -5.63929
52480.0000   -5.04731
52520.0000   -5.07345
52560.0000   -5.07660
52600.0000   -5.20338
52640.0000   -5.90654
52680.0000   -6.24606
52720.0000   -4.89685
52760.0000   -5.09395
52800.0000   -5.13105
52840.0000   -5.35969
52880.0000   -5.89351
52920.0000   -5.83412
52960.0000   -5.42642
53000.0000   -5.71851
53040.0000   -4.96011
53080.0000   -4.71631
53120.0000   -4.86360
53160.0000   -4.95398
53200.0000   -4.30583
53240.0000   -5.13446
53280.0000   -5.55434
53320.0000   -5.74005
53360.0000   -5.50389
53400.0000   -4.66835
53440.0000   -5.79819
53480.0000   -6.14279
53520.0000   -5.94989
53560.0000   -5.43524
53600.0000   -4.51910
53640.0000   -4.50623
53680.0000   -5.05090
53720.0000   -5.45763
53760.0000   -5.75908
53800.0000   -5.06716
53840.0000   -5.15228
53880.0000   -5.44732
53920.0000   -5.52469
53960.0000   -4.93075
54000.0000   -4.72496
54040.0000   -4.43922
54080.0000   -4.62456
54120.0000   -4.59464
54160.0000   -4.47925
54200.0000   -4.48670
54240.0000   -5.11716
54280.0000   -4.81944
54320.0000   -4.81255
54360.0000   -4.60076
54400.0000   -4.26509
54440.0000   -4.00911
54480.0000   -5.39154
54520.0000   -4.56728
54560.0000   -5.16837
54600.0000   -6.03726
54640.0000   -5.30399
54680.0000   -4.27575
54720.0000   -4.30289
54760.0000   -4.36442
54800.0000   -4.31077
54840.0000   -3.77837
54880.0000   -3.92626
54920.0000   -4.17879
54960.0000   -4.67601
55000.0000   -4.91094
55040.0000   -5.40710
55080.0000   -4.84241
55120.0000   -4.60053
55160.0000   -4.66219
55200.0000   -4.82971
55240.0000   -4.56405
55280.0000   -4.71948
55320.0000   -5.38360
55360.0000   -4.77149
55400.0000   -4.61676
55440.0000   -5.46677
55480.0000   -5.56977
55520.0000   -6.71998
55560.0000   -6.25366
55600.0000   -6.02022
55640.0000   -5.15794
55680.0000   -4.96908
55720.0000   -5.42246
55760.0000   -5.04791
55800.0000   -5.18205
55840.0000   -5.21046
55880.0000   -5.40066
55920.0000   -5.77513
55960.0000   -5.42294
56000.0000   -4.69869
56040.0000   -5.21561
56080.0000   -5.44316
56120.0000   -5.81395
56160.0000   -3.81500
56200.0000   -5.53111
56240.0000   -5.49136
56280.0000   -5.29151
56320.0000   -5.61363
56360.0000   -5.35316
56400.0000   -4.49708
56440.0000   -4.64499
56480.0000   -5.78070
56520.0000   -4.69991
56560.0000   -4.47909
56600.0000   -5.20920
56640.0000   -5.80909
56680.0000   -4.99291
56720.0000   -6.00360
56760.0000   -5.43962
56800.0000   -5.00506
56840.0000   -5.51778
56880.0000   -5.85726
56920.0000   -4.86681
56960.0000   -6.06721
57000.0000   -5.24804
57040.0000   -4.61443
57080.0000   -4.46902
57120.0000   -4.47946
57160.0000   -4.93967
57200.0000   -5.09725
57240.0000   -5.47753
57280.0000   -5.20250
57320.0000   -4.06976
57360.0000   -4.66729
57400.0000   -4.36873
57440.0000   -4.76324
57480.0000   -5.63284
57520.0000   -4.97436
57560.0000   -5.02688
57600.0000   -5.73819
57640.0000   -4.85928
57680.0000   -5.92346
57720.0000   -4.15462
57760.0000   -4.82176
57800.0000   -5.39962
57840.0000   -5.05875
57880.0000   -5.57837
57920.0000   -4.93596
57960.0000   -4.94844
58000.0000   -5.09965
58040.0000   -5.49250
58080.0000   -5.60831
58120.0000   -5.85974
58160.0000   -5.62424
58200.0000   -5.40296
58240.0000   -5.83591
58280.0000   -5.44900
58320.0000   -5.25352
58360.0000   -5.77722
58400.0000   -4.91859
58440.0000   -5.23706
58480.0000   -4.86128
58520.0000   -4.94155
58560.0000   -4.38999
58600.0000   -4.14009
58640.0000   -5.70500
58680.0000   -5.61072
58720.0000   -5.83813
58760.0000   -5.29537
58800.0000   -5.54735
58840.0000   -5.63089
58880.0000   -5.95799
58920.0000   -5.62728
58960.0000   -5.69837
59000.0000   -6.01020
59040.0000   -5.30815
59080.0000   -5.30015
59120.0000   -4.85677
59160.0000   -5.63942
59200.0000   -6.46829
59240.0000   -5.05601
59280.0000   -5.55893
59320.0000   -6.11974
59360.0000   -5.11923
59400.0000   -4.63589
59440.0000   -4.98696
59480.0000   -4.72097
59520.0000   -5.02958
59560.0000   -5.64245
59600.0000   -5.44345
59640.0000   -5.24260
59680.0000   -5.57220
59720.0000   -6.69301
59760.0000   -6.27551
59800.0000   -7.10896
59840.0000   -6.03152
59880.0000   -5.95557
59920.0000   -6.20583
59960.0000   -7.84217
60000.0000   -6.06411
60040.0000   -6.01259
60080.0000   -6.21283
60120.0000   -6.43913
60160.0000   -7.08816
60200.0000   -6.14683
60240.0000   -6.34559
60280.0000   -6.56769
60320.0000   -5.76392
60360.0000   -6.49782
60400.0000   -6.46846
60440.0000   -6.18825
60480.0000   -6.06412
60520.0000   -7.54415
60560.0000   -6.68044
60600.0000   -6.82049
60640.0000   -6.48453
60680.0000   -6.91497
60720.0000   -6.20445
60760.0000   -6.00682
60800.0000   -5.63663
60840.0000   -6.13690
60880.0000   -6.16404
60920.0000   -6.46563
60960.0000   -5.98166
61000.0000   -6.65667
61040.0000   -6.65798
61080.0000   -6.00524
61120.0000   -5.83967
61160.0000   -5.70214
61200.0000   -5.74838
61240.0000   -5.02927
61280.0000   -5.53373
61320.0000   -5.43328
61360.0000   -6.54985
61400.0000   -5.66098
61440.0000   -6.41447
61480.0000   -6.10041
61520.0000   -4.97444
61560.0000   -4.89314
61600.0000   -6.34668
61640.0000   -6.18694
61680.0000   -5.89253
61720.0000   -5.05200
61760.0000   -4.88237
61800.0000   -5.68379
61840.0000   -5.67979
61880.0000   -5.68825
61920.0000   -4.94888
61960.0000   -4.74884
62000.0000   -6.19393
62040.0000   -5.21213
62080.0000   -5.82340
62120.0000   -6.22076
62160.0000   -6.49881
62200.0000   -5.95748
62240.0000   -5.98351
62280.0000   -6.47556
62320.0000   -5.96668
62360.0000   -6.32493
62400.0000   -4.92474
62440.0000   -5.54001
62480.0000   -4.71868
62520.0000   -5.07966
62560.0000   -5.09243
62600.0000   -5.57797
62640.0000   -4.53264
62680.0000   -6.43146
62720.0000   -5.71124
62760.0000   -5.11749
62800.0000   -5.21332
62840.0000   -4.58263
62880.0000   -4.78246
62920.0000   -5.54135
62960.0000   -5.05497
63000.0000   -4.80057
63040.0000   -5.91393
63080.0000   -5.67102
63120.0000   -5.55061
63160.0000   -5.28618
63200.0000   -6.29746
63240.0000   -5.12569
63280.0000   -5.27486
63320.0000   -5.79129
63360.0000   -5.83671
63400.0000   -5.56417
63440.0000   -5.37731
63480.0000   -4.68417
63520.0000   -5.12407
63560.0000   -4.69655
63600.0000   -5.45776
63640.0000   -5.16216
63680.0000   -4.09269
63720.0000   -5.02265
63760.0000   -4.65303
63800.0000   -5.71114
63840.0000   -4.88523
63880.0000   -5.70566
63920.0000   -5.12319
63960.0000   -6.25328
64000.0000   -5.72578
64040.0000   -4.32572
64080.0000   -5.87990
64120.0000   -5.73452
64160.0000   -5.64437
64200.0000   -5.44063
64240.0000   -5.99492
64280.0000   -6.15902
64320.0000   -5.07854
64360.0000   -5.42278
64400.0000   -5.10489
64440.0000   -5.24884
64480.0000   -5.74260
64520.0000   -5.00470
64560.0000   -5.67024
64600.0000   -4.14457
64640.0000   -5.23360
64680.0000   -4.16373
64720.0000   -4.70576
64760.0000   -4.99668
64800.0000   -5.27232
64840.0000   -5.47043
64880.0000   -5.84644
64920.0000   -5.85061
64960.0000   -5.28242
65000.0000   -5.56612
65040.0000   -5.34413
65080.0000   -4.74724
65120.0000   -5.28915
65160.0000   -5.68572
65200.0000   -5.43767
65240.0000   -4.65068
65280.0000   -5.28445
65320.0000   -5.15681
65360.0000   -5.21470
65400.0000   -5.39462
65440.0000   -4.99092
65480.0000   -5.89530
65520.0000   -5.64231
65560.0000   -4.79202
65600.0000   -4.44456
65640.0000   -5.14935
65680.0000   -5.48482
65720.0000   -5.38328
65760.0000   -4.61052
65800.0000   -5.02495
65840.0000   -5.12834
65880.0000   -3.88752
65920.0000   -4.60557
65960.0000   -4.87125
66000.0000   -4.97310
66040.0000   -5.30326
66080.0000   -5.49084
66120.0000   -5.10877
66160.0000   -4.64822
66200.0000   -4.77067
66240.0000   -4.67528
66280.0000   -4.85507
66320.0000   -4.65949
66360.0000   -5.68642
66400.0000   -5.80960
66440.0000   -5.64342
66480.0000   -5.67710
66520.0000   -5.27907
66560.0000   -5.59299
66600.0000   -4.80611
66640.0000   -5.16406
66680.0000   -5.34016
66720.0000   -4.98557
66760.0000   -4.56505
66800.0000   -4.37127
66840.0000   -4.28532
66880.0000   -4.78516
66920.0000   -5.12357
66960.0000   -5.33344
67000.0000   -4.95683
67040.0000   -4.97935
67080.0000   -4.90863
67120.0000   -6.11880
67160.0000   -4.96904
67200.0000   -5.01548
67240.0000   -5.61703
67280.0000   -5.95065
67320.0000   -4.50803
67360.0000   -4.86946
67400.0000   -5.24992
67440.0000   -5.91581
67480.0000   -4.82638
67520.0000   -4.88700
67560.0000   -5.25774
67600.0000   -5.60046
67640.0000   -5.02324
67680.0000   -6.70205
67720.0000   -5.65220
67760.0000   -4.77679
67800.0000   -4.80813
67840.0000   -4.74874
67880.0000   -5.36126
67920.0000   -6.22846
67960.0000   -6.11381
68000.0000   -5.87772
68040.0000   -5.58304
68080.0000   -5.93486
68120.0000   -5.85406
68160.0000   -6.18420
68200.0000   -5.81098
68240.0000   -6.06341
68280.0000   -5.48160
68320.0000   -5.06353
68360.0000   -4.78164
68400.0000   -4.49352
68440.0000   -5.22570
68480.0000   -4.77227
68520.0000   -5.25127
68560.0000   -4.60831
68600.0000   -5.60152
68640.0000   -5.07809
68680.0000   -5.12004
68720.0000   -5.00491
68760.0000   -4.67532
68800.0000   -5.15254
68840.0000   -5.28737
68880.0000   -3.91696
68920.0000   -4.50808
68960.0000   -5.09212
69000.0000   -5.79709
69040.0000   -4.90116
69080.0000   -5.59409
69120.0000   -4.98462
69160.0000   -5.73624
69200.0000   -5.03506
69240.0000   -5.26480
69280.0000   -5.97344
69320.0000   -5.89999
69360.0000   -4.54381
69400.0000   -5.41877
69440.0000   -5.49388
69480.0000   -5.23240
69520.0000   -6.01778
69560.0000   -5.97060
69600.0000   -6.24107
69640.0000   -5.93361
69680.0000   -6.50095
69720.0000   -6.12232
69760.0000   -6.20356
69800.0000   -6.59114
69840.0000   -6.10372
69880.0000   -5.46776
69920.0000   -5.42435
69960.0000   -5.25395
70000.0000   -6.35298
70040.0000   -6.14402
70080.0000   -6.03663
70120.0000   -4.86589
70160.0000   -5.61458
70200.0000   -6.10348
70240.0000   -6.27634
70280.0000   -6.37646
70320.0000   -5.42296
70360.0000   -5.37936
70400.0000   -5.96995
70440.0000   -5.95368
70480.0000   -6.07566
70520.0000   -5.50539
70560.0000   -6.46450
70600.0000   -6.05760
70640.0000   -6.35684
70680.0000   -6.37232
70720.0000   -4.84380
70760.0000   -6.13192
70800.0000   -5.67566
70840.0000   -6.23803
70880.0000   -5.99766
70920.0000   -5.82004
70960.0000   -5.73791
71000.0000   -5.03739
71040.0000   -6.28542
71080.0000   -5.80182
71120.0000   -6.19070
71160.0000   -6.04160
71200.0000   -6.06574
71240.0000   -6.02308
71280.0000   -6.13443
71320.0000   -5.19516
71360.0000   -5.89067
71400.0000   -5.43964
71440.0000   -6.12322
71480.0000   -6.83293
71520.0000   -6.84313
71560.0000   -6.77933
71600.0000   -6.56026
71640.0000   -7.17451
71680.0000   -6.74527
71720.0000   -7.16473
71760.0000   -6.66490
71800.0000   -5.52094
71840.0000   -6.43686
71880.0000   -6.16198
71920.0000   -5.04150
71960.0000   -5.27536
72000.0000   -6.00721
72040.0000   -5.94011
72080.0000   -4.96501
72120.0000   -5.20948
72160.0000   -4.80304
72200.0000   -5.26940
72240.0000   -5.38550
72280.0000   -5.28641
72320.0000   -5.23568
72360.0000   -5.37515
72400.0000   -5.06039
72440.0000   -4.55620
72480.0000   -4.91405
72520.0000   -5.48006
72560.0000   -5.90975
72600.0000   -4.58994
72640.0000   -5.16737
72680.0000   -5.30844
72720.0000   -4.87413
72760.0000   -5.18411
72800.0000   -5.35920
72840.0000   -6.07381
72880.0000   -5.99518
72920.0000   -4.44577
72960.0000   -4.27776
73000.0000   -4.33766
73040.0000   -5.48846
73080.0000   -5.06556
73120.0000   -4.81931
73160.0000   -4.61194
73200.0000   -5.24299
73240.0000   -5.66089
73280.0000   -5.22844
73320.0000   -4.60368
73360.0000   -5.44289
73400.0000   -5.63477
73440.0000   -5.04248
73480.0000   -5.19238
73520.0000   -5.18622
73560.0000   -5.44436
73600.0000   -5.03923
73640.0000   -5.16680
73680.0000   -6.01744
73720.0000   -5.20206
73760.0000   -5.25570
73800.0000   -5.35921
73840.0000   -5.25223
73880.0000   -4.80008
73920.0000   -4.48529
73960.0000   -4.98663
74000.0000   -6.12307
74040.0000   -5.87764
74080.0000   -5.88050
74120.0000   -4.81414
74160.0000   -4.92318
74200.0000   -4.88336
74240.0000   -6.26179
74280.0000   -5.12640
74320.0000   -5.82808
74360.0000   -6.32391
74400.0000   -4.79196
74440.0000   -5.24065
74480.0000   -6.05557
74520.0000   -6.16029
74560.0000   -5.43975
74600.0000   -4.63957
74640.0000   -4.40914
74680.0000   -4.56800
74720.0000   -4.97545
74760.0000   -4.76247
74800.0000   -4.69515
74840.0000   -5.30824
74880.0000   -5.79844
74920.0000   -4.74208
74960.0000   -4.10083
75000.0000   -5.40840
75040.0000   -5.76025
75080.0000   -5.69038
75120.0000   -6.23617
75160.0000   -5.93316
75200.0000   -5.66907
75240.0000   -5.63722
75280.0000   -5.68366
75320.0000   -4.81420
75360.0000   -5.19068
75400.0000   -4.76025
75440.0000   -5.33840
75480.0000   -6.54777
75520.0000   -6.40150
75560.0000   -5.83886
75600.0000   -5.60668
75640.0000   -6.00861
75680.0000   -5.54128
75720.0000   -5.22094
75760.0000   -5.72894
75800.0000   -6.65871
75840.0000   -6.16351
75880.0000   -5.50101
75920.0000   -5.94481
75960.0000   -5.55139
76000.0000   -5.21443
76040.0000   -4.78465
76080.0000   -4.94168
76120.0000   -6.49352
76160.0000   -5.87032
76200.0000   -4.57642
76240.0000   -5.82412
76280.0000   -5.91260
76320.0000   -5.96952
76360.0000   -6.36859
76400.0000   -5.42865
76440.0000   -5.02870
76480.0000   -6.11136
76520.0000   -5.86105
76560.0000   -6.45334
76600.0000   -5.53650
76640.0000   -5.58467
76680.0000   -5.53475
76720.0000   -5.81360
76760.0000   -5.90031
76800.0000   -5.65739
76840.0000   -5.01481
76880.0000   -5.09118
76920.0000   -6.12371
76960.0000   -5.34635
77000.0000   -5.89628
77040.0000   -5.36441
77080.0000   -5.31132
77120.0000   -4.30019
77160.0000   -5.38994
77200.0000   -5.93172
77240.0000   -4.85500
77280.0000   -4.88238
77320.0000   -4.80028
77360.0000   -4.62906
77400.0000   -4.99079
77440.0000   -4.83971
77480.0000   -4.19119
77520.0000   -5.53456
77560.0000   -4.83773
77600.0000   -5.49550
77640.0000   -4.75770
77680.0000   -5.09876
77720.0000   -4.86628
77760.0000   -5.86540
77800.0000   -5.36082
77840.0000   -5.65514
77880.0000   -4.78908
77920.0000   -4.47505
77960.0000   -4.00978
78000.0000   -4.68009
78040.0000   -5.47608
78080.0000   -4.99554
78120.0000   -5.62219
78160.0000   -4.63108
78200.0000   -5.50212
78240.0000   -5.46574
78280.0000   -5.84095
78320.0000   -5.61107
78360.0000   -5.67488
78400.0000   -5.88970
78440.0000   -4.79415
78480.0000   -4.81780
78520.0000   -5.67989
78560.0000   -4.76157
78600.0000   -4.43654
78640.0000   -4.06112
78680.0000   -3.98297
78720.0000   -3.62412
78760.0000   -4.58150
78800.0000   -4.14041
78840.0000   -4.45458
78880.0000   -5.46991
78920.0000   -5.00924
78960.0000   -5.17901
79000.0000   -4.42379
79040.0000   -4.56554
79080.0000   -4.38630
79120.0000   -4.21152
79160.0000   -4.61301
79200.0000   -5.10644
79240.0000   -4.42299
79280.0000   -5.27858
79320.0000   -5.83881
79360.0000   -5.20351
79400.0000   -5.03727
79440.0000   -5.26192
79480.0000   -5.39065
79520.0000   -4.36194
79560.0000   -5.21208
79600.0000   -4.83847
79640.0000   -5.97102
79680.0000   -4.89852
79720.0000   -4.05775
79760.0000   -4.43257
79800.0000   -4.28421
79840.0000   -5.12116
79880.0000   -5.54817
79920.0000   -3.70331
79960.0000   -4.41709
80000.0000   -6.44377
80040.0000   -5.77369
80080.0000   -5.78911
80120.0000   -5.18024
80160.0000   -5.34771
80200.0000   -4.83777
80240.0000   -5.49127
80280.0000   -5.41641
80320.0000   -5.44422
80360.0000   -5.59729
80400.0000   -5.19945
80440.0000   -5.44785
80480.0000   -4.89889
80520.0000   -4.94414
80560.0000   -5.61812
80600.0000   -6.10413
80640.0000   -5.29654
80680.0000   -6.41134
80720.0000   -5.83836
80760.0000   -5.01065
80800.0000   -5.66995
80840.0000   -4.69909
80880.0000   -4.66825
80920.0000   -4.98094
80960.0000   -3.84649
81000.0000   -5.18544
81040.0000   -4.94277
81080.0000   -5.86038
81120.0000   -4.65261
81160.0000   -5.08963
81200.0000   -5.12497
81240.0000   -5.36446
81280.0000   -5.64253
81320.0000   -4.29824
81360.0000   -4.75262
81400.0000   -4.48184
81440.0000   -3.88131
81480.0000   -3.78294
81520.0000   -4.05197
81560.0000   -5.05228
81600.0000   -4.57973
81640.0000   -4.28381
81680.0000   -4.16011
81720.0000   -4.24109
81760.0000   -4.27771
81800.0000   -4.35296
81840.0000   -4.41379
81880.0000   -5.19394
81920.0000   -4.86978
81960.0000   -4.76915
82000.0000   -4.36214
82040.0000   -4.35419
82080.0000   -4.33356
82120.0000   -4.27432
82160.0000   -5.02672
82200.0000   -3.98641
82240.0000   -4.59636
82280.0000   -4.46845
82320.0000   -4.13068
82360.0000   -4.29967
82400.0000   -4.90189
82440.0000   -4.76466
82480.0000   -5.64295
82520.0000   -5.75930
82560.0000   -6.32893
82600.0000   -5.91921
82640.0000   -4.23024
82680.0000   -4.74557
82720.0000   -4.34515
82760.0000   -5.05400
82800.0000   -4.82584
82840.0000   -4.40612
82880.0000   -4.77878
82920.0000   -4.93093
82960.0000   -4.88338
83000.0000   -4.30830
83040.0000   -4.78044
83080.0000   -5.27593
83120.0000   -5.73667
83160.0000   -5.56520
83200.0000   -6.06841
83240.0000   -5.68126
83280.0000   -6.17581
83320.0000   -5.50070
83360.0000   -6.22244
83400.0000   -7.46608
83440.0000   -6.43695
83480.0000   -5.15340
83520.0000   -5.07318
83560.0000   -5.43746
83600.0000   -5.84125
83640.0000   -6.00703
83680.0000   -6.68291
83720.0000   -5.97410
83760.0000   -6.12872
83800.0000   -5.80532
83840.0000   -5.44880
83880.0000   -5.62695
83920.0000   -6.15983
83960.0000   -4.55123
84000.0000   -4.91689
84040.0000   -5.77448
84080.0000   -5.76720
84120.0000   -5.65364
84160.0000   -6.20110
84200.0000   -5.82023
84240.0000   -6.30500
84280.0000   -6.24596
84320.0000   -5.52302
84360.0000   -5.12223
84400.0000   -6.73708
84440.0000   -6.56593
84480.0000   -5.80302
84520.0000   -6.22177
84560.0000   -5.96290
84600.0000   -6.05334
84640.0000   -5.39600
84680.0000   -6.33530
84720.0000   -6.69285
84760.0000   -5.23419
84800.0000   -4.94509
84840.0000   -5.60088
84880.0000   -4.22519
84920.0000   -5.45565
84960.0000   -4.89643
85000.0000   -5.98362
85040.0000   -5.90825
85080.0000   -5.36277
85120.0000   -4.56899
85160.0000   -5.99440
85200.0000   -5.16483
85240.0000   -6.33895
85280.0000   -4.92216
85320.0000   -4.98083
85360.0000   -5.43542
85400.0000   -5.19026
85440.0000   -5.34309
85480.0000   -4.81551
85520.0000   -5.31595
85560.0000   -5.42924
85600.0000   -4.53718
85640.0000   -6.06402
85680.0000   -5.35663
85720.0000   -5.12723
85760.0000   -5.23010
85800.0000   -5.33035
85840.0000   -5.16070
85880.0000   -4.60652
85920.0000   -5.45995
85960.0000   -5.38433
86000.0000   -4.67983
86040.0000   -4.82244
86080.0000   -5.08640
86120.0000   -5.64034
86160.0000   -4.75795
86200.0000   -5.07198
86240.0000   -4.63420
86280.0000   -4.34960
86320.0000   -4.36121
86360.0000   -4.95420
86400.0000   -5.24421
86440.0000   -4.38836
86480.0000   -4.46355
86520.0000   -4.59646
86560.0000   -4.03642
86600.0000   -4.99581
86640.0000   -5.09082
86680.0000   -5.09981
86720.0000   -5.77048
86760.0000   -5.43735
86800.0000   -5.19924
86840.0000   -5.79394
86880.0000   -4.94888
86920.0000   -5.66826
86960.0000   -5.00396
87000.0000   -4.10192
87040.0000   -5.10840
87080.0000   -5.39292
87120.0000   -5.18186
87160.0000   -5.20630
87200.0000   -4.44324
87240.0000   -4.96775
87280.0000   -5.71024
87320.0000   -4.77811
87360.0000   -5.46709
87400.0000   -4.81346
87440.0000   -4.97268
87480.0000   -4.97158
87520.0000   -4.93028
87560.0000   -5.30882
87600.0000   -4.40832
87640.0000   -5.39788
87680.0000   -5.41313
87720.0000   -5.46318
87760.0000   -4.59649
87800.0000   -4.35052
87840.0000   -5.25044
87880.0000   -4.77123
87920.0000   -4.23392
87960.0000   -4.50271
88000.0000   -5.12616
88040.0000   -4.70237
88080.0000   -4.28056
88120.0000   -4.73637
88160.0000   -4.12043
88200.0000   -3.88605
88240.0000   -4.65303
88280.0000   -5.22624
88320.0000   -4.10223
88360.0000   -4.89728
88400.0000   -4.63612
88440.0000   -5.13565
88480.0000   -4.48183
88520.0000   -4.59190
88560.0000   -3.58967
88600.0000   -4.61760
88640.0000   -5.11123
88680.0000   -4.17455
88720.0000   -4.60818
88760.0000   -4.29197
88800.0000   -5.02776
88840.0000   -5.39433
88880.0000   -4.92784
88920.0000   -5.15975
88960.0000   -4.83317
89000.0000   -5.00154
89040.0000   -4.91399
89080.0000   -4.76609
89120.0000   -4.78769
89160.0000   -4.62528
89200.0000   -3.89158
89240.0000   -5.13451
89280.0000   -4.55049
89320.0000   -4.88475
89360.0000   -4.45888
89400.0000   -4.82255
89440.0000   -4.19852
89480.0000   -4.67452
89520.0000   -5.50924
89560.0000   -4.95768
89600.0000   -5.40537
89640.0000   -4.88583
89680.0000   -4.41381
89720.0000   -5.29488
89760.0000   -4.17686
89800.0000   -4.13921
89840.0000   -4.82753
89880.0000   -5.37531
89920.0000   -5.13760
89960.0000   -4.59356
90000.0000   -4.93157
90040.0000   -3.80609
90080.0000   -4.42115
90120.0000   -4.87343
90160.0000   -6.22301
90200.0000   -5.34107
90240.0000   -4.32415
90280.0000   -4.55144
90320.0000   -5.22400
90360.0000   -5.01963
90400.0000   -5.11551
90440.0000   -3.72366
90480.0000   -4.81314
90520.0000   -4.10098
90560.0000   -3.93110
90600.0000   -4.43846
90640.0000   -4.94410
90680.0000   -5.72646
90720.0000   -5.42688
90760.0000   -5.47067
90800.0000   -5.15620
90840.0000   -5.62898
90880.0000   -5.20535
90920.0000   -5.12151
90960.0000   -4.02305
91000.0000   -5.18244
91040.0000   -5.14198
91080.0000   -4.80783
91120.0000   -4.79208
91160.0000   -4.97075
91200.0000   -5.22255
91240.0000   -4.31097
91280.0000   -5.46661
91320.0000   -4.91372
91360.0000   -5.08522
91400.0000   -4.72048
91440.0000   -4.26663
91480.0000   -5.57704
91520.0000   -4.59108
91560.0000   -4.94678
91600.0000   -4.87940
91640.0000   -4.79972
91680.0000   -5.18425
91720.0000   -5.85462
91760.0000   -6.11724
91800.0000   -4.67796
91840.0000   -5.03203
91880.0000   -4.55507
91920.0000   -4.70338
91960.0000   -4.88319
92000.0000   -5.38133
92040.0000   -5.34229
92080.0000   -5.17402
92120.0000   -4.15823
92160.0000   -4.71457
92200.0000   -5.40975
92240.0000   -5.06445
92280.0000   -5.79470
92320.0000   -4.47001
92360.0000   -4.86034
92400.0000   -4.88805
92440.0000   -4.30155
92480.0000   -4.55726
92520.0000   -5.18444
92560.0000   -4.10634
92600.0000   -4.84815
92640.0000   -5.34130
92680.0000   -5.25588
92720.0000   -4.79912
92760.0000   -5.39900
92800.0000   -4.42651
92840.0000   -4.12287
92880.0000   -4.94412
92920.0000   -4.42836
92960.0000   -4.87619
93000.0000   -5.04810
93040.0000   -4.99811
93080.0000   -4.24586
93120.0000   -5.83404
93160.0000   -5.47748
93200.0000   -4.95302
93240.0000   -5.29169
93280.0000   -5.53249
93320.0000   -5.56377
93360.0000   -5.74749
93400.0000   -6.08419
93440.0000   -5.91642
93480.0000   -5.45070
93520.0000   -5.49059
93560.0000   -4.81762
93600.0000   -4.97625
93640.0000   -4.96808
93680.0000   -5.41716
93720.0000   -5.84599
93760.0000   -5.29499
93800.0000   -5.16332
93840.0000   -4.93322
93880.0000   -5.04554
93920.0000   -4.94017
93960.0000   -6.31102
94000.0000   -4.61254
94040.0000   -5.77713
94080.0000   -5.14231
94120.0000   -4.50964
94160.0000   -4.90595
94200.0000   -4.74306
94240.0000   -5.26273
94280.0000   -5.40543
94320.0000   -4.92592
94360.0000   -4.21752
94400.0000   -3.76839
94440.0000   -5.08684
94480.0000   -4.82176
94520.0000   -5.04848
94560.0000   -4.55927
94600.0000   -4.88775
94640.0000   -4.23537
94680.0000   -5.28445
94720.0000   -4.70578
94760.0000   -5.52981
94800.0000   -5.08782
94840.0000   -4.91650
94880.0000   -5.29212
94920.0000   -5.62496
94960.0000   -5.70175
95000.0000   -5.91571
95040.0000   -5.84769
95080.0000   -5.64542
95120.0000   -5.79497
95160.0000   -5.03999
95200.0000   -5.17161
95240.0000   -5.21310
95280.0000   -5.37487
95320.0000   -5.69146
95360.0000   -6.13249
95400.0000   -5.81641
95440.0000   -4.90141
95480.0000   -4.67726
95520.0000   -4.86820
95560.0000   -5.82839
95600.0000   -5.76028
95640.0000   -6.01179
95680.0000   -5.79021
95720.0000   -6.07800
95760.0000   -6.07401
95800.0000   -5.73020
95840.0000   -5.04351
95880.0000   -5.66435
95920.0000   -5.35509
95960.0000   -6.19463
96000.0000   -6.09473
96040.0000   -5.04085
96080.0000   -4.94890
96120.0000   -4.74912
96160.0000   -5.41578
96200.0000   -5.82970
96240.0000   -4.11505
96280.0000   -4.29707
96320.0000   -4.22565
96360.0000   -4.49315
96400.0000   -4.73093
96440.0000   -5.47440
96480.0000   -5.34992
96520.0000   -5.99404
96560.0000   -4.87304
96600.0000   -5.05783
96640.0000   -5.25901
96680.0000   -5.06402
96720.0000   -5.61958
96760.0000   -5.99655
96800.0000   -5.04638
96840.0000   -4.80221
96880.0000   -5.06279
96920.0000   -5.51156
96960.0000   -6.69300
97000.0000   -6.77342
97040.0000   -6.49521
97080.0000   -6.13520
97120.0000   -5.75807
97160.0000   -6.35036
97200.0000   -5.86846
97240.0000   -4.99088
97280.0000   -5.70294
97320.0000   -4.92990
97360.0000   -5.20425
97400.0000   -5.28477
97440.0000   -5.38615
97480.0000   -5.94578
97520.0000   -4.42068
97560.0000   -5.37376
97600.0000   -4.33898
97640.0000   -5.59497
97680.0000   -4.89500
97720.0000   -5.26563
97760.0000   -4.81582
97800.0000   -4.41127
97840.0000   -4.32711
97880.0000   -5.44680
97920.0000   -5.32931
97960.0000   -5.62056
98000.0000   -5.17613
98040.0000   -5.21852
98080.0000   -5.32696
98120.0000   -4.92932
98160.0000   -5.62741
98200.0000   -4.93142
98240.0000   -5.28304
98280.0000   -4.34998
98320.0000   -5.75800
98360.0000   -5.66664
98400.0000   -4.76789
98440.0000   -4.60482
98480.0000   -4.54945
98520.0000   -4.97622
98560.0000   -5.16055
98600.0000   -4.69228
98640.0000   -4.53457
98680.0000   -4.90193
98720.0000   -4.62651
98760.0000   -4.31462
98800.0000   -4.28865
98840.0000   -4.72396
98880.0000   -4.58247
98920.0000   -4.48036
98960.0000   -4.48706
99000.0000   -4.43400
99040.0000   -3.48191
99080.0000   -4.19283
99120.0000   -4.81933
99160.0000   -4.65738
99200.0000   -4.26114
99240.0000   -4.03375
99280.0000   -3.48961
99320.0000   -5.25748
99360.0000   -5.33960
99400.0000   -4.62126
99440.0000   -3.66417
99480.0000   -4.82233
99520.0000   -4.56218
99560.0000   -4.59192
99600.0000   -4.66706
99640.0000   -4.16442
99680.0000   -4.98053
99720.0000   -4.54900
99760.0000   -4.16558
99800.0000   -4.46238
99840.0000   -3.55993
99880.0000   -4.55981
99920.0000   -4.25588
99960.0000   -4.06121
100000.0000   -4.49122
100040.0000   -4.42280
100080.0000   -4.29152
100120.0000   -4.33888
100160.0000   -4.71281
100200.0000   -5.49443
100240.0000   -4.11791
100280.0000   -5.95881
100320.0000   -4.60511
100360.0000   -4.89204
100400.0000   -5.13897
100440.0000   -4.63079
100480.0000   -5.23260
100520.0000   -4.81607
100560.0000   -4.43704
100600.0000   -4.48606
100640.0000   -4.57620
100680.0000   -4.10632
100720.0000   -4.25293
100760.0000   -4.55801
100800.0000   -5.26931
100840.0000   -4.19803
100880.0000   -5.11710
100920.0000   -4.77748
100960.0000   -4.91257
101000.0000   -5.54250
101040.0000   -4.68038
101080.0000   -4.91111
101120.0000   -5.10811
101160.0000   -4.00359
101200.0000   -4.34259
101240.0000   -4.52974
101280.0000   -5.32764
101320.0000   -4.80263
101360.0000   -5.05148
101400.0000   -4.10788
101440.0000   -4.01375
101480.0000   -5.55658
101520.0000   -5.94991
101560.0000   -5.34069
101600.0000   -6.19604
101640.0000   -5.08510
101680.0000   -5.43107
101720.0000   -4.64144
101760.0000   -4.58620
101800.0000   -4.44272
101840.0000   -4.78331
101880.0000   -4.35034
101920.0000   -4.84710
101960.0000   -4.94989
102000.0000   -5.82331
102040.0000   -3.91196
102080.0000   -4.74659
102120.0000   -5.32399
102160.0000   -4.76489
102200.0000   -4.96478
102240.0000   -4.34021
102280.0000   -4.47204
102320.0000   -4.79112
102360.0000   -5.04317
102400.0000   -5.06878
102440.0000   -4.89314
102480.0000   -4.93189
102520.0000   -3.72422
102560.0000   -3.78573
102600.0000   -4.57758
102640.0000   -4.59915
102680.0000   -4.90886
102720.0000   -4.19446
102760.0000   -5.10853
102800.0000   -4.25887
102840.0000   -5.42042
102880.0000   -4.78533
102920.0000   -5.38780
102960.0000   -5.56315
103000.0000   -5.45444
103040.0000   -5.87893
103080.0000   -5.20771
103120.0000   -4.50836
103160.0000   -5.24201
103200.0000   -4.82411
103240.0000   -4.71103
103280.0000   -4.23007
103320.0000   -4.33869
103360.0000   -4.64221
103400.0000   -5.15961
103440.0000   -5.44604
103480.0000   -5.41811
103520.0000   -5.36600
103560.0000   -5.20109
103600.0000   -6.02278
103640.0000   -5.48949
103680.0000   -4.99909
103720.0000   -5.20127
103760.0000   -4.89789
103800.0000   -5.38204
103840.0000   -5.50483
103880.0000   -5.55048
103920.0000   -5.28592
103960.0000   -5.47298
104000.0000   -4.94090
104040.0000   -5.53542
104080.0000   -5.45001
104120.0000   -4.90462
104160.0000   -5.74275
104200.0000   -5.40265
104240.0000   -6.06056
104280.0000   -5.76881
104320.0000   -5.61594
104360.0000   -6.15885
104400.0000   -6.13603
104440.0000   -5.24759
104480.0000   -5.32525
104520.0000   -5.84532
104560.0000   -5.04487
104600.0000   -5.19653
104640.0000   -5.63898
104680.0000   -4.86660
104720.0000   -4.99441
104760.0000   -4.89210
104800.0000   -4.85273
104840.0000   -4.39737
104880.0000   -4.14744
104920.0000   -5.23170
104960.0000   -5.45175
105000.0000   -5.48528
105040.0000   -5.55602
105080.0000   -4.46579
105120.0000   -4.22316
105160.0000   -5.17214
105200.0000   -4.31500
105240.0000   -4.66940
105280.0000   -3.89732
105320.0000   -4.04362
105360.0000   -4.68907
105400.0000   -4.60879
105440.0000   -4.43855
105480.0000   -4.62631
105520.0000   -4.60595
105560.0000   -5.40895
105600.0000   -4.58455
105640.0000   -4.64026
105680.0000   -4.69579
105720.0000   -5.20865
105760.0000   -5.19358
105800.0000   -5.54840
105840.0000   -5.44278
105880.0000   -5.12389
105920.0000   -5.07529
105960.0000   -5.05940
106000.0000   -4.51840
106040.0000   -3.95484
106080.0000   -4.05299
106120.0000   -5.74121
106160.0000   -4.87775
106200.0000   -4.52126
106240.0000   -3.99575
106280.0000   -4.21587
106320.0000   -4.47808
106360.0000   -4.02202
106400.0000   -4.30106
106440.0000   -3.79373
106480.0000   -4.90492
106520.0000   -4.71099
106560.0000   -4.55349
106600.0000   -3.74981
106640.0000   -3.70418
106680.0000   -5.11338
106720.0000   -4.71642
106760.0000   -4.84115
106800.0000   -4.92420
106840.0000   -4.86245
106880.0000   -5.13689
106920.0000   -3.83271
106960.0000   -3.62894
107000.0000   -4.09119
107040.0000   -3.59724
107080.0000   -3.80274
107120.0000   -5.33631
107160.0000   -4.33993
107200.0000   -4.25549
107240.0000   -4.64649
107280.0000   -4.88498
107320.0000   -4.92324
107360.0000   -4.18017
107400.0000   -4.45197
107440.0000   -4.81120
107480.0000   -5.18747
107520.0000   -4.53649
107560.0000   -4.17312
107600.0000   -5.77297
107640.0000   -5.34143
107680.0000   -5.80377
107720.0000   -5.44308
107760.0000   -4.62003
107800.0000   -4.21780
107840.0000   -4.96097
107880.0000   -4.99184
107920.0000   -5.09590
107960.0000   -4.95367
108000.0000   -6.02954
108040.0000   -5.73746
108080.0000   -4.35867
108120.0000   -5.07733
108160.0000   -5.82101
108200.0000   -5.66358
108240.0000   -6.26104
108280.0000   -6.42752
108320.0000   -5.98815
108360.0000   -5.09419
108400.0000   -6.27821
108440.0000   -5.00853
108480.0000   -5.14639
108520.0000   -6.11471
108560.0000   -4.85810
108600.0000   -6.34720
108640.0000   -5.51805
108680.0000   -5.23542
108720.0000   -5.69862
108760.0000   -4.93632
108800.0000   -4.84625
108840.0000   -5.47685
108880.0000   -5.49916
108920.0000   -4.42019
108960.0000   -4.31415
109000.0000   -4.70272
109040.0000   -4.26491
109080.0000   -4.70046
109120.0000   -4.22243
109160.0000   -5.07215
109200.0000   -4.71715
109240.0000   -5.18895
109280.0000   -5.26038
109320.0000   -5.72612
109360.0000   -6.35467
109400.0000   -6.39362
109440.0000   -6.25336
109480.0000   -6.11485
109520.0000   -5.34451
109560.0000   -5.17415
109600.0000   -5.32091
109640.0000   -4.92833
109680.0000   -3.83005
109720.0000   -4.23214
109760.0000   -3.41702
109800.0000   -4.32425
109840.0000   -5.22509
109880.0000   -5.21167
109920.0000   -4.66413
109960.0000   -5.77925
110000.0000   -5.36794
110040.0000   -4.48198
110080.0000   -5.14305
110120.0000   -5.56446
110160.0000   -5.67314
110200.0000   -4.73425
110240.0000   -5.28561
110280.0000   -6.08378
110320.0000   -5.13733
110360.0000   -4.53711
110400.0000   -5.00625
110440.0000   -5.23145
110480.0000   -5.20149
110520.0000   -5.11374
110560.0000   -4.57183
110600.0000   -5.84463
110640.0000   -5.65253
110680.0000   -5.44618
110720.0000   -4.75844
110760.0000   -5.35684
110800.0000   -5.32587
110840.0000   -5.84204
110880.0000   -4.28104
110920.0000   -5.12540
110960.0000   -4.83162
111000.0000   -4.93803
111040.0000   -4.82220
111080.0000   -4.93153
111120.0000   -4.51310
111160.0000   -5.38871
111200.0000   -4.80952
111240.0000   -4.86589
111280.0000   -4.50102
111320.0000   -4.47993
111360.0000   -4.59987
111400.0000   -5.24025
111440.0000   -5.73033
111480.0000   -4.81369
111520.0000   -4.90752
111560.0000   -4.87726
111600.0000   -4.11839
111640.0000   -4.78566
111680.0000   -4.56337
111720.0000   -4.14359
111760.0000   -4.57109
111800.0000   -5.41911
111840.0000   -4.63352
111880.0000   -4.25598
111920.0000   -4.94549
111960.0000   -4.95854
112000.0000   -5.32136
112040.0000   -4.41524
112080.0000   -5.17956
112120.0000   -4.76925
112160.0000   -4.46291
112200.0000   -4.65884
112240.0000   -5.34332
112280.0000   -5.05924
112320.0000   -5.44283
112360.0000   -4.37853
112400.0000   -5.19649
112440.0000   -4.67603
112480.0000   -4.04702
112520.0000   -4.58280
112560.0000   -5.17041
112600.0000   -4.50402
112640.0000   -4.30419
112680.0000   -4.24924
112720.0000   -4.72883
112760.0000   -5.85112
112800.0000   -5.87851
112840.0000   -4.27756
112880.0000   -4.72973
112920.0000   -4.51755
112960.0000   -4.17312
113000.0000   -4.85226
113040.0000   -5.01867
113080.0000   -4.42460
113120.0000   -4.88321
113160.0000   -5.80323
113200.0000   -4.79819
113240.0000   -5.28864
113280.0000   -4.65934
113320.0000   -5.11072
113360.0000   -5.04018
113400.0000   -5.15860
113440.0000   -5.19569
113480.0000   -4.58967
113520.0000   -4.85587
113560.0000   -4.02329
113600.0000   -4.49846
113640.0000   -4.60459
113680.0000   -5.04207
113720.0000   -4.97141
113760.0000   -4.44849
113800.0000   -4.52080
113840.0000   -4.09512
113880.0000   -4.58645
113920.0000   -4.65322
113960.0000   -4.01095
114000.0000   -3.08664
114040.0000   -3.73831
114080.0000   -5.18847
114120.0000   -4.48528
114160.0000   -4.43648
114200.0000   -4.81575
114240.0000   -4.44900
114280.0000   -4.58506
114320.0000   -4.08966
114360.0000   -4.80660
114400.0000   -5.21840
114440.0000   -4.82752
114480.0000   -5.41888
114520.0000   -5.27116
114560.0000   -4.91224
114600.0000   -4.88015
114640.0000   -4.27382
114680.0000   -4.77717
114720.0000   -5.04593
114760.0000   -4.42028
114800.0000   -4.71369
114840.0000   -4.67148
114880.0000   -5.38963
114920.0000   -5.77180
114960.0000   -4.68633
115000.0000   -5.84568
115040.0000   -4.72368
115080.0000   -4.99900
115120.0000   -4.78171
115160.0000   -6.35910
115200.0000   -5.75297
115240.0000   -5.81117
115280.0000   -5.77110
115320.0000   -4.75272
115360.0000   -5.03633
115400.0000   -5.66266
115440.0000   -6.29997
115480.0000   -6.25602
115520.0000   -4.82211
115560.0000   -5.54892
115600.0000   -5.81275
115640.0000   -5.83070
115680.0000   -4.89946
115720.0000   -5.12935
115760.0000   -5.30126
115800.0000   -5.08499
115840.0000   -5.29370
115880.0000   -4.24566
115920.0000   -5.10554
115960.0000   -6.13442
116000.0000   -4.41957
116040.0000   -3.92903
116080.0000   -4.43352
116120.0000   -4.59117
116160.0000   -4.68790
116200.0000   -4.40727
116240.0000   -4.45415
116280.0000   -5.03458
116320.0000   -5.59618
116360.0000   -4.85065
116400.0000   -5.80352
116440.0000   -5.30807
116480.0000   -5.41989
116520.0000   -4.69413
116560.0000   -4.97022
116600.0000   -5.05963
116640.0000   -4.32641
116680.0000   -5.58992
116720.0000   -5.02043
116760.0000   -5.36080
116800.0000   -4.83680
116840.0000   -5.20309
116880.0000   -5.62685
116920.0000   -5.40505
116960.0000   -5.47000
117000.0000   -5.59769
117040.0000   -5.81441
117080.0000   -5.92303
117120.0000   -5.35195
117160.0000   -5.74247
117200.0000   -5.38777
117240.0000   -4.86522
117280.0000   -4.85951
117320.0000   -5.17068
117360.0000   -5.37197
117400.0000   -5.43875
117440.0000   -5.30743
117480.0000   -4.75912
117520.0000   -5.69782
117560.0000   -5.43929
117600.0000   -5.33957
117640.0000   -4.58662
117680.0000   -5.61947
117720.0000   -6.11625
117760.0000   -5.24426
117800.0000   -4.56970
117840.0000   -4.89073
117880.0000   -4.07744
117920.0000   -4.75048
117960.0000   -4.58497
118000.0000   -4.65525
118040.0000   -4.00007
118080.0000   -4.46546
118120.0000   -4.83864
118160.0000   -3.97198
118200.0000   -4.85564
118240.0000   -4.74984
118280.0000   -4.26531
118320.0000   -4.87553
118360.0000   -3.86381
118400.0000   -4.92824
118440.0000   -4.71685
118480.0000   -5.02049
118520.0000   -5.61523
118560.0000   -5.48530
118600.0000   -5.06910
118640.0000   -5.04119
118680.0000   -5.06224
118720.0000   -5.10564
118760.0000   -4.78473
118800.0000   -5.46047
118840.0000   -5.48965
118880.0000   -5.28393
118920.0000   -5.15895
118960.0000   -5.22597
119000.0000   -5.31839
119040.0000   -4.95451
119080.0000   -4.61351
119120.0000   -4.79905
119160.0000   -5.40409
119200.0000   -4.84794
119240.0000   -5.33475
119280.0000   -4.55646
119320.0000   -4.96319
119360.0000   -5.18601
119400.0000   -5.53678
119440.0000   -5.36056
119480.0000   -5.56682
119520.0000   -6.23615
119560.0000   -6.59171
119600.0000   -5.85966
119640.0000   -5.68504
119680.0000   -5.47993
119720.0000   -4.94083
119760.0000   -5.50859
119800.0000   -5.14531
119840.0000   -6.11730
119880.0000   -5.71469
119920.0000   -5.39391
119960.0000   -5.15293
120000.0000   -5.29236
120040.0000   -5.45252
120080.0000   -6.10073
120120.0000   -4.93775
120160.0000   -3.86740
120200.0000   -5.26052
120240.0000   -5.50864
120280.0000   -4.63532
120320.0000   -3.84358
120360.0000   -3.93393
120400.0000   -4.64241
120440.0000   -5.63532
120480.0000   -4.55996
120520.0000   -4.98820
120560.0000   -4.81275
120600.0000   -5.78548
120640.0000   -5.30324
120680.0000   -5.44057
120720.0000   -5.25786
120760.0000   -4.58565
120800.0000   -3.96714
120840.0000   -4.56743
120880.0000   -4.55068
120920.0000   -4.33922
120960.0000   -4.27923
121000.0000   -5.59755
121040.0000   -5.48510
121080.0000   -4.68498
121120.0000   -6.09810
121160.0000   -5.93236
121200.0000   -5.68029
121240.0000   -4.66928
121280.0000   -5.34732
121320.0000   -5.37815
121360.0000   -4.94782
121400.0000   -5.47596
121440.0000   -4.79708
121480.0000   -4.59402
121520.0000   -4.64517
121560.0000   -4.67253
121600.0000   -5.28349
121640.0000   -5.44883
121680.0000   -4.73994
121720.0000   -5.02476
121760.0000   -4.98942
121800.0000   -5.08469
121840.0000   -5.09125
121880.0000   -4.99585
121920.0000   -4.55815
121960.0000   -4.93831
122000.0000   -4.47312
122040.0000   -5.40229
122080.0000   -5.21723
122120.0000   -5.10099
122160.0000   -5.99677
122200.0000   -5.02393
122240.0000   -5.21329
122280.0000   -4.63451
122320.0000   -4.41105
122360.0000   -5.13415
122400.0000   -5.61139
122440.0000   -5.05023
122480.0000   -4.52775
122520.0000   -4.30569
122560.0000   -4.76037
122600.0000   -6.60519
122640.0000   -6.00877
122680.0000   -4.95032
122720.0000   -4.73126
122760.0000   -5.04357
122800.0000   -5.24998
122840.0000   -4.95013
122880.0000   -4.91805
122920.0000   -4.18171
122960.0000   -5.13216
123000.0000   -4.83690
123040.0000   -4.78347
123080.0000   -4.91471
123120.0000   -4.92309
123160.0000   -4.62713
123200.0000   -4.71007
123240.0000   -4.84217
123280.0000   -5.68104
123320.0000   -5.54427
123360.0000   -6.52551
123400.0000   -6.23987
123440.0000   -6.48867
123480.0000   -4.73952
123520.0000   -5.05394
123560.0000   -5.36257
123600.0000   -5.56725
123640.0000   -5.16788
123680.0000   -5.39055
123720.0000   -5.00034
123760.0000   -4.68966
123800.0000   -5.28990
123840.0000   -5.25625
123880.0000   -6.10988
123920.0000   -5.67765
123960.0000   -4.50215
124000.0000   -5.22256
124040.0000   -5.50854
124080.0000   -4.78608
124120.0000   -4.31876
124160.0000   -5.19425
124200.0000   -5.55881
124240.0000   -5.11730
124280.0000   -3.99362
124320.0000   -4.35233
124360.0000   -5.25371
124400.0000   -4.94997
124440.0000   -4.50522
124480.0000   -4.86027
124520.0000   -5.39871
124560.0000   -4.99955
124600.0000   -4.22778
124640.0000   -4.38200
124680.0000   -4.36859
124720.0000   -5.89511
124760.0000   -5.31813
124800.0000   -5.93759
124840.0000   -5.60657
124880.0000   -5.50068
124920.0000   -5.58462
124960.0000   -6.98959
125000.0000   -5.45520
125040.0000   -5.01317
125080.0000   -5.10957
125120.0000   -5.11497
125160.0000   -4.71675
125200.0000   -5.63499
125240.0000   -4.85300
125280.0000   -6.40314
125320.0000   -6.39638
125360.0000   -5.04520
125400.0000   -5.38744
125440.0000   -4.65322
125480.0000   -4.24122
125520.0000   -5.04171
125560.0000   -5.13233
125600.0000   -4.61431
125640.0000   -5.07567
125680.0000   -5.60746
125720.0000   -5.30552
125760.0000   -5.60179
125800.0000   -4.84261
125840.0000   -5.15987
125880.0000   -5.19123
125920.0000   -4.99429
125960.0000   -4.10414
126000.0000   -5.20966
126040.0000   -5.08889
126080.0000   -4.70373
126120.0000   -4.91955
126160.0000   -5.19742
126200.0000   -5.51161
126240.0000   -5.00210
126280.0000   -4.75043
126320.0000   -4.40264
126360.0000   -4.35711
126400.0000   -4.76791
126440.0000   -4.30818
126480.0000   -4.68222
126520.0000   -4.15662
126560.0000   -3.91301
126600.0000   -4.39070
126640.0000   -3.63908
126680.0000   -5.01474
126720.0000   -4.59034
126760.0000   -5.25108
126800.0000   -6.02547
126840.0000   -5.34950
126880.0000   -3.85603
126920.0000   -5.03414
126960.0000   -3.89179
127000.0000   -3.60486
127040.0000   -4.11431
127080.0000   -4.65989
127120.0000   -4.06811
127160.0000   -4.46884
127200.0000   -4.70554
127240.0000   -3.71054
127280.0000   -4.16567
127320.0000   -4.19737
127360.0000   -3.80448
127400.0000   -5.57357
127440.0000   -5.38138
127480.0000   -4.86313
127520.0000   -5.08009
127560.0000   -4.87632
127600.0000   -4.45347
127640.0000   -4.16077
127680.0000   -4.45873
127720.0000   -4.95113
127760.0000   -4.90157
127800.0000   -3.97128
127840.0000   -4.66452
127880.0000   -4.83206
127920.0000   -4.89824
127960.0000   -4.81342
128000.0000   -4.37611
128040.0000   -4.78556
128080.0000   -4.62377
128120.0000   -5.07655
128160.0000   -4.33931
128200.0000   -4.06722
128240.0000   -3.95572
128280.0000   -4.15684
128320.0000   -4.49996
128360.0000   -4.75719
128400.0000   -4.09086
128440.0000   -4.82517
128480.0000   -3.95951
128520.0000   -4.86189
128560.0000   -4.90547
128600.0000   -4.56763
128640.0000   -4.88135
128680.0000   -4.97048
128720.0000   -5.89928
128760.0000   -5.26081
128800.0000   -5.20958
128840.0000   -3.89720
128880.0000   -4.79926
128920.0000   -5.32206
128960.0000   -5.05018
129000.0000   -4.93064
129040.0000   -5.49527
129080.0000   -4.43425
129120.0000   -4.77521
129160.0000   -4.35092
129200.0000   -4.61421
129240.0000   -5.48700
129280.0000   -5.02236
129320.0000   -4.25118
129360.0000   -4.73683
129400.0000   -5.74367
129440.0000   -5.78641
129480.0000   -5.30619
129520.0000   -5.03407
129560.0000   -5.14292
129600.0000   -4.64257
129640.0000   -4.80930
129680.0000   -5.13904
129720.0000   -5.52299
129760.0000   -4.49336
129800.0000   -4.76172
129840.0000   -5.49744
129880.0000   -5.34735
129920.0000   -5.27681
129960.0000   -5.19002
130000.0000   -4.99487
130040.0000   -5.62986
130080.0000   -4.52433
130120.0000   -6.46470
130160.0000   -4.88977
130200.0000   -5.36364
130240.0000   -4.32279
130280.0000   -5.69206
130320.0000   -4.74095
130360.0000   -4.90732
130400.0000   -4.39037
130440.0000   -4.14504
130480.0000   -3.81257
130520.0000   -4.62877
130560.0000   -5.35944
130600.0000   -4.56283
130640.0000   -5.00776
130680.0000   -4.50422
130720.0000   -3.97061
130760.0000   -4.25213
130800.0000   -5.11234
130840.0000   -5.11097
130880.0000   -5.78454
130920.0000   -5.16875
130960.0000   -5.64309
131000.0000   -5.06127
131040.0000   -4.16089
131080.0000   -5.08789
131120.0000   -4.58024
131160.0000   -4.02255
131200.0000   -3.97752
131240.0000   -4.21974
131280.0000   -4.83346
131320.0000   -4.74604
131360.0000   -5.54696
131400.0000   -5.49473
131440.0000   -5.17625
131480.0000   -4.38903
131520.0000   -5.41090
131560.0000   -5.17289
131600.0000   -5.32104
131640.0000   -5.45920
131680.0000   -6.70133
131720.0000   -6.05779
131760.0000   -6.35667
131800.0000   -4.73419
131840.0000   -4.86760
131880.0000   -4.58947
131920.0000   -4.82444
131960.0000   -4.67318
132000.0000   -4.57794
132040.0000   -4.98594
132080.0000   -5.47867
132120.0000   -4.71585
132160.0000   -5.28455
132200.0000   -4.07783
132240.0000   -5.45908
132280.0000   -5.30165
132320.0000   -4.57226
132360.0000   -6.07646
132400.0000   -5.31408
132440.0000   -5.15301
132480.0000   -5.48878
132520.0000   -5.60385
132560.0000   -6.64130
132600.0000   -6.12508
132640.0000   -5.28902
132680.0000   -6.21971
132720.0000   -5.85757
132760.0000   -6.16530
132800.0000   -5.93059
132840.0000   -5.53065
132880.0000   -5.51298
132920.0000   -5.08553
132960.0000   -5.72281
133000.0000   -6.00985
133040.0000   -6.00767
133080.0000   -5.19199
133120.0000   -5.03544
133160.0000   -5.19075
133200.0000   -4.43920
133240.0000   -4.67373
133280.0000   -5.28247
133320.0000   -5.27861
133360.0000   -6.03479
133400.0000   -5.55413
133440.0000   -5.52455
133480.0000   -4.68299
133520.0000   -5.27761
133560.0000   -5.01114
133600.0000   -4.61489
133640.0000   -5.03207
133680.0000   -3.75298
133720.0000   -5.85065
133760.0000   -4.98624
133800.0000   -4.69820
133840.0000   -5.36503
133880.0000   -5.26421
133920.0000   -5.43250
133960.0000   -5.90050
134000.0000   -5.90030
134040.0000   -5.17869
134080.0000   -5.05661
134120.0000   -4.90397
134160.0000   -5.80432
134200.0000   -5.50303
134240.0000   -4.85226
134280.0000   -5.14355
134320.0000   -4.59154
134360.0000   -4.61867
134400.0000   -5.03747
134440.0000   -4.83662
134480.0000   -5.88916
134520.0000   -5.01562
134560.0000   -5.72183
134600.0000   -5.51301
134640.0000   -4.57115
134680.0000   -4.65843
134720.0000   -4.95131
134760.0000   -5.62281
134800.0000   -4.00612
134840.0000   -4.66345
134880.0000   -4.66307
134920.0000   -4.96301
134960.0000   -5.46246
135000.0000   -5.59440
135040.0000   -5.80010
135080.0000   -6.67224
135120.0000   -6.28161
135160.0000   -5.85631
135200.0000   -5.99724
135240.0000   -6.61264
135280.0000   -6.09091
135320.0000   -6.29650
135360.0000   -5.53768
135400.0000   -5.32676
135440.0000   -4.66707
135480.0000   -5.62676
135520.0000   -5.04885
135560.0000   -5.74496
135600.0000   -4.77625
135640.0000   -5.19757
135680.0000   -4.91104
135720.0000   -5.15689
135760.0000   -4.58863
135800.0000   -4.81830
135840.0000   -4.27353
135880.0000   -5.29158
135920.0000   -5.05624
135960.0000   -4.91145
136000.0000   -4.87226
136040.0000   -4.35690
136080.0000   -5.41963
136120.0000   -5.13393
136160.0000   -5.18473
136200.0000   -5.37190
136240.0000   -6.48129
136280.0000   -5.18250
136320.0000   -5.61107
136360.0000   -4.79687
136400.0000   -5.09505
136440.0000   -4.25992
136480.0000   -5.67268
136520.0000   -4.87239
136560.0000   -5.43075
136600.0000   -5.06027
136640.0000   -6.08654
136680.0000   -6.38663
136720.0000   -5.51852
136760.0000   -5.88534
136800.0000   -5.81387
136840.0000   -5.98553
136880.0000   -5.54198
136920.0000   -5.55674
136960.0000   -6.84426
137000.0000   -6.24817
137040.0000   -5.69269
137080.0000   -5.78932
137120.0000   -5.82045
137160.0000   -5.15949
137200.0000   -5.86796
137240.0000   -7.64963
137280.0000   -6.33308
137320.0000   -7.42950
137360.0000   -5.36592
137400.0000   -5.57910
137440.0000   -5.71832
137480.0000   -4.94850
137520.0000   -5.19383
137560.0000   -5.95842
137600.0000   -5.85061
137640.0000   -5.23600
137680.0000   -5.13913
137720.0000   -5.62341
137760.0000   -6.32170
137800.0000   -5.51542
137840.0000   -5.78698
137880.0000   -4.96788
137920.0000   -5.44599
137960.0000   -5.15901
138000.0000   -5.68763
138040.0000   -5.08611
138080.0000   -5.27164
138120.0000   -5.65326
138160.0000   -5.91424
138200.0000   -5.51296
138240.0000   -5.64101
138280.0000   -5.28078
138320.0000   -5.10973
138360.0000   -5.39873
138400.0000   -6.02011
138440.0000   -6.30404
138480.0000   -6.20610
138520.0000   -5.86174
138560.0000   -6.42706
138600.0000   -4.52794
138640.0000   -5.29316
138680.0000   -4.91621
138720.0000   -5.99475
138760.0000   -5.79972
138800.0000   -5.60064
138840.0000   -4.86948
138880.0000   -5.43435
138920.0000   -5.50727
138960.0000   -6.37773
139000.0000   -6.12656
139040.0000   -4.85283
139080.0000   -4.57147
139120.0000   -4.80463
139160.0000   -4.65814
139200.0000   -4.88587
139240.0000   -5.00750
139280.0000   -5.10713
139320.0000   -4.61491
139360.0000   -4.96261
139400.0000   -5.09855
139440.0000   -5.18362
139480.0000   -4.92302
139520.0000   -5.03320
139560.0000   -4.41278
139600.0000   -5.33588
139640.0000   -4.68591
139680.0000   -4.68962
139720.0000   -5.33946
139760.0000   -5.38893
139800.0000   -5.60097
139840.0000   -5.55838
139880.0000   -5.32851
139920.0000   -5.86902
139960.0000   -6.14051
140000.0000   -5.22804
140040.0000   -5.03921
140080.0000   -5.74122
140120.0000   -4.96518
140160.0000   -5.51374
140200.0000   -5.65526
140240.0000   -4.91489
140280.0000   -4.86029
140320.0000   -4.87842
140360.0000   -4.70411
140400.0000   -5.21994
140440.0000   -4.81393
140480.0000   -5.56941
140520.0000   -5.29739
140560.0000   -4.32289
140600.0000   -5.01897
140640.0000   -4.41778
140680.0000   -4.80717
140720.0000   -4.89769
140760.0000   -5.40385
140800.0000   -5.06724
140840.0000   -6.09135
140880.0000   -5.37977
140920.0000   -5.44114
140960.0000   -5.41117
141000.0000   -6.31913
141040.0000   -5.20090
141080.0000   -6.28446
141120.0000   -6.27574
141160.0000   -5.79223
141200.0000   -6.09099
141240.0000   -6.01079
141280.0000   -5.85092
141320.0000   -5.96770
141360.0000   -5.67539
141400.0000   -5.56323
141440.0000   -6.36348
141480.0000   -6.01945
141520.0000   -5.52637
141560.0000   -6.32100
141600.0000   -5.45931
141640.0000   -5.38962
141680.0000   -6.64966
141720.0000   -5.39921
141760.0000   -4.89634
141800.0000   -5.60035
141840.0000   -5.40111
141880.0000   -5.52297
141920.0000   -5.39372
141960.0000   -5.61235
142000.0000   -5.35762
142040.0000   -5.25463
142080.0000   -5.28299
142120.0000   -5.40351
142160.0000   -5.58268
142200.0000   -5.27771
142240.0000   -5.35967
142280.0000   -4.49096
142320.0000   -5.67512
142360.0000   -5.85331
142400.0000   -6.18541
142440.0000   -6.04425
142480.0000   -5.87186
142520.0000   -5.00490
142560.0000   -5.33808
142600.0000   -5.05993
142640.0000   -5.12775
142680.0000   -5.19108
142720.0000   -6.39929
142760.0000   -5.23786
142800.0000   -4.58863
142840.0000   -3.79602
142880.0000   -5.32806
142920.0000   -5.07805
142960.0000   -5.02597
143000.0000   -5.92824
143040.0000   -5.69543
143080.0000   -6.28671
143120.0000   -6.13434
143160.0000   -5.77055
143200.0000   -6.36478
143240.0000   -5.98583
143280.0000   -6.12792
143320.0000   -5.47217
143360.0000   -5.03922
143400.0000   -5.77302
143440.0000   -5.36161
143480.0000   -5.39224
143520.0000   -4.63758
143560.0000   -5.14666
143600.0000   -5.06585
143640.0000   -5.32288
143680.0000   -5.73604
143720.0000   -5.38920
143760.0000   -6.54718
143800.0000   -5.67857
143840.0000   -5.17634
143880.0000   -5.40275
143920.0000   -5.78502
143960.0000   -5.57559
144000.0000   -5.82453
144040.0000   -6.26513
144080.0000   -5.09883
144120.0000   -5.26274
144160.0000   -5.35756
144200.0000   -5.03679
144240.0000   -5.54823
144280.0000   -5.73913
144320.0000   -5.56198
144360.0000   -6.39638
144400.0000   -5.27830
144440.0000   -4.86411
144480.0000   -4.92231
144520.0000   -5.56953
144560.0000   -5.14290
144600.0000   -5.27528
144640.0000   -5.00086
144680.0000   -5.53413
144720.0000   -5.35142
144760.0000   -4.99045
144800.0000   -4.40158
144840.0000   -4.94043
144880.0000   -5.12235
144920.0000   -5.24348
144960.0000   -4.68069
145000.0000   -4.60924
145040.0000   -4.86838
145080.0000   -4.60063
145120.0000   -4.71218
145160.0000   -5.32787
145200.0000   -5.41925
145240.0000   -5.33129
145280.0000   -5.41382
145320.0000   -5.16795
145360.0000   -5.66776
145400.0000   -5.59946
145440.0000   -4.60535
145480.0000   -4.56325
145520.0000   -4.29908
145560.0000   -4.33245
145600.0000   -3.70509
145640.0000   -4.85629
145680.0000   -4.98159
145720.0000   -5.40254
145760.0000   -4.71867
145800.0000   -5.71922
145840.0000   -5.25221
145880.0000   -4.45096
145920.0000   -5.14448
145960.0000   -4.72035
146000.0000   -4.43193
146040.0000   -4.53761
146080.0000   -5.23021
146120.0000   -5.74129
146160.0000   -5.86317
146200.0000   -6.18988
146240.0000   -6.30239
146280.0000   -6.34353
146320.0000   -5.67401
146360.0000   -5.38534
146400.0000   -4.71534
146440.0000   -4.72345
146480.0000   -5.39117
146520.0000   -4.89573
146560.0000   -5.32346
146600.0000   -5.15268
146640.0000   -5.87987
146680.0000   -5.66813
146720.0000   -5.60096
146760.0000   -5.98963
146800.0000   -5.88051
146840.0000   -5.38336
146880.0000   -5.67610
146920.0000   -4.93696
146960.0000   -5.31852
147000.0000   -5.08078
147040.0000   -5.71190
147080.0000   -4.74462
147120.0000   -5.41630
147160.0000   -4.03845
147200.0000   -4.45640
147240.0000   -4.61541
147280.0000   -5.59852
147320.0000   -5.34747
147360.0000   -6.18232
147400.0000   -5.45941
147440.0000   -5.34920
147480.0000   -4.99922
147520.0000   -4.77917
147560.0000   -5.90100
147600.0000   -5.72621
147640.0000   -5.21091
147680.0000   -6.29240
147720.0000   -5.63984
147760.0000   -4.84830
147800.0000   -6.03737
147840.0000   -5.91883
147880.0000   -5.20104
147920.0000   -4.27521
147960.0000   -4.40929
148000.0000   -5.31474
148040.0000   -5.02173
148080.0000   -5.43255
148120.0000   -5.16128
148160.0000   -5.09612
148200.0000   -6.14651
148240.0000   -5.40819
148280.0000   -5.47565
148320.0000   -4.73908
148360.0000   -5.10146
148400.0000   -4.91544
148440.0000   -5.50224
148480.0000   -5.05676
148520.0000   -5.59527
148560.0000   -5.25952
148600.0000   -5.24269
148640.0000   -4.92597
148680.0000   -6.21299
148720.0000   -5.29610
148760.0000   -5.62437
148800.0000   -5.44787
148840.0000   -6.12011
148880.0000   -5.02595
148920.0000   -4.33893
148960.0000   -6.14985
149000.0000   -5.97434
149040.0000   -6.19549
149080.0000   -5.65186
149120.0000   -5.04792
149160.0000   -5.51104
149200.0000   -5.82533
149240.0000   -5.94123
149280.0000   -5.41711
149320.0000   -4.73650
149360.0000   -4.13004
149400.0000   -5.87000
149440.0000   -6.21180
149480.0000   -5.87760
149520.0000   -6.05717
149560.0000   -5.95522
149600.0000   -5.99317
149640.0000   -5.96130
149680.0000   -4.83040
149720.0000   -5.96593
149760.0000   -6.17279
149800.0000   -5.88782
149840.0000   -6.23552
149880.0000   -6.35832
149920.0000   -6.45885
149960.0000   -6.12015
150000.0000   -5.78282
150040.0000   -5.95739
150080.0000   -5.54479
150120.0000   -5.46903
150160.0000   -4.92323
150200.0000   -5.96303
150240.0000   -5.45173
150280.0000   -5.90952
150320.0000   -5.64095
150360.0000   -5.31793
150400.0000   -6.52601
150440.0000   -4.71248
150480.0000   -5.37064
150520.0000   -4.90277
150560.0000   -4.10998
150600.0000   -4.18788
150640.0000   -4.61705
150680.0000   -5.23962
150720.0000   -5.14999
150760.0000   -5.33746
150800.0000   -5.51331
150840.0000   -4.84526
150880.0000   -4.84091
150920.0000   -5.41727
150960.0000   -6.34599
151000.0000   -4.92236
151040.0000   -4.99224
151080.0000   -4.80395
151120.0000   -4.97741
151160.0000   -5.75719
151200.0000   -5.39580
151240.0000   -5.85513
151280.0000   -5.01658
151320.0000   -5.01340
151360.0000   -4.36817
151400.0000   -4.84849
151440.0000   -4.88687
151480.0000   -4.50706
151520.0000   -4.77307
151560.0000   -5.56127
151600.0000   -4.78204
151640.0000   -5.19079
151680.0000   -5.24487
151720.0000   -6.21263
151760.0000   -5.29430
151800.0000   -5.07137
151840.0000   -5.15651
151880.0000   -4.42728
151920.0000   -5.16167
151960.0000   -5.51947
152000.0000   -5.18310
152040.0000   -5.70677
152080.0000   -5.15257
152120.0000   -5.28670
152160.0000   -5.69672
152200.0000   -5.39249
152240.0000   -5.49084
152280.0000   -6.13144
152320.0000   -5.80934
152360.0000   -5.52224
152400.0000   -6.50202
152440.0000   -6.06291
152480.0000   -5.75014
152520.0000   -6.46404
152560.0000   -5.50545
152600.0000   -4.53614
152640.0000   -4.67091
152680.0000   -4.99346
152720.0000   -5.70554
152760.0000   -4.52379
152800.0000   -4.29047
152840.0000   -5.42062
152880.0000   -4.60071
152920.0000   -5.02384
152960.0000   -5.93175
153000.0000   -5.15344
153040.0000   -5.52641
153080.0000   -5.41628
153120.0000   -5.56868
153160.0000   -4.91668
153200.0000   -4.38979
153240.0000   -5.10367
153280.0000   -4.90962
153320.0000   -4.97715
153360.0000   -4.90997
153400.0000   -5.50018
153440.0000   -5.80715
153480.0000   -5.39732
153520.0000   -5.27862
153560.0000   -5.24505
153600.0000   -5.91367
153640.0000   -5.17546
153680.0000   -6.43478
153720.0000   -4.89938
153760.0000   -4.67445
153800.0000   -5.35572
153840.0000   -4.67709
153880.0000   -5.34115
153920.0000   -4.83897
153960.0000   -4.56374
154000.0000   -4.84637
154040.0000   -5.14225
154080.0000   -5.04311
154120.0000   -5.83294
154160.0000   -5.61097
154200.0000   -4.96058
154240.0000   -5.06655
154280.0000   -5.01827
154320.0000   -5.13719
154360.0000   -5.27392
154400.0000   -5.01008
154440.0000   -4.76180
154480.0000   -5.09900
154520.0000   -4.70302
154560.0000   -3.65999
154600.0000   -3.64782
154640.0000   -4.59953
154680.0000   -5.45886
154720.0000   -6.24519
154760.0000   -6.11309
154800.0000   -5.78442
154840.0000   -5.76300
154880.0000   -6.71165
154920.0000   -5.08295
154960.0000   -6.19369
155000.0000   -5.90158
155040.0000   -5.91288
155080.0000   -5.89740
155120.0000   -5.75594
155160.0000   -6.34605
155200.0000   -6.24700
155240.0000   -5.66003
155280.0000   -5.02995
155320.0000   -5.90549
155360.0000   -5.59191
155400.0000   -5.44927
155440.0000   -5.27973
155480.0000   -4.28014
155520.0000   -4.58548
155560.0000   -4.78463
155600.0000   -5.68605
155640.0000   -5.26644
155680.0000   -5.47969
155720.0000   -5.92763
155760.0000   -4.81462
155800.0000   -4.62472
155840.0000   -4.89994
155880.0000   -5.66238
155920.0000   -4.94527
155960.0000   -5.22421
156000.0000   -6.00055
156040.0000   -5.81406
156080.0000   -4.94445
156120.0000   -5.84657
156160.0000   -5.29743
156200.0000   -5.44591
156240.0000   -5.11332
156280.0000   -5.56801
156320.0000   -4.78320
156360.0000   -5.23926
156400.0000   -6.31355
156440.0000   -4.91523
156480.0000   -5.01854
156520.0000   -4.26015
156560.0000   -4.76494
156600.0000   -5.42417
156640.0000   -5.09231
156680.0000   -5.07617
156720.0000   -5.46337
156760.0000   -5.16323
156800.0000   -4.49263
156840.0000   -5.59369
156880.0000   -5.35720
156920.0000   -6.01309
156960.0000   -5.05007
157000.0000   -4.23589
157040.0000   -4.90317
157080.0000   -4.69353
157120.0000   -5.25402
157160.0000   -5.66090
157200.0000   -6.38658
157240.0000   -5.37715
157280.0000   -5.18512
157320.0000   -4.31305
157360.0000   -5.06161
157400.0000   -5.97506
157440.0000   -5.50400
157480.0000   -5.44576
157520.0000   -4.73604
157560.0000   -4.65866
157600.0000   -5.63190
157640.0000   -4.63342
157680.0000   -4.49372
157720.0000   -5.12025
157760.0000   -4.77606
157800.0000   -5.61103
157840.0000   -4.79503
157880.0000   -5.88441
157920.0000   -4.84934
157960.0000   -5.49541
158000.0000   -5.87696
158040.0000   -5.56369
158080.0000   -4.89989
158120.0000   -5.06358
158160.0000   -5.88989
158200.0000   -5.20041
158240.0000   -6.22641
158280.0000   -6.01338
158320.0000   -6.44867
158360.0000   -6.10206
158400.0000   -6.37874
158440.0000   -5.31464
158480.0000   -5.75105
158520.0000   -6.43754
158560.0000   -4.46611
158600.0000   -4.82384
158640.0000   -6.39742
158680.0000   -4.28908
158720.0000   -4.73261
158760.0000   -3.73063
158800.0000   -5.66464
158840.0000   -5.52148
158880.0000   -4.51602
158920.0000   -5.69385
158960.0000   -5.34334
159000.0000   -4.94585
159040.0000   -5.86579
159080.0000   -6.02170
159120.0000   -5.02155
159160.0000   -5.14981
159200.0000   -4.73883
159240.0000   -3.69783
159280.0000   -3.89530
159320.0000   -5.15739
159360.0000   -4.19046
159400.0000   -4.94679
159440.0000   -4.73654
159480.0000   -5.51836
159520.0000   -5.91593
159560.0000   -3.76446
159600.0000   -4.78763
159640.0000   -5.88060
159680.0000   -5.26869
159720.0000   -4.39824
159760.0000   -5.37313
159800.0000   -4.70399
159840.0000   -4.30148
159880.0000   -4.09067
159920.0000   -3.89765
159960.0000   -4.47798
160000.0000   -4.22640
160040.0000   -4.51572
160080.0000   -5.16429
160120.0000   -4.75178
160160.0000   -4.02242
160200.0000   -5.30184
160240.0000   -4.77769
160280.0000   -4.97541
160320.0000   -4.84295
160360.0000   -4.41675
160400.0000   -4.25654
160440.0000   -4.07293
160480.0000   -4.31482
160520.0000   -4.61422
160560.0000   -4.90074
160600.0000   -4.27278
160640.0000   -4.85358
160680.0000   -5.24744
160720.0000   -4.64587
160760.0000   -4.43108
160800.0000   -4.13223
160840.0000   -5.05025
160880.0000   -4.41166
160920.0000   -4.40630
160960.0000   -4.70486
161000.0000   -4.11420
161040.0000   -4.91582
161080.0000   -4.31501
161120.0000   -4.51652
161160.0000   -3.31033
161200.0000   -5.15950
161240.0000   -4.14157
161280.0000   -4.02711
161320.0000   -4.03353
161360.0000   -4.14530
161400.0000   -3.50437
161440.0000   -3.26635
161480.0000   -4.50099
161520.0000   -3.30362
161560.0000   -3.27703
161600.0000   -3.31427
161640.0000   -3.44643
161680.0000   -4.57204
161720.0000   -3.21321
161760.0000   -4.05334
161800.0000   -4.16070
161840.0000   -4.19984
161880.0000   -4.76417
161920.0000   -4.63079
161960.0000   -4.14245
162000.0000   -4.18576
162040.0000   -4.90029
162080.0000   -3.98792
162120.0000   -4.42583
162160.0000   -4.62205
162200.0000   -4.84128
162240.0000   -4.73941
162280.0000   -5.12768
162320.0000   -5.24862
162360.0000   -4.23728
162400.0000   -4.66800
162440.0000   -3.76928
162480.0000   -3.83171
162520.0000   -3.21209
162560.0000   -3.22679
162600.0000   -4.06097
162640.0000   -4.95766
162680.0000   -5.52502
162720.0000   -4.43915
162760.0000   -4.81201
162800.0000   -4.74619
162840.0000   -4.03523
162880.0000   -4.83208
162920.0000   -4.66939
162960.0000   -4.53789
163000.0000   -4.32239
163040.0000   -5.16283
163080.0000   -4.94121
163120.0000   -4.68625
163160.0000   -4.37083
163200.0000   -4.68793
163240.0000   -3.83749
163280.0000   -4.06330
163320.0000   -4.65053
163360.0000   -3.79789
163400.0000   -3.18420
163440.0000   -3.67283
163480.0000   -4.09411
163520.0000   -4.12937
163560.0000   -4.18111
163600.0000   -3.84820
163640.0000   -3.93434
163680.0000   -2.98479
163720.0000   -4.61706
163760.0000   -4.22048
163800.0000   -4.25136
163840.0000   -3.61232
163880.0000   -3.82043
163920.0000   -3.82243
163960.0000   -3.17250
164000.0000   -5.36893
164040.0000   -4.70810
164080.0000   -3.79356
164120.0000   -4.91281
164160.0000   -4.15808
164200.0000   -4.17311
164240.0000   -3.66873
164280.0000   -4.78511
164320.0000   -4.08268
164360.0000   -4.80945
164400.0000   -4.39437
164440.0000   -4.00223
164480.0000   -4.86047
164520.0000   -4.04159
164560.0000   -3.62900
164600.0000   -2.94103
164640.0000   -3.26032
164680.0000   -2.99540
164720.0000   -2.94251
164760.0000   -3.93458
164800.0000   -4.46147
164840.0000   -3.76322
164880.0000   -5.25447
164920.0000   -4.72162
164960.0000   -4.24972
165000.0000   -3.21939
165040.0000   -3.71218
165080.0000   -3.96368
165120.0000   -4.09534
165160.0000   -3.80087
165200.0000   -3.94252
165240.0000   -3.55973
165280.0000   -3.96719
165320.0000   -4.07718
165360.0000   -3.60543
165400.0000   -4.25629
165440.0000   -3.71224
165480.0000   -3.95437
165520.0000   -3.68633
165560.0000   -3.76173
165600.0000   -3.19773
165640.0000   -3.13345
165680.0000   -2.40424
165720.0000   -3.88785
165760.0000   -4.62997
165800.0000   -3.08863
165840.0000   -3.83482
165880.0000   -2.58176
165920.0000   -3.10096
165960.0000   -3.32141
166000.0000   -2.73507
166040.0000   -2.76405
166080.0000   -3.84295
166120.0000   -3.38618
166160.0000   -3.77723
166200.0000   -4.76004
166240.0000   -4.97860
166280.0000   -4.96131
166320.0000   -4.08613
166360.0000   -4.26907
166400.0000   -4.68524
166440.0000   -4.52389
166480.0000   -4.41993
166520.0000   -4.51664
166560.0000   -4.79034
166600.0000   -4.92245
166640.0000   -4.54696
166680.0000   -4.72768
166720.0000   -4.26868
166760.0000   -5.19365
166800.0000   -4.80438
166840.0000   -4.79832
166880.0000   -3.94184
166920.0000   -4.32745
166960.0000   -3.85044
167000.0000   -4.55175
167040.0000   -4.34054
167080.0000   -3.57168
167120.0000   -5.12655
167160.0000   -3.98995
167200.0000   -3.81040
167240.0000   -3.96977
167280.0000   -4.17280
167320.0000   -5.09556
167360.0000   -4.88343
167400.0000   -3.78930
167440.0000   -3.80838
167480.0000   -3.92991
167520.0000   -3.79024
167560.0000   -4.94846
167600.0000   -3.61673
167640.0000   -2.82341
167680.0000   -3.80889
167720.0000   -3.54715
167760.0000   -3.37498
167800.0000   -4.14895
167840.0000   -4.51981
167880.0000   -3.09542
167920.0000   -3.75243
167960.0000   -3.10840
168000.0000   -3.22159
168040.0000   -3.22844
168080.0000   -4.19908
168120.0000   -3.19726
168160.0000   -3.62448
168200.0000   -4.16225
168240.0000   -4.49498
168280.0000   -3.60886
168320.0000   -4.43298
168360.0000   -4.77870
168400.0000   -4.77361
168440.0000   -4.51145
168480.0000   -3.92790
168520.0000   -4.21486
168560.0000   -3.82684
168600.0000   -3.46849
168640.0000   -4.92741
168680.0000   -3.89726
168720.0000   -4.45567
168760.0000   -4.88272
168800.0000   -4.15816
168840.0000   -4.21794
168880.0000   -4.08861
168920.0000   -4.46856
168960.0000   -5.11765
169000.0000   -4.37686
169040.0000   -4.55505
169080.0000   -4.15738
169120.0000   -4.60737
169160.0000   -5.00170
169200.0000   -4.02216
169240.0000   -4.93849
169280.0000   -4.22450
169320.0000   -4.40115
169360.0000   -5.17008
169400.0000   -3.98005
169440.0000   -4.47052
169480.0000   -4.13540
169520.0000   -3.42212
169560.0000   -3.69925
169600.0000   -4.44569
169640.0000   -4.27522
169680.0000   -4.13779
169720.0000   -3.77337
169760.0000   -3.97626
169800.0000   -5.23026
169840.0000   -4.96381
169880.0000   -4.23128
169920.0000   -4.36319
169960.0000   -3.81654
170000.0000   -4.17487
170040.0000   -4.10594
170080.0000   -4.53932
170120.0000   -4.50025
170160.0000   -4.86385
170200.0000   -4.15257
170240.0000   -3.88329
170280.0000   -4.08140
170320.0000   -4.52077
170360.0000   -4.10268
170400.0000   -4.63809
170440.0000   -4.42245
170480.0000   -4.01802
170520.0000   -4.34931
170560.0000   -4.30911
170600.0000   -4.51801
170640.0000   -4.69593
170680.0000   -3.97460
170720.0000   -4.12419
170760.0000   -3.14634
170800.0000   -4.13059
170840.0000   -4.14348
170880.0000   -4.66173
170920.0000   -4.49238
170960.0000   -4.34786
171000.0000   -3.97121
171040.0000   -4.11091
171080.0000   -4.07753
171120.0000   -4.78645
171160.0000   -4.47500
171200.0000   -4.85263
171240.0000   -4.82398
171280.0000   -4.68507
171320.0000   -4.87272
171360.0000   -5.29110
171400.0000   -5.21489
171440.0000   -4.37116
171480.0000   -4.64764
171520.0000   -4.32835
171560.0000   -4.93063
171600.0000   -5.09944
171640.0000   -3.45091
171680.0000   -3.00613
171720.0000   -2.97576
171760.0000   -3.24948
171800.0000   -3.50009
171840.0000   -4.41537
171880.0000   -4.49429
171920.0000   -6.00255
171960.0000   -5.40456
172000.0000   -5.21168
172040.0000   -5.04809
172080.0000   -4.51465
172120.0000   -4.52704
172160.0000   -4.57464
172200.0000   -4.64502
172240.0000   -4.64681
172280.0000   -4.11587
172320.0000   -4.28855
172360.0000   -4.76371
172400.0000   -3.87767
172440.0000   -3.82836
172480.0000   -5.03154
172520.0000   -4.34594
172560.0000   -5.58052
172600.0000   -4.28300
172640.0000   -3.85658
172680.0000   -4.82537
172720.0000   -4.27769
172760.0000   -5.07640
172800.0000   -4.92077
172840.0000   -4.28115
172880.0000   -4.27530
172920.0000   -4.84110
172960.0000   -4.86625
173000.0000   -4.33723
173040.0000   -3.98880
173080.0000   -3.60944
173120.0000   -5.35403
173160.0000   -4.48823
173200.0000   -4.44094
173240.0000   -5.23369
173280.0000   -4.77344
173320.0000   -4.34411
173360.0000   -4.12493
173400.0000   -4.91823
173440.0000   -4.73233
173480.0000   -5.18041
173520.0000   -4.28675
173560.0000   -4.91718
173600.0000   -4.70706
173640.0000   -4.87702
173680.0000   -5.84285
173720.0000   -4.48038
173760.0000   -4.87111
173800.0000   -4.64052
173840.0000   -4.05844
173880.0000   -4.22640
173920.0000   -4.42546
173960.0000   -4.34648
174000.0000   -4.21603
174040.0000   -4.65901
174080.0000   -4.44329
174120.0000   -4.86324
174160.0000   -5.01057
174200.0000   -4.79900
174240.0000   -4.33493
174280.0000   -3.92515
174320.0000   -4.47979
174360.0000   -4.01672
174400.0000   -4.62190
174440.0000   -3.57225
174480.0000   -4.90103
174520.0000   -4.07353
174560.0000   -4.52935
174600.0000   -3.82417
174640.0000   -3.80071
174680.0000   -4.09297
174720.0000   -3.80539
174760.0000   -4.48021
174800.0000   -4.18981
174840.0000   -4.33777
174880.0000   -4.82750
174920.0000   -3.69711
174960.0000   -4.07763
175000.0000   -4.47266
175040.0000   -4.11778
175080.0000   -3.81023
175120.0000   -3.62312
175160.0000   -3.50580
175200.0000   -3.36703
175240.0000   -3.56357
175280.0000   -3.33152
175320.0000   -3.72385
175360.0000   -3.68868
175400.0000   -3.20811
175440.0000   -3.77861
175480.0000   -3.86674
175520.0000   -4.17017
175560.0000   -3.40303
175600.0000   -4.09686
175640.0000   -3.94606
175680.0000   -3.80425
175720.0000   -3.16220
175760.0000   -3.83644
175800.0000   -3.64987
175840.0000   -4.37336
175880.0000   -3.80833
175920.0000   -4.38840
175960.0000   -4.09536
176000.0000   -3.53842
176040.0000   -3.73783
176080.0000   -3.90131
176120.0000   -4.45659
176160.0000   -4.41919
176200.0000   -3.78747
176240.0000   -4.90359
176280.0000   -4.11177
176320.0000   -4.88177
176360.0000   -4.73186
176400.0000   -4.09754
176440.0000   -4.19956
176480.0000   -4.25278
176520.0000   -4.88524
176560.0000   -4.05271
176600.0000   -4.03870
176640.0000   -4.15503
176680.0000   -4.44027
176720.0000   -3.76628
176760.0000   -4.15228
176800.0000   -4.06651
176840.0000   -4.08818
176880.0000   -4.07802
176920.0000   -4.27450
176960.0000   -3.59909
177000.0000   -3.73264
177040.0000   -4.36910
177080.0000   -4.45043
177120.0000   -4.03436
177160.0000   -4.32970
177200.0000   -3.43629
177240.0000   -3.88719
177280.0000   -4.64708
177320.0000   -4.40949
177360.0000   -4.64885
177400.0000   -4.30599
177440.0000   -3.92205
177480.0000   -2.69665
177520.0000   -3.69196
177560.0000   -4.61525
177600.0000   -4.82553
177640.0000   -4.80608
177680.0000   -4.40434
177720.0000   -4.52190
177760.0000   -4.64750
177800.0000   -3.38439
177840.0000   -3.72962
177880.0000   -3.66745
177920.0000   -4.21428
177960.0000   -3.67995
178000.0000   -3.43215
178040.0000   -4.69470
178080.0000   -4.09484
178120.0000   -3.45284
178160.0000   -3.70696
178200.0000   -2.74242
178240.0000   -4.11495
178280.0000   -3.52309
178320.0000   -4.47441
178360.0000   -3.99078
178400.0000   -3.80087
178440.0000   -3.88228
178480.0000   -4.32134
178520.0000   -3.84607
178560.0000   -3.06617
178600.0000   -3.25140
178640.0000   -4.49318
178680.0000   -4.29632
178720.0000   -4.19014
178760.0000   -4.02915
178800.0000   -4.39960
178840.0000   -4.90622
178880.0000   -4.10176
178920.0000   -4.01912
178960.0000   -4.29350
179000.0000   -4.15756
179040.0000   -3.40917
179080.0000   -3.47383
179120.0000   -3.44867
179160.0000   -4.03889
179200.0000   -3.67412
179240.0000   -3.72400
179280.0000   -3.34257
179320.0000   -4.51803
179360.0000   -4.75530
179400.0000   -4.56642
179440.0000   -3.92221
179480.0000   -3.55627
179520.0000   -3.86860
179560.0000   -4.02117
179600.0000   -4.51676
179640.0000   -4.07704
179680.0000   -4.65108
179720.0000   -3.64512
179760.0000   -4.27913
179800.0000   -4.47773
179840.0000   -5.05507
179880.0000   -4.76303
179920.0000   -3.89924
179960.0000   -4.04899
180000.0000   -4.67712
180040.0000   -5.21026
180080.0000   -5.15746
180120.0000   -5.14012
180160.0000   -4.71668
180200.0000   -5.47308
180240.0000   -5.29481
180280.0000   -4.40944
180320.0000   -3.65333
180360.0000   -4.76022
180400.0000   -3.88459
180440.0000   -5.05553
180480.0000   -4.64835
180520.0000   -4.58613
180560.0000   -4.65588
180600.0000   -5.22453
180640.0000   -5.93741
180680.0000   -4.40249
180720.0000   -4.56189
180760.0000   -4.16932
180800.0000   -5.01527
180840.0000   -4.87705
180880.0000   -4.22576
180920.0000   -4.07879
180960.0000   -4.57136
181000.0000   -4.55233
181040.0000   -5.33428
181080.0000   -4.27389
181120.0000   -4.80228
181160.0000   -3.93300
181200.0000   -4.32975
181240.0000   -3.65131
181280.0000   -3.19781
181320.0000   -3.48108
181360.0000   -4.01024
181400.0000   -4.62236
181440.0000   -4.50131
181480.0000   -3.86104
181520.0000   -4.30314
181560.0000   -5.13420
181600.0000   -4.37117
181640.0000   -4.25768
181680.0000   -3.90181
181720.0000   -3.46773
181760.0000   -4.46684
181800.0000   -4.14460
181840.0000   -5.17851
181880.0000   -4.91734
181920.0000   -5.99893
181960.0000   -5.02091
182000.0000   -4.91809
182040.0000   -4.12464
182080.0000   -3.88293
182120.0000   -4.81375
182160.0000   -4.46880
182200.0000   -4.41771
182240.0000   -4.18924
182280.0000   -4.18498
182320.0000   -3.57228
182360.0000   -3.90940
182400.0000   -3.63061
182440.0000   -3.65974
182480.0000   -4.67132
182520.0000   -5.13862
182560.0000   -4.78561
182600.0000   -4.78188
182640.0000   -4.81274
182680.0000   -4.45942
182720.0000   -4.61874
182760.0000   -3.70492
182800.0000   -4.46092
182840.0000   -3.74827
182880.0000   -5.62902
182920.0000   -5.16690
182960.0000   -5.48263
183000.0000   -4.95217
183040.0000   -3.42396
183080.0000   -3.93489
183120.0000   -4.14360
183160.0000   -4.60331
183200.0000   -4.55935
183240.0000   -3.94446
183280.0000   -4.20633
183320.0000   -3.84131
183360.0000   -4.83261
183400.0000   -4.38347
183440.0000   -4.76866
183480.0000   -5.26875
183520.0000   -4.70690
183560.0000   -5.60387
183600.0000   -4.61728
183640.0000   -4.81840
183680.0000   -6.00879
183720.0000   -5.59845
183760.0000   -5.62336
183800.0000   -5.08955
183840.0000   -3.86911
183880.0000   -4.54549
183920.0000   -4.69702
183960.0000   -5.10594
184000.0000   -4.36195
184040.0000   -4.64709
184080.0000   -4.78861
184120.0000   -4.93043
184160.0000   -4.56906
184200.0000   -4.93680
184240.0000   -5.14193
184280.0000   -5.17798
184320.0000   -4.08056
184360.0000   -3.91002
184400.0000   -5.00308
184440.0000   -4.98570
184480.0000   -4.97828
184520.0000   -5.34172
184560.0000   -5.64309
184600.0000   -5.05377
184640.0000   -4.10780
184680.0000   -5.76689
184720.0000   -5.05182
184760.0000   -4.34954
184800.0000   -4.54920
184840.0000   -4.73159
184880.0000   -4.72995
184920.0000   -4.92672
184960.0000   -4.52501
185000.0000   -4.78268
185040.0000   -4.22245
185080.0000   -4.44736
185120.0000   -4.39926
185160.0000   -5.14737
185200.0000   -4.86245
185240.0000   -4.96222
185280.0000   -4.35728
185320.0000   -5.57300
185360.0000   -5.31311
185400.0000   -4.50021
185440.0000   -4.64898
185480.0000   -4.00195
185520.0000   -4.48553
185560.0000   -4.50971
185600.0000   -4.38173
185640.0000   -4.25248
185680.0000   -3.74343
185720.0000   -4.06881
185760.0000   -4.06921
185800.0000   -5.62415
185840.0000   -4.79304
185880.0000   -5.59712
185920.0000   -4.99406
185960.0000   -4.26857
186000.0000   -4.03378
186040.0000   -4.34424
186080.0000   -4.92935
186120.0000   -4.60511
186160.0000   -5.24941
186200.0000   -5.11655
186240.0000   -5.62448
186280.0000   -5.53720
186320.0000   -5.07497
186360.0000   -4.49674
186400.0000   -4.70740
186440.0000   -5.52000
186480.0000   -4.58415
186520.0000   -4.46697
186560.0000   -3.44220
186600.0000   -4.00977
186640.0000   -3.62441
186680.0000   -4.57802
186720.0000   -5.92670
186760.0000   -5.34112
186800.0000   -5.80727
186840.0000   -5.47595
186880.0000   -4.81297
186920.0000   -3.97636
186960.0000   -4.44730
187000.0000   -4.35209
187040.0000   -4.73279
187080.0000   -3.78904
187120.0000   -4.52372
187160.0000   -5.56081
187200.0000   -5.27768
187240.0000   -4.08401
187280.0000   -3.78732
187320.0000   -4.02835
187360.0000   -4.71117
187400.0000   -4.17306
187440.0000   -5.31384
187480.0000   -5.56422
187520.0000   -5.42298
187560.0000   -5.02812
187600.0000   -4.44961
187640.0000   -4.36508
187680.0000   -4.79611
187720.0000   -5.30717
187760.0000   -5.03475
187800.0000   -4.44659
187840.0000   -5.81601
187880.0000   -4.91159
187920.0000   -5.88608
187960.0000   -4.89287
188000.0000   -5.38275
188040.0000   -5.22260
188080.0000   -5.39188
188120.0000   -5.70320
188160.0000   -5.57765
188200.0000   -4.33977
188240.0000   -4.44196
188280.0000   -5.01502
188320.0000   -4.44094
188360.0000   -3.83769
188400.0000   -4.63699
188440.0000   -3.82346
188480.0000   -4.17426
188520.0000   -4.80431
188560.0000   -4.32112
188600.0000   -3.90274
188640.0000   -3.71289
188680.0000   -3.85470
188720.0000   -3.29836
188760.0000   -3.69665
188800.0000   -4.34247
188840.0000   -4.17018
188880.0000   -3.96438
188920.0000   -4.46083
188960.0000   -4.79428
189000.0000   -4.66301
189040.0000   -4.26779
189080.0000   -5.27255
189120.0000   -4.31028
189160.0000   -3.62615
189200.0000   -4.12248
189240.0000   -3.43317
189280.0000   -4.35459
189320.0000   -4.37932
189360.0000   -3.80145
189400.0000   -4.22230
189440.0000   -4.76910
189480.0000   -4.76909
189520.0000   -4.12783
189560.0000   -4.02168
189600.0000   -3.88301
189640.0000   -4.36716
189680.0000   -5.27098
189720.0000   -3.92872
189760.0000   -3.94654
189800.0000   -3.97582
189840.0000   -3.69225
189880.0000   -3.38680
189920.0000   -3.30665
189960.0000   -3.66138
190000.0000   -2.33852
190040.0000   -2.89326
190080.0000   -2.17544
190120.0000   -1.44091
190160.0000   -3.65881
190200.0000   -2.73213
190240.0000   -3.10575
190280.0000   -3.11606
190320.0000   -3.47605
190360.0000   -4.10202
190400.0000   -3.97474
190440.0000   -4.88712
190480.0000   -4.01775
190520.0000   -3.36653
190560.0000   -2.62585
190600.0000   -3.00747
190640.0000   -4.10552
190680.0000   -4.40150
190720.0000   -4.70550
190760.0000   -4.05788
190800.0000   -4.60274
190840.0000   -4.09144
190880.0000   -4.60486
190920.0000   -5.38019
190960.0000   -6.08860
191000.0000   -5.49566
191040.0000   -4.92966
191080.0000   -4.36411
191120.0000   -4.52211
191160.0000   -3.79734
191200.0000   -3.99838
191240.0000   -3.99214
191280.0000   -4.50750
191320.0000   -4.46025
191360.0000   -4.86394
191400.0000   -4.48851
191440.0000   -3.42454
191480.0000   -4.21686
191520.0000   -4.06872
191560.0000   -4.07115
191600.0000   -4.57430
191640.0000   -4.05590
191680.0000   -4.33993
191720.0000   -3.71523
191760.0000   -3.97132
191800.0000   -4.25671
191840.0000   -4.53380
191880.0000   -4.50775
191920.0000   -4.48595
191960.0000   -5.53031
192000.0000   -4.27576
192040.0000   -5.12848
192080.0000   -4.43325
192120.0000   -3.52019
192160.0000   -3.67910
192200.0000   -3.67121
192240.0000   -3.91045
192280.0000   -4.32121
192320.0000   -3.85028
192360.0000   -4.60523
192400.0000   -5.07038
192440.0000   -5.46830
192480.0000   -4.94541
192520.0000   -4.24512
192560.0000   -4.09978
192600.0000   -4.77487
192640.0000   -4.44335
192680.0000   -3.86069
192720.0000   -4.05447
192760.0000   -3.80988
192800.0000   -4.60418
192840.0000   -4.34141
192880.0000   -4.46963
192920.0000   -3.03672
192960.0000   -4.14147
193000.0000   -2.37122
193040.0000   -2.68117
193080.0000   -3.82245
193120.0000   -3.30921
193160.0000   -3.47063
193200.0000   -4.51036
193240.0000   -5.90182
193280.0000   -4.48954
193320.0000   -4.47274
193360.0000   -4.17737
193400.0000   -3.43281
193440.0000   -4.31485
193480.0000   -3.37001
193520.0000   -3.73513
193560.0000   -4.01653
193600.0000   -3.98171
193640.0000   -4.86174
193680.0000   -4.70327
193720.0000   -4.35906
193760.0000   -2.76335
193800.0000   -3.99843
193840.0000   -4.20054
193880.0000   -4.17849
193920.0000   -4.34372
193960.0000   -3.94245
194000.0000   -3.24921
194040.0000   -4.16200
194080.0000   -4.11830
194120.0000   -5.56859
194160.0000   -4.31721
194200.0000   -4.56028
194240.0000   -4.07842
194280.0000   -3.95740
194320.0000   -3.26614
194360.0000   -3.48700
194400.0000   -3.88892
194440.0000   -3.98395
194480.0000   -3.42541
194520.0000   -3.57750
194560.0000   -3.08648
194600.0000   -4.19498
194640.0000   -4.23235
194680.0000   -4.19849
194720.0000   -4.34894
194760.0000   -4.56250
194800.0000   -4.42538
194840.0000   -4.33553
194880.0000   -4.57037
194920.0000   -4.33149
194960.0000   -3.72610
195000.0000   -4.51710
195040.0000   -3.92046
195080.0000   -4.17796
195120.0000   -3.28667
195160.0000   -3.98638
195200.0000   -5.03701
195240.0000   -5.04351
195280.0000   -3.67603
195320.0000   -3.73682
195360.0000   -3.51415
195400.0000   -4.30908
195440.0000   -3.85985
195480.0000   -3.99855
195520.0000   -3.74781
195560.0000   -2.98852
195600.0000   -4.18310
195640.0000   -4.18332
195680.0000   -3.66984
195720.0000   -4.33996
195760.0000   -4.72610
195800.0000   -4.41157
195840.0000   -4.76994
195880.0000   -5.27684
195920.0000   -4.52947
195960.0000   -4.90005
196000.0000   -5.18956
196040.0000   -4.66943
196080.0000   -4.24819
196120.0000   -5.35966
196160.0000   -5.98576
196200.0000   -5.59476
196240.0000   -4.80958
196280.0000   -4.10962
196320.0000   -4.68728
196360.0000   -3.39335
196400.0000   -4.56330
196440.0000   -4.46488
196480.0000   -3.77554
196520.0000   -3.99181
196560.0000   -4.28010
196600.0000   -5.07763
196640.0000   -4.34908
196680.0000   -4.52490
196720.0000   -4.87102
196760.0000   -4.36363
196800.0000   -3.69703
196840.0000   -4.48549
196880.0000   -4.01106
196920.0000   -4.59716
196960.0000   -4.11183
197000.0000   -4.21626
197040.0000   -4.12228
197080.0000   -4.59639
197120.0000   -4.49757
197160.0000   -4.19206
197200.0000   -4.75208
197240.0000   -4.40080
197280.0000   -5.08313
197320.0000   -4.85840
197360.0000   -4.12189
197400.0000   -4.34260
197440.0000   -4.36599
197480.0000   -3.36927
197520.0000   -4.08475
197560.0000   -4.10576
197600.0000   -3.82067
197640.0000   -5.01247
197680.0000   -4.10689
197720.0000   -4.36472
197760.0000   -5.21647
197800.0000   -4.78917
197840.0000   -4.41932
197880.0000   -4.85583
197920.0000   -4.09851
197960.0000   -3.84876
198000.0000   -3.52606
198040.0000   -4.25252
198080.0000   -4.89022
198120.0000   -4.60675
198160.0000   -5.44088
198200.0000   -4.77185
198240.0000   -5.54923
198280.0000   -4.96940
198320.0000   -4.96406
198360.0000   -4.84970
198400.0000   -5.65192
198440.0000   -5.35960
198480.0000   -3.91287
198520.0000   -4.55767
198560.0000   -4.30015
198600.0000   -3.62078
198640.0000   -5.24860
198680.0000   -3.75594
198720.0000   -4.68979
198760.0000   -3.76573
198800.0000   -4.15566
198840.0000   -4.16296
198880.0000   -4.54328
198920.0000   -4.55336
198960.0000   -3.71462
199000.0000   -3.92422
199040.0000   -4.02405
199080.0000   -4.25493
199120.0000   -4.16544
199160.0000   -4.14051
199200.0000   -2.92299
199240.0000   -3.93994
199280.0000   -4.44870
199320.0000   -4.06238
199360.0000   -4.40170
199400.0000   -3.28470
199440.0000   -4.43093
199480.0000   -3.87990
199520.0000   -3.67966
199560.0000   -4.84489
199600.0000   -4.32106
199640.0000   -4.62395
199680.0000   -4.67968
199720.0000   -4.70262
199760.0000   -3.58918
199800.0000   -3.94648
199840.0000   -4.34369
199880.0000   -4.36562
199920.0000   -4.82305
199960.0000   -4.22646
200000.0000   -4.66899
200040.0000   -3.90617
200080.0000   -4.71811
200120.0000   -3.71119
200160.0000   -4.77017
200200.0000   -4.57008
200240.0000   -4.44534
200280.0000   -6.08386
200320.0000   -5.03676
200360.0000   -4.62591
200400.0000   -4.54330
200440.0000   -5.02059
200480.0000   -5.11281
200520.0000   -5.01221
200560.0000   -4.75748
200600.0000   -4.87327
200640.0000   -5.90392
200680.0000   -5.14426
200720.0000   -4.42372
200760.0000   -4.17951
200800.0000   -4.99204
200840.0000   -5.56863
200880.0000   -4.94646
200920.0000   -4.04087
200960.0000   -3.85054
201000.0000   -5.14115
201040.0000   -4.48737
201080.0000   -5.51630
201120.0000   -3.86049
201160.0000   -4.83765
201200.0000   -4.35248
201240.0000   -4.00605
201280.0000   -3.76687
201320.0000   -4.29561
201360.0000   -4.63676
201400.0000   -4.18704
201440.0000   -3.96686
201480.0000   -5.02545
201520.0000   -4.05621
201560.0000   -4.28179
201600.0000   -3.85412
201640.0000   -4.33786
201680.0000   -5.13544
201720.0000   -4.90025
201760.0000   -4.35254
201800.0000   -4.33330
201840.0000   -4.59972
201880.0000   -4.71793
201920.0000   -4.17442
201960.0000   -4.61388
202000.0000   -4.57060
202040.0000   -5.51115
202080.0000   -4.08172
202120.0000   -4.70483
202160.0000   -4.10168
202200.0000   -5.07393
202240.0000   -5.05598
202280.0000   -4.29977
202320.0000   -4.57176
202360.0000   -5.56989
202400.0000   -5.23914
202440.0000   -5.04477
202480.0000   -5.31947
202520.0000   -4.95083
202560.0000   -5.73445
202600.0000   -5.18851
202640.0000   -4.56729
202680.0000   -4.78864
202720.0000   -3.52208
202760.0000   -4.20416
202800.0000   -4.17171
202840.0000   -5.29566
202880.0000   -4.72657
202920.0000   -4.30882
202960.0000   -4.16954
203000.0000   -4.98040
203040.0000   -3.89167
203080.0000   -4.42061
203120.0000   -4.18931
203160.0000   -4.40673
203200.0000   -4.52481
203240.0000   -5.13337
203280.0000   -4.62400
203320.0000   -5.04427
203360.0000   -4.24948
203400.0000   -4.27875
203440.0000   -5.00060
203480.0000   -5.04344
203520.0000   -4.24235
203560.0000   -4.07915
203600.0000   -3.64849
203640.0000   -4.40720
203680.0000   -4.66218
203720.0000   -4.26572
203760.0000   -4.06991
203800.0000   -3.91191
203840.0000   -3.98767
203880.0000   -5.17442
203920.0000   -4.59037
203960.0000   -4.87518
204000.0000   -4.32424
204040.0000   -4.98298
204080.0000   -4.03757
204120.0000   -4.34354
204160.0000   -4.73723
204200.0000   -5.27970
204240.0000   -5.17866
204280.0000   -5.15919
204320.0000   -5.88572
204360.0000   -6.02071
204400.0000   -4.78391
204440.0000   -4.58749
204480.0000   -4.44591
204520.0000   -4.67790
204560.0000   -4.41190
204600.0000   -4.79768
204640.0000   -4.82321
204680.0000   -4.84778
204720.0000   -5.51913
204760.0000   -4.95211
204800.0000   -4.68568
204840.0000   -4.63277
204880.0000   -5.19459
204920.0000   -5.18386
204960.0000   -5.56143
205000.0000   -4.79022
205040.0000   -4.99212
205080.0000   -5.22661
205120.0000   -5.54373
205160.0000   -4.43845
205200.0000   -4.19348
205240.0000   -4.44942
205280.0000   -4.12649
205320.0000   -3.86965
205360.0000   -3.79607
205400.0000   -4.13706
205440.0000   -4.03847
205480.0000   -4.41630
205520.0000   -5.59331
205560.0000   -4.80727
205600.0000   -5.15610
205640.0000   -4.50568
205680.0000   -4.50422
205720.0000   -3.93025
205760.0000   -4.36626
205800.0000   -5.49407
205840.0000   -4.78111
205880.0000   -4.99307
205920.0000   -5.37277
205960.0000   -5.05810
206000.0000   -5.12918
206040.0000   -6.30404
206080.0000   -4.84388
206120.0000   -5.29048
206160.0000   -5.56274
206200.0000   -6.26776
206240.0000   -4.42486
206280.0000   -5.15211
206320.0000   -4.55622
206360.0000   -4.45344
206400.0000   -4.72703
206440.0000   -4.62946
206480.0000   -4.93589
206520.0000   -5.06132
206560.0000   -4.42647
206600.0000   -4.22698
206640.0000   -4.73757
206680.0000   -3.94839
206720.0000   -5.06160
206760.0000   -4.37314
206800.0000   -5.24372
206840.0000   -5.44875
206880.0000   -5.94623
206920.0000   -5.40934
206960.0000   -4.69057
207000.0000   -5.30366
207040.0000   -5.82392
207080.0000   -5.63759
207120.0000   -5.88272
207160.0000   -5.12795
207200.0000   -4.30611
207240.0000   -4.98183
207280.0000   -5.46753
207320.0000   -5.13888
207360.0000   -5.03419
207400.0000   -4.75248
207440.0000   -4.71177
207480.0000   -5.33034
207520.0000   -5.31619
207560.0000   -6.09496
207600.0000   -4.87427
207640.0000   -5.88149
207680.0000   -5.02431
207720.0000   -4.77517
207760.0000   -4.16158
207800.0000   -4.91618
207840.0000   -4.79844
207880.0000   -5.02225
207920.0000   -4.55522
207960.0000   -4.57881
208000.0000   -4.95203
208040.0000   -4.85411
208080.0000   -4.73507
208120.0000   -4.23030
208160.0000   -3.21863
208200.0000   -4.48687
208240.0000   -4.05962
208280.0000   -4.57571
208320.0000   -4.64413
208360.0000   -4.41854
208400.0000   -4.60379
208440.0000   -4.99436
208480.0000   -4.69067
208520.0000   -4.61504
208560.0000   -4.26922
208600.0000   -3.93923
208640.0000   -4.51079
208680.0000   -4.60294
208720.0000   -4.76333
208760.0000   -5.05327
208800.0000   -4.05360
208840.0000   -5.60072
208880.0000   -3.84682
208920.0000   -4.65941
208960.0000   -4.92204
209000.0000   -4.86505
209040.0000   -4.21903
209080.0000   -4.81465
209120.0000   -4.64277
209160.0000   -4.92927
209200.0000   -5.04918
209240.0000   -5.48914
209280.0000   -4.67677
209320.0000   -4.21841
209360.0000   -4.15960
209400.0000   -5.23818
209440.0000   -4.96086
209480.0000   -4.95343
209520.0000   -3.86771
209560.0000   -4.94085
209600.0000   -4.77465
209640.0000   -4.95097
209680.0000   -4.04304
209720.0000   -4.91647
209760.0000   -4.13861
209800.0000   -3.92694
209840.0000   -3.67856
209880.0000   -4.18593
209920.0000   -3.20650
209960.0000   -3.08638
210000.0000   -4.05492
210040.0000   -4.28848
210080.0000   -3.81490
210120.0000   -4.13091
210160.0000   -3.60037
210200.0000   -4.44519
210240.0000   -3.85203
210280.0000   -4.11704
210320.0000   -5.42823
210360.0000   -4.68923
210400.0000   -4.19155
210440.0000   -4.75715
210480.0000   -5.73006
210520.0000   -5.13173
210560.0000   -5.22130
210600.0000   -4.61014
210640.0000   -5.07701
210680.0000   -4.36846
210720.0000   -4.53724
210760.0000   -4.47254
210800.0000   -4.17151
210840.0000   -4.79325
210880.0000   -4.07617
210920.0000   -4.11249
210960.0000   -4.95797
211000.0000   -5.20602
211040.0000   -4.96186
211080.0000   -5.14270
211120.0000   -4.42441
211160.0000   -5.01358
211200.0000   -4.83785
211240.0000   -4.23832
211280.0000   -4.33493
211320.0000   -4.47712
211360.0000   -5.61197
211400.0000   -5.70579
211440.0000   -6.72808
211480.0000   -6.22994
211520.0000   -6.00678
211560.0000   -5.65648
211600.0000   -5.13053
211640.0000   -5.85548
211680.0000   -5.73722
211720.0000   -3.91430
211760.0000   -5.00984
211800.0000   -5.25845
211840.0000   -5.29713
211880.0000   -4.62744
211920.0000   -5.06608
211960.0000   -5.04724
212000.0000   -5.26590
212040.0000   -5.35829
212080.0000   -5.67377
212120.0000   -6.08830
212160.0000   -6.31125
212200.0000   -5.42001
212240.0000   -5.13363
212280.0000   -5.23583
212320.0000   -5.07569
212360.0000   -5.92330
212400.0000   -4.67599
212440.0000   -5.67451
212480.0000   -4.57182
212520.0000   -5.15398
212560.0000   -5.86916
212600.0000   -5.04300
212640.0000   -4.84084
212680.0000   -5.00987
212720.0000   -4.87451
212760.0000   -5.46801
212800.0000   -4.73515
212840.0000   -5.00067
212880.0000   -4.99430
212920.0000   -5.09175
212960.0000   -5.64744
213000.0000   -4.76279
213040.0000   -5.00169
213080.0000   -4.41566
213120.0000   -4.59058
213160.0000   -4.12155
213200.0000   -3.81867
213240.0000   -4.58137
213280.0000   -4.11790
213320.0000   -4.98682
213360.0000   -5.44114
213400.0000   -4.42764
213440.0000   -4.59921
213480.0000   -4.45287
213520.0000   -3.58846
213560.0000   -4.52459
213600.0000   -5.17449
213640.0000   -3.86548
213680.0000   -4.79377
213720.0000   -3.73899
213760.0000   -4.01641
213800.0000   -3.99750
213840.0000   -4.30173
213880.0000   -3.86530
213920.0000   -4.85776
213960.0000   -4.21998
214000.0000   -4.81904
214040.0000   -4.66119
214080.0000   -4.11824
214120.0000   -3.84891
214160.0000   -4.45304
214200.0000   -5.05286
214240.0000   -3.90184
214280.0000   -4.59153
214320.0000   -3.75941
214360.0000   -3.94418
214400.0000   -4.67464
214440.0000   -4.98533
214480.0000   -4.71304
214520.0000   -4.87797
214560.0000   -4.67800
214600.0000   -3.83247
214640.0000   -3.89030
214680.0000   -4.57335
214720.0000   -3.42420
214760.0000   -4.63604
214800.0000   -2.88435
214840.0000   -4.33022
214880.0000   -3.31954
214920.0000   -3.34533
214960.0000   -4.04185
215000.0000   -3.73327
215040.0000   -3.94845
215080.0000   -4.13470
215120.0000   -4.65906
215160.0000   -3.97696
215200.0000   -4.37791
215240.0000   -3.93480
215280.0000   -3.34905
215320.0000   -4.01477
215360.0000   -3.80975
215400.0000   -4.37254
215440.0000   -4.10943
215480.0000   -4.26780
215520.0000   -4.58012
215560.0000   -5.10743
215600.0000   -3.64522
215640.0000   -4.20487
215680.0000   -4.69183
215720.0000   -4.24017
215760.0000   -3.87443
215800.0000   -2.58600
215840.0000   -3.56462
215880.0000   -4.63642
215920.0000   -3.72791
215960.0000   -4.27747
216000.0000   -4.21507
216040.0000   -4.66370
216080.0000   -4.45825
216120.0000   -4.59124
216160.0000   -4.68534
216200.0000   -3.88292
216240.0000   -3.93245
216280.0000   -3.96470
216320.0000   -4.60652
216360.0000   -4.97004
216400.0000   -4.85179
216440.0000   -4.14758
216480.0000   -4.39208
216520.0000   -4.47491
216560.0000   -4.82215
216600.0000   -4.68412
216640.0000   -3.58287
216680.0000   -4.00179
216720.0000   -4.19277
216760.0000   -5.35265
216800.0000   -4.76596
216840.0000   -5.26688
216880.0000   -4.52747
216920.0000   -3.28785
216960.0000   -3.36678
217000.0000   -3.01383
217040.0000   -3.56863
217080.0000   -3.97821
217120.0000   -4.12345
217160.0000   -4.54178
217200.0000   -5.19031
217240.0000   -4.07047
217280.0000   -4.31627
217320.0000   -2.77427
217360.0000   -2.68166
217400.0000   -2.63115
217440.0000   -2.40838
217480.0000   -3.33078
217520.0000   -3.33756
217560.0000   -2.14340
217600.0000   -3.13277
217640.0000   -3.61638
217680.0000   -3.52953
217720.0000   -4.48099
217760.0000   -3.39500
217800.0000   -4.30270
217840.0000   -4.61732
217880.0000   -4.71715
217920.0000   -5.03918
217960.0000   -4.88282
218000.0000   -4.59255
218040.0000   -4.12158
218080.0000   -4.35286
218120.0000   -4.37864
218160.0000   -4.85901
218200.0000   -4.82250
218240.0000   -4.82380
218280.0000   -5.04765
218320.0000   -5.21351
218360.0000   -3.47606
218400.0000   -4.47393
218440.0000   -5.02401
218480.0000   -5.17693
218520.0000   -5.05861
218560.0000   -4.24708
218600.0000   -4.56213
218640.0000   -4.73754
218680.0000   -3.40754
218720.0000   -4.99836
218760.0000   -4.59352
218800.0000   -3.69697
218840.0000   -4.69824
218880.0000   -4.58671
218920.0000   -4.89653
218960.0000   -4.83890
219000.0000   -4.77976
219040.0000   -4.78189
219080.0000   -4.50502
219120.0000   -4.44609
219160.0000   -5.09355
219200.0000   -4.31278
219240.0000   -3.64075
219280.0000   -3.39168
219320.0000   -3.37569
219360.0000   -3.95584
219400.0000   -4.35295
219440.0000   -4.90169
219480.0000   -4.17825
219520.0000   -4.22785
219560.0000   -5.03366
219600.0000   -4.35370
219640.0000   -4.64360
219680.0000   -4.26128
219720.0000   -4.51382
219760.0000   -3.70539
219800.0000   -3.90388
219840.0000   -4.16676
219880.0000   -4.26833
219920.0000   -3.94041
219960.0000   -3.84130
220000.0000   -4.08394
220040.0000   -4.84498
220080.0000   -4.31532
220120.0000   -3.57575
220160.0000   -3.31295
220200.0000   -2.86907
220240.0000   -4.01126
220280.0000   -4.45848
220320.0000   -4.19934
220360.0000   -4.21749
220400.0000   -3.64598
220440.0000   -3.29132
220480.0000   -4.08983
220520.0000   -3.23593
220560.0000   -4.59313
220600.0000   -5.05323
220640.0000   -3.83201
220680.0000   -3.12647
220720.0000   -4.29045
220760.0000   -4.58263
220800.0000   -4.58180
220840.0000   -3.70633
220880.0000   -3.91122
220920.0000   -4.00827
220960.0000   -3.77156
221000.0000   -4.08279
221040.0000   -3.75949
221080.0000   -4.57975
221120.0000   -4.31259
221160.0000   -3.08588
221200.0000   -2.65893
221240.0000   -3.50195
221280.0000   -2.93489
221320.0000   -2.96697
221360.0000   -3.18701
221400.0000   -4.20224
221440.0000   -4.11100
221480.0000   -4.21046
221520.0000   -4.63955
221560.0000   -3.47423
221600.0000   -4.00086
221640.0000   -4.04556
221680.0000   -3.74384
221720.0000   -4.67721
221760.0000   -4.34085
221800.0000   -5.11110
221840.0000   -3.74438
221880.0000   -4.04650
221920.0000   -4.06479
221960.0000   -3.39006
222000.0000   -4.30353
222040.0000   -4.07705
222080.0000   -4.09954
222120.0000   -4.46025
222160.0000   -4.74975
222200.0000   -4.07691
222240.0000   -3.86713
222280.0000   -3.79268
222320.0000   -4.22716
222360.0000   -2.72413
222400.0000   -3.75206
222440.0000   -3.65352
222480.0000   -4.02016
222520.0000   -3.74834
222560.0000   -4.27062
222600.0000   -4.41689
222640.0000   -3.33184
222680.0000   -3.45020
222720.0000   -4.11806
222760.0000   -4.58608
222800.0000   -5.33382
222840.0000   -5.52475
222880.0000   -4.35256
222920.0000   -4.42766
222960.0000   -4.59077
223000.0000   -4.31738
223040.0000   -3.63719
223080.0000   -4.71692
223120.0000   -5.51135
223160.0000   -4.72559
223200.0000   -4.78711
223240.0000   -4.25729
223280.0000   -4.74971
223320.0000   -4.14840
223360.0000   -4.41604
223400.0000   -4.39973
223440.0000   -5.28827
223480.0000   -4.57422
223520.0000   -4.27091
223560.0000   -4.34503
223600.0000   -5.03188
223640.0000   -6.07776
223680.0000   -5.00145
223720.0000   -4.68012
223760.0000   -5.03075
223800.0000   -5.13669
223840.0000   -4.32945
223880.0000   -4.89982
223920.0000   -5.03776
223960.0000   -4.42781
224000.0000   -4.87062
224040.0000   -3.92079
224080.0000   -4.27905
224120.0000   -4.58220
224160.0000   -4.56957
224200.0000   -4.19185
224240.0000   -4.42380
224280.0000   -4.36401
224320.0000   -5.05204
224360.0000   -4.75928
224400.0000   -4.57049
224440.0000   -5.19417
224480.0000   -5.47390
224520.0000   -5.64831
224560.0000   -5.52666
224600.0000   -5.56580
224640.0000   -5.10491
224680.0000   -5.53307
224720.0000   -4.68064
224760.0000   -4.63699
224800.0000   -4.33714
224840.0000   -2.48421
224880.0000   -3.68222
224920.0000   -3.26088
224960.0000   -2.60711
225000.0000   -2.71656
225040.0000   -1.86195
225080.0000   -1.84412
225120.0000   -2.57716
225160.0000   -3.23370
225200.0000   -3.92306
225240.0000   -2.26479
225280.0000   -1.11334
225320.0000   -1.75077
225360.0000   -2.21767
225400.0000   -2.08913
225440.0000   -1.50312
225480.0000   -1.95117
225520.0000   -1.07323
225560.0000   -2.07448
225600.0000   -2.98115
225640.0000   -2.41923
225680.0000   -2.13294
225720.0000   -2.34518
225760.0000   -1.80532
225800.0000   -1.92475
225840.0000   -1.06170
225880.0000   -2.69786
225920.0000   -2.26420
225960.0000   -2.19488
226000.0000   -2.26953
226040.0000   -2.23391
226080.0000   -2.54741
226120.0000   -2.86427
226160.0000   -3.04528
226200.0000   -3.28075
226240.0000   -2.63346
226280.0000   -3.33666
226320.0000   -2.69962
226360.0000   -3.20639
226400.0000   -2.52025
226440.0000   -2.44436
226480.0000   -4.05865
226520.0000   -2.55306
226560.0000   -3.87443
226600.0000   -3.31395
226640.0000   -4.28055
226680.0000   -4.23499
226720.0000   -4.48306
226760.0000   -3.62487
226800.0000   -3.96103
226840.0000   -3.69161
226880.0000   -3.16919
226920.0000   -3.42595
226960.0000   -4.32791
227000.0000   -4.60193
227040.0000   -3.13760
227080.0000   -3.83209
227120.0000   -2.81651
227160.0000   -3.53243
227200.0000   -3.27161
227240.0000   -2.51243
227280.0000   -2.54738
227320.0000   -2.06399
227360.0000   -2.62685
227400.0000   -2.37340
227440.0000   -2.48117
227480.0000   -2.84174
227520.0000   -3.30806
227560.0000   -2.18447
227600.0000   -3.29015
227640.0000   -2.56740
227680.0000   -3.14033
227720.0000   -2.98405
227760.0000   -3.22038
227800.0000   -3.20212
227840.0000   -3.03633
227880.0000   -3.51268
227920.0000   -2.87710
227960.0000   -3.83392
228000.0000   -3.58506
228040.0000   -3.98035
228080.0000   -2.90039
228120.0000   -2.98898
228160.0000   -4.22356
228200.0000   -4.10871
228240.0000   -3.12621
228280.0000   -3.98265
228320.0000   -3.14367
228360.0000   -2.86078
228400.0000   -2.45999
228440.0000   -2.71638
228480.0000   -2.19894
228520.0000   -0.93042
228560.0000   -2.85423
228600.0000   -2.08952
228640.0000   -2.90702
228680.0000   -2.98760
228720.0000   -3.30280
228760.0000   -2.44775
228800.0000   -1.40689
228840.0000   -1.74229
228880.0000   -2.41712
228920.0000   -2.67789
228960.0000   -3.33247
229000.0000   -3.54033
229040.0000   -3.08779
229080.0000   -3.02276
229120.0000   -2.82251
229160.0000   -3.70389
229200.0000   -2.46996
229240.0000   -3.24266
229280.0000   -2.32786
229320.0000   -3.37721
229360.0000   -3.35135
229400.0000   -3.58870
229440.0000   -2.28874
229480.0000   -2.87599
229520.0000   -2.54262
229560.0000   -2.98226
229600.0000   -3.44113
229640.0000   -3.44341
229680.0000   -3.53408
229720.0000   -2.53105
229760.0000   -3.72983
229800.0000   -4.05325
229840.0000   -3.19983
229880.0000   -3.51556
229920.0000   -3.19289
229960.0000   -3.71750
230000.0000   -4.66407
230040.0000   -3.69672
230080.0000   -4.99302
230120.0000   -3.97716
230160.0000   -4.17710
230200.0000   -3.74344
230240.0000   -5.27866
230280.0000   -3.36049
230320.0000   -3.91442
230360.0000   -4.42153
230400.0000   -4.37870
230440.0000   -4.12199
230480.0000   -4.68887
230520.0000   -3.89293
230560.0000   -4.24227
230600.0000   -4.17532
230640.0000   -4.36990
230680.0000   -3.00831
230720.0000   -4.30263
230760.0000   -4.36611
230800.0000   -4.19173
230840.0000   -3.79414
230880.0000   -3.56472
230920.0000   -2.99324
230960.0000   -2.80740
231000.0000   -1.65578
231040.0000   -2.31509
231080.0000   -1.32735
231120.0000   -1.10816
231160.0000   -1.23380
231200.0000   -1.88139
231240.0000   -1.93375
231280.0000   -2.23656
231320.0000   -3.56050
231360.0000   -3.61618
231400.0000   -4.40725
231440.0000   -2.75960
231480.0000   -2.97044
231520.0000   -1.63201
231560.0000   -3.34374
231600.0000   -3.33405
231640.0000   -3.40240
231680.0000   -3.13872
231720.0000   -3.87369
231760.0000   -3.75695
231800.0000   -4.39102
231840.0000   -5.30149
231880.0000   -4.70876
231920.0000   -4.70108
231960.0000   -2.78544
232000.0000   -2.77402
232040.0000   -3.95411
232080.0000   -3.58565
232120.0000   -3.49587
232160.0000   -3.79446
232200.0000   -3.43392
232240.0000   -3.21966
232280.0000   -3.89287
232320.0000   -3.80189
232360.0000   -4.20419
232400.0000   -3.00425
232440.0000   -3.33992
232480.0000   -3.06166
232520.0000   -2.47650
232560.0000   -3.15296
232600.0000   -1.76153
232640.0000   -1.59431
232680.0000   -2.03294
232720.0000   -0.77789
232760.0000   -0.85735
232800.0000   -0.55317
232840.0000   -1.44847
232880.0000   -1.91330
232920.0000   -2.23257
232960.0000   -3.05638
233000.0000   -1.92617
233040.0000   -2.48387
233080.0000   -2.27607
233120.0000   -1.66790
233160.0000   -2.60763
233200.0000   -2.32098
233240.0000   -2.92439
233280.0000   -2.92004
233320.0000   -2.56108
233360.0000   -2.22337
233400.0000   -2.03347
233440.0000   -1.51282
233480.0000   -2.37060
233520.0000   -2.31161
233560.0000   -1.97886
233600.0000   -2.40523
233640.0000   -3.28396
233680.0000   -1.82627
233720.0000   -2.60500
233760.0000   -2.81732
233800.0000   -2.74559
233840.0000   -2.48546
233880.0000   -3.40557
233920.0000   -3.32552
233960.0000   -2.85413
234000.0000   -4.23472
234040.0000   -3.47436
234080.0000   -2.83098
234120.0000   -3.11670
234160.0000   -3.81759
234200.0000   -3.10949
234240.0000   -2.59300
234280.0000   -3.40963
234320.0000   -3.25397
234360.0000   -2.24358
234400.0000   -1.69444
234440.0000   -3.17128
234480.0000   -3.10559
234520.0000   -2.55271
234560.0000   -2.31410
234600.0000   -1.95100
234640.0000   -3.07126
234680.0000   -3.30044
234720.0000   -2.89636
234760.0000   -2.24137
234800.0000   -3.01221
234840.0000   -3.00745
234880.0000   -3.74252
234920.0000   -4.01694
234960.0000   -3.66464
235000.0000   -4.29260
235040.0000   -4.38184
235080.0000   -4.71625
235120.0000   -4.84269
235160.0000   -5.53835
235200.0000   -5.45526
235240.0000   -4.42358
235280.0000   -4.68483
235320.0000   -5.02873
235360.0000   -4.91709
235400.0000   -3.99270
235440.0000   -5.15783
235480.0000   -5.30805
235520.0000   -4.73515
235560.0000   -4.75581
235600.0000   -4.47689
235640.0000   -4.71219
235680.0000   -5.35072
235720.0000   -4.95965
235760.0000   -4.81429
235800.0000   -3.89973
235840.0000   -5.82596
235880.0000   -4.34470
235920.0000   -4.29464
235960.0000   -4.59420
236000.0000   -4.12970
236040.0000   -4.47515
236080.0000   -5.15393
236120.0000   -5.46706
236160.0000   -4.94000
236200.0000   -5.02190
236240.0000   -5.02032
236280.0000   -5.14790
236320.0000   -4.62180
236360.0000   -3.95553
236400.0000   -4.87456
236440.0000   -4.82983
236480.0000   -4.77765
236520.0000   -3.69408
236560.0000   -4.59205
236600.0000   -5.16330
236640.0000   -4.07894
236680.0000   -4.31295
236720.0000   -5.22267
236760.0000   -5.41348
236800.0000   -4.82819
236840.0000   -5.42004
236880.0000   -4.89455
236920.0000   -5.17435
236960.0000   -4.90424
237000.0000   -5.21784
237040.0000   -4.96239
237080.0000   -5.43322
237120.0000   -6.10572
237160.0000   -5.02960
237200.0000   -4.79792
237240.0000   -5.20480
237280.0000   -4.04772
237320.0000   -5.17424
237360.0000   -4.16199
237400.0000   -4.61983
237440.0000   -4.66308
237480.0000   -4.11931
237520.0000   -5.31899
237560.0000   -4.53445
237600.0000   -4.90005
237640.0000   -5.24489
237680.0000   -4.99115
237720.0000   -4.16705
237760.0000   -4.34458
237800.0000   -3.81089
237840.0000   -3.51068
237880.0000   -3.87521
237920.0000   -4.26945
237960.0000   -4.85489
238000.0000   -5.38803
238040.0000   -4.98186
238080.0000   -4.63524
238120.0000   -5.21854
238160.0000   -4.76232
238200.0000   -4.72538
238240.0000   -4.06689
238280.0000   -3.99607
238320.0000   -5.28709
238360.0000   -4.11452
238400.0000   -4.01427
238440.0000   -3.98860
238480.0000   -5.69272
238520.0000   -5.37436
238560.0000   -4.19418
238600.0000   -4.74254
238640.0000   -4.98703
238680.0000   -4.45998
238720.0000   -3.82610
238760.0000   -4.96896
238800.0000   -5.39972
238840.0000   -4.44008
238880.0000   -4.62933
238920.0000   -4.51378
238960.0000   -4.75263
239000.0000   -4.65322
239040.0000   -5.35079
239080.0000   -4.78481
239120.0000   -5.33137
239160.0000   -5.23189
239200.0000   -5.75764
239240.0000   -5.62419
239280.0000   -4.91878
239320.0000   -5.70998
239360.0000   -4.95070
239400.0000   -4.56598
239440.0000   -4.54500
239480.0000   -5.09979
239520.0000   -5.10485
239560.0000   -5.46258
239600.0000   -4.91758
239640.0000   -4.21732
239680.0000   -4.99521
239720.0000   -5.34002
239760.0000   -5.59913
239800.0000   -4.69000
239840.0000   -4.95391
239880.0000   -3.78936
239920.0000   -4.10837
239960.0000   -4.21206
240000.0000   -5.18436
240040.0000   -5.18892
240080.0000   -5.26491
240120.0000   -4.83719
240160.0000   -4.15109
240200.0000   -4.08743
240240.0000   -4.05579
240280.0000   -4.65141
240320.0000   -4.52855
240360.0000   -3.82588
240400.0000   -5.44496
240440.0000   -4.04743
240480.0000   -3.68936
240520.0000   -4.35500
240560.0000   -4.84650
240600.0000   -4.56332
240640.0000   -4.38208
240680.0000   -4.34538
240720.0000   -4.60727
240760.0000   -4.32128
240800.0000   -4.39298
240840.0000   -5.27808
240880.0000   -5.08372
240920.0000   -4.54039
240960.0000   -4.55698
241000.0000   -4.50222
241040.0000   -5.07621
241080.0000   -5.08081
241120.0000   -4.80782
241160.0000   -5.77272
241200.0000   -5.01639
241240.0000   -5.22379
241280.0000   -4.79750
241320.0000   -4.59558
241360.0000   -4.89649
241400.0000   -4.92570
241440.0000   -4.45495
241480.0000   -4.18076
241520.0000   -4.71523
241560.0000   -3.92036
241600.0000   -3.98242
241640.0000   -4.20371
241680.0000   -4.94276
241720.0000   -4.55414
241760.0000   -4.25331
241800.0000   -4.40693
241840.0000   -5.25801
241880.0000   -4.54319
241920.0000   -5.03117
241960.0000   -4.29183
242000.0000   -5.55385
242040.0000   -4.90411
242080.0000   -4.49693
242120.0000   -4.51914
242160.0000   -5.61101
242200.0000   -4.73765
242240.0000   -4.79916
242280.0000   -4.36108
242320.0000   -5.02140
242360.0000   -4.90970
242400.0000   -4.61600
242440.0000   -4.79360
242480.0000   -4.92636
242520.0000   -4.56259
242560.0000   -4.91227
242600.0000   -3.90320
242640.0000   -4.50623
242680.0000   -4.65610
242720.0000   -4.11871
242760.0000   -4.38874
242800.0000   -4.13812
242840.0000   -3.54086
242880.0000   -4.70430
242920.0000   -4.53600
242960.0000   -4.61090
243000.0000   -4.56113
243040.0000   -4.43830
243080.0000   -5.37539
243120.0000   -5.48079
243160.0000   -4.19633
243200.0000   -5.56432
243240.0000   -3.93495
243280.0000   -4.41706
243320.0000   -3.84507
243360.0000   -4.56904
243400.0000   -4.82449
243440.0000   -5.05816
243480.0000   -4.75956
243520.0000   -4.34281
243560.0000   -4.45671
243600.0000   -4.31540
243640.0000   -4.55257
243680.0000   -4.65201
243720.0000   -4.59440
243760.0000   -4.50658
243800.0000   -4.34692
243840.0000   -4.29617
243880.0000   -4.46023
243920.0000   -3.67207
243960.0000   -3.77735
244000.0000   -4.75563
244040.0000   -4.66023
244080.0000   -5.17064
244120.0000   -4.41265
244160.0000   -5.31912
244200.0000   -4.86068
244240.0000   -4.87636
244280.0000   -4.40368
244320.0000   -4.32308
244360.0000   -5.54370
244400.0000   -3.92182
244440.0000   -4.76942
244480.0000   -4.49849
244520.0000   -4.77268
244560.0000   -5.78400
244600.0000   -5.17821
244640.0000   -4.62304
244680.0000   -4.51618
244720.0000   -5.42615
244760.0000   -5.19475
244800.0000   -5.23504
244840.0000   -5.34360
244880.0000   -4.77766
244920.0000   -5.32221
244960.0000   -5.41395
245000.0000   -5.22254
245040.0000   -5.40618
245080.0000   -4.72826
245120.0000   -4.33706
245160.0000   -4.33970
245200.0000   -4.29253
245240.0000   -4.68203
245280.0000   -4.39487
245320.0000   -4.24379
245360.0000   -4.78701
245400.0000   -5.25357
245440.0000   -4.07583
245480.0000   -4.65191
245520.0000   -5.59768
245560.0000   -4.34086
245600.0000   -4.91365
245640.0000   -4.23365
245680.0000   -5.49006
245720.0000   -5.46394
245760.0000   -4.77558
245800.0000   -5.08861
245840.0000   -6.04686
245880.0000   -5.50152
245920.0000   -5.48400
245960.0000   -4.90642
246000.0000   -5.79280
246040.0000   -4.42989
246080.0000   -4.62662
246120.0000   -5.40511
246160.0000   -4.71993
246200.0000   -5.42978
246240.0000   -4.36835
246280.0000   -4.35907
246320.0000   -5.85857
246360.0000   -4.70683
246400.0000   -4.44967
246440.0000   -5.35671
246480.0000   -4.98068
246520.0000   -4.39663
246560.0000   -4.64730
246600.0000   -5.10434
246640.0000   -4.55370
246680.0000   -4.69638
246720.0000   -5.46440
246760.0000   -5.93326
246800.0000   -4.84678
246840.0000   -4.42146
246880.0000   -4.70141
246920.0000   -4.92919
246960.0000   -5.43276
247000.0000   -4.85560
247040.0000   -4.75474
247080.0000   -5.32105
247120.0000   -5.08274
247160.0000   -4.75208
247200.0000   -5.04266
247240.0000   -5.09207
247280.0000   -4.73612
247320.0000   -4.76574
247360.0000   -5.09279
247400.0000   -4.69433
247440.0000   -5.03113
247480.0000   -3.95621
247520.0000   -4.17186
247560.0000   -5.35694
247600.0000   -5.03403
247640.0000   -4.24947
247680.0000   -4.40128
247720.0000   -5.52836
247760.0000   -5.40868
247800.0000   -5.68455
247840.0000   -5.64692
247880.0000   -4.83710
247920.0000   -5.33783
247960.0000   -6.05866
248000.0000   -5.81044
248040.0000   -5.33662
248080.0000   -5.34268
248120.0000   -5.19714
248160.0000   -5.79911
248200.0000   -6.00375
248240.0000   -5.65535
248280.0000   -5.06942
248320.0000   -5.33925
248360.0000   -5.14726
248400.0000   -5.70825
248440.0000   -5.42604
248480.0000   -5.41930
248520.0000   -6.08797
248560.0000   -5.22204
248600.0000   -5.10634
248640.0000   -4.81970
248680.0000   -5.58063
248720.0000   -5.64605
248760.0000   -4.83816
248800.0000   -5.65058
248840.0000   -4.28731
248880.0000   -4.06776
248920.0000   -4.67070
248960.0000   -5.13555
249000.0000   -5.22335
249040.0000   -4.27100
249080.0000   -4.15726
249120.0000   -4.80224
249160.0000   -4.58381
249200.0000   -4.52140
249240.0000   -5.20313
249280.0000   -5.19476
249320.0000   -5.34943
249360.0000   -4.54440
249400.0000   -4.79939
249440.0000   -4.71171
249480.0000   -4.54006
249520.0000   -4.85128
249560.0000   -5.65230
249600.0000   -5.43065
249640.0000   -5.49708
249680.0000   -4.35013
249720.0000   -4.11195
249760.0000   -4.97283
249800.0000   -4.33970
249840.0000   -4.03980
249880.0000   -5.15242
249920.0000   -4.48021
249960.0000   -3.98536
250000.0000   -4.61478
250040.0000   -4.98350
250080.0000   -4.72247
250120.0000   -6.48490
250160.0000   -6.04762
250200.0000   -4.36534
250240.0000   -5.50113
250280.0000   -4.76609
250320.0000   -5.52914
250360.0000   -6.31260
250400.0000   -5.17704
250440.0000   -4.82517
250480.0000   -4.25838
250520.0000   -5.43257
250560.0000   -5.69476
250600.0000   -5.31476
250640.0000   -5.23579
250680.0000   -4.80488
250720.0000   -4.88059
250760.0000   -4.81518
250800.0000   -4.98141
250840.0000   -5.99278
250880.0000   -4.94641
250920.0000   -5.07157
250960.0000   -4.81385
251000.0000   -5.66345
251040.0000   -4.92558
251080.0000   -5.58513
251120.0000   -4.60491
251160.0000   -4.11167
251200.0000   -5.29998
251240.0000   -5.49671
251280.0000   -4.76384
251320.0000   -4.23718
251360.0000   -4.17672
251400.0000   -4.58589
251440.0000   -4.72984
251480.0000   -4.75995
251520.0000   -5.37024
251560.0000   -5.43013
251600.0000   -4.75769
251640.0000   -5.52563
251680.0000   -4.46985
251720.0000   -4.93905
251760.0000   -4.80369
251800.0000   -4.82157
251840.0000   -4.73240
251880.0000   -4.88289
251920.0000   -4.82671
251960.0000   -4.33085
252000.0000   -4.76235
252040.0000   -5.24964
252080.0000   -5.59483
252120.0000   -4.92597
252160.0000   -5.93665
252200.0000   -5.43736
252240.0000   -4.97212
252280.0000   -4.78490
252320.0000   -4.72342
252360.0000   -4.75980
252400.0000   -4.64246
252440.0000   -4.42402
252480.0000   -4.54563
252520.0000   -4.50899
252560.0000   -4.15733
252600.0000   -3.65347
252640.0000   -3.80452
252680.0000   -3.90299
252720.0000   -4.21609
252760.0000   -4.32256
252800.0000   -4.47505
252840.0000   -4.90868
252880.0000   -4.91475
252920.0000   -4.92253
252960.0000   -4.64748
253000.0000   -4.04594
253040.0000   -4.66966
253080.0000   -5.22564
253120.0000   -4.12766
253160.0000   -4.39798
253200.0000   -3.99046
253240.0000   -4.09013
253280.0000   -4.33677
253320.0000   -4.57915
253360.0000   -4.98668
253400.0000   -4.42692
253440.0000   -4.10740
253480.0000   -4.24477
253520.0000   -3.78010
253560.0000   -5.59448
253600.0000   -5.18863
253640.0000   -4.02452
253680.0000   -4.84707
253720.0000   -4.79880
253760.0000   -5.16830
253800.0000   -5.87092
253840.0000   -5.34693
253880.0000   -5.12201
253920.0000   -5.18331
253960.0000   -5.78560
254000.0000   -4.73211
254040.0000   -4.51148
254080.0000   -5.87337
254120.0000   -4.61211
254160.0000   -4.46257
254200.0000   -4.91366
254240.0000   -5.02533
254280.0000   -4.13707
254320.0000   -4.59638
254360.0000   -5.66641
254400.0000   -5.09442
254440.0000   -5.08515
254480.0000   -4.82678
254520.0000   -4.36001
254560.0000   -4.20766
254600.0000   -5.20072
254640.0000   -5.14626
254680.0000   -4.73331
254720.0000   -4.96416
254760.0000   -4.76310
254800.0000   -5.04418
254840.0000   -4.93054
254880.0000   -4.90997
254920.0000   -4.94665
254960.0000   -5.57484
255000.0000   -4.96552
255040.0000   -4.84590
255080.0000   -4.76474
255120.0000   -4.74599
255160.0000   -5.22860
255200.0000   -5.67238
255240.0000   -5.06859
255280.0000   -5.01322
255320.0000   -5.16711
255360.0000   -5.11765
255400.0000   -4.94442
255440.0000   -5.07319
255480.0000   -4.59963
255520.0000   -5.66031
255560.0000   -4.00213
255600.0000   -5.10774
255640.0000   -4.52030
255680.0000   -4.38597
255720.0000   -4.58815
255760.0000   -5.00167
255800.0000   -4.57180
255840.0000   -5.12865
255880.0000   -5.10333
255920.0000   -5.23612
255960.0000   -4.46287
256000.0000   -4.89425
256040.0000   -6.00950
256080.0000   -4.33877
256120.0000   -5.26116
256160.0000   -5.39124
256200.0000   -5.47035
256240.0000   -5.61444
256280.0000   -4.53696
256320.0000   -4.81388
256360.0000   -4.98631
256400.0000   -4.16495
256440.0000   -4.45228
256480.0000   -4.87367
256520.0000   -3.77514
256560.0000   -4.80486
256600.0000   -3.74386
256640.0000   -3.60736
256680.0000   -4.52428
256720.0000   -5.16544
256760.0000   -4.78004
256800.0000   -4.73814
256840.0000   -4.61586
256880.0000   -4.86491
256920.0000   -4.43823
256960.0000   -4.36298
257000.0000   -4.24045
257040.0000   -3.61354
257080.0000   -4.69577
257120.0000   -4.85594
257160.0000   -4.33373
257200.0000   -4.18510
257240.0000   -4.66592
257280.0000   -3.92646
257320.0000   -4.85239
257360.0000   -5.16802
257400.0000   -5.14918
257440.0000   -4.35146
257480.0000   -4.63760
257520.0000   -4.51317
257560.0000   -5.82595
257600.0000   -5.57505
257640.0000   -5.68157
257680.0000   -5.33649
257720.0000   -5.40552
257760.0000   -5.63722
257800.0000   -4.54513
257840.0000   -6.15371
257880.0000   -4.52642
257920.0000   -5.22572
257960.0000   -5.05076
258000.0000   -5.49582
258040.0000   -4.42809
258080.0000   -5.50552
258120.0000   -4.69320
258160.0000   -5.31039
258200.0000   -4.44446
258240.0000   -4.39888
258280.0000   -4.75025
258320.0000   -4.90206
258360.0000   -4.69742
258400.0000   -4.78522
258440.0000   -4.80950
258480.0000   -5.89050
258520.0000   -5.87695
258560.0000   -4.51927
258600.0000   -4.20911
258640.0000   -4.09892
258680.0000   -4.93449
258720.0000   -5.01188
258760.0000   -5.34098
258800.0000   -5.19876
258840.0000   -6.06282
258880.0000   -6.58264
258920.0000   -6.43086
258960.0000   -5.01302
259000.0000   -5.82662
259040.0000   -4.96016
259080.0000   -5.13913
259120.0000   -4.63299
259160.0000   -4.70812
259200.0000   -4.71143
259240.0000   -5.29133
259280.0000   -5.10846
259320.0000   -6.03253
259360.0000   -5.57706
259400.0000   -5.78841
259440.0000   -4.12823
259480.0000   -5.29906
259520.0000   -5.00146
259560.0000   -5.01312
259600.0000   -5.29057
259640.0000   -6.01658
259680.0000   -5.22989
259720.0000   -6.09077
259760.0000   -5.84704
259800.0000   -5.48074
259840.0000   -4.53235
259880.0000   -5.66201
259920.0000   -6.21672
259960.0000   -5.56169
260000.0000   -4.98772
260040.0000   -5.44785
260080.0000   -5.58520
260120.0000   -5.51364
260160.0000   -6.12169
260200.0000   -6.06077
260240.0000   -5.91220
260280.0000   -5.68327
260320.0000   -6.15632
260360.0000   -5.51285
260400.0000   -5.65003
260440.0000   -6.21661
260480.0000   -5.48535
260520.0000   -6.57618
260560.0000   -5.72732
260600.0000   -5.83505
260640.0000   -6.11197
260680.0000   -6.29743
260720.0000   -7.07714
260760.0000   -6.15207
260800.0000   -5.71368
260840.0000   -5.80495
260880.0000   -5.75101
260920.0000   -4.72822
260960.0000   -5.12658
261000.0000   -5.24053
261040.0000   -6.13045
261080.0000   -5.73340
261120.0000   -6.10414
261160.0000   -5.93305
261200.0000   -5.74360
261240.0000   -4.80890
261280.0000   -5.85126
261320.0000   -5.00941
261360.0000   -4.93628
261400.0000   -4.43290
261440.0000   -4.77443
261480.0000   -4.91652
261520.0000   -4.91547
261560.0000   -5.40932
261600.0000   -5.25404
261640.0000   -5.49530
261680.0000   -5.59701
261720.0000   -4.60304
261760.0000   -5.98058
261800.0000   -5.70880
261840.0000   -4.29593
261880.0000   -5.06398
261920.0000   -5.33273
261960.0000   -5.12441
262000.0000   -4.57575
262040.0000   -4.49572
262080.0000   -4.98962
262120.0000   -5.79248
262160.0000   -4.64147
262200.0000   -5.45437
262240.0000   -4.41249
262280.0000   -5.30763
262320.0000   -5.23408
262360.0000   -4.43525
262400.0000   -4.97052
262440.0000   -5.65717
262480.0000   -4.96285
262520.0000   -4.66590
262560.0000   -4.78175
262600.0000   -5.13269
262640.0000   -4.85653
262680.0000   -4.03082
262720.0000   -4.63622
262760.0000   -5.58356
262800.0000   -5.07419
262840.0000   -4.95343
262880.0000   -4.76309
262920.0000   -3.79056
262960.0000   -5.27970
263000.0000   -5.10624
263040.0000   -4.86085
263080.0000   -4.89346
263120.0000   -4.40602
263160.0000   -6.19316
263200.0000   -5.83711
263240.0000   -5.63484
263280.0000   -5.32502
263320.0000   -5.95332
263360.0000   -4.28904
263400.0000   -5.36351
263440.0000   -4.87249
263480.0000   -5.09449
263520.0000   -4.84143
263560.0000   -4.17738
263600.0000   -4.15715
263640.0000   -4.61534
263680.0000   -4.93562
263720.0000   -4.76491
263760.0000   -4.52948
263800.0000   -5.23897
263840.0000   -4.80732
263880.0000   -5.48227
263920.0000   -4.52185
263960.0000   -6.04556
264000.0000   -5.34806
264040.0000   -4.84110
264080.0000   -3.85304
264120.0000   -5.92449
264160.0000   -4.67421
264200.0000   -5.22279
264240.0000   -5.32218
264280.0000   -4.99259
264320.0000   -4.82197
264360.0000   -4.86891
264400.0000   -4.55755
264440.0000   -5.25454
264480.0000   -5.03413
264520.0000   -3.93452
264560.0000   -4.09309
264600.0000   -4.59895
264640.0000   -4.87977
264680.0000   -4.74368
264720.0000   -4.72973
264760.0000   -5.26065
264800.0000   -4.72553
264840.0000   -4.75917
264880.0000   -4.57656
264920.0000   -4.74945
264960.0000   -4.90346
265000.0000   -4.74860
265040.0000   -4.19417
265080.0000   -4.13825
265120.0000   -3.89850
265160.0000   -4.10036
265200.0000   -4.36353
265240.0000   -3.89794
265280.0000   -3.97375
265320.0000   -4.32061
265360.0000   -4.23136
265400.0000   -4.51983
265440.0000   -4.45097
265480.0000   -3.99713
265520.0000   -4.36267
265560.0000   -4.83661
265600.0000   -4.16777
265640.0000   -4.10021
265680.0000   -4.90894
265720.0000   -5.00634
265760.0000   -4.84332
265800.0000   -5.62496
265840.0000   -4.88819
265880.0000   -4.86614
265920.0000   -5.46386
265960.0000   -5.20399
266000.0000   -4.56923
266040.0000   -4.17259
266080.0000   -4.58229
266120.0000   -5.20006
266160.0000   -5.24934
266200.0000   -4.96187
266240.0000   -5.30248
266280.0000   -4.40014
266320.0000   -4.67244
266360.0000   -5.01568
266400.0000   -5.33620
266440.0000   -5.33467
266480.0000   -5.37245
266520.0000   -4.95649
266560.0000   -5.21329
266600.0000   -4.60269
266640.0000   -5.34879
266680.0000   -4.77895
266720.0000   -4.32135
266760.0000   -4.88455
266800.0000   -5.08817
266840.0000   -4.96836
266880.0000   -5.31680
266920.0000   -4.22852
266960.0000   -5.29684
267000.0000   -4.63845
267040.0000   -4.84061
267080.0000   -5.33130
267120.0000   -4.33879
267160.0000   -4.37165
267200.0000   -5.01901
267240.0000   -5.35408
267280.0000   -6.47420
267320.0000   -5.51433
267360.0000   -5.12967
267400.0000   -5.82843
267440.0000   -4.45335
267480.0000   -4.37544
267520.0000   -4.20367
267560.0000   -5.11872
267600.0000   -5.45367
267640.0000   -4.78085
267680.0000   -4.82510
267720.0000   -5.53181
267760.0000   -5.91949
267800.0000   -5.56440
267840.0000   -6.20548
267880.0000   -5.96091
267920.0000   -5.28420
267960.0000   -5.84334
268000.0000   -5.83319
268040.0000   -5.14999
268080.0000   -5.59966
268120.0000   -6.30254
268160.0000   -6.67279
268200.0000   -6.05297
268240.0000   -5.96684
268280.0000   -6.15670
268320.0000   -5.03035
268360.0000   -4.38932
268400.0000   -5.70277
268440.0000   -6.02993
268480.0000   -4.23104
268520.0000   -4.90951
268560.0000   -4.50238
268600.0000   -4.34558
268640.0000   -4.55720
268680.0000   -5.23016
268720.0000   -4.95339
268760.0000   -5.00523
268800.0000   -5.48244
268840.0000   -6.25433
268880.0000   -6.89393
268920.0000   -6.42823
268960.0000   -5.43176
269000.0000   -5.69223
269040.0000   -6.33429
269080.0000   -5.83449
269120.0000   -5.79495
269160.0000   -5.71418
269200.0000   -5.92624
269240.0000   -5.44195
269280.0000   -5.30303
269320.0000   -5.59743
269360.0000   -5.53025
269400.0000   -5.70700
269440.0000   -4.35617
269480.0000   -4.07957
269520.0000   -5.23149
269560.0000   -4.95172
269600.0000   -4.84838
269640.0000   -5.10073
269680.0000   -4.71100
269720.0000   -5.14315
269760.0000   -4.97399
269800.0000   -6.32677
269840.0000   -5.42204
269880.0000   -6.04932
269920.0000   -5.48065
269960.0000   -5.06307
270000.0000   -5.62129
270040.0000   -5.16103
270080.0000   -4.62245
270120.0000   -5.23683
270160.0000   -5.11877
270200.0000   -5.83863
270240.0000   -5.53775
270280.0000   -5.51417
270320.0000   -6.74472
270360.0000   -5.18679
270400.0000   -6.52135
270440.0000   -6.65490
270480.0000   -5.01612
270520.0000   -6.06256
270560.0000   -5.73633
270600.0000   -5.67698
270640.0000   -6.47393
270680.0000   -6.22543
270720.0000   -5.81021
270760.0000   -5.21863
270800.0000   -5.45353
270840.0000   -5.50894
270880.0000   -4.73324
270920.0000   -5.11817
270960.0000   -5.61848
271000.0000   -5.69669
271040.0000   -5.36310
271080.0000   -4.99011
271120.0000   -5.58861
271160.0000   -4.45073
271200.0000   -5.86481
271240.0000   -5.44689
271280.0000   -6.14240
271320.0000   -6.35154
271360.0000   -5.78448
271400.0000   -5.30464
271440.0000   -6.02738
271480.0000   -5.41655
271520.0000   -5.14409
271560.0000   -5.46956
271600.0000   -5.33185
271640.0000   -5.65046
271680.0000   -5.60723
271720.0000   -5.72126
271760.0000   -5.75111
271800.0000   -5.49505
271840.0000   -4.99296
271880.0000   -5.59247
271920.0000   -4.87566
271960.0000   -4.74383
272000.0000   -5.68621
272040.0000   -6.16421
272080.0000   -5.98574
272120.0000   -5.52027
272160.0000   -5.53302
272200.0000   -5.45230
272240.0000   -5.49206
272280.0000   -4.98790
272320.0000   -5.80975
272360.0000   -5.41855
272400.0000   -5.20217
272440.0000   -5.33960
272480.0000   -5.46055
272520.0000   -4.58975
272560.0000   -5.82379
272600.0000   -4.34437
272640.0000   -4.52694
272680.0000   -4.77923
272720.0000   -5.10826
272760.0000   -5.21574
272800.0000   -5.48625
272840.0000   -5.38522
272880.0000   -4.98916
272920.0000   -4.35243
272960.0000   -4.87253
273000.0000   -5.24083
273040.0000   -4.60744
273080.0000   -5.45865
273120.0000   -4.36107
273160.0000   -5.52340
273200.0000   -3.67493
273240.0000   -4.79489
273280.0000   -5.55935
273320.0000   -5.64283
273360.0000   -5.06249
273400.0000   -5.34461
273440.0000   -4.64288
273480.0000   -5.38226
273520.0000   -5.41782
273560.0000   -4.72285
273600.0000   -5.22439
273640.0000   -6.03791
273680.0000   -5.70323
273720.0000   -5.39285
273760.0000   -5.70778
273800.0000   -6.41244
273840.0000   -4.76385
273880.0000   -5.42706
273920.0000   -5.57417
273960.0000   -4.71800
274000.0000   -4.42873
274040.0000   -5.52699
274080.0000   -5.21644
274120.0000   -4.87092
274160.0000   -4.91047
274200.0000   -5.40502
274240.0000   -5.00101
274280.0000   -4.88574
274320.0000   -5.00382
274360.0000   -4.50491
274400.0000   -6.35421
274440.0000   -4.78045
274480.0000   -5.49091
274520.0000   -4.33097
274560.0000   -5.00195
274600.0000   -5.57383
274640.0000   -5.69852
274680.0000   -4.55003
274720.0000   -5.57028
274760.0000   -4.26738
274800.0000   -4.04919
274840.0000   -4.37093
274880.0000   -4.94418
274920.0000   -5.08534
274960.0000   -4.21062
275000.0000   -4.84677
275040.0000   -5.37368
275080.0000   -5.77339
275120.0000   -5.06564
275160.0000   -4.94365
275200.0000   -5.12513
275240.0000   -5.85144
275280.0000   -4.49576
275320.0000   -5.43115
275360.0000   -5.11348
275400.0000   -4.77165
275440.0000   -5.55132
275480.0000   -5.80818
275520.0000   -5.22599
275560.0000   -5.69641
275600.0000   -6.04015
275640.0000   -6.33541
275680.0000   -6.83961
275720.0000   -5.42676
275760.0000   -5.04034
275800.0000   -5.09425
275840.0000   -5.16712
275880.0000   -5.36582
275920.0000   -5.49781
275960.0000   -5.58310
276000.0000   -5.05920
276040.0000   -4.94876
276080.0000   -4.56063
276120.0000   -3.55808
276160.0000   -4.35853
276200.0000   -4.06697
276240.0000   -3.76101
276280.0000   -5.01306
276320.0000   -5.26512
276360.0000   -4.72000
276400.0000   -5.10538
276440.0000   -5.54768
276480.0000   -5.56242
276520.0000   -4.51348
276560.0000   -5.60212
276600.0000   -5.29388
276640.0000   -4.54322
276680.0000   -4.90439
276720.0000   -4.90694
276760.0000   -5.25644
276800.0000   -5.21385
276840.0000   -4.84675
276880.0000   -4.81311
276920.0000   -4.72419
276960.0000   -5.26478
277000.0000   -5.21816
277040.0000   -5.88965
277080.0000   -5.30408
277120.0000   -5.62500
277160.0000   -5.51807
277200.0000   -4.85855
277240.0000   -4.68352
277280.0000   -4.71796
277320.0000   -5.37515
277360.0000   -4.53573
277400.0000   -4.02580
277440.0000   -5.35151
277480.0000   -5.25765
277520.0000   -5.35509
277560.0000   -5.83195
277600.0000   -4.36894
277640.0000   -4.82564
277680.0000   -5.05501
277720.0000   -5.25075
277760.0000   -4.60502
277800.0000   -4.81206
277840.0000   -5.63269
277880.0000   -4.47787
277920.0000   -4.99741
277960.0000   -5.79391
278000.0000   -4.74459
278040.0000   -5.05681
278080.0000   -5.38054
278120.0000   -4.81809
278160.0000   -4.45246
278200.0000   -5.00240
278240.0000   -5.59432
278280.0000   -5.48685
278320.0000   -6.05222
278360.0000   -5.77128
278400.0000   -6.01336
278440.0000   -6.21443
278480.0000   -5.44044
278520.0000   -5.77259
278560.0000   -5.11910
278600.0000   -4.97350
278640.0000   -4.85190
278680.0000   -4.53032
278720.0000   -5.17660
278760.0000   -5.39448
278800.0000   -5.29600
278840.0000   -5.33759
278880.0000   -4.86824
278920.0000   -4.69096
278960.0000   -5.39176
279000.0000   -5.10552
279040.0000   -5.82503
279080.0000   -4.89279
279120.0000   -5.39091
279160.0000   -4.37115
279200.0000   -4.79321
279240.0000   -5.93596
279280.0000   -5.16884
279320.0000   -6.15057
279360.0000   -5.93718
279400.0000   -5.52126
279440.0000   -4.88300
279480.0000   -5.17149
279520.0000   -5.58193
279560.0000   -4.69679
279600.0000   -4.27090
279640.0000   -3.84889
279680.0000   -4.54641
279720.0000   -5.10301
279760.0000   -4.60876
279800.0000   -4.38197
279840.0000   -5.52347
279880.0000   -4.90141
279920.0000   -4.65157
279960.0000   -4.97065
280000.0000   -4.36623
280040.0000   -4.86050
280080.0000   -4.80285
280120.0000   -4.50987
280160.0000   -3.82646
280200.0000   -4.20411
280240.0000   -4.70732
280280.0000   -4.69880
280320.0000   -5.23057
280360.0000   -4.01271
280400.0000   -4.94614
280440.0000   -5.32732
280480.0000   -5.11086
280520.0000   -4.74339
280560.0000   -5.50678
280600.0000   -6.33955
280640.0000   -5.16442
280680.0000   -5.69032
280720.0000   -5.06812
280760.0000   -4.54291
280800.0000   -4.33945
280840.0000   -5.29276
280880.0000   -5.63482
280920.0000   -4.97020
280960.0000   -4.66469
281000.0000   -5.10408
281040.0000   -5.23664
281080.0000   -4.70152
281120.0000   -5.42956
281160.0000   -4.78022
281200.0000   -4.65047
281240.0000   -4.81779
281280.0000   -4.99067
281320.0000   -6.05005
281360.0000   -5.17117
281400.0000   -5.98448
281440.0000   -4.35281
281480.0000   -4.61969
281520.0000   -4.81526
281560.0000   -4.81398
281600.0000   -4.74163
281640.0000   -5.32756
281680.0000   -5.98141
281720.0000   -5.71577
281760.0000   -5.67795
281800.0000   -5.20932
281840.0000   -6.18417
281880.0000   -5.26946
281920.0000   -4.98248
281960.0000   -4.63950
282000.0000   -4.87030
282040.0000   -4.84113
282080.0000   -5.81615
282120.0000   -5.12704
282160.0000   -5.12842
282200.0000   -5.84241
282240.0000   -5.08585
282280.0000   -4.79514
282320.0000   -4.79206
282360.0000   -4.93812
282400.0000   -4.51212
282440.0000   -5.05870
282480.0000   -5.37863
282520.0000   -5.18305
282560.0000   -5.01395
282600.0000   -4.91295
282640.0000   -4.22340
282680.0000   -4.81507
282720.0000   -5.35938
282760.0000   -5.40326
282800.0000   -4.42709
282840.0000   -4.67887
282880.0000   -4.06519
282920.0000   -4.50399
282960.0000   -4.24040
283000.0000   -5.01210
283040.0000   -4.84596
283080.0000   -6.36082
283120.0000   -4.81692
283160.0000   -6.66344
283200.0000   -5.92270
283240.0000   -5.41894
283280.0000   -5.85003
283320.0000   -5.43877
283360.0000   -5.10959
283400.0000   -5.30518
283440.0000   -5.06500
283480.0000   -5.63987
283520.0000   -5.51078
283560.0000   -5.51942
283600.0000   -5.11537
283640.0000   -5.36519
283680.0000   -4.46744
283720.0000   -4.95969
283760.0000   -5.91913
283800.0000   -5.00603
283840.0000   -5.34836
283880.0000   -4.98364
283920.0000   -5.19508
283960.0000   -5.71818
284000.0000   -5.50550
284040.0000   -5.62198
284080.0000   -4.66216
284120.0000   -5.19710
284160.0000   -4.10916
284200.0000   -5.22977
284240.0000   -5.15287
284280.0000   -5.08173
284320.0000   -5.34902
284360.0000   -4.71792
284400.0000   -4.24300
284440.0000   -4.26412
284480.0000   -4.20560
284520.0000   -5.71819
284560.0000   -6.30285
284600.0000   -5.49939
284640.0000   -5.71853
284680.0000   -6.07570
284720.0000   -4.84181
284760.0000   -5.55253
284800.0000   -5.08520
284840.0000   -4.46364
284880.0000   -4.41256
284920.0000   -5.32729
284960.0000   -5.18821
285000.0000   -5.71320
285040.0000   -4.92913
285080.0000   -4.31249
285120.0000   -4.25331
285160.0000   -4.80706
285200.0000   -4.48641
285240.0000   -3.42984
285280.0000   -4.55930
285320.0000   -5.58862
285360.0000   -5.30901
285400.0000   -4.50060
285440.0000   -4.08547
285480.0000   -5.18099
285520.0000   -5.21375
285560.0000   -5.11763
285600.0000   -4.80242
285640.0000   -5.70716
285680.0000   -5.51336
285720.0000   -5.24550
285760.0000   -5.50370
285800.0000   -4.70937
285840.0000   -5.57426
285880.0000   -4.88833
285920.0000   -5.22181
285960.0000   -5.17490
286000.0000   -5.00104
286040.0000   -4.69266
286080.0000   -6.35132
286120.0000   -5.92980
286160.0000   -5.76761
286200.0000   -5.42532
286240.0000   -5.96598
286280.0000   -5.68917
286320.0000   -5.07153
286360.0000   -4.91348
286400.0000   -4.86451
286440.0000   -3.86958
286480.0000   -4.12540
286520.0000   -4.85165
286560.0000   -4.66240
286600.0000   -5.19315
286640.0000   -5.13626
286680.0000   -4.89144
286720.0000   -4.52668
286760.0000   -4.17431
286800.0000   -4.56350
286840.0000   -3.81668
286880.0000   -5.34253
286920.0000   -4.96125
286960.0000   -4.93671
287000.0000   -4.06690
287040.0000   -3.95717
287080.0000   -3.78127
287120.0000   -4.30436
287160.0000   -4.24957
287200.0000   -4.75365
287240.0000   -4.74626
287280.0000   -4.56267
287320.0000   -5.31816
287360.0000   -4.26076
287400.0000   -4.86063
287440.0000   -5.08680
287480.0000   -4.86088
287520.0000   -5.34130
287560.0000   -5.65420
287600.0000   -5.54113
287640.0000   -4.90690
287680.0000   -4.69315
287720.0000   -4.75389
287760.0000   -5.50081
287800.0000   -5.77324
287840.0000   -5.96825
287880.0000   -5.49781
287920.0000   -5.24858
287960.0000   -4.85052
288000.0000   -4.62937
288040.0000   -5.09792
288080.0000   -5.83273
288120.0000   -5.44569
288160.0000   -5.96216
288200.0000   -5.96071
288240.0000   -6.08874
288280.0000   -5.32900
288320.0000   -5.21278
288360.0000   -5.95525
288400.0000   -5.56264
288440.0000   -5.73095
288480.0000   -5.05439
288520.0000   -4.61382
288560.0000   -5.82565
288600.0000   -4.78030
288640.0000   -5.73152
288680.0000   -5.17217
288720.0000   -5.15264
288760.0000   -5.77521
288800.0000   -5.99364
288840.0000   -5.95686
288880.0000   -4.96280
288920.0000   -4.73509
288960.0000   -5.29399
289000.0000   -5.46865
289040.0000   -5.40285
289080.0000   -5.26943
289120.0000   -4.88904
289160.0000   -5.85495
289200.0000   -5.77578
289240.0000   -5.20958
289280.0000   -4.81919
289320.0000   -5.62100
289360.0000   -5.84128
289400.0000   -6.09637
289440.0000   -5.70622
289480.0000   -5.34896
289520.0000   -4.94683
289560.0000   -5.52977
289600.0000   -5.16087
289640.0000   -5.25433
289680.0000   -4.50715
289720.0000   -5.40097
289760.0000   -4.90372
289800.0000   -5.05045
289840.0000   -4.56771
289880.0000   -4.97485
289920.0000   -4.59305
289960.0000   -4.57822
290000.0000   -4.21569
290040.0000   -4.06484
290080.0000   -4.83690
290120.0000   -4.39111
290160.0000   -5.51584
290200.0000   -5.18581
290240.0000   -5.23952
290280.0000   -5.80742
290320.0000   -4.48891
290360.0000   -4.90314
290400.0000   -5.63407
290440.0000   -4.95607
290480.0000   -5.69367
290520.0000   -6.09542
290560.0000   -4.74381
290600.0000   -5.54462
290640.0000   -5.74673
290680.0000   -5.23707
290720.0000   -5.45498
290760.0000   -5.63023
290800.0000   -5.15884
290840.0000   -4.71348
290880.0000   -5.22589
290920.0000   -5.27962
290960.0000   -4.85218
291000.0000   -5.01645
291040.0000   -5.17898
291080.0000   -4.65151
291120.0000   -5.14019
291160.0000   -5.45628
291200.0000   -5.65236
291240.0000   -5.42506
291280.0000   -5.68445
291320.0000   -5.78949
291360.0000   -5.23271
291400.0000   -5.21767
291440.0000   -4.83298
291480.0000   -5.39522
291520.0000   -4.61306
291560.0000   -5.45809
291600.0000   -5.91321
291640.0000   -5.17774
291680.0000   -4.69684
291720.0000   -4.96832
291760.0000   -4.96680
291800.0000   -5.79182
291840.0000   -5.70222
291880.0000   -5.35731
291920.0000   -5.21695
291960.0000   -6.14932
292000.0000   -5.33382
292040.0000   -5.21518
292080.0000   -5.14857
292120.0000   -4.70591
292160.0000   -5.87227
292200.0000   -4.85563
292240.0000   -4.54945
292280.0000   -4.93384
292320.0000   -4.62321
292360.0000   -4.88659
292400.0000   -4.19980
292440.0000   -5.32181
292480.0000   -5.90491
292520.0000   -5.48336
292560.0000   -5.51670
292600.0000   -5.85130
292640.0000   -5.36283
292680.0000   -5.44981
292720.0000   -4.96760
292760.0000   -4.32667
292800.0000   -3.83157
292840.0000   -4.82206
292880.0000   -4.77922
292920.0000   -5.55202
292960.0000   -5.33243
293000.0000   -4.71646
293040.0000   -6.02628
293080.0000   -5.28693
293120.0000   -5.15020
293160.0000   -5.08185
293200.0000   -4.87224
293240.0000   -5.03359
293280.0000   -5.21122
293320.0000   -6.03677
293360.0000   -6.31296
293400.0000   -5.57424
293440.0000   -5.35572
293480.0000   -5.70154
293520.0000   -4.51280
293560.0000   -5.67532
293600.0000   -5.63188
293640.0000   -5.65646
293680.0000   -5.54087
293720.0000   -4.68813
293760.0000   -5.49531
293800.0000   -5.92513
293840.0000   -5.90402
293880.0000   -6.00393
293920.0000   -5.48934
293960.0000   -5.15291
294000.0000   -5.79344
294040.0000   -5.28819
294080.0000   -5.78909
294120.0000   -5.47747
294160.0000   -5.83970
294200.0000   -4.91258
294240.0000   -4.83905
294280.0000   -4.50962
294320.0000   -5.64402
294360.0000   -4.53922
294400.0000   -5.01186
294440.0000   -4.86509
294480.0000   -5.44161
294520.0000   -5.66402
294560.0000   -5.87000
294600.0000   -6.15063
294640.0000   -6.30864
294680.0000   -5.55587
294720.0000   -6.03193
294760.0000   -6.02963
294800.0000   -5.61276
294840.0000   -6.38230
294880.0000   -5.57535
294920.0000   -5.82936
294960.0000   -4.57536
295000.0000   -4.80426
295040.0000   -5.99480
295080.0000   -5.82952
295120.0000   -6.13687
295160.0000   -5.91042
295200.0000   -5.49654
295240.0000   -6.19940
295280.0000   -5.83254
295320.0000   -5.04922
295360.0000   -5.37639
295400.0000   -5.97714
295440.0000   -5.57177
295480.0000   -5.96503
295520.0000   -5.81631
295560.0000   -5.33180
295600.0000   -5.52925
295640.0000   -5.62250
295680.0000   -5.37717
295720.0000   -5.56545
295760.0000   -6.29425
295800.0000   -6.26702
295840.0000   -6.30054
295880.0000   -6.16934
295920.0000   -6.19491
295960.0000   -6.78484
296000.0000   -5.83349
296040.0000   -6.15597
296080.0000   -5.39588
296120.0000   -5.57630
296160.0000   -6.47858
296200.0000   -5.31207
296240.0000   -4.22328
296280.0000   -6.41446
296320.0000   -5.42286
296360.0000   -6.13900
296400.0000   -6.56965
296440.0000   -6.72195
296480.0000   -6.68786
296520.0000   -5.71195
296560.0000   -5.87222
296600.0000   -6.70740
296640.0000   -6.22221
296680.0000   -5.13402
296720.0000   -5.77567
296760.0000   -5.60380
296800.0000   -4.71148
296840.0000   -4.57607
296880.0000   -6.59251
296920.0000   -6.08357
296960.0000   -5.54357
297000.0000   -6.27681
297040.0000   -4.33227
297080.0000   -5.16900
297120.0000   -6.21935
297160.0000   -5.76688
297200.0000   -5.91702
297240.0000   -5.23716
297280.0000   -5.61054
297320.0000   -5.31369
297360.0000   -4.83233
297400.0000   -6.30943
297440.0000   -4.49231
297480.0000   -5.60641
297520.0000   -6.19822
297560.0000   -4.81504
297600.0000   -6.12714
297640.0000   -4.24906
297680.0000   -6.11297
297720.0000   -6.26018
297760.0000   -5.50395
297800.0000   -5.73860
297840.0000   -5.74452
297880.0000   -5.97261
297920.0000   -5.33087
297960.0000   -4.35726
298000.0000   -5.30192
298040.0000   -4.76047
298080.0000   -4.70715
298120.0000   -5.21802
298160.0000   -5.59956
298200.0000   -5.14538
298240.0000   -4.76657
298280.0000   -5.49500
298320.0000   -5.44994
298360.0000   -5.30968
298400.0000   -5.65492
298440.0000   -4.77738
298480.0000   -5.11197
298520.0000   -5.05395
298560.0000   -4.89980
298600.0000   -5.25160
298640.0000   -4.86187
298680.0000   -5.67789
298720.0000   -5.81762
298760.0000   -4.56740
298800.0000   -5.31622
298840.0000   -5.08514
298880.0000   -5.85638
298920.0000   -5.31847
298960.0000   -5.65418
299000.0000   -5.18641
299040.0000   -5.28934
299080.0000   -5.30570
299120.0000   -4.99155
299160.0000   -5.26635
299200.0000   -4.30144
299240.0000   -4.89362
299280.0000   -4.64595
299320.0000   -4.60933
299360.0000   -5.04660
299400.0000   -4.40545
299440.0000   -5.73242
299480.0000   -4.38658
299520.0000   -5.41706
299560.0000   -5.63054
299600.0000   -5.55473
299640.0000   -5.11520
299680.0000   -5.84193
299720.0000   -4.96317
299760.0000   -5.33609
299800.0000   -6.04813
299840.0000   -5.16091
299880.0000   -5.39042
299920.0000   -4.09839
299960.0000   -5.61251
300000.0000   -4.68007
300040.0000   -4.47969
300080.0000   -5.21068
300120.0000   -3.88625
300160.0000   -4.05469
300200.0000   -4.47789
300240.0000   -5.43490
300280.0000   -5.98159
300320.0000   -4.65344
300360.0000   -5.87731
300400.0000   -5.57658
300440.0000   -6.10616
300480.0000   -4.86270
300520.0000   -5.50473
300560.0000   -4.11141
300600.0000   -4.72552
300640.0000   -4.73572
300680.0000   -5.09133
300720.0000   -4.24893
300760.0000   -4.53197
300800.0000   -3.86286
300840.0000   -4.42627
300880.0000   -4.63849
300920.0000   -5.31415
300960.0000   -5.08177
301000.0000   -4.53890
301040.0000   -4.70220
301080.0000   -4.18691
301120.0000   -5.10738
301160.0000   -4.58200
301200.0000   -5.51204
301240.0000   -4.91253
301280.0000   -4.39187
301320.0000   -5.42540
301360.0000   -4.11854
301400.0000   -4.12636
301440.0000   -3.93671
301480.0000   -4.23126
301520.0000   -3.96714
301560.0000   -4.18854
301600.0000   -3.60398
301640.0000   -3.68076
301680.0000   -4.00570
301720.0000   -3.81105
301760.0000   -3.79989
301800.0000   -4.20957
301840.0000   -4.55992
301880.0000   -4.26363
301920.0000   -4.96416
301960.0000   -4.62424
302000.0000   -4.31707
302040.0000   -4.45156
302080.0000   -5.60879
302120.0000   -5.39613
302160.0000   -5.49027
302200.0000   -5.75105
302240.0000   -4.64751
302280.0000   -4.50985
302320.0000   -4.31891
302360.0000   -4.21423
302400.0000   -4.71092
302440.0000   -4.41267
302480.0000   -4.44137
302520.0000   -5.32917
302560.0000   -4.85845
302600.0000   -4.36543
302640.0000   -4.57712
302680.0000   -5.20798
302720.0000   -4.29458
302760.0000   -6.08824
302800.0000   -6.05000
302840.0000   -5.52943
302880.0000   -5.44054
302920.0000   -5.25772
302960.0000   -6.04629
303000.0000   -5.90663
303040.0000   -5.18743
303080.0000   -5.03037
303120.0000   -4.76041
303160.0000   -5.69248
303200.0000   -4.87700
303240.0000   -5.12186
303280.0000   -5.25975
303320.0000   -5.06046
303360.0000   -4.63980
303400.0000   -4.60057
303440.0000   -4.76104
303480.0000   -4.67079
303520.0000   -4.57620
303560.0000   -5.42508
303600.0000   -4.49338
303640.0000   -4.73254
303680.0000   -4.99015
303720.0000   -4.22782
303760.0000   -5.43581
303800.0000   -6.38178
303840.0000   -5.22115
303880.0000   -5.70742
303920.0000   -5.17741
303960.0000   -4.88278
304000.0000   -5.20582
304040.0000   -5.18129
304080.0000   -5.59918
304120.0000   -5.13722
304160.0000   -4.30183
304200.0000   -4.64242
304240.0000   -3.81795
304280.0000   -4.98034
304320.0000   -4.42648
304360.0000   -4.89689
304400.0000   -3.64288
304440.0000   -4.39758
304480.0000   -4.68377
304520.0000   -5.30304
304560.0000   -4.71474
304600.0000   -4.96350
304640.0000   -4.51747
304680.0000   -4.28562
304720.0000   -4.95707
304760.0000   -3.75050
304800.0000   -3.97277
304840.0000   -5.38386
304880.0000   -5.09278
304920.0000   -4.90496
304960.0000   -4.60111
305000.0000   -5.30755
305040.0000   -5.37407
305080.0000   -5.15825
305120.0000   -4.83889
305160.0000   -4.44800
305200.0000   -4.78239
305240.0000   -3.79391
305280.0000   -3.35513
305320.0000   -4.28648
305360.0000   -4.17147
305400.0000   -4.73926
305440.0000   -4.70799
305480.0000   -5.17613
305520.0000   -4.88600
305560.0000   -5.12215
305600.0000   -4.39406
305640.0000   -4.74966
305680.0000   -5.20206
305720.0000   -5.65611
305760.0000   -4.69717
305800.0000   -5.40682
305840.0000   -4.79269
305880.0000   -4.93087
305920.0000   -4.41072
305960.0000   -5.65464
306000.0000   -5.68969
306040.0000   -6.12553
306080.0000   -5.67392
306120.0000   -4.16687
306160.0000   -5.37716
306200.0000   -5.17635
306240.0000   -5.26058
306280.0000   -5.54123
306320.0000   -5.01535
306360.0000   -6.09574
306400.0000   -5.12891
306440.0000   -5.82803
306480.0000   -5.03470
306520.0000   -5.09674
306560.0000   -5.17564
306600.0000   -4.94487
306640.0000   -5.74890
306680.0000   -5.22634
306720.0000   -5.23751
306760.0000   -5.04769
306800.0000   -5.25115
306840.0000   -5.45880
306880.0000   -4.73823
306920.0000   -4.51116
306960.0000   -4.17241
307000.0000   -4.55703
307040.0000   -4.27985
307080.0000   -4.75692
307120.0000   -4.29047
307160.0000   -5.19550
307200.0000   -5.60271
307240.0000   -4.52773
307280.0000   -5.35704
307320.0000   -4.83214
307360.0000   -5.81192
307400.0000   -4.73636
307440.0000   -4.53506
307480.0000   -4.27943
307520.0000   -4.77868
307560.0000   -5.07190
307600.0000   -4.79043
307640.0000   -5.26019
307680.0000   -5.38055
307720.0000   -4.86363
307760.0000   -4.39544
307800.0000   -5.41297
307840.0000   -5.53940
307880.0000   -5.44452
307920.0000   -4.88005
307960.0000   -4.83490
308000.0000   -6.17546
308040.0000   -5.83327
308080.0000   -4.71472
308120.0000   -4.93511
308160.0000   -5.01806
308200.0000   -5.23409
308240.0000   -4.57769
308280.0000   -4.40462
308320.0000   -4.69683
308360.0000   -4.19744
308400.0000   -4.50017
308440.0000   -4.36436
308480.0000   -4.83404
308520.0000   -5.44778
308560.0000   -5.22493
308600.0000   -5.21804
308640.0000   -5.25633
308680.0000   -5.44364
308720.0000   -6.13723
308760.0000   -5.90494
308800.0000   -5.66865
308840.0000   -4.79369
308880.0000   -4.72131
308920.0000   -5.77958
308960.0000   -4.20844
309000.0000   -5.29491
309040.0000   -5.40591
309080.0000   -5.71191
309120.0000   -4.87939
309160.0000   -4.34321
309200.0000   -4.01673
309240.0000   -4.61019
309280.0000   -4.23264
309320.0000   -5.20473
309360.0000   -4.96026
309400.0000   -4.34927
309440.0000   -4.63504
309480.0000   -5.22897
309520.0000   -5.00634
309560.0000   -5.55694
309600.0000   -5.41947
309640.0000   -5.53276
309680.0000   -6.52329
309720.0000   -5.51598
309760.0000   -6.23666
309800.0000   -5.14187
309840.0000   -5.59636
309880.0000   -5.21798
309920.0000   -6.35978
309960.0000   -4.63672
310000.0000   -4.23319
310040.0000   -4.07763
310080.0000   -5.70686
310120.0000   -4.18033
310160.0000   -3.75248
310200.0000   -4.49463
310240.0000   -3.76088
310280.0000   -3.97664
310320.0000   -3.15101
310360.0000   -4.49167
310400.0000   -4.93074
310440.0000   -4.73793
310480.0000   -4.90228
310520.0000   -5.42832
310560.0000   -4.82321
310600.0000   -4.32517
310640.0000   -5.52369
310680.0000   -4.95781
310720.0000   -4.57325
310760.0000   -5.14440
310800.0000   -5.69493
310840.0000   -5.37190
310880.0000   -3.73414
310920.0000   -4.01847
310960.0000   -4.40678
311000.0000   -4.69701
311040.0000   -5.27442
311080.0000   -4.97991
311120.0000   -5.33099
311160.0000   -5.10602
311200.0000   -5.45201
311240.0000   -4.45212
311280.0000   -4.44517
311320.0000   -5.28099
311360.0000   -5.52056
311400.0000   -4.54149
311440.0000   -5.50999
311480.0000   -4.96622
311520.0000   -3.96354
311560.0000   -4.97367
311600.0000   -4.64370
311640.0000   -4.86384
311680.0000   -5.95438
311720.0000   -4.48985
311760.0000   -4.52173
311800.0000   -5.49468
311840.0000   -4.50869
311880.0000   -5.28318
311920.0000   -4.43939
311960.0000   -4.86701
312000.0000   -4.98188
312040.0000   -5.10354
312080.0000   -5.70320
312120.0000   -5.31015
312160.0000   -6.05968
312200.0000   -6.05386
312240.0000   -5.76137
312280.0000   -5.63334
312320.0000   -5.15984
312360.0000   -4.93337
312400.0000   -4.44572
312440.0000   -4.66300
312480.0000   -4.60109
312520.0000   -4.51935
312560.0000   -5.48503
312600.0000   -4.85518
312640.0000   -5.64881
312680.0000   -5.07236
312720.0000   -5.21044
312760.0000   -5.22336
312800.0000   -4.59182
312840.0000   -5.23068
312880.0000   -5.04882
312920.0000   -4.29593
312960.0000   -4.64030
313000.0000   -4.68451
313040.0000   -5.73497
313080.0000   -5.34206
313120.0000   -5.36429
313160.0000   -4.29976
313200.0000   -5.45665
313240.0000   -5.18766
313280.0000   -5.40860
313320.0000   -5.04497
313360.0000   -5.86911
313400.0000   -6.12158
313440.0000   -5.65617
313480.0000   -5.05459
313520.0000   -5.03776
313560.0000   -4.76765
313600.0000   -4.77192
313640.0000   -5.34508
313680.0000   -5.40867
313720.0000   -5.63711
313760.0000   -5.62385
313800.0000   -6.12160
313840.0000   -5.30618
313880.0000   -4.74199
313920.0000   -5.20887
313960.0000   -5.45585
314000.0000   -4.96969
314040.0000   -4.85273
314080.0000   -4.07134
314120.0000   -5.36380
314160.0000   -5.66811
314200.0000   -5.42435
314240.0000   -5.73314
314280.0000   -3.73414
314320.0000   -4.60513
314360.0000   -5.33792
314400.0000   -5.36372
314440.0000   -4.77269
314480.0000   -4.68874
314520.0000   -5.33501
314560.0000   -4.36690
314600.0000   -4.68289
314640.0000   -5.31658
314680.0000   -4.91734
314720.0000   -5.26272
314760.0000   -5.21559
314800.0000   -5.35126
314840.0000   -5.48940
314880.0000   -5.68579
314920.0000   -5.13914
314960.0000   -4.69303
315000.0000   -5.59367
315040.0000   -5.68093
315080.0000   -5.61850
315120.0000   -5.02811
315160.0000   -4.80426
315200.0000   -5.85125
315240.0000   -5.50583
315280.0000   -4.86171
315320.0000   -5.89004
315360.0000   -5.26863
315400.0000   -5.10079
315440.0000   -4.94097
315480.0000   -5.31673
315520.0000   -5.28502
315560.0000   -5.15700
315600.0000   -5.65689
315640.0000   -5.66096
315680.0000   -5.45187
315720.0000   -5.46900
315760.0000   -3.89506
315800.0000   -5.29814
315840.0000   -4.85193
315880.0000   -5.27111
315920.0000   -4.61744
315960.0000   -5.06898
316000.0000   -6.02299
316040.0000   -5.52062
316080.0000   -4.01908
316120.0000   -4.60367
316160.0000   -5.03079
316200.0000   -5.16096
316240.0000   -5.62454
316280.0000   -4.75590
316320.0000   -4.19121
316360.0000   -5.01392
316400.0000   -4.80444
316440.0000   -5.43216
316480.0000   -5.22815
316520.0000   -5.20269
316560.0000   -5.28065
316600.0000   -4.97086
316640.0000   -4.54225
316680.0000   -5.00442
316720.0000   -5.02570
316760.0000   -4.69844
316800.0000   -5.55902
316840.0000   -5.52434
316880.0000   -5.31705
316920.0000   -5.08504
316960.0000   -4.88200
317000.0000   -4.55155
317040.0000   -5.69194
317080.0000   -5.00197
317120.0000   -4.69985
317160.0000   -5.50623
317200.0000   -4.92573
317240.0000   -4.27120
317280.0000   -6.20841
317320.0000   -5.17374
317360.0000   -3.91720
317400.0000   -4.62694
317440.0000   -4.56870
317480.0000   -5.01239
317520.0000   -5.13458
317560.0000   -5.92220
317600.0000   -5.62260
317640.0000   -6.44094
317680.0000   -6.58174
317720.0000   -5.74447
317760.0000   -6.67538
317800.0000   -6.84247
317840.0000   -6.65462
317880.0000   -5.48373
317920.0000   -5.40450
317960.0000   -5.71262
318000.0000   -4.92961
318040.0000   -6.05886
318080.0000   -4.53548
318120.0000   -4.73671
318160.0000   -4.60543
318200.0000   -5.00932
318240.0000   -6.04772
318280.0000   -5.47145
318320.0000   -5.73947
318360.0000   -5.40150
318400.0000   -5.64211
318440.0000   -6.17417
318480.0000   -5.34684
318520.0000   -5.34941
318560.0000   -5.57110
318600.0000   -4.56030
318640.0000   -5.66911
318680.0000   -5.81582
318720.0000   -4.92907
318760.0000   -5.21425
318800.0000   -5.65023
318840.0000   -5.57011
318880.0000   -4.50413
318920.0000   -4.43724
318960.0000   -5.34200
319000.0000   -4.61512
319040.0000   -5.09420
319080.0000   -5.07776
319120.0000   -6.63550
319160.0000   -6.17368
319200.0000   -5.83834
319240.0000   -5.83239
319280.0000   -5.83409
319320.0000   -5.48629
319360.0000   -5.59046
319400.0000   -6.54814
319440.0000   -6.25060
319480.0000   -6.05097
319520.0000   -6.21543
319560.0000   -4.41011
319600.0000   -5.30672
319640.0000   -5.51494
319680.0000   -5.57553
319720.0000   -5.60093
319760.0000   -5.22340
319800.0000   -5.38695
319840.0000   -6.01538
319880.0000   -5.84824
319920.0000   -4.83138
319960.0000   -5.17061
320000.0000   -5.66632
320040.0000   -6.36338
320080.0000   -4.91215
320120.0000   -5.75256
320160.0000   -4.91701
320200.0000   -5.16376
320240.0000   -6.00972
320280.0000   -5.14969
320320.0000   -5.48199
320360.0000   -6.16038
320400.0000   -5.58813
320440.0000   -5.49364
320480.0000   -5.24316
320520.0000   -5.33203
320560.0000   -5.39659
320600.0000   -5.35989
320640.0000   -5.27150
320680.0000   -4.90625
320720.0000   -5.84752
320760.0000   -5.59025
320800.0000   -5.79837
320840.0000   -5.57028
320880.0000   -4.99803
320920.0000   -5.21354
320960.0000   -5.00376
321000.0000   -5.17218
321040.0000   -4.94012
321080.0000   -5.08280
321120.0000   -6.12510
321160.0000   -5.82017
321200.0000   -4.63001
321240.0000   -4.41572
321280.0000   -4.62431
321320.0000   -4.63740
321360.0000   -5.88740
321400.0000   -5.24221
321440.0000   -5.29048
321480.0000   -5.37970
321520.0000   -5.55057
321560.0000   -5.94995
321600.0000   -4.75894
321640.0000   -4.20518
321680.0000   -4.67244
321720.0000   -5.13799
321760.0000   -4.16267
321800.0000   -4.50551
321840.0000   -4.52891
321880.0000   -5.08249
321920.0000   -5.27192
321960.0000   -4.27011
322000.0000   -4.40414
322040.0000   -4.25518
322080.0000   -4.40553
322120.0000   -3.59340
322160.0000   -4.83274
322200.0000   -5.07926
322240.0000   -4.65502
322280.0000   -4.10068
322320.0000   -3.78414
322360.0000   -4.39126
322400.0000   -4.52172
322440.0000   -4.02218
322480.0000   -4.55407
322520.0000   -4.30107
322560.0000   -5.70579
322600.0000   -5.75850
322640.0000   -4.81287
322680.0000   -4.94030
322720.0000   -4.41704
322760.0000   -4.14068
322800.0000   -4.61657
322840.0000   -5.01485
322880.0000   -5.00706
322920.0000   -4.72797
322960.0000   -5.20529
323000.0000   -4.91666
323040.0000   -4.05388
323080.0000   -5.73530
323120.0000   -4.41275
323160.0000   -4.55585
323200.0000   -5.07742
323240.0000   -5.13750
323280.0000   -5.05647
323320.0000   -4.77754
323360.0000   -5.74623
323400.0000   -4.91699
323440.0000   -5.78320
323480.0000   -5.48395
323520.0000   -5.77519
323560.0000   -5.70528
323600.0000   -5.82188
323640.0000   -5.58438
323680.0000   -4.59050
323720.0000   -4.99227
323760.0000   -5.38207
323800.0000   -5.14451
323840.0000   -5.23589
323880.0000   -5.99266
323920.0000   -6.32506
323960.0000   -5.78281
324000.0000   -4.89685
324040.0000   -4.76533
324080.0000   -4.71933
324120.0000   -5.14926
324160.0000   -4.67526
324200.0000   -4.86387
324240.0000   -4.89723
324280.0000   -4.94489
324320.0000   -4.75940
324360.0000   -5.43205
324400.0000   -5.15089
324440.0000   -5.14169
324480.0000   -5.42808
324520.0000   -4.53944
324560.0000   -4.89080
324600.0000   -4.77062
324640.0000   -4.53605
324680.0000   -5.36901
324720.0000   -4.90487
324760.0000   -5.34065
324800.0000   -5.46197
324840.0000   -5.18084
324880.0000   -4.44028
324920.0000   -4.87216
324960.0000   -4.17294
325000.0000   -4.66037
325040.0000   -5.04941
325080.0000   -4.15833
325120.0000   -4.13225
325160.0000   -4.62601
325200.0000   -4.67011
325240.0000   -4.99088
325280.0000   -4.23016
325320.0000   -4.68159
325360.0000   -4.27428
325400.0000   -4.89044
325440.0000   -5.58809
325480.0000   -5.01966
325520.0000   -4.36893
325560.0000   -4.68213
325600.0000   -5.34295
325640.0000   -5.03948
325680.0000   -6.67992
325720.0000   -4.97689
325760.0000   -5.11097
325800.0000   -5.34775
325840.0000   -5.07133
325880.0000   -5.42172
325920.0000   -5.05665
325960.0000   -5.31127
326000.0000   -5.34879
326040.0000   -5.40996
326080.0000   -5.65085
326120.0000   -4.80634
326160.0000   -4.89395
326200.0000   -4.80337
326240.0000   -3.99389
326280.0000   -4.52789
326320.0000   -4.53967
326360.0000   -5.12007
326400.0000   -5.24440
326440.0000   -4.99761
326480.0000   -4.14532
326520.0000   -5.38476
326560.0000   -4.64433
326600.0000   -5.30755
326640.0000   -5.96849
326680.0000   -4.63001
326720.0000   -4.78991
326760.0000   -4.44993
326800.0000   -5.18548
326840.0000   -4.21035
326880.0000   -4.15157
326920.0000   -4.28682
326960.0000   -4.86142
327000.0000   -4.91955
327040.0000   -4.41080
327080.0000   -5.74623
327120.0000   -6.18227
327160.0000   -5.45620
327200.0000   -6.47475
327240.0000   -5.04205
327280.0000   -6.05963
327320.0000   -5.68187
327360.0000   -6.12887
327400.0000   -5.85144
327440.0000   -4.78400
327480.0000   -4.74407
327520.0000   -6.04761
327560.0000   -6.17276
327600.0000   -5.85779
327640.0000   -4.50468
327680.0000   -4.75918
327720.0000   -5.57004
327760.0000   -5.01729
327800.0000   -5.02770
327840.0000   -5.05983
327880.0000   -4.63393
327920.0000   -4.72539
327960.0000   -4.68192
328000.0000   -4.43702
328040.0000   -4.94982
328080.0000   -4.75819
328120.0000   -4.74128
328160.0000   -5.54793
328200.0000   -5.12263
328240.0000   -4.61914
328280.0000   -5.16546
328320.0000   -5.39974
328360.0000   -5.74606
328400.0000   -5.48478
328440.0000   -5.01173
328480.0000   -5.02021
328520.0000   -5.04978
328560.0000   -4.60440
328600.0000   -4.11346
328640.0000   -4.18901
328680.0000   -4.30435
328720.0000   -3.84475
328760.0000   -4.35946
328800.0000   -5.17479
328840.0000   -4.79287
328880.0000   -4.57448
328920.0000   -4.45259
328960.0000   -4.78549
329000.0000   -4.64074
329040.0000   -4.59873
329080.0000   -4.14314
329120.0000   -4.97571
329160.0000   -4.32481
329200.0000   -4.63626
329240.0000   -4.44241
329280.0000   -4.48760
329320.0000   -4.26062
329360.0000   -4.84862
329400.0000   -4.91952
329440.0000   -5.49727
329480.0000   -4.68938
329520.0000   -5.57311
329560.0000   -4.86672
329600.0000   -5.29438
329640.0000   -5.46336
329680.0000   -4.57317
329720.0000   -5.49247
329760.0000   -4.62378
329800.0000   -4.85440
329840.0000   -5.19647
329880.0000   -5.53713
329920.0000   -5.23132
329960.0000   -5.04505
330000.0000   -5.71983
330040.0000   -5.50348
330080.0000   -4.60594
330120.0000   -4.43935
330160.0000   -5.56663
330200.0000   -6.26520
330240.0000   -4.99142
330280.0000   -5.10440
330320.0000   -5.94320
330360.0000   -4.84445
330400.0000   -5.68894
330440.0000   -4.93656
330480.0000   -4.59001
330520.0000   -4.15734
330560.0000   -4.51696
330600.0000   -4.64140
330640.0000   -4.95595
330680.0000   -4.57912
330720.0000   -3.99949
330760.0000   -5.18434
330800.0000   -5.27498
330840.0000   -4.28551
330880.0000   -4.58678
330920.0000   -4.32760
330960.0000   -4.52976
331000.0000   -4.26043
331040.0000   -5.37689
331080.0000   -6.12771
331120.0000   -5.40517
331160.0000   -4.88800
331200.0000   -5.24313
331240.0000   -5.08240
331280.0000   -4.91956
331320.0000   -4.92290
331360.0000   -5.13964
331400.0000   -5.03740
331440.0000   -5.31097
331480.0000   -6.62725
331520.0000   -5.61025
331560.0000   -4.81936
331600.0000   -4.53134
331640.0000   -6.14306
331680.0000   -5.35751
331720.0000   -4.97378
331760.0000   -5.02839
331800.0000   -5.31760
331840.0000   -4.90197
331880.0000   -5.71293
331920.0000   -5.54582
331960.0000   -5.64378
332000.0000   -5.23548
332040.0000   -5.18090
332080.0000   -4.59559
332120.0000   -4.55892
332160.0000   -6.18689
332200.0000   -5.02510
332240.0000   -4.78582
332280.0000   -5.15492
332320.0000   -4.69423
332360.0000   -4.28010
332400.0000   -5.63696
332440.0000   -5.19804
332480.0000   -5.45493
332520.0000   -5.37595
332560.0000   -4.31561
332600.0000   -4.83709
332640.0000   -3.83341
332680.0000   -4.66039
332720.0000   -4.62556
332760.0000   -5.03232
332800.0000   -4.57609
332840.0000   -4.28934
332880.0000   -4.73707
332920.0000   -4.47835
332960.0000   -4.40838
333000.0000   -4.91509
333040.0000   -4.25632
333080.0000   -5.10283
333120.0000   -4.35856
333160.0000   -4.44226
333200.0000   -4.31784
333240.0000   -5.10372
333280.0000   -3.60121
333320.0000   -3.92651
333360.0000   -5.44456
333400.0000   -4.92880
333440.0000   -4.27296
333480.0000   -4.72529
333520.0000   -4.01292
333560.0000   -4.98000
333600.0000   -4.79984
333640.0000   -3.97180
333680.0000   -4.22772
333720.0000   -4.19514
333760.0000   -3.97068
333800.0000   -3.83377
333840.0000   -4.42804
333880.0000   -4.47649
333920.0000   -3.50918
333960.0000   -4.33846
334000.0000   -3.93174
334040.0000   -4.37050
334080.0000   -3.99709
334120.0000   -4.55392
334160.0000   -5.17708
334200.0000   -4.00519
334240.0000   -4.40741
334280.0000   -5.47077
334320.0000   -4.42889
334360.0000   -4.80362
334400.0000   -4.45227
334440.0000   -4.77790
334480.0000   -4.71044
334520.0000   -4.46576
334560.0000   -4.45985
334600.0000   -4.65009
334640.0000   -3.99986
334680.0000   -4.15460
334720.0000   -4.20365
334760.0000   -4.41239
334800.0000   -4.20030
334840.0000   -4.38337
334880.0000   -4.79033
334920.0000   -4.02144
334960.0000   -3.66593
335000.0000   -5.66381
335040.0000   -4.49065
335080.0000   -5.55559
335120.0000   -5.36641
335160.0000   -5.07969
335200.0000   -4.96488
335240.0000   -5.49418
335280.0000   -5.96233
335320.0000   -5.81534
335360.0000   -6.24695
335400.0000   -5.24072
335440.0000   -4.88280
335480.0000   -4.63616
335520.0000   -5.59903
335560.0000   -5.30665
335600.0000   -4.86140
335640.0000   -5.98990
335680.0000   -4.77397
335720.0000   -4.99576
335760.0000   -5.03857
335800.0000   -5.08928
335840.0000   -3.80938
335880.0000   -4.24225
335920.0000   -5.11760
335960.0000   -5.22882
336000.0000   -5.18860
336040.0000   -5.72700
336080.0000   -4.65243
336120.0000   -4.54381
336160.0000   -5.73173
336200.0000   -5.43974
336240.0000   -5.75835
336280.0000   -5.78756
336320.0000   -5.15861
336360.0000   -5.58631
336400.0000   -5.29466
336440.0000   -4.76570
336480.0000   -4.72966
336520.0000   -4.76530
336560.0000   -5.85656
336600.0000   -5.76994
336640.0000   -5.45919
336680.0000   -5.02443
336720.0000   -5.27954
336760.0000   -4.28949
336800.0000   -5.36264
336840.0000   -4.84090
336880.0000   -4.90391
336920.0000   -4.53331
336960.0000   -4.94377
337000.0000   -5.36274
337040.0000   -5.04933
337080.0000   -5.30173
337120.0000   -5.76784
337160.0000   -4.94471
337200.0000   -5.70870
337240.0000   -5.91225
337280.0000   -6.23800
337320.0000   -5.65852
337360.0000   -5.80292
337400.0000   -4.38364
337440.0000   -6.01878
337480.0000   -5.18504
337520.0000   -3.91810
337560.0000   -5.87320
337600.0000   -5.76407
337640.0000   -5.75995
337680.0000   -5.78823
337720.0000   -5.70789
337760.0000   -5.19927
337800.0000   -5.79867
337840.0000   -5.53007
337880.0000   -5.45937
337920.0000   -5.28060
337960.0000   -5.89247
338000.0000   -5.86815
338040.0000   -6.00490
338080.0000   -6.45330
338120.0000   -5.88664
338160.0000   -5.64265
338200.0000   -5.88367
338240.0000   -5.24728
338280.0000   -4.77895
338320.0000   -5.74820
338360.0000   -5.14941
338400.0000   -5.19036
338440.0000   -4.98570
338480.0000   -6.02929
338520.0000   -5.22106
338560.0000   -6.08552
338600.0000   -5.50683
338640.0000   -5.47942
338680.0000   -5.64471
338720.0000   -5.75894
338760.0000   -4.77751
338800.0000   -4.78824
338840.0000   -5.74371
338880.0000   -4.92784
338920.0000   -6.30685
338960.0000   -5.86920
339000.0000   -5.39226
339040.0000   -5.76093
339080.0000   -6.56449
339120.0000   -6.49929
339160.0000   -5.96479
339200.0000   -6.83469
339240.0000   -6.41862
339280.0000   -6.25759
339320.0000   -6.07474
339360.0000   -5.83723
339400.0000   -6.24164
339440.0000   -6.11936
339480.0000   -6.02452
339520.0000   -5.40718
339560.0000   -5.72125
339600.0000   -6.59334
339640.0000   -6.22580
339680.0000   -6.50304
339720.0000   -6.01510
339760.0000   -6.90740
339800.0000   -6.48110
339840.0000   -5.71284
339880.0000   -5.06284
339920.0000   -5.61225
339960.0000   -5.63373
340000.0000   -5.82976
340040.0000   -6.55544
340080.0000   -6.30981
340120.0000   -6.79178
340160.0000   -5.88810
340200.0000   -6.92828
340240.0000   -6.27902
340280.0000   -5.53616
340320.0000   -5.25755
340360.0000   -6.22175
340400.0000   -5.60368
340440.0000   -6.14815
340480.0000   -5.71221
340520.0000   -5.81290
340560.0000   -5.48854
340600.0000   -6.09215
340640.0000   -5.61542
340680.0000   -5.65962
340720.0000   -6.25043
340760.0000   -7.16039
340800.0000   -6.77457
340840.0000   -6.08752
340880.0000   -6.58552
340920.0000   -6.08011
340960.0000   -5.19706
341000.0000   -5.26095
341040.0000   -4.93041
341080.0000   -4.58668
341120.0000   -4.06135
341160.0000   -5.96496
341200.0000   -4.73724
341240.0000   -5.20410
341280.0000   -5.66024
341320.0000   -5.69008
341360.0000   -5.03212
341400.0000   -5.62087
341440.0000   -6.75674
341480.0000   -6.82211
341520.0000   -5.98660
341560.0000   -6.45432
341600.0000   -5.85437
341640.0000   -5.50291
341680.0000   -5.47508
341720.0000   -5.64839
341760.0000   -5.85196
341800.0000   -6.31041
341840.0000   -5.84328
341880.0000   -6.10597
341920.0000   -5.78166
341960.0000   -5.60823
342000.0000   -6.02964
342040.0000   -5.66708
342080.0000   -6.19617
342120.0000   -5.89386
342160.0000   -6.07917
342200.0000   -6.53472
342240.0000   -6.20076
342280.0000   -5.96609
342320.0000   -6.29591
342360.0000   -6.79370
342400.0000   -6.94921
342440.0000   -6.40143
342480.0000   -6.05477
342520.0000   -6.43183
342560.0000   -6.14316
342600.0000   -6.73220
342640.0000   -6.45213
342680.0000   -6.76101
342720.0000   -5.41584
342760.0000   -5.01682
342800.0000   -6.42279
342840.0000   -6.34250
342880.0000   -5.76106
342920.0000   -6.24556
342960.0000   -6.94517
343000.0000   -7.31436
343040.0000   -5.70092
343080.0000   -7.01635
343120.0000   -7.03784
343160.0000   -5.94494
343200.0000   -7.27807
343240.0000   -6.88158
343280.0000   -6.44463
343320.0000   -7.20555
343360.0000   -6.49648
343400.0000   -7.24509
343440.0000   -6.58797
343480.0000   -7.02185
343520.0000   -6.69814
343560.0000   -6.92361
343600.0000   -6.70143
343640.0000   -6.78073
343680.0000   -7.51982
343720.0000   -7.36616
343760.0000   -6.73704
343800.0000   -6.76255
343840.0000   -6.29745
343880.0000   -5.42548
343920.0000   -6.62195
343960.0000   -6.89951
344000.0000   -6.26097
344040.0000   -7.37897
344080.0000   -6.77817
344120.0000   -7.12913
344160.0000   -7.39860
344200.0000   -6.52955
344240.0000   -6.22455
344280.0000   -5.56164
344320.0000   -7.06415
344360.0000   -6.46257
344400.0000   -6.33081
344440.0000   -6.19024
344480.0000   -7.26578
344520.0000   -6.44917
344560.0000   -6.68431
344600.0000   -6.24327
344640.0000   -7.04072
344680.0000   -6.97429
344720.0000   -5.50644
344760.0000   -6.43033
344800.0000   -6.10196
344840.0000   -6.04228
344880.0000   -6.40393
344920.0000   -7.24825
344960.0000   -6.61221
345000.0000   -7.08189
345040.0000   -6.25071
345080.0000   -6.89494
345120.0000   -6.67576
345160.0000   -6.14423
345200.0000   -7.02290
345240.0000   -6.18599
345280.0000   -7.05062
345320.0000   -5.99828
345360.0000   -6.72122
345400.0000   -6.24754
345440.0000   -6.23264
345480.0000   -5.81931
345520.0000   -6.40345
345560.0000   -6.22137
345600.0000   -6.63964
345640.0000   -6.27264
345680.0000   -6.33516
345720.0000   -6.83183
345760.0000   -6.29721
345800.0000   -5.80945
345840.0000   -5.68123
345880.0000   -5.27399
345920.0000   -5.68190
345960.0000   -6.34460
346000.0000   -6.22110
346040.0000   -5.85108
346080.0000   -6.88549
346120.0000   -6.48080
346160.0000   -6.16689
346200.0000   -5.54927
346240.0000   -6.74443
346280.0000   -6.46779
346320.0000   -6.05672
346360.0000   -7.38526
346400.0000   -7.04637
346440.0000   -6.50853
346480.0000   -5.67852
346520.0000   -5.86927
346560.0000   -6.08775
346600.0000   -6.26406
346640.0000   -5.68692
346680.0000   -6.61677
346720.0000   -5.26347
346760.0000   -5.34985
346800.0000   -4.75208
346840.0000   -5.06910
346880.0000   -5.08637
346920.0000   -5.76294
346960.0000   -5.64766
347000.0000   -4.22091
347040.0000   -4.30799
347080.0000   -4.76460
347120.0000   -5.32026
347160.0000   -5.45759
347200.0000   -5.04322
347240.0000   -4.15647
347280.0000   -5.07800
347320.0000   -5.54363
347360.0000   -5.34667
347400.0000   -4.86932
347440.0000   -5.23070
347480.0000   -5.66531
347520.0000   -5.07496
347560.0000   -5.71247
347600.0000   -4.65479
347640.0000   -4.79914
347680.0000   -5.87603
347720.0000   -4.96235
347760.0000   -5.15712
347800.0000   -5.33438
347840.0000   -4.65934
347880.0000   -5.35103
347920.0000   -5.33790
347960.0000   -5.55984
348000.0000   -5.65142
348040.0000   -4.66947
348080.0000   -5.34977
348120.0000   -4.60077
348160.0000   -5.85526
348200.0000   -5.41254
348240.0000   -4.89496
348280.0000   -5.49223
348320.0000   -4.97722
348360.0000   -5.10990
348400.0000   -4.91287
348440.0000   -5.27135
348480.0000   -4.65420
348520.0000   -4.28281
348560.0000   -6.10881
348600.0000   -5.00825
348640.0000   -5.50377
348680.0000   -5.50059
348720.0000   -5.07382
348760.0000   -6.94858
348800.0000   -6.02513
348840.0000   -6.26215
348880.0000   -6.12275
348920.0000   -5.94362
348960.0000   -5.83125
349000.0000   -5.55869
349040.0000   -5.24903
349080.0000   -5.78745
349120.0000   -5.89053
349160.0000   -6.49049
349200.0000   -5.67997
349240.0000   -4.77272
349280.0000   -5.95305
349320.0000   -5.98948
349360.0000   -5.66356
349400.0000   -5.88402
349440.0000   -5.93294
349480.0000   -4.97775
349520.0000   -4.80957
349560.0000   -6.00014
349600.0000   -5.44308
349640.0000   -5.67463
349680.0000   -5.72120
349720.0000   -6.45732
349760.0000   -5.06013
349800.0000   -5.13669
349840.0000   -5.15807
349880.0000   -4.54100
349920.0000   -6.15255
349960.0000   -5.85024
350000.0000   -5.50761
350040.0000   -5.12576
350080.0000   -5.76426
350120.0000   -5.98527
350160.0000   -6.10024
350200.0000   -6.46155
350240.0000   -6.08166
350280.0000   -5.45661
350320.0000   -5.33944
350360.0000   -5.39004
350400.0000   -4.76182
350440.0000   -6.34672
350480.0000   -5.57828
350520.0000   -4.37072
350560.0000   -4.98880
350600.0000   -4.92607
350640.0000   -4.09249
350680.0000   -4.66724
350720.0000   -4.31685
350760.0000   -4.81115
350800.0000   -4.57936
350840.0000   -3.96035
350880.0000   -5.78196
350920.0000   -5.71030
350960.0000   -4.98200
351000.0000   -4.73371
351040.0000   -4.86127
351080.0000   -5.79488
351120.0000   -5.44632
351160.0000   -5.57562
351200.0000   -5.95017
351240.0000   -6.54000
351280.0000   -6.06193
351320.0000   -6.15521
351360.0000   -5.93508
351400.0000   -5.73780
351440.0000   -6.39863
351480.0000   -6.04603
351520.0000   -4.99525
351560.0000   -6.20266
351600.0000   -6.26870
351640.0000   -5.46003
351680.0000   -6.61014
351720.0000   -6.61070
351760.0000   -5.84065
351800.0000   -5.85385
351840.0000   -5.78937
351880.0000   -6.15586
351920.0000   -6.61871
351960.0000   -5.12138
352000.0000   -5.66283
352040.0000   -5.66419
352080.0000   -6.68109
352120.0000   -5.71668
352160.0000   -6.23276
352200.0000   -5.80467
352240.0000   -5.86696
352280.0000   -5.66862
352320.0000   -5.40910
352360.0000   -5.13513
352400.0000   -6.43045
352440.0000   -5.62177
352480.0000   -4.61164
352520.0000   -5.06534
352560.0000   -5.26835
352600.0000   -4.58021
352640.0000   -4.27196
352680.0000   -4.26205
352720.0000   -5.11534
352760.0000   -5.79093
352800.0000   -5.65997
352840.0000   -5.27243
352880.0000   -5.67612
352920.0000   -5.92681
352960.0000   -6.20650
353000.0000   -5.76450
353040.0000   -5.42032
353080.0000   -6.15044
353120.0000   -6.33055
353160.0000   -6.01207
353200.0000   -5.55099
353240.0000   -5.85661
353280.0000   -5.72730
353320.0000   -5.63622
353360.0000   -4.91509
353400.0000   -5.51525
353440.0000   -5.94390
353480.0000   -5.86115
353520.0000   -4.83385
353560.0000   -5.23196
353600.0000   -6.53938
353640.0000   -6.33024
353680.0000   -6.15193
353720.0000   -6.10255
353760.0000   -5.41864
353800.0000   -5.44591
353840.0000   -6.20635
353880.0000   -5.46696
353920.0000   -6.06570
353960.0000   -5.35613
354000.0000   -5.68269
354040.0000   -5.07768
354080.0000   -5.07331
354120.0000   -5.58873
354160.0000   -6.67566
354200.0000   -6.37234
354240.0000   -6.08000
354280.0000   -5.34580
354320.0000   -4.69401
354360.0000   -5.21419
354400.0000   -5.02794
354440.0000   -5.17534
354480.0000   -4.54069
354520.0000   -5.39329
354560.0000   -5.61390
354600.0000   -5.66036
354640.0000   -5.48004
354680.0000   -5.69593
354720.0000   -6.64760
354760.0000   -6.32284
354800.0000   -5.61387
354840.0000   -5.84212
354880.0000   -5.83721
354920.0000   -5.10198
354960.0000   -5.26176
355000.0000   -5.70035
355040.0000   -5.19088
355080.0000   -5.40307
355120.0000   -5.70892
355160.0000   -5.08417
355200.0000   -5.83878
355240.0000   -5.57723
355280.0000   -4.57894
355320.0000   -5.77593
355360.0000   -5.51942
355400.0000   -5.16467
355440.0000   -5.59891
355480.0000   -5.19969
355520.0000   -4.94708
355560.0000   -4.73898
355600.0000   -6.10083
355640.0000   -6.28051
355680.0000   -6.11228
355720.0000   -5.58790
355760.0000   -5.49319
355800.0000   -6.14440
355840.0000   -6.32635
355880.0000   -5.86254
355920.0000   -5.80926
355960.0000   -6.18056
356000.0000   -6.02127
356040.0000   -5.98755
356080.0000   -5.68587
356120.0000   -6.03203
356160.0000   -5.91684
356200.0000   -5.85845
356240.0000   -5.20283
356280.0000   -5.00231
356320.0000   -5.94132
356360.0000   -6.44046
356400.0000   -5.66381
356440.0000   -6.45160
356480.0000   -6.17762
356520.0000   -5.94109
356560.0000   -5.59371
356600.0000   -5.61560
356640.0000   -5.29540
356680.0000   -5.09855
356720.0000   -5.27462
356760.0000   -4.60578
356800.0000   -5.78828
356840.0000   -5.35732
356880.0000   -5.29308
356920.0000   -6.05623
356960.0000   -6.41856
357000.0000   -4.92485
357040.0000   -5.34502
357080.0000   -6.02659
357120.0000   -5.60894
357160.0000   -5.79649
357200.0000   -6.36011
357240.0000   -7.00093
357280.0000   -6.85244
357320.0000   -6.53240
357360.0000   -6.69787
357400.0000   -7.02536
357440.0000   -6.66541
357480.0000   -5.69301
357520.0000   -5.85279
357560.0000   -5.80684
357600.0000   -5.42120
357640.0000   -6.85225
357680.0000   -6.65321
357720.0000   -6.24575
357760.0000   -6.13104
357800.0000   -7.15627
357840.0000   -5.99682
357880.0000   -6.53993
357920.0000   -6.78553
357960.0000   -6.62592
358000.0000   -6.11971
358040.0000   -6.84373
358080.0000   -6.31544
358120.0000   -6.56368
358160.0000   -6.97357
358200.0000   -6.10963
358240.0000   -6.42087
358280.0000   -6.52271
358320.0000   -6.13684
358360.0000   -6.07200
358400.0000   -6.29686
358440.0000   -5.73207
358480.0000   -5.88076
358520.0000   -6.23550
358560.0000   -6.09188
358600.0000   -5.81132
358640.0000   -6.22560
358680.0000   -5.94940
358720.0000   -6.49860
358760.0000   -7.46438
358800.0000   -6.67979
358840.0000   -6.36669
358880.0000   -6.43921
358920.0000   -5.85726
358960.0000   -6.52159
359000.0000   -5.98387
359040.0000   -6.06734
359080.0000   -6.17348
359120.0000   -6.19634
359160.0000   -6.68865
359200.0000   -6.50519
359240.0000   -6.42537
359280.0000   -6.35532
359320.0000   -6.63973
359360.0000   -6.65377
359400.0000   -6.26558
359440.0000   -6.86163
359480.0000   -6.01575
359520.0000   -6.89424
359560.0000   -6.11049
359600.0000   -5.75038
359640.0000   -5.62878
359680.0000   -6.24872
359720.0000   -6.45180
359760.0000   -6.62063
359800.0000   -6.85159
359840.0000   -6.12730
359880.0000   -6.21709
359920.0000   -6.22686
359960.0000   -6.64860
360000.0000   -6.73601
360040.0000   -5.91482
360080.0000   -5.86678
360120.0000   -6.31274
360160.0000   -5.79970
360200.0000   -5.87915
360240.0000   -6.54677
360280.0000   -6.65299
360320.0000   -4.87484
360360.0000   -5.62880
360400.0000   -5.39693
360440.0000   -4.64461
360480.0000   -6.11414
360520.0000   -6.46757
360560.0000   -6.35441
360600.0000   -5.24767
360640.0000   -6.05407
360680.0000   -5.97197
360720.0000   -5.88066
360760.0000   -5.84469
360800.0000   -5.48199
360840.0000   -5.49964
360880.0000   -5.28931
360920.0000   -5.03593
360960.0000   -5.49783
361000.0000   -5.55922
361040.0000   -5.98027
361080.0000   -6.49065
361120.0000   -6.64972
361160.0000   -6.01441
361200.0000   -5.60368
361240.0000   -5.14462
361280.0000   -6.21420
361320.0000   -6.09467
361360.0000   -5.45998
361400.0000   -5.31621
361440.0000   -6.43297
361480.0000   -4.49913
361520.0000   -6.28744
361560.0000   -5.85470
361600.0000   -5.91223
361640.0000   -6.21291
361680.0000   -6.18061
361720.0000   -5.60204
361760.0000   -6.06808
361800.0000   -5.84576
361840.0000   -6.41996
361880.0000   -6.67660
361920.0000   -6.34066
361960.0000   -6.01176
362000.0000   -6.01477
362040.0000   -5.21543
362080.0000   -5.55775
362120.0000   -4.92158
362160.0000   -4.88851
362200.0000   -5.14796
362240.0000   -5.27468
362280.0000   -5.54656
362320.0000   -5.41605
362360.0000   -5.80387
362400.0000   -5.91795
362440.0000   -6.34098
362480.0000   -4.60585
362520.0000   -4.97520
362560.0000   -5.20433
362600.0000   -5.60862
362640.0000   -4.87239
362680.0000   -5.53295
362720.0000   -5.27851
362760.0000   -6.11035
362800.0000   -5.66920
362840.0000   -6.00437
362880.0000   -5.78029
362920.0000   -5.81128
362960.0000   -6.55929
363000.0000   -5.53713
363040.0000   -6.33501
363080.0000   -6.04543
363120.0000   -5.62507
363160.0000   -7.00505
363200.0000   -5.98089
363240.0000   -5.86046
363280.0000   -5.37605
363320.0000   -6.18310
363360.0000   -6.58581
363400.0000   -7.25498
363440.0000   -6.64015
363480.0000   -7.04046
363520.0000   -6.53967
363560.0000   -6.84294
363600.0000   -6.88788
363640.0000   -6.41835
363680.0000   -5.77511
363720.0000   -6.59936
363760.0000   -6.86405
363800.0000   -6.22310
363840.0000   -6.37958
363880.0000   -6.14647
363920.0000   -6.88829
363960.0000   -6.11915
364000.0000   -6.61459
364040.0000   -6.67665
364080.0000   -6.22933
364120.0000   -6.05279
364160.0000   -6.82981
364200.0000   -6.34352
364240.0000   -6.01511
364280.0000   -6.29549
364320.0000   -6.30409
364360.0000   -5.91231
364400.0000   -5.66355
364440.0000   -6.53189
364480.0000   -6.21309
364520.0000   -6.37025
364560.0000   -5.69804
364600.0000   -5.02277
364640.0000   -6.09237
364680.0000   -6.43915
364720.0000   -5.53159
364760.0000   -5.34876
364800.0000   -5.28616
364840.0000   -5.67037
364880.0000   -4.95685
364920.0000   -6.11751
364960.0000   -6.06167
365000.0000   -6.91429
365040.0000   -6.33913
365080.0000   -6.88328
365120.0000   -5.70348
365160.0000   -6.53847
365200.0000   -6.24655
365240.0000   -6.87905
365280.0000   -6.08613
365320.0000   -6.13037
365360.0000   -5.29248
365400.0000   -5.65810
365440.0000   -5.48188
365480.0000   -5.61828
365520.0000   -5.83611
365560.0000   -5.86176
365600.0000   -5.50280
365640.0000   -5.54755
365680.0000   -5.11979
365720.0000   -6.13847
365760.0000   -6.16818
365800.0000   -6.14553
365840.0000   -6.56959
365880.0000   -6.24973
365920.0000   -6.78941
365960.0000   -6.07777
366000.0000   -6.24517
366040.0000   -6.08080
366080.0000   -5.26391
366120.0000   -5.43147
366160.0000   -6.39451
366200.0000   -4.96777
366240.0000   -5.41531
366280.0000   -5.81479
366320.0000   -5.26453
366360.0000   -5.09375
366400.0000   -4.89942
366440.0000   -6.05778
366480.0000   -5.27207
366520.0000   -6.30691
366560.0000   -6.02036
366600.0000   -5.81999
366640.0000   -5.82482
366680.0000   -5.46405
366720.0000   -5.47223
366760.0000   -5.72110
366800.0000   -5.73199
366840.0000   -5.98926
366880.0000   -5.17381
366920.0000   -5.01163
366960.0000   -5.37394
367000.0000   -5.11689
367040.0000   -5.42315
367080.0000   -5.85820
367120.0000   -4.94156
367160.0000   -5.63429
367200.0000   -5.74471
367240.0000   -5.37025
367280.0000   -6.21043
367320.0000   -5.80591
367360.0000   -6.00602
367400.0000   -6.36432
367440.0000   -6.00862
367480.0000   -6.32093
367520.0000   -5.60929
367560.0000   -5.97073
367600.0000   -5.98266
367640.0000   -6.47777
367680.0000   -4.51198
367720.0000   -5.67157
367760.0000   -5.56940
367800.0000   -6.65612
367840.0000   -5.69168
367880.0000   -6.43076
367920.0000   -6.87153
367960.0000   -6.27129
368000.0000   -6.30590
368040.0000   -6.59563
368080.0000   -6.95708
368120.0000   -7.17456
368160.0000   -6.45317
368200.0000   -5.49528
368240.0000   -6.47969
368280.0000   -6.28713
368320.0000   -6.35907
368360.0000   -6.40369
368400.0000   -6.92037
368440.0000   -6.94154
368480.0000   -7.07792
368520.0000   -6.97807
368560.0000   -6.83473
368600.0000   -6.21766
368640.0000   -7.48559
368680.0000   -7.73340
368720.0000   -7.24522
368760.0000   -7.15390
368800.0000   -6.80345
368840.0000   -7.06788
368880.0000   -6.45504
368920.0000   -6.65735
368960.0000   -5.95210
369000.0000   -7.08378
369040.0000   -6.42312
369080.0000   -7.35441
369120.0000   -5.84470
369160.0000   -5.66736
369200.0000   -5.36426
369240.0000   -5.26051
369280.0000   -5.90580
369320.0000   -5.80337
369360.0000   -5.33155
369400.0000   -5.96867
369440.0000   -5.92001
369480.0000   -6.84031
369520.0000   -5.58671
369560.0000   -6.36598
369600.0000   -6.99754
369640.0000   -6.34155
369680.0000   -5.84785
369720.0000   -6.00379
369760.0000   -5.64820
369800.0000   -4.57855
369840.0000   -4.74558
369880.0000   -4.54588
369920.0000   -5.64602
369960.0000   -5.50479
370000.0000   -6.25323
370040.0000   -5.84951
370080.0000   -5.51329
370120.0000   -5.49100
370160.0000   -4.88917
370200.0000   -5.21887
370240.0000   -5.27648
370280.0000   -4.94446
370320.0000   -5.38051
370360.0000   -4.73788
370400.0000   -4.78091
370440.0000   -5.03177
370480.0000   -5.30250
370520.0000   -5.99478
370560.0000   -4.79367
370600.0000   -6.63741
370640.0000   -5.13275
370680.0000   -6.46087
370720.0000   -5.28868
370760.0000   -5.69855
370800.0000   -5.20618
370840.0000   -5.05494
370880.0000   -5.25186
370920.0000   -5.95988
370960.0000   -4.10748
371000.0000   -5.50452
371040.0000   -5.24458
371080.0000   -5.70510
371120.0000   -5.78360
371160.0000   -6.00320
371200.0000   -5.77810
371240.0000   -4.97962
371280.0000   -5.53144
371320.0000   -5.88738
371360.0000   -5.16275
371400.0000   -4.77042
371440.0000   -5.29645
371480.0000   -5.65129
371520.0000   -5.71052
371560.0000   -6.46466
371600.0000   -6.30786
371640.0000   -4.97555
371680.0000   -5.48127
371720.0000   -4.43691
371760.0000   -4.40457
371800.0000   -5.32294
371840.0000   -5.03534
371880.0000   -4.79075
371920.0000   -5.57396
371960.0000   -4.55602
372000.0000   -3.77092
372040.0000   -4.40030
372080.0000   -4.45816
372120.0000   -3.58130
372160.0000   -3.61587
372200.0000   -4.59716
372240.0000   -4.93428
372280.0000   -4.78967
372320.0000   -4.85967
372360.0000   -5.33852
372400.0000   -5.16072
372440.0000   -5.28406
372480.0000   -5.24466
372520.0000   -4.72004
372560.0000   -4.28100
372600.0000   -3.91359
372640.0000   -4.54660
372680.0000   -5.36051
372720.0000   -5.56676
372760.0000   -4.78377
372800.0000   -5.61984
372840.0000   -5.26799
372880.0000   -5.00557
372920.0000   -5.07718
372960.0000   -4.93786
373000.0000   -4.73280
373040.0000   -5.13327
373080.0000   -5.48814
373120.0000   -5.32903
373160.0000   -5.46581
373200.0000   -5.38986
373240.0000   -4.50375
373280.0000   -5.16896
373320.0000   -4.80639
373360.0000   -5.68855
373400.0000   -5.00199
373440.0000   -4.94931
373480.0000   -5.57360
373520.0000   -5.66101
373560.0000   -6.09863
373600.0000   -5.25743
373640.0000   -4.87002
373680.0000   -5.36695
373720.0000   -5.14468
373760.0000   -5.29120
373800.0000   -5.18799
373840.0000   -5.18984
373880.0000   -4.95437
373920.0000   -5.24855
373960.0000   -6.04413
374000.0000   -6.36820
374040.0000   -5.08272
374080.0000   -3.96521
374120.0000   -5.15327
374160.0000   -5.01633
374200.0000   -5.19425
374240.0000   -4.45654
374280.0000   -4.15625
374320.0000   -4.48230
374360.0000   -4.15611
374400.0000   -5.38944
374440.0000   -5.78704
374480.0000   -5.22825
374520.0000   -4.80609
374560.0000   -3.59873
374600.0000   -5.15315
374640.0000   -4.49674
374680.0000   -4.17860
374720.0000   -4.89083
374760.0000   -5.52071
374800.0000   -4.10454
374840.0000   -4.48654
374880.0000   -4.54831
374920.0000   -4.99158
374960.0000   -4.76510
375000.0000   -5.16543
375040.0000   -4.36288
375080.0000   -5.14641
375120.0000   -5.58279
375160.0000   -5.58546
375200.0000   -5.22809
375240.0000   -4.89740
375280.0000   -6.22431
375320.0000   -4.95106
375360.0000   -5.58315
375400.0000   -6.16077
375440.0000   -5.66110
375480.0000   -6.50585
375520.0000   -5.52784
375560.0000   -5.96381
375600.0000   -5.09344
375640.0000   -4.61278
375680.0000   -5.03159
375720.0000   -4.93367
375760.0000   -5.37256
375800.0000   -5.50344
375840.0000   -4.62562
375880.0000   -5.32958
375920.0000   -5.05773
375960.0000   -4.30488
376000.0000   -4.51894
376040.0000   -4.92495
376080.0000   -5.95306
376120.0000   -5.94078
376160.0000   -5.75707
376200.0000   -5.46118
376240.0000   -5.24322
376280.0000   -6.11229
376320.0000   -4.90569
376360.0000   -5.43220
376400.0000   -4.61034
376440.0000   -4.69766
376480.0000   -4.64825
376520.0000   -4.54680
376560.0000   -4.41364
376600.0000   -5.28484
376640.0000   -4.37120
376680.0000   -4.60275
376720.0000   -4.61311
376760.0000   -3.80399
376800.0000   -4.08367
376840.0000   -4.63098
376880.0000   -3.61897
376920.0000   -3.95652
376960.0000   -4.00773
377000.0000   -5.30106
377040.0000   -4.94369
377080.0000   -4.98875
377120.0000   -4.67313
377160.0000   -4.99809
377200.0000   -5.26406
377240.0000   -4.18729
377280.0000   -4.56892
377320.0000   -4.87162
377360.0000   -5.35618
377400.0000   -5.06501
377440.0000   -5.54149
377480.0000   -5.10971
377520.0000   -4.68500
377560.0000   -4.58957
377600.0000   -4.09211
377640.0000   -4.28252
377680.0000   -4.46689
377720.0000   -4.80637
377760.0000   -5.46752
377800.0000   -6.36594
377840.0000   -5.70847
377880.0000   -4.68512
377920.0000   -5.08981
377960.0000   -5.78896
378000.0000   -5.05493
378040.0000   -4.44460
378080.0000   -4.52748
378120.0000   -5.92324
378160.0000   -5.14277
378200.0000   -5.38240
378240.0000   -5.42731
378280.0000   -5.12286
378320.0000   -5.54533
378360.0000   -5.94330
378400.0000   -6.16962
378440.0000   -6.21886
378480.0000   -6.24998
378520.0000   -5.59301
378560.0000   -5.54344
378600.0000   -6.73464
378640.0000   -6.08319
378680.0000   -5.19896
378720.0000   -5.25932
378760.0000   -5.18851
378800.0000   -6.49659
378840.0000   -5.68644
378880.0000   -6.42217
378920.0000   -5.70324
378960.0000   -6.25831
379000.0000   -6.45706
379040.0000   -6.40104
379080.0000   -6.38590
379120.0000   -5.78206
379160.0000   -6.55784
379200.0000   -6.40277
379240.0000   -6.77253
379280.0000   -5.70015
379320.0000   -5.46894
379360.0000   -5.29896
379400.0000   -6.45086
379440.0000   -6.37957
379480.0000   -6.29019
379520.0000   -5.53172
379560.0000   -5.13777
379600.0000   -6.46998
379640.0000   -6.15629
379680.0000   -5.78520
379720.0000   -5.86206
379760.0000   -6.18077
379800.0000   -6.33687
379840.0000   -6.23505
379880.0000   -6.20054
379920.0000   -6.76293
379960.0000   -6.56776
380000.0000   -7.17820
380040.0000   -6.07108
380080.0000   -6.74275
380120.0000   -5.46207
380160.0000   -5.88120
380200.0000   -5.38314
380240.0000   -6.55017
380280.0000   -5.29362
380320.0000   -6.30376
380360.0000   -5.88327
380400.0000   -5.83710
380440.0000   -5.95361
380480.0000   -5.97989
380520.0000   -6.12189
380560.0000   -5.55775
380600.0000   -6.28344
380640.0000   -5.25562
380680.0000   -5.60813
380720.0000   -5.34139
380760.0000   -5.96644
380800.0000   -5.50696
380840.0000   -5.88973
380880.0000   -6.13748
380920.0000   -5.15453
380960.0000   -5.19196
381000.0000   -5.35501
381040.0000   -4.76349
381080.0000   -5.15600
381120.0000   -5.49673
381160.0000   -5.36606
381200.0000   -5.51446
381240.0000   -5.08944
381280.0000   -5.82609
381320.0000   -5.11473
381360.0000   -5.91348
381400.0000   -5.65320
381440.0000   -5.61045
381480.0000   -5.84777
381520.0000   -5.67487
381560.0000   -4.66336
381600.0000   -4.40419
381640.0000   -4.72109
381680.0000   -5.46108
381720.0000   -4.64835
381760.0000   -4.73496
381800.0000   -5.57888
381840.0000   -4.84328
381880.0000   -4.74525
381920.0000   -4.87104
381960.0000   -4.93254
382000.0000   -4.65644
382040.0000   -5.85176
382080.0000   -5.66771
382120.0000   -4.05626
382160.0000   -5.53158
382200.0000   -5.90110
382240.0000   -5.48591
382280.0000   -5.03890
382320.0000   -6.09448
382360.0000   -5.02853
382400.0000   -4.48313
382440.0000   -5.02813
382480.0000   -4.88595
382520.0000   -5.96683
382560.0000   -5.27539
382600.0000   -5.14207
382640.0000   -5.55902
382680.0000   -5.36902
382720.0000   -5.29874
382760.0000   -4.92059
382800.0000   -5.42567
382840.0000   -5.34511
382880.0000   -5.50898
382920.0000   -5.95527
382960.0000   -4.20337
383000.0000   -4.96299
383040.0000   -4.18498
383080.0000   -4.32928
383120.0000   -5.38742
383160.0000   -6.43046
383200.0000   -5.49830
383240.0000   -5.99316
383280.0000   -5.69398
383320.0000   -6.02031
383360.0000   -5.71126
383400.0000   -5.91508
383440.0000   -5.43953
383480.0000   -4.18076
383520.0000   -5.46581
383560.0000   -4.25893
383600.0000   -4.80420
383640.0000   -3.97935
383680.0000   -4.05152
383720.0000   -4.80164
383760.0000   -5.15585
383800.0000   -6.30134
383840.0000   -6.36039
383880.0000   -5.69356
383920.0000   -5.18865
383960.0000   -5.08914
384000.0000   -6.58776
384040.0000   -4.91764
384080.0000   -4.63513
384120.0000   -5.39083
384160.0000   -5.78316
384200.0000   -5.29530
384240.0000   -4.64719
384280.0000   -5.33660
384320.0000   -4.61043
384360.0000   -5.48714
384400.0000   -4.27119
384440.0000   -4.64690
384480.0000   -4.87846
384520.0000   -4.14600
384560.0000   -4.73139
384600.0000   -4.70518
384640.0000   -5.42504
384680.0000   -5.37057
384720.0000   -5.07511
384760.0000   -4.98606
384800.0000   -4.43184
384840.0000   -4.78164
384880.0000   -4.97651
384920.0000   -4.68267
384960.0000   -4.83044
385000.0000   -5.40251
385040.0000   -4.01260
385080.0000   -3.51949
385120.0000   -4.76198
385160.0000   -5.85131
385200.0000   -4.82893
385240.0000   -4.95779
385280.0000   -4.83084
385320.0000   -4.20961
385360.0000   -4.12317
385400.0000   -5.33785
385440.0000   -5.23863
385480.0000   -5.30149
385520.0000   -4.65473
385560.0000   -5.24079
385600.0000   -5.24129
385640.0000   -5.24508
385680.0000   -4.76560
385720.0000   -4.58783
385760.0000   -5.94196
385800.0000   -6.36710
385840.0000   -6.34757
385880.0000   -5.35831
385920.0000   -4.67870
385960.0000   -5.58479
386000.0000   -5.03072
386040.0000   -5.28870
386080.0000   -5.57382
386120.0000   -5.12420
386160.0000   -5.20230
386200.0000   -4.87571
386240.0000   -5.40256
386280.0000   -6.30822
386320.0000   -6.10857
386360.0000   -5.47622
386400.0000   -5.70516
386440.0000   -6.00658
386480.0000   -5.66335
386520.0000   -5.49606
386560.0000   -5.12926
386600.0000   -6.02945
386640.0000   -5.80165
386680.0000   -5.31551
386720.0000   -5.94622
386760.0000   -6.43392
386800.0000   -6.81648
386840.0000   -6.82295
386880.0000   -6.18236
386920.0000   -6.39001
386960.0000   -5.08062
387000.0000   -5.94345
387040.0000   -5.09484
387080.0000   -5.90397
387120.0000   -5.10366
387160.0000   -5.31825
387200.0000   -5.24710
387240.0000   -4.64410
387280.0000   -5.04555
387320.0000   -5.22270
387360.0000   -4.76494
387400.0000   -6.34083
387440.0000   -5.93438
387480.0000   -5.65174
387520.0000   -5.60765
387560.0000   -5.40765
387600.0000   -4.82897
387640.0000   -4.99780
387680.0000   -5.57393
387720.0000   -4.87831
387760.0000   -5.00782
387800.0000   -5.25193
387840.0000   -5.35238
387880.0000   -5.95297
387920.0000   -5.30862
387960.0000   -4.92989
388000.0000   -5.15803
388040.0000   -5.32451
388080.0000   -5.41302
388120.0000   -6.40697
388160.0000   -5.61384
388200.0000   -5.07857
388240.0000   -4.73369
388280.0000   -5.05137
388320.0000   -5.60573
388360.0000   -5.79834
388400.0000   -5.45448
388440.0000   -5.86288
388480.0000   -5.88198
388520.0000   -6.02218
388560.0000   -5.15681
388600.0000   -5.72170
388640.0000   -6.13005
388680.0000   -5.91182
388720.0000   -5.43722
388760.0000   -5.35249
388800.0000   -5.63436
388840.0000   -6.68731
388880.0000   -6.19687
388920.0000   -5.12171
388960.0000   -5.61297
389000.0000   -6.26655
389040.0000   -6.61175
389080.0000   -6.15888
389120.0000   -6.13610
389160.0000   -6.04130
389200.0000   -5.90951
389240.0000   -4.75460
389280.0000   -5.10761
389320.0000   -4.67008
389360.0000   -6.35474
389400.0000   -5.10622
389440.0000   -5.38793
389480.0000   -4.68931
389520.0000   -4.95615
389560.0000   -5.16825
389600.0000   -5.58210
389640.0000   -4.57220
389680.0000   -5.98720
389720.0000   -5.46842
389760.0000   -5.07707
389800.0000   -5.28476
389840.0000   -5.55265
389880.0000   -4.63285
389920.0000   -6.36537
389960.0000   -6.82425
390000.0000   -6.47145
390040.0000   -6.07221
390080.0000   -5.79649
390120.0000   -5.25553
390160.0000   -5.10632
390200.0000   -5.37735
390240.0000   -4.35237
390280.0000   -5.72894
390320.0000   -5.91748
390360.0000   -4.99888
390400.0000   -5.03686
390440.0000   -5.87705
390480.0000   -5.41186
390520.0000   -4.36507
390560.0000   -5.09624
390600.0000   -5.94195
390640.0000   -6.27051
390680.0000   -5.55724
390720.0000   -4.54996
390760.0000   -4.99746
390800.0000   -3.49702
390840.0000   -5.22407
390880.0000   -6.17361
390920.0000   -5.53322
390960.0000   -5.56330
391000.0000   -5.96864
391040.0000   -5.54071
391080.0000   -5.43721
391120.0000   -5.87564
391160.0000   -5.10001
391200.0000   -4.48383
391240.0000   -4.60982
391280.0000   -4.22660
391320.0000   -4.73694
391360.0000   -4.02724
391400.0000   -4.20633
391440.0000   -4.69501
391480.0000   -5.68558
391520.0000   -5.40213
391560.0000   -5.32207
391600.0000   -5.62413
391640.0000   -4.95226
391680.0000   -4.85603
391720.0000   -4.54456
391760.0000   -5.39279
391800.0000   -5.46602
391840.0000   -4.75022
391880.0000   -5.48985
391920.0000   -5.87219
391960.0000   -5.56261
392000.0000   -5.52350
392040.0000   -5.32873
392080.0000   -5.25923
392120.0000   -4.96501
392160.0000   -5.98475
392200.0000   -5.80924
392240.0000   -5.23948
392280.0000   -5.38132
392320.0000   -5.79202
392360.0000   -6.17527
392400.0000   -6.14399
392440.0000   -5.35698
392480.0000   -4.23450
392520.0000   -5.30409
392560.0000   -5.40505
392600.0000   -5.50505
392640.0000   -6.09900
392680.0000   -5.29995
392720.0000   -6.33193
392760.0000   -5.21931
392800.0000   -5.71524
392840.0000   -6.11467
392880.0000   -5.96495
392920.0000   -6.22031
392960.0000   -6.14061
393000.0000   -7.04744
393040.0000   -6.86127
393080.0000   -5.82428
393120.0000   -5.26732
393160.0000   -4.69288
393200.0000   -5.58538
393240.0000   -5.30762
393280.0000   -5.44678
393320.0000   -5.36000
393360.0000   -5.94125
393400.0000   -5.54588
393440.0000   -5.06969
393480.0000   -4.66623
393520.0000   -5.31747
393560.0000   -5.63674
393600.0000   -5.64692
393640.0000   -6.42756
393680.0000   -6.78646
393720.0000   -5.56295
393760.0000   -5.69726
393800.0000   -6.06286
393840.0000   -5.92147
393880.0000   -6.17173
393920.0000   -6.18110
393960.0000   -7.00858
394000.0000   -6.81135
394040.0000   -7.00627
394080.0000   -5.93850
394120.0000   -6.55063
394160.0000   -6.91007
394200.0000   -6.00701
394240.0000   -6.44312
394280.0000   -6.86757
394320.0000   -6.91260
394360.0000   -5.88222
394400.0000   -6.76579
394440.0000   -6.00048
394480.0000   -6.34664
394520.0000   -6.07077
394560.0000   -6.50073
394600.0000   -6.20003
394640.0000   -6.19394
394680.0000   -6.21326
394720.0000   -6.16771
394760.0000   -7.01008
394800.0000   -6.03491
394840.0000   -5.51224
394880.0000   -6.93673
394920.0000   -5.89404
394960.0000   -5.72646
395000.0000   -6.04701
395040.0000   -5.27868
395080.0000   -6.04905
395120.0000   -5.03647
395160.0000   -5.96772
395200.0000   -5.72360
395240.0000   -6.08545
395280.0000   -4.58928
395320.0000   -5.36767
395360.0000   -5.05165
395400.0000   -5.45840
395440.0000   -5.17163
395480.0000   -4.78009
395520.0000   -5.92740
395560.0000   -5.82952
395600.0000   -5.54987
395640.0000   -4.97004
395680.0000   -5.47028
395720.0000   -4.85417
395760.0000   -4.61895
395800.0000   -5.99647
395840.0000   -5.86959
395880.0000   -5.45019
395920.0000   -6.26411
395960.0000   -5.60510
396000.0000   -5.39083
396040.0000   -4.95362
396080.0000   -5.48787
396120.0000   -5.39553
396160.0000   -5.71253
396200.0000   -5.88347
396240.0000   -5.54732
396280.0000   -5.36548
396320.0000   -5.46982
396360.0000   -5.19143
396400.0000   -5.11405
396440.0000   -5.31423
396480.0000   -5.42908
396520.0000   -5.06921
396560.0000   -4.94947
396600.0000   -4.58428
396640.0000   -4.74429
396680.0000   -4.53532
396720.0000   -5.39834
396760.0000   -4.74636
396800.0000   -4.56519
396840.0000   -4.64835
396880.0000   -4.75148
396920.0000   -5.01926
396960.0000   -4.69903
397000.0000   -5.01189
397040.0000   -5.45273
397080.0000   -5.12116
397120.0000   -4.99813
397160.0000   -5.53503
397200.0000   -5.30990
397240.0000   -6.22289
397280.0000   -4.86085
397320.0000   -5.06022
397360.0000   -5.83780
397400.0000   -4.55794
397440.0000   -4.74586
397480.0000   -5.37205
397520.0000   -6.09206
397560.0000   -4.65476
397600.0000   -4.74877
397640.0000   -5.37872
397680.0000   -6.12997
397720.0000   -6.22934
397760.0000   -5.78208
397800.0000   -5.75447
397840.0000   -5.60964
397880.0000   -6.71512
397920.0000   -5.55169
397960.0000   -4.90346
398000.0000   -5.28006
398040.0000   -5.83028
398080.0000   -6.11709
398120.0000   -5.96131
398160.0000   -5.72399
398200.0000   -5.77473
398240.0000   -5.65611
398280.0000   -6.14160
398320.0000   -6.46273
398360.0000   -6.11432
398400.0000   -5.13456
398440.0000   -5.14734
398480.0000   -5.94346
398520.0000   -6.32923
398560.0000   -6.25747
398600.0000   -6.43847
398640.0000   -6.48515
398680.0000   -6.04140
398720.0000   -5.94596
398760.0000   -6.48880
398800.0000   -6.61398
398840.0000   -6.17730
398880.0000   -7.06181
398920.0000   -6.49798
398960.0000   -5.53966
399000.0000   -5.40941
399040.0000   -5.84517
399080.0000   -5.03029
399120.0000   -4.95218
399160.0000   -4.58393
399200.0000   -5.84066
399240.0000   -5.18405
399280.0000   -4.69307
399320.0000   -5.14207
399360.0000   -5.08859
399400.0000   -5.36068
399440.0000   -6.33337
399480.0000   -5.33260
399520.0000   -5.83821
399560.0000   -5.44286
399600.0000   -5.31212
399640.0000   -5.93412
399680.0000   -4.67602
399720.0000   -4.66159
399760.0000   -5.25365
399800.0000   -5.54275
399840.0000   -4.82838
399880.0000   -5.97961
399920.0000   -5.48893
399960.0000   -4.08829
400000.0000   -4.62377
400040.0000   -5.27755
400080.0000   -5.79454
400120.0000   -4.95416
400160.0000   -5.18579
400200.0000   -5.49776
400240.0000   -5.27686
400280.0000   -5.59436
400320.0000   -5.29946
400360.0000   -4.73287
400400.0000   -4.99837
400440.0000   -4.23074
400480.0000   -4.92006
400520.0000   -5.15615
400560.0000   -4.40523
400600.0000   -4.83903
400640.0000   -4.87696
400680.0000   -5.37125
400720.0000   -4.02259
400760.0000   -4.87977
400800.0000   -5.18707
400840.0000   -5.28671
400880.0000   -5.90492
400920.0000   -5.67612
400960.0000   -5.71829
401000.0000   -4.56849
401040.0000   -6.04467
401080.0000   -5.85799
401120.0000   -6.05602
401160.0000   -5.17627
401200.0000   -4.87437
401240.0000   -5.65593
401280.0000   -5.07140
401320.0000   -5.20264
401360.0000   -5.27180
401400.0000   -5.75364
401440.0000   -5.62972
401480.0000   -5.13238
401520.0000   -5.35821
401560.0000   -4.95207
401600.0000   -5.36796
401640.0000   -4.34546
401680.0000   -4.61259
401720.0000   -5.35756
401760.0000   -4.98372
401800.0000   -5.64586
401840.0000   -5.17678
401880.0000   -5.13677
401920.0000   -4.61394
401960.0000   -4.60962
402000.0000   -4.94440
402040.0000   -4.67850
402080.0000   -5.15124
402120.0000   -4.46898
402160.0000   -4.03299
402200.0000   -5.67144
402240.0000   -5.39194
402280.0000   -5.07112
402320.0000   -5.42969
402360.0000   -5.84031
402400.0000   -5.88113
402440.0000   -6.27884
402480.0000   -5.92858
402520.0000   -5.51558
402560.0000   -5.97204
402600.0000   -7.37436
402640.0000   -7.06036
402680.0000   -6.10620
402720.0000   -4.88678
402760.0000   -5.77895
402800.0000   -5.73540
402840.0000   -5.77033
402880.0000   -5.73561
402920.0000   -6.44328
402960.0000   -5.09707
403000.0000   -5.29326
403040.0000   -4.67232
403080.0000   -6.24956
403120.0000   -6.56653
403160.0000   -4.43269
403200.0000   -4.89342
403240.0000   -5.08437
403280.0000   -5.84175
403320.0000   -5.59490
403360.0000   -5.38343
403400.0000   -4.62323
403440.0000   -4.70010
403480.0000   -5.01347
403520.0000   -4.62470
403560.0000   -4.24922
403600.0000   -4.47089
403640.0000   -5.03534
403680.0000   -5.07175
403720.0000   -4.19917
403760.0000   -4.88347
403800.0000   -5.79554
403840.0000   -5.76639
403880.0000   -6.34672
403920.0000   -5.18655
403960.0000   -5.44915
404000.0000   -6.13347
404040.0000   -6.13122
404080.0000   -5.78154
404120.0000   -5.86733
404160.0000   -4.34168
404200.0000   -5.27415
404240.0000   -5.27206
404280.0000   -5.60031
404320.0000   -5.69955
404360.0000   -5.66563
404400.0000   -5.07568
404440.0000   -4.92163
404480.0000   -5.61703
404520.0000   -5.66586
404560.0000   -5.61811
404600.0000   -6.37797
404640.0000   -6.75744
404680.0000   -6.00407
404720.0000   -5.60889
404760.0000   -5.17418
404800.0000   -5.03082
404840.0000   -4.81551
404880.0000   -5.54652
404920.0000   -5.05160
404960.0000   -6.40525
405000.0000   -6.09467
405040.0000   -6.14163
405080.0000   -5.48963
405120.0000   -6.91538
405160.0000   -5.62329
405200.0000   -5.57271
405240.0000   -5.23883
405280.0000   -5.69095
405320.0000   -4.74143
405360.0000   -5.78640
405400.0000   -5.60619
405440.0000   -5.69312
405480.0000   -5.25225
405520.0000   -5.47869
405560.0000   -5.01108
405600.0000   -4.84214
405640.0000   -5.19525
405680.0000   -5.13885
405720.0000   -5.71976
405760.0000   -5.86414
405800.0000   -6.03373
405840.0000   -4.48836
405880.0000   -5.62680
405920.0000   -5.44111
405960.0000   -4.95277
406000.0000   -5.10313
406040.0000   -6.48238
406080.0000   -5.42684
406120.0000   -5.62373
406160.0000   -4.94589
406200.0000   -5.39066
406240.0000   -6.13547
406280.0000   -5.96556
406320.0000   -5.03204
406360.0000   -6.02228
406400.0000   -5.57124
406440.0000   -5.29007
406480.0000   -6.35309
406520.0000   -4.54175
406560.0000   -5.35550
406600.0000   -5.28744
406640.0000   -4.84849
406680.0000   -5.62343
406720.0000   -5.08777
406760.0000   -5.93542
406800.0000   -5.24883
406840.0000   -5.79495
406880.0000   -6.05290
406920.0000   -5.39604
406960.0000   -5.25901
407000.0000   -6.11140
407040.0000   -5.48738
407080.0000   -6.11508
407120.0000   -5.67945
407160.0000   -6.09781
407200.0000   -5.37618
407240.0000   -5.83077
407280.0000   -5.24338
407320.0000   -5.47291
407360.0000   -5.10292
407400.0000   -5.05226
407440.0000   -5.03091
407480.0000   -5.37822
407520.0000   -4.77612
407560.0000   -5.12616
407600.0000   -6.26498
407640.0000   -5.81115
407680.0000   -4.57836
407720.0000   -4.80605
407760.0000   -5.38916
407800.0000   -4.90008
407840.0000   -5.21519
407880.0000   -5.51341
407920.0000   -4.69171
407960.0000   -5.79505
408000.0000   -5.38506
408040.0000   -5.24829
408080.0000   -5.79262
408120.0000   -4.97886
408160.0000   -4.82601
408200.0000   -4.22485
408240.0000   -5.25783
408280.0000   -5.45703
408320.0000   -6.04495
408360.0000   -6.30704
408400.0000   -5.53638
408440.0000   -6.06778
408480.0000   -5.30666
408520.0000   -4.86603
408560.0000   -5.54983
408600.0000   -5.92190
408640.0000   -5.26584
408680.0000   -5.32546
408720.0000   -4.44860
408760.0000   -5.09960
408800.0000   -4.75684
408840.0000   -6.29270
408880.0000   -5.45951
408920.0000   -5.38242
408960.0000   -5.53619
409000.0000   -4.81424
409040.0000   -5.59854
409080.0000   -5.26001
409120.0000   -6.32760
409160.0000   -5.53530
409200.0000   -5.20373
409240.0000   -5.69347
409280.0000   -5.83145
409320.0000   -5.42543
409360.0000   -5.87422
409400.0000   -4.96116
409440.0000   -4.76063
409480.0000   -4.66968
409520.0000   -5.20130
409560.0000   -5.44129
409600.0000   -5.13475
409640.0000   -5.50423
409680.0000   -5.34376
409720.0000   -6.01917
409760.0000   -6.46808
409800.0000   -5.54163
409840.0000   -5.22259
409880.0000   -6.38892
409920.0000   -5.29660
409960.0000   -4.91704
410000.0000   -5.08022
410040.0000   -5.45843
410080.0000   -4.86706
410120.0000   -5.34463
410160.0000   -5.29091
410200.0000   -5.06597
410240.0000   -4.42585
410280.0000   -5.54308
410320.0000   -4.73551
410360.0000   -4.52954
410400.0000   -4.96150
410440.0000   -5.41477
410480.0000   -4.62034
410520.0000   -4.45627
410560.0000   -4.88167
410600.0000   -5.15428
410640.0000   -5.04272
410680.0000   -5.47159
410720.0000   -5.72605
410760.0000   -4.88357
410800.0000   -4.23802
410840.0000   -4.23164
410880.0000   -4.52262
410920.0000   -4.71718
410960.0000   -4.43054
411000.0000   -4.16997
411040.0000   -4.99585
411080.0000   -4.82757
411120.0000   -4.64670
411160.0000   -4.59098
411200.0000   -5.22681
411240.0000   -5.31693
411280.0000   -4.99227
411320.0000   -4.21086
411360.0000   -4.61619
411400.0000   -4.97137
411440.0000   -4.39589
411480.0000   -5.82577
411520.0000   -4.79876
411560.0000   -6.51820
411600.0000   -5.09892
411640.0000   -4.86373
411680.0000   -5.37315
411720.0000   -4.93092
411760.0000   -5.47724
411800.0000   -4.78700
411840.0000   -5.36293
411880.0000   -5.24168
411920.0000   -4.09488
411960.0000   -5.93734
412000.0000   -4.83145
412040.0000   -4.70054
412080.0000   -4.78020
412120.0000   -5.24972
412160.0000   -4.94699
412200.0000   -6.90109
412240.0000   -6.24294
412280.0000   -5.64044
412320.0000   -4.49871
412360.0000   -4.16660
412400.0000   -4.51643
412440.0000   -4.28620
412480.0000   -4.97286
412520.0000   -4.76419
412560.0000   -5.43809
412600.0000   -4.50826
412640.0000   -5.26920
412680.0000   -4.36787
412720.0000   -4.12797
412760.0000   -5.12433
412800.0000   -4.63844
412840.0000   -5.44794
412880.0000   -5.58308
412920.0000   -5.40224
412960.0000   -4.60494
413000.0000   -5.67959
413040.0000   -6.95523
413080.0000   -4.56918
413120.0000   -5.63319
413160.0000   -6.32052
413200.0000   -5.47065
413240.0000   -4.70309
413280.0000   -4.95803
413320.0000   -4.82511
413360.0000   -4.65567
413400.0000   -4.25526
413440.0000   -4.37208
413480.0000   -4.69454
413520.0000   -4.88986
413560.0000   -4.02873
413600.0000   -4.02695
413640.0000   -4.35180
413680.0000   -4.27527
413720.0000   -4.17831
413760.0000   -4.43840
413800.0000   -4.86690
413840.0000   -4.14746
413880.0000   -5.28844
413920.0000   -4.41371
413960.0000   -5.43455
414000.0000   -4.80316
414040.0000   -5.02959
414080.0000   -5.00290
414120.0000   -5.38647
414160.0000   -5.88039
414200.0000   -5.12698
414240.0000   -5.08463
414280.0000   -5.32730
414320.0000   -5.99318
414360.0000   -6.28094
414400.0000   -5.18418
414440.0000   -5.64137
414480.0000   -5.06932
414520.0000   -5.03081
414560.0000   -5.80690
414600.0000   -4.91333
414640.0000   -5.31020
414680.0000   -4.41065
414720.0000   -4.96234
414760.0000   -4.86859
414800.0000   -5.51571
414840.0000   -5.60656
414880.0000   -5.26810
414920.0000   -4.95031
414960.0000   -4.69152
415000.0000   -4.71884
415040.0000   -5.09646
415080.0000   -4.99376
415120.0000   -5.67290
415160.0000   -5.42549
415200.0000   -5.33537
415240.0000   -5.13622
415280.0000   -5.08575
415320.0000   -5.25355
415360.0000   -5.30820
415400.0000   -5.21575
415440.0000   -4.95009
415480.0000   -5.64454
415520.0000   -5.83936
415560.0000   -6.44754
415600.0000   -5.14974
415640.0000   -5.18430
415680.0000   -5.60752
415720.0000   -5.68252
415760.0000   -4.73933
415800.0000   -4.46813
415840.0000   -5.19750
415880.0000   -5.64116
415920.0000   -5.66205
415960.0000   -4.75705
416000.0000   -5.53985
416040.0000   -5.78092
416080.0000   -5.96613
416120.0000   -6.12096
416160.0000   -5.52329
416200.0000   -5.13927
416240.0000   -5.40287
416280.0000   -5.39317
416320.0000   -4.69207
416360.0000   -5.18886
416400.0000   -5.38409
416440.0000   -5.92574
416480.0000   -6.46643
416520.0000   -4.80102
416560.0000   -5.87933
416600.0000   -5.13563
416640.0000   -5.30753
416680.0000   -5.44370
416720.0000   -4.95681
416760.0000   -5.31516
416800.0000   -5.49649
416840.0000   -4.54022
416880.0000   -5.34792
416920.0000   -4.82315
416960.0000   -5.17431
417000.0000   -6.19522
417040.0000   -5.89527
417080.0000   -4.62237
417120.0000   -4.14041
417160.0000   -3.80793
417200.0000   -4.46085
417240.0000   -4.87353
417280.0000   -4.65946
417320.0000   -4.99323
417360.0000   -4.91092
417400.0000   -5.15864
417440.0000   -5.63425
417480.0000   -5.15714
417520.0000   -5.83633
417560.0000   -4.89694
417600.0000   -5.06389
417640.0000   -4.50651
417680.0000   -4.87967
417720.0000   -5.37728
417760.0000   -5.19703
417800.0000   -6.35632
417840.0000   -5.41735
417880.0000   -5.51895
417920.0000   -5.23828
417960.0000   -5.13061
418000.0000   -5.81500
418040.0000   -5.36236
418080.0000   -5.58608
418120.0000   -5.90681
418160.0000   -5.32291
418200.0000   -5.66251
418240.0000   -5.94688
418280.0000   -5.31614
418320.0000   -5.48229
418360.0000   -5.13822
418400.0000   -4.87057
418440.0000   -4.52389
418480.0000   -6.49290
418520.0000   -6.26512
418560.0000   -5.68152
418600.0000   -6.57707
418640.0000   -5.53697
418680.0000   -5.52391
418720.0000   -6.05131
418760.0000   -6.19855
418800.0000   -5.93944
418840.0000   -5.51245
418880.0000   -6.09527
418920.0000   -6.10052
418960.0000   -5.32556
419000.0000   -5.79872
419040.0000   -5.16053
419080.0000   -4.45326
419120.0000   -5.58936
419160.0000   -5.20372
419200.0000   -4.86087
419240.0000   -5.29522
419280.0000   -5.99742
419320.0000   -5.48594
419360.0000   -4.91222
419400.0000   -4.77987
419440.0000   -4.35431
419480.0000   -4.89768
419520.0000   -4.72872
419560.0000   -5.32818
419600.0000   -6.09496
419640.0000   -5.35907
419680.0000   -5.57439
419720.0000   -4.97329
419760.0000   -4.93494
419800.0000   -4.65162
419840.0000   -4.44110
419880.0000   -4.43970
419920.0000   -5.37332
419960.0000   -5.81817
420000.0000   -5.90111
420040.0000   -5.20892
420080.0000   -5.28243
420120.0000   -4.65394
420160.0000   -5.16220
420200.0000   -5.89043
420240.0000   -5.18616
420280.0000   -5.50307
420320.0000   -5.87149
420360.0000   -6.06556
420400.0000   -5.32076
420440.0000   -4.75501
420480.0000   -4.49676
420520.0000   -4.86665
420560.0000   -5.96177
420600.0000   -5.75876
420640.0000   -5.90487
420680.0000   -5.47003
420720.0000   -5.49319
420760.0000   -5.29665
420800.0000   -5.53131
420840.0000   -5.19837
420880.0000   -4.84689
420920.0000   -5.23294
420960.0000   -5.39564
421000.0000   -5.29891
421040.0000   -5.68570
421080.0000   -5.77396
421120.0000   -5.23878
421160.0000   -4.91478
421200.0000   -5.66938
421240.0000   -6.23531
421280.0000   -6.25655
421320.0000   -6.97246
421360.0000   -6.11148
421400.0000   -5.99322
421440.0000   -5.31428
421480.0000   -5.09324
421520.0000   -5.00799
421560.0000   -5.70455
421600.0000   -5.95320
421640.0000   -5.55175
421680.0000   -5.15222
421720.0000   -4.66339
421760.0000   -5.18268
421800.0000   -5.53997
421840.0000   -5.19946
421880.0000   -5.63189
421920.0000   -5.94807
421960.0000   -5.19345
422000.0000   -5.07454
422040.0000   -4.76800
422080.0000   -6.50400
422120.0000   -5.72486
422160.0000   -5.95259
422200.0000   -5.46705
422240.0000   -4.93475
422280.0000   -5.77060
422320.0000   -5.76865
422360.0000   -6.34004
422400.0000   -5.69177
422440.0000   -5.74509
422480.0000   -6.34434
422520.0000   -7.20013
422560.0000   -6.14798
422600.0000   -5.00153
422640.0000   -5.30547
422680.0000   -5.36269
422720.0000   -4.95060
422760.0000   -4.95626
422800.0000   -4.67686
422840.0000   -4.61297
422880.0000   -5.25502
422920.0000   -5.41637
422960.0000   -4.91839
423000.0000   -5.05273
423040.0000   -5.14448
423080.0000   -4.14798
423120.0000   -4.39644
423160.0000   -5.00281
423200.0000   -5.12847
423240.0000   -4.35951
423280.0000   -5.10771
423320.0000   -5.21658
423360.0000   -4.96247
423400.0000   -4.48151
423440.0000   -4.45962
423480.0000   -5.62192
423520.0000   -4.98507
423560.0000   -4.93002
423600.0000   -5.40953
423640.0000   -5.96389
423680.0000   -5.68346
423720.0000   -5.22959
423760.0000   -5.60438
423800.0000   -5.76422
423840.0000   -6.26011
423880.0000   -5.50298
423920.0000   -6.29043
423960.0000   -5.95982
424000.0000   -5.89615
424040.0000   -6.28267
424080.0000   -6.20578
424120.0000   -4.23650
424160.0000   -4.66672
424200.0000   -5.33010
424240.0000   -5.69969
424280.0000   -5.94786
424320.0000   -5.10148
424360.0000   -5.17400
424400.0000   -4.70031
424440.0000   -5.05498
424480.0000   -4.20244
424520.0000   -5.14815
424560.0000   -5.03615
424600.0000   -5.44328
424640.0000   -5.33828
424680.0000   -5.84907
424720.0000   -5.64171
424760.0000   -5.35359
424800.0000   -5.93594
424840.0000   -5.82893
424880.0000   -5.99593
424920.0000   -5.93033
424960.0000   -6.11839
425000.0000   -6.09112
425040.0000   -5.49804
425080.0000   -5.20657
425120.0000   -5.91280
425160.0000   -5.42883
425200.0000   -5.90838
425240.0000   -6.31942
425280.0000   -5.59653
425320.0000   -6.01409
425360.0000   -6.28712
425400.0000   -6.05111
425440.0000   -6.16884
425480.0000   -6.84233
425520.0000   -6.15285
425560.0000   -6.28180
425600.0000   -7.13372
425640.0000   -6.88095
425680.0000   -5.80972
425720.0000   -5.08063
425760.0000   -5.48039
425800.0000   -6.21268
425840.0000   -5.65446
425880.0000   -5.66247
425920.0000   -4.79192
425960.0000   -5.60281
426000.0000   -5.82161
426040.0000   -5.70391
426080.0000   -5.57194
426120.0000   -6.19322
426160.0000   -6.18896
426200.0000   -6.84738
426240.0000   -6.15245
426280.0000   -6.06266
426320.0000   -7.10065
426360.0000   -6.66253
426400.0000   -6.75928
426440.0000   -5.86673
426480.0000   -6.43228
426520.0000   -5.74250
426560.0000   -7.13726
426600.0000   -6.72497
426640.0000   -6.33116
426680.0000   -5.39910
426720.0000   -5.95246
426760.0000   -5.87437
426800.0000   -5.04676
426840.0000   -5.65146
426880.0000   -5.95405
426920.0000   -5.95348
426960.0000   -6.13119
427000.0000   -5.43981
427040.0000   -5.86899
427080.0000   -6.08570
427120.0000   -6.13329
427160.0000   -6.09457
427200.0000   -6.08496
427240.0000   -5.83588
427280.0000   -6.40396
427320.0000   -5.60630
427360.0000   -5.49289
427400.0000   -5.44388
427440.0000   -6.38548
427480.0000   -5.46426
427520.0000   -5.71153
427560.0000   -5.72591
427600.0000   -6.55225
427640.0000   -5.60694
427680.0000   -6.26612
427720.0000   -6.44454
427760.0000   -5.49173
427800.0000   -6.27225
427840.0000   -6.42506
427880.0000   -6.31975
427920.0000   -5.37454
427960.0000   -6.37485
428000.0000   -6.31976
428040.0000   -5.43093
428080.0000   -6.27772
428120.0000   -5.48171
428160.0000   -6.00435
428200.0000   -6.02908
428240.0000   -6.50540
428280.0000   -6.02286
428320.0000   -6.53904
428360.0000   -5.98976
428400.0000   -5.87644
428440.0000   -5.15329
428480.0000   -4.77988
428520.0000   -4.00199
428560.0000   -5.53210
428600.0000   -5.89648
428640.0000   -6.37495
428680.0000   -6.21071
428720.0000   -6.66155
428760.0000   -6.15696
428800.0000   -5.96548
428840.0000   -5.99941
428880.0000   -4.52767
428920.0000   -5.81130
428960.0000   -5.02941
429000.0000   -5.69364
429040.0000   -4.71075
429080.0000   -4.37419
429120.0000   -4.50495
429160.0000   -4.79686
429200.0000   -5.04983
429240.0000   -5.22766
429280.0000   -6.03813
429320.0000   -5.76245
429360.0000   -5.06847
429400.0000   -6.08047
429440.0000   -4.96328
429480.0000   -5.07417
429520.0000   -5.75389
429560.0000   -4.55756
429600.0000   -5.59249
429640.0000   -5.90756
429680.0000   -5.46694
429720.0000   -5.74992
429760.0000   -5.12656
429800.0000   -5.51747
429840.0000   -6.34255
429880.0000   -6.28259
429920.0000   -5.78650
429960.0000   -5.72281
430000.0000   -5.82527
430040.0000   -4.67097
430080.0000   -5.54799
430120.0000   -5.63514
430160.0000   -5.57361
430200.0000   -4.79994
430240.0000   -5.74322
430280.0000   -5.23761
430320.0000   -5.85497
430360.0000   -5.46072
430400.0000   -5.98699
430440.0000   -6.03045
430480.0000   -6.13029
430520.0000   -5.29447
430560.0000   -5.05186
430600.0000   -5.26980
430640.0000   -6.45949
430680.0000   -5.29419
430720.0000   -5.89245
430760.0000   -6.14635
430800.0000   -6.45984
430840.0000   -6.26033
430880.0000   -5.83365
430920.0000   -7.09192
430960.0000   -4.90005
431000.0000   -4.54474
431040.0000   -5.48491
431080.0000   -5.06724
431120.0000   -5.62449
431160.0000   -5.68978
431200.0000   -6.25064
431240.0000   -6.45650
431280.0000   -6.11372
431320.0000   -6.55414
431360.0000   -5.61888
431400.0000   -5.73269
431440.0000   -5.49684
431480.0000   -5.68033
431520.0000   -5.46539
431560.0000   -5.66341
431600.0000   -4.78766
431640.0000   -5.25013
431680.0000   -5.25628
431720.0000   -6.25304
431760.0000   -4.16955
431800.0000   -4.99234
431840.0000   -5.39342
431880.0000   -5.74465
431920.0000   -6.05505
431960.0000   -5.76333
432000.0000   -4.74388
432040.0000   -5.35082
432080.0000   -5.36886
432120.0000   -5.63906
432160.0000   -4.90976
432200.0000   -5.38054
432240.0000   -6.41148
432280.0000   -6.08628
432320.0000   -4.75796
432360.0000   -4.43894
432400.0000   -5.67503
432440.0000   -5.46413
432480.0000   -5.78290
432520.0000   -6.33010
432560.0000   -6.13805
432600.0000   -5.80149
432640.0000   -5.56468
432680.0000   -5.09932
432720.0000   -6.60921
432760.0000   -5.34152
432800.0000   -6.74714
432840.0000   -6.05012
432880.0000   -5.72387
432920.0000   -6.16987
432960.0000   -7.41727
433000.0000   -5.96006
433040.0000   -6.02963
433080.0000   -6.38285
433120.0000   -5.61772
433160.0000   -6.28414
433200.0000   -5.86786
433240.0000   -6.69265
433280.0000   -6.41942
433320.0000   -6.75295
433360.0000   -6.24804
433400.0000   -5.73896
433440.0000   -5.94039
433480.0000   -6.40827
433520.0000   -5.66285
433560.0000   -7.13566
433600.0000   -6.55255
433640.0000   -6.94731
433680.0000   -6.78516
433720.0000   -7.08895
433760.0000   -7.01783
433800.0000   -5.41700
433840.0000   -6.07076
433880.0000   -5.45880
433920.0000   -6.45466
433960.0000   -6.48227
434000.0000   -5.25291
434040.0000   -6.01064
434080.0000   -6.48064
434120.0000   -5.48108
434160.0000   -5.54851
434200.0000   -6.19140
434240.0000   -5.73297
434280.0000   -5.14804
434320.0000   -5.75365
434360.0000   -6.20931
434400.0000   -6.94340
434440.0000   -6.83554
434480.0000   -6.80188
434520.0000   -6.77808
434560.0000   -5.51534
434600.0000   -5.21142
434640.0000   -6.86630
434680.0000   -6.46383
434720.0000   -6.61095
434760.0000   -5.16500
434800.0000   -6.37564
434840.0000   -6.18476
434880.0000   -5.53539
434920.0000   -6.72552
434960.0000   -5.56723
435000.0000   -5.23178
435040.0000   -5.44893
435080.0000   -5.22567
435120.0000   -5.64229
435160.0000   -5.64400
435200.0000   -5.92626
435240.0000   -5.94566
435280.0000   -5.65793
435320.0000   -6.42133
435360.0000   -5.95661
435400.0000   -6.11827
435440.0000   -5.67994
435480.0000   -5.80730
435520.0000   -6.34701
435560.0000   -6.05553
435600.0000   -5.27557
435640.0000   -5.69047
435680.0000   -4.80559
435720.0000   -5.25173
435760.0000   -5.02037
435800.0000   -5.84437
435840.0000   -5.61403
435880.0000   -5.66388
435920.0000   -5.26983
435960.0000   -5.56414
436000.0000   -6.02304
436040.0000   -6.09142
436080.0000   -5.81944
436120.0000   -5.00946
436160.0000   -5.82403
436200.0000   -4.66873
436240.0000   -5.03564
436280.0000   -5.16943
436320.0000   -5.97680
436360.0000   -6.13906
436400.0000   -5.62040
436440.0000   -6.21233
436480.0000   -5.84069
436520.0000   -5.47062
436560.0000   -5.39229
436600.0000   -6.13342
436640.0000   -6.46670
436680.0000   -5.93267
436720.0000   -5.48918
436760.0000   -5.98798
436800.0000   -4.62866
436840.0000   -5.26249
436880.0000   -5.98222
436920.0000   -6.73944
436960.0000   -6.60327
437000.0000   -6.10147
437040.0000   -6.57930
437080.0000   -6.38378
437120.0000   -5.73655
437160.0000   -6.18373
437200.0000   -6.64953
437240.0000   -7.30586
437280.0000   -6.52389
437320.0000   -6.88173
437360.0000   -5.73334
437400.0000   -6.09676
437440.0000   -7.32050
437480.0000   -6.67888
437520.0000   -7.04941
437560.0000   -6.52972
437600.0000   -6.48723
437640.0000   -6.75995
437680.0000   -6.24461
437720.0000   -6.33922
437760.0000   -5.73426
437800.0000   -5.99492
437840.0000   -5.86473
437880.0000   -5.40214
437920.0000   -6.00879
437960.0000   -6.09344
438000.0000   -5.06738
438040.0000   -5.70959
438080.0000   -6.23550
438120.0000   -6.49913
438160.0000   -5.58870
438200.0000   -6.12373
438240.0000   -5.51673
438280.0000   -5.25291
438320.0000   -5.69324
438360.0000   -4.95671
438400.0000   -5.92463
438440.0000   -6.33966
438480.0000   -5.63111
438520.0000   -4.94980
438560.0000   -4.60629
438600.0000   -5.62371
438640.0000   -4.57140
438680.0000   -5.07236
438720.0000   -6.05785
438760.0000   -5.55582
438800.0000   -5.92403
438840.0000   -5.13355
438880.0000   -5.46202
438920.0000   -5.69008
438960.0000   -5.52723
439000.0000   -5.94240
439040.0000   -5.22254
439080.0000   -5.43476
439120.0000   -5.61532
439160.0000   -6.03011
439200.0000   -6.14634
439240.0000   -5.63267
439280.0000   -6.26237
439320.0000   -5.17555
439360.0000   -5.13947
439400.0000   -5.07598
439440.0000   -5.00048
439480.0000   -5.76836
439520.0000   -6.53772
439560.0000   -5.34172
439600.0000   -5.10827
439640.0000   -4.97710
439680.0000   -5.26430
439720.0000   -4.77824
439760.0000   -5.20325
439800.0000   -5.43677
439840.0000   -5.88779
439880.0000   -5.73370
439920.0000   -4.72575
439960.0000   -5.01313
440000.0000   -5.28651
440040.0000   -5.33414
440080.0000   -4.54747
440120.0000   -5.27754
440160.0000   -5.87158
440200.0000   -5.40067
440240.0000   -4.92666
440280.0000   -6.01264
440320.0000   -4.72420
440360.0000   -5.34886
440400.0000   -5.62070
440440.0000   -5.48187
440480.0000   -4.30427
440520.0000   -3.33441
440560.0000   -3.39371
440600.0000   -4.06206
440640.0000   -4.76946
440680.0000   -4.54834
440720.0000   -4.25496
440760.0000   -4.40982
440800.0000   -5.23421
440840.0000   -4.63970
440880.0000   -5.02908
440920.0000   -5.18262
440960.0000   -4.98586
441000.0000   -4.32508
441040.0000   -5.08286
441080.0000   -4.15271
441120.0000   -4.21102
441160.0000   -4.45604
441200.0000   -4.38232
441240.0000   -4.68862
441280.0000   -3.82291
441320.0000   -4.25821
441360.0000   -4.62668
441400.0000   -3.78544
441440.0000   -4.47447
441480.0000   -4.33372
441520.0000   -4.54622
441560.0000   -4.31444
441600.0000   -4.29088
441640.0000   -3.54790
441680.0000   -4.40892
441720.0000   -4.95831
441760.0000   -4.68084
441800.0000   -3.96507
441840.0000   -4.57136
441880.0000   -5.38871
441920.0000   -5.02384
441960.0000   -4.24378
442000.0000   -3.67612
442040.0000   -4.79314
442080.0000   -4.29449
442120.0000   -4.01467
442160.0000   -4.82933
442200.0000   -4.10680
442240.0000   -5.23744
442280.0000   -4.36895
442320.0000   -4.12321
442360.0000   -3.49589
442400.0000   -4.55650
442440.0000   -3.73958
442480.0000   -3.16462
442520.0000   -4.87439
442560.0000   -5.11861
442600.0000   -6.12864
442640.0000   -4.36136
442680.0000   -4.83375
442720.0000   -4.95768
442760.0000   -5.57596
442800.0000   -5.20473
442840.0000   -5.56355
442880.0000   -4.27111
442920.0000   -4.74230
442960.0000   -4.43911
443000.0000   -4.25207
443040.0000   -4.88613
443080.0000   -4.91885
443120.0000   -4.48123
443160.0000   -5.34319
443200.0000   -5.11519
443240.0000   -5.79503
443280.0000   -5.72132
443320.0000   -5.05190
443360.0000   -5.40215
443400.0000   -5.44612
443440.0000   -5.80348
443480.0000   -5.89971
443520.0000   -5.53619
443560.0000   -6.46907
443600.0000   -5.87821
443640.0000   -6.22979
443680.0000   -6.38145
443720.0000   -5.39922
443760.0000   -5.59103
443800.0000   -5.53922
443840.0000   -5.10144
443880.0000   -4.93035
443920.0000   -5.22323
443960.0000   -5.67833
444000.0000   -4.27654
444040.0000   -5.49033
444080.0000   -4.82024
444120.0000   -4.83565
444160.0000   -6.14058
444200.0000   -5.98383
444240.0000   -5.95570
444280.0000   -5.43359
444320.0000   -5.78809
444360.0000   -5.66413
444400.0000   -5.98171
444440.0000   -5.68701
444480.0000   -5.74247
444520.0000   -5.57706
444560.0000   -6.48425
444600.0000   -6.51333
444640.0000   -6.03686
444680.0000   -6.74140
444720.0000   -7.66290
444760.0000   -7.72670
444800.0000   -6.69242
444840.0000   -5.55526
444880.0000   -4.96017
444920.0000   -4.90389
444960.0000   -5.78207
445000.0000   -5.12872
445040.0000   -5.51876
445080.0000   -5.44927
445120.0000   -6.90407
445160.0000   -5.41684
445200.0000   -5.72788
445240.0000   -5.79249
445280.0000   -6.14011
445320.0000   -5.79004
445360.0000   -6.04972
445400.0000   -5.38850
445440.0000   -6.28211
445480.0000   -5.34158
445520.0000   -5.11740
445560.0000   -5.39535
445600.0000   -6.25265
445640.0000   -5.98454
445680.0000   -5.62683
445720.0000   -6.29294
445760.0000   -5.81288
445800.0000   -6.21923
445840.0000   -5.54236
445880.0000   -5.94167
445920.0000   -5.89629
445960.0000   -5.55836
446000.0000   -5.77389
446040.0000   -4.89192
446080.0000   -4.43484
446120.0000   -5.28649
446160.0000   -5.58847
446200.0000   -5.98717
446240.0000   -5.74413
446280.0000   -5.80683
446320.0000   -6.14424
446360.0000   -5.41046
446400.0000   -5.68482
446440.0000   -3.92023
446480.0000   -4.89044
446520.0000   -4.77606
446560.0000   -6.30334
446600.0000   -5.75420
446640.0000   -5.49759
446680.0000   -5.00736
446720.0000   -5.00154
446760.0000   -5.62127
446800.0000   -5.34559
446840.0000   -5.18245
446880.0000   -4.85879
446920.0000   -5.09916
446960.0000   -4.84343
447000.0000   -6.03903
447040.0000   -5.60756
447080.0000   -5.64058
447120.0000   -4.90179
447160.0000   -4.48171
447200.0000   -4.28730
447240.0000   -4.69417
447280.0000   -4.27740
447320.0000   -4.92870
447360.0000   -5.80708
447400.0000   -5.78966
447440.0000   -5.75427
447480.0000   -6.15242
447520.0000   -5.64257
447560.0000   -5.05566
447600.0000   -5.89983
447640.0000   -5.22314
447680.0000   -5.87809
447720.0000   -5.14854
447760.0000   -5.63698
447800.0000   -5.50558
447840.0000   -5.87950
447880.0000   -6.09581
447920.0000   -4.46833
447960.0000   -5.38843
448000.0000   -5.72569
448040.0000   -5.23101
448080.0000   -5.08578
448120.0000   -5.86274
448160.0000   -5.05691
448200.0000   -5.03093
448240.0000   -5.91929
448280.0000   -5.25761
448320.0000   -5.57339
448360.0000   -5.04524
448400.0000   -4.63315
448440.0000   -5.06036
448480.0000   -5.05076
448520.0000   -4.39978
448560.0000   -4.83154
448600.0000   -4.93800
448640.0000   -6.08794
448680.0000   -4.84671
448720.0000   -5.31174
448760.0000   -4.64534
448800.0000   -5.36729
448840.0000   -5.72474
448880.0000   -5.33253
448920.0000   -5.38042
448960.0000   -5.32494
449000.0000   -5.12559
449040.0000   -5.47462
449080.0000   -5.37370
449120.0000   -4.81013
449160.0000   -5.16427
449200.0000   -4.81388
449240.0000   -5.14542
449280.0000   -5.18550
449320.0000   -5.40447
449360.0000   -5.48422
449400.0000   -5.88048
449440.0000   -6.02546
449480.0000   -6.33518
449520.0000   -6.26147
449560.0000   -5.06453
449600.0000   -5.86913
449640.0000   -5.63449
449680.0000   -6.10382
449720.0000   -5.30233
449760.0000   -5.43652
449800.0000   -5.53831
449840.0000   -5.47833
449880.0000   -5.96930
449920.0000   -6.48347
449960.0000   -5.55533
450000.0000   -5.20563
450040.0000   -5.71929
450080.0000   -5.86804
450120.0000   -5.75246
450160.0000   -5.61358
450200.0000   -5.47173
450240.0000   -6.27714
450280.0000   -6.45096
450320.0000   -5.77947
450360.0000   -5.47365
450400.0000   -6.03530
450440.0000   -6.12358
450480.0000   -5.78663
450520.0000   -5.77510
450560.0000   -5.90345
450600.0000   -5.58156
450640.0000   -6.07077
450680.0000   -5.39356
450720.0000   -4.57180
450760.0000   -5.31584
450800.0000   -4.23352
450840.0000   -4.80580
450880.0000   -5.20975
450920.0000   -5.12017
450960.0000   -4.55588
451000.0000   -4.94987
451040.0000   -5.13944
451080.0000   -5.98949
451120.0000   -5.90212
451160.0000   -5.65019
451200.0000   -5.45999
451240.0000   -6.10732
451280.0000   -4.52600
451320.0000   -5.05059
451360.0000   -5.43846
451400.0000   -4.22406
451440.0000   -5.01768
451480.0000   -5.69401
451520.0000   -4.66690
451560.0000   -4.26461
451600.0000   -4.66969
451640.0000   -4.35336
451680.0000   -4.33068
451720.0000   -4.14551
451760.0000   -3.64314
451800.0000   -4.59082
451840.0000   -5.15178
451880.0000   -5.51166
451920.0000   -4.40389
451960.0000   -4.64960
452000.0000   -4.31651
452040.0000   -3.70820
452080.0000   -4.02645
452120.0000   -5.02265
452160.0000   -5.00648
452200.0000   -4.85523
452240.0000   -5.00587
452280.0000   -4.74347
452320.0000   -3.54914
452360.0000   -4.75059
452400.0000   -4.20840
452440.0000   -4.54815
452480.0000   -4.62454
452520.0000   -4.28296
452560.0000   -5.04607
452600.0000   -4.91429
452640.0000   -4.35130
452680.0000   -4.62807
452720.0000   -5.88993
452760.0000   -4.49447
452800.0000   -4.77486
452840.0000   -4.33262
452880.0000   -5.53328
452920.0000   -5.30720
452960.0000   -6.03833
453000.0000   -4.60521
453040.0000   -5.61729
453080.0000   -5.52409
453120.0000   -4.74088
453160.0000   -4.61607
453200.0000   -5.27649
453240.0000   -5.02037
453280.0000   -5.94950
453320.0000   -5.75439
453360.0000   -5.33280
453400.0000   -5.30560
453440.0000   -4.96487
453480.0000   -5.21030
453520.0000   -4.87078
453560.0000   -5.44180
453600.0000   -4.65963
453640.0000   -4.41050
453680.0000   -5.07372
453720.0000   -3.97273
453760.0000   -5.25619
453800.0000   -5.35733
453840.0000   -5.15582
453880.0000   -4.64654
453920.0000   -4.87659
453960.0000   -4.06389
454000.0000   -4.78752
454040.0000   -5.04069
454080.0000   -5.46911
454120.0000   -4.55802
454160.0000   -4.66170
454200.0000   -5.98105
454240.0000   -6.09976
454280.0000   -6.30400
454320.0000   -5.71291
454360.0000   -5.69443
454400.0000   -6.63099
454440.0000   -6.98252
454480.0000   -6.07223
454520.0000   -6.28471
454560.0000   -6.14629
454600.0000   -5.25839
454640.0000   -5.09852
454680.0000   -5.31581
454720.0000   -4.99035
454760.0000   -5.06002
454800.0000   -5.98954
454840.0000   -4.59774
454880.0000   -4.96837
454920.0000   -5.57542
454960.0000   -5.53620
455000.0000   -5.32136
455040.0000   -5.35855
455080.0000   -6.37521
455120.0000   -6.18240
455160.0000   -5.57192
455200.0000   -5.07225
455240.0000   -5.33005
455280.0000   -5.35515
455320.0000   -5.61907
455360.0000   -6.23380
455400.0000   -5.53298
455440.0000   -5.66452
455480.0000   -5.69716
455520.0000   -5.59244
455560.0000   -5.01186
455600.0000   -5.33517
455640.0000   -5.08368
455680.0000   -6.15713
455720.0000   -5.40094
455760.0000   -5.90580
455800.0000   -5.07056
455840.0000   -5.14542
455880.0000   -5.39278
455920.0000   -5.25954
455960.0000   -5.71320
456000.0000   -5.37350
456040.0000   -6.29104
456080.0000   -5.16720
456120.0000   -5.90875
456160.0000   -5.07326
456200.0000   -5.83672
456240.0000   -5.12336
456280.0000   -5.29081
456320.0000   -4.68931
456360.0000   -5.01335
456400.0000   -4.56883
456440.0000   -6.31476
456480.0000   -5.90502
456520.0000   -5.48607
456560.0000   -5.66161
456600.0000   -5.72309
456640.0000   -5.17302
456680.0000   -6.52911
456720.0000   -6.44591
456760.0000   -5.88178
456800.0000   -5.65757
456840.0000   -5.37103
456880.0000   -5.79484
456920.0000   -5.96837
456960.0000   -5.67951
457000.0000   -4.67276
457040.0000   -5.52694
457080.0000   -5.17861
457120.0000   -4.98466
457160.0000   -4.99259
457200.0000   -5.43558
457240.0000   -4.77675
457280.0000   -5.34341
457320.0000   -5.56896
457360.0000   -5.53540
457400.0000   -4.84040
457440.0000   -5.21055
457480.0000   -5.05016
457520.0000   -5.57509
457560.0000   -5.19055
457600.0000   -5.29364
457640.0000   -6.14503
457680.0000   -5.08559
457720.0000   -4.42219
457760.0000   -5.54919
457800.0000   -5.23345
457840.0000   -5.45309
457880.0000   -5.66296
457920.0000   -5.28879
457960.0000   -5.78873
458000.0000   -5.87870
458040.0000   -6.40123
458080.0000   -5.98240
458120.0000   -6.44498
458160.0000   -5.87000
458200.0000   -4.76846
458240.0000   -5.04246
458280.0000   -3.79902
458320.0000   -5.47934
458360.0000   -5.53337
458400.0000   -5.30244
458440.0000   -5.41374
458480.0000   -4.74646
458520.0000   -5.65916
458560.0000   -4.20513
458600.0000   -6.30677
458640.0000   -5.68829
458680.0000   -6.00392
458720.0000   -4.93640
458760.0000   -5.44272
458800.0000   -4.87230
458840.0000   -4.67704
458880.0000   -4.81438
458920.0000   -5.30561
458960.0000   -5.23314
459000.0000   -4.70942
459040.0000   -5.17688
459080.0000   -5.41482
459120.0000   -5.36497
459160.0000   -4.46928
459200.0000   -4.99436
459240.0000   -4.64514
459280.0000   -5.44608
459320.0000   -5.48016
459360.0000   -4.77702
459400.0000   -4.32833
459440.0000   -3.63587
459480.0000   -4.06625
459520.0000   -3.37879
459560.0000   -4.97913
459600.0000   -4.70044
459640.0000   -4.92889
459680.0000   -4.92189
459720.0000   -5.47190
459760.0000   -4.82005
459800.0000   -5.06123
459840.0000   -5.30552
459880.0000   -4.66360
459920.0000   -4.83473
459960.0000   -4.65314
460000.0000   -4.31160
460040.0000   -4.17012
460080.0000   -4.25875
460120.0000   -3.86812
460160.0000   -4.24117
460200.0000   -4.39033
460240.0000   -4.63490
460280.0000   -5.10176
460320.0000   -4.47353
460360.0000   -4.48592
460400.0000   -4.24286
460440.0000   -3.82100
460480.0000   -4.35412
460520.0000   -4.68900
460560.0000   -4.73133
460600.0000   -4.38588
460640.0000   -4.79010
460680.0000   -4.45527
460720.0000   -5.27367
460760.0000   -4.52482
460800.0000   -4.75883
460840.0000   -4.31150
460880.0000   -4.92558
460920.0000   -4.49646
460960.0000   -5.21518
461000.0000   -5.22033
461040.0000   -4.94913
461080.0000   -4.05746
461120.0000   -4.51650
461160.0000   -5.00997
461200.0000   -3.92878
461240.0000   -4.50181
461280.0000   -5.27985
461320.0000   -5.42722
461360.0000   -5.00385
461400.0000   -4.46507
461440.0000   -4.23924
461480.0000   -4.69428
461520.0000   -4.72819
461560.0000   -5.11841
461600.0000   -4.17653
461640.0000   -5.38276
461680.0000   -5.08687
461720.0000   -5.11846
461760.0000   -5.83976
461800.0000   -6.11732
461840.0000   -5.24022
461880.0000   -4.82652
461920.0000   -5.00527
461960.0000   -5.11600
462000.0000   -5.39285
462040.0000   -5.37479
462080.0000   -5.88539
462120.0000   -5.80790
462160.0000   -4.93676
462200.0000   -5.96830
462240.0000   -5.40872
462280.0000   -4.90129
462320.0000   -4.76721
462360.0000   -4.92501
462400.0000   -4.85400
462440.0000   -4.81529
462480.0000   -6.13768
462520.0000   -5.68655
462560.0000   -4.84804
462600.0000   -4.15003
462640.0000   -5.32873
462680.0000   -5.62134
462720.0000   -4.78300
462760.0000   -4.91269
462800.0000   -5.27851
462840.0000   -5.06666
462880.0000   -5.63617
462920.0000   -4.56521
462960.0000   -5.30240
463000.0000   -4.73391
463040.0000   -4.63869
463080.0000   -4.48724
463120.0000   -4.38663
463160.0000   -4.15786
463200.0000   -4.71776
463240.0000   -4.67565
463280.0000   -4.16906
463320.0000   -5.05859
463360.0000   -4.31842
463400.0000   -5.51246
463440.0000   -4.78024
463480.0000   -4.63676
463520.0000   -4.38047
463560.0000   -5.05037
463600.0000   -5.07389
463640.0000   -4.46508
463680.0000   -4.90359
463720.0000   -4.48583
463760.0000   -4.64124
463800.0000   -4.15629
463840.0000   -3.35338
463880.0000   -2.64152
463920.0000   -4.01810
463960.0000   -3.66547
464000.0000   -3.32740
464040.0000   -2.69753
464080.0000   -3.32442
464120.0000   -3.29558
464160.0000   -3.52110
464200.0000   -3.19464
464240.0000   -2.74706
464280.0000   -2.73798
464320.0000   -3.40116
464360.0000   -3.60424
464400.0000   -3.52994
464440.0000   -3.76225
464480.0000   -3.68891
464520.0000   -4.44650
464560.0000   -5.36557
464600.0000   -5.21714
464640.0000   -3.83212
464680.0000   -4.14576
464720.0000   -4.08563
464760.0000   -2.06658
464800.0000   -3.32901
464840.0000   -1.89824
464880.0000   -3.06259
464920.0000   -3.76452
464960.0000   -2.32982
465000.0000   -1.88068
465040.0000   -2.67013
465080.0000   -2.43615
465120.0000   -2.26432
465160.0000   -1.67503
465200.0000   -1.46039
465240.0000   -2.48656
465280.0000   -2.26193
465320.0000   -2.53053
465360.0000   -3.66734
465400.0000   -3.30385
465440.0000   -2.94406
465480.0000   -3.28226
465520.0000   -3.63479
465560.0000   -3.06105
465600.0000   -2.46623
465640.0000   -2.77532
465680.0000   -2.85738
465720.0000   -3.06323
465760.0000   -2.73231
465800.0000   -3.07555
465840.0000   -2.73041
465880.0000   -3.32561
465920.0000   -3.98705
465960.0000   -3.64833
466000.0000   -3.91161
466040.0000   -4.28293
466080.0000   -3.70936
466120.0000   -3.56300
466160.0000   -3.50043
466200.0000   -3.88264
466240.0000   -4.06917
466280.0000   -3.82762
466320.0000   -3.34265
466360.0000   -3.72356
466400.0000   -4.24569
466440.0000   -3.47771
466480.0000   -4.14364
466520.0000   -3.58698
466560.0000   -3.65439
466600.0000   -3.49858
466640.0000   -3.53136
466680.0000   -3.69550
466720.0000   -3.18688
466760.0000   -3.80068
466800.0000   -4.25960
466840.0000   -3.31629
466880.0000   -3.67180
466920.0000   -3.71663
466960.0000   -3.07000
467000.0000   -4.01908
467040.0000   -4.30757
467080.0000   -4.17839
467120.0000   -4.08140
467160.0000   -3.42221
467200.0000   -3.96724
467240.0000   -3.53897
467280.0000   -2.79567
467320.0000   -3.96351
467360.0000   -4.70126
467400.0000   -3.98952
467440.0000   -4.74189
467480.0000   -3.07684
467520.0000   -3.24311
467560.0000   -3.88442
467600.0000   -3.39878
467640.0000   -3.47761
467680.0000   -3.36407
467720.0000   -4.37799
467760.0000   -2.86323
467800.0000   -2.62183
467840.0000   -4.14289
467880.0000   -2.65934
467920.0000   -3.57409
467960.0000   -3.83744
468000.0000   -3.49140
468040.0000   -2.76193
468080.0000   -4.07807
468120.0000   -2.85551
468160.0000   -3.70985
468200.0000   -3.50581
468240.0000   -3.78842
468280.0000   -3.71282
468320.0000   -4.06374
468360.0000   -3.20092
468400.0000   -3.79685
468440.0000   -3.47342
468480.0000   -3.61762
468520.0000   -3.30424
468560.0000   -3.02176
468600.0000   -3.33350
468640.0000   -3.62203
468680.0000   -3.31078
468720.0000   -3.02741
468760.0000   -3.46892
468800.0000   -3.77838
468840.0000   -3.69436
468880.0000   -3.81877
468920.0000   -3.74374
468960.0000   -3.11528
469000.0000   -2.13438
469040.0000   -2.23841
469080.0000   -2.64011
469120.0000   -3.04308
469160.0000   -2.66160
469200.0000   -2.70151
469240.0000   -3.05028
469280.0000   -2.09093
469320.0000   -2.07622
469360.0000   -3.59940
469400.0000   -2.31235
469440.0000   -2.87129
469480.0000   -1.12822
469520.0000   -2.01071
469560.0000   -1.76867
469600.0000   -1.96155
469640.0000   -1.73085
469680.0000   -1.36546
469720.0000   -2.82117
469760.0000   -3.20669
469800.0000   -2.70169
469840.0000   -2.00942
469880.0000   -1.83190
469920.0000   -2.41744
469960.0000   -2.01593
470000.0000   -3.10791
470040.0000   -3.62704
470080.0000   -3.08788
470120.0000   -2.57604
470160.0000   -2.85490
470200.0000   -3.47125
470240.0000   -3.36646
470280.0000   -2.95310
470320.0000   -3.25479
470360.0000   -3.79061
470400.0000   -3.92400
470440.0000   -4.01492
470480.0000   -3.32568
470520.0000   -3.02398
470560.0000   -3.30316
470600.0000   -3.66729
470640.0000   -4.22053
470680.0000   -2.90203
470720.0000   -4.58592
470760.0000   -3.56889
470800.0000   -3.91136
470840.0000   -4.02850
470880.0000   -3.90072
470920.0000   -4.86873
470960.0000   -3.05220
471000.0000   -3.55339
471040.0000   -3.02653
471080.0000   -3.40652
471120.0000   -3.34164
471160.0000   -3.10514
471200.0000   -4.42526
471240.0000   -3.73440
471280.0000   -3.51169
471320.0000   -3.99475
471360.0000   -4.04633
471400.0000   -4.21843
471440.0000   -3.99841
471480.0000   -4.15620
471520.0000   -3.23273
471560.0000   -4.50816
471600.0000   -4.31953
471640.0000   -5.11516
471680.0000   -4.34626
471720.0000   -4.58839
471760.0000   -3.90495
471800.0000   -4.19020
471840.0000   -4.62354
471880.0000   -4.84349
471920.0000   -4.95492
471960.0000   -4.47747
472000.0000   -3.77161
472040.0000   -4.34943
472080.0000   -3.86741
472120.0000   -3.77754
472160.0000   -4.15922
472200.0000   -3.96152
472240.0000   -4.96345
472280.0000   -4.20134
472320.0000   -4.23137
472360.0000   -3.59726
472400.0000   -4.15922
472440.0000   -3.90516
472480.0000   -3.42369
472520.0000   -3.92955
472560.0000   -3.66052
472600.0000   -4.07662
472640.0000   -3.08076
472680.0000   -3.79924
472720.0000   -4.24058
472760.0000   -4.23330
472800.0000   -4.76616
472840.0000   -4.41368
472880.0000   -3.98326
472920.0000   -4.47778
472960.0000   -4.49871
473000.0000   -4.25761
473040.0000   -3.62053
473080.0000   -3.06859
473120.0000   -3.89585
473160.0000   -3.98266
473200.0000   -4.12123
473240.0000   -5.38182
473280.0000   -4.19975
473320.0000   -4.20314
473360.0000   -3.65659
473400.0000   -3.47315
473440.0000   -3.56775
473480.0000   -4.20093
473520.0000   -3.41238
473560.0000   -3.46110
473600.0000   -4.24801
473640.0000   -3.58371
473680.0000   -4.24424
473720.0000   -3.05544
473760.0000   -3.44118
473800.0000   -4.79489
473840.0000   -4.22697
473880.0000   -5.42938
473920.0000   -4.34407
473960.0000   -3.88991
474000.0000   -4.50358
474040.0000   -3.82407
474080.0000   -4.23191
474120.0000   -3.08257
474160.0000   -3.04054
474200.0000   -3.47480
474240.0000   -3.65651
474280.0000   -3.30492
474320.0000   -3.10141
474360.0000   -3.48263
474400.0000   -4.50391
474440.0000   -4.44551
474480.0000   -4.74909
474520.0000   -5.10246
474560.0000   -5.03942
474600.0000   -4.05883
474640.0000   -4.28632
474680.0000   -4.26857
474720.0000   -4.83968
474760.0000   -4.45597
474800.0000   -4.25417
474840.0000   -3.76826
474880.0000   -3.41517
474920.0000   -4.18845
474960.0000   -3.59185
475000.0000   -4.17562
475040.0000   -3.43368
475080.0000   -2.56394
475120.0000   -3.53902
475160.0000   -4.30192
475200.0000   -4.07321
475240.0000   -3.95477
475280.0000   -3.41236
475320.0000   -3.21484
475360.0000   -4.46615
475400.0000   -3.74415
475440.0000   -3.71180
475480.0000   -3.46436
475520.0000   -3.77744
475560.0000   -4.31151
475600.0000   -4.05798
475640.0000   -4.77044
475680.0000   -4.82489
475720.0000   -4.66107
475760.0000   -4.82426
475800.0000   -3.91461
475840.0000   -4.29390
475880.0000   -4.96880
475920.0000   -3.98583
475960.0000   -4.08101
476000.0000   -4.23047
476040.0000   -4.90084
476080.0000   -4.35820
476120.0000   -4.14034
476160.0000   -4.25306
476200.0000   -4.31105
476240.0000   -4.60087
476280.0000   -2.73261
476320.0000   -3.80460
476360.0000   -3.77996
476400.0000   -3.28742
476440.0000   -3.75350
476480.0000   -3.87542
476520.0000   -3.02155
476560.0000   -2.90939
476600.0000   -3.47217
476640.0000   -2.45541
476680.0000   -3.24985
476720.0000   -3.93786
476760.0000   -4.00183
476800.0000   -3.69669
476840.0000   -3.03507
476880.0000   -2.90595
476920.0000   -4.01396
476960.0000   -4.53650
477000.0000   -3.91369
477040.0000   -3.69289
477080.0000   -3.80375
477120.0000   -4.16010
477160.0000   -3.90768
477200.0000   -4.04863
477240.0000   -3.82387
477280.0000   -4.51654
477320.0000   -3.59157
477360.0000   -4.26390
477400.0000   -4.44933
477440.0000   -4.01198
477480.0000   -3.97787
477520.0000   -4.12178
477560.0000   -3.84063
477600.0000   -4.39866
477640.0000   -4.21437
477680.0000   -5.39037
477720.0000   -3.98143
477760.0000   -4.13279
477800.0000   -3.98975
477840.0000   -3.90726
477880.0000   -4.66502
477920.0000   -3.52708
477960.0000   -3.77070
478000.0000   -4.40851
478040.0000   -4.80253
478080.0000   -4.19306
478120.0000   -3.51361
478160.0000   -4.18413
478200.0000   -4.52235
478240.0000   -5.63308
478280.0000   -3.93385
478320.0000   -4.87873
478360.0000   -4.60126
478400.0000   -4.91110
478440.0000   -4.82958
478480.0000   -4.46537
478520.0000   -4.33897
478560.0000   -4.76725
478600.0000   -5.34786
478640.0000   -4.33733
478680.0000   -4.62585
478720.0000   -4.60737
478760.0000   -3.90086
478800.0000   -5.21747
478840.0000   -3.70219
478880.0000   -4.89790
478920.0000   -4.62174
478960.0000   -5.29150
479000.0000   -5.44845
479040.0000   -4.66980
479080.0000   -4.65455
479120.0000   -3.97424
479160.0000   -4.38837
479200.0000   -3.55814
479240.0000   -3.99944
479280.0000   -4.60262
479320.0000   -4.76920
479360.0000   -4.40704
479400.0000   -4.31717
479440.0000   -3.84060
479480.0000   -4.32154
479520.0000   -4.15837
479560.0000   -4.50860
479600.0000   -5.14953
479640.0000   -5.03251
479680.0000   -5.48950
479720.0000   -4.39511
479760.0000   -4.04058
479800.0000   -4.12801
479840.0000   -4.32826
479880.0000   -5.11493
479920.0000   -4.79715
479960.0000   -4.59921
480000.0000   -4.72219
480040.0000   -4.84273
480080.0000   -4.82015
480120.0000   -4.92116
480160.0000   -4.54743
480200.0000   -4.30034
480240.0000   -3.66850
480280.0000   -5.14192
480320.0000   -4.91892
480360.0000   -4.75590
480400.0000   -3.69591
480440.0000   -4.62603
480480.0000   -4.40954
480520.0000   -4.34932
480560.0000   -5.34521
480600.0000   -5.75826
480640.0000   -4.87506
480680.0000   -4.63146
480720.0000   -4.58493
480760.0000   -4.95297
480800.0000   -5.22306
480840.0000   -4.98937
480880.0000   -5.22070
480920.0000   -4.56714
480960.0000   -4.90426
481000.0000   -4.86837
481040.0000   -3.86525
481080.0000   -3.86811
481120.0000   -4.13864
481160.0000   -4.41669
481200.0000   -3.96903
481240.0000   -4.58344
481280.0000   -5.28046
481320.0000   -4.11764
481360.0000   -3.82328
481400.0000   -4.09847
481440.0000   -4.63671
481480.0000   -4.78899
481520.0000   -4.12620
481560.0000   -4.44213
481600.0000   -4.51098
481640.0000   -3.69081
481680.0000   -3.81945
481720.0000   -4.73048
481760.0000   -3.24006
481800.0000   -3.35330
481840.0000   -3.77162
481880.0000   -2.97766
481920.0000   -3.44795
481960.0000   -4.78181
482000.0000   -3.33260
482040.0000   -2.94781
482080.0000   -3.34652
482120.0000   -4.05327
482160.0000   -3.98551
482200.0000   -3.87444
482240.0000   -4.19003
482280.0000   -3.17236
482320.0000   -3.49126
482360.0000   -2.06440
482400.0000   -4.02526
482440.0000   -4.35613
482480.0000   -4.06062
482520.0000   -4.34712
482560.0000   -4.59140
482600.0000   -4.23050
482640.0000   -3.97335
482680.0000   -4.44336
482720.0000   -5.00703
482760.0000   -4.85808
482800.0000   -4.52249
482840.0000   -5.01935
482880.0000   -4.38337
482920.0000   -4.19746
482960.0000   -4.07941
483000.0000   -3.68340
483040.0000   -4.27756
483080.0000   -3.35366
483120.0000   -4.22766
483160.0000   -3.51362
483200.0000   -4.82818
483240.0000   -4.53518
483280.0000   -4.33711
483320.0000   -4.52678
483360.0000   -4.28274
483400.0000   -4.12216
483440.0000   -4.11991
483480.0000   -4.17802
483520.0000   -3.50185
483560.0000   -4.77565
483600.0000   -4.31139
483640.0000   -4.25411
483680.0000   -4.31331
483720.0000   -4.53327
483760.0000   -4.04736
483800.0000   -4.03023
483840.0000   -4.42319
483880.0000   -4.37710
483920.0000   -5.22141
483960.0000   -4.01390
484000.0000   -3.56618
484040.0000   -4.54077
484080.0000   -4.91132
484120.0000   -3.19805
484160.0000   -3.97381
484200.0000   -4.40053
484240.0000   -4.88945
484280.0000   -4.80000
484320.0000   -4.08829
484360.0000   -3.87419
484400.0000   -4.13115
484440.0000   -4.19091
484480.0000   -4.34266
484520.0000   -3.96879
484560.0000   -3.87999
484600.0000   -4.32567
484640.0000   -4.13462
484680.0000   -4.02364
484720.0000   -3.85096
484760.0000   -4.30326
484800.0000   -4.40615
484840.0000   -3.81511
484880.0000   -4.21626
484920.0000   -5.06894
484960.0000   -5.06889
485000.0000   -4.27890
485040.0000   -4.28476
485080.0000   -4.20159
485120.0000   -3.92311
485160.0000   -3.36142
485200.0000   -3.61685
485240.0000   -4.10677
485280.0000   -4.83159
485320.0000   -4.19215
485360.0000   -3.98862
485400.0000   -3.74329
485440.0000   -3.97249
485480.0000   -4.25730
485520.0000   -3.58819
485560.0000   -3.59134
485600.0000   -4.26200
485640.0000   -3.80216
485680.0000   -4.37526
485720.0000   -4.49380
485760.0000   -4.39783
485800.0000   -4.20739
485840.0000   -4.09685
485880.0000   -3.19468
485920.0000   -3.42054
485960.0000   -3.74441
486000.0000   -4.61516
486040.0000   -4.98971
486080.0000   -4.63654
486120.0000   -4.53641
486160.0000   -4.24747
486200.0000   -3.96929
486240.0000   -3.79871
486280.0000   -3.46279
486320.0000   -2.91721
486360.0000   -3.00845
486400.0000   -3.82874
486440.0000   -3.63655
486480.0000   -4.09826
486520.0000   -3.96702
486560.0000   -4.60179
486600.0000   -2.87724
486640.0000   -3.21713
486680.0000   -3.89589
486720.0000   -3.96656
486760.0000   -4.57109
486800.0000   -3.60164
486840.0000   -4.27542
486880.0000   -4.05319
486920.0000   -4.39077
486960.0000   -4.32215
487000.0000   -3.77787
487040.0000   -3.74324
487080.0000   -4.09288
487120.0000   -4.67558
487160.0000   -4.06012
487200.0000   -4.41848
487240.0000   -3.58867
487280.0000   -3.68077
487320.0000   -3.70927
487360.0000   -4.68135
487400.0000   -3.73139
487440.0000   -3.26214
487480.0000   -3.46008
487520.0000   -4.23045
487560.0000   -3.39903
487600.0000   -3.68008
487640.0000   -3.73296
487680.0000   -4.03206
487720.0000   -3.03227
487760.0000   -4.07447
487800.0000   -3.97670
487840.0000   -3.71878
487880.0000   -4.02501
487920.0000   -4.05588
487960.0000   -3.65051
488000.0000   -3.03224
488040.0000   -3.38529
488080.0000   -3.05733
488120.0000   -3.99696
488160.0000   -3.75877
488200.0000   -3.75039
488240.0000   -3.43290
488280.0000   -3.60566
488320.0000   -3.59284
488360.0000   -3.44185
488400.0000   -3.82084
488440.0000   -4.76905
488480.0000   -4.08666
488520.0000   -4.48825
488560.0000   -4.57284
488600.0000   -4.32144
488640.0000   -4.73919
488680.0000   -4.96320
488720.0000   -4.82828
488760.0000   -4.31812
488800.0000   -4.00656
488840.0000   -4.05687
488880.0000   -3.66625
488920.0000   -3.90210
488960.0000   -4.25488
489000.0000   -4.62915
489040.0000   -4.93194
489080.0000   -4.25487
489120.0000   -4.76629
489160.0000   -4.36655
489200.0000   -4.33216
489240.0000   -3.98327
489280.0000   -4.19107
489320.0000   -3.52568
489360.0000   -3.88627
489400.0000   -3.37316
489440.0000   -2.93694
489480.0000   -3.57341
489520.0000   -2.76199
489560.0000   -4.38000
489600.0000   -4.19897
489640.0000   -2.97782
489680.0000   -2.45609
489720.0000   -3.29878
489760.0000   -2.38560
489800.0000   -3.63904
489840.0000   -3.35956
489880.0000   -3.75299
489920.0000   -3.23459
489960.0000   -3.15559
490000.0000   -3.54400
490040.0000   -3.66166
490080.0000   -3.59362
490120.0000   -4.13253
490160.0000   -2.63671
490200.0000   -3.52438
490240.0000   -3.80790
490280.0000   -3.20107
490320.0000   -3.92573
490360.0000   -3.32719
490400.0000   -3.17493
490440.0000   -3.70810
490480.0000   -3.86244
490520.0000   -4.05555
490560.0000   -3.14486
490600.0000   -3.69191
490640.0000   -3.32798
490680.0000   -3.86526
490720.0000   -4.01230
490760.0000   -3.49426
490800.0000   -3.18999
490840.0000   -3.89115
490880.0000   -3.42067
490920.0000   -3.48739
490960.0000   -3.47898
491000.0000   -3.52032
491040.0000   -3.35522
491080.0000   -3.71545
491120.0000   -3.27491
491160.0000   -4.02645
491200.0000   -3.37698
491240.0000   -3.94008
491280.0000   -3.49478
491320.0000   -3.30325
491360.0000   -3.55346
491400.0000   -3.44980
491440.0000   -3.47269
491480.0000   -3.90813
491520.0000   -3.41084
491560.0000   -4.08091
491600.0000   -2.91196
491640.0000   -3.93826
491680.0000   -3.36854
491720.0000   -3.52769
491760.0000   -3.67322
491800.0000   -3.68282
491840.0000   -3.31884
491880.0000   -3.76717
491920.0000   -3.21226
491960.0000   -3.92394
492000.0000   -4.23359
492040.0000   -3.72898
492080.0000   -3.91491
492120.0000   -3.12681
492160.0000   -3.29638
492200.0000   -3.42235
492240.0000   -3.54137
492280.0000   -3.64264
492320.0000   -3.00776
492360.0000   -3.39077
492400.0000   -3.31343
492440.0000   -2.93158
492480.0000   -2.81490
492520.0000   -3.50656
492560.0000   -2.94177
492600.0000   -2.98694
492640.0000   -2.60418
492680.0000   -2.68525
492720.0000   -1.88374
492760.0000   -2.36359
492800.0000   -2.76706
492840.0000   -2.70918
492880.0000   -3.48813
492920.0000   -3.58740
492960.0000   -3.14699
493000.0000   -2.54483
493040.0000   -3.30200
493080.0000   -2.43074
493120.0000   -3.15075
493160.0000   -3.19933
493200.0000   -4.00674
493240.0000   -3.12196
493280.0000   -3.57379
493320.0000   -3.40709
493360.0000   -3.72680
493400.0000   -3.40746
493440.0000   -2.95734
493480.0000   -3.16230
493520.0000   -2.76183
493560.0000   -3.10756
493600.0000   -3.83207
493640.0000   -3.33650
493680.0000   -2.49968
493720.0000   -2.92853
493760.0000   -3.31289
493800.0000   -2.70839
493840.0000   -2.70975
493880.0000   -3.50119
493920.0000   -2.14328
493960.0000   -2.08310
494000.0000   -2.79259
494040.0000   -2.76312
494080.0000   -3.16392
494120.0000   -3.57776
494160.0000   -2.75448
494200.0000   -3.15834
494240.0000   -3.30342
494280.0000   -3.19644
494320.0000   -3.28803
494360.0000   -3.06319
494400.0000   -3.52965
494440.0000   -3.15239
494480.0000   -3.30980
494520.0000   -3.60288
494560.0000   -3.24534
494600.0000   -3.34580
494640.0000   -4.63047
494680.0000   -3.64476
494720.0000   -3.63507
494760.0000   -3.58019
494800.0000   -3.02143
494840.0000   -3.28252
494880.0000   -3.59558
494920.0000   -3.19252
494960.0000   -4.43924
495000.0000   -3.69216
495040.0000   -3.98676
495080.0000   -3.73796
495120.0000   -5.10031
495160.0000   -5.52852
495200.0000   -4.20342
495240.0000   -5.22157
495280.0000   -3.65763
495320.0000   -4.55692
495360.0000   -4.22925
495400.0000   -4.58929
495440.0000   -4.71358
495480.0000   -3.75208
495520.0000   -4.27894
495560.0000   -3.81936
495600.0000   -4.25751
495640.0000   -4.01159
495680.0000   -3.38720
495720.0000   -4.72453
495760.0000   -4.01887
495800.0000   -4.95958
495840.0000   -4.34830
495880.0000   -4.86968
495920.0000   -4.60864
495960.0000   -3.51299
496000.0000   -3.52891
496040.0000   -4.07075
496080.0000   -3.93288
496120.0000   -4.02204
496160.0000   -4.23025
496200.0000   -4.10933
496240.0000   -4.27974
496280.0000   -4.65406
496320.0000   -4.89773
496360.0000   -4.41430
496400.0000   -3.69873
496440.0000   -5.30423
496480.0000   -4.23122
496520.0000   -4.08137
496560.0000   -3.94722
496600.0000   -3.34428
496640.0000   -3.64616
496680.0000   -3.21300
496720.0000   -3.93732
496760.0000   -4.45300
496800.0000   -3.59025
496840.0000   -3.60308
496880.0000   -3.93583
496920.0000   -4.16552
496960.0000   -3.52861
497000.0000   -3.99179
497040.0000   -4.19467
497080.0000   -3.96232
497120.0000   -4.01970
497160.0000   -3.83270
497200.0000   -3.80784
497240.0000   -4.43156
497280.0000   -3.91839
497320.0000   -3.80502
497360.0000   -4.02176
497400.0000   -3.79722
497440.0000   -2.63994
497480.0000   -2.03011
497520.0000   -3.87790
497560.0000   -4.90181
497600.0000   -5.30265
497640.0000   -5.75877
497680.0000   -4.56405
497720.0000   -4.34998
497760.0000   -4.62479
497800.0000   -4.59772
497840.0000   -5.30684
497880.0000   -4.74208
497920.0000   -5.50032
497960.0000   -4.84493
498000.0000   -4.09109
498040.0000   -5.11432
498080.0000   -4.09728
498120.0000   -3.89897
498160.0000   -4.69150
498200.0000   -5.02054
498240.0000   -5.43300
498280.0000   -4.48843
498320.0000   -5.39009
498360.0000   -3.87098
498400.0000   -4.12184
498440.0000   -4.37673
498480.0000   -4.78639
498520.0000   -6.33939
498560.0000   -5.24758
498600.0000   -4.20892
498640.0000   -4.74749
498680.0000   -4.98534
498720.0000   -5.13026
498760.0000   -4.75330
498800.0000   -4.55358
498840.0000   -4.30918
498880.0000   -3.72719
498920.0000   -4.75586
498960.0000   -4.49311
499000.0000   -4.48722
499040.0000   -4.49713
499080.0000   -4.67886
499120.0000   -4.25316
499160.0000   -4.35009
499200.0000   -4.69103
499240.0000   -3.43921
499280.0000   -4.70855
499320.0000   -4.10386
499360.0000   -4.22853
499400.0000   -3.36377
499440.0000   -5.50691
499480.0000   -4.55837
499520.0000   -4.27205
499560.0000   -5.13969
499600.0000   -4.89563
499640.0000   -5.64743
499680.0000   -5.18882
499720.0000   -4.63775
499760.0000   -5.21241
499800.0000   -5.80284
499840.0000   -5.97867
499880.0000   -5.17785
499920.0000   -5.53622
499960.0000   -4.67883
500000.0000   -4.70997
500040.0000   -5.32406
500080.0000   -4.70208
500120.0000   -5.09336
500160.0000   -5.23906
500200.0000   -4.84437
500240.0000   -5.09602
500280.0000   -4.70923
500320.0000   -4.63560
500360.0000   -5.18805
500400.0000   -5.28887
500440.0000   -5.19813
500480.0000   -5.60513
500520.0000   -5.63668
500560.0000   -5.01935
500600.0000   -5.57691
500640.0000   -5.56144
500680.0000   -4.56824
500720.0000   -4.11984
500760.0000   -4.18752
500800.0000   -4.64776
500840.0000   -5.52105
500880.0000   -4.70376
500920.0000   -5.96772
500960.0000   -5.99654
501000.0000   -5.09529
501040.0000   -4.38761
501080.0000   -5.18044
501120.0000   -5.39530
501160.0000   -4.57437
501200.0000   -3.73443
501240.0000   -4.00163
501280.0000   -4.58477
501320.0000   -4.97004
501360.0000   -4.96028
501400.0000   -4.38473
501440.0000   -5.12961
501480.0000   -5.49076
501520.0000   -5.18524
501560.0000   -4.90656
501600.0000   -5.07559
501640.0000   -5.39659
501680.0000   -4.75479
501720.0000   -4.31614
501760.0000   -4.69677
501800.0000   -4.66497
501840.0000   -5.34680
501880.0000   -5.43293
501920.0000   -5.33366
501960.0000   -3.96077
502000.0000   -4.72874
502040.0000   -4.72791
502080.0000   -4.26588
502120.0000   -4.57209
502160.0000   -4.19974
502200.0000   -4.93380
502240.0000   -5.04265
502280.0000   -4.84929
502320.0000   -4.45688
502360.0000   -5.17341
502400.0000   -4.68108
502440.0000   -4.52119
502480.0000   -5.35051
502520.0000   -5.22659
502560.0000   -5.11713
502600.0000   -5.12610
502640.0000   -5.07019
502680.0000   -4.99235
502720.0000   -4.64819
502760.0000   -5.59273
502800.0000   -5.03865
502840.0000   -4.91183
502880.0000   -4.77857
502920.0000   -4.86013
502960.0000   -5.96913
503000.0000   -4.89591
503040.0000   -5.01343
503080.0000   -4.55615
503120.0000   -4.94822
503160.0000   -5.84351
503200.0000   -5.22436
503240.0000   -5.44878
503280.0000   -5.55817
503320.0000   -5.50469
503360.0000   -4.86297
503400.0000   -5.28514
503440.0000   -4.94606
503480.0000   -5.40709
503520.0000   -5.12300
503560.0000   -5.89717
503600.0000   -5.62246
503640.0000   -4.59256
503680.0000   -4.01849
503720.0000   -4.36671
503760.0000   -5.26361
503800.0000   -4.87886
503840.0000   -4.48720
503880.0000   -4.22532
503920.0000   -4.61512
503960.0000   -4.96214
504000.0000   -5.24106
504040.0000   -4.75329
504080.0000   -5.76897
504120.0000   -5.79537
504160.0000   -5.15915
504200.0000   -5.21610
504240.0000   -4.92068
504280.0000   -4.39002
504320.0000   -4.77895
504360.0000   -3.62400
504400.0000   -4.32288
504440.0000   -4.43122
504480.0000   -4.35984
504520.0000   -4.63808
504560.0000   -5.00043
504600.0000   -4.35185
504640.0000   -4.13995
504680.0000   -5.45372
504720.0000   -5.21939
504760.0000   -5.33719
504800.0000   -4.67539
504840.0000   -4.58985
504880.0000   -4.72009
504920.0000   -4.13566
504960.0000   -5.15561
505000.0000   -4.83084
505040.0000   -4.14207
505080.0000   -4.34580
505120.0000   -4.38298
505160.0000   -4.14663
505200.0000   -4.69025
505240.0000   -4.20031
505280.0000   -4.65320
505320.0000   -5.93286
505360.0000   -5.98209
505400.0000   -5.71056
505440.0000   -5.93996
505480.0000   -5.66523
505520.0000   -5.92437
505560.0000   -5.15377
505600.0000   -5.10722
505640.0000   -4.82246
505680.0000   -5.17030
505720.0000   -4.19338
505760.0000   -4.20614
505800.0000   -4.44520
505840.0000   -4.64145
505880.0000   -3.90459
505920.0000   -3.99294
505960.0000   -4.26211
506000.0000   -4.75505
506040.0000   -4.94225
506080.0000   -4.24355
506120.0000   -4.42830
506160.0000   -5.25904
506200.0000   -3.72233
506240.0000   -4.43791
506280.0000   -4.70194
506320.0000   -5.21855
506360.0000   -3.90299
506400.0000   -4.86914
506440.0000   -5.37251
506480.0000   -5.32196
506520.0000   -4.32872
506560.0000   -4.48464
506600.0000   -5.19267
506640.0000   -4.59895
506680.0000   -4.30127
506720.0000   -5.69342
506760.0000   -5.05524
506800.0000   -4.37763
506840.0000   -4.57382
506880.0000   -4.93027
506920.0000   -4.99634
506960.0000   -4.63059
507000.0000   -5.21999
507040.0000   -3.94029
507080.0000   -4.89999
507120.0000   -4.48854
507160.0000   -4.41811
507200.0000   -5.35054
507240.0000   -4.67880
507280.0000   -4.46621
507320.0000   -5.09311
507360.0000   -4.77493
507400.0000   -5.49292
507440.0000   -4.85952
507480.0000   -4.17433
507520.0000   -5.04051
507560.0000   -5.44177
507600.0000   -5.97286
507640.0000   -4.86874
507680.0000   -4.75316
507720.0000   -4.31133
507760.0000   -4.05809
507800.0000   -3.89482
507840.0000   -4.64653
507880.0000   -3.90758
507920.0000   -4.57556
507960.0000   -3.91589
508000.0000   -5.75400
508040.0000   -5.04074
508080.0000   -5.40172
508120.0000   -4.58731
508160.0000   -5.25296
508200.0000   -4.53074
508240.0000   -4.33019
508280.0000   -3.98677
508320.0000   -5.04144
508360.0000   -5.00354
508400.0000   -3.99785
508440.0000   -4.56665
508480.0000   -5.00448
508520.0000   -4.89058
508560.0000   -5.85958
508600.0000   -4.85342
508640.0000   -5.71408
508680.0000   -5.18074
508720.0000   -4.22404
508760.0000   -4.01941
508800.0000   -4.92712
508840.0000   -4.98699
508880.0000   -5.02457
508920.0000   -4.86755
508960.0000   -3.36092
509000.0000   -4.95925
509040.0000   -4.57676
509080.0000   -3.75593
509120.0000   -4.25377
509160.0000   -3.96861
509200.0000   -5.29738
509240.0000   -4.81915
509280.0000   -5.68330
509320.0000   -6.68828
509360.0000   -5.22575
509400.0000   -5.35096
509440.0000   -4.77170
509480.0000   -4.61341
509520.0000   -5.87341
509560.0000   -6.35873
509600.0000   -6.11531
509640.0000   -5.33106
509680.0000   -5.63695
509720.0000   -5.83616
509760.0000   -5.56605
509800.0000   -5.19474
509840.0000   -6.46161
509880.0000   -6.13499
509920.0000   -5.22004
509960.0000   -4.72727
510000.0000   -4.71675
510040.0000   -5.06750
510080.0000   -6.16750
510120.0000   -5.31616
510160.0000   -5.88772
510200.0000   -4.90031
510240.0000   -4.69404
510280.0000   -4.34586
510320.0000   -5.01940
510360.0000   -4.82738
510400.0000   -6.31195
510440.0000   -5.03747
510480.0000   -5.28769
510520.0000   -5.39491
510560.0000   -5.58235
510600.0000   -5.87563
510640.0000   -4.91541
510680.0000   -5.38892
510720.0000   -5.39640
510760.0000   -5.25648
510800.0000   -4.54467
510840.0000   -5.21475
510880.0000   -4.52112
510920.0000   -4.42802
510960.0000   -4.27201
511000.0000   -4.71158
511040.0000   -4.54289
511080.0000   -5.32399
511120.0000   -5.62380
511160.0000   -4.47287
511200.0000   -4.94199
511240.0000   -5.99553
511280.0000   -5.33517
511320.0000   -5.59845
511360.0000   -5.67189
511400.0000   -5.01425
511440.0000   -4.75177
511480.0000   -5.38027
511520.0000   -5.14234
511560.0000   -4.75357
511600.0000   -5.48863
511640.0000   -5.63127
511680.0000   -5.17183
511720.0000   -5.39211
511760.0000   -5.44475
511800.0000   -4.51235
511840.0000   -5.03788
511880.0000   -5.71246
511920.0000   -5.89712
511960.0000   -6.41627
512000.0000   -5.95820
512040.0000   -6.42427
512080.0000   -6.80040
512120.0000   -5.57976
512160.0000   -6.29982
512200.0000   -5.32561
512240.0000   -5.03900
512280.0000   -5.48577
512320.0000   -6.26899
512360.0000   -6.03666
512400.0000   -5.60784
512440.0000   -5.94248
512480.0000   -5.59618
512520.0000   -5.13366
512560.0000   -5.01678
512600.0000   -5.50092
512640.0000   -6.13912
512680.0000   -5.48419
512720.0000   -5.22840
512760.0000   -4.98894
512800.0000   -4.77973
512840.0000   -4.87480
512880.0000   -4.58098
512920.0000   -4.80131
512960.0000   -4.60204
513000.0000   -4.63028
513040.0000   -4.35694
513080.0000   -4.19519
513120.0000   -5.34639
513160.0000   -4.98356
513200.0000   -3.91452
513240.0000   -4.88458
513280.0000   -5.39159
513320.0000   -5.08464
513360.0000   -4.81162
513400.0000   -5.68431
513440.0000   -4.52039
513480.0000   -4.97626
513520.0000   -4.73683
513560.0000   -4.45488
513600.0000   -5.82960
513640.0000   -5.39760
513680.0000   -4.98638
513720.0000   -5.41715
513760.0000   -4.98901
513800.0000   -5.94396
513840.0000   -5.17279
513880.0000   -5.27018
513920.0000   -5.67661
513960.0000   -5.84300
514000.0000   -4.51516
514040.0000   -5.57256
514080.0000   -4.96996
514120.0000   -5.63078
514160.0000   -4.63193
514200.0000   -5.06017
514240.0000   -5.95696
514280.0000   -5.83054
514320.0000   -5.47449
514360.0000   -5.20636
514400.0000   -4.68273
514440.0000   -5.20190
514480.0000   -4.21976
514520.0000   -5.18439
514560.0000   -4.90232
514600.0000   -5.19278
514640.0000   -4.93576
514680.0000   -5.51729
514720.0000   -4.42572
514760.0000   -4.57009
514800.0000   -5.95807
514840.0000   -5.05320
514880.0000   -5.43661
514920.0000   -4.96107
514960.0000   -5.70963
515000.0000   -5.83211
515040.0000   -5.33441
515080.0000   -5.92836
515120.0000   -5.94518
515160.0000   -5.42529
515200.0000   -5.65167
515240.0000   -5.26559
515280.0000   -5.40805
515320.0000   -6.06596
515360.0000   -5.49947
515400.0000   -4.96985
515440.0000   -4.88403
515480.0000   -5.83146
515520.0000   -4.88432
515560.0000   -4.97978
515600.0000   -5.44281
515640.0000   -5.56751
515680.0000   -4.52763
515720.0000   -4.77950
515760.0000   -5.77626
515800.0000   -5.59837
515840.0000   -5.27642
515880.0000   -5.36835
515920.0000   -5.89782
515960.0000   -5.25062
516000.0000   -5.70607
516040.0000   -5.33857
516080.0000   -5.66494
516120.0000   -5.51279
516160.0000   -4.64356
516200.0000   -4.43764
516240.0000   -5.77913
516280.0000   -5.28559
516320.0000   -5.04666
516360.0000   -5.50432
516400.0000   -5.51305
516440.0000   -5.50991
516480.0000   -4.72607
516520.0000   -4.71013
516560.0000   -5.85436
516600.0000   -5.07381
516640.0000   -5.54665
516680.0000   -5.28659
516720.0000   -5.76514
516760.0000   -5.23392
516800.0000   -5.87182
516840.0000   -5.63031
516880.0000   -6.19903
516920.0000   -6.24196
516960.0000   -6.81941
517000.0000   -5.82635
517040.0000   -6.41244
517080.0000   -5.64127
517120.0000   -6.60950
517160.0000   -6.33508
517200.0000   -6.30560
517240.0000   -6.15692
517280.0000   -6.21304
517320.0000   -5.28993
517360.0000   -5.42004
517400.0000   -5.91608
517440.0000   -5.57474
517480.0000   -5.89160
517520.0000   -6.07459
517560.0000   -5.39903
517600.0000   -4.93891
517640.0000   -5.99850
517680.0000   -5.93286
517720.0000   -5.54621
517760.0000   -6.31030
517800.0000   -5.66515
517840.0000   -4.99429
517880.0000   -4.95089
517920.0000   -5.70563
517960.0000   -5.73309
518000.0000   -5.41124
518040.0000   -4.07922
518080.0000   -4.91136
518120.0000   -5.32031
518160.0000   -5.29128
518200.0000   -6.09407
518240.0000   -5.29697
518280.0000   -4.61312
518320.0000   -5.78050
518360.0000   -5.52717
518400.0000   -5.65466
518440.0000   -5.92803
518480.0000   -4.94411
518520.0000   -4.96683
518560.0000   -5.21353
518600.0000   -5.81666
518640.0000   -5.88868
518680.0000   -5.35678
518720.0000   -4.81199
518760.0000   -4.84594
518800.0000   -5.50432
518840.0000   -4.67167
518880.0000   -4.59947
518920.0000   -4.90660
518960.0000   -5.38074
519000.0000   -5.41396
519040.0000   -4.76510
519080.0000   -4.94430
519120.0000   -4.93016
519160.0000   -4.68964
519200.0000   -5.23075
519240.0000   -5.19734
519280.0000   -4.81119
519320.0000   -5.54163
519360.0000   -5.45282
519400.0000   -5.23276
519440.0000   -5.26923
519480.0000   -5.07929
519520.0000   -5.03998
519560.0000   -4.66969
519600.0000   -5.52043
519640.0000   -4.83831
519680.0000   -5.12037
519720.0000   -4.79023
519760.0000   -5.12784
519800.0000   -4.94660
519840.0000   -4.38040
519880.0000   -4.34222
519920.0000   -4.26950
519960.0000   -5.22112
520000.0000   -4.37126
520040.0000   -4.87877
520080.0000   -4.93322
520120.0000   -5.07915
520160.0000   -5.88155
520200.0000   -6.51074
520240.0000   -5.77339
520280.0000   -5.52929
520320.0000   -5.22036
520360.0000   -4.99341
520400.0000   -5.34326
520440.0000   -4.65404
520480.0000   -5.85746
520520.0000   -5.42446
520560.0000   -5.08850
520600.0000   -5.10138
520640.0000   -4.66842
520680.0000   -5.57490
520720.0000   -4.64364
520760.0000   -4.55737
520800.0000   -5.58167
520840.0000   -5.85280
520880.0000   -5.16836
520920.0000   -5.29210
520960.0000   -5.18161
521000.0000   -5.04505
521040.0000   -5.33003
521080.0000   -5.65769
521120.0000   -6.06035
521160.0000   -5.93864
521200.0000   -5.83822
521240.0000   -5.97500
521280.0000   -6.04179
521320.0000   -5.76403
521360.0000   -5.54424
521400.0000   -5.18932
521440.0000   -4.50988
521480.0000   -5.58844
521520.0000   -5.59900
521560.0000   -5.06302
521600.0000   -5.69250
521640.0000   -5.92309
521680.0000   -4.35280
521720.0000   -5.13164
521760.0000   -5.05343
521800.0000   -5.83515
521840.0000   -4.72219
521880.0000   -5.32430
521920.0000   -5.73331
521960.0000   -5.67485
522000.0000   -5.70489
522040.0000   -4.47957
522080.0000   -4.97762
522120.0000   -4.89783
522160.0000   -5.44004
522200.0000   -5.07431
522240.0000   -5.09394
522280.0000   -4.50459
522320.0000   -5.93147
522360.0000   -4.89537
522400.0000   -4.61337
522440.0000   -4.62487
522480.0000   -4.88736
522520.0000   -4.31547
522560.0000   -4.66445
522600.0000   -4.97273
522640.0000   -5.62805
522680.0000   -4.77090
522720.0000   -4.60077
522760.0000   -5.14423
522800.0000   -4.60886
522840.0000   -4.99150
522880.0000   -6.03529
522920.0000   -4.33660
522960.0000   -4.74904
523000.0000   -5.01915
523040.0000   -4.89200
523080.0000   -4.97261
523120.0000   -5.25182
523160.0000   -5.68374
523200.0000   -5.24232
523240.0000   -5.63827
523280.0000   -4.38492
523320.0000   -5.08644
523360.0000   -5.62006
523400.0000   -5.15994
523440.0000   -4.66579
523480.0000   -5.81464
523520.0000   -5.29702
523560.0000   -6.25874
523600.0000   -5.28885
523640.0000   -5.14957
523680.0000   -6.12328
523720.0000   -5.03020
523760.0000   -5.57104
523800.0000   -5.44485
523840.0000   -4.99617
523880.0000   -4.22724
523920.0000   -4.67231
523960.0000   -4.97410
524000.0000   -5.31173
524040.0000   -5.64841
524080.0000   -5.11525
524120.0000   -4.95504
524160.0000   -5.07681
524200.0000   -4.26354
524240.0000   -5.32377
524280.0000   -5.58644
524320.0000   -5.13023
524360.0000   -4.46874
524400.0000   -4.91883
524440.0000   -4.81267
524480.0000   -4.84801
524520.0000   -5.68153
524560.0000   -5.14986
524600.0000   -5.14003
524640.0000   -4.63666
524680.0000   -4.69596
524720.0000   -5.40249
524760.0000   -4.89654
524800.0000   -5.42447
524840.0000   -5.47310
524880.0000   -5.51722
524920.0000   -5.03207
524960.0000   -5.03671
525000.0000   -4.94799
525040.0000   -4.67264
525080.0000   -4.90560
525120.0000   -4.95581
525160.0000   -4.80869
525200.0000   -4.60263
525240.0000   -4.64934
525280.0000   -4.25601
525320.0000   -5.08345
525360.0000   -5.10426
525400.0000   -4.39561
525440.0000   -5.29819
525480.0000   -4.81377
525520.0000   -5.02866
525560.0000   -4.86946
525600.0000   -4.72233
525640.0000   -5.85151
525680.0000   -5.03339
525720.0000   -4.65511
525760.0000   -5.12109
525800.0000   -5.49044
525840.0000   -5.64042
525880.0000   -6.34902
525920.0000   -5.46392
525960.0000   -5.07614
526000.0000   -6.25978
526040.0000   -5.30813
526080.0000   -4.88753
526120.0000   -4.23008
526160.0000   -4.18441
526200.0000   -4.38645
526240.0000   -4.60390
526280.0000   -4.02265
526320.0000   -4.25628
526360.0000   -3.54857
526400.0000   -4.83606
526440.0000   -5.72979
526480.0000   -6.26505
526520.0000   -7.13233
526560.0000   -5.89426
526600.0000   -5.99769
526640.0000   -5.78588
526680.0000   -6.13981
526720.0000   -5.36646
526760.0000   -5.08263
526800.0000   -5.95314
526840.0000   -6.16946
526880.0000   -5.73689
526920.0000   -6.14595
526960.0000   -5.13776
527000.0000   -5.75786
527040.0000   -5.06294
527080.0000   -5.06179
527120.0000   -5.09311
527160.0000   -5.23947
527200.0000   -4.09238
527240.0000   -5.16366
527280.0000   -5.39598
527320.0000   -5.43259
527360.0000   -5.77580
527400.0000   -5.93537
527440.0000   -4.62187
527480.0000   -5.82149
527520.0000   -5.36756
527560.0000   -5.15635
527600.0000   -5.21128
527640.0000   -5.58794
527680.0000   -5.13692
527720.0000   -6.27641
527760.0000   -5.46732
527800.0000   -6.08408
527840.0000   -5.21246
527880.0000   -4.76716
527920.0000   -5.48861
527960.0000   -5.20391
528000.0000   -5.21376
528040.0000   -5.16930
528080.0000   -4.38247
528120.0000   -3.88988
528160.0000   -5.19646
528200.0000   -3.72272
528240.0000   -4.59845
528280.0000   -4.70862
528320.0000   -5.64179
528360.0000   -5.08433
528400.0000   -4.40106
528440.0000   -4.51579
528480.0000   -5.19697
528520.0000   -4.79187
528560.0000   -5.84511
528600.0000   -5.22675
528640.0000   -5.00672
528680.0000   -6.67842
528720.0000   -5.57953
528760.0000   -4.96979
528800.0000   -5.84356
528840.0000   -5.42992
528880.0000   -5.61482
528920.0000   -5.34814
528960.0000   -5.57378
529000.0000   -5.36947
529040.0000   -5.82144
529080.0000   -5.71575
529120.0000   -5.78754
529160.0000   -5.76070
529200.0000   -6.21695
529240.0000   -5.01526
529280.0000   -5.34174
529320.0000   -5.46697
529360.0000   -5.12269
529400.0000   -5.50793
529440.0000   -5.58896
529480.0000   -4.83635
529520.0000   -4.84158
529560.0000   -4.85213
529600.0000   -4.98709
529640.0000   -4.73855
529680.0000   -5.14090
529720.0000   -5.14961
529760.0000   -5.46646
529800.0000   -4.94489
529840.0000   -5.81155
529880.0000   -5.60787
529920.0000   -6.40165
529960.0000   -5.67594
530000.0000   -7.24313
530040.0000   -6.00109
530080.0000   -6.15992
530120.0000   -5.18450
530160.0000   -5.67108
530200.0000   -5.88975
530240.0000   -6.25408
530280.0000   -7.08006
530320.0000   -6.11918
530360.0000   -4.57120
530400.0000   -5.95479
530440.0000   -6.29561
530480.0000   -6.36298
530520.0000   -5.97462
530560.0000   -6.55809
530600.0000   -6.20599
530640.0000   -6.15379
530680.0000   -6.23542
530720.0000   -5.46890
530760.0000   -5.22263
530800.0000   -4.09885
530840.0000   -4.97387
530880.0000   -4.32475
530920.0000   -4.97508
530960.0000   -5.93451
531000.0000   -6.41765
531040.0000   -5.70203
531080.0000   -5.77352
531120.0000   -4.84629
531160.0000   -5.01661
531200.0000   -5.57524
531240.0000   -5.28500
531280.0000   -5.33619
531320.0000   -4.41610
531360.0000   -4.15717
531400.0000   -4.60832
531440.0000   -5.70832
531480.0000   -6.32509
531520.0000   -5.66554
531560.0000   -5.47802
531600.0000   -5.58499
531640.0000   -6.47843
531680.0000   -6.38691
531720.0000   -5.78729
531760.0000   -6.67270
531800.0000   -6.98659
531840.0000   -5.59268
531880.0000   -5.49434
531920.0000   -5.52053
531960.0000   -5.53821
532000.0000   -4.53431
532040.0000   -5.14382
532080.0000   -4.74084
532120.0000   -4.88226
532160.0000   -5.48233
532200.0000   -5.73301
532240.0000   -6.37184
532280.0000   -6.28622
532320.0000   -5.28573
532360.0000   -5.22360
532400.0000   -5.81290
532440.0000   -5.59432
532480.0000   -5.82285
532520.0000   -5.37491
532560.0000   -5.11427
532600.0000   -5.53360
532640.0000   -5.82992
532680.0000   -5.24510
532720.0000   -5.60528
532760.0000   -6.12729
532800.0000   -5.02895
532840.0000   -5.79157
532880.0000   -5.64733
532920.0000   -5.55232
532960.0000   -5.22967
533000.0000   -5.81777
533040.0000   -6.53535
533080.0000   -5.96821
533120.0000   -5.77142
533160.0000   -5.49459
533200.0000   -6.28532
533240.0000   -5.89652
533280.0000   -5.45637
533320.0000   -5.53233
533360.0000   -5.47580
533400.0000   -5.66458
533440.0000   -4.66002
533480.0000   -5.31717
533520.0000   -5.25258
533560.0000   -5.99095
533600.0000   -5.73058
533640.0000   -5.28616
533680.0000   -5.15342
533720.0000   -5.70253
533760.0000   -5.97229
533800.0000   -5.34614
533840.0000   -5.28076
533880.0000   -6.46068
533920.0000   -5.03590
533960.0000   -4.76379
534000.0000   -4.57463
534040.0000   -4.44879
534080.0000   -5.99897
534120.0000   -5.24751
534160.0000   -5.70595
534200.0000   -5.37513
534240.0000   -5.47592
534280.0000   -5.93250
534320.0000   -5.01297
534360.0000   -5.23624
534400.0000   -5.05010
534440.0000   -5.01353
534480.0000   -5.35030
534520.0000   -5.17126
534560.0000   -3.96101
534600.0000   -5.04851
534640.0000   -5.17851
534680.0000   -5.73923
534720.0000   -5.05734
534760.0000   -5.11549
534800.0000   -5.87019
534840.0000   -5.11557
534880.0000   -5.89804
534920.0000   -5.46149
534960.0000   -4.61805
535000.0000   -5.79950
535040.0000   -5.45579
535080.0000   -5.42089
535120.0000   -5.75196
535160.0000   -5.30537
535200.0000   -5.37101
535240.0000   -4.17894
535280.0000   -4.79500
535320.0000   -4.75780
535360.0000   -4.57540
535400.0000   -4.98421
535440.0000   -5.59936
535480.0000   -4.53831
535520.0000   -4.60040
535560.0000   -4.55416
535600.0000   -4.66344
535640.0000   -5.15441
535680.0000   -4.70560
535720.0000   -4.98746
535760.0000   -5.09833
535800.0000   -4.68105
535840.0000   -5.35969
535880.0000   -5.72329
535920.0000   -5.44300
535960.0000   -5.42247
536000.0000   -5.57167
536040.0000   -4.68769
536080.0000   -4.96625
536120.0000   -4.94946
536160.0000   -5.43725
536200.0000   -4.74701
536240.0000   -5.04262
536280.0000   -5.51055
536320.0000   -5.59735
536360.0000   -4.83185
536400.0000   -5.49361
536440.0000   -4.41123
536480.0000   -4.76184
536520.0000   -5.05357
536560.0000   -5.65279
536600.0000   -5.14602
536640.0000   -4.96622
536680.0000   -4.73767
536720.0000   -6.28692
536760.0000   -5.24892
536800.0000   -5.21170
536840.0000   -4.95226
536880.0000   -5.64007
536920.0000   -5.56761
536960.0000   -4.46404
537000.0000   -5.85493
537040.0000   -5.10148
537080.0000   -4.97395
537120.0000   -4.77245
537160.0000   -4.40039
537200.0000   -5.18074
537240.0000   -5.33364
537280.0000   -5.56296
537320.0000   -4.63396
537360.0000   -4.95419
537400.0000   -4.00540
537440.0000   -4.79631
537480.0000   -5.36535
537520.0000   -4.89947
537560.0000   -5.18006
537600.0000   -5.47107
537640.0000   -4.95347
537680.0000   -5.55422
537720.0000   -5.62488
537760.0000   -5.18278
537800.0000   -5.34798
537840.0000   -5.37041
537880.0000   -5.56573
537920.0000   -5.13231
537960.0000   -5.49851
538000.0000   -5.09421
538040.0000   -5.09450
538080.0000   -5.08556
538120.0000   -5.12186
538160.0000   -4.69895
538200.0000   -5.81735
538240.0000   -4.63666
538280.0000   -4.98946
538320.0000   -5.66280
538360.0000   -4.74840
538400.0000   -5.26182
538440.0000   -4.58305
538480.0000   -5.20725
538520.0000   -5.12898
538560.0000   -4.87419
538600.0000   -5.61199
538640.0000   -5.14117
538680.0000   -5.20153
538720.0000   -5.07320
538760.0000   -5.46682
538800.0000   -4.38503
538840.0000   -5.36973
538880.0000   -5.07438
538920.0000   -5.46753
538960.0000   -5.81155
539000.0000   -6.28075
539040.0000   -5.31533
539080.0000   -4.66932
539120.0000   -5.77305
539160.0000   -4.93025
539200.0000   -5.89747
539240.0000   -5.74889
539280.0000   -5.73992
539320.0000   -6.03552
539360.0000   -4.84883
539400.0000   -5.46569
539440.0000   -5.17523
539480.0000   -5.40881
539520.0000   -4.59382
539560.0000   -5.31783
539600.0000   -4.57481
539640.0000   -5.06719
539680.0000   -6.25285
539720.0000   -5.75382
539760.0000   -5.66901
539800.0000   -4.60779
539840.0000   -5.72219
539880.0000   -5.39942
539920.0000   -5.69872
539960.0000   -4.77721
540000.0000   -4.75452
540040.0000   -5.17545
540080.0000   -5.88008
540120.0000   -5.69488
540160.0000   -5.16468
540200.0000   -5.61696
540240.0000   -5.64193
540280.0000   -5.65137
540320.0000   -6.30968
540360.0000   -6.41817
540400.0000   -5.46187
540440.0000   -5.20304
540480.0000   -5.32088
540520.0000   -4.89430
540560.0000   -4.91455
540600.0000   -4.84371
540640.0000   -5.05866
540680.0000   -4.40550
540720.0000   -5.32309
540760.0000   -5.56368
540800.0000   -5.14252
540840.0000   -5.74629
540880.0000   -5.72881
540920.0000   -5.94398
540960.0000   -5.03086
541000.0000   -5.86069
541040.0000   -5.06688
541080.0000   -5.12019
541120.0000   -5.19123
541160.0000   -5.26219
541200.0000   -5.34373
541240.0000   -6.05177
541280.0000   -5.91386
541320.0000   -5.69945
541360.0000   -5.78432
541400.0000   -5.60847
541440.0000   -5.86169
541480.0000   -6.30814
541520.0000   -4.28281
541560.0000   -5.30594
541600.0000   -5.31647
541640.0000   -5.78487
541680.0000   -5.30039
541720.0000   -5.14348
541760.0000   -4.77609
541800.0000   -4.28872
541840.0000   -5.83397
541880.0000   -4.49449
541920.0000   -5.79186
541960.0000   -5.29056
542000.0000   -5.93186
542040.0000   -5.25111
542080.0000   -5.75401
542120.0000   -4.90544
542160.0000   -4.53940
542200.0000   -4.56480
542240.0000   -4.23959
542280.0000   -4.96989
542320.0000   -4.74119
542360.0000   -4.56152
542400.0000   -4.29200
542440.0000   -4.38468
542480.0000   -3.89066
542520.0000   -4.86243
542560.0000   -5.39352
542600.0000   -4.78171
542640.0000   -5.09087
542680.0000   -5.62422
542720.0000   -4.74476
542760.0000   -4.45469
542800.0000   -4.95090
542840.0000   -4.72686
542880.0000   -5.37602
542920.0000   -5.02523
542960.0000   -5.52626
543000.0000   -5.66859
543040.0000   -6.09172
543080.0000   -4.34363
543120.0000   -5.33983
543160.0000   -5.92312
543200.0000   -5.00055
543240.0000   -5.41901
543280.0000   -4.33167
543320.0000   -4.58444
543360.0000   -4.47708
543400.0000   -4.97230
543440.0000   -4.96319
543480.0000   -4.89596
543520.0000   -4.52222
543560.0000   -4.73104
543600.0000   -4.53652
543640.0000   -4.26791
543680.0000   -4.43280
543720.0000   -4.97684
543760.0000   -4.15501
543800.0000   -4.08932
543840.0000   -4.16501
543880.0000   -4.40567
543920.0000   -4.28603
543960.0000   -5.28838
544000.0000   -5.40723
544040.0000   -4.45317
544080.0000   -5.16590
544120.0000   -4.10464
544160.0000   -6.03465
544200.0000   -4.83521
544240.0000   -5.68799
544280.0000   -5.03374
544320.0000   -5.10967
544360.0000   -4.88997
544400.0000   -5.12877
544440.0000   -5.51515
544480.0000   -5.65240
544520.0000   -6.00767
544560.0000   -5.78866
544600.0000   -5.70784
544640.0000   -5.13929
544680.0000   -5.07659
544720.0000   -4.95221
544760.0000   -5.09729
544800.0000   -4.92271
544840.0000   -4.80532
544880.0000   -4.34748
544920.0000   -5.02836
544960.0000   -5.31861
545000.0000   -5.76743
545040.0000   -5.85127
545080.0000   -5.87459
545120.0000   -5.65367
545160.0000   -5.54964
545200.0000   -5.87178
545240.0000   -5.17902
545280.0000   -5.01497
545320.0000   -5.23189
545360.0000   -4.87244
545400.0000   -5.20431
545440.0000   -5.89234
545480.0000   -5.23399
545520.0000   -6.15480
545560.0000   -5.64183
545600.0000   -4.83654
545640.0000   -4.85147
545680.0000   -4.31856
545720.0000   -5.13811
545760.0000   -4.12620
545800.0000   -5.17058
545840.0000   -4.29427
545880.0000   -4.53471
545920.0000   -4.91706
545960.0000   -4.14986
546000.0000   -4.41474
546040.0000   -5.33136
546080.0000   -3.88906
546120.0000   -4.18486
546160.0000   -4.20477
546200.0000   -5.20656
546240.0000   -4.27851
546280.0000   -4.33285
546320.0000   -5.04208
546360.0000   -4.76903
546400.0000   -4.83466
546440.0000   -4.54170
546480.0000   -4.50843
546520.0000   -4.62347
546560.0000   -5.86040
546600.0000   -4.84702
546640.0000   -4.87294
546680.0000   -5.49140
546720.0000   -4.41990
546760.0000   -4.26188
546800.0000   -5.21008
546840.0000   -4.74480
546880.0000   -5.12383
546920.0000   -5.14232
546960.0000   -5.15242
547000.0000   -3.71059
547040.0000   -4.97685
547080.0000   -4.19074
547120.0000   -5.35730
547160.0000   -5.13530
547200.0000   -3.96052
547240.0000   -4.70139
547280.0000   -4.47555
547320.0000   -4.15614
547360.0000   -4.28890
547400.0000   -4.30991
547440.0000   -4.75161
547480.0000   -4.52963
547520.0000   -4.69267
547560.0000   -4.41499
547600.0000   -4.25799
547640.0000   -3.19457
547680.0000   -4.76357
547720.0000   -4.74015
547760.0000   -4.27710
547800.0000   -4.43195
547840.0000   -4.11491
547880.0000   -5.06392
547920.0000   -5.29756
547960.0000   -4.62545
548000.0000   -4.62286
548040.0000   -4.51756
548080.0000   -4.85300
548120.0000   -5.04532
548160.0000   -4.89018
548200.0000   -4.46451
548240.0000   -4.69343
548280.0000   -4.94934
548320.0000   -4.68166
548360.0000   -5.99650
548400.0000   -4.71894
548440.0000   -4.93515
548480.0000   -4.73210
548520.0000   -4.75732
548560.0000   -4.98753
548600.0000   -4.63417
548640.0000   -5.00563
548680.0000   -5.36644
548720.0000   -5.20400
548760.0000   -5.54870
548800.0000   -5.29305
548840.0000   -5.62531
548880.0000   -5.09461
548920.0000   -5.20957
548960.0000   -5.92803
549000.0000   -5.21842
549040.0000   -5.55627
549080.0000   -4.96574
549120.0000   -5.38466
549160.0000   -5.68561
549200.0000   -4.94370
549240.0000   -4.60192
549280.0000   -4.76069
549320.0000   -4.77446
549360.0000   -4.40016
549400.0000   -5.07627
549440.0000   -4.38208
549480.0000   -4.83206
549520.0000   -5.81768
549560.0000   -5.36794
549600.0000   -5.42643
549640.0000   -5.49633
549680.0000   -5.29346
549720.0000   -5.28381
549760.0000   -5.57039
549800.0000   -6.13292
549840.0000   -6.04852
549880.0000   -6.43615
549920.0000   -5.05080
549960.0000   -5.78350
550000.0000   -5.56739
550040.0000   -6.00242
550080.0000   -5.51068
550120.0000   -4.88618
550160.0000   -4.99332
550200.0000   -5.58679
550240.0000   -4.44390
550280.0000   -5.15999
550320.0000   -4.07378
550360.0000   -4.34781
550400.0000   -5.13749
550440.0000   -4.89879
550480.0000   -4.70605
550520.0000   -4.91420
550560.0000   -4.42832
550600.0000   -5.36154
550640.0000   -4.51266
550680.0000   -4.69961
550720.0000   -4.64150
550760.0000   -4.29535
550800.0000   -5.69705
550840.0000   -5.57267
550880.0000   -5.13513
550920.0000   -4.09265
550960.0000   -5.19037
551000.0000   -5.11328
551040.0000   -4.62009
551080.0000   -5.04541
551120.0000   -5.68729
551160.0000   -5.23773
551200.0000   -5.19723
551240.0000   -5.49935
551280.0000   -5.68369
551320.0000   -4.95110
551360.0000   -5.01282
551400.0000   -4.78868
551440.0000   -5.30589
551480.0000   -5.06481
551520.0000   -5.03382
551560.0000   -5.52973
551600.0000   -5.48972
551640.0000   -5.68668
551680.0000   -4.57304
551720.0000   -4.88830
551760.0000   -5.23876
551800.0000   -5.24233
551840.0000   -6.25692
551880.0000   -5.63233
551920.0000   -5.33600
551960.0000   -5.88311
552000.0000   -5.58543
552040.0000   -5.32564
552080.0000   -5.48638
552120.0000   -4.80980
552160.0000   -5.45736
552200.0000   -5.78366
552240.0000   -6.39341
552280.0000   -5.50831
552320.0000   -5.66175
552360.0000   -4.99524
552400.0000   -5.62769
552440.0000   -5.87917
552480.0000   -5.41414
552520.0000   -4.89658
552560.0000   -5.79344
552600.0000   -5.51452
552640.0000   -5.78997
552680.0000   -5.15575
552720.0000   -5.94336
552760.0000   -5.50528
552800.0000   -4.85745
552840.0000   -5.58109
552880.0000   -4.95241
552920.0000   -4.94362
552960.0000   -4.93080
553000.0000   -3.90703
553040.0000   -5.05501
553080.0000   -5.19714
553120.0000   -5.05859
553160.0000   -5.47192
553200.0000   -5.01712
553240.0000   -5.37548
553280.0000   -5.80617
553320.0000   -5.20769
553360.0000   -5.02041
553400.0000   -5.00724
553440.0000   -4.65814
553480.0000   -4.72071
553520.0000   -5.41004
553560.0000   -4.85106
553600.0000   -4.42037
553640.0000   -5.53011
553680.0000   -4.06957
553720.0000   -5.47586
553760.0000   -4.22633
553800.0000   -5.43088
553840.0000   -5.26092
553880.0000   -5.01164
553920.0000   -5.25883
553960.0000   -5.17905
554000.0000   -5.87626
554040.0000   -6.24159
554080.0000   -6.09702
554120.0000   -5.63108
554160.0000   -5.65590
554200.0000   -6.00300
554240.0000   -5.25113
554280.0000   -5.78409
554320.0000   -5.79418
554360.0000   -5.03197
554400.0000   -5.10789
554440.0000   -5.74316
554480.0000   -4.85261
554520.0000   -5.61112
554560.0000   -5.13826
554600.0000   -5.23157
554640.0000   -4.96872
554680.0000   -4.83600
554720.0000   -4.90385
554760.0000   -4.41400
554800.0000   -4.05575
554840.0000   -3.91579
554880.0000   -3.33240
554920.0000   -4.20920
554960.0000   -4.43380
555000.0000   -3.85117
555040.0000   -4.05669
555080.0000   -4.61274
555120.0000   -4.73254
555160.0000   -5.35456
555200.0000   -5.71357
555240.0000   -5.35421
555280.0000   -5.37712
555320.0000   -5.19810
555360.0000   -5.43482
555400.0000   -4.74875
555440.0000   -5.52685
555480.0000   -3.98394
555520.0000   -4.99350
555560.0000   -4.98619
555600.0000   -5.01400
555640.0000   -5.03300
555680.0000   -5.02202
555720.0000   -4.57041
555760.0000   -5.60406
555800.0000   -5.57682
555840.0000   -5.53963
555880.0000   -6.13741
555920.0000   -6.03584
555960.0000   -5.29117
556000.0000   -5.79536
556040.0000   -4.31472
556080.0000   -4.82057
556120.0000   -5.58295
556160.0000   -4.64765
556200.0000   -5.29635
556240.0000   -4.85604
556280.0000   -4.55137
556320.0000   -5.30723
556360.0000   -5.75057
556400.0000   -5.52807
556440.0000   -5.11537
556480.0000   -5.83489
556520.0000   -5.53026
556560.0000   -5.98695
556600.0000   -5.68009
556640.0000   -5.84694
556680.0000   -5.12267
556720.0000   -5.59020
556760.0000   -5.70628
556800.0000   -6.37629
556840.0000   -5.64709
556880.0000   -4.39364
556920.0000   -4.00921
556960.0000   -5.75889
557000.0000   -5.79500
557040.0000   -5.10899
557080.0000   -5.21537
557120.0000   -4.00220
557160.0000   -4.89453
557200.0000   -4.52698
557240.0000   -5.75722
557280.0000   -4.78001
557320.0000   -5.12531
557360.0000   -4.91810
557400.0000   -5.30518
557440.0000   -6.10427
557480.0000   -5.31204
557520.0000   -5.35003
557560.0000   -4.03932
557600.0000   -4.68156
557640.0000   -5.43963
557680.0000   -5.27966
557720.0000   -5.39157
557760.0000   -5.40562
557800.0000   -5.40216
557840.0000   -5.31199
557880.0000   -4.39205
557920.0000   -4.67691
557960.0000   -4.97914
558000.0000   -4.98773
558040.0000   -4.16613
558080.0000   -4.85420
558120.0000   -4.55075
558160.0000   -4.52187
558200.0000   -3.31455
558240.0000   -4.08430
558280.0000   -4.82610
558320.0000   -5.41507
558360.0000   -6.19804
558400.0000   -5.03031
558440.0000   -5.61945
558480.0000   -5.56633
558520.0000   -5.83088
558560.0000   -5.04254
558600.0000   -5.73321
558640.0000   -6.02079
558680.0000   -5.75626
558720.0000   -5.41803
558760.0000   -6.78794
558800.0000   -6.01157
558840.0000   -5.65524
558880.0000   -4.82622
558920.0000   -5.67177
558960.0000   -5.92728
559000.0000   -5.81233
559040.0000   -6.08684
559080.0000   -6.52829
559120.0000   -6.12283
559160.0000   -7.11094
559200.0000   -7.12104
559240.0000   -6.90403
559280.0000   -6.44900
559320.0000   -6.65574
559360.0000   -5.68221
559400.0000   -6.22240
559440.0000   -6.54931
559480.0000   -5.43705
559520.0000   -5.42421
559560.0000   -5.53525
559600.0000   -6.00453
559640.0000   -5.24568
559680.0000   -4.44968
559720.0000   -4.19795
559760.0000   -5.24015
559800.0000   -5.12280
559840.0000   -5.05947
559880.0000   -5.17018
559920.0000   -5.06241
559960.0000   -4.53383
560000.0000   -4.04945
560040.0000   -4.04387
560080.0000   -3.90727
560120.0000   -3.67667
560160.0000   -3.87970
560200.0000   -4.46298
560240.0000   -4.52004
560280.0000   -4.45516
560320.0000   -4.71576
560360.0000   -4.12416
560400.0000   -4.29853
560440.0000   -4.45540
560480.0000   -4.38360
560520.0000   -4.02837
560560.0000   -5.38529
560600.0000   -4.37089
560640.0000   -4.63912
560680.0000   -4.85407
560720.0000   -5.45951
560760.0000   -4.88314
560800.0000   -4.46507
560840.0000   -3.49991
560880.0000   -4.42856
560920.0000   -4.28079
560960.0000   -4.75125
561000.0000   -5.42254
561040.0000   -4.95074
561080.0000   -4.66868
561120.0000   -4.78227
561160.0000   -4.80759
561200.0000   -5.14389
561240.0000   -5.20876
561280.0000   -5.30104
561320.0000   -5.02503
561360.0000   -4.87382
561400.0000   -4.69083
561440.0000   -5.38370
561480.0000   -5.60375
561520.0000   -4.34271
561560.0000   -4.71497
561600.0000   -3.49621
561640.0000   -4.38335
561680.0000   -3.51752
561720.0000   -4.47662
561760.0000   -3.63087
561800.0000   -3.97720
561840.0000   -6.06137
561880.0000   -5.27109
561920.0000   -5.98093
561960.0000   -6.60643
562000.0000   -5.11536
562040.0000   -5.35245
562080.0000   -5.89977
562120.0000   -5.00458
562160.0000   -5.47416
562200.0000   -5.79684
562240.0000   -5.53131
562280.0000   -4.98226
562320.0000   -5.24575
562360.0000   -5.43034
562400.0000   -5.56324
562440.0000   -5.01933
562480.0000   -4.78836
562520.0000   -5.38250
562560.0000   -4.65241
562600.0000   -5.17716
562640.0000   -5.43851
562680.0000   -5.23722
562720.0000   -5.46834
562760.0000   -5.11955
562800.0000   -5.57778
562840.0000   -4.68840
562880.0000   -5.80873
562920.0000   -6.30748
562960.0000   -5.86817
563000.0000   -5.63146
563040.0000   -6.46589
563080.0000   -5.05770
563120.0000   -4.80537
563160.0000   -5.38935
563200.0000   -5.19776
563240.0000   -4.81431
563280.0000   -5.19762
563320.0000   -4.90543
563360.0000   -4.82649
563400.0000   -5.13016
563440.0000   -5.01774
563480.0000   -5.44921
563520.0000   -5.37271
563560.0000   -4.88614
563600.0000   -4.85698
563640.0000   -5.03345
563680.0000   -4.46179
563720.0000   -4.24957
563760.0000   -5.19534
563800.0000   -4.81432
563840.0000   -6.49180
563880.0000   -5.76425
563920.0000   -4.81421
563960.0000   -5.39548
564000.0000   -4.53742
564040.0000   -5.44677
564080.0000   -4.81951
564120.0000   -4.40399
564160.0000   -4.63942
564200.0000   -5.48360
564240.0000   -5.16902
564280.0000   -4.37543
564320.0000   -4.56447
564360.0000   -5.18088
564400.0000   -4.83722
564440.0000   -5.16957
564480.0000   -5.27763
564520.0000   -4.73984
564560.0000   -4.09500
564600.0000   -5.54930
564640.0000   -3.86577
564680.0000   -4.24300
564720.0000   -4.90409
564760.0000   -5.06876
564800.0000   -4.60549
564840.0000   -4.44237
564880.0000   -4.84203
564920.0000   -5.25953
564960.0000   -4.20092
565000.0000   -4.83185
565040.0000   -4.37998
565080.0000   -4.86382
565120.0000   -4.57107
565160.0000   -4.34095
565200.0000   -4.79631
565240.0000   -4.51748
565280.0000   -5.30121
565320.0000   -5.45560
565360.0000   -4.79942
565400.0000   -5.26219
565440.0000   -5.25275
565480.0000   -5.64273
565520.0000   -5.11174
565560.0000   -5.14172
565600.0000   -5.56888
565640.0000   -5.07881
565680.0000   -4.26476
565720.0000   -4.65174
565760.0000   -5.09691
565800.0000   -5.18316
565840.0000   -4.44968
565880.0000   -5.14936
565920.0000   -5.28762
565960.0000   -4.52754
566000.0000   -4.09692
566040.0000   -4.78996
566080.0000   -4.91952
566120.0000   -5.64319
566160.0000   -4.47717
566200.0000   -5.65307
566240.0000   -5.49933
566280.0000   -5.41638
566320.0000   -4.80461
566360.0000   -4.91857
566400.0000   -4.83048
566440.0000   -4.22003
566480.0000   -4.80737
566520.0000   -3.84135
566560.0000   -4.23667
566600.0000   -4.63467
566640.0000   -5.51158
566680.0000   -4.32492
566720.0000   -4.39524
566760.0000   -5.33119
566800.0000   -4.62507
566840.0000   -4.93458
566880.0000   -5.01819
566920.0000   -5.13662
566960.0000   -4.41256
567000.0000   -5.56467
567040.0000   -5.59010
567080.0000   -4.74255
567120.0000   -3.73126
567160.0000   -4.30345
567200.0000   -4.67677
567240.0000   -4.47792
567280.0000   -4.94983
567320.0000   -5.39967
567360.0000   -5.21896
567400.0000   -4.89173
567440.0000   -4.11915
567480.0000   -4.92022
567520.0000   -5.23576
567560.0000   -4.30611
567600.0000   -4.17082
567640.0000   -4.44078
567680.0000   -5.05550
567720.0000   -4.05266
567760.0000   -4.67612
567800.0000   -3.98890
567840.0000   -3.70797
567880.0000   -4.46127
567920.0000   -4.20666
567960.0000   -5.24762
568000.0000   -4.70112
568040.0000   -4.90907
568080.0000   -4.99924
568120.0000   -4.94239
568160.0000   -5.01769
568200.0000   -4.86798
568240.0000   -5.54903
568280.0000   -3.89662
568320.0000   -5.16553
568360.0000   -5.54156
568400.0000   -4.83699
568440.0000   -5.24139
568480.0000   -5.36827
568520.0000   -4.87362
568560.0000   -4.85133
568600.0000   -4.20515
568640.0000   -4.52563
568680.0000   -4.95217
568720.0000   -5.55356
568760.0000   -5.59446
568800.0000   -5.25440
568840.0000   -6.07756
568880.0000   -5.48733
568920.0000   -5.03456
568960.0000   -4.42985
569000.0000   -5.77673
569040.0000   -5.01878
569080.0000   -4.89324
569120.0000   -5.07052
569160.0000   -4.84671
569200.0000   -4.73211
569240.0000   -5.37830
569280.0000   -4.86806
569320.0000   -4.82296
569360.0000   -5.46064
569400.0000   -4.51015
569440.0000   -4.85176
569480.0000   -4.57507
569520.0000   -5.26933
569560.0000   -4.64244
569600.0000   -5.29446
569640.0000   -5.62105
569680.0000   -5.64962
569720.0000   -5.14621
569760.0000   -4.00181
569800.0000   -4.23720
569840.0000   -5.22534
569880.0000   -5.59223
569920.0000   -5.13598
569960.0000   -4.79655
570000.0000   -4.97216
570040.0000   -4.49896
570080.0000   -5.75222
570120.0000   -6.10122
570160.0000   -5.65544
570200.0000   -5.93639
570240.0000   -6.28545
570280.0000   -5.23070
570320.0000   -5.74231
570360.0000   -5.79978
570400.0000   -5.22126
570440.0000   -5.29132
570480.0000   -5.32398
570520.0000   -6.01405
570560.0000   -4.98821
570600.0000   -5.04904
570640.0000   -5.19107
570680.0000   -4.67912
570720.0000   -5.79337
570760.0000   -5.33134
570800.0000   -5.81488
570840.0000   -4.38485
570880.0000   -4.84856
570920.0000   -5.26234
570960.0000   -5.44972
571000.0000   -3.80037
571040.0000   -5.33303
571080.0000   -4.84599
571120.0000   -5.05097
571160.0000   -5.00261
571200.0000   -5.10267
571240.0000   -5.57724
571280.0000   -5.33956
571320.0000   -4.94470
571360.0000   -4.94699
571400.0000   -5.66358
571440.0000   -5.26302
571480.0000   -4.78785
571520.0000   -4.53170
571560.0000   -3.81345
571600.0000   -4.49148
571640.0000   -4.67915
571680.0000   -4.10306
571720.0000   -4.90677
571760.0000   -4.98941
571800.0000   -4.87845
571840.0000   -4.50414
571880.0000   -4.45255
571920.0000   -4.80634
571960.0000   -5.22837
572000.0000   -5.06183
572040.0000   -5.95659
572080.0000   -4.86267
572120.0000   -4.84440
572160.0000   -5.14258
572200.0000   -4.26836
572240.0000   -5.53000
572280.0000   -4.29371
572320.0000   -5.04063
572360.0000   -5.29780
572400.0000   -4.97433
572440.0000   -5.14599
572480.0000   -5.42976
572520.0000   -5.59546
572560.0000   -6.12870
572600.0000   -5.66255
572640.0000   -6.27069
572680.0000   -4.93899
572720.0000   -5.31098
572760.0000   -5.20233
572800.0000   -5.15311
572840.0000   -4.75155
572880.0000   -4.94242
572920.0000   -5.28721
572960.0000   -5.42933
573000.0000   -5.89664
573040.0000   -5.01384
573080.0000   -5.91573
573120.0000   -5.63684
573160.0000   -5.95886
573200.0000   -5.54298
573240.0000   -5.85233
573280.0000   -6.18073
573320.0000   -5.89982
573360.0000   -4.54761
573400.0000   -3.54009
573440.0000   -4.90523
573480.0000   -5.05430
573520.0000   -5.34805
573560.0000   -5.35149
573600.0000   -5.50935
573640.0000   -4.49659
573680.0000   -4.90718
573720.0000   -4.99258
573760.0000   -5.19170
573800.0000   -5.53143
573840.0000   -4.96356
573880.0000   -5.04185
573920.0000   -4.70060
573960.0000   -4.71271
574000.0000   -5.23083
574040.0000   -5.07116
574080.0000   -4.98362
574120.0000   -5.08255
574160.0000   -5.06630
574200.0000   -4.33305
574240.0000   -4.53267
574280.0000   -4.53390
574320.0000   -4.13270
574360.0000   -4.10372
574400.0000   -4.67671
574440.0000   -5.14296
574480.0000   -4.57547
574520.0000   -4.74149
574560.0000   -4.37305
574600.0000   -3.83060
574640.0000   -4.87692
574680.0000   -4.83855
574720.0000   -5.80750
574760.0000   -4.53820
574800.0000   -5.12810
574840.0000   -5.94661
574880.0000   -5.22158
574920.0000   -5.34106
574960.0000   -4.73226
575000.0000   -5.29739
575040.0000   -5.22020
575080.0000   -5.43562
575120.0000   -5.82188
575160.0000   -4.85586
575200.0000   -5.11557
575240.0000   -4.38744
575280.0000   -5.30644
575320.0000   -6.03681
575360.0000   -4.42190
575400.0000   -4.72547
575440.0000   -4.92433
575480.0000   -5.69424
575520.0000   -5.29839
575560.0000   -5.15958
575600.0000   -5.11361
575640.0000   -5.20798
575680.0000   -4.72822
575720.0000   -5.35319
575760.0000   -5.16920
575800.0000   -4.79933
575840.0000   -5.30528
575880.0000   -6.02658
575920.0000   -5.19414
575960.0000   -5.49528
576000.0000   -5.10771
576040.0000   -5.54380
576080.0000   -4.72783
576120.0000   -4.85757
576160.0000   -5.27436
576200.0000   -5.47949
576240.0000   -6.38036
576280.0000   -5.31868
576320.0000   -4.99794
576360.0000   -5.67190
576400.0000   -5.17115
576440.0000   -5.66293
576480.0000   -5.04321
576520.0000   -5.42744
576560.0000   -5.16930
576600.0000   -5.47492
576640.0000   -5.03884
576680.0000   -4.28773
576720.0000   -5.03170
576760.0000   -4.79727
576800.0000   -4.35765
576840.0000   -5.23772
576880.0000   -4.99741
576920.0000   -4.72475
576960.0000   -5.48435
577000.0000   -4.96669
577040.0000   -4.58372
577080.0000   -4.78088
577120.0000   -5.25903
577160.0000   -5.50641
577200.0000   -5.61421
577240.0000   -4.86463
577280.0000   -4.61874
577320.0000   -4.96678
577360.0000   -4.86683
577400.0000   -4.87871
577440.0000   -4.88408
577480.0000   -5.39426
577520.0000   -4.67728
577560.0000   -4.57266
577600.0000   -4.15386
577640.0000   -5.28485
577680.0000   -5.00578
577720.0000   -4.39554
577760.0000   -3.86493
577800.0000   -4.65652
577840.0000   -4.03449
577880.0000   -4.83413
577920.0000   -5.05087
577960.0000   -5.53337
578000.0000   -4.74260
578040.0000   -4.78486
578080.0000   -3.99609
578120.0000   -4.47534
578160.0000   -4.95651
578200.0000   -5.17785
578240.0000   -4.33396
578280.0000   -4.38416
578320.0000   -4.27843
578360.0000   -4.52050
578400.0000   -4.22255
578440.0000   -4.48497
578480.0000   -4.93425
578520.0000   -5.14235
578560.0000   -4.06237
578600.0000   -3.89884
578640.0000   -4.82725
578680.0000   -4.30994
578720.0000   -4.21411
578760.0000   -4.63117
578800.0000   -4.24376
578840.0000   -4.36102
578880.0000   -4.95015
578920.0000   -4.77606
578960.0000   -4.54456
579000.0000   -4.49598
579040.0000   -4.17243
579080.0000   -5.13987
579120.0000   -4.88531
579160.0000   -4.23735
579200.0000   -4.56835
579240.0000   -4.30007
579280.0000   -4.48275
579320.0000   -4.70797
579360.0000   -4.72272
579400.0000   -4.89139
579440.0000   -5.12448
579480.0000   -4.82357
579520.0000   -5.52970
579560.0000   -6.14153
579600.0000   -6.09089
579640.0000   -5.84483
579680.0000   -5.58359
579720.0000   -5.97879
579760.0000   -6.13112
579800.0000   -5.76887
579840.0000   -5.52164
579880.0000   -5.55512
579920.0000   -5.88739
579960.0000   -6.09796
580000.0000   -6.03326
580040.0000   -5.64681
580080.0000   -5.63909
580120.0000   -4.81432
580160.0000   -5.31161
580200.0000   -4.96231
580240.0000   -4.20289
580280.0000   -4.52723
580320.0000   -5.53080
580360.0000   -5.31359
580400.0000   -6.20712
580440.0000   -4.52075
580480.0000   -5.33444
580520.0000   -5.38668
580560.0000   -4.58659
580600.0000   -5.50639
580640.0000   -4.87240
580680.0000   -4.86762
580720.0000   -5.50734
580760.0000   -4.13258
580800.0000   -5.00044
580840.0000   -4.92293
580880.0000   -5.49116
580920.0000   -4.47622
580960.0000   -5.41830
581000.0000   -5.23696
581040.0000   -5.70491
581080.0000   -4.46625
581120.0000   -4.51639
581160.0000   -4.38719
581200.0000   -4.10349
581240.0000   -5.22726
581280.0000   -5.96570
581320.0000   -5.42921
581360.0000   -4.86456
581400.0000   -5.03910
581440.0000   -4.82652
581480.0000   -5.41418
581520.0000   -5.15975
581560.0000   -5.08586
581600.0000   -5.05617
581640.0000   -5.05000
581680.0000   -5.34702
581720.0000   -5.58159
581760.0000   -5.53314
581800.0000   -5.36819
581840.0000   -5.85131
581880.0000   -5.67420
581920.0000   -5.39844
581960.0000   -5.03796
582000.0000   -5.17495
582040.0000   -4.56941
582080.0000   -4.99989
582120.0000   -5.39729
582160.0000   -4.94912
582200.0000   -5.57728
582240.0000   -5.22057
582280.0000   -5.30577
582320.0000   -5.02263
582360.0000   -4.51202
582400.0000   -5.37318
582440.0000   -5.08850
582480.0000   -5.04451
582520.0000   -4.08924
582560.0000   -5.11093
582600.0000   -5.15049
582640.0000   -4.33213
582680.0000   -5.53272
582720.0000   -5.05392
582760.0000   -4.84927
582800.0000   -5.52220
582840.0000   -5.23937
582880.0000   -5.40780
582920.0000   -5.64386
582960.0000   -6.09950
583000.0000   -5.37283
583040.0000   -5.36286
583080.0000   -5.78652
583120.0000   -5.04468
583160.0000   -5.02374
583200.0000   -5.42387
583240.0000   -5.20718
583280.0000   -5.84116
583320.0000   -5.48878
583360.0000   -5.77024
583400.0000   -6.05609
583440.0000   -5.77698
583480.0000   -5.91921
583520.0000   -6.51228
583560.0000   -6.41533
583600.0000   -5.78308
583640.0000   -5.06908
583680.0000   -5.08316
583720.0000   -5.33873
583760.0000   -5.25358
583800.0000   -4.85389
583840.0000   -4.26851
583880.0000   -4.08617
583920.0000   -4.72082
583960.0000   -5.21768
584000.0000   -4.85413
584040.0000   -5.49364
584080.0000   -4.31757
584120.0000   -4.91925
584160.0000   -4.78953
584200.0000   -4.36970
584240.0000   -4.42502
584280.0000   -5.14828
584320.0000   -5.37827
584360.0000   -4.52410
584400.0000   -5.47896
584440.0000   -4.81866
584480.0000   -5.65103
584520.0000   -5.20846
584560.0000   -4.95698
584600.0000   -5.08227
584640.0000   -4.70460
584680.0000   -4.63316
584720.0000   -4.91343
584760.0000   -4.89513
584800.0000   -5.48934
584840.0000   -4.94360
584880.0000   -5.29045
584920.0000   -5.15279
584960.0000   -5.62557
585000.0000   -5.74065
585040.0000   -5.54063
585080.0000   -4.84853
585120.0000   -5.75272
585160.0000   -5.70984
585200.0000   -4.42895
585240.0000   -6.47921
585280.0000   -5.61045
585320.0000   -5.95489
585360.0000   -5.56167
585400.0000   -4.85312
585440.0000   -4.97858
585480.0000   -5.07767
585520.0000   -5.94462
585560.0000   -4.86124
585600.0000   -5.97939
585640.0000   -5.98949
585680.0000   -5.47688
585720.0000   -5.27315
585760.0000   -5.59510
585800.0000   -5.27659
585840.0000   -5.55526
585880.0000   -5.78146
585920.0000   -5.83913
585960.0000   -5.73029
586000.0000   -6.26296
586040.0000   -6.19742
586080.0000   -5.78836
586120.0000   -5.58258
586160.0000   -6.53674
586200.0000   -6.40358
586240.0000   -5.58929
586280.0000   -6.25094
586320.0000   -5.93236
586360.0000   -6.36772
586400.0000   -5.41329
586440.0000   -6.48056
586480.0000   -6.30777
586520.0000   -6.09638
586560.0000   -5.61076
586600.0000   -5.76140
586640.0000   -4.91062
586680.0000   -5.30575
586720.0000   -5.12257
586760.0000   -5.23451
586800.0000   -4.71449
586840.0000   -5.19454
586880.0000   -6.12988
586920.0000   -5.89909
586960.0000   -4.87945
587000.0000   -4.46706
587040.0000   -5.20743
587080.0000   -5.16533
587120.0000   -6.00209
587160.0000   -5.16723
587200.0000   -5.19393
587240.0000   -5.44280
587280.0000   -5.47576
587320.0000   -4.97004
587360.0000   -5.59733
587400.0000   -5.61178
587440.0000   -5.48367
587480.0000   -5.91538
587520.0000   -4.99845
587560.0000   -4.92905
587600.0000   -5.75805
587640.0000   -6.06422
587680.0000   -4.79248
587720.0000   -4.87135
587760.0000   -4.50229
587800.0000   -4.86729
587840.0000   -5.13473
587880.0000   -5.98994
587920.0000   -6.02378
587960.0000   -5.17881
588000.0000   -5.65249
588040.0000   -5.68161
588080.0000   -4.75727
588120.0000   -5.14480
588160.0000   -5.87225
588200.0000   -5.11921
588240.0000   -4.40059
588280.0000   -4.42732
588320.0000   -5.05129
588360.0000   -4.39803
588400.0000   -4.66986
588440.0000   -5.76390
588480.0000   -4.44718
588520.0000   -4.93461
588560.0000   -5.74353
588600.0000   -5.18754
588640.0000   -5.32267
588680.0000   -5.53361
588720.0000   -4.67634
588760.0000   -4.42148
588800.0000   -4.28347
588840.0000   -4.20889
588880.0000   -4.89937
588920.0000   -4.65517
588960.0000   -4.33277
589000.0000   -4.99580
589040.0000   -4.79469
589080.0000   -6.05466
589120.0000   -5.65466
589160.0000   -5.12441
589200.0000   -5.54830
589240.0000   -5.63315
589280.0000   -5.79407
589320.0000   -5.25490
589360.0000   -4.60678
589400.0000   -5.19562
589440.0000   -4.38102
589480.0000   -5.22843
589520.0000   -4.89303
589560.0000   -5.25560
589600.0000   -4.77344
589640.0000   -4.47379
589680.0000   -5.23649
589720.0000   -5.30606
589760.0000   -5.95962
589800.0000   -5.35482
589840.0000   -5.20056
589880.0000   -5.52952
589920.0000   -5.63506
589960.0000   -5.42173
590000.0000   -5.65676
590040.0000   -5.65163
590080.0000   -5.14754
590120.0000   -4.67465
590160.0000   -5.90418
590200.0000   -6.08304
590240.0000   -5.37206
590280.0000   -5.27514
590320.0000   -5.14293
590360.0000   -5.29980
590400.0000   -5.48915
590440.0000   -5.61146
590480.0000   -5.72754
590520.0000   -5.57100
590560.0000   -5.46863
590600.0000   -5.00818
590640.0000   -4.64519
590680.0000   -5.05081
590720.0000   -4.33475
590760.0000   -6.04933
590800.0000   -6.17781
590840.0000   -5.45379
590880.0000   -5.50296
590920.0000   -4.88044
590960.0000   -5.12782
591000.0000   -5.52008
591040.0000   -5.07019
591080.0000   -4.80080
591120.0000   -6.25829
591160.0000   -6.13720
591200.0000   -5.47743
591240.0000   -5.31091
591280.0000   -5.61749
591320.0000   -5.46686
591360.0000   -5.46919
591400.0000   -5.59918
591440.0000   -4.93436
591480.0000   -4.85605
591520.0000   -6.17379
591560.0000   -5.12245
591600.0000   -5.46181
591640.0000   -5.78160
591680.0000   -5.54387
591720.0000   -5.30514
591760.0000   -6.74143
591800.0000   -6.05664
591840.0000   -6.94296
591880.0000   -6.26637
591920.0000   -5.03562
591960.0000   -4.86029
592000.0000   -5.78980
592040.0000   -5.63812
592080.0000   -6.34315
592120.0000   -7.26566
592160.0000   -7.29417
592200.0000   -6.15620
592240.0000   -6.22353
592280.0000   -6.40545
592320.0000   -6.58091
592360.0000   -6.07130
592400.0000   -5.92196
592440.0000   -6.76064
592480.0000   -5.92994
592520.0000   -5.53867
592560.0000   -6.07857
592600.0000   -5.73289
592640.0000   -4.92757
592680.0000   -6.08135
592720.0000   -3.82157
592760.0000   -4.16782
592800.0000   -5.06261
592840.0000   -5.82681
592880.0000   -5.28576
592920.0000   -5.31103
592960.0000   -6.39969
593000.0000   -5.94538
593040.0000   -5.86779
593080.0000   -5.28860
593120.0000   -5.86331
593160.0000   -5.07047
593200.0000   -5.64333
593240.0000   -6.08796
593280.0000   -5.48190
593320.0000   -5.72912
593360.0000   -6.60465
593400.0000   -5.82295
593440.0000   -5.21319
593480.0000   -4.65323
593520.0000   -4.92275
593560.0000   -5.18063
593600.0000   -5.49868
593640.0000   -5.58204
593680.0000   -5.28367
593720.0000   -5.42945
593760.0000   -5.30580
593800.0000   -5.80085
593840.0000   -5.41850
593880.0000   -4.51111
593920.0000   -5.18206
593960.0000   -5.55475
594000.0000   -5.25890
594040.0000   -4.46736
594080.0000   -5.11046
594120.0000   -5.53227
594160.0000   -4.86286
594200.0000   -4.67159
594240.0000   -5.10668
594280.0000   -4.23696
594320.0000   -4.92926
594360.0000   -4.87592
594400.0000   -4.91922
594440.0000   -4.42917
594480.0000   -4.50556
594520.0000   -5.24336
594560.0000   -4.97325
594600.0000   -5.09118
594640.0000   -5.52439
594680.0000   -5.09276
594720.0000   -4.82714
594760.0000   -4.91343
594800.0000   -5.32586
594840.0000   -4.72647
594880.0000   -4.78986
594920.0000   -5.33694
594960.0000   -6.50614
595000.0000   -5.30798
595040.0000   -5.04256
595080.0000   -5.04306
595120.0000   -5.29170
595160.0000   -5.10908
595200.0000   -4.89082
595240.0000   -5.64966
595280.0000   -4.91900
595320.0000   -4.48396
595360.0000   -5.13967
595400.0000   -4.83204
595440.0000   -4.99971
595480.0000   -5.23196
595520.0000   -4.55447
595560.0000   -5.60604
595600.0000   -4.54337
595640.0000   -4.87539
595680.0000   -4.63048
595720.0000   -4.71403
595760.0000   -4.92958
595800.0000   -5.83139
595840.0000   -5.25644
595880.0000   -4.91169
595920.0000   -4.78062
595960.0000   -3.89399
596000.0000   -4.36434
596040.0000   -5.68874
596080.0000   -5.37257
596120.0000   -4.88011
596160.0000   -6.24160
596200.0000   -5.07954
596240.0000   -5.50582
596280.0000   -5.16735
596320.0000   -4.81638
596360.0000   -5.02246
596400.0000   -4.87901
596440.0000   -5.43569
596480.0000   -5.71874
596520.0000   -4.32929
596560.0000   -5.05784
596600.0000   -5.61409
596640.0000   -4.38981
596680.0000   -5.05644
596720.0000   -5.81524
596760.0000   -5.21518
596800.0000   -5.32909
596840.0000   -6.24103
596880.0000   -5.86881
596920.0000   -4.55344
596960.0000   -4.92969
597000.0000   -4.85310
597040.0000   -5.26342
597080.0000   -4.86559
597120.0000   -5.73690
597160.0000   -5.19000
597200.0000   -4.90828
597240.0000   -4.41061
597280.0000   -5.15519
597320.0000   -5.46956
597360.0000   -5.41302
597400.0000   -5.39890
597440.0000   -4.53825
597480.0000   -4.37818
597520.0000   -5.29844
597560.0000   -5.30853
597600.0000   -5.19545
597640.0000   -5.23220
597680.0000   -6.16248
597720.0000   -4.91765
597760.0000   -4.88076
597800.0000   -5.41322
597840.0000   -5.67821
597880.0000   -5.40024
597920.0000   -4.78574
597960.0000   -4.83452
598000.0000   -4.72261
598040.0000   -5.36972
598080.0000   -4.60206
598120.0000   -5.36155
598160.0000   -3.88235
598200.0000   -4.28447
598240.0000   -5.37087
598280.0000   -4.96662
598320.0000   -4.15200
598360.0000   -4.09302
598400.0000   -4.61620
598440.0000   -5.21120
598480.0000   -5.76230
598520.0000   -5.27204
598560.0000   -5.03380
598600.0000   -6.12409
598640.0000   -6.38516
598680.0000   -5.83751
598720.0000   -5.17038
598760.0000   -6.06112
598800.0000   -5.84990
598840.0000   -5.76518
598880.0000   -5.11233
598920.0000   -4.62609
598960.0000   -4.11804
599000.0000   -6.06888
599040.0000   -5.86718
599080.0000   -5.35871
599120.0000   -5.19850
599160.0000   -5.33112
599200.0000   -5.85447
599240.0000   -5.86821
599280.0000   -4.80107
599320.0000   -5.32408
599360.0000   -4.95753
599400.0000   -5.90626
599440.0000   -5.97369
599480.0000   -5.00853
599520.0000   -5.20783
599560.0000   -5.45600
599600.0000   -4.23776
599640.0000   -4.93178
599680.0000   -4.39462
599720.0000   -5.59161
599760.0000   -4.98156
599800.0000   -4.95200
599840.0000   -5.59788
599880.0000   -5.30847
599920.0000   -5.19267
599960.0000   -5.74057
600000.0000   -5.35220
600040.0000   -5.29132
600080.0000   -5.05310
600120.0000   -3.95206
600160.0000   -4.79266
600200.0000   -4.92080
600240.0000   -4.56314
600280.0000   -4.56755
600320.0000   -4.79615
600360.0000   -5.26090
600400.0000   -5.31123
600440.0000   -6.37625
600480.0000   -6.03073
600520.0000   -5.99170
600560.0000   -5.54575
600600.0000   -5.71183
600640.0000   -6.17861
600680.0000   -5.86348
600720.0000   -5.70138
600760.0000   -5.46464
600800.0000   -4.39242
600840.0000   -4.32973
600880.0000   -4.58091
600920.0000   -5.33706
600960.0000   -5.48867
601000.0000   -5.46222
601040.0000   -4.80464
601080.0000   -4.07623
601120.0000   -4.57089
601160.0000   -4.91897
601200.0000   -4.89001
601240.0000   -4.71013
601280.0000   -4.78164
601320.0000   -4.06410
601360.0000   -5.87393
601400.0000   -5.13309
601440.0000   -6.10222
601480.0000   -4.78186
601520.0000   -4.81482
601560.0000   -5.51432
601600.0000   -5.45968
601640.0000   -5.83496
601680.0000   -5.60352
601720.0000   -4.60217
601760.0000   -5.05828
601800.0000   -5.80683
601840.0000   -5.11947
601880.0000   -6.48122
601920.0000   -5.55123
601960.0000   -5.32009
602000.0000   -5.61732
602040.0000   -5.79944
602080.0000   -6.31068
602120.0000   -5.30003
602160.0000   -6.01643
602200.0000   -6.80126
602240.0000   -4.80360
602280.0000   -4.80123
602320.0000   -4.74838
602360.0000   -5.49528
602400.0000   -5.12546
602440.0000   -4.62111
602480.0000   -5.97583
602520.0000   -5.96881
602560.0000   -6.02010
602600.0000   -5.75002
602640.0000   -5.48058
602680.0000   -4.76230
602720.0000   -5.49612
602760.0000   -5.73412
602800.0000   -6.46867
602840.0000   -6.54703
602880.0000   -6.25361
602920.0000   -5.57816
602960.0000   -6.21445
603000.0000   -5.98573
603040.0000   -5.90468
603080.0000   -5.85614
603120.0000   -6.20513
603160.0000   -6.07324
603200.0000   -5.41970
603240.0000   -5.31072
603280.0000   -5.97270
603320.0000   -5.46322
603360.0000   -6.01646
603400.0000   -5.71340
603440.0000   -4.70251
603480.0000   -5.59565
603520.0000   -5.90777
603560.0000   -5.11128
603600.0000   -5.45171
603640.0000   -5.38130
603680.0000   -4.63719
603720.0000   -5.04254
603760.0000   -5.60980
603800.0000   -5.84882
603840.0000   -5.29608
603880.0000   -4.95219
603920.0000   -6.02968
603960.0000   -5.80324
604000.0000   -6.27499
604040.0000   -5.33949
604080.0000   -6.81426
604120.0000   -5.63064
604160.0000   -4.75042
604200.0000   -5.61950
604240.0000   -3.94067
604280.0000   -5.37316
604320.0000   -4.64118
604360.0000   -5.00582
604400.0000   -5.00346
604440.0000   -4.70640
604480.0000   -4.72830
604520.0000   -4.47177
604560.0000   -4.44229
604600.0000   -5.55836
604640.0000   -4.65756
604680.0000   -4.37860
604720.0000   -5.87907
604760.0000   -5.07774
604800.0000   -4.42374
604840.0000   -5.45938
604880.0000   -5.21233
604920.0000   -5.78418
604960.0000   -5.16625
605000.0000   -4.22304
605040.0000   -5.17522
605080.0000   -4.73975
605120.0000   -5.41960
605160.0000   -5.83012
605200.0000   -4.96145
605240.0000   -6.07189
605280.0000   -5.75381
605320.0000   -5.23686
605360.0000   -6.00592
605400.0000   -6.10934
605440.0000   -5.37020
605480.0000   -5.81079
605520.0000   -4.84617
605560.0000   -5.52811
605600.0000   -5.97263
605640.0000   -5.18554
605680.0000   -5.68261
605720.0000   -5.26959
605760.0000   -5.61992
605800.0000   -5.10888
605840.0000   -4.82520
605880.0000   -6.35639
605920.0000   -6.00153
605960.0000   -5.10302
606000.0000   -5.08698
606040.0000   -5.37311
606080.0000   -6.02098
606120.0000   -5.58825
606160.0000   -5.04745
606200.0000   -6.10160
606240.0000   -6.20940
606280.0000   -6.83818
606320.0000   -5.50309
606360.0000   -5.16964
606400.0000   -5.35811
606440.0000   -5.80490
606480.0000   -5.85706
606520.0000   -5.78375
606560.0000   -5.71945
606600.0000   -6.38776
606640.0000   -5.90447
606680.0000   -6.06485
606720.0000   -6.03983
606760.0000   -6.06005
606800.0000   -4.82553
606840.0000   -5.65865
606880.0000   -6.51566
606920.0000   -5.99966
606960.0000   -6.92503
607000.0000   -5.98893
607040.0000   -6.63914
607080.0000   -6.26815
607120.0000   -6.44586
607160.0000   -6.50764
607200.0000   -6.64136
607240.0000   -5.46262
607280.0000   -4.89978
607320.0000   -5.54836
607360.0000   -5.20774
607400.0000   -6.65767
607440.0000   -5.88908
607480.0000   -5.08849
607520.0000   -6.21765
607560.0000   -6.46456
607600.0000   -5.46001
607640.0000   -5.77092
607680.0000   -6.21123
607720.0000   -5.78737
607760.0000   -5.93706
607800.0000   -5.86546
607840.0000   -5.21850
607880.0000   -5.63060
607920.0000   -5.70598
607960.0000   -5.86579
608000.0000   -5.25189
608040.0000   -5.22330
608080.0000   -6.18146
608120.0000   -5.13618
608160.0000   -4.50828
608200.0000   -4.91283
608240.0000   -6.02579
608280.0000   -5.09220
608320.0000   -5.26904
608360.0000   -5.58053
608400.0000   -5.39596
608440.0000   -4.64531
608480.0000   -5.75633
608520.0000   -4.58697
608560.0000   -5.36856
608600.0000   -6.17096
608640.0000   -4.63490
608680.0000   -5.81166
608720.0000   -4.42016
608760.0000   -4.40955
608800.0000   -5.46849
608840.0000   -4.86767
608880.0000   -5.29097
608920.0000   -5.93722
608960.0000   -6.23968
609000.0000   -5.46125
609040.0000   -6.65574
609080.0000   -6.32942
609120.0000   -6.62017
609160.0000   -6.28423
609200.0000   -6.22484
609240.0000   -6.07380
609280.0000   -5.93962
609320.0000   -6.22438
609360.0000   -6.40303
609400.0000   -6.14569
609440.0000   -5.89647
609480.0000   -6.50604
609520.0000   -5.42097
609560.0000   -5.21470
609600.0000   -6.09256
609640.0000   -5.15568
609680.0000   -4.55454
609720.0000   -5.38233
609760.0000   -4.95809
609800.0000   -5.10069
609840.0000   -5.25684
609880.0000   -4.96751
609920.0000   -5.14936
609960.0000   -5.34957
610000.0000   -4.40565
610040.0000   -4.52191
610080.0000   -5.51318
610120.0000   -5.40620
610160.0000   -5.13569
610200.0000   -5.16204
610240.0000   -4.82566
610280.0000   -5.80001
610320.0000   -4.66892
610360.0000   -5.27602
610400.0000   -5.11624
610440.0000   -5.44780
610480.0000   -6.02825
610520.0000   -5.10038
610560.0000   -5.19846
610600.0000   -5.81284
610640.0000   -6.34358
610680.0000   -5.88339
610720.0000   -5.89213
610760.0000   -6.12340
610800.0000   -5.30475
610840.0000   -4.66883
610880.0000   -5.44959
610920.0000   -5.41975
610960.0000   -5.11811
611000.0000   -6.40273
611040.0000   -5.19997
611080.0000   -5.12359
611120.0000   -5.14457
611160.0000   -4.96224
611200.0000   -5.78515
611240.0000   -4.44287
611280.0000   -6.23166
611320.0000   -4.47603
611360.0000   -4.09855
611400.0000   -4.73966
611440.0000   -4.95665
611480.0000   -5.45747
611520.0000   -4.63440
611560.0000   -5.27808
611600.0000   -4.84917
611640.0000   -5.64236
611680.0000   -5.43918
611720.0000   -5.41164
611760.0000   -5.69736
611800.0000   -5.91070
611840.0000   -5.14594
611880.0000   -5.48622
611920.0000   -4.82164
611960.0000   -4.56855
612000.0000   -5.35432
612040.0000   -5.54732
612080.0000   -5.76146
612120.0000   -5.80822
612160.0000   -5.28509
612200.0000   -6.00808
612240.0000   -5.50529
612280.0000   -5.98543
612320.0000   -5.75243
612360.0000   -6.07466
612400.0000   -5.36089
612440.0000   -5.17849
612480.0000   -5.52844
612520.0000   -5.62158
612560.0000   -4.85587
612600.0000   -5.37923
612640.0000   -6.14263
612680.0000   -4.77457
612720.0000   -5.64282
612760.0000   -5.29514
612800.0000   -4.74994
612840.0000   -4.49263
612880.0000   -5.43623
612920.0000   -5.64063
612960.0000   -5.01998
613000.0000   -5.78789
613040.0000   -4.29075
613080.0000   -5.11782
613120.0000   -5.16629
613160.0000   -4.87705
613200.0000   -5.05989
613240.0000   -6.33160
613280.0000   -5.19399
613320.0000   -5.40940
613360.0000   -5.92645
613400.0000   -6.25251
613440.0000   -4.41163
613480.0000   -5.44115
613520.0000   -4.00591
613560.0000   -5.00304
613600.0000   -4.07411
613640.0000   -4.01456
613680.0000   -4.59103
613720.0000   -5.34574
613760.0000   -5.09165
613800.0000   -5.39010
613840.0000   -5.68333
613880.0000   -5.68040
613920.0000   -4.87496
613960.0000   -5.21733
614000.0000   -4.65766
614040.0000   -5.43876
614080.0000   -5.50824
614120.0000   -4.49702
614160.0000   -5.05862
614200.0000   -4.40037
614240.0000   -4.51694
614280.0000   -5.30959
614320.0000   -5.29773
614360.0000   -4.96800
614400.0000   -4.59232
614440.0000   -5.69923
614480.0000   -5.20496
614520.0000   -5.87820
614560.0000   -5.98190
614600.0000   -4.84123
614640.0000   -6.25997
614680.0000   -5.77665
614720.0000   -5.66147
614760.0000   -5.70402
614800.0000   -6.20068
614840.0000   -5.99339
614880.0000   -5.41165
614920.0000   -5.97548
614960.0000   -6.55803
615000.0000   -5.14251
615040.0000   -5.44630
615080.0000   -6.11931
615120.0000   -5.89134
615160.0000   -5.59380
615200.0000   -5.12601
615240.0000   -4.86481
615280.0000   -5.05900
615320.0000   -5.77989
615360.0000   -6.56100
615400.0000   -5.79889
615440.0000   -6.13710
615480.0000   -5.89389
615520.0000   -5.82234
615560.0000   -5.77307
615600.0000   -5.79929
615640.0000   -5.77200
615680.0000   -5.35068
615720.0000   -5.54121
615760.0000   -5.12715
615800.0000   -6.48573
615840.0000   -5.94330
615880.0000   -6.21116
615920.0000   -5.55524
615960.0000   -5.31631
616000.0000   -5.32560
616040.0000   -5.22488
616080.0000   -5.17585
616120.0000   -4.91689
616160.0000   -4.92957
616200.0000   -5.73491
616240.0000   -6.34723
616280.0000   -5.57810
616320.0000   -5.27058
616360.0000   -5.84692
616400.0000   -5.02540
616440.0000   -5.26301
616480.0000   -5.54485
616520.0000   -6.14643
616560.0000   -5.45875
616600.0000   -5.33891
616640.0000   -4.27263
616680.0000   -5.60674
616720.0000   -4.94358
616760.0000   -4.60500
616800.0000   -4.52979
616840.0000   -5.06953
616880.0000   -5.86056
616920.0000   -6.26595
616960.0000   -6.08489
617000.0000   -5.82735
617040.0000   -5.35285
617080.0000   -5.53873
617120.0000   -5.70242
617160.0000   -5.75177
617200.0000   -6.27795
617240.0000   -5.68126
617280.0000   -5.12530
617320.0000   -5.55992
617360.0000   -6.00463
617400.0000   -5.94538
617440.0000   -5.30830
617480.0000   -5.46546
617520.0000   -6.24810
617560.0000   -7.21617
617600.0000   -5.59831
617640.0000   -6.55584
617680.0000   -6.24069
617720.0000   -5.15249
617760.0000   -5.48213
617800.0000   -5.48059
617840.0000   -5.40193
617880.0000   -4.87168
617920.0000   -4.93348
617960.0000   -5.74016
618000.0000   -5.12043
618040.0000   -4.89491
618080.0000   -4.87901
618120.0000   -4.64094
618160.0000   -4.75376
618200.0000   -5.49864
618240.0000   -5.56800
618280.0000   -5.05095
618320.0000   -5.17888
618360.0000   -4.82866
618400.0000   -4.57218
618440.0000   -4.69282
618480.0000   -4.89941
618520.0000   -4.74576
618560.0000   -5.28242
618600.0000   -4.27515
618640.0000   -5.26884
618680.0000   -4.77254
618720.0000   -5.06003
618760.0000   -6.22308
618800.0000   -5.11151
618840.0000   -4.91538
618880.0000   -4.94731
618920.0000   -4.79049
618960.0000   -5.38652
619000.0000   -4.96561
619040.0000   -5.59890
619080.0000   -5.64091
619120.0000   -5.54694
619160.0000   -5.60880
619200.0000   -5.55355
619240.0000   -5.12658
619280.0000   -4.73928
619320.0000   -5.31440
619360.0000   -5.38237
619400.0000   -5.00615
619440.0000   -5.83876
619480.0000   -4.50045
619520.0000   -4.24827
619560.0000   -4.27038
619600.0000   -5.58506
619640.0000   -5.68381
619680.0000   -4.81950
619720.0000   -5.53939
619760.0000   -5.26392
619800.0000   -4.17676
619840.0000   -5.42181
619880.0000   -5.07154
619920.0000   -5.53741
619960.0000   -5.20435
620000.0000   -4.89515
620040.0000   -5.13782
620080.0000   -4.77883
620120.0000   -5.32682
620160.0000   -4.92349
620200.0000   -6.35691
620240.0000   -5.74125
620280.0000   -6.01627
620320.0000   -5.87047
620360.0000   -5.68705
620400.0000   -6.13283
620440.0000   -5.86047
620480.0000   -6.22214
620520.0000   -5.59176
620560.0000   -5.96327
620600.0000   -5.77553
620640.0000   -5.76959
620680.0000   -5.32707
620720.0000   -5.77645
620760.0000   -6.68117
620800.0000   -5.97176
620840.0000   -5.81725
620880.0000   -5.17053
620920.0000   -5.50143
620960.0000   -5.89270
621000.0000   -5.50841
621040.0000   -5.91667
621080.0000   -6.63584
621120.0000   -7.00865
621160.0000   -5.18993
621200.0000   -5.94502
621240.0000   -5.24958
621280.0000   -6.02163
621320.0000   -5.07247
621360.0000   -6.25234
621400.0000   -5.27571
621440.0000   -5.65563
621480.0000   -5.45230
621520.0000   -4.69385
621560.0000   -4.76276
621600.0000   -5.84816
621640.0000   -4.95354
621680.0000   -5.00448
621720.0000   -5.42702
621760.0000   -4.94936
621800.0000   -5.54735
621840.0000   -5.20172
621880.0000   -4.54748
621920.0000   -5.50691
621960.0000   -5.09876
622000.0000   -5.17396
622040.0000   -4.74247
622080.0000   -5.91854
622120.0000   -5.56528
622160.0000   -5.37486
622200.0000   -5.34656
622240.0000   -5.62912
622280.0000   -5.54212
622320.0000   -5.64461
622360.0000   -5.83698
622400.0000   -5.85918
622440.0000   -5.37920
622480.0000   -5.63330
622520.0000   -5.08428
622560.0000   -4.97667
622600.0000   -5.78761
622640.0000   -5.39703
622680.0000   -5.84826
622720.0000   -5.39267
622760.0000   -6.12716
622800.0000   -6.48149
622840.0000   -6.72383
622880.0000   -5.62835
622920.0000   -6.52252
622960.0000   -5.66619
623000.0000   -4.99406
623040.0000   -4.88171
623080.0000   -5.21566
623120.0000   -5.90135
623160.0000   -4.66178
623200.0000   -5.09060
623240.0000   -4.63697
623280.0000   -4.22780
623320.0000   -4.97323
623360.0000   -5.21025
623400.0000   -6.09969
623440.0000   -5.00296
623480.0000   -5.89308
623520.0000   -5.49784
623560.0000   -6.48221
623600.0000   -6.13005
623640.0000   -5.73756
623680.0000   -5.48181
623720.0000   -5.77070
623760.0000   -6.85063
623800.0000   -5.24193
623840.0000   -4.92989
623880.0000   -5.65711
623920.0000   -5.85378
623960.0000   -5.76925
624000.0000   -5.31361
624040.0000   -5.47454
624080.0000   -5.15502
624120.0000   -5.84091
624160.0000   -4.91574
624200.0000   -4.97571
624240.0000   -5.33491
624280.0000   -5.04279
624320.0000   -5.71063
624360.0000   -4.83386
624400.0000   -4.76166
624440.0000   -5.08089
624480.0000   -5.80217
624520.0000   -5.88635
624560.0000   -5.91773
624600.0000   -6.20572
624640.0000   -5.23202
624680.0000   -5.31124
624720.0000   -5.89754
624760.0000   -5.81312
624800.0000   -5.67250
624840.0000   -6.59157
624880.0000   -6.45529
624920.0000   -5.62287
624960.0000   -5.49399
625000.0000   -5.30918
625040.0000   -5.41898
625080.0000   -5.64228
625120.0000   -5.47151
625160.0000   -5.50544
625200.0000   -4.95145
625240.0000   -4.92544
625280.0000   -5.32141
625320.0000   -5.69330
625360.0000   -5.75803
625400.0000   -4.74190
625440.0000   -4.61320
625480.0000   -4.25714
625520.0000   -4.01881
625560.0000   -4.68199
625600.0000   -5.60421
625640.0000   -5.51433
625680.0000   -5.42514
625720.0000   -5.68561
625760.0000   -5.48656
625800.0000   -4.08024
625840.0000   -5.09766
625880.0000   -5.30499
625920.0000   -5.44593
625960.0000   -5.01983
626000.0000   -5.12971
626040.0000   -5.86840
626080.0000   -4.85323
626120.0000   -4.60234
626160.0000   -5.37422
626200.0000   -5.19614
626240.0000   -5.45948
626280.0000   -5.67237
626320.0000   -6.08464
626360.0000   -5.11423
626400.0000   -5.89731
626440.0000   -5.22980
626480.0000   -5.55528
626520.0000   -5.50102
626560.0000   -5.40466
626600.0000   -4.70336
626640.0000   -5.79097
626680.0000   -5.69769
626720.0000   -5.79852
626760.0000   -5.73955
626800.0000   -4.47656
626840.0000   -4.28921
626880.0000   -5.00137
626920.0000   -4.54627
626960.0000   -6.23859
627000.0000   -5.56815
627040.0000   -4.76475
627080.0000   -5.28449
627120.0000   -5.41222
627160.0000   -5.78556
627200.0000   -5.46719
627240.0000   -5.58330
627280.0000   -5.86275
627320.0000   -5.36716
627360.0000   -6.27619
627400.0000   -5.71290
627440.0000   -5.36921
627480.0000   -5.63573
627520.0000   -5.32711
627560.0000   -5.14505
627600.0000   -4.72566
627640.0000   -4.32866
627680.0000   -4.44241
627720.0000   -4.38105
627760.0000   -4.87921
627800.0000   -5.97021
627840.0000   -5.18672
627880.0000   -5.25189
627920.0000   -5.62065
627960.0000   -5.49058
628000.0000   -5.49251
628040.0000   -5.28996
628080.0000   -4.91726
628120.0000   -5.06358
628160.0000   -5.37966
628200.0000   -5.52095
628240.0000   -6.08724
628280.0000   -4.76034
628320.0000   -5.60434
628360.0000   -4.60856
628400.0000   -5.41132
628440.0000   -3.73035
628480.0000   -5.21527
628520.0000   -5.88897
628560.0000   -5.95950
628600.0000   -5.75955
628640.0000   -5.69312
628680.0000   -5.61827
628720.0000   -5.00124
628760.0000   -4.73461
628800.0000   -4.68536
628840.0000   -4.49768
628880.0000   -5.50326
628920.0000   -4.75236
628960.0000   -6.05099
629000.0000   -4.90223
629040.0000   -4.81279
629080.0000   -5.23112
629120.0000   -5.90664
629160.0000   -4.99667
629200.0000   -5.44858
629240.0000   -4.99546
629280.0000   -5.81640
629320.0000   -5.10417
629360.0000   -4.88900
629400.0000   -4.88563
629440.0000   -4.20375
629480.0000   -4.76124
629520.0000   -4.75144
629560.0000   -5.49588
629600.0000   -5.03645
629640.0000   -4.66193
629680.0000   -5.21397
629720.0000   -5.69772
629760.0000   -5.24959
629800.0000   -5.56528
629840.0000   -4.66434
629880.0000   -5.66793
629920.0000   -5.77760
629960.0000   -5.26529
630000.0000   -5.75218
630040.0000   -5.75003
630080.0000   -4.83833
630120.0000   -6.05544
630160.0000   -4.87729
630200.0000   -4.52457
630240.0000   -4.65496
630280.0000   -5.24540
630320.0000   -4.88886
630360.0000   -5.41274
630400.0000   -4.59509
630440.0000   -4.45333
630480.0000   -4.52707
630520.0000   -5.23331
630560.0000   -4.84616
630600.0000   -5.71384
630640.0000   -4.25295
630680.0000   -5.97988
630720.0000   -4.74097
630760.0000   -5.25220
630800.0000   -5.26147
630840.0000   -4.52174
630880.0000   -4.07329
630920.0000   -4.66324
630960.0000   -4.79029
631000.0000   -4.64814
631040.0000   -4.97899
631080.0000   -4.97446
631120.0000   -4.95950
631160.0000   -4.54419
631200.0000   -5.09306
631240.0000   -3.99792
631280.0000   -4.30847
631320.0000   -4.85350
631360.0000   -4.38105
631400.0000   -5.48037
631440.0000   -6.08885
631480.0000   -5.67892
631520.0000   -5.77439
631560.0000   -4.50688
631600.0000   -4.51245
631640.0000   -4.17699
631680.0000   -5.78173
631720.0000   -5.66814
631760.0000   -5.26957
631800.0000   -5.66055
631840.0000   -5.41049
631880.0000   -4.87055
631920.0000   -5.69460
631960.0000   -5.41386
632000.0000   -4.12592
632040.0000   -4.66138
632080.0000   -4.27030
632120.0000   -5.63913
632160.0000   -5.58122
632200.0000   -5.22374
632240.0000   -5.48239
632280.0000   -4.95991
632320.0000   -4.99565
632360.0000   -5.46211
632400.0000   -5.60079
632440.0000   -5.44531
632480.0000   -4.69216
632520.0000   -4.52728
632560.0000   -4.33305
632600.0000   -4.86161
632640.0000   -5.18336
632680.0000   -4.85451
632720.0000   -4.32414
632760.0000   -4.96059
632800.0000   -4.31071
632840.0000   -4.74158
632880.0000   -4.96268
632920.0000   -5.63584
632960.0000   -4.19791
633000.0000   -4.58877
633040.0000   -3.83351
633080.0000   -4.47934
633120.0000   -5.07313
633160.0000   -5.42012
633200.0000   -5.71947
633240.0000   -4.82693
633280.0000   -5.90084
633320.0000   -5.28288
633360.0000   -4.78009
633400.0000   -5.67863
633440.0000   -5.17264
633480.0000   -4.86426
633520.0000   -5.64867
633560.0000   -4.74867
633600.0000   -5.29508
633640.0000   -4.86743
633680.0000   -4.99577
633720.0000   -5.21243
633760.0000   -5.57004
633800.0000   -5.17439
633840.0000   -4.20957
633880.0000   -4.93744
633920.0000   -4.07857
633960.0000   -4.21789
634000.0000   -4.70930
634040.0000   -5.76970
634080.0000   -5.54345
634120.0000   -5.92704
634160.0000   -4.61576
634200.0000   -5.30225
634240.0000   -4.91073
634280.0000   -4.98332
634320.0000   -4.38558
634360.0000   -5.11680
634400.0000   -4.17482
634440.0000   -4.95328
634480.0000   -4.23239
634520.0000   -4.19835
634560.0000   -4.74457
634600.0000   -5.15255
634640.0000   -5.41159
634680.0000   -4.35551
634720.0000   -4.01949
634760.0000   -5.25295
634800.0000   -5.55086
634840.0000   -5.43142
634880.0000   -5.24613
634920.0000   -5.31850
634960.0000   -5.43152
635000.0000   -5.34332
635040.0000   -5.09907
635080.0000   -4.78126
635120.0000   -4.99814
635160.0000   -5.06164
635200.0000   -5.63104
635240.0000   -6.68902
635280.0000   -6.78940
635320.0000   -5.31647
635360.0000   -5.57970
635400.0000   -5.82422
635440.0000   -5.92165
635480.0000   -5.18550
635520.0000   -5.24666
635560.0000   -4.89340
635600.0000   -4.95831
635640.0000   -5.66955
635680.0000   -5.43914
635720.0000   -4.76191
635760.0000   -6.02586
635800.0000   -5.30594
635840.0000   -5.54413
635880.0000   -4.99379
635920.0000   -5.90645
635960.0000   -6.05937
636000.0000   -5.45380
636040.0000   -5.63388
636080.0000   -5.26125
636120.0000   -4.76424
636160.0000   -5.47199
636200.0000   -5.67007
636240.0000   -5.60749
636280.0000   -4.42365
636320.0000   -5.45074
636360.0000   -5.44932
636400.0000   -6.03953
636440.0000   -5.60851
636480.0000   -4.81249
636520.0000   -4.89046
636560.0000   -4.41970
636600.0000   -4.68283
636640.0000   -5.11041
636680.0000   -5.49770
636720.0000   -5.20078
636760.0000   -5.65496
636800.0000   -5.08967
636840.0000   -5.19469
636880.0000   -5.27570
636920.0000   -6.09812
636960.0000   -5.62590
637000.0000   -5.96312
637040.0000   -5.18799
637080.0000   -5.01153
637120.0000   -6.00036
637160.0000   -5.46379
637200.0000   -4.89947
637240.0000   -5.28879
637280.0000   -5.17602
637320.0000   -4.59983
637360.0000   -5.23298
637400.0000   -4.62594
637440.0000   -4.87932
637480.0000   -4.56170
637520.0000   -4.70504
637560.0000   -4.59264
637600.0000   -5.41437
637640.0000   -4.58077
637680.0000   -4.97325
637720.0000   -4.37489
637760.0000   -5.91882
637800.0000   -4.83730
637840.0000   -4.64552
637880.0000   -5.45678
637920.0000   -5.01348
637960.0000   -5.98319
638000.0000   -5.39970
638040.0000   -4.46641
638080.0000   -5.26992
638120.0000   -5.02040
638160.0000   -4.86687
638200.0000   -5.65197
638240.0000   -5.07616
638280.0000   -5.02791
638320.0000   -5.18525
638360.0000   -5.77527
638400.0000   -5.29496
638440.0000   -5.21401
638480.0000   -6.18374
638520.0000   -5.61246
638560.0000   -5.39550
638600.0000   -5.39490
638640.0000   -5.51044
638680.0000   -5.63861
638720.0000   -5.06316
638760.0000   -5.21239
638800.0000   -4.13751
638840.0000   -5.64032
638880.0000   -6.18862
638920.0000   -4.96392
638960.0000   -5.62638
639000.0000   -5.48200
639040.0000   -5.56504
639080.0000   -6.10354
639120.0000   -5.20779
639160.0000   -4.83671
639200.0000   -5.14781
639240.0000   -4.99817
639280.0000   -6.02534
639320.0000   -5.35309
639360.0000   -4.80438
639400.0000   -5.46587
639440.0000   -4.66815
639480.0000   -4.80302
639520.0000   -5.07205
639560.0000   -5.15410
639600.0000   -5.65632
639640.0000   -6.48182
639680.0000   -5.96528
639720.0000   -6.09503
639760.0000   -5.74347
639800.0000   -5.35148
639840.0000   -5.08793
639880.0000   -4.74476
639920.0000   -4.56025
639960.0000   -4.90502
640000.0000   -4.82302
640040.0000   -5.73057
640080.0000   -6.49350
640120.0000   -5.84445
640160.0000   -6.11599
640200.0000   -5.36037
640240.0000   -5.52972
640280.0000   -5.91194
640320.0000   -5.54826
640360.0000   -5.80754
640400.0000   -5.26786
640440.0000   -5.78116
640480.0000   -5.46715
640520.0000   -4.90220
640560.0000   -4.63212
640600.0000   -4.44934
640640.0000   -4.82605
640680.0000   -5.96106
640720.0000   -4.89867
640760.0000   -4.23171
640800.0000   -4.62394
640840.0000   -4.55519
640880.0000   -4.62528
640920.0000   -4.79060
640960.0000   -5.28659
641000.0000   -5.73841
641040.0000   -5.21873
641080.0000   -4.84539
641120.0000   -4.95739
641160.0000   -5.08025
641200.0000   -4.98407
641240.0000   -5.28912
641280.0000   -5.35483
641320.0000   -5.91501
641360.0000   -5.73704
641400.0000   -5.66369
641440.0000   -6.13418
641480.0000   -5.86556
641520.0000   -5.81210
641560.0000   -5.56303
641600.0000   -5.24481
641640.0000   -5.68553
641680.0000   -4.87267
641720.0000   -6.36890
641760.0000   -4.90331
641800.0000   -4.41708
641840.0000   -4.30752
641880.0000   -5.09434
641920.0000   -5.38736
641960.0000   -6.04322
642000.0000   -5.62045
642040.0000   -5.55342
642080.0000   -5.54434
642120.0000   -5.49973
642160.0000   -5.82717
642200.0000   -4.98109
642240.0000   -5.11591
642280.0000   -5.08584
642320.0000   -5.26396
642360.0000   -6.06869
642400.0000   -5.20640
642440.0000   -5.11897
642480.0000   -5.31977
642520.0000   -5.65513
642560.0000   -5.35615
642600.0000   -4.57627
642640.0000   -5.89935
642680.0000   -5.14820
642720.0000   -4.51006
642760.0000   -5.01172
642800.0000   -5.07315
642840.0000   -4.75811
642880.0000   -4.33882
642920.0000   -5.51899
642960.0000   -5.45044
643000.0000   -5.16872
643040.0000   -4.93299
643080.0000   -5.33247
643120.0000   -5.09160
643160.0000   -5.82405
643200.0000   -5.82233
643240.0000   -5.62053
643280.0000   -5.52995
643320.0000   -4.83613
643360.0000   -5.38412
643400.0000   -5.20678
643440.0000   -5.55198
643480.0000   -4.67403
643520.0000   -4.61584
643560.0000   -5.34654
643600.0000   -5.01706
643640.0000   -4.73923
643680.0000   -4.66272
643720.0000   -4.40033
643760.0000   -5.27596
643800.0000   -5.08715
643840.0000   -5.14207
643880.0000   -5.79156
643920.0000   -7.02791
643960.0000   -5.39843
644000.0000   -5.25073
644040.0000   -5.38928
644080.0000   -6.08742
644120.0000   -5.64322
644160.0000   -6.70990
644200.0000   -5.70045
644240.0000   -6.25730
644280.0000   -5.30250
644320.0000   -6.15506
644360.0000   -4.72526
644400.0000   -5.39241
644440.0000   -6.00044
644480.0000   -6.00694
644520.0000   -5.21908
644560.0000   -6.18349
644600.0000   -5.35564
644640.0000   -4.79623
644680.0000   -5.13031
644720.0000   -5.27173
644760.0000   -6.03487
644800.0000   -5.52336
644840.0000   -5.45022
644880.0000   -6.25051
644920.0000   -5.33715
644960.0000   -6.04621
645000.0000   -4.58343
645040.0000   -4.34934
645080.0000   -5.14889
645120.0000   -4.39894
645160.0000   -5.19058
645200.0000   -5.33199
645240.0000   -4.22251
645280.0000   -4.19624
645320.0000   -4.65186
645360.0000   -4.83820
645400.0000   -4.73663
645440.0000   -5.56162
645480.0000   -4.83006
645520.0000   -4.76993
645560.0000   -5.30511
645600.0000   -4.79377
645640.0000   -5.57280
645680.0000   -5.10187
645720.0000   -5.87759
645760.0000   -5.13431
645800.0000   -5.29439
645840.0000   -5.73661
645880.0000   -5.45326
645920.0000   -5.35119
645960.0000   -4.38678
646000.0000   -4.16497
646040.0000   -4.86438
646080.0000   -5.04559
646120.0000   -5.00362
646160.0000   -5.85794
646200.0000   -5.70158
646240.0000   -5.46672
646280.0000   -5.40527
646320.0000   -5.16374
646360.0000   -5.36135
646400.0000   -6.06750
646440.0000   -6.55442
646480.0000   -6.37711
646520.0000   -6.01635
646560.0000   -5.15249
646600.0000   -5.18640
646640.0000   -6.61040
646680.0000   -5.73801
646720.0000   -6.10440
646760.0000   -4.48985
646800.0000   -4.93626
646840.0000   -4.57832
646880.0000   -5.61504
646920.0000   -5.01453
646960.0000   -5.28184
647000.0000   -5.27721
647040.0000   -4.61046
647080.0000   -4.82529
647120.0000   -5.26020
647160.0000   -4.60735
647200.0000   -5.54517
647240.0000   -5.63735
647280.0000   -5.09269
647320.0000   -4.59257
647360.0000   -4.72856
647400.0000   -5.54110
647440.0000   -5.14965
647480.0000   -4.98447
647520.0000   -4.75217
647560.0000   -6.06062
647600.0000   -5.87293
647640.0000   -5.64782
647680.0000   -5.47515
647720.0000   -5.30976
647760.0000   -5.34923
647800.0000   -6.01957
647840.0000   -5.43742
647880.0000   -5.80878
647920.0000   -4.37757
647960.0000   -5.13308
648000.0000   -4.49792
648040.0000   -5.17006
648080.0000   -4.71700
648120.0000   -5.38687
648160.0000   -5.69534
648200.0000   -4.73003
648240.0000   -4.84874
648280.0000   -5.65190
648320.0000   -4.66172
648360.0000   -4.57495
648400.0000   -5.65273
648440.0000   -5.94690
648480.0000   -5.29589
648520.0000   -5.61448
648560.0000   -5.24546
648600.0000   -4.86629
648640.0000   -5.14888
648680.0000   -5.68287
648720.0000   -5.49224
648760.0000   -5.13300
648800.0000   -5.90430
648840.0000   -4.74848
648880.0000   -4.87006
648920.0000   -5.73858
648960.0000   -5.44566
649000.0000   -5.27776
649040.0000   -4.67986
649080.0000   -5.42758
649120.0000   -5.69775
649160.0000   -5.98341
649200.0000   -5.18201
649240.0000   -5.98855
649280.0000   -5.56337
649320.0000   -5.02510
649360.0000   -5.71832
649400.0000   -6.09619
649440.0000   -5.68258
649480.0000   -5.61569
649520.0000   -5.52087
649560.0000   -5.01379
649600.0000   -5.86774
649640.0000   -5.32565
649680.0000   -4.79888
649720.0000   -5.40420
649760.0000   -5.50462
649800.0000   -5.79357
649840.0000   -5.56728
649880.0000   -5.61267
649920.0000   -6.53270
649960.0000   -5.72314
650000.0000   -5.63609
650040.0000   -5.30251
650080.0000   -5.15491
650120.0000   -4.87187
650160.0000   -5.99804
650200.0000   -5.12221
650240.0000   -5.82379
650280.0000   -5.83101
650320.0000   -5.61202
650360.0000   -5.60244
650400.0000   -5.60029
650440.0000   -5.63957
650480.0000   -5.71154
650520.0000   -5.43752
650560.0000   -6.06888
650600.0000   -5.73027
650640.0000   -4.76093
650680.0000   -4.99344
650720.0000   -5.77949
650760.0000   -5.38409
650800.0000   -6.02202
650840.0000   -6.30370
650880.0000   -5.97287
650920.0000   -5.68049
650960.0000   -5.49594
651000.0000   -5.08915
651040.0000   -5.27665
651080.0000   -6.31857
651120.0000   -5.90067
651160.0000   -6.51159
651200.0000   -5.49011
651240.0000   -5.68165
651280.0000   -5.18952
651320.0000   -5.82669
651360.0000   -6.64530
651400.0000   -5.93975
651440.0000   -5.76676
651480.0000   -5.67981
651520.0000   -5.02074
651560.0000   -6.18566
651600.0000   -6.08619
651640.0000   -5.52071
651680.0000   -5.33996
651720.0000   -5.26005
651760.0000   -6.25671
651800.0000   -5.74533
651840.0000   -5.86604
651880.0000   -4.67229
651920.0000   -6.06368
651960.0000   -6.01616
652000.0000   -5.83362
652040.0000   -4.16459
652080.0000   -4.18202
652120.0000   -5.47141
652160.0000   -5.01434
652200.0000   -6.13546
652240.0000   -5.64836
652280.0000   -6.10236
652320.0000   -5.88079
652360.0000   -5.28230
652400.0000   -5.36767
652440.0000   -4.36795
652480.0000   -5.34414
652520.0000   -4.93791
652560.0000   -5.74768
652600.0000   -6.00131
652640.0000   -5.27947
652680.0000   -4.96226
652720.0000   -4.70231
652760.0000   -5.98911
652800.0000   -4.91781
652840.0000   -5.94546
652880.0000   -5.06951
652920.0000   -5.30896
652960.0000   -4.53675
653000.0000   -4.88731
653040.0000   -5.23851
653080.0000   -4.93265
653120.0000   -4.96266
653160.0000   -4.93417
653200.0000   -6.16489
653240.0000   -5.24866
653280.0000   -5.05577
653320.0000   -4.57980
653360.0000   -5.01269
653400.0000   -5.14966
653440.0000   -4.60667
653480.0000   -5.39243
653520.0000   -5.52471
653560.0000   -5.77405
653600.0000   -5.01225
653640.0000   -5.92829
653680.0000   -5.60264
653720.0000   -5.87388
653760.0000   -5.79774
653800.0000   -5.53746
653840.0000   -5.85193
653880.0000   -4.72824
653920.0000   -4.68309
653960.0000   -5.61119
654000.0000   -6.26055
654040.0000   -6.48142
654080.0000   -4.91117
654120.0000   -5.30020
654160.0000   -5.30606
654200.0000   -4.81050
654240.0000   -5.38633
654280.0000   -4.90448
654320.0000   -4.94966
654360.0000   -5.22806
654400.0000   -5.65989
654440.0000   -4.96947
654480.0000   -4.63870
654520.0000   -5.18020
654560.0000   -4.99708
654600.0000   -5.92116
654640.0000   -5.66980
654680.0000   -5.50951
654720.0000   -4.99418
654760.0000   -5.08629
654800.0000   -5.26233
654840.0000   -5.12057
654880.0000   -5.60546
654920.0000   -5.44474
654960.0000   -5.14448
655000.0000   -5.88325
655040.0000   -5.34989
655080.0000   -5.38966
655120.0000   -5.21645
655160.0000   -5.26952
655200.0000   -4.56794
655240.0000   -4.46014
655280.0000   -4.16372
655320.0000   -4.71933
655360.0000   -4.80193
655400.0000   -5.86435
655440.0000   -5.28144
655480.0000   -4.76440
655520.0000   -5.48876
655560.0000   -4.41036
655600.0000   -5.03970
655640.0000   -5.03078
655680.0000   -5.32768
655720.0000   -5.09883
655760.0000   -4.22003
655800.0000   -5.00149
655840.0000   -5.19267
655880.0000   -4.69681
655920.0000   -5.13947
655960.0000   -4.80617
656000.0000   -5.63171
656040.0000   -4.81014
656080.0000   -5.51780
656120.0000   -4.56627
656160.0000   -5.25110
656200.0000   -4.81914
656240.0000   -4.94023
656280.0000   -5.29315
656320.0000   -5.43713
656360.0000   -6.71495
656400.0000   -5.77433
656440.0000   -5.45700
656480.0000   -5.83614
656520.0000   -5.12409
656560.0000   -4.78823
656600.0000   -5.54318
656640.0000   -5.94624
656680.0000   -5.50717
656720.0000   -5.23891
656760.0000   -5.25149
656800.0000   -5.72083
656840.0000   -5.62346
656880.0000   -5.27346
656920.0000   -4.48198
656960.0000   -4.96600
657000.0000   -4.69513
657040.0000   -5.66894
657080.0000   -5.14800
657120.0000   -5.21079
657160.0000   -4.86475
657200.0000   -5.19242
657240.0000   -6.09890
657280.0000   -4.51345
657320.0000   -5.70634
657360.0000   -5.40186
657400.0000   -5.55688
657440.0000   -5.06450
657480.0000   -4.84519
657520.0000   -5.43615
657560.0000   -4.45741
657600.0000   -4.48462
657640.0000   -4.75293
657680.0000   -5.53069
657720.0000   -4.70094
657760.0000   -4.15982
657800.0000   -4.34118
657840.0000   -4.05678
657880.0000   -5.07778
657920.0000   -4.50215
657960.0000   -4.51349
658000.0000   -4.91191
658040.0000   -4.64508
658080.0000   -5.59819
658120.0000   -4.32988
658160.0000   -4.32873
658200.0000   -5.52390
658240.0000   -5.74565
658280.0000   -4.68662
658320.0000   -4.48810
658360.0000   -5.08662
658400.0000   -5.29362
658440.0000   -5.40560
658480.0000   -5.49768
658520.0000   -5.17887
658560.0000   -5.36262
658600.0000   -4.85088
658640.0000   -4.68739
658680.0000   -5.02559
658720.0000   -5.18932
658760.0000   -4.23695
658800.0000   -4.45167
658840.0000   -3.97886
658880.0000   -5.34710
658920.0000   -4.85117
658960.0000   -4.97731
659000.0000   -4.85333
659040.0000   -5.22562
659080.0000   -5.29376
659120.0000   -4.84215
659160.0000   -4.54087
659200.0000   -5.05566
659240.0000   -4.56503
659280.0000   -4.63647
659320.0000   -3.97296
659360.0000   -3.53240
659400.0000   -3.85901
659440.0000   -3.65796
659480.0000   -4.29268
659520.0000   -5.16994
659560.0000   -4.37783
659600.0000   -4.76474
659640.0000   -5.00558
659680.0000   -4.82449
659720.0000   -4.85265
659760.0000   -5.47312
659800.0000   -4.67652
659840.0000   -4.01359
659880.0000   -4.34532
659920.0000   -4.44515
659960.0000   -4.55254
660000.0000   -5.42739
660040.0000   -4.48166
660080.0000   -4.55622
660120.0000   -5.61626
660160.0000   -4.69799
660200.0000   -4.84517
660240.0000   -5.20402
660280.0000   -4.89442
660320.0000   -4.48559
660360.0000   -4.91441
660400.0000   -4.38341
660440.0000   -5.61752
660480.0000   -5.63437
660520.0000   -5.08227
660560.0000   -4.80641
660600.0000   -4.64681
660640.0000   -4.73415
660680.0000   -5.07238
660720.0000   -4.67062
660760.0000   -3.95195
660800.0000   -5.05509
660840.0000   -4.29101
660880.0000   -4.11432
660920.0000   -4.17168
660960.0000   -4.62403
661000.0000   -4.63918
661040.0000   -5.12080
661080.0000   -5.14156
661120.0000   -4.87639
661160.0000   -3.58114
661200.0000   -2.82665
661240.0000   -3.52471
661280.0000   -3.92454
661320.0000   -4.16992
661360.0000   -4.69127
661400.0000   -3.73548
661440.0000   -4.33918
661480.0000   -3.70295
661520.0000   -4.37077
661560.0000   -4.88904
661600.0000   -4.45222
661640.0000   -5.58384
661680.0000   -4.30000
661720.0000   -5.76213
661760.0000   -5.16516
661800.0000   -6.00039
661840.0000   -6.22103
661880.0000   -5.24232
661920.0000   -5.16170
661960.0000   -5.46234
662000.0000   -4.81587
662040.0000   -5.82202
662080.0000   -5.08561
662120.0000   -5.25513
662160.0000   -5.87687
662200.0000   -4.59094
662240.0000   -3.73323
662280.0000   -5.79517
662320.0000   -5.56812
662360.0000   -4.60489
662400.0000   -4.39424
662440.0000   -4.86566
662480.0000   -3.88995
662520.0000   -4.35386
662560.0000   -5.88511
662600.0000   -4.89052
662640.0000   -4.71240
662680.0000   -4.65278
662720.0000   -4.56488
662760.0000   -4.23860
662800.0000   -4.72923
662840.0000   -4.64985
662880.0000   -4.73798
662920.0000   -4.47792
662960.0000   -3.83289
663000.0000   -5.48060
663040.0000   -3.66774
663080.0000   -4.31830
663120.0000   -4.74067
663160.0000   -4.66064
663200.0000   -5.24953
663240.0000   -5.40445
663280.0000   -4.86887
663320.0000   -3.95698
663360.0000   -5.39789
663400.0000   -5.59321
663440.0000   -5.31870
663480.0000   -5.50032
663520.0000   -4.97108
663560.0000   -5.29704
663600.0000   -5.40021
663640.0000   -4.94858
663680.0000   -5.71329
663720.0000   -5.75289
663760.0000   -5.48126
663800.0000   -5.30839
663840.0000   -6.58594
663880.0000   -5.98063
663920.0000   -5.68887
663960.0000   -6.05783
664000.0000   -5.42205
664040.0000   -5.10537
664080.0000   -5.38369
664120.0000   -4.22161
664160.0000   -4.32661
664200.0000   -4.25788
664240.0000   -5.32343
664280.0000   -4.43812
664320.0000   -4.02048
664360.0000   -4.39810
664400.0000   -3.97897
664440.0000   -3.77661
664480.0000   -4.07975
664520.0000   -5.19308
664560.0000   -4.16631
664600.0000   -4.71098
664640.0000   -5.46523
664680.0000   -5.19343
664720.0000   -4.38030
664760.0000   -4.09891
664800.0000   -4.60818
664840.0000   -4.83002
664880.0000   -5.29741
664920.0000   -4.36934
664960.0000   -4.98989
665000.0000   -4.56859
665040.0000   -3.26060
665080.0000   -4.34677
665120.0000   -4.52796
665160.0000   -4.85392
665200.0000   -4.58286
665240.0000   -4.26632
665280.0000   -3.97998
665320.0000   -4.20567
665360.0000   -5.31807
665400.0000   -5.28737
665440.0000   -4.36579
665480.0000   -4.68507
665520.0000   -4.94672
665560.0000   -4.60455
665600.0000   -4.17861
665640.0000   -4.47584
665680.0000   -4.81684
665720.0000   -4.60410
665760.0000   -3.95287
665800.0000   -4.84598
665840.0000   -5.40633
665880.0000   -5.04994
665920.0000   -5.43512
665960.0000   -5.38665
666000.0000   -4.44594
666040.0000   -3.45960
666080.0000   -4.78353
666120.0000   -4.76489
666160.0000   -5.71780
666200.0000   -4.92317
666240.0000   -4.78296
666280.0000   -5.97086
666320.0000   -4.86441
666360.0000   -5.00072
666400.0000   -4.77967
666440.0000   -4.79437
666480.0000   -4.90521
666520.0000   -3.57097
666560.0000   -4.60927
666600.0000   -5.38290
666640.0000   -4.41080
666680.0000   -5.30187
666720.0000   -5.70032
666760.0000   -4.09278
666800.0000   -4.83326
666840.0000   -4.61551
666880.0000   -4.94822
666920.0000   -5.70092
666960.0000   -6.01868
667000.0000   -4.59126
667040.0000   -4.58493
667080.0000   -4.97135
667120.0000   -5.35664
667160.0000   -5.64051
667200.0000   -6.18605
667240.0000   -5.74507
667280.0000   -5.61130
667320.0000   -4.67357
667360.0000   -5.28034
667400.0000   -4.58959
667440.0000   -5.16986
667480.0000   -5.35854
667520.0000   -5.10066
667560.0000   -3.66019
667600.0000   -4.41089
667640.0000   -4.55703
667680.0000   -4.03956
667720.0000   -4.31980
667760.0000   -4.36038
667800.0000   -4.02053
667840.0000   -4.01137
667880.0000   -5.04025
667920.0000   -4.51992
667960.0000   -4.89709
668000.0000   -4.87324
668040.0000   -5.08506
668080.0000   -4.10811
668120.0000   -4.60924
668160.0000   -4.38763
668200.0000   -5.27081
668240.0000   -4.81296
668280.0000   -5.41119
668320.0000   -4.95534
668360.0000   -4.98814
668400.0000   -4.94293
668440.0000   -4.83714
668480.0000   -4.50587
668520.0000   -3.80495
668560.0000   -5.25262
668600.0000   -4.96413
668640.0000   -3.84082
668680.0000   -5.28136
668720.0000   -5.81650
668760.0000   -5.79103
668800.0000   -5.26574
668840.0000   -5.23564
668880.0000   -5.06431
668920.0000   -5.60556
668960.0000   -4.82943
669000.0000   -5.31196
669040.0000   -5.23110
669080.0000   -5.71134
669120.0000   -4.58765
669160.0000   -4.60174
669200.0000   -5.36682
669240.0000   -5.08577
669280.0000   -4.51215
669320.0000   -5.73527
669360.0000   -4.70879
669400.0000   -4.87713
669440.0000   -4.19989
669480.0000   -4.32243
669520.0000   -4.88442
669560.0000   -4.78965
669600.0000   -5.07760
669640.0000   -4.24919
669680.0000   -5.45245
669720.0000   -4.02322
669760.0000   -4.92113
669800.0000   -4.03611
669840.0000   -5.00749
669880.0000   -3.53971
669920.0000   -3.96197
669960.0000   -5.25712
670000.0000   -4.67802
670040.0000   -5.57018
670080.0000   -4.57646
670120.0000   -5.23424
670160.0000   -4.78325
670200.0000   -4.32836
670240.0000   -4.07592
670280.0000   -4.96609
670320.0000   -5.31878
670360.0000   -5.47551
670400.0000   -4.95751
670440.0000   -5.18249
670480.0000   -5.78639
670520.0000   -5.74544
670560.0000   -4.63839
670600.0000   -5.45564
670640.0000   -4.98155
670680.0000   -5.96519
670720.0000   -4.05514
670760.0000   -3.66272
670800.0000   -5.05655
670840.0000   -4.07823
670880.0000   -4.19109
670920.0000   -4.87283
670960.0000   -4.96225
671000.0000   -5.53382
671040.0000   -5.72550
671080.0000   -5.27937
671120.0000   -5.54390
671160.0000   -5.27608
671200.0000   -4.26189
671240.0000   -4.62326
671280.0000   -4.89437
671320.0000   -4.92797
671360.0000   -5.29491
671400.0000   -4.00684
671440.0000   -4.67941
671480.0000   -4.86355
671520.0000   -3.68090
671560.0000   -4.31979
671600.0000   -4.99187
671640.0000   -4.34016
671680.0000   -4.94043
671720.0000   -4.80881
671760.0000   -5.60176
671800.0000   -4.89522
671840.0000   -4.88042
671880.0000   -4.61233
671920.0000   -4.75498
671960.0000   -4.84255
672000.0000   -4.54788
672040.0000   -5.12766
672080.0000   -4.82263
672120.0000   -4.69222
672160.0000   -4.47414
672200.0000   -4.89255
672240.0000   -4.30041
672280.0000   -4.40556
672320.0000   -4.89238
672360.0000   -5.14510
672400.0000   -4.71896
672440.0000   -4.04620
672480.0000   -3.71924
672520.0000   -3.19705
672560.0000   -3.58185
672600.0000   -5.55676
672640.0000   -4.96997
672680.0000   -4.67032
672720.0000   -4.94791
672760.0000   -5.47060
672800.0000   -5.16138
672840.0000   -5.46393
672880.0000   -4.61319
672920.0000   -4.06768
672960.0000   -3.79356
673000.0000   -4.55286
673040.0000   -4.79022
673080.0000   -5.35001
673120.0000   -5.98723
673160.0000   -5.11099
673200.0000   -5.24446
673240.0000   -4.80760
673280.0000   -6.03978
673320.0000   -6.43109
673360.0000   -4.11005
673400.0000   -4.30028
673440.0000   -4.94437
673480.0000   -5.15750
673520.0000   -4.84878
673560.0000   -4.80118
673600.0000   -4.85963
673640.0000   -5.27909
673680.0000   -4.56456
673720.0000   -4.18358
673760.0000   -4.58175
673800.0000   -5.14018
673840.0000   -4.10449
673880.0000   -3.85050
673920.0000   -4.39526
673960.0000   -5.24397
674000.0000   -4.65018
674040.0000   -4.11219
674080.0000   -4.55278
674120.0000   -4.44600
674160.0000   -4.34163
674200.0000   -4.55283
674240.0000   -4.90924
674280.0000   -3.95222
674320.0000   -4.34457
674360.0000   -4.14208
674400.0000   -4.42636
674440.0000   -4.21600
674480.0000   -5.10061
674520.0000   -5.40778
674560.0000   -4.94047
674600.0000   -4.91261
674640.0000   -4.97492
674680.0000   -4.64062
674720.0000   -3.72547
674760.0000   -3.99453
674800.0000   -4.31955
674840.0000   -5.24134
674880.0000   -4.53369
674920.0000   -4.83239
674960.0000   -5.46331
675000.0000   -3.45535
675040.0000   -4.41442
675080.0000   -4.61779
675120.0000   -5.41559
675160.0000   -4.80396
675200.0000   -4.17580
675240.0000   -4.32378
675280.0000   -5.11704
675320.0000   -5.10369
675360.0000   -4.90946
675400.0000   -4.18159
675440.0000   -4.79031
675480.0000   -4.28603
675520.0000   -4.43520
675560.0000   -3.43310
675600.0000   -4.55430
675640.0000   -5.23546
675680.0000   -4.77087
675720.0000   -5.57130
675760.0000   -4.07651
675800.0000   -4.50744
675840.0000   -4.57503
675880.0000   -3.87396
675920.0000   -3.66812
675960.0000   -4.24741
676000.0000   -4.19117
676040.0000   -4.38282
676080.0000   -5.01600
676120.0000   -4.20194
676160.0000   -4.32408
676200.0000   -3.73295
676240.0000   -4.01801
676280.0000   -4.00408
676320.0000   -4.40494
676360.0000   -4.94135
676400.0000   -4.98309
676440.0000   -4.82574
676480.0000   -5.21018
676520.0000   -5.48163
676560.0000   -5.67356
676600.0000   -4.60887
676640.0000   -4.29896
676680.0000   -3.50932
676720.0000   -3.94162
676760.0000   -4.87047
676800.0000   -4.36478
676840.0000   -4.98316
676880.0000   -5.02023
676920.0000   -5.52091
676960.0000   -6.20464
677000.0000   -5.71038
677040.0000   -5.93972
677080.0000   -5.43480
677120.0000   -5.34263
677160.0000   -5.13281
677200.0000   -5.42389
677240.0000   -5.04363
677280.0000   -6.38440
677320.0000   -6.15264
677360.0000   -5.56351
677400.0000   -5.64174
677440.0000   -5.51614
677480.0000   -4.53775
677520.0000   -4.74645
677560.0000   -5.45848
677600.0000   -5.07326
677640.0000   -5.10090
677680.0000   -3.99295
677720.0000   -4.08005
677760.0000   -4.24130
677800.0000   -5.60162
677840.0000   -5.40764
677880.0000   -4.74678
677920.0000   -5.40472
677960.0000   -5.38451
678000.0000   -5.07561
678040.0000   -4.55732
678080.0000   -6.14425
678120.0000   -5.03288
678160.0000   -4.95662
678200.0000   -4.28752
678240.0000   -5.00487
678280.0000   -3.97048
678320.0000   -3.35130
678360.0000   -3.90072
678400.0000   -4.06498
678440.0000   -4.19322
678480.0000   -3.41699
678520.0000   -4.34778
678560.0000   -4.43504
678600.0000   -5.19286
678640.0000   -4.82680
678680.0000   -5.32651
678720.0000   -5.77943
678760.0000   -4.60704
678800.0000   -5.43009
678840.0000   -4.30799
678880.0000   -4.99891
678920.0000   -4.39282
678960.0000   -4.28234
679000.0000   -4.08542
679040.0000   -3.86919
679080.0000   -4.69493
679120.0000   -4.76908
679160.0000   -4.36650
679200.0000   -4.54431
679240.0000   -4.72813
679280.0000   -4.79950
679320.0000   -4.82612
679360.0000   -5.42227
679400.0000   -5.45128
679440.0000   -5.43957
679480.0000   -4.84803
679520.0000   -4.77802
679560.0000   -5.39162
679600.0000   -5.35769
679640.0000   -4.71660
679680.0000   -5.33185
679720.0000   -4.21148
679760.0000   -5.35277
679800.0000   -5.61570
679840.0000   -5.60284
679880.0000   -5.18560
679920.0000   -4.87544
679960.0000   -5.07672
680000.0000   -3.58968
680040.0000   -4.70757
680080.0000   -5.78305
680120.0000   -4.79615
680160.0000   -4.78436
680200.0000   -4.80191
680240.0000   -3.81221
680280.0000   -5.03617
680320.0000   -4.43073
680360.0000   -5.51333
680400.0000   -5.24412
680440.0000   -3.83191
680480.0000   -4.60164
680520.0000   -4.25274
680560.0000   -3.96143
680600.0000   -5.31089
680640.0000   -4.67271
680680.0000   -4.78299
680720.0000   -5.11466
680760.0000   -5.27702
680800.0000   -5.34836
680840.0000   -5.10524
680880.0000   -5.50471
680920.0000   -5.06666
680960.0000   -4.81455
681000.0000   -3.75039
681040.0000   -4.44022
681080.0000   -4.05609
681120.0000   -3.13966
681160.0000   -4.10975
681200.0000   -5.08329
681240.0000   -3.64345
681280.0000   -3.64309
681320.0000   -5.12227
681360.0000   -5.13269
681400.0000   -4.18362
681440.0000   -4.46649
681480.0000   -4.82371
681520.0000   -3.91418
681560.0000   -4.82469
681600.0000   -5.53616
681640.0000   -5.13537
681680.0000   -4.71057
681720.0000   -4.95438
681760.0000   -4.43622
681800.0000   -4.18394
681840.0000   -4.46535
681880.0000   -3.99056
681920.0000   -4.83123
681960.0000   -3.96699
682000.0000   -3.81913
682040.0000   -4.32452
682080.0000   -4.29738
682120.0000   -4.45243
682160.0000   -4.56842
682200.0000   -3.90903
682240.0000   -3.05935
682280.0000   -3.76393
682320.0000   -4.37253
682360.0000   -4.84590
682400.0000   -4.36112
682440.0000   -4.76957
682480.0000   -4.90251
682520.0000   -4.56094
682560.0000   -4.77519
682600.0000   -4.75002
682640.0000   -4.78374
682680.0000   -3.83023
682720.0000   -3.83270
682760.0000   -4.52601
682800.0000   -5.40397
682840.0000   -4.15793
682880.0000   -4.90029
682920.0000   -5.17545
682960.0000   -5.03146
683000.0000   -4.42699
683040.0000   -5.14026
683080.0000   -5.80526
683120.0000   -4.52902
683160.0000   -4.81949
683200.0000   -4.13944
683240.0000   -4.75739
683280.0000   -4.45295
683320.0000   -4.90287
683360.0000   -3.64160
683400.0000   -4.09653
683440.0000   -4.33400
683480.0000   -4.75215
683520.0000   -4.44267
683560.0000   -4.42856
683600.0000   -4.49498
683640.0000   -4.75279
683680.0000   -5.00873
683720.0000   -4.59464
683760.0000   -5.30300
683800.0000   -5.64451
683840.0000   -4.25111
683880.0000   -4.49166
683920.0000   -5.13373
683960.0000   -4.36068
684000.0000   -4.71668
684040.0000   -4.95522
684080.0000   -5.07826
684120.0000   -5.85312
684160.0000   -4.33168
684200.0000   -4.72710
684240.0000   -4.95064
684280.0000   -5.56919
684320.0000   -4.72653
684360.0000   -5.81343
684400.0000   -4.79346
684440.0000   -5.14562
684480.0000   -4.92048
684520.0000   -5.16834
684560.0000   -3.94093
684600.0000   -4.20932
684640.0000   -3.50296
684680.0000   -3.88779
684720.0000   -4.76972
684760.0000   -5.06662
684800.0000   -5.37450
684840.0000   -5.28405
684880.0000   -5.01877
684920.0000   -5.00567
684960.0000   -4.57204
685000.0000   -4.56827
685040.0000   -4.66361
685080.0000   -4.93893
685120.0000   -5.25634
685160.0000   -4.40947
685200.0000   -5.57015
685240.0000   -5.54395
685280.0000   -5.24587
685320.0000   -5.00754
685360.0000   -4.84718
685400.0000   -5.12337
685440.0000   -5.16575
685480.0000   -5.31939
685520.0000   -4.45572
685560.0000   -4.57555
685600.0000   -4.49970
685640.0000   -4.53415
685680.0000   -4.48802
685720.0000   -3.85392
685760.0000   -4.63678
685800.0000   -5.10835
685840.0000   -4.54444
685880.0000   -4.54461
685920.0000   -3.85308
685960.0000   -4.66244
686000.0000   -4.49707
686040.0000   -3.49155
686080.0000   -3.57712
686120.0000   -3.73941
686160.0000   -5.11517
686200.0000   -4.47535
686240.0000   -4.44346
686280.0000   -3.91925
686320.0000   -4.57749
686360.0000   -4.15803
686400.0000   -4.57221
686440.0000   -4.96140
686480.0000   -5.10031
686520.0000   -5.21803
686560.0000   -5.98047
686600.0000   -5.37753
686640.0000   -4.56091
686680.0000   -4.16161
686720.0000   -4.50946
686760.0000   -3.34110
686800.0000   -3.66660
686840.0000   -3.65493
686880.0000   -3.70590
686920.0000   -3.66328
686960.0000   -4.56781
687000.0000   -4.73529
687040.0000   -5.41880
687080.0000   -4.91037
687120.0000   -4.56964
687160.0000   -4.60068
687200.0000   -5.66392
687240.0000   -5.43890
687280.0000   -4.39521
687320.0000   -4.80248
687360.0000   -4.87471
687400.0000   -5.08266
687440.0000   -4.58840
687480.0000   -4.54936
687520.0000   -4.69588
687560.0000   -4.46308
687600.0000   -4.77708
687640.0000   -5.15267
687680.0000   -4.30741
687720.0000   -4.56206
687760.0000   -4.73008
687800.0000   -4.28783
687840.0000   -4.29982
687880.0000   -3.94221
687920.0000   -3.61929
687960.0000   -4.15831
688000.0000   -4.22482
688040.0000   -3.84073
688080.0000   -4.59240
688120.0000   -4.05271
688160.0000   -4.31212
688200.0000   -5.05958
688240.0000   -5.92588
688280.0000   -4.67564
688320.0000   -5.00700
688360.0000   -4.85576
688400.0000   -5.08723
688440.0000   -4.91752
688480.0000   -5.02089
688520.0000   -4.18814
688560.0000   -4.22276
688600.0000   -5.03728
688640.0000   -5.04373
688680.0000   -4.92883
688720.0000   -4.82801
688760.0000   -5.30044
688800.0000   -4.25290
688840.0000   -5.72559
688880.0000   -4.99777
688920.0000   -4.71776
688960.0000   -3.34981
689000.0000   -4.30435
689040.0000   -4.59185
689080.0000   -4.18305
689120.0000   -4.02908
689160.0000   -4.19810
689200.0000   -5.29279
689240.0000   -4.65275
689280.0000   -4.30289
689320.0000   -4.70757
689360.0000   -3.89082
689400.0000   -4.24130
689440.0000   -3.98170
689480.0000   -4.22331
689520.0000   -5.32524
689560.0000   -5.02015
689600.0000   -4.71784
689640.0000   -3.38793
689680.0000   -4.45550
689720.0000   -4.17277
689760.0000   -4.14382
689800.0000   -4.97005
689840.0000   -4.16932
689880.0000   -5.15808
689920.0000   -4.20088
689960.0000   -4.53390
690000.0000   -5.21801
690040.0000   -4.50212
690080.0000   -4.37046
690120.0000   -5.27322
690160.0000   -4.89218
690200.0000   -5.12001
690240.0000   -4.65801
690280.0000   -4.40759
690320.0000   -5.57893
690360.0000   -4.90425
690400.0000   -5.82863
690440.0000   -5.75852
690480.0000   -6.27762
690520.0000   -5.63902
690560.0000   -5.37953
690600.0000   -5.85870
690640.0000   -5.30982
690680.0000   -4.89092
690720.0000   -5.51493
690760.0000   -5.10208
690800.0000   -5.58504
690840.0000   -5.33093
690880.0000   -5.19801
690920.0000   -5.50005
690960.0000   -4.63580
691000.0000   -4.31432
691040.0000   -5.12861
691080.0000   -5.00275
691120.0000   -4.07983
691160.0000   -4.50977
691200.0000   -5.05101
691240.0000   -4.51577
691280.0000   -5.37452
691320.0000   -5.03092
691360.0000   -5.75474
691400.0000   -4.65590
691440.0000   -5.21090
691480.0000   -4.92805
691520.0000   -4.74381
691560.0000   -4.63620
691600.0000   -4.02014
691640.0000   -4.03666
691680.0000   -4.22311
691720.0000   -4.16228
691760.0000   -5.00878
691800.0000   -4.40685
691840.0000   -5.45313
691880.0000   -4.72238
691920.0000   -4.74592
691960.0000   -5.37191
692000.0000   -5.30254
692040.0000   -5.49655
692080.0000   -4.98125
692120.0000   -5.05415
692160.0000   -5.07951
692200.0000   -4.98157
692240.0000   -5.51945
692280.0000   -4.51798
692320.0000   -5.03033
692360.0000   -5.55051
692400.0000   -4.47979
692440.0000   -4.97251
692480.0000   -5.16760
692520.0000   -6.08771
692560.0000   -5.23551
692600.0000   -5.46066
692640.0000   -5.77734
692680.0000   -4.94112
692720.0000   -6.03167
692760.0000   -5.74960
692800.0000   -5.71203
692840.0000   -5.13083
692880.0000   -5.11342
692920.0000   -3.82378
692960.0000   -5.47144
693000.0000   -5.61130
693040.0000   -5.41076
693080.0000   -5.67315
693120.0000   -4.00637
693160.0000   -4.28258
693200.0000   -5.08881
693240.0000   -4.43327
693280.0000   -4.82583
693320.0000   -5.05159
693360.0000   -5.14768
693400.0000   -5.24738
693440.0000   -6.14620
693480.0000   -5.29567
693520.0000   -4.88087
693560.0000   -5.01354
693600.0000   -4.37896
693640.0000   -5.32520
693680.0000   -5.08610
693720.0000   -5.49921
693760.0000   -5.27169
693800.0000   -5.43347
693840.0000   -5.22891
693880.0000   -4.49695
693920.0000   -5.75418
693960.0000   -5.25875
694000.0000   -5.14230
694040.0000   -5.43142
694080.0000   -5.01331
694120.0000   -5.45729
694160.0000   -5.26504
694200.0000   -5.18358
694240.0000   -5.45637
694280.0000   -4.97506
694320.0000   -5.53524
694360.0000   -5.15367
694400.0000   -5.96465
694440.0000   -5.96918
694480.0000   -5.54752
694520.0000   -4.58215
694560.0000   -5.31163
694600.0000   -4.99904
694640.0000   -5.57467
694680.0000   -5.38257
694720.0000   -4.80951
694760.0000   -5.84531
694800.0000   -4.80739
694840.0000   -4.47375
694880.0000   -4.99502
694920.0000   -5.78782
694960.0000   -5.08854
695000.0000   -4.78558
695040.0000   -4.62463
695080.0000   -5.85450
695120.0000   -5.87261
695160.0000   -5.61578
695200.0000   -5.70261
695240.0000   -5.26958
695280.0000   -5.09736
695320.0000   -5.87902
695360.0000   -5.17542
695400.0000   -5.63844
695440.0000   -5.46530
695480.0000   -5.40510
695520.0000   -5.22261
695560.0000   -4.53846
695600.0000   -4.63336
695640.0000   -4.87409
695680.0000   -5.21473
695720.0000   -5.27596
695760.0000   -5.59548
695800.0000   -5.85713
695840.0000   -6.77379
695880.0000   -6.47840
695920.0000   -5.71810
695960.0000   -6.06931
696000.0000   -5.42136
696040.0000   -5.18575
696080.0000   -5.05321
696120.0000   -4.88774
696160.0000   -5.64038
696200.0000   -4.50174
696240.0000   -5.29512
696280.0000   -5.11185
696320.0000   -5.50788
696360.0000   -6.39694
696400.0000   -5.23029
696440.0000   -5.67132
696480.0000   -5.13343
696520.0000   -4.98452
696560.0000   -4.83843
696600.0000   -5.72309
696640.0000   -5.08755
696680.0000   -5.55747
696720.0000   -5.64537
696760.0000   -4.89924
696800.0000   -5.76676
696840.0000   -6.17396
696880.0000   -5.61090
696920.0000   -5.92490
696960.0000   -6.36143
697000.0000   -5.53159
697040.0000   -5.53726
697080.0000   -5.57709
697120.0000   -5.23110
697160.0000   -5.71160
697200.0000   -5.17441
697240.0000   -5.31944
697280.0000   -4.61983
697320.0000   -5.08602
697360.0000   -4.82193
697400.0000   -4.99278
697440.0000   -5.17045
697480.0000   -5.54930
697520.0000   -5.03681
697560.0000   -5.22918
697600.0000   -4.99390
697640.0000   -5.04029
697680.0000   -4.97815
697720.0000   -4.62028
697760.0000   -4.39731
697800.0000   -5.13343
697840.0000   -4.88964
697880.0000   -5.07132
697920.0000   -6.06959
697960.0000   -5.13974
698000.0000   -4.80059
698040.0000   -5.14715
698080.0000   -4.25356
698120.0000   -4.53668
698160.0000   -4.44113
698200.0000   -4.87936
698240.0000   -3.61389
698280.0000   -4.51497
698320.0000   -4.78036
698360.0000   -4.93649
698400.0000   -4.20348
698440.0000   -5.05716
698480.0000   -5.69267
698520.0000   -4.36287
698560.0000   -4.61949
698600.0000   -4.81061
698640.0000   -4.91276
698680.0000   -4.47987
698720.0000   -4.33261
698760.0000   -4.33484
698800.0000   -4.34461
698840.0000   -4.78982
698880.0000   -4.78420
698920.0000   -4.15684
698960.0000   -3.81166
699000.0000   -5.10461
[truncated: 173,079 more chars]
