# Supplementary material for: Comment on 'Valid molecular dynamics simulations of human hemoglobin require a surprisingly large box size'
Source: eLife. 2019 Jun 20;8:e44718. doi: 10.7554/eLife.44718 (PMC6586461; doi:10.7554/eLife.44718)
Supplement: Figure 1—source data 1. — The zip archive contains a README file describing which source files correspond to the different panels. [file elife-44718-fig1-data1.zip › figure1/panel_C/150A/8/proj.xvg]

@ autoscale onread none
@ with g0
@ g0 on
@ title "projection on eigenvectors (nm)"
@ xaxis  label "Time (ps)"
@ world xmin 0
@ world xmax 1e+06
@ world ymin -8.69321
@ world ymax 4.49361
@ view xmin 0.15
@ view xmax 0.85
@ view ymin 0.15
@ view ymax 0.85
@ yaxis  label "vec 1"
@ xaxis tick major 250000
@ xaxis tick minor 125000
@ xaxis ticklabel start type spec
@ xaxis ticklabel start -0
@ yaxis tick major 5
@ yaxis tick minor 2.5
@ yaxis ticklabel start type spec
@ yaxis ticklabel start -5
@ zeroxaxis bar on
@ zeroxaxis bar linestyle 3
    0.0000   -5.09781
   40.0000   -5.65489
   80.0000   -5.98801
  120.0000   -5.95527
  160.0000   -5.48616
  200.0000   -6.58104
  240.0000   -6.22733
  280.0000   -6.60414
  320.0000   -6.31284
  360.0000   -5.50784
  400.0000   -7.30810
  440.0000   -6.58432
  480.0000   -6.37670
  520.0000   -7.12300
  560.0000   -5.72218
  600.0000   -6.43115
  640.0000   -5.90955
  680.0000   -6.19553
  720.0000   -5.45698
  760.0000   -5.17753
  800.0000   -5.93689
  840.0000   -5.51986
  880.0000   -5.50162
  920.0000   -5.39233
  960.0000   -6.06656
 1000.0000   -4.61731
 1040.0000   -4.35828
 1080.0000   -4.99080
 1120.0000   -5.05581
 1160.0000   -4.24762
 1200.0000   -4.66438
 1240.0000   -4.75019
 1280.0000   -5.74724
 1320.0000   -4.67483
 1360.0000   -5.46317
 1400.0000   -5.09096
 1440.0000   -4.78420
 1480.0000   -3.82285
 1520.0000   -4.40382
 1560.0000   -4.62058
 1600.0000   -4.74772
 1640.0000   -4.11348
 1680.0000   -4.61689
 1720.0000   -5.10697
 1760.0000   -5.61801
 1800.0000   -4.28432
 1840.0000   -4.09149
 1880.0000   -4.87604
 1920.0000   -5.46293
 1960.0000   -5.13831
 2000.0000   -4.62323
 2040.0000   -5.38074
 2080.0000   -5.25865
 2120.0000   -5.50809
 2160.0000   -4.97583
 2200.0000   -5.21844
 2240.0000   -4.36326
 2280.0000   -5.57251
 2320.0000   -5.42316
 2360.0000   -5.46432
 2400.0000   -5.11368
 2440.0000   -4.88666
 2480.0000   -5.64843
 2520.0000   -5.30764
 2560.0000   -5.50263
 2600.0000   -5.70235
 2640.0000   -5.26028
 2680.0000   -4.45375
 2720.0000   -5.00431
 2760.0000   -5.68582
 2800.0000   -5.46838
 2840.0000   -5.40471
 2880.0000   -5.25642
 2920.0000   -4.69413
 2960.0000   -4.95484
 3000.0000   -5.04105
 3040.0000   -4.31625
 3080.0000   -5.15994
 3120.0000   -5.09081
 3160.0000   -5.77194
 3200.0000   -6.15694
 3240.0000   -5.85429
 3280.0000   -5.53134
 3320.0000   -6.29678
 3360.0000   -5.68067
 3400.0000   -5.34441
 3440.0000   -4.84469
 3480.0000   -4.79667
 3520.0000   -4.74772
 3560.0000   -4.77274
 3600.0000   -5.14044
 3640.0000   -5.64028
 3680.0000   -5.62570
 3720.0000   -5.32606
 3760.0000   -4.33627
 3800.0000   -4.80203
 3840.0000   -6.04753
 3880.0000   -5.80187
 3920.0000   -5.69241
 3960.0000   -5.62591
 4000.0000   -6.31444
 4040.0000   -5.62086
 4080.0000   -5.75216
 4120.0000   -5.79004
 4160.0000   -5.81555
 4200.0000   -6.10617
 4240.0000   -5.45411
 4280.0000   -5.75775
 4320.0000   -5.19652
 4360.0000   -5.80557
 4400.0000   -4.85651
 4440.0000   -5.27980
 4480.0000   -4.97170
 4520.0000   -4.68775
 4560.0000   -4.29730
 4600.0000   -5.27074
 4640.0000   -4.89628
 4680.0000   -5.27062
 4720.0000   -4.84338
 4760.0000   -3.98534
 4800.0000   -4.98616
 4840.0000   -3.73185
 4880.0000   -3.99404
 4920.0000   -4.60525
 4960.0000   -3.79639
 5000.0000   -5.39376
 5040.0000   -5.03782
 5080.0000   -4.49244
 5120.0000   -4.94502
 5160.0000   -5.31452
 5200.0000   -5.84547
 5240.0000   -5.66891
 5280.0000   -5.07361
 5320.0000   -5.42797
 5360.0000   -4.71227
 5400.0000   -5.54809
 5440.0000   -5.14025
 5480.0000   -4.73229
 5520.0000   -5.27653
 5560.0000   -4.92073
 5600.0000   -4.44011
 5640.0000   -4.78799
 5680.0000   -5.07807
 5720.0000   -5.07741
 5760.0000   -4.16350
 5800.0000   -4.91307
 5840.0000   -4.52451
 5880.0000   -6.00708
 5920.0000   -5.70053
 5960.0000   -5.57776
 6000.0000   -4.88887
 6040.0000   -5.82007
 6080.0000   -4.99203
 6120.0000   -5.82257
 6160.0000   -5.79002
 6200.0000   -5.08364
 6240.0000   -4.82682
 6280.0000   -5.24160
 6320.0000   -5.46447
 6360.0000   -6.00200
 6400.0000   -5.99358
 6440.0000   -4.53844
 6480.0000   -4.99932
 6520.0000   -4.23639
 6560.0000   -4.25016
 6600.0000   -4.65998
 6640.0000   -4.22217
 6680.0000   -5.27202
 6720.0000   -4.25909
 6760.0000   -4.39144
 6800.0000   -5.66529
 6840.0000   -3.85290
 6880.0000   -4.39790
 6920.0000   -4.76254
 6960.0000   -4.16722
 7000.0000   -4.79756
 7040.0000   -4.57243
 7080.0000   -5.10912
 7120.0000   -5.48325
 7160.0000   -5.22741
 7200.0000   -4.52594
 7240.0000   -5.10418
 7280.0000   -5.86177
 7320.0000   -5.92424
 7360.0000   -4.77669
 7400.0000   -5.29599
 7440.0000   -5.00035
 7480.0000   -5.08213
 7520.0000   -5.42515
 7560.0000   -4.98650
 7600.0000   -4.50147
 7640.0000   -5.07545
 7680.0000   -4.29840
 7720.0000   -4.36926
 7760.0000   -3.77767
 7800.0000   -5.29775
 7840.0000   -5.47782
 7880.0000   -5.09161
 7920.0000   -4.79580
 7960.0000   -4.08276
 8000.0000   -3.78054
 8040.0000   -4.52826
 8080.0000   -3.83873
 8120.0000   -4.77771
 8160.0000   -4.52977
 8200.0000   -5.25394
 8240.0000   -5.20331
 8280.0000   -5.24218
 8320.0000   -5.05558
 8360.0000   -5.61529
 8400.0000   -5.31627
 8440.0000   -5.24214
 8480.0000   -5.59916
 8520.0000   -6.25650
 8560.0000   -5.72316
 8600.0000   -6.32815
 8640.0000   -5.05273
 8680.0000   -5.48892
 8720.0000   -5.32055
 8760.0000   -4.70422
 8800.0000   -5.40104
 8840.0000   -4.95084
 8880.0000   -4.76437
 8920.0000   -4.82077
 8960.0000   -5.40448
 9000.0000   -4.57667
 9040.0000   -4.71403
 9080.0000   -4.79040
 9120.0000   -4.86352
 9160.0000   -4.49749
 9200.0000   -4.77903
 9240.0000   -4.68191
 9280.0000   -5.21507
 9320.0000   -5.49558
 9360.0000   -4.71301
 9400.0000   -5.39007
 9440.0000   -6.27117
 9480.0000   -5.56973
 9520.0000   -4.90669
 9560.0000   -5.35621
 9600.0000   -4.57083
 9640.0000   -4.61690
 9680.0000   -5.06517
 9720.0000   -4.22562
 9760.0000   -4.09273
 9800.0000   -5.54329
 9840.0000   -5.46085
 9880.0000   -4.96591
 9920.0000   -5.16206
 9960.0000   -5.21114
10000.0000   -4.98403
10040.0000   -5.10770
10080.0000   -5.84168
10120.0000   -6.18566
10160.0000   -5.94761
10200.0000   -5.54278
10240.0000   -6.16722
10280.0000   -5.56530
10320.0000   -5.17518
10360.0000   -5.85956
10400.0000   -5.26981
10440.0000   -5.56499
10480.0000   -4.97424
10520.0000   -4.93590
10560.0000   -4.64441
10600.0000   -5.07108
10640.0000   -4.78761
10680.0000   -4.05969
10720.0000   -4.77410
10760.0000   -4.32568
10800.0000   -5.29203
10840.0000   -4.27694
10880.0000   -4.42746
10920.0000   -4.10611
10960.0000   -4.72448
11000.0000   -5.95480
11040.0000   -5.45198
11080.0000   -5.48212
11120.0000   -5.20425
11160.0000   -4.83421
11200.0000   -5.16381
11240.0000   -4.92024
11280.0000   -4.60181
11320.0000   -4.43883
11360.0000   -5.60508
11400.0000   -5.35612
11440.0000   -5.35853
11480.0000   -5.67811
11520.0000   -5.52264
11560.0000   -5.08219
11600.0000   -5.48698
11640.0000   -5.59490
11680.0000   -4.86055
11720.0000   -5.36618
11760.0000   -5.04736
11800.0000   -5.27188
11840.0000   -5.91898
11880.0000   -6.09669
11920.0000   -5.15822
11960.0000   -5.42170
12000.0000   -4.86526
12040.0000   -5.05494
12080.0000   -5.20383
12120.0000   -5.76607
12160.0000   -4.81627
12200.0000   -4.56680
12240.0000   -4.92761
12280.0000   -5.97500
12320.0000   -5.50676
12360.0000   -5.54922
12400.0000   -5.55165
12440.0000   -5.18083
12480.0000   -5.03736
12520.0000   -5.64776
12560.0000   -6.26314
12600.0000   -5.34152
12640.0000   -5.11409
12680.0000   -5.02407
12720.0000   -4.92748
12760.0000   -4.58116
12800.0000   -5.76365
12840.0000   -6.16532
12880.0000   -4.84446
12920.0000   -5.17092
12960.0000   -4.56622
13000.0000   -5.07231
13040.0000   -4.93258
13080.0000   -5.23616
13120.0000   -5.93541
13160.0000   -5.15129
13200.0000   -4.62185
13240.0000   -4.78359
13280.0000   -4.47741
13320.0000   -5.63565
13360.0000   -6.58482
13400.0000   -4.92851
13440.0000   -6.43138
13480.0000   -5.65342
13520.0000   -5.61219
13560.0000   -6.37176
13600.0000   -5.12988
13640.0000   -5.30238
13680.0000   -5.28622
13720.0000   -4.57754
13760.0000   -4.62592
13800.0000   -5.16726
13840.0000   -4.91931
13880.0000   -5.67000
13920.0000   -5.61209
13960.0000   -5.33489
14000.0000   -5.54132
14040.0000   -5.32123
14080.0000   -5.20423
14120.0000   -5.18837
14160.0000   -5.61467
14200.0000   -6.01642
14240.0000   -5.04556
14280.0000   -5.82716
14320.0000   -5.40016
14360.0000   -5.88725
14400.0000   -5.72736
14440.0000   -6.62745
14480.0000   -5.31334
14520.0000   -5.15368
14560.0000   -5.11138
14600.0000   -5.21908
14640.0000   -5.19552
14680.0000   -4.50696
14720.0000   -4.74427
14760.0000   -5.98810
14800.0000   -6.06037
14840.0000   -5.80659
14880.0000   -5.25220
14920.0000   -5.06879
14960.0000   -6.41096
15000.0000   -5.33103
15040.0000   -5.50037
15080.0000   -6.17122
15120.0000   -5.57160
15160.0000   -5.73467
15200.0000   -5.59698
15240.0000   -4.98416
15280.0000   -5.14947
15320.0000   -5.17220
15360.0000   -5.06542
15400.0000   -5.16118
15440.0000   -5.51006
15480.0000   -4.93866
15520.0000   -5.05570
15560.0000   -5.69574
15600.0000   -4.68499
15640.0000   -4.88155
15680.0000   -4.40471
15720.0000   -4.83525
15760.0000   -4.36730
15800.0000   -5.00083
15840.0000   -4.69440
15880.0000   -5.51309
15920.0000   -6.17970
15960.0000   -6.07839
16000.0000   -5.37384
16040.0000   -5.10038
16080.0000   -6.22675
16120.0000   -7.23733
16160.0000   -5.50255
16200.0000   -5.37591
16240.0000   -5.52751
16280.0000   -6.30474
16320.0000   -6.41210
16360.0000   -5.62840
16400.0000   -5.85614
16440.0000   -4.90113
16480.0000   -5.89123
16520.0000   -5.30108
16560.0000   -5.58617
16600.0000   -5.80450
16640.0000   -4.98972
16680.0000   -5.20029
16720.0000   -5.71409
16760.0000   -5.22276
16800.0000   -5.43921
16840.0000   -4.97650
16880.0000   -4.20953
16920.0000   -5.72135
16960.0000   -5.11223
17000.0000   -5.56624
17040.0000   -4.79448
17080.0000   -5.10210
17120.0000   -5.42163
17160.0000   -5.20167
17200.0000   -5.23732
17240.0000   -6.19350
17280.0000   -5.50655
17320.0000   -5.69823
17360.0000   -6.42626
17400.0000   -5.92974
17440.0000   -5.91844
17480.0000   -6.53254
17520.0000   -6.47455
17560.0000   -6.06870
17600.0000   -6.65810
17640.0000   -6.23731
17680.0000   -5.23277
17720.0000   -5.58680
17760.0000   -5.21907
17800.0000   -5.31136
17840.0000   -5.18633
17880.0000   -4.39099
17920.0000   -4.96274
17960.0000   -5.26362
18000.0000   -5.17624
18040.0000   -5.07351
18080.0000   -5.27888
18120.0000   -5.39445
18160.0000   -5.11988
18200.0000   -4.34224
18240.0000   -4.70428
18280.0000   -4.78783
18320.0000   -4.51204
18360.0000   -5.47993
18400.0000   -5.78737
18440.0000   -5.72567
18480.0000   -5.94056
18520.0000   -5.44853
18560.0000   -5.35785
18600.0000   -6.02915
18640.0000   -6.22625
18680.0000   -5.94105
18720.0000   -6.27870
18760.0000   -5.79590
18800.0000   -5.21096
18840.0000   -5.68290
18880.0000   -6.63694
18920.0000   -6.47492
18960.0000   -5.84142
19000.0000   -6.71469
19040.0000   -6.66812
19080.0000   -6.88080
19120.0000   -5.73666
19160.0000   -6.30531
19200.0000   -6.12661
19240.0000   -6.46129
19280.0000   -5.77222
19320.0000   -5.96464
19360.0000   -5.41545
19400.0000   -5.43707
19440.0000   -4.94745
19480.0000   -4.83884
19520.0000   -4.90624
19560.0000   -4.60307
19600.0000   -4.92602
19640.0000   -4.20229
19680.0000   -4.63486
19720.0000   -4.47914
19760.0000   -4.38980
19800.0000   -4.79036
19840.0000   -5.01516
19880.0000   -5.16407
19920.0000   -4.66754
19960.0000   -5.37803
20000.0000   -4.81158
20040.0000   -5.85442
20080.0000   -4.89265
20120.0000   -4.59358
20160.0000   -6.38090
20200.0000   -5.48709
20240.0000   -5.45791
20280.0000   -6.14118
20320.0000   -6.22046
20360.0000   -5.98595
20400.0000   -5.53794
20440.0000   -5.05732
20480.0000   -5.33807
20520.0000   -6.28490
20560.0000   -5.93680
20600.0000   -5.49395
20640.0000   -6.22648
20680.0000   -5.03238
20720.0000   -5.70140
20760.0000   -5.20771
20800.0000   -6.76313
20840.0000   -5.59676
20880.0000   -5.30063
20920.0000   -5.99983
20960.0000   -5.90639
21000.0000   -5.66439
21040.0000   -5.17588
21080.0000   -4.45271
21120.0000   -5.17189
21160.0000   -4.83128
21200.0000   -4.58954
21240.0000   -5.66650
21280.0000   -5.44932
21320.0000   -5.86547
21360.0000   -6.45370
21400.0000   -5.99428
21440.0000   -6.71095
21480.0000   -6.40724
21520.0000   -5.50991
21560.0000   -5.32547
21600.0000   -5.17960
21640.0000   -4.70906
21680.0000   -5.42666
21720.0000   -5.72217
21760.0000   -5.34993
21800.0000   -6.40662
21840.0000   -5.23187
21880.0000   -6.58489
21920.0000   -6.11735
21960.0000   -6.20527
22000.0000   -5.39516
22040.0000   -6.26318
22080.0000   -5.75256
22120.0000   -6.47915
22160.0000   -6.10765
22200.0000   -5.63366
22240.0000   -5.38510
22280.0000   -5.42837
22320.0000   -4.19963
22360.0000   -4.74407
22400.0000   -5.37706
22440.0000   -5.57457
22480.0000   -5.34952
22520.0000   -6.12375
22560.0000   -6.19789
22600.0000   -6.26220
22640.0000   -5.67442
22680.0000   -5.44748
22720.0000   -6.01385
22760.0000   -5.74687
22800.0000   -6.60958
22840.0000   -6.38063
22880.0000   -5.60105
22920.0000   -5.27997
22960.0000   -6.57299
23000.0000   -6.05629
23040.0000   -5.44591
23080.0000   -5.52380
23120.0000   -5.14662
23160.0000   -5.29100
23200.0000   -5.35509
23240.0000   -3.90005
23280.0000   -4.99357
23320.0000   -4.83740
23360.0000   -5.16228
23400.0000   -5.00886
23440.0000   -4.29965
23480.0000   -4.50209
23520.0000   -5.17103
23560.0000   -4.42565
23600.0000   -4.30352
23640.0000   -4.73386
23680.0000   -5.27972
23720.0000   -5.12054
23760.0000   -4.54783
23800.0000   -5.09940
23840.0000   -5.87356
23880.0000   -4.62886
23920.0000   -5.60556
23960.0000   -6.34491
24000.0000   -6.06006
24040.0000   -4.96258
24080.0000   -5.17625
24120.0000   -5.39790
24160.0000   -6.55390
24200.0000   -5.32508
24240.0000   -6.53137
24280.0000   -5.84106
24320.0000   -5.47745
24360.0000   -5.52687
24400.0000   -4.78840
24440.0000   -4.67845
24480.0000   -4.45483
24520.0000   -5.65973
24560.0000   -4.70015
24600.0000   -5.15855
24640.0000   -5.33172
24680.0000   -5.76353
24720.0000   -5.15341
24760.0000   -4.85608
24800.0000   -5.65387
24840.0000   -5.95840
24880.0000   -4.69358
24920.0000   -4.55528
24960.0000   -5.33709
25000.0000   -5.22764
25040.0000   -4.90955
25080.0000   -4.81705
25120.0000   -5.58924
25160.0000   -5.56513
25200.0000   -5.38316
25240.0000   -5.35055
25280.0000   -5.67526
25320.0000   -4.85301
25360.0000   -5.23481
25400.0000   -5.54804
25440.0000   -4.95388
25480.0000   -5.31203
25520.0000   -4.29231
25560.0000   -4.92339
25600.0000   -4.56879
25640.0000   -5.46931
25680.0000   -4.96244
25720.0000   -4.91155
25760.0000   -4.01869
25800.0000   -4.40521
25840.0000   -5.63870
25880.0000   -4.70469
25920.0000   -4.86910
25960.0000   -4.36195
26000.0000   -5.24950
26040.0000   -5.03155
26080.0000   -4.44677
26120.0000   -5.17976
26160.0000   -4.50332
26200.0000   -5.03813
26240.0000   -5.70991
26280.0000   -5.76547
26320.0000   -4.59581
26360.0000   -6.03453
26400.0000   -4.82611
26440.0000   -4.86325
26480.0000   -4.95738
26520.0000   -4.33248
26560.0000   -4.65847
26600.0000   -4.32062
26640.0000   -4.04376
26680.0000   -4.67689
26720.0000   -4.87527
26760.0000   -5.36702
26800.0000   -6.02506
26840.0000   -5.62709
26880.0000   -4.79677
26920.0000   -4.91876
26960.0000   -5.63965
27000.0000   -5.83815
27040.0000   -5.68692
27080.0000   -5.47185
27120.0000   -5.30931
27160.0000   -5.00165
27200.0000   -6.13074
27240.0000   -5.47408
27280.0000   -6.32638
27320.0000   -6.01186
27360.0000   -5.94712
27400.0000   -5.88263
27440.0000   -5.09688
27480.0000   -5.24817
27520.0000   -4.77118
27560.0000   -4.78977
27600.0000   -5.12179
27640.0000   -6.25415
27680.0000   -4.57770
27720.0000   -5.01279
27760.0000   -4.80010
27800.0000   -4.63444
27840.0000   -5.90965
27880.0000   -5.04127
27920.0000   -4.78042
27960.0000   -4.91317
28000.0000   -4.26137
28040.0000   -4.58788
28080.0000   -4.88093
28120.0000   -5.30090
28160.0000   -4.45740
28200.0000   -4.27253
28240.0000   -4.16572
28280.0000   -4.60252
28320.0000   -4.85905
28360.0000   -4.83144
28400.0000   -4.37884
28440.0000   -5.08675
28480.0000   -4.80529
28520.0000   -4.52802
28560.0000   -4.13520
28600.0000   -4.01465
28640.0000   -4.48808
28680.0000   -5.18007
28720.0000   -4.49584
28760.0000   -4.69391
28800.0000   -5.42407
28840.0000   -5.52326
28880.0000   -5.38735
28920.0000   -5.78287
28960.0000   -5.60157
29000.0000   -5.04665
29040.0000   -5.65563
29080.0000   -4.61952
29120.0000   -4.87076
29160.0000   -3.24439
29200.0000   -4.39465
29240.0000   -5.01854
29280.0000   -5.57676
29320.0000   -6.16240
29360.0000   -4.90334
29400.0000   -5.41124
29440.0000   -4.71655
29480.0000   -4.70504
29520.0000   -5.01511
29560.0000   -5.96019
29600.0000   -5.38794
29640.0000   -5.38570
29680.0000   -5.48118
29720.0000   -4.64471
29760.0000   -5.83381
29800.0000   -5.30254
29840.0000   -5.36475
29880.0000   -4.77339
29920.0000   -5.13850
29960.0000   -6.44950
30000.0000   -5.18717
30040.0000   -5.01751
30080.0000   -4.91607
30120.0000   -5.91099
30160.0000   -6.51934
30200.0000   -4.89352
30240.0000   -5.88553
30280.0000   -5.98449
30320.0000   -5.87680
30360.0000   -5.72030
30400.0000   -5.50860
30440.0000   -4.67878
30480.0000   -5.59280
30520.0000   -5.31781
30560.0000   -5.49625
30600.0000   -5.09703
30640.0000   -4.97322
30680.0000   -4.78090
30720.0000   -4.87370
30760.0000   -4.86371
30800.0000   -5.35880
30840.0000   -5.14390
30880.0000   -5.18855
30920.0000   -5.30503
30960.0000   -5.03746
31000.0000   -5.53959
31040.0000   -6.10285
31080.0000   -6.18914
31120.0000   -5.49164
31160.0000   -5.01434
31200.0000   -5.70537
31240.0000   -5.23630
31280.0000   -5.51948
31320.0000   -5.92768
31360.0000   -6.43302
31400.0000   -6.30189
31440.0000   -6.07161
31480.0000   -5.46424
31520.0000   -5.38657
31560.0000   -5.59992
31600.0000   -5.39932
31640.0000   -5.88205
31680.0000   -5.63907
31720.0000   -5.71478
31760.0000   -4.90849
31800.0000   -5.31023
31840.0000   -5.36870
31880.0000   -6.57026
31920.0000   -5.57427
31960.0000   -6.20488
32000.0000   -5.20016
32040.0000   -5.66767
32080.0000   -5.27702
32120.0000   -5.51008
32160.0000   -4.87051
32200.0000   -5.53630
32240.0000   -5.03950
32280.0000   -4.44494
32320.0000   -4.97585
32360.0000   -4.67913
32400.0000   -5.19695
32440.0000   -5.06207
32480.0000   -4.36166
32520.0000   -4.86619
32560.0000   -4.98404
32600.0000   -5.63393
32640.0000   -5.50204
32680.0000   -4.21913
32720.0000   -5.24436
32760.0000   -5.20382
32800.0000   -5.30256
32840.0000   -5.61552
32880.0000   -5.66645
32920.0000   -5.19407
32960.0000   -5.49903
33000.0000   -5.30640
33040.0000   -6.06176
33080.0000   -5.82424
33120.0000   -5.40536
33160.0000   -4.98029
33200.0000   -5.04320
33240.0000   -6.31434
33280.0000   -5.44985
33320.0000   -5.41244
33360.0000   -6.08991
33400.0000   -4.82351
33440.0000   -4.92079
33480.0000   -5.40896
33520.0000   -5.39046
33560.0000   -5.80316
33600.0000   -5.32674
33640.0000   -5.17845
33680.0000   -5.59438
33720.0000   -5.27285
33760.0000   -5.26158
33800.0000   -5.97527
33840.0000   -6.10715
33880.0000   -5.95044
33920.0000   -5.83641
33960.0000   -5.40348
34000.0000   -5.17169
34040.0000   -6.05944
34080.0000   -6.13970
34120.0000   -6.53808
34160.0000   -5.79865
34200.0000   -5.21744
34240.0000   -5.29800
34280.0000   -5.54707
34320.0000   -4.42024
34360.0000   -6.93433
34400.0000   -5.50383
34440.0000   -5.48222
34480.0000   -6.23075
34520.0000   -5.60085
34560.0000   -5.63156
34600.0000   -5.63229
34640.0000   -5.29598
34680.0000   -5.74429
34720.0000   -5.82472
34760.0000   -5.16894
34800.0000   -6.20018
34840.0000   -5.99892
34880.0000   -5.81596
34920.0000   -6.08221
34960.0000   -5.79585
35000.0000   -6.50202
35040.0000   -6.39006
35080.0000   -5.63304
35120.0000   -5.92153
35160.0000   -6.19946
35200.0000   -5.64594
35240.0000   -5.00796
35280.0000   -4.38628
35320.0000   -5.09827
35360.0000   -5.78902
35400.0000   -5.28489
35440.0000   -5.02216
35480.0000   -3.78020
35520.0000   -4.65434
35560.0000   -4.74240
35600.0000   -4.43563
35640.0000   -4.50694
35680.0000   -4.23893
35720.0000   -5.22120
35760.0000   -4.79613
35800.0000   -5.37497
35840.0000   -5.87068
35880.0000   -4.82047
35920.0000   -5.82305
35960.0000   -5.35555
36000.0000   -5.28086
36040.0000   -5.81609
36080.0000   -5.34895
36120.0000   -4.45494
36160.0000   -5.78443
36200.0000   -5.78809
36240.0000   -5.98221
36280.0000   -6.10710
36320.0000   -5.37253
36360.0000   -5.22595
36400.0000   -5.60541
36440.0000   -5.87445
36480.0000   -5.26930
36520.0000   -5.32210
36560.0000   -5.94139
36600.0000   -4.56803
36640.0000   -5.00009
36680.0000   -4.89536
36720.0000   -4.36934
36760.0000   -5.77874
36800.0000   -4.59173
36840.0000   -4.75158
36880.0000   -5.78391
36920.0000   -4.11914
36960.0000   -5.37967
37000.0000   -5.89971
37040.0000   -5.77740
37080.0000   -5.99431
37120.0000   -4.88299
37160.0000   -5.43723
37200.0000   -5.47360
37240.0000   -5.44165
37280.0000   -4.92598
37320.0000   -4.00247
37360.0000   -5.25920
37400.0000   -5.18766
37440.0000   -4.80053
37480.0000   -6.37102
37520.0000   -6.04190
37560.0000   -5.50439
37600.0000   -6.08702
37640.0000   -5.22597
37680.0000   -6.02226
37720.0000   -4.57740
37760.0000   -5.17210
37800.0000   -5.58730
37840.0000   -4.83940
37880.0000   -5.12466
37920.0000   -5.08149
37960.0000   -4.93287
38000.0000   -5.21997
38040.0000   -5.32017
38080.0000   -4.46145
38120.0000   -4.85618
38160.0000   -4.14862
38200.0000   -4.31370
38240.0000   -4.28156
38280.0000   -4.33416
38320.0000   -5.36030
38360.0000   -4.83643
38400.0000   -5.02662
38440.0000   -4.82606
38480.0000   -5.98065
38520.0000   -5.98032
38560.0000   -5.39733
38600.0000   -4.85613
38640.0000   -4.86060
38680.0000   -5.37154
38720.0000   -4.59287
38760.0000   -4.56683
38800.0000   -4.84020
38840.0000   -4.83321
38880.0000   -4.99673
38920.0000   -4.82948
38960.0000   -5.14655
39000.0000   -5.03915
39040.0000   -5.40591
39080.0000   -5.57324
39120.0000   -4.82882
39160.0000   -5.00862
39200.0000   -5.42033
39240.0000   -5.57700
39280.0000   -5.80366
39320.0000   -5.19640
39360.0000   -5.39421
39400.0000   -5.43033
39440.0000   -5.76925
39480.0000   -4.76518
39520.0000   -4.52117
39560.0000   -4.28075
39600.0000   -4.14055
39640.0000   -5.16423
39680.0000   -4.98557
39720.0000   -5.51417
39760.0000   -5.27581
39800.0000   -4.73997
39840.0000   -4.80192
39880.0000   -4.97806
39920.0000   -5.01610
39960.0000   -4.67996
40000.0000   -5.09863
40040.0000   -5.72877
40080.0000   -5.06591
40120.0000   -4.04372
40160.0000   -4.87797
40200.0000   -3.76124
40240.0000   -4.61288
40280.0000   -4.88465
40320.0000   -4.42040
40360.0000   -4.54916
40400.0000   -4.60294
40440.0000   -4.73164
40480.0000   -4.59511
40520.0000   -4.33506
40560.0000   -5.13682
40600.0000   -3.85833
40640.0000   -4.27845
40680.0000   -3.75542
40720.0000   -4.67405
40760.0000   -4.60998
40800.0000   -5.13139
40840.0000   -5.18822
40880.0000   -4.76962
40920.0000   -5.58716
40960.0000   -5.52775
41000.0000   -6.32787
41040.0000   -4.77313
41080.0000   -5.09203
41120.0000   -5.80076
41160.0000   -5.57897
41200.0000   -5.81170
41240.0000   -5.58129
41280.0000   -6.26534
41320.0000   -5.37246
41360.0000   -6.33783
41400.0000   -5.92570
41440.0000   -5.33400
41480.0000   -6.48429
41520.0000   -5.90608
41560.0000   -5.96149
41600.0000   -5.31819
41640.0000   -4.99317
41680.0000   -5.23382
41720.0000   -5.98805
41760.0000   -5.74388
41800.0000   -6.24077
41840.0000   -5.22686
41880.0000   -5.16697
41920.0000   -6.21058
41960.0000   -6.43297
42000.0000   -6.87855
42040.0000   -5.68433
42080.0000   -6.23408
42120.0000   -6.57429
42160.0000   -6.62475
42200.0000   -4.83402
42240.0000   -5.58545
42280.0000   -5.75073
42320.0000   -6.04850
42360.0000   -4.45239
42400.0000   -5.21898
42440.0000   -5.43160
42480.0000   -5.15090
42520.0000   -5.74933
42560.0000   -5.19361
42600.0000   -4.77737
42640.0000   -5.40251
42680.0000   -5.45031
42720.0000   -5.56277
42760.0000   -4.58222
42800.0000   -5.01691
42840.0000   -4.91377
42880.0000   -6.36422
42920.0000   -5.94087
42960.0000   -5.84718
43000.0000   -5.08091
43040.0000   -5.49488
43080.0000   -6.03806
43120.0000   -4.65709
43160.0000   -5.78636
43200.0000   -4.76815
43240.0000   -5.54485
43280.0000   -5.54842
43320.0000   -6.08638
43360.0000   -5.28307
43400.0000   -5.46755
43440.0000   -6.04849
43480.0000   -5.79852
43520.0000   -6.28066
43560.0000   -5.39276
43600.0000   -6.01327
43640.0000   -5.75337
43680.0000   -5.94679
43720.0000   -6.40637
43760.0000   -5.99102
43800.0000   -5.47856
43840.0000   -5.88274
43880.0000   -6.17233
43920.0000   -5.02443
43960.0000   -6.56746
44000.0000   -5.65596
44040.0000   -4.76796
44080.0000   -4.73526
44120.0000   -4.05828
44160.0000   -4.40282
44200.0000   -5.04604
44240.0000   -4.99192
44280.0000   -5.13691
44320.0000   -5.74085
44360.0000   -5.70107
44400.0000   -5.09645
44440.0000   -5.26845
44480.0000   -4.62658
44520.0000   -5.06115
44560.0000   -4.99325
44600.0000   -4.50271
44640.0000   -5.27232
44680.0000   -5.23114
44720.0000   -5.41911
44760.0000   -4.53736
44800.0000   -5.05185
44840.0000   -4.89687
44880.0000   -4.66858
44920.0000   -5.61341
44960.0000   -4.63343
45000.0000   -5.11080
45040.0000   -6.14697
45080.0000   -6.05810
45120.0000   -5.83848
45160.0000   -5.56766
45200.0000   -5.03691
45240.0000   -5.67793
45280.0000   -4.48227
45320.0000   -5.41975
45360.0000   -5.45052
45400.0000   -5.09956
45440.0000   -6.50104
45480.0000   -6.06196
45520.0000   -5.48358
45560.0000   -4.78321
45600.0000   -5.64079
45640.0000   -4.95023
45680.0000   -5.11899
45720.0000   -5.49406
45760.0000   -5.92810
45800.0000   -5.74778
45840.0000   -5.66316
45880.0000   -5.64026
45920.0000   -4.80010
45960.0000   -5.64255
46000.0000   -5.69251
46040.0000   -5.29801
46080.0000   -5.68634
46120.0000   -5.23499
46160.0000   -6.17845
46200.0000   -5.76966
46240.0000   -5.90671
46280.0000   -5.90988
46320.0000   -6.01035
46360.0000   -6.40447
46400.0000   -5.49008
46440.0000   -5.35439
46480.0000   -5.82752
46520.0000   -5.86994
46560.0000   -5.54141
46600.0000   -5.19386
46640.0000   -4.49503
46680.0000   -5.10424
46720.0000   -5.20253
46760.0000   -5.81244
46800.0000   -5.65595
46840.0000   -5.21660
46880.0000   -5.97773
46920.0000   -4.74127
46960.0000   -5.46235
47000.0000   -5.79137
47040.0000   -4.25069
47080.0000   -4.95591
47120.0000   -5.32169
47160.0000   -4.96476
47200.0000   -5.27830
47240.0000   -5.91783
47280.0000   -5.62560
47320.0000   -5.59711
47360.0000   -5.67123
47400.0000   -5.97632
47440.0000   -5.71883
47480.0000   -4.88669
47520.0000   -5.49064
47560.0000   -5.48518
47600.0000   -5.61641
47640.0000   -5.32583
47680.0000   -5.05964
47720.0000   -4.02429
47760.0000   -6.17300
47800.0000   -6.43519
47840.0000   -5.58406
47880.0000   -5.26176
47920.0000   -5.14075
47960.0000   -5.09470
48000.0000   -5.49501
48040.0000   -5.29727
48080.0000   -5.32648
48120.0000   -5.05614
48160.0000   -5.58876
48200.0000   -4.93578
48240.0000   -5.97802
48280.0000   -6.01078
48320.0000   -5.20879
48360.0000   -5.04451
48400.0000   -5.18255
48440.0000   -4.66626
48480.0000   -5.21350
48520.0000   -5.58051
48560.0000   -4.96223
48600.0000   -5.38649
48640.0000   -4.89151
48680.0000   -5.10025
48720.0000   -6.10817
48760.0000   -5.08998
48800.0000   -5.53499
48840.0000   -5.30239
48880.0000   -5.11748
48920.0000   -4.77764
48960.0000   -5.03784
49000.0000   -4.52279
49040.0000   -4.97816
49080.0000   -4.64944
49120.0000   -5.06366
49160.0000   -5.34148
49200.0000   -5.35198
49240.0000   -5.41023
49280.0000   -5.14766
49320.0000   -5.02336
49360.0000   -4.31855
49400.0000   -4.06132
49440.0000   -5.19833
49480.0000   -5.01929
49520.0000   -5.20943
49560.0000   -4.95076
49600.0000   -5.59937
49640.0000   -4.69491
49680.0000   -4.98989
49720.0000   -4.99610
49760.0000   -6.04343
49800.0000   -5.92397
49840.0000   -5.74341
49880.0000   -5.37142
49920.0000   -5.41554
49960.0000   -5.39807
50000.0000   -5.80811
50040.0000   -6.27779
50080.0000   -5.48037
50120.0000   -5.91936
50160.0000   -5.58342
50200.0000   -4.59502
50240.0000   -4.33413
50280.0000   -4.34865
50320.0000   -4.80980
50360.0000   -5.37352
50400.0000   -6.11366
50440.0000   -5.62407
50480.0000   -5.85938
50520.0000   -5.58613
50560.0000   -5.22484
50600.0000   -5.87691
50640.0000   -5.81769
50680.0000   -5.79772
50720.0000   -5.22731
50760.0000   -5.48980
50800.0000   -4.85164
50840.0000   -4.60464
50880.0000   -5.54801
50920.0000   -5.41121
50960.0000   -4.95571
51000.0000   -3.84527
51040.0000   -5.64492
51080.0000   -5.70277
51120.0000   -5.55949
51160.0000   -5.11085
51200.0000   -4.09374
51240.0000   -5.09340
51280.0000   -5.48084
51320.0000   -4.41965
51360.0000   -5.10538
51400.0000   -4.53812
51440.0000   -4.08871
51480.0000   -4.04229
51520.0000   -4.58693
51560.0000   -4.09290
51600.0000   -5.76225
51640.0000   -5.59784
51680.0000   -6.21509
51720.0000   -5.80165
51760.0000   -5.88021
51800.0000   -5.87509
51840.0000   -6.11630
51880.0000   -5.34925
51920.0000   -5.25070
51960.0000   -5.01004
52000.0000   -4.93698
52040.0000   -4.41464
52080.0000   -3.95874
52120.0000   -4.67117
52160.0000   -4.82227
52200.0000   -4.25096
52240.0000   -4.18206
52280.0000   -5.04262
52320.0000   -4.67135
52360.0000   -4.79404
52400.0000   -4.89656
52440.0000   -4.76063
52480.0000   -5.71043
52520.0000   -5.07739
52560.0000   -4.46320
52600.0000   -5.03935
52640.0000   -5.18619
52680.0000   -3.26313
52720.0000   -4.83659
52760.0000   -4.54169
52800.0000   -4.67645
52840.0000   -5.39619
52880.0000   -4.63335
52920.0000   -5.37342
52960.0000   -6.35663
53000.0000   -5.37446
53040.0000   -5.41485
53080.0000   -5.45298
53120.0000   -5.88822
53160.0000   -4.91548
53200.0000   -6.04153
53240.0000   -5.42367
53280.0000   -4.60961
53320.0000   -4.15407
53360.0000   -5.18316
53400.0000   -6.27448
53440.0000   -6.09088
53480.0000   -5.55477
53520.0000   -5.99396
53560.0000   -6.06634
53600.0000   -4.94160
53640.0000   -4.95226
53680.0000   -5.32957
53720.0000   -5.39433
53760.0000   -5.59527
53800.0000   -5.96078
53840.0000   -5.88166
53880.0000   -5.62570
53920.0000   -4.78271
53960.0000   -4.32386
54000.0000   -4.34932
54040.0000   -4.11162
54080.0000   -4.75172
54120.0000   -4.62407
54160.0000   -4.34063
54200.0000   -5.06120
54240.0000   -5.18340
54280.0000   -4.93429
54320.0000   -5.56166
54360.0000   -4.78815
54400.0000   -5.21846
54440.0000   -5.01934
54480.0000   -5.57893
54520.0000   -4.48129
54560.0000   -4.99933
54600.0000   -4.85397
54640.0000   -4.18554
54680.0000   -4.63479
54720.0000   -4.50951
54760.0000   -4.41065
54800.0000   -4.56828
54840.0000   -4.83636
54880.0000   -4.98455
54920.0000   -4.92691
54960.0000   -5.22805
55000.0000   -4.12524
55040.0000   -4.89262
55080.0000   -4.79241
55120.0000   -4.69748
55160.0000   -4.93981
55200.0000   -5.41628
55240.0000   -4.23628
55280.0000   -4.78578
55320.0000   -5.58805
55360.0000   -6.29673
55400.0000   -5.03712
55440.0000   -4.09764
55480.0000   -4.91605
55520.0000   -4.32502
55560.0000   -4.12276
55600.0000   -4.24036
55640.0000   -3.79906
55680.0000   -4.67517
55720.0000   -4.47390
55760.0000   -3.96471
55800.0000   -4.96104
55840.0000   -4.54850
55880.0000   -4.33583
55920.0000   -3.51856
55960.0000   -3.69880
56000.0000   -3.67436
56040.0000   -3.96893
56080.0000   -5.18055
56120.0000   -4.57675
56160.0000   -5.09338
56200.0000   -4.72586
56240.0000   -5.00208
56280.0000   -4.47605
56320.0000   -4.71054
56360.0000   -3.87574
56400.0000   -4.47049
56440.0000   -5.14534
56480.0000   -5.63569
56520.0000   -5.38556
56560.0000   -4.78961
56600.0000   -5.31434
56640.0000   -5.60885
56680.0000   -5.02998
56720.0000   -4.00492
56760.0000   -4.93560
56800.0000   -5.49918
56840.0000   -4.67326
56880.0000   -5.56536
56920.0000   -4.46929
56960.0000   -4.33368
57000.0000   -4.52331
57040.0000   -5.23099
57080.0000   -4.61225
57120.0000   -4.86498
57160.0000   -5.55968
57200.0000   -5.18172
57240.0000   -6.01366
57280.0000   -5.56062
57320.0000   -5.15507
57360.0000   -5.43364
57400.0000   -5.55665
57440.0000   -5.34588
57480.0000   -5.68139
57520.0000   -5.31631
57560.0000   -5.09051
57600.0000   -5.54708
57640.0000   -5.29650
57680.0000   -4.81094
57720.0000   -4.59451
57760.0000   -5.51401
57800.0000   -4.83382
57840.0000   -5.83538
57880.0000   -6.48939
57920.0000   -5.51185
57960.0000   -4.68221
58000.0000   -5.12219
58040.0000   -4.90237
58080.0000   -5.36805
58120.0000   -5.34278
58160.0000   -5.27466
58200.0000   -4.88517
58240.0000   -4.71171
58280.0000   -4.74544
58320.0000   -5.06817
58360.0000   -5.31811
58400.0000   -5.16660
58440.0000   -5.15327
58480.0000   -5.78600
58520.0000   -5.16356
58560.0000   -5.04180
58600.0000   -4.60717
58640.0000   -4.83873
58680.0000   -5.74046
58720.0000   -4.72620
58760.0000   -5.39943
58800.0000   -4.58064
58840.0000   -5.21077
58880.0000   -5.36276
58920.0000   -5.71876
58960.0000   -5.85124
59000.0000   -5.58735
59040.0000   -6.49535
59080.0000   -6.72817
59120.0000   -5.98569
59160.0000   -5.89967
59200.0000   -5.83840
59240.0000   -5.56922
59280.0000   -5.37711
59320.0000   -4.92785
59360.0000   -5.89943
59400.0000   -5.33151
59440.0000   -5.44479
59480.0000   -5.21898
59520.0000   -5.42542
59560.0000   -4.81198
59600.0000   -4.73927
59640.0000   -4.72212
59680.0000   -5.27865
59720.0000   -5.15335
59760.0000   -5.55435
59800.0000   -5.95771
59840.0000   -5.53899
59880.0000   -5.03855
59920.0000   -5.04311
59960.0000   -5.48449
60000.0000   -4.96534
60040.0000   -5.43635
60080.0000   -5.46286
60120.0000   -5.80609
60160.0000   -6.30263
60200.0000   -5.51674
60240.0000   -6.30591
60280.0000   -6.03554
60320.0000   -6.19770
60360.0000   -4.98067
60400.0000   -5.17856
60440.0000   -6.22008
60480.0000   -6.55369
60520.0000   -6.66763
60560.0000   -5.26524
60600.0000   -6.48906
60640.0000   -4.68381
60680.0000   -5.37831
60720.0000   -5.01398
60760.0000   -5.51802
60800.0000   -5.69722
60840.0000   -3.94037
60880.0000   -5.16322
60920.0000   -5.63170
60960.0000   -5.20348
61000.0000   -4.91824
61040.0000   -4.76273
61080.0000   -5.42796
61120.0000   -4.72344
61160.0000   -5.11350
61200.0000   -6.18086
61240.0000   -4.90857
61280.0000   -5.22902
61320.0000   -5.21011
61360.0000   -5.08327
61400.0000   -5.65144
61440.0000   -5.06711
61480.0000   -5.05447
61520.0000   -5.04082
61560.0000   -5.82884
61600.0000   -4.85576
61640.0000   -5.67624
61680.0000   -4.80725
61720.0000   -5.50727
61760.0000   -5.67944
61800.0000   -4.44777
61840.0000   -5.39609
61880.0000   -5.78842
61920.0000   -5.81185
61960.0000   -5.43180
62000.0000   -5.23864
62040.0000   -5.37080
62080.0000   -4.86658
62120.0000   -5.23938
62160.0000   -5.03254
62200.0000   -5.54430
62240.0000   -4.34494
62280.0000   -4.35267
62320.0000   -5.18710
62360.0000   -4.85712
62400.0000   -5.18979
62440.0000   -5.38289
62480.0000   -5.79956
62520.0000   -5.47107
62560.0000   -4.69637
62600.0000   -5.28077
62640.0000   -5.44351
62680.0000   -5.23145
62720.0000   -5.73707
62760.0000   -4.63398
62800.0000   -4.52702
62840.0000   -4.62949
62880.0000   -4.71868
62920.0000   -4.68755
62960.0000   -4.62490
63000.0000   -4.11034
63040.0000   -5.13520
63080.0000   -5.23856
63120.0000   -5.93276
63160.0000   -4.48036
63200.0000   -4.52423
63240.0000   -3.49073
63280.0000   -4.28299
63320.0000   -5.15542
63360.0000   -5.04216
63400.0000   -5.58674
63440.0000   -5.25800
63480.0000   -5.41698
63520.0000   -4.97240
63560.0000   -4.87479
63600.0000   -3.96128
63640.0000   -4.53932
63680.0000   -3.94981
63720.0000   -4.18014
63760.0000   -4.49250
63800.0000   -4.35684
63840.0000   -5.17231
63880.0000   -4.98479
63920.0000   -4.78789
63960.0000   -4.74288
64000.0000   -4.60328
64040.0000   -5.38068
64080.0000   -5.17268
64120.0000   -4.79872
64160.0000   -4.62478
64200.0000   -4.43454
64240.0000   -5.08943
64280.0000   -4.98977
64320.0000   -4.42099
64360.0000   -4.09023
64400.0000   -4.66223
64440.0000   -4.22685
64480.0000   -4.62560
64520.0000   -3.65330
64560.0000   -3.68401
64600.0000   -4.61086
64640.0000   -5.30064
64680.0000   -4.76642
64720.0000   -5.15722
64760.0000   -4.77424
64800.0000   -4.93591
64840.0000   -4.85827
64880.0000   -5.30419
64920.0000   -4.56448
64960.0000   -4.99519
65000.0000   -5.43007
65040.0000   -4.15790
65080.0000   -4.22855
65120.0000   -5.46904
65160.0000   -5.11430
65200.0000   -4.31068
65240.0000   -5.51577
65280.0000   -4.76870
65320.0000   -4.36861
65360.0000   -4.95935
65400.0000   -5.05700
65440.0000   -4.80159
65480.0000   -4.23424
65520.0000   -3.75257
65560.0000   -4.93879
65600.0000   -5.44595
65640.0000   -4.13811
65680.0000   -5.20825
65720.0000   -5.25634
65760.0000   -4.29115
65800.0000   -5.12555
65840.0000   -4.93530
65880.0000   -4.21082
65920.0000   -4.68421
65960.0000   -5.45894
66000.0000   -5.31108
66040.0000   -5.20749
66080.0000   -4.72688
66120.0000   -5.14777
66160.0000   -5.74549
66200.0000   -5.15019
66240.0000   -6.14153
66280.0000   -5.68754
66320.0000   -5.76288
66360.0000   -4.42358
66400.0000   -4.39015
66440.0000   -5.06278
66480.0000   -5.15405
66520.0000   -5.35563
66560.0000   -4.66757
66600.0000   -4.79819
66640.0000   -4.77301
66680.0000   -4.68604
66720.0000   -4.11988
66760.0000   -4.34399
66800.0000   -5.10022
66840.0000   -5.42786
66880.0000   -5.46522
66920.0000   -5.41907
66960.0000   -3.97466
67000.0000   -5.26410
67040.0000   -5.34206
67080.0000   -5.33165
67120.0000   -5.10556
67160.0000   -5.67622
67200.0000   -4.86102
67240.0000   -5.96813
67280.0000   -5.06760
67320.0000   -5.02707
67360.0000   -4.65727
67400.0000   -5.69915
67440.0000   -4.64664
67480.0000   -5.13677
67520.0000   -4.98664
67560.0000   -4.44173
67600.0000   -5.14889
67640.0000   -5.24726
67680.0000   -3.97970
67720.0000   -4.72489
67760.0000   -5.45293
67800.0000   -4.92309
67840.0000   -3.44270
67880.0000   -3.67710
67920.0000   -4.96191
67960.0000   -4.32106
68000.0000   -4.45913
68040.0000   -5.47519
68080.0000   -5.01565
68120.0000   -4.60391
68160.0000   -5.33041
68200.0000   -5.43684
68240.0000   -4.78537
68280.0000   -5.23025
68320.0000   -4.78299
68360.0000   -5.20786
68400.0000   -4.69014
68440.0000   -5.03364
68480.0000   -5.37070
68520.0000   -4.51297
68560.0000   -4.55707
68600.0000   -5.05121
68640.0000   -5.56983
68680.0000   -4.65325
68720.0000   -4.49889
68760.0000   -4.55996
68800.0000   -5.41376
68840.0000   -4.98776
68880.0000   -5.31711
68920.0000   -5.11233
68960.0000   -4.73980
69000.0000   -5.35700
69040.0000   -5.64660
69080.0000   -5.10639
69120.0000   -4.36506
69160.0000   -5.38061
69200.0000   -4.43409
69240.0000   -4.14600
69280.0000   -4.55932
69320.0000   -5.35015
69360.0000   -4.41972
69400.0000   -4.44610
69440.0000   -4.49453
69480.0000   -5.01183
69520.0000   -4.77797
69560.0000   -5.02858
69600.0000   -4.96530
69640.0000   -4.63803
69680.0000   -3.81810
69720.0000   -4.46278
69760.0000   -3.91418
69800.0000   -5.02120
69840.0000   -5.42354
69880.0000   -5.18318
69920.0000   -5.63519
69960.0000   -5.26404
70000.0000   -5.10266
70040.0000   -4.46380
70080.0000   -5.11657
70120.0000   -4.23886
70160.0000   -4.74626
70200.0000   -5.20472
70240.0000   -4.49123
70280.0000   -4.45977
70320.0000   -4.20030
70360.0000   -4.57555
70400.0000   -5.60862
70440.0000   -6.22722
70480.0000   -5.85367
70520.0000   -4.91019
70560.0000   -5.93562
70600.0000   -5.70485
70640.0000   -5.22614
70680.0000   -5.58699
70720.0000   -5.40135
70760.0000   -5.10385
70800.0000   -5.22112
70840.0000   -5.42349
70880.0000   -4.27455
70920.0000   -4.33725
70960.0000   -4.24585
71000.0000   -4.75043
71040.0000   -4.60844
71080.0000   -5.03767
71120.0000   -5.10140
71160.0000   -4.65042
71200.0000   -5.55079
71240.0000   -4.21242
71280.0000   -5.18712
71320.0000   -5.04046
71360.0000   -4.53156
71400.0000   -5.26527
71440.0000   -4.85794
71480.0000   -4.65330
71520.0000   -5.49848
71560.0000   -4.97449
71600.0000   -4.47723
71640.0000   -5.09243
71680.0000   -4.87163
71720.0000   -5.33782
71760.0000   -4.40727
71800.0000   -4.05602
71840.0000   -4.69023
71880.0000   -3.89711
71920.0000   -4.40553
71960.0000   -3.84171
72000.0000   -4.71488
72040.0000   -4.65561
72080.0000   -4.86736
72120.0000   -5.38081
72160.0000   -4.79104
72200.0000   -5.57595
72240.0000   -5.20956
72280.0000   -4.59200
72320.0000   -5.19552
72360.0000   -4.57155
72400.0000   -4.56195
72440.0000   -4.39137
72480.0000   -5.46233
72520.0000   -5.35109
72560.0000   -6.13041
72600.0000   -5.94352
72640.0000   -5.59341
72680.0000   -5.41434
72720.0000   -4.56989
72760.0000   -4.94429
72800.0000   -5.62373
72840.0000   -5.13565
72880.0000   -5.43183
72920.0000   -5.99963
72960.0000   -5.10880
73000.0000   -4.49025
73040.0000   -5.09780
73080.0000   -4.59286
73120.0000   -5.77377
73160.0000   -5.12445
73200.0000   -4.80484
73240.0000   -4.53310
73280.0000   -5.27834
73320.0000   -6.20504
73360.0000   -6.10074
73400.0000   -5.46937
73440.0000   -4.79067
73480.0000   -5.65664
73520.0000   -6.77659
73560.0000   -6.26202
73600.0000   -6.46132
73640.0000   -6.55796
73680.0000   -5.57389
73720.0000   -4.32939
73760.0000   -5.27858
73800.0000   -5.35642
73840.0000   -4.82237
73880.0000   -5.68625
73920.0000   -5.25578
73960.0000   -5.49773
74000.0000   -4.85147
74040.0000   -5.88283
74080.0000   -5.24115
74120.0000   -5.07699
74160.0000   -6.07937
74200.0000   -4.98577
74240.0000   -5.89938
74280.0000   -5.17038
74320.0000   -5.61087
74360.0000   -5.18577
74400.0000   -5.43609
74440.0000   -5.88312
74480.0000   -5.13652
74520.0000   -5.12989
74560.0000   -5.16763
74600.0000   -4.94967
74640.0000   -5.84189
74680.0000   -5.16182
74720.0000   -4.53504
74760.0000   -4.65360
74800.0000   -5.94849
74840.0000   -6.12850
74880.0000   -6.13669
74920.0000   -5.01979
74960.0000   -4.63610
75000.0000   -4.50364
75040.0000   -4.60776
75080.0000   -5.33332
75120.0000   -5.71472
75160.0000   -4.39897
75200.0000   -4.38885
75240.0000   -4.20140
75280.0000   -3.85357
75320.0000   -4.51408
75360.0000   -4.79179
75400.0000   -4.52750
75440.0000   -5.09904
75480.0000   -4.64131
75520.0000   -5.09809
75560.0000   -6.01732
75600.0000   -5.50978
75640.0000   -5.47483
75680.0000   -6.11497
75720.0000   -5.75411
75760.0000   -5.50608
75800.0000   -5.53829
75840.0000   -5.99765
75880.0000   -5.36903
75920.0000   -5.00267
75960.0000   -5.56560
76000.0000   -4.89878
76040.0000   -5.17059
76080.0000   -5.01400
76120.0000   -4.89048
76160.0000   -5.09573
76200.0000   -5.23969
76240.0000   -4.85144
76280.0000   -4.99522
76320.0000   -4.97168
76360.0000   -4.16254
76400.0000   -5.25817
76440.0000   -4.71693
76480.0000   -4.50983
76520.0000   -5.10721
76560.0000   -5.15139
76600.0000   -5.50592
76640.0000   -4.60886
76680.0000   -4.68614
76720.0000   -4.98514
76760.0000   -4.91034
76800.0000   -5.53251
76840.0000   -5.95627
76880.0000   -5.33195
76920.0000   -5.46783
76960.0000   -4.58683
77000.0000   -4.99997
77040.0000   -5.11669
77080.0000   -4.94593
77120.0000   -5.46540
77160.0000   -5.90142
77200.0000   -4.81637
77240.0000   -4.64419
77280.0000   -5.07046
77320.0000   -4.72623
77360.0000   -4.44743
77400.0000   -5.06996
77440.0000   -5.04247
77480.0000   -3.99286
77520.0000   -5.11307
77560.0000   -5.76433
77600.0000   -5.87008
77640.0000   -5.13681
77680.0000   -5.33131
77720.0000   -4.37497
77760.0000   -5.47145
77800.0000   -5.41108
77840.0000   -5.70808
77880.0000   -4.60807
77920.0000   -5.28056
77960.0000   -5.06642
78000.0000   -5.49669
78040.0000   -5.40033
78080.0000   -5.03872
78120.0000   -6.13114
78160.0000   -5.67682
78200.0000   -4.98800
78240.0000   -6.79502
78280.0000   -6.29915
78320.0000   -5.76224
78360.0000   -5.43475
78400.0000   -4.77542
78440.0000   -4.63909
78480.0000   -5.09962
78520.0000   -4.74048
78560.0000   -5.12306
78600.0000   -5.12566
78640.0000   -4.98082
78680.0000   -4.71441
78720.0000   -5.01615
78760.0000   -4.81738
78800.0000   -5.21779
78840.0000   -4.83307
78880.0000   -6.00661
78920.0000   -4.85182
78960.0000   -5.76877
79000.0000   -4.96310
79040.0000   -4.41479
79080.0000   -5.10334
79120.0000   -5.14517
79160.0000   -4.27344
79200.0000   -4.95914
79240.0000   -5.11481
79280.0000   -5.49452
79320.0000   -5.44284
79360.0000   -6.04157
79400.0000   -5.90563
79440.0000   -5.39138
79480.0000   -5.81673
79520.0000   -5.38868
79560.0000   -6.19378
79600.0000   -5.78838
79640.0000   -5.72037
79680.0000   -5.38460
79720.0000   -5.95467
79760.0000   -6.49996
79800.0000   -5.58753
79840.0000   -4.69759
79880.0000   -5.22755
79920.0000   -5.32500
79960.0000   -4.90024
80000.0000   -5.17018
80040.0000   -5.34732
80080.0000   -5.32624
80120.0000   -5.79201
80160.0000   -5.34000
80200.0000   -4.74123
80240.0000   -5.32611
80280.0000   -5.92097
80320.0000   -4.95824
80360.0000   -5.66129
80400.0000   -5.83806
80440.0000   -5.23557
80480.0000   -5.60577
80520.0000   -6.25896
80560.0000   -6.83947
80600.0000   -7.22666
80640.0000   -6.00899
80680.0000   -5.33537
80720.0000   -5.27279
80760.0000   -5.37217
80800.0000   -5.45411
80840.0000   -4.99920
80880.0000   -5.73901
80920.0000   -5.45838
80960.0000   -6.48452
81000.0000   -5.64712
81040.0000   -5.26344
81080.0000   -4.59018
81120.0000   -4.03684
81160.0000   -5.53881
81200.0000   -4.41161
81240.0000   -5.34472
81280.0000   -5.71204
81320.0000   -5.17486
81360.0000   -6.52950
81400.0000   -6.28702
81440.0000   -5.56853
81480.0000   -6.49792
81520.0000   -6.83577
81560.0000   -7.23470
81600.0000   -5.62353
81640.0000   -5.76322
81680.0000   -6.10417
81720.0000   -5.44332
81760.0000   -5.91879
81800.0000   -5.36714
81840.0000   -5.51814
81880.0000   -5.12467
81920.0000   -4.73708
81960.0000   -5.26259
82000.0000   -5.23234
82040.0000   -3.79231
82080.0000   -4.21015
82120.0000   -4.31396
82160.0000   -4.09228
82200.0000   -4.43404
82240.0000   -4.47665
82280.0000   -5.04589
82320.0000   -6.08519
82360.0000   -5.73735
82400.0000   -5.24192
82440.0000   -4.74637
82480.0000   -4.38704
82520.0000   -5.06480
82560.0000   -4.96133
82600.0000   -4.45902
82640.0000   -3.93006
82680.0000   -5.51047
82720.0000   -4.87076
82760.0000   -4.43699
82800.0000   -5.03958
82840.0000   -5.35081
82880.0000   -5.32444
82920.0000   -5.45458
82960.0000   -5.09509
83000.0000   -6.39220
83040.0000   -6.39643
83080.0000   -6.37654
83120.0000   -5.00165
83160.0000   -5.37530
83200.0000   -4.94539
83240.0000   -5.81040
83280.0000   -5.07668
83320.0000   -4.38431
83360.0000   -5.42006
83400.0000   -5.73480
83440.0000   -5.95158
83480.0000   -5.64643
83520.0000   -5.60562
83560.0000   -5.54940
83600.0000   -5.86578
83640.0000   -5.28950
83680.0000   -5.83020
83720.0000   -5.31686
83760.0000   -5.58146
83800.0000   -5.03400
83840.0000   -4.92590
83880.0000   -6.82005
83920.0000   -5.88528
83960.0000   -6.20837
84000.0000   -5.07408
84040.0000   -5.13866
84080.0000   -5.13821
84120.0000   -4.93647
84160.0000   -5.95485
84200.0000   -5.07966
84240.0000   -4.78271
84280.0000   -5.95301
84320.0000   -5.44770
84360.0000   -5.24501
84400.0000   -5.22195
84440.0000   -5.09405
84480.0000   -5.45281
84520.0000   -6.04273
84560.0000   -5.38332
84600.0000   -5.67800
84640.0000   -5.45809
84680.0000   -5.78500
84720.0000   -5.71494
84760.0000   -5.21809
84800.0000   -5.04543
84840.0000   -4.31219
84880.0000   -5.30184
84920.0000   -4.92682
84960.0000   -5.54700
85000.0000   -4.90839
85040.0000   -5.25859
85080.0000   -5.70204
85120.0000   -4.45594
85160.0000   -5.03042
85200.0000   -5.77523
85240.0000   -4.95589
85280.0000   -5.60028
85320.0000   -5.67649
85360.0000   -5.04854
85400.0000   -5.52722
85440.0000   -4.60677
85480.0000   -5.36902
85520.0000   -5.89023
85560.0000   -5.75094
85600.0000   -4.41956
85640.0000   -4.48497
85680.0000   -4.90681
85720.0000   -5.63269
85760.0000   -4.59995
85800.0000   -5.80032
85840.0000   -5.27091
85880.0000   -4.52709
85920.0000   -5.06487
85960.0000   -6.01203
86000.0000   -6.26413
86040.0000   -5.45250
86080.0000   -4.60772
86120.0000   -5.38344
86160.0000   -5.77575
86200.0000   -5.12301
86240.0000   -5.24983
86280.0000   -4.60192
86320.0000   -5.89491
86360.0000   -4.65666
86400.0000   -5.15132
86440.0000   -4.84270
86480.0000   -5.44680
86520.0000   -5.67338
86560.0000   -5.37902
86600.0000   -5.60777
86640.0000   -5.68163
86680.0000   -4.72132
86720.0000   -5.27793
86760.0000   -5.40769
86800.0000   -5.44752
86840.0000   -4.82282
86880.0000   -5.59299
86920.0000   -5.59124
86960.0000   -4.71355
87000.0000   -4.85930
87040.0000   -5.22533
87080.0000   -4.59588
87120.0000   -4.38368
87160.0000   -4.64220
87200.0000   -5.17174
87240.0000   -4.77603
87280.0000   -5.09905
87320.0000   -5.41747
87360.0000   -4.72837
87400.0000   -5.15495
87440.0000   -4.14429
87480.0000   -4.91040
87520.0000   -4.50328
87560.0000   -4.64792
87600.0000   -4.38247
87640.0000   -4.60676
87680.0000   -4.69330
87720.0000   -4.81140
87760.0000   -4.57330
87800.0000   -5.25811
87840.0000   -3.66209
87880.0000   -4.14463
87920.0000   -4.54753
87960.0000   -3.90208
88000.0000   -4.14878
88040.0000   -4.01485
88080.0000   -4.99521
88120.0000   -5.55420
88160.0000   -4.61413
88200.0000   -5.69302
88240.0000   -4.62181
88280.0000   -4.83423
88320.0000   -5.72374
88360.0000   -6.11457
88400.0000   -5.21609
88440.0000   -5.34345
88480.0000   -5.78250
88520.0000   -5.80718
88560.0000   -6.08462
88600.0000   -5.47927
88640.0000   -4.97300
88680.0000   -5.78973
88720.0000   -4.98807
88760.0000   -5.87362
88800.0000   -5.98998
88840.0000   -5.17533
88880.0000   -4.87654
88920.0000   -5.21037
88960.0000   -5.66780
89000.0000   -5.33587
89040.0000   -5.94615
89080.0000   -4.61614
89120.0000   -5.00152
89160.0000   -5.18925
89200.0000   -4.71282
89240.0000   -4.16216
89280.0000   -4.69771
89320.0000   -4.24539
89360.0000   -4.29903
89400.0000   -4.82318
89440.0000   -4.91343
89480.0000   -5.14387
89520.0000   -3.95625
89560.0000   -4.36154
89600.0000   -4.54467
89640.0000   -4.25533
89680.0000   -4.00890
89720.0000   -4.63597
89760.0000   -4.28850
89800.0000   -4.33604
89840.0000   -4.29407
89880.0000   -3.72838
89920.0000   -3.63633
89960.0000   -4.81399
90000.0000   -4.76049
90040.0000   -4.06132
90080.0000   -4.57575
90120.0000   -5.68559
90160.0000   -5.46034
90200.0000   -5.20741
90240.0000   -4.13364
90280.0000   -4.63469
90320.0000   -4.44882
90360.0000   -4.47557
90400.0000   -5.00965
90440.0000   -4.44406
90480.0000   -5.31833
90520.0000   -5.49549
90560.0000   -5.47611
90600.0000   -5.37830
90640.0000   -4.93941
90680.0000   -4.95293
90720.0000   -4.94725
90760.0000   -6.45393
90800.0000   -5.87989
90840.0000   -5.62812
90880.0000   -5.74838
90920.0000   -5.48153
90960.0000   -4.85157
91000.0000   -5.59708
91040.0000   -5.34826
91080.0000   -5.23410
91120.0000   -4.98273
91160.0000   -4.54093
91200.0000   -4.50970
91240.0000   -5.44718
91280.0000   -5.42917
91320.0000   -4.54908
91360.0000   -4.66208
91400.0000   -4.86434
91440.0000   -5.62143
91480.0000   -4.72414
91520.0000   -5.88930
91560.0000   -5.61391
91600.0000   -3.54587
91640.0000   -4.02285
91680.0000   -4.30224
91720.0000   -4.37488
91760.0000   -4.59765
91800.0000   -4.82736
91840.0000   -5.81898
91880.0000   -5.33625
91920.0000   -5.80001
91960.0000   -5.34058
92000.0000   -4.41217
92040.0000   -4.31879
92080.0000   -4.27452
92120.0000   -5.05346
92160.0000   -5.19032
92200.0000   -4.79496
92240.0000   -4.37257
92280.0000   -4.33015
92320.0000   -3.61130
92360.0000   -4.60080
92400.0000   -4.47540
92440.0000   -4.84933
92480.0000   -4.21238
92520.0000   -4.03875
92560.0000   -4.59562
92600.0000   -4.35631
92640.0000   -4.53032
92680.0000   -4.24195
92720.0000   -4.43400
92760.0000   -4.60023
92800.0000   -4.15103
92840.0000   -4.34650
92880.0000   -4.40612
92920.0000   -4.26004
92960.0000   -4.30365
93000.0000   -4.95612
93040.0000   -4.15114
93080.0000   -4.89875
93120.0000   -4.98115
93160.0000   -4.59204
93200.0000   -4.84146
93240.0000   -4.21882
93280.0000   -3.82405
93320.0000   -4.24281
93360.0000   -3.46231
93400.0000   -3.51764
93440.0000   -3.59688
93480.0000   -4.47309
93520.0000   -5.23019
93560.0000   -4.41297
93600.0000   -4.35816
93640.0000   -4.70398
93680.0000   -4.00594
93720.0000   -4.72120
93760.0000   -3.62470
93800.0000   -3.22697
93840.0000   -3.60027
93880.0000   -5.00333
93920.0000   -3.95294
93960.0000   -4.57914
94000.0000   -4.42351
94040.0000   -3.71543
94080.0000   -3.98667
94120.0000   -3.17868
94160.0000   -4.05661
94200.0000   -3.61630
94240.0000   -4.18486
94280.0000   -3.69116
94320.0000   -4.14193
94360.0000   -4.92835
94400.0000   -4.51906
94440.0000   -4.12549
94480.0000   -4.20750
94520.0000   -3.69300
94560.0000   -4.11769
94600.0000   -5.11010
94640.0000   -4.58662
94680.0000   -3.80566
94720.0000   -4.28618
94760.0000   -4.33821
94800.0000   -4.02385
94840.0000   -4.95601
94880.0000   -4.44969
94920.0000   -4.14369
94960.0000   -4.91223
95000.0000   -4.68025
95040.0000   -4.99046
95080.0000   -4.21458
95120.0000   -4.42286
95160.0000   -4.60991
95200.0000   -3.91879
95240.0000   -4.56154
95280.0000   -3.75498
95320.0000   -3.46642
95360.0000   -3.44810
95400.0000   -3.68068
95440.0000   -4.31783
95480.0000   -4.34293
95520.0000   -4.67887
95560.0000   -4.35766
95600.0000   -4.26323
95640.0000   -4.96254
95680.0000   -4.74832
95720.0000   -4.21237
95760.0000   -5.08834
95800.0000   -4.28553
95840.0000   -5.01575
95880.0000   -4.12053
95920.0000   -4.53071
95960.0000   -4.69754
96000.0000   -4.67543
96040.0000   -5.18507
96080.0000   -5.64562
96120.0000   -4.72234
96160.0000   -4.84042
96200.0000   -4.56821
96240.0000   -3.97454
96280.0000   -5.12461
96320.0000   -4.89933
96360.0000   -4.14559
96400.0000   -4.38014
96440.0000   -4.71747
96480.0000   -5.18990
96520.0000   -4.89864
96560.0000   -4.19941
96600.0000   -4.91669
96640.0000   -5.06856
96680.0000   -4.35242
96720.0000   -5.06012
96760.0000   -5.41640
96800.0000   -4.54489
96840.0000   -4.38874
96880.0000   -4.11163
96920.0000   -4.58855
96960.0000   -4.26583
97000.0000   -3.98839
97040.0000   -4.99677
97080.0000   -4.53904
97120.0000   -4.05733
97160.0000   -4.10419
97200.0000   -3.96802
97240.0000   -3.93347
97280.0000   -4.57986
97320.0000   -4.42037
97360.0000   -4.50901
97400.0000   -4.51098
97440.0000   -3.67684
97480.0000   -4.94206
97520.0000   -5.01897
97560.0000   -5.39136
97600.0000   -4.39820
97640.0000   -4.95284
97680.0000   -4.97929
97720.0000   -5.25178
97760.0000   -4.85971
97800.0000   -4.98887
97840.0000   -5.17855
97880.0000   -4.36083
97920.0000   -4.57942
97960.0000   -4.27697
98000.0000   -5.05678
98040.0000   -4.57586
98080.0000   -5.08095
98120.0000   -4.62317
98160.0000   -4.95985
98200.0000   -5.72081
98240.0000   -5.92784
98280.0000   -4.25746
98320.0000   -4.74308
98360.0000   -3.86450
98400.0000   -4.30038
98440.0000   -4.67070
98480.0000   -4.17243
98520.0000   -5.92944
98560.0000   -5.01950
98600.0000   -4.39732
98640.0000   -3.72493
98680.0000   -3.78270
98720.0000   -4.50085
98760.0000   -5.03038
98800.0000   -5.77892
98840.0000   -5.31909
98880.0000   -4.50128
98920.0000   -4.31748
98960.0000   -4.41268
99000.0000   -4.62710
99040.0000   -5.20870
99080.0000   -4.97309
99120.0000   -4.18932
99160.0000   -4.22441
99200.0000   -4.52402
99240.0000   -4.51643
99280.0000   -4.88019
99320.0000   -5.41069
99360.0000   -3.73087
99400.0000   -4.57403
99440.0000   -5.03045
99480.0000   -5.52695
99520.0000   -4.25486
99560.0000   -5.67879
99600.0000   -4.26816
99640.0000   -4.14567
99680.0000   -6.26422
99720.0000   -5.36923
99760.0000   -5.22339
99800.0000   -6.12554
99840.0000   -5.14295
99880.0000   -5.46211
99920.0000   -5.99530
99960.0000   -5.38714
100000.0000   -5.09073
100040.0000   -5.33849
100080.0000   -5.60682
100120.0000   -5.28729
100160.0000   -4.64394
100200.0000   -4.84093
100240.0000   -5.33596
100280.0000   -4.82284
100320.0000   -4.97222
100360.0000   -5.19094
100400.0000   -5.31617
100440.0000   -4.76814
100480.0000   -5.06063
100520.0000   -5.22540
100560.0000   -5.44306
100600.0000   -4.88117
100640.0000   -4.64795
100680.0000   -4.54373
100720.0000   -5.14302
100760.0000   -5.26030
100800.0000   -4.76102
100840.0000   -5.31222
100880.0000   -4.86301
100920.0000   -4.52555
100960.0000   -4.77562
101000.0000   -5.19607
101040.0000   -4.99736
101080.0000   -4.89683
101120.0000   -4.09869
101160.0000   -4.15574
101200.0000   -4.24893
101240.0000   -4.92522
101280.0000   -4.55317
101320.0000   -5.04223
101360.0000   -4.77888
101400.0000   -4.86220
101440.0000   -4.15020
101480.0000   -4.91972
101520.0000   -3.84947
101560.0000   -5.08857
101600.0000   -5.04118
101640.0000   -4.94649
101680.0000   -4.94904
101720.0000   -4.35297
101760.0000   -4.04770
101800.0000   -4.65480
101840.0000   -5.34771
101880.0000   -4.38137
101920.0000   -4.41623
101960.0000   -3.90248
102000.0000   -4.33960
102040.0000   -3.56769
102080.0000   -3.84528
102120.0000   -4.61663
102160.0000   -4.82883
102200.0000   -4.19281
102240.0000   -4.36801
102280.0000   -4.55658
102320.0000   -4.52153
102360.0000   -4.48517
102400.0000   -5.06751
102440.0000   -5.65049
102480.0000   -5.06731
102520.0000   -5.91866
102560.0000   -5.31159
102600.0000   -5.97159
102640.0000   -5.50019
102680.0000   -5.05071
102720.0000   -5.25734
102760.0000   -5.28811
102800.0000   -5.27114
102840.0000   -5.36826
102880.0000   -3.96929
102920.0000   -4.40553
102960.0000   -4.76954
103000.0000   -4.19442
103040.0000   -4.62526
103080.0000   -4.27286
103120.0000   -3.67716
103160.0000   -5.21280
103200.0000   -4.60109
103240.0000   -4.86687
103280.0000   -4.62931
103320.0000   -4.83603
103360.0000   -5.43296
103400.0000   -4.50940
103440.0000   -4.24756
103480.0000   -4.67861
103520.0000   -5.01620
103560.0000   -3.61541
103600.0000   -3.44370
103640.0000   -4.18496
103680.0000   -3.01970
103720.0000   -3.68838
103760.0000   -3.88265
103800.0000   -3.42376
103840.0000   -3.01877
103880.0000   -4.23222
103920.0000   -4.26207
103960.0000   -4.16238
104000.0000   -4.06341
104040.0000   -3.77254
104080.0000   -5.25356
104120.0000   -4.96811
104160.0000   -4.52531
104200.0000   -4.23013
104240.0000   -4.76984
104280.0000   -4.82146
104320.0000   -4.97144
104360.0000   -4.53467
104400.0000   -4.76529
104440.0000   -5.34266
104480.0000   -5.15018
104520.0000   -4.19039
104560.0000   -3.91939
104600.0000   -4.12690
104640.0000   -4.98501
104680.0000   -5.31806
104720.0000   -4.52891
104760.0000   -4.87846
104800.0000   -5.08562
104840.0000   -4.60445
104880.0000   -4.83395
104920.0000   -4.75626
104960.0000   -4.36943
105000.0000   -5.54748
105040.0000   -5.51299
105080.0000   -4.91220
105120.0000   -4.49389
105160.0000   -3.98417
105200.0000   -4.81087
105240.0000   -4.50567
105280.0000   -4.98806
105320.0000   -4.97162
105360.0000   -4.66881
105400.0000   -5.34645
105440.0000   -5.15644
105480.0000   -4.90358
105520.0000   -4.44543
105560.0000   -4.50958
105600.0000   -4.40134
105640.0000   -3.67672
105680.0000   -4.13632
105720.0000   -4.35008
105760.0000   -5.37766
105800.0000   -4.22431
105840.0000   -5.52885
105880.0000   -5.35442
105920.0000   -5.74176
105960.0000   -5.12831
106000.0000   -5.06413
106040.0000   -4.82676
106080.0000   -5.87722
106120.0000   -5.10250
106160.0000   -5.81166
106200.0000   -6.48219
106240.0000   -6.16719
106280.0000   -5.16499
106320.0000   -5.24494
106360.0000   -6.77919
106400.0000   -6.05279
106440.0000   -5.11596
106480.0000   -5.77590
106520.0000   -5.54263
106560.0000   -5.26584
106600.0000   -5.92883
106640.0000   -6.11216
106680.0000   -5.23002
106720.0000   -6.02832
106760.0000   -5.59868
106800.0000   -5.58827
106840.0000   -5.55718
106880.0000   -5.07227
106920.0000   -5.64451
106960.0000   -5.73645
107000.0000   -4.93204
107040.0000   -4.98537
107080.0000   -5.38914
107120.0000   -5.23982
107160.0000   -4.04060
107200.0000   -5.22361
107240.0000   -5.28437
107280.0000   -4.84987
107320.0000   -5.17693
107360.0000   -5.50689
107400.0000   -4.79097
107440.0000   -4.26292
107480.0000   -4.94371
107520.0000   -4.14260
107560.0000   -3.85438
107600.0000   -3.57389
107640.0000   -4.21803
107680.0000   -5.02455
107720.0000   -4.26038
107760.0000   -4.11174
107800.0000   -4.68758
107840.0000   -5.13224
107880.0000   -4.64115
107920.0000   -4.93859
107960.0000   -4.77359
108000.0000   -4.43116
108040.0000   -5.15807
108080.0000   -4.82572
108120.0000   -4.64005
108160.0000   -5.37099
108200.0000   -4.84284
108240.0000   -5.25859
108280.0000   -5.59911
108320.0000   -4.60563
108360.0000   -5.15201
108400.0000   -4.84880
108440.0000   -3.91577
108480.0000   -3.67274
108520.0000   -4.72573
108560.0000   -4.27395
108600.0000   -4.45570
108640.0000   -4.60972
108680.0000   -4.12666
108720.0000   -4.38740
108760.0000   -4.70947
108800.0000   -4.51173
108840.0000   -4.70326
108880.0000   -3.92614
108920.0000   -4.00819
108960.0000   -4.47330
109000.0000   -4.20442
109040.0000   -4.67231
109080.0000   -3.98429
109120.0000   -4.24100
109160.0000   -5.16611
109200.0000   -5.07991
109240.0000   -4.01143
109280.0000   -4.35230
109320.0000   -4.57084
109360.0000   -4.92054
109400.0000   -5.07804
109440.0000   -5.72619
109480.0000   -5.34463
109520.0000   -5.08356
109560.0000   -5.21444
109600.0000   -5.64896
109640.0000   -5.83570
109680.0000   -5.61926
109720.0000   -6.41619
109760.0000   -6.55415
109800.0000   -6.19460
109840.0000   -6.84159
109880.0000   -6.24861
109920.0000   -5.92416
109960.0000   -5.99253
110000.0000   -4.97029
110040.0000   -5.36783
110080.0000   -4.95644
110120.0000   -6.28109
110160.0000   -6.35326
110200.0000   -6.17144
110240.0000   -5.07508
110280.0000   -5.79157
110320.0000   -5.27578
110360.0000   -6.08463
110400.0000   -6.66570
110440.0000   -6.99950
110480.0000   -6.27559
110520.0000   -4.96096
110560.0000   -6.19146
110600.0000   -4.85561
110640.0000   -5.93690
110680.0000   -5.02106
110720.0000   -4.63006
110760.0000   -5.32164
110800.0000   -5.22412
110840.0000   -4.95490
110880.0000   -6.72453
110920.0000   -5.84753
110960.0000   -5.75285
111000.0000   -4.65173
111040.0000   -5.00851
111080.0000   -5.74195
111120.0000   -5.34044
111160.0000   -6.00385
111200.0000   -6.03120
111240.0000   -6.35517
111280.0000   -6.74513
111320.0000   -6.50646
111360.0000   -5.71835
111400.0000   -5.60331
111440.0000   -6.64996
111480.0000   -6.66645
111520.0000   -5.69445
111560.0000   -5.21092
111600.0000   -5.68243
111640.0000   -5.05285
111680.0000   -5.69492
111720.0000   -5.42633
111760.0000   -5.62541
111800.0000   -6.21899
111840.0000   -3.40190
111880.0000   -5.29467
111920.0000   -5.09283
111960.0000   -5.35788
112000.0000   -4.73328
112040.0000   -4.90323
112080.0000   -5.02442
112120.0000   -5.87690
112160.0000   -5.82063
112200.0000   -5.44471
112240.0000   -6.01721
112280.0000   -6.33305
112320.0000   -5.13551
112360.0000   -5.54835
112400.0000   -4.43249
112440.0000   -6.86986
112480.0000   -6.03573
112520.0000   -6.39902
112560.0000   -6.13701
112600.0000   -5.84969
112640.0000   -5.70757
112680.0000   -5.12629
112720.0000   -4.78632
112760.0000   -4.65727
112800.0000   -5.35468
112840.0000   -5.93971
112880.0000   -5.72460
112920.0000   -6.33131
112960.0000   -5.44323
113000.0000   -5.39932
113040.0000   -6.46170
113080.0000   -6.29601
113120.0000   -6.24683
113160.0000   -5.84253
113200.0000   -5.73886
113240.0000   -6.08119
113280.0000   -5.82826
113320.0000   -5.34470
113360.0000   -5.07503
113400.0000   -5.95335
113440.0000   -5.38118
113480.0000   -5.65550
113520.0000   -6.30672
113560.0000   -5.18180
113600.0000   -5.28852
113640.0000   -6.28687
113680.0000   -6.33152
113720.0000   -5.12916
113760.0000   -4.83587
113800.0000   -5.57190
113840.0000   -5.51829
113880.0000   -6.01235
113920.0000   -5.53563
113960.0000   -5.87018
114000.0000   -5.28827
114040.0000   -4.66471
114080.0000   -5.27429
114120.0000   -5.16094
114160.0000   -5.22831
114200.0000   -6.10633
114240.0000   -6.22519
114280.0000   -5.96889
114320.0000   -5.86651
114360.0000   -6.71649
114400.0000   -5.87246
114440.0000   -6.06722
114480.0000   -6.39707
114520.0000   -5.38495
114560.0000   -5.77823
114600.0000   -5.57942
114640.0000   -5.28675
114680.0000   -5.72104
114720.0000   -4.84382
114760.0000   -5.12604
114800.0000   -4.85179
114840.0000   -5.61454
114880.0000   -5.56769
114920.0000   -6.07381
114960.0000   -5.81153
115000.0000   -4.53743
115040.0000   -5.78997
115080.0000   -5.18795
115120.0000   -6.04883
115160.0000   -5.53666
115200.0000   -5.97485
115240.0000   -5.42157
115280.0000   -5.33246
115320.0000   -5.37142
115360.0000   -6.06678
115400.0000   -5.16661
115440.0000   -6.08647
115480.0000   -5.20467
115520.0000   -6.21394
115560.0000   -5.92098
115600.0000   -5.67262
115640.0000   -5.92198
115680.0000   -5.88919
115720.0000   -5.89042
115760.0000   -6.22290
115800.0000   -5.99391
115840.0000   -5.53905
115880.0000   -5.70449
115920.0000   -5.35471
115960.0000   -5.84003
116000.0000   -5.91480
116040.0000   -5.20047
116080.0000   -5.16560
116120.0000   -4.68402
116160.0000   -5.21123
116200.0000   -5.41918
116240.0000   -4.32498
116280.0000   -5.44065
116320.0000   -5.42471
116360.0000   -4.67460
116400.0000   -5.08788
116440.0000   -4.83264
116480.0000   -5.73492
116520.0000   -5.23983
116560.0000   -4.71657
116600.0000   -5.64518
116640.0000   -5.98592
116680.0000   -4.82249
116720.0000   -3.48782
116760.0000   -4.18908
116800.0000   -5.09440
116840.0000   -4.53162
116880.0000   -4.45438
116920.0000   -4.51529
116960.0000   -5.14642
117000.0000   -5.33016
117040.0000   -5.92906
117080.0000   -5.30215
117120.0000   -5.34925
117160.0000   -6.29628
117200.0000   -5.67314
117240.0000   -6.53550
117280.0000   -5.76459
117320.0000   -5.04665
117360.0000   -5.89780
117400.0000   -4.98274
117440.0000   -6.30449
117480.0000   -5.20199
117520.0000   -4.53292
117560.0000   -4.71648
117600.0000   -4.34450
117640.0000   -5.15752
117680.0000   -5.02478
117720.0000   -4.92490
117760.0000   -4.70134
117800.0000   -5.30609
117840.0000   -5.39984
117880.0000   -5.11758
117920.0000   -4.27020
117960.0000   -5.25730
118000.0000   -5.30557
118040.0000   -4.97814
118080.0000   -4.96006
118120.0000   -5.74331
118160.0000   -5.84397
118200.0000   -5.39817
118240.0000   -5.24050
118280.0000   -5.50381
118320.0000   -6.11123
118360.0000   -6.75414
118400.0000   -5.41816
118440.0000   -5.22354
118480.0000   -5.57584
118520.0000   -5.42794
118560.0000   -5.38669
118600.0000   -6.26123
118640.0000   -6.11303
118680.0000   -5.99283
118720.0000   -5.60250
118760.0000   -5.32875
118800.0000   -4.83487
118840.0000   -5.21821
118880.0000   -5.07124
118920.0000   -5.82776
118960.0000   -5.85265
119000.0000   -4.89119
119040.0000   -5.66809
119080.0000   -5.06047
119120.0000   -5.99511
119160.0000   -6.42334
119200.0000   -5.40443
119240.0000   -5.88494
119280.0000   -5.38056
119320.0000   -5.13954
119360.0000   -5.54421
119400.0000   -5.99477
119440.0000   -5.37074
119480.0000   -5.66599
119520.0000   -5.23564
119560.0000   -5.23940
119600.0000   -5.83520
119640.0000   -5.04126
119680.0000   -5.53674
119720.0000   -4.50750
119760.0000   -5.92213
119800.0000   -5.16001
119840.0000   -5.96526
119880.0000   -6.03493
119920.0000   -5.77645
119960.0000   -5.68156
120000.0000   -5.36816
120040.0000   -5.39112
120080.0000   -5.49675
120120.0000   -5.68496
120160.0000   -5.03284
120200.0000   -6.11661
120240.0000   -5.07800
120280.0000   -4.55552
120320.0000   -5.28494
120360.0000   -5.44581
120400.0000   -4.61299
120440.0000   -5.69032
120480.0000   -4.46251
120520.0000   -5.20121
120560.0000   -4.87295
120600.0000   -5.00987
120640.0000   -4.93169
120680.0000   -5.47552
120720.0000   -5.35480
120760.0000   -5.51782
120800.0000   -5.88611
120840.0000   -5.93712
120880.0000   -5.03986
120920.0000   -4.85180
120960.0000   -5.23833
121000.0000   -4.93572
121040.0000   -5.18508
121080.0000   -4.98585
121120.0000   -4.19165
121160.0000   -4.32444
121200.0000   -4.89215
121240.0000   -4.28738
121280.0000   -5.36901
121320.0000   -3.73074
121360.0000   -4.54287
121400.0000   -3.83680
121440.0000   -4.80708
121480.0000   -4.51769
121520.0000   -5.31218
121560.0000   -4.71137
121600.0000   -4.81477
121640.0000   -4.99644
121680.0000   -5.93050
121720.0000   -3.90938
121760.0000   -5.72485
121800.0000   -4.14758
121840.0000   -4.58592
121880.0000   -5.08487
121920.0000   -3.44534
121960.0000   -4.45087
122000.0000   -4.17984
122040.0000   -4.51852
122080.0000   -5.46851
122120.0000   -4.87376
122160.0000   -5.02756
122200.0000   -5.65405
122240.0000   -5.03695
122280.0000   -5.29584
122320.0000   -6.04108
122360.0000   -4.70163
122400.0000   -5.79423
122440.0000   -4.18371
122480.0000   -4.69752
122520.0000   -4.56599
122560.0000   -5.16913
122600.0000   -3.79672
122640.0000   -4.45095
122680.0000   -4.50853
122720.0000   -4.49387
122760.0000   -4.74323
122800.0000   -3.92318
122840.0000   -4.84024
122880.0000   -4.08015
122920.0000   -4.28913
122960.0000   -4.34290
123000.0000   -3.91741
123040.0000   -3.93860
123080.0000   -5.17335
123120.0000   -4.08114
123160.0000   -4.33432
123200.0000   -4.44094
123240.0000   -4.32158
123280.0000   -4.99188
123320.0000   -3.73328
123360.0000   -4.27388
123400.0000   -4.41814
123440.0000   -4.38984
123480.0000   -4.46881
123520.0000   -5.25915
123560.0000   -4.55078
123600.0000   -4.26933
123640.0000   -4.66381
123680.0000   -4.55873
123720.0000   -4.20688
123760.0000   -3.55933
123800.0000   -4.87763
123840.0000   -4.53812
123880.0000   -3.84693
123920.0000   -5.29721
123960.0000   -4.24353
124000.0000   -4.33830
124040.0000   -4.37132
124080.0000   -4.37212
124120.0000   -4.05903
124160.0000   -4.77469
124200.0000   -5.22284
124240.0000   -4.56065
124280.0000   -4.33684
124320.0000   -4.58699
124360.0000   -4.38856
124400.0000   -3.76040
124440.0000   -3.59840
124480.0000   -3.26203
124520.0000   -3.74487
124560.0000   -3.94751
124600.0000   -3.85653
124640.0000   -3.29895
124680.0000   -4.15830
124720.0000   -4.65282
124760.0000   -4.79687
124800.0000   -3.93306
124840.0000   -4.31606
124880.0000   -5.24139
124920.0000   -5.38235
124960.0000   -5.36050
125000.0000   -4.32681
125040.0000   -5.16024
125080.0000   -4.46446
125120.0000   -3.89697
125160.0000   -5.45575
125200.0000   -4.89267
125240.0000   -3.70185
125280.0000   -4.55122
125320.0000   -4.69538
125360.0000   -5.10954
125400.0000   -5.17788
125440.0000   -5.66223
125480.0000   -5.25842
125520.0000   -5.11056
125560.0000   -4.85891
125600.0000   -4.61541
125640.0000   -4.82563
125680.0000   -4.34559
125720.0000   -4.32913
125760.0000   -3.66373
125800.0000   -4.15904
125840.0000   -5.15371
125880.0000   -4.17036
125920.0000   -4.85056
125960.0000   -5.01806
126000.0000   -4.10011
126040.0000   -4.81687
126080.0000   -4.55285
126120.0000   -4.90453
126160.0000   -4.79209
126200.0000   -5.32909
126240.0000   -5.55743
126280.0000   -5.70974
126320.0000   -6.40647
126360.0000   -6.16138
126400.0000   -6.26432
126440.0000   -5.23898
126480.0000   -5.62258
126520.0000   -5.47960
126560.0000   -5.21113
126600.0000   -5.87076
126640.0000   -5.25618
126680.0000   -5.94223
126720.0000   -4.70168
126760.0000   -4.74396
126800.0000   -4.02233
126840.0000   -3.69666
126880.0000   -5.16719
126920.0000   -4.78876
126960.0000   -6.54239
127000.0000   -4.93737
127040.0000   -4.05488
127080.0000   -4.11302
127120.0000   -5.33995
127160.0000   -4.39385
127200.0000   -5.14834
127240.0000   -4.75455
127280.0000   -5.08719
127320.0000   -3.44942
127360.0000   -3.87979
127400.0000   -4.70047
127440.0000   -4.33664
127480.0000   -4.57906
127520.0000   -4.14956
127560.0000   -3.82116
127600.0000   -4.02307
127640.0000   -4.12666
127680.0000   -4.60210
127720.0000   -4.80000
127760.0000   -4.68751
127800.0000   -4.25284
127840.0000   -4.82233
127880.0000   -5.23590
127920.0000   -4.72071
127960.0000   -4.55899
128000.0000   -4.98409
128040.0000   -3.99836
128080.0000   -4.32182
128120.0000   -5.68812
128160.0000   -5.33998
128200.0000   -5.33349
128240.0000   -5.05918
128280.0000   -4.72929
128320.0000   -5.63377
128360.0000   -4.19330
128400.0000   -3.73391
128440.0000   -4.65333
128480.0000   -4.64554
128520.0000   -4.69926
128560.0000   -4.58513
128600.0000   -4.56666
128640.0000   -3.90224
128680.0000   -5.04593
128720.0000   -4.79408
128760.0000   -5.28823
128800.0000   -4.87098
128840.0000   -6.07324
128880.0000   -4.26158
128920.0000   -3.78109
128960.0000   -5.02156
129000.0000   -4.46261
129040.0000   -4.48327
129080.0000   -4.28284
129120.0000   -4.48620
129160.0000   -5.18476
129200.0000   -4.97274
129240.0000   -4.03052
129280.0000   -4.40889
129320.0000   -3.36693
129360.0000   -3.65008
129400.0000   -4.66653
129440.0000   -3.84995
129480.0000   -3.56751
129520.0000   -3.96737
129560.0000   -5.55027
129600.0000   -4.80261
129640.0000   -5.02367
129680.0000   -5.33405
129720.0000   -5.00574
129760.0000   -4.80321
129800.0000   -5.58738
129840.0000   -4.35973
129880.0000   -4.42450
129920.0000   -4.71316
129960.0000   -4.77415
130000.0000   -5.03254
130040.0000   -5.28447
130080.0000   -5.35785
130120.0000   -5.18364
130160.0000   -5.01658
130200.0000   -5.49339
130240.0000   -5.06355
130280.0000   -5.16561
130320.0000   -4.83561
130360.0000   -5.20501
130400.0000   -5.50248
130440.0000   -5.03394
130480.0000   -4.64777
130520.0000   -3.22802
130560.0000   -5.15109
130600.0000   -4.90273
130640.0000   -4.08481
130680.0000   -5.11089
130720.0000   -4.99516
130760.0000   -5.46743
130800.0000   -6.02071
130840.0000   -5.08587
130880.0000   -4.94079
130920.0000   -5.66797
130960.0000   -5.46655
131000.0000   -5.13211
131040.0000   -5.69245
131080.0000   -4.65098
131120.0000   -3.55334
131160.0000   -4.73394
131200.0000   -4.21670
131240.0000   -3.63573
131280.0000   -4.69057
131320.0000   -4.23347
131360.0000   -4.72844
131400.0000   -4.34213
131440.0000   -4.82737
131480.0000   -4.78882
131520.0000   -4.37047
131560.0000   -4.32999
131600.0000   -3.90821
131640.0000   -4.47815
131680.0000   -5.62793
131720.0000   -5.25086
131760.0000   -4.94056
131800.0000   -6.14199
131840.0000   -5.48829
131880.0000   -5.41864
131920.0000   -5.47580
131960.0000   -5.31410
132000.0000   -4.70236
132040.0000   -5.45353
132080.0000   -3.90599
132120.0000   -4.16839
132160.0000   -3.43882
132200.0000   -4.21920
132240.0000   -4.15051
132280.0000   -4.64611
132320.0000   -5.66227
132360.0000   -4.52923
132400.0000   -5.24861
132440.0000   -4.77184
132480.0000   -5.39549
132520.0000   -4.40558
132560.0000   -5.33288
132600.0000   -4.72948
132640.0000   -5.37619
132680.0000   -5.34866
132720.0000   -5.84787
132760.0000   -5.47738
132800.0000   -4.93088
132840.0000   -5.77301
132880.0000   -5.41209
132920.0000   -5.00397
132960.0000   -4.73871
133000.0000   -4.78675
133040.0000   -4.25033
133080.0000   -5.54879
133120.0000   -4.90922
133160.0000   -4.81093
133200.0000   -4.54478
133240.0000   -4.94036
133280.0000   -5.12122
133320.0000   -5.70570
133360.0000   -6.37861
133400.0000   -6.29623
133440.0000   -5.85351
133480.0000   -5.49958
133520.0000   -5.89841
133560.0000   -5.21961
133600.0000   -5.15971
133640.0000   -4.47731
133680.0000   -4.90120
133720.0000   -4.79549
133760.0000   -4.88339
133800.0000   -5.04243
133840.0000   -5.52492
133880.0000   -4.15880
133920.0000   -4.94387
133960.0000   -4.61898
134000.0000   -4.51604
134040.0000   -3.98049
134080.0000   -3.56815
134120.0000   -4.74572
134160.0000   -4.38683
134200.0000   -4.77453
134240.0000   -4.98864
134280.0000   -4.97547
134320.0000   -4.20449
134360.0000   -5.04537
134400.0000   -4.01685
134440.0000   -3.27879
134480.0000   -4.83768
134520.0000   -4.85038
134560.0000   -5.04611
134600.0000   -5.42484
134640.0000   -3.93190
134680.0000   -5.00543
134720.0000   -3.92606
134760.0000   -4.26673
134800.0000   -4.15896
134840.0000   -3.83811
134880.0000   -3.78996
134920.0000   -4.58426
134960.0000   -4.46852
135000.0000   -4.54316
135040.0000   -4.91263
135080.0000   -4.42186
135120.0000   -3.54327
135160.0000   -4.55158
135200.0000   -4.44232
135240.0000   -5.29144
135280.0000   -4.24702
135320.0000   -4.56080
135360.0000   -4.16924
135400.0000   -4.15550
135440.0000   -4.42492
135480.0000   -4.46528
135520.0000   -5.08918
135560.0000   -5.63480
135600.0000   -4.93648
135640.0000   -5.78011
135680.0000   -5.24223
135720.0000   -6.42954
135760.0000   -5.76021
135800.0000   -5.79434
135840.0000   -5.19147
135880.0000   -5.43668
135920.0000   -5.16866
135960.0000   -5.44759
136000.0000   -5.52633
136040.0000   -6.06285
136080.0000   -6.56770
136120.0000   -6.88783
136160.0000   -5.61455
136200.0000   -5.62859
136240.0000   -5.76754
136280.0000   -5.16147
136320.0000   -4.67468
136360.0000   -5.37505
136400.0000   -5.43751
136440.0000   -6.93837
136480.0000   -5.85241
136520.0000   -5.23390
136560.0000   -5.74220
136600.0000   -5.51347
136640.0000   -5.92388
136680.0000   -5.90124
136720.0000   -5.45733
136760.0000   -5.03757
136800.0000   -4.99378
136840.0000   -5.70031
136880.0000   -5.81533
136920.0000   -5.07865
136960.0000   -5.12797
137000.0000   -5.82925
137040.0000   -5.40825
137080.0000   -5.08157
137120.0000   -5.20542
137160.0000   -4.38454
137200.0000   -5.37953
137240.0000   -4.95842
137280.0000   -5.73587
137320.0000   -4.80083
137360.0000   -5.22989
137400.0000   -5.05838
137440.0000   -5.63513
137480.0000   -5.21163
137520.0000   -6.28715
137560.0000   -5.65148
137600.0000   -5.78638
137640.0000   -4.94492
137680.0000   -4.80108
137720.0000   -5.20163
137760.0000   -5.33528
137800.0000   -5.11607
137840.0000   -4.35001
137880.0000   -5.86095
137920.0000   -5.93754
137960.0000   -5.90926
138000.0000   -4.68304
138040.0000   -5.66205
138080.0000   -4.75292
138120.0000   -5.41122
138160.0000   -5.03019
138200.0000   -5.63265
138240.0000   -5.59531
138280.0000   -4.76745
138320.0000   -4.64942
138360.0000   -4.87380
138400.0000   -4.80708
138440.0000   -4.28983
138480.0000   -4.57900
138520.0000   -5.19546
138560.0000   -4.40651
138600.0000   -4.80683
138640.0000   -4.96211
138680.0000   -4.47801
138720.0000   -4.16190
138760.0000   -5.45173
138800.0000   -4.49249
138840.0000   -4.87554
138880.0000   -4.91595
138920.0000   -5.66884
138960.0000   -5.37083
139000.0000   -4.76409
139040.0000   -4.41993
139080.0000   -3.78933
139120.0000   -3.98537
139160.0000   -4.51052
139200.0000   -4.48317
139240.0000   -4.71260
139280.0000   -4.69464
139320.0000   -5.31884
139360.0000   -5.61048
139400.0000   -4.88323
139440.0000   -4.52507
139480.0000   -4.40757
139520.0000   -4.86618
139560.0000   -4.71725
139600.0000   -3.75984
139640.0000   -4.16167
139680.0000   -4.92936
139720.0000   -3.64754
139760.0000   -3.36347
139800.0000   -3.93114
139840.0000   -4.20383
139880.0000   -5.37362
139920.0000   -5.68822
139960.0000   -4.93126
140000.0000   -5.88290
140040.0000   -5.84607
140080.0000   -6.03888
140120.0000   -5.54466
140160.0000   -5.06979
140200.0000   -5.53134
140240.0000   -5.80691
140280.0000   -5.23937
140320.0000   -4.99286
140360.0000   -5.58638
140400.0000   -5.17017
140440.0000   -4.44060
140480.0000   -4.28422
140520.0000   -5.44400
140560.0000   -5.20441
140600.0000   -5.80798
140640.0000   -5.51216
140680.0000   -4.67757
140720.0000   -5.01525
140760.0000   -4.47104
140800.0000   -5.28648
140840.0000   -5.40151
140880.0000   -4.93688
140920.0000   -4.88361
140960.0000   -4.36533
141000.0000   -5.25115
141040.0000   -5.08617
141080.0000   -4.55924
141120.0000   -4.25508
141160.0000   -4.74932
141200.0000   -4.11217
141240.0000   -4.90032
141280.0000   -4.99840
141320.0000   -4.54316
141360.0000   -4.71533
141400.0000   -5.14512
141440.0000   -4.98451
141480.0000   -4.21148
141520.0000   -3.28525
141560.0000   -4.03727
141600.0000   -4.23860
141640.0000   -4.91723
141680.0000   -4.63208
141720.0000   -4.44458
141760.0000   -4.35203
141800.0000   -4.80853
141840.0000   -4.85826
141880.0000   -4.82579
141920.0000   -5.01161
141960.0000   -5.02107
142000.0000   -4.74339
142040.0000   -5.86664
142080.0000   -6.30504
142120.0000   -5.62438
142160.0000   -4.71428
142200.0000   -4.15510
142240.0000   -4.54151
142280.0000   -4.96736
142320.0000   -4.71440
142360.0000   -4.75750
142400.0000   -4.78618
142440.0000   -4.99052
142480.0000   -4.61886
142520.0000   -4.25710
142560.0000   -4.97606
142600.0000   -5.28181
142640.0000   -4.92584
142680.0000   -4.22878
142720.0000   -4.24890
142760.0000   -4.75915
142800.0000   -4.09298
142840.0000   -4.64716
142880.0000   -5.06827
142920.0000   -5.68045
142960.0000   -4.03980
143000.0000   -4.34546
143040.0000   -5.50941
143080.0000   -6.46134
143120.0000   -5.29452
143160.0000   -4.97429
143200.0000   -4.44431
143240.0000   -4.51771
143280.0000   -4.71280
143320.0000   -4.17885
143360.0000   -5.17959
143400.0000   -4.23331
143440.0000   -4.83040
143480.0000   -4.58047
143520.0000   -5.49541
143560.0000   -4.81697
143600.0000   -5.22494
143640.0000   -5.18939
143680.0000   -4.82136
143720.0000   -4.61331
143760.0000   -5.24697
143800.0000   -3.79998
143840.0000   -5.12701
143880.0000   -5.98410
143920.0000   -6.11494
143960.0000   -4.56548
144000.0000   -5.34514
144040.0000   -5.79277
144080.0000   -5.26483
144120.0000   -4.42209
144160.0000   -5.22975
144200.0000   -6.18244
144240.0000   -4.57375
144280.0000   -4.73916
144320.0000   -6.03535
144360.0000   -6.42957
144400.0000   -4.51418
144440.0000   -6.31895
144480.0000   -4.24757
144520.0000   -5.15367
144560.0000   -4.99557
144600.0000   -5.89164
144640.0000   -5.43834
144680.0000   -5.09083
144720.0000   -5.58455
144760.0000   -4.67733
144800.0000   -4.75485
144840.0000   -4.81944
144880.0000   -4.82615
144920.0000   -4.45711
144960.0000   -4.21082
145000.0000   -4.59835
145040.0000   -4.81805
145080.0000   -4.55291
145120.0000   -4.78960
145160.0000   -5.05934
145200.0000   -5.09408
145240.0000   -4.87499
145280.0000   -4.23784
145320.0000   -4.53897
145360.0000   -5.03865
145400.0000   -4.81705
145440.0000   -4.45809
145480.0000   -3.98076
145520.0000   -4.30576
145560.0000   -4.90170
145600.0000   -4.59204
145640.0000   -4.80122
145680.0000   -4.17020
145720.0000   -5.05207
145760.0000   -4.95672
145800.0000   -5.95269
145840.0000   -6.56667
145880.0000   -6.05437
145920.0000   -5.22288
145960.0000   -4.12556
146000.0000   -5.39319
146040.0000   -4.41751
146080.0000   -4.81297
146120.0000   -4.83225
146160.0000   -4.55741
146200.0000   -4.88691
146240.0000   -5.29855
146280.0000   -6.05030
146320.0000   -4.70540
146360.0000   -4.80969
146400.0000   -4.78813
146440.0000   -5.38993
146480.0000   -4.81252
146520.0000   -3.41682
146560.0000   -3.82831
146600.0000   -4.99741
146640.0000   -4.71538
146680.0000   -4.00346
146720.0000   -5.27547
146760.0000   -5.27055
146800.0000   -4.07706
146840.0000   -4.08657
146880.0000   -4.55097
146920.0000   -4.80823
146960.0000   -5.45012
147000.0000   -4.71764
147040.0000   -5.27801
147080.0000   -4.24920
147120.0000   -4.29500
147160.0000   -4.26222
147200.0000   -3.83832
147240.0000   -4.75558
147280.0000   -3.72990
147320.0000   -4.47768
147360.0000   -3.37291
147400.0000   -4.36489
147440.0000   -3.47870
147480.0000   -4.06367
147520.0000   -4.61884
147560.0000   -3.62081
147600.0000   -3.91668
147640.0000   -4.83429
147680.0000   -4.58438
147720.0000   -4.25459
147760.0000   -3.80010
147800.0000   -4.72987
147840.0000   -4.05999
147880.0000   -4.35478
147920.0000   -5.43707
147960.0000   -4.74561
148000.0000   -5.06475
148040.0000   -5.51811
148080.0000   -4.55667
148120.0000   -4.77126
148160.0000   -3.65976
148200.0000   -4.29131
148240.0000   -5.43048
148280.0000   -5.87101
148320.0000   -5.25758
148360.0000   -5.63075
148400.0000   -4.78466
148440.0000   -4.70567
148480.0000   -4.05482
148520.0000   -3.81263
148560.0000   -4.51159
148600.0000   -4.85550
148640.0000   -4.89465
148680.0000   -5.45467
148720.0000   -5.53448
148760.0000   -5.15412
148800.0000   -5.16863
148840.0000   -4.81631
148880.0000   -4.19987
148920.0000   -4.73909
148960.0000   -5.52644
149000.0000   -4.40734
149040.0000   -4.66893
149080.0000   -4.73168
149120.0000   -4.56798
149160.0000   -4.28402
149200.0000   -4.98068
149240.0000   -4.62419
149280.0000   -4.12411
149320.0000   -4.56007
149360.0000   -4.20234
149400.0000   -3.71438
149440.0000   -4.71948
149480.0000   -4.78493
149520.0000   -4.10239
149560.0000   -4.53878
149600.0000   -5.08060
149640.0000   -4.91076
149680.0000   -5.18007
149720.0000   -5.23080
149760.0000   -5.02043
149800.0000   -5.00969
149840.0000   -5.46320
149880.0000   -5.12831
149920.0000   -5.07224
149960.0000   -4.16675
150000.0000   -4.15296
150040.0000   -4.68681
150080.0000   -5.36302
150120.0000   -4.94744
150160.0000   -4.47102
150200.0000   -4.75801
150240.0000   -4.59306
150280.0000   -4.49447
150320.0000   -3.89277
150360.0000   -4.61709
150400.0000   -4.07398
150440.0000   -4.44408
150480.0000   -4.61867
150520.0000   -4.33945
150560.0000   -4.75008
150600.0000   -5.38008
150640.0000   -4.89351
150680.0000   -3.54477
150720.0000   -5.07697
150760.0000   -4.33666
150800.0000   -3.21516
150840.0000   -4.59087
150880.0000   -4.59292
150920.0000   -3.97348
150960.0000   -3.44140
151000.0000   -4.69938
151040.0000   -4.05700
151080.0000   -3.87351
151120.0000   -4.84052
151160.0000   -4.79103
151200.0000   -4.57116
151240.0000   -4.79337
151280.0000   -5.43742
151320.0000   -4.25452
151360.0000   -4.92863
151400.0000   -3.51025
151440.0000   -4.72270
151480.0000   -4.87061
151520.0000   -3.54234
151560.0000   -3.69980
151600.0000   -4.36534
151640.0000   -4.87533
151680.0000   -5.10227
151720.0000   -4.83544
151760.0000   -4.83184
151800.0000   -4.41459
151840.0000   -4.44166
151880.0000   -4.38756
151920.0000   -5.38771
151960.0000   -5.28194
152000.0000   -4.98286
152040.0000   -5.23351
152080.0000   -4.51445
152120.0000   -4.46009
152160.0000   -3.77353
152200.0000   -4.23463
152240.0000   -4.28995
152280.0000   -4.23609
152320.0000   -4.18675
152360.0000   -5.16832
152400.0000   -4.83569
152440.0000   -4.70011
152480.0000   -4.52114
152520.0000   -5.02273
152560.0000   -4.31728
152600.0000   -4.23671
152640.0000   -4.15676
152680.0000   -4.91605
152720.0000   -3.97099
152760.0000   -3.99032
152800.0000   -3.50307
152840.0000   -4.65410
152880.0000   -4.50638
152920.0000   -4.19970
152960.0000   -3.87841
153000.0000   -4.56646
153040.0000   -4.80490
153080.0000   -3.91022
153120.0000   -4.92822
153160.0000   -4.51146
153200.0000   -5.83075
153240.0000   -5.14207
153280.0000   -4.99184
153320.0000   -5.88376
153360.0000   -4.93432
153400.0000   -5.49591
153440.0000   -4.85425
153480.0000   -5.80427
153520.0000   -5.75677
153560.0000   -4.49921
153600.0000   -5.56776
153640.0000   -4.22421
153680.0000   -4.32217
153720.0000   -4.13622
153760.0000   -3.99796
153800.0000   -4.70901
153840.0000   -5.25955
153880.0000   -5.07090
153920.0000   -4.27717
153960.0000   -4.35056
154000.0000   -4.56619
154040.0000   -4.04128
154080.0000   -4.24803
154120.0000   -4.50273
154160.0000   -4.92942
154200.0000   -4.54355
154240.0000   -4.43676
154280.0000   -4.56681
154320.0000   -4.04467
154360.0000   -4.39607
154400.0000   -3.90444
154440.0000   -4.76553
154480.0000   -4.37793
154520.0000   -4.97506
154560.0000   -3.59818
154600.0000   -3.15871
154640.0000   -5.08584
154680.0000   -5.46441
154720.0000   -5.61718
154760.0000   -4.69228
154800.0000   -4.89141
154840.0000   -4.88473
154880.0000   -5.38730
154920.0000   -4.86401
154960.0000   -4.83347
155000.0000   -5.12503
155040.0000   -5.71500
155080.0000   -3.12500
155120.0000   -3.83073
155160.0000   -4.17691
155200.0000   -4.20637
155240.0000   -4.06126
155280.0000   -5.20515
155320.0000   -4.60558
155360.0000   -4.38034
155400.0000   -4.73606
155440.0000   -4.49975
155480.0000   -4.09276
155520.0000   -4.38731
155560.0000   -4.68039
155600.0000   -4.91695
155640.0000   -4.31315
155680.0000   -4.92326
155720.0000   -5.06748
155760.0000   -4.25626
155800.0000   -4.96497
155840.0000   -5.07415
155880.0000   -4.63939
155920.0000   -5.32686
155960.0000   -4.27622
156000.0000   -4.38132
156040.0000   -5.05629
156080.0000   -4.62714
156120.0000   -4.67009
156160.0000   -4.16421
156200.0000   -3.87950
156240.0000   -4.10372
156280.0000   -4.74951
156320.0000   -4.20957
156360.0000   -4.58860
156400.0000   -3.40383
156440.0000   -3.70614
156480.0000   -3.62216
156520.0000   -3.76660
156560.0000   -4.62064
156600.0000   -4.40297
156640.0000   -4.11326
156680.0000   -3.91476
156720.0000   -3.82102
156760.0000   -4.22422
156800.0000   -3.65550
156840.0000   -3.91829
156880.0000   -3.86974
156920.0000   -4.55588
156960.0000   -4.97277
157000.0000   -3.65008
157040.0000   -4.73606
157080.0000   -3.90679
157120.0000   -4.30712
157160.0000   -4.16578
157200.0000   -3.85572
157240.0000   -4.08507
157280.0000   -3.66541
157320.0000   -3.98312
157360.0000   -5.07798
157400.0000   -3.50356
157440.0000   -5.21995
157480.0000   -4.79562
157520.0000   -4.34857
157560.0000   -4.18233
157600.0000   -4.58318
157640.0000   -4.86492
157680.0000   -4.82583
157720.0000   -3.93382
157760.0000   -4.79229
157800.0000   -4.47879
157840.0000   -4.60512
157880.0000   -3.84660
157920.0000   -4.58214
157960.0000   -5.49471
158000.0000   -4.65316
158040.0000   -4.79697
158080.0000   -5.03828
158120.0000   -4.16232
158160.0000   -3.70465
158200.0000   -3.61254
158240.0000   -4.88344
158280.0000   -4.81629
158320.0000   -5.19245
158360.0000   -5.52286
158400.0000   -4.32625
158440.0000   -5.17645
158480.0000   -4.36091
158520.0000   -4.88928
158560.0000   -3.77286
158600.0000   -4.96908
158640.0000   -5.43109
158680.0000   -4.36859
158720.0000   -4.47176
158760.0000   -4.35195
158800.0000   -4.34473
158840.0000   -4.83317
158880.0000   -4.60518
158920.0000   -3.67529
158960.0000   -4.92554
159000.0000   -4.26648
159040.0000   -4.07711
159080.0000   -4.89381
159120.0000   -4.30350
159160.0000   -3.89224
159200.0000   -4.75220
159240.0000   -5.08581
159280.0000   -4.09641
159320.0000   -4.65555
159360.0000   -4.35276
159400.0000   -3.89858
159440.0000   -4.99203
159480.0000   -5.03793
159520.0000   -4.64171
159560.0000   -4.68379
159600.0000   -4.51422
159640.0000   -4.20610
159680.0000   -3.98301
159720.0000   -4.27964
159760.0000   -4.27976
159800.0000   -4.65521
159840.0000   -4.64590
159880.0000   -5.61188
159920.0000   -5.90773
159960.0000   -6.13459
160000.0000   -5.56696
160040.0000   -4.88392
160080.0000   -4.65836
160120.0000   -4.60271
160160.0000   -5.73193
160200.0000   -6.20205
160240.0000   -4.91164
160280.0000   -5.47443
160320.0000   -4.82109
160360.0000   -5.61924
160400.0000   -5.04777
160440.0000   -5.56661
160480.0000   -5.93661
160520.0000   -5.59747
160560.0000   -4.98233
160600.0000   -5.33364
160640.0000   -4.76047
160680.0000   -5.50222
160720.0000   -5.26109
160760.0000   -4.29311
160800.0000   -4.68893
160840.0000   -5.29550
160880.0000   -5.16842
160920.0000   -3.83594
160960.0000   -3.91020
161000.0000   -3.52378
161040.0000   -3.57694
161080.0000   -3.93918
161120.0000   -4.22528
161160.0000   -3.87629
161200.0000   -4.20755
161240.0000   -4.90392
161280.0000   -4.74776
161320.0000   -3.29297
161360.0000   -3.50078
161400.0000   -4.13573
161440.0000   -4.89040
161480.0000   -4.95088
161520.0000   -4.66831
161560.0000   -3.99084
161600.0000   -4.46345
161640.0000   -3.68496
161680.0000   -3.93794
161720.0000   -4.04943
161760.0000   -4.45740
161800.0000   -4.56403
161840.0000   -3.78453
161880.0000   -4.59418
161920.0000   -4.44680
161960.0000   -4.62533
162000.0000   -4.96845
162040.0000   -6.03389
162080.0000   -3.80562
162120.0000   -4.61330
162160.0000   -3.93022
162200.0000   -4.80234
162240.0000   -4.63709
162280.0000   -4.52695
162320.0000   -4.35021
162360.0000   -4.52284
162400.0000   -4.71376
162440.0000   -4.80428
162480.0000   -3.90192
162520.0000   -3.52312
162560.0000   -4.31319
162600.0000   -5.25332
162640.0000   -5.14451
162680.0000   -4.71783
162720.0000   -4.80901
162760.0000   -4.98790
162800.0000   -4.82692
162840.0000   -4.19152
162880.0000   -4.84413
162920.0000   -4.25105
162960.0000   -4.52278
163000.0000   -4.36817
163040.0000   -4.46740
163080.0000   -4.05570
163120.0000   -3.72452
163160.0000   -3.23807
163200.0000   -3.91360
163240.0000   -4.45958
163280.0000   -4.72703
163320.0000   -5.04411
163360.0000   -4.39758
163400.0000   -4.76105
163440.0000   -4.73301
163480.0000   -4.88705
163520.0000   -5.62699
163560.0000   -4.52507
163600.0000   -3.03592
163640.0000   -4.76259
163680.0000   -3.92400
163720.0000   -4.66779
163760.0000   -4.54389
163800.0000   -4.79627
163840.0000   -4.16443
163880.0000   -4.60199
163920.0000   -4.31649
163960.0000   -5.12009
164000.0000   -4.90456
164040.0000   -5.44311
164080.0000   -4.93061
164120.0000   -4.72772
164160.0000   -4.63674
164200.0000   -3.95412
164240.0000   -3.42166
164280.0000   -4.13568
164320.0000   -4.54871
164360.0000   -4.61940
164400.0000   -4.73481
164440.0000   -4.66505
164480.0000   -5.23511
164520.0000   -4.84018
164560.0000   -5.05817
164600.0000   -4.92574
164640.0000   -5.18067
164680.0000   -4.49187
164720.0000   -5.95260
164760.0000   -4.92044
164800.0000   -4.44549
164840.0000   -4.62793
164880.0000   -4.79099
164920.0000   -4.87884
164960.0000   -5.56275
165000.0000   -6.24328
165040.0000   -5.53769
165080.0000   -5.35506
165120.0000   -5.34967
165160.0000   -6.04190
165200.0000   -6.13115
165240.0000   -6.55697
165280.0000   -6.35044
165320.0000   -6.17804
165360.0000   -6.05299
165400.0000   -6.38269
165440.0000   -7.54139
165480.0000   -5.54911
165520.0000   -4.88735
165560.0000   -5.82626
165600.0000   -5.46151
165640.0000   -5.76796
165680.0000   -4.93839
165720.0000   -4.76087
165760.0000   -4.80303
165800.0000   -5.26645
165840.0000   -5.42934
165880.0000   -5.48647
165920.0000   -5.61753
165960.0000   -5.85698
166000.0000   -5.66102
166040.0000   -5.07058
166080.0000   -5.47688
166120.0000   -5.21182
166160.0000   -6.11332
166200.0000   -5.34409
166240.0000   -6.26411
166280.0000   -6.47847
166320.0000   -5.90995
166360.0000   -5.76198
166400.0000   -5.37640
166440.0000   -5.52972
166480.0000   -4.71644
166520.0000   -4.67371
166560.0000   -5.44770
166600.0000   -5.58009
166640.0000   -5.77539
166680.0000   -4.42883
166720.0000   -4.92411
166760.0000   -4.22874
166800.0000   -4.67194
166840.0000   -4.83281
166880.0000   -5.15482
166920.0000   -5.87932
166960.0000   -5.21739
167000.0000   -4.59791
167040.0000   -5.03285
167080.0000   -3.93524
167120.0000   -4.48960
167160.0000   -4.60436
167200.0000   -4.39684
167240.0000   -5.05339
167280.0000   -4.37476
167320.0000   -4.97621
167360.0000   -4.88439
167400.0000   -4.37148
167440.0000   -5.05854
167480.0000   -5.40546
167520.0000   -6.52382
167560.0000   -5.33639
167600.0000   -5.81156
167640.0000   -5.79992
167680.0000   -5.94675
167720.0000   -5.43102
167760.0000   -6.03134
167800.0000   -6.60469
167840.0000   -5.58454
167880.0000   -4.92242
167920.0000   -4.78966
167960.0000   -5.64806
168000.0000   -6.43914
168040.0000   -6.26818
168080.0000   -6.29490
168120.0000   -6.29472
168160.0000   -6.23531
168200.0000   -6.27483
168240.0000   -7.18177
168280.0000   -7.08320
168320.0000   -6.55789
168360.0000   -7.02006
168400.0000   -6.81263
168440.0000   -7.51928
168480.0000   -6.98549
168520.0000   -5.75507
168560.0000   -7.24081
168600.0000   -6.23101
168640.0000   -5.81938
168680.0000   -5.76031
168720.0000   -6.18747
168760.0000   -7.28231
168800.0000   -6.69223
168840.0000   -6.65059
168880.0000   -5.97187
168920.0000   -6.45541
168960.0000   -6.26281
169000.0000   -5.37981
169040.0000   -5.89048
169080.0000   -5.61961
169120.0000   -6.81087
169160.0000   -6.51330
169200.0000   -6.73440
169240.0000   -6.09918
169280.0000   -6.05190
169320.0000   -6.43902
169360.0000   -5.61242
169400.0000   -5.74531
169440.0000   -6.94173
169480.0000   -5.85547
169520.0000   -6.03183
169560.0000   -5.48018
169600.0000   -6.22480
169640.0000   -4.84192
169680.0000   -5.62411
169720.0000   -5.72138
169760.0000   -5.25036
169800.0000   -5.48887
169840.0000   -5.70986
169880.0000   -4.91697
169920.0000   -5.91243
169960.0000   -5.64568
170000.0000   -5.15260
170040.0000   -5.33672
170080.0000   -5.63827
170120.0000   -5.87672
170160.0000   -5.73917
170200.0000   -5.15807
170240.0000   -5.48045
170280.0000   -5.69904
170320.0000   -5.78432
170360.0000   -5.85755
170400.0000   -5.98569
170440.0000   -5.55019
170480.0000   -5.57401
170520.0000   -5.84079
170560.0000   -6.12625
170600.0000   -6.55998
170640.0000   -6.02752
170680.0000   -5.53980
170720.0000   -5.68887
170760.0000   -6.16545
170800.0000   -5.87278
170840.0000   -5.26522
170880.0000   -5.55966
170920.0000   -5.30080
170960.0000   -5.50506
171000.0000   -5.38803
171040.0000   -5.01725
171080.0000   -4.53102
171120.0000   -5.41231
171160.0000   -4.90749
171200.0000   -5.58715
171240.0000   -5.25176
171280.0000   -5.91328
171320.0000   -5.53550
171360.0000   -6.14948
171400.0000   -5.47281
171440.0000   -5.03582
171480.0000   -5.03436
171520.0000   -4.72767
171560.0000   -5.60822
171600.0000   -5.50804
171640.0000   -4.95474
171680.0000   -5.61602
171720.0000   -4.70680
171760.0000   -4.90573
171800.0000   -5.28150
171840.0000   -4.49085
171880.0000   -4.96707
171920.0000   -3.81735
171960.0000   -4.16152
172000.0000   -4.57145
172040.0000   -5.16417
172080.0000   -5.31866
172120.0000   -4.32444
172160.0000   -4.84794
172200.0000   -4.55256
172240.0000   -5.73674
172280.0000   -5.86149
172320.0000   -4.57073
172360.0000   -6.14595
172400.0000   -5.24405
172440.0000   -5.94743
172480.0000   -6.08046
172520.0000   -5.41281
172560.0000   -5.09023
172600.0000   -5.10741
172640.0000   -5.73915
172680.0000   -5.86788
172720.0000   -5.43963
172760.0000   -5.65756
172800.0000   -5.75338
172840.0000   -5.38065
172880.0000   -6.46999
172920.0000   -5.67103
172960.0000   -4.96028
173000.0000   -4.57919
173040.0000   -6.31181
173080.0000   -5.65689
173120.0000   -5.43779
173160.0000   -5.57693
173200.0000   -5.74254
173240.0000   -5.37376
173280.0000   -5.89809
173320.0000   -6.38001
173360.0000   -5.59081
173400.0000   -6.85400
173440.0000   -6.09571
173480.0000   -5.73047
173520.0000   -4.74348
173560.0000   -6.29649
173600.0000   -4.92499
173640.0000   -6.35900
173680.0000   -4.95664
173720.0000   -6.09956
173760.0000   -6.79060
173800.0000   -4.82209
173840.0000   -6.04690
173880.0000   -6.00748
173920.0000   -5.05145
173960.0000   -5.72074
174000.0000   -5.89270
174040.0000   -5.24515
174080.0000   -5.21645
174120.0000   -5.22774
174160.0000   -4.98435
174200.0000   -5.29382
174240.0000   -4.92681
174280.0000   -5.91968
174320.0000   -5.20699
174360.0000   -5.22766
174400.0000   -5.18874
174440.0000   -5.40330
174480.0000   -5.29168
174520.0000   -5.48732
174560.0000   -4.89638
174600.0000   -4.94510
174640.0000   -4.74094
174680.0000   -5.28038
174720.0000   -5.86934
174760.0000   -4.94459
174800.0000   -5.14014
174840.0000   -4.73104
174880.0000   -5.66714
174920.0000   -5.06216
174960.0000   -5.48114
175000.0000   -5.19271
175040.0000   -5.38133
175080.0000   -4.66648
175120.0000   -4.02533
175160.0000   -4.73895
175200.0000   -4.61290
175240.0000   -5.32106
175280.0000   -6.04647
175320.0000   -6.24508
175360.0000   -5.20471
175400.0000   -5.62802
175440.0000   -5.35337
175480.0000   -6.14645
175520.0000   -5.79865
175560.0000   -5.72668
175600.0000   -5.21865
175640.0000   -4.74969
175680.0000   -5.95734
175720.0000   -5.18974
175760.0000   -5.57027
175800.0000   -6.35435
175840.0000   -5.96039
175880.0000   -5.73704
175920.0000   -6.11334
175960.0000   -5.77816
176000.0000   -5.66853
176040.0000   -5.13481
176080.0000   -5.59122
176120.0000   -5.24985
176160.0000   -6.18227
176200.0000   -5.16109
176240.0000   -5.48878
176280.0000   -6.26236
176320.0000   -6.51320
176360.0000   -5.92270
176400.0000   -5.63472
176440.0000   -5.20740
176480.0000   -5.71560
176520.0000   -5.70579
176560.0000   -5.28367
176600.0000   -5.15607
176640.0000   -4.92832
176680.0000   -5.21873
176720.0000   -5.54694
176760.0000   -5.14284
176800.0000   -4.91524
176840.0000   -5.31464
176880.0000   -5.58671
176920.0000   -5.78060
176960.0000   -4.83508
177000.0000   -5.03169
177040.0000   -5.54915
177080.0000   -5.68671
177120.0000   -4.77339
177160.0000   -5.63195
177200.0000   -5.72617
177240.0000   -5.81052
177280.0000   -6.24960
177320.0000   -5.76633
177360.0000   -5.61235
177400.0000   -6.50872
177440.0000   -5.45368
177480.0000   -5.52997
177520.0000   -5.54142
177560.0000   -5.66627
177600.0000   -5.99731
177640.0000   -4.78184
177680.0000   -5.57816
177720.0000   -4.87864
177760.0000   -5.43257
177800.0000   -4.87843
177840.0000   -4.27218
177880.0000   -5.08899
177920.0000   -5.43383
177960.0000   -4.73847
178000.0000   -5.61983
178040.0000   -5.30429
178080.0000   -5.20326
178120.0000   -5.39809
178160.0000   -5.42534
178200.0000   -6.05589
178240.0000   -5.33537
178280.0000   -5.31480
178320.0000   -6.19150
178360.0000   -5.78850
178400.0000   -5.64385
178440.0000   -6.54729
178480.0000   -5.92715
178520.0000   -5.75886
178560.0000   -5.63392
178600.0000   -5.84007
178640.0000   -6.09413
178680.0000   -7.60339
178720.0000   -6.12202
178760.0000   -6.68410
178800.0000   -5.92098
178840.0000   -5.14891
178880.0000   -5.51841
178920.0000   -6.18944
178960.0000   -6.03362
179000.0000   -5.91662
179040.0000   -5.55654
179080.0000   -6.22348
179120.0000   -5.86078
179160.0000   -5.65223
179200.0000   -5.55219
179240.0000   -6.17871
179280.0000   -5.75628
179320.0000   -5.62059
179360.0000   -4.13054
179400.0000   -5.13431
179440.0000   -4.59901
179480.0000   -4.49567
179520.0000   -4.12235
179560.0000   -4.27118
179600.0000   -4.09390
179640.0000   -5.70874
179680.0000   -5.14785
179720.0000   -5.13415
179760.0000   -5.26144
179800.0000   -5.53732
179840.0000   -4.59558
179880.0000   -4.66576
179920.0000   -5.50835
179960.0000   -4.81828
180000.0000   -4.69853
180040.0000   -4.43502
180080.0000   -4.43514
180120.0000   -4.80219
180160.0000   -4.33925
180200.0000   -4.63591
180240.0000   -5.53501
180280.0000   -4.68535
180320.0000   -5.29499
180360.0000   -4.90917
180400.0000   -5.10833
180440.0000   -5.65360
180480.0000   -5.20790
180520.0000   -5.47848
180560.0000   -4.78563
180600.0000   -5.06560
180640.0000   -5.01852
180680.0000   -4.56316
180720.0000   -4.35805
180760.0000   -5.46079
180800.0000   -5.85125
180840.0000   -5.31370
180880.0000   -5.54538
180920.0000   -5.47269
180960.0000   -5.01530
181000.0000   -5.20688
181040.0000   -5.45757
181080.0000   -5.36737
181120.0000   -5.47664
181160.0000   -5.38670
181200.0000   -5.77873
181240.0000   -5.85024
181280.0000   -6.22544
181320.0000   -6.29263
181360.0000   -6.01922
181400.0000   -6.89011
181440.0000   -6.43810
181480.0000   -5.73572
181520.0000   -5.88799
181560.0000   -5.97172
181600.0000   -5.39300
181640.0000   -6.30386
181680.0000   -5.74597
181720.0000   -5.17438
181760.0000   -6.51203
181800.0000   -5.96631
181840.0000   -5.47348
181880.0000   -5.77155
181920.0000   -5.52868
181960.0000   -5.20727
182000.0000   -5.84355
182040.0000   -6.17896
182080.0000   -6.15155
182120.0000   -6.10705
182160.0000   -6.21182
182200.0000   -6.40169
182240.0000   -5.65830
182280.0000   -5.05651
182320.0000   -5.35313
182360.0000   -5.27574
182400.0000   -5.99296
182440.0000   -4.51790
182480.0000   -5.45663
182520.0000   -5.02896
182560.0000   -6.02254
182600.0000   -6.10205
182640.0000   -5.78935
182680.0000   -5.52969
182720.0000   -5.44011
182760.0000   -5.31725
182800.0000   -5.71969
182840.0000   -5.67333
182880.0000   -5.58482
182920.0000   -5.66577
182960.0000   -5.73950
183000.0000   -5.62101
183040.0000   -5.13350
183080.0000   -5.97372
183120.0000   -6.07999
183160.0000   -6.77664
183200.0000   -6.04973
183240.0000   -6.06498
183280.0000   -6.49177
183320.0000   -4.75322
183360.0000   -5.56044
183400.0000   -5.25162
183440.0000   -5.14431
183480.0000   -5.58535
183520.0000   -4.96637
183560.0000   -5.41182
183600.0000   -4.67177
183640.0000   -5.32685
183680.0000   -4.95307
183720.0000   -5.18378
183760.0000   -5.57722
183800.0000   -4.98727
183840.0000   -4.49174
183880.0000   -4.98526
183920.0000   -5.24467
183960.0000   -4.49072
184000.0000   -4.27165
184040.0000   -4.96115
184080.0000   -4.12127
184120.0000   -4.18043
184160.0000   -4.36656
184200.0000   -4.52306
184240.0000   -3.97319
184280.0000   -4.81117
184320.0000   -5.26026
184360.0000   -4.66362
184400.0000   -5.79919
184440.0000   -5.11874
184480.0000   -5.83221
184520.0000   -5.27804
184560.0000   -3.85531
184600.0000   -5.03612
184640.0000   -4.47336
184680.0000   -4.46021
184720.0000   -6.13297
184760.0000   -4.91733
184800.0000   -4.80408
184840.0000   -4.89581
184880.0000   -4.06405
184920.0000   -4.92913
184960.0000   -4.57577
185000.0000   -4.68546
185040.0000   -4.71690
185080.0000   -4.50060
185120.0000   -5.35918
185160.0000   -5.15999
185200.0000   -5.18236
185240.0000   -5.72845
185280.0000   -5.16899
185320.0000   -6.08398
185360.0000   -6.36172
185400.0000   -6.04105
185440.0000   -4.88271
185480.0000   -5.48268
185520.0000   -5.64799
185560.0000   -5.41610
185600.0000   -5.63375
185640.0000   -5.00440
185680.0000   -5.40902
185720.0000   -5.92009
185760.0000   -5.78730
185800.0000   -5.55529
185840.0000   -5.40880
185880.0000   -4.47562
185920.0000   -4.64776
185960.0000   -5.11890
186000.0000   -4.84149
186040.0000   -4.46563
186080.0000   -6.10098
186120.0000   -5.35942
186160.0000   -4.83929
186200.0000   -5.96019
186240.0000   -5.70564
186280.0000   -5.90924
186320.0000   -6.20039
186360.0000   -7.00558
186400.0000   -6.83313
186440.0000   -6.27586
186480.0000   -5.44932
186520.0000   -5.47485
186560.0000   -5.56426
186600.0000   -4.59402
186640.0000   -5.50464
186680.0000   -5.49446
186720.0000   -4.50513
186760.0000   -5.47360
186800.0000   -5.35228
186840.0000   -6.10853
186880.0000   -5.47920
186920.0000   -5.03192
186960.0000   -3.90249
187000.0000   -4.55080
187040.0000   -4.40348
187080.0000   -5.41895
187120.0000   -4.27620
187160.0000   -5.56345
187200.0000   -5.02107
187240.0000   -5.21801
187280.0000   -4.64177
187320.0000   -5.25031
187360.0000   -5.09671
187400.0000   -5.29603
187440.0000   -5.29671
187480.0000   -4.99856
187520.0000   -4.69416
187560.0000   -4.46220
187600.0000   -4.95461
187640.0000   -3.92888
187680.0000   -4.30536
187720.0000   -5.11083
187760.0000   -5.06565
187800.0000   -5.78734
187840.0000   -6.17351
187880.0000   -4.65896
187920.0000   -5.88109
187960.0000   -6.46367
188000.0000   -6.14877
188040.0000   -6.86120
188080.0000   -6.60933
188120.0000   -6.39620
188160.0000   -5.92389
188200.0000   -7.06097
188240.0000   -6.51285
188280.0000   -6.86564
188320.0000   -5.63232
188360.0000   -5.45023
188400.0000   -5.16971
188440.0000   -4.83704
188480.0000   -4.84912
188520.0000   -5.50119
188560.0000   -6.01559
188600.0000   -6.07212
188640.0000   -6.30212
188680.0000   -5.00144
188720.0000   -5.44389
188760.0000   -6.09342
188800.0000   -6.41042
188840.0000   -5.72220
188880.0000   -6.39119
188920.0000   -6.51385
188960.0000   -5.72816
189000.0000   -5.33121
189040.0000   -5.34305
189080.0000   -5.99689
189120.0000   -6.47454
189160.0000   -5.79885
189200.0000   -5.88630
189240.0000   -6.04194
189280.0000   -6.32440
189320.0000   -5.55816
189360.0000   -5.67857
189400.0000   -5.33558
189440.0000   -6.05866
189480.0000   -5.30141
189520.0000   -5.49071
189560.0000   -5.35860
189600.0000   -5.52942
189640.0000   -4.82236
189680.0000   -5.55811
189720.0000   -5.27635
189760.0000   -5.55342
189800.0000   -5.09284
189840.0000   -5.48845
189880.0000   -5.12980
189920.0000   -5.84063
189960.0000   -5.74372
190000.0000   -6.73786
190040.0000   -6.03593
190080.0000   -5.56950
190120.0000   -4.97837
190160.0000   -5.69515
190200.0000   -5.65616
190240.0000   -5.65176
190280.0000   -5.60747
190320.0000   -4.83389
190360.0000   -5.70762
190400.0000   -5.61285
190440.0000   -5.98476
190480.0000   -5.22587
190520.0000   -5.19643
190560.0000   -6.24856
190600.0000   -5.57047
190640.0000   -6.09801
190680.0000   -6.74618
190720.0000   -5.80714
190760.0000   -6.19724
190800.0000   -5.40389
190840.0000   -5.91258
190880.0000   -5.37120
190920.0000   -6.01431
190960.0000   -6.04144
191000.0000   -5.66463
191040.0000   -6.14181
191080.0000   -6.01679
191120.0000   -5.90636
191160.0000   -5.28228
191200.0000   -6.17378
191240.0000   -6.50307
191280.0000   -5.04525
191320.0000   -5.87390
191360.0000   -6.27659
191400.0000   -6.46571
191440.0000   -5.92693
191480.0000   -5.72116
191520.0000   -5.21643
191560.0000   -6.03707
191600.0000   -6.30783
191640.0000   -6.31761
191680.0000   -5.70045
191720.0000   -5.83493
191760.0000   -5.84521
191800.0000   -5.68970
191840.0000   -5.86220
191880.0000   -7.00175
191920.0000   -6.40284
191960.0000   -6.51966
192000.0000   -7.19011
192040.0000   -6.76174
192080.0000   -6.56485
192120.0000   -6.93986
192160.0000   -5.66467
192200.0000   -6.14947
192240.0000   -6.07474
192280.0000   -6.41189
192320.0000   -5.97952
192360.0000   -5.52952
192400.0000   -5.98831
192440.0000   -5.96539
192480.0000   -6.20037
192520.0000   -6.20834
192560.0000   -6.37809
192600.0000   -5.66881
192640.0000   -5.53355
192680.0000   -5.28698
192720.0000   -5.49461
192760.0000   -6.21400
192800.0000   -5.20802
192840.0000   -5.49127
192880.0000   -5.36395
192920.0000   -5.18754
192960.0000   -5.34557
193000.0000   -5.02321
193040.0000   -5.60638
193080.0000   -5.14028
193120.0000   -5.57079
193160.0000   -5.61041
193200.0000   -4.75447
193240.0000   -5.53284
193280.0000   -6.39316
193320.0000   -6.28041
193360.0000   -5.53961
193400.0000   -6.13044
193440.0000   -5.02009
193480.0000   -4.75173
193520.0000   -4.61664
193560.0000   -5.27283
193600.0000   -5.79502
193640.0000   -5.12258
193680.0000   -5.38794
193720.0000   -5.33206
193760.0000   -5.46846
193800.0000   -5.85475
193840.0000   -4.95905
193880.0000   -4.34329
193920.0000   -5.55913
193960.0000   -5.04840
194000.0000   -5.71160
194040.0000   -4.91780
194080.0000   -5.60538
194120.0000   -5.67710
194160.0000   -5.58996
194200.0000   -5.47701
194240.0000   -5.10874
194280.0000   -4.46727
194320.0000   -4.66778
194360.0000   -4.70931
194400.0000   -4.54875
194440.0000   -5.44971
194480.0000   -5.40828
194520.0000   -5.95780
194560.0000   -4.58361
194600.0000   -4.62131
194640.0000   -5.17588
194680.0000   -4.96560
194720.0000   -4.95295
194760.0000   -5.53830
194800.0000   -5.33361
194840.0000   -4.82339
194880.0000   -4.86807
194920.0000   -4.65638
194960.0000   -5.50515
195000.0000   -4.73921
195040.0000   -5.20106
195080.0000   -5.42804
195120.0000   -5.98020
195160.0000   -4.91359
195200.0000   -4.46985
195240.0000   -5.46936
195280.0000   -4.49109
195320.0000   -4.82745
195360.0000   -4.34409
195400.0000   -5.29889
195440.0000   -4.82199
195480.0000   -5.49877
195520.0000   -5.03107
195560.0000   -4.64931
195600.0000   -5.13475
195640.0000   -5.84821
195680.0000   -5.05221
195720.0000   -4.56981
195760.0000   -4.92523
195800.0000   -4.28811
195840.0000   -4.78465
195880.0000   -4.52401
195920.0000   -4.57280
195960.0000   -5.79307
196000.0000   -4.74641
196040.0000   -4.82064
196080.0000   -4.90331
196120.0000   -5.72624
196160.0000   -5.20814
196200.0000   -5.18439
196240.0000   -5.64595
196280.0000   -5.45404
196320.0000   -5.96669
196360.0000   -5.84697
196400.0000   -5.81832
196440.0000   -6.32444
196480.0000   -5.79204
196520.0000   -5.55231
196560.0000   -5.23868
196600.0000   -5.68565
196640.0000   -4.87026
196680.0000   -4.82362
196720.0000   -4.55346
196760.0000   -5.03808
196800.0000   -5.28092
196840.0000   -4.78986
196880.0000   -5.11544
196920.0000   -5.14533
196960.0000   -4.86785
197000.0000   -4.84755
197040.0000   -5.22379
197080.0000   -5.17071
197120.0000   -5.51868
197160.0000   -4.92236
197200.0000   -4.76708
197240.0000   -5.24011
197280.0000   -4.31735
197320.0000   -5.24691
197360.0000   -4.94821
197400.0000   -5.24177
197440.0000   -5.25531
197480.0000   -6.25443
197520.0000   -5.25597
197560.0000   -5.13624
197600.0000   -5.39378
197640.0000   -5.62471
197680.0000   -5.45436
197720.0000   -6.61515
197760.0000   -6.42227
197800.0000   -5.79818
197840.0000   -4.89484
197880.0000   -6.18166
197920.0000   -5.14844
197960.0000   -5.64682
198000.0000   -5.22393
198040.0000   -5.53356
198080.0000   -6.30795
198120.0000   -5.43244
198160.0000   -6.54520
198200.0000   -5.94356
198240.0000   -5.56023
198280.0000   -5.99589
198320.0000   -5.67232
198360.0000   -6.59675
198400.0000   -5.63742
198440.0000   -5.52665
198480.0000   -6.17354
198520.0000   -7.06550
198560.0000   -5.48328
198600.0000   -5.77084
198640.0000   -6.21438
198680.0000   -4.61608
198720.0000   -5.37526
198760.0000   -6.40785
198800.0000   -7.60335
198840.0000   -6.29414
198880.0000   -5.92052
198920.0000   -5.75328
198960.0000   -6.18380
199000.0000   -5.70454
199040.0000   -5.82226
199080.0000   -5.37012
199120.0000   -5.36462
199160.0000   -6.17419
199200.0000   -6.04974
199240.0000   -5.50056
199280.0000   -5.39650
199320.0000   -5.36983
199360.0000   -5.10504
199400.0000   -5.34863
199440.0000   -4.99617
199480.0000   -5.42567
199520.0000   -5.89497
199560.0000   -5.01728
199600.0000   -5.85938
199640.0000   -6.60100
199680.0000   -5.46368
199720.0000   -6.38572
199760.0000   -5.78947
199800.0000   -6.37056
199840.0000   -5.44963
199880.0000   -5.70781
199920.0000   -5.70260
199960.0000   -5.87518
200000.0000   -5.72792
200040.0000   -6.48180
200080.0000   -5.04953
200120.0000   -5.34234
200160.0000   -6.73574
200200.0000   -5.98521
200240.0000   -5.63936
200280.0000   -4.95003
200320.0000   -6.57065
200360.0000   -5.25980
200400.0000   -6.06046
200440.0000   -6.30820
200480.0000   -6.21613
200520.0000   -4.97489
200560.0000   -4.42430
200600.0000   -5.27859
200640.0000   -4.90502
200680.0000   -5.34719
200720.0000   -5.11376
200760.0000   -4.95553
200800.0000   -4.77771
200840.0000   -5.81198
200880.0000   -6.17013
200920.0000   -6.21748
200960.0000   -6.01473
201000.0000   -6.25622
201040.0000   -6.43604
201080.0000   -5.31284
201120.0000   -5.39719
201160.0000   -6.21895
201200.0000   -4.95430
201240.0000   -5.99451
201280.0000   -5.78273
201320.0000   -6.09993
201360.0000   -5.76823
201400.0000   -6.25063
201440.0000   -5.97862
201480.0000   -5.47317
201520.0000   -6.51328
201560.0000   -5.35463
201600.0000   -5.61175
201640.0000   -6.15759
201680.0000   -4.82006
201720.0000   -5.37950
201760.0000   -5.47493
201800.0000   -6.01520
201840.0000   -6.68391
201880.0000   -5.50046
201920.0000   -4.59479
201960.0000   -5.50086
202000.0000   -5.58904
202040.0000   -6.21166
202080.0000   -5.00481
202120.0000   -5.41747
202160.0000   -4.67883
202200.0000   -5.53934
202240.0000   -5.30319
202280.0000   -5.01324
202320.0000   -5.06046
202360.0000   -5.46127
202400.0000   -5.47797
202440.0000   -4.93744
202480.0000   -5.68508
202520.0000   -5.78954
202560.0000   -5.40290
202600.0000   -5.73153
202640.0000   -5.26812
202680.0000   -5.65940
202720.0000   -6.17474
202760.0000   -4.99441
202800.0000   -6.18893
202840.0000   -5.05032
202880.0000   -5.68480
202920.0000   -6.18223
202960.0000   -5.59654
203000.0000   -5.24284
203040.0000   -4.82286
203080.0000   -5.33689
203120.0000   -5.16085
203160.0000   -3.96411
203200.0000   -4.39406
203240.0000   -5.40528
203280.0000   -3.81314
203320.0000   -4.71868
203360.0000   -5.47809
203400.0000   -4.94493
203440.0000   -4.95585
203480.0000   -4.22534
203520.0000   -5.44352
203560.0000   -4.87467
203600.0000   -5.27102
203640.0000   -4.35904
203680.0000   -4.46684
203720.0000   -5.05027
203760.0000   -5.14838
203800.0000   -4.76510
203840.0000   -5.49025
203880.0000   -5.15783
203920.0000   -4.59334
203960.0000   -4.64393
204000.0000   -4.77683
204040.0000   -5.84595
204080.0000   -4.35889
204120.0000   -4.59609
204160.0000   -5.77818
204200.0000   -5.18226
204240.0000   -5.46969
204280.0000   -5.20430
204320.0000   -5.91723
204360.0000   -5.50777
204400.0000   -5.26411
204440.0000   -5.55384
204480.0000   -5.67930
204520.0000   -5.80458
204560.0000   -5.87830
204600.0000   -6.40195
204640.0000   -5.96910
204680.0000   -5.42184
204720.0000   -4.65818
204760.0000   -5.53233
204800.0000   -5.83183
204840.0000   -4.49695
204880.0000   -4.51785
204920.0000   -5.15823
204960.0000   -4.81431
205000.0000   -5.34341
205040.0000   -5.46033
205080.0000   -6.17614
205120.0000   -5.42948
205160.0000   -5.96577
205200.0000   -5.82233
205240.0000   -5.16877
205280.0000   -6.29209
205320.0000   -4.40754
205360.0000   -5.24455
205400.0000   -5.04527
205440.0000   -5.83552
205480.0000   -4.72069
205520.0000   -5.33855
205560.0000   -4.86421
205600.0000   -5.05349
205640.0000   -5.86501
205680.0000   -5.85139
205720.0000   -4.18856
205760.0000   -5.45461
205800.0000   -4.53062
205840.0000   -5.21544
205880.0000   -5.55793
205920.0000   -4.55897
205960.0000   -4.51651
206000.0000   -5.89489
206040.0000   -6.08593
206080.0000   -6.13170
206120.0000   -5.48380
206160.0000   -6.93467
206200.0000   -6.14867
206240.0000   -6.02329
206280.0000   -5.44011
206320.0000   -5.18163
206360.0000   -5.31586
206400.0000   -5.49367
206440.0000   -5.67663
206480.0000   -5.10844
206520.0000   -5.43926
206560.0000   -5.20307
206600.0000   -5.42269
206640.0000   -5.00428
206680.0000   -6.24674
206720.0000   -6.45538
206760.0000   -6.34656
206800.0000   -5.90890
206840.0000   -5.36609
206880.0000   -6.12254
206920.0000   -6.38053
206960.0000   -6.57245
207000.0000   -6.55982
207040.0000   -6.54228
207080.0000   -5.90200
207120.0000   -5.02011
207160.0000   -5.21862
207200.0000   -5.57904
207240.0000   -5.13424
207280.0000   -5.61631
207320.0000   -5.44647
207360.0000   -4.78314
207400.0000   -5.16996
207440.0000   -5.05663
207480.0000   -5.34117
207520.0000   -5.88355
207560.0000   -4.18977
207600.0000   -5.44938
207640.0000   -6.51582
207680.0000   -5.29095
207720.0000   -5.74936
207760.0000   -5.96105
207800.0000   -5.55906
207840.0000   -4.72891
207880.0000   -5.28097
207920.0000   -4.94972
207960.0000   -5.38289
208000.0000   -5.95568
208040.0000   -6.15086
208080.0000   -5.86130
208120.0000   -5.49803
208160.0000   -5.61138
208200.0000   -5.50645
208240.0000   -6.64871
208280.0000   -5.76827
208320.0000   -5.87957
208360.0000   -6.16303
208400.0000   -6.08281
208440.0000   -5.96519
208480.0000   -5.35364
208520.0000   -5.16795
208560.0000   -5.04414
208600.0000   -5.63861
208640.0000   -6.16153
208680.0000   -6.51812
208720.0000   -5.70583
208760.0000   -5.92256
208800.0000   -5.84493
208840.0000   -6.54159
208880.0000   -5.66854
208920.0000   -5.53515
208960.0000   -5.64290
209000.0000   -5.19328
209040.0000   -5.29732
209080.0000   -5.30922
209120.0000   -4.55823
209160.0000   -4.82288
209200.0000   -5.54727
209240.0000   -5.99269
209280.0000   -6.23014
209320.0000   -5.49820
209360.0000   -6.21294
209400.0000   -5.94447
209440.0000   -6.15858
209480.0000   -6.22429
209520.0000   -6.48906
209560.0000   -6.44728
209600.0000   -6.67620
209640.0000   -6.70013
209680.0000   -5.49750
209720.0000   -5.25535
209760.0000   -6.40270
209800.0000   -6.75472
209840.0000   -6.79252
209880.0000   -6.51469
209920.0000   -5.48330
209960.0000   -5.55102
210000.0000   -6.05543
210040.0000   -5.87649
210080.0000   -6.84906
210120.0000   -6.40809
210160.0000   -6.51139
210200.0000   -6.18541
210240.0000   -6.83398
210280.0000   -6.54998
210320.0000   -6.70376
210360.0000   -5.84812
210400.0000   -5.82779
210440.0000   -5.36680
210480.0000   -5.40480
210520.0000   -5.37531
210560.0000   -5.60751
210600.0000   -5.46165
210640.0000   -5.08832
210680.0000   -5.58739
210720.0000   -5.87639
210760.0000   -5.84350
210800.0000   -6.06027
210840.0000   -6.04307
210880.0000   -5.77572
210920.0000   -5.92267
210960.0000   -6.42257
211000.0000   -6.26775
211040.0000   -6.04107
211080.0000   -7.04222
211120.0000   -7.32635
211160.0000   -7.13689
211200.0000   -6.15940
211240.0000   -6.08317
211280.0000   -5.49334
211320.0000   -5.69649
211360.0000   -5.50337
211400.0000   -5.81136
211440.0000   -5.31331
211480.0000   -5.90311
211520.0000   -5.84803
211560.0000   -5.90530
211600.0000   -5.98901
211640.0000   -6.11682
211680.0000   -6.07392
211720.0000   -5.65915
211760.0000   -4.94332
211800.0000   -5.42417
211840.0000   -5.11659
211880.0000   -4.92229
211920.0000   -5.57717
211960.0000   -5.26438
212000.0000   -5.83941
212040.0000   -6.13935
212080.0000   -5.64223
212120.0000   -5.28647
212160.0000   -5.23418
212200.0000   -5.23020
212240.0000   -5.10929
212280.0000   -6.13059
212320.0000   -5.27934
212360.0000   -6.41533
212400.0000   -6.56629
212440.0000   -6.54435
212480.0000   -6.69971
212520.0000   -6.84444
212560.0000   -6.58932
212600.0000   -5.43291
212640.0000   -6.32466
212680.0000   -5.78113
212720.0000   -5.70088
212760.0000   -5.75820
212800.0000   -5.72866
212840.0000   -5.36941
212880.0000   -5.31654
212920.0000   -5.83716
212960.0000   -5.88038
213000.0000   -6.05491
213040.0000   -5.09809
213080.0000   -5.57023
213120.0000   -5.83166
213160.0000   -5.82756
213200.0000   -5.51216
213240.0000   -5.66936
213280.0000   -5.73405
213320.0000   -4.57160
213360.0000   -5.68911
213400.0000   -5.35620
213440.0000   -5.21887
213480.0000   -6.46710
213520.0000   -6.62542
213560.0000   -5.68809
213600.0000   -5.86822
213640.0000   -5.60740
213680.0000   -5.09552
213720.0000   -6.28099
213760.0000   -5.73876
213800.0000   -5.79912
213840.0000   -6.11703
213880.0000   -5.89306
213920.0000   -7.27647
213960.0000   -5.53377
214000.0000   -6.30746
214040.0000   -6.22157
214080.0000   -5.64392
214120.0000   -7.05654
214160.0000   -6.64436
214200.0000   -6.58529
214240.0000   -6.57481
214280.0000   -5.67330
214320.0000   -5.97752
214360.0000   -5.34974
214400.0000   -6.27262
214440.0000   -6.17529
214480.0000   -6.83107
214520.0000   -5.12113
214560.0000   -6.20224
214600.0000   -5.22100
214640.0000   -5.10701
214680.0000   -5.32731
214720.0000   -4.78742
214760.0000   -5.93711
214800.0000   -6.07353
214840.0000   -5.08986
214880.0000   -5.35143
214920.0000   -5.42721
214960.0000   -5.11778
215000.0000   -5.48932
215040.0000   -5.01619
215080.0000   -5.50793
215120.0000   -4.81396
215160.0000   -5.96806
215200.0000   -5.36498
215240.0000   -5.22302
215280.0000   -5.64023
215320.0000   -6.25305
215360.0000   -5.76066
215400.0000   -6.26090
215440.0000   -6.08455
215480.0000   -4.76475
215520.0000   -4.78889
215560.0000   -4.99722
215600.0000   -5.54177
215640.0000   -6.27127
215680.0000   -6.15461
215720.0000   -5.50694
215760.0000   -5.79990
215800.0000   -5.47149
215840.0000   -6.07525
215880.0000   -6.13417
215920.0000   -5.50388
215960.0000   -6.56409
216000.0000   -5.72529
216040.0000   -5.26108
216080.0000   -5.95443
216120.0000   -4.32926
216160.0000   -4.69947
216200.0000   -4.57544
216240.0000   -4.93131
216280.0000   -4.67609
216320.0000   -5.38389
216360.0000   -5.20320
216400.0000   -5.23511
216440.0000   -4.07560
216480.0000   -4.70090
216520.0000   -5.12354
216560.0000   -4.25851
216600.0000   -4.72322
216640.0000   -4.96983
216680.0000   -4.42277
216720.0000   -5.34638
216760.0000   -4.82244
216800.0000   -4.97201
216840.0000   -6.06497
216880.0000   -5.45442
216920.0000   -4.33147
216960.0000   -4.88445
217000.0000   -5.19328
217040.0000   -4.72005
217080.0000   -4.13501
217120.0000   -5.46016
217160.0000   -5.29205
217200.0000   -4.54548
217240.0000   -5.70338
217280.0000   -5.76549
217320.0000   -5.64413
217360.0000   -5.09344
217400.0000   -5.57175
217440.0000   -5.28148
217480.0000   -4.99479
217520.0000   -6.23501
217560.0000   -5.36486
217600.0000   -4.77781
217640.0000   -5.13149
217680.0000   -4.97159
217720.0000   -6.00184
217760.0000   -5.23103
217800.0000   -5.54870
217840.0000   -3.83364
217880.0000   -4.72713
217920.0000   -4.71475
217960.0000   -4.38279
218000.0000   -4.50483
218040.0000   -4.87710
218080.0000   -4.17746
218120.0000   -3.97197
218160.0000   -3.42518
218200.0000   -4.18309
218240.0000   -4.27701
218280.0000   -4.24291
218320.0000   -5.28940
218360.0000   -4.12882
218400.0000   -4.54000
218440.0000   -3.93395
218480.0000   -3.99650
218520.0000   -4.69593
218560.0000   -4.62409
218600.0000   -3.72860
218640.0000   -3.96563
218680.0000   -5.58804
218720.0000   -5.04989
218760.0000   -4.02004
218800.0000   -4.64836
218840.0000   -4.72549
218880.0000   -4.25315
218920.0000   -4.01926
218960.0000   -4.49805
219000.0000   -4.95509
219040.0000   -4.89897
219080.0000   -4.13182
219120.0000   -4.89441
219160.0000   -5.66559
219200.0000   -4.58639
219240.0000   -4.39137
219280.0000   -5.03538
219320.0000   -4.77027
219360.0000   -3.58040
219400.0000   -3.73013
219440.0000   -3.87297
219480.0000   -4.10186
219520.0000   -3.36194
219560.0000   -3.81626
219600.0000   -5.25476
219640.0000   -5.36116
219680.0000   -5.05613
219720.0000   -4.62367
219760.0000   -4.95234
219800.0000   -4.73069
219840.0000   -5.71211
219880.0000   -5.94117
219920.0000   -4.66290
219960.0000   -5.70184
220000.0000   -5.72758
220040.0000   -4.58215
220080.0000   -5.59178
220120.0000   -6.26318
220160.0000   -5.71925
220200.0000   -6.35239
220240.0000   -5.43195
220280.0000   -5.65831
220320.0000   -6.06687
220360.0000   -5.24100
220400.0000   -5.18517
220440.0000   -5.15589
220480.0000   -6.01606
220520.0000   -6.00841
220560.0000   -5.84580
220600.0000   -5.60251
220640.0000   -5.94805
220680.0000   -6.16212
220720.0000   -5.11281
220760.0000   -5.02727
220800.0000   -5.63729
220840.0000   -5.33906
220880.0000   -5.06727
220920.0000   -4.94298
220960.0000   -4.45281
221000.0000   -5.73798
221040.0000   -5.13023
221080.0000   -4.88797
221120.0000   -4.69855
221160.0000   -4.99679
221200.0000   -3.85844
221240.0000   -4.93947
221280.0000   -5.20126
221320.0000   -5.22563
221360.0000   -4.54288
221400.0000   -5.59888
221440.0000   -5.59768
221480.0000   -5.00661
221520.0000   -5.15442
221560.0000   -5.23411
221600.0000   -5.27331
221640.0000   -5.78057
221680.0000   -4.63728
221720.0000   -4.32359
221760.0000   -5.15722
221800.0000   -6.55706
221840.0000   -5.01268
221880.0000   -4.31362
221920.0000   -4.96740
221960.0000   -4.73393
222000.0000   -4.78569
222040.0000   -3.96009
222080.0000   -4.34927
222120.0000   -4.55057
222160.0000   -5.11874
222200.0000   -4.72391
222240.0000   -3.97731
222280.0000   -4.59550
222320.0000   -4.96426
222360.0000   -5.32477
222400.0000   -4.75112
222440.0000   -4.97377
222480.0000   -4.84676
222520.0000   -4.58865
222560.0000   -4.98650
222600.0000   -5.20480
222640.0000   -5.02999
222680.0000   -5.06988
222720.0000   -5.47623
222760.0000   -4.72008
222800.0000   -4.38378
222840.0000   -4.91705
222880.0000   -5.45002
222920.0000   -5.19546
222960.0000   -5.61806
223000.0000   -5.43713
223040.0000   -6.34960
223080.0000   -4.90662
223120.0000   -5.04255
223160.0000   -5.30805
223200.0000   -5.07174
223240.0000   -4.49054
223280.0000   -5.92429
223320.0000   -5.13439
223360.0000   -4.79093
223400.0000   -4.76112
223440.0000   -4.38287
223480.0000   -4.12450
223520.0000   -4.93589
223560.0000   -4.23727
223600.0000   -4.28372
223640.0000   -4.97874
223680.0000   -5.67996
223720.0000   -5.06387
223760.0000   -6.02285
223800.0000   -5.82450
223840.0000   -4.81929
223880.0000   -5.75507
223920.0000   -5.89664
223960.0000   -6.13226
224000.0000   -5.69118
224040.0000   -4.51726
224080.0000   -5.32621
224120.0000   -5.51546
224160.0000   -4.63183
224200.0000   -4.91685
224240.0000   -5.01486
224280.0000   -4.67283
224320.0000   -3.78191
224360.0000   -4.62804
224400.0000   -5.69662
224440.0000   -5.15951
224480.0000   -5.69485
224520.0000   -4.25127
224560.0000   -3.69233
224600.0000   -4.30240
224640.0000   -3.73836
224680.0000   -4.89388
224720.0000   -3.86515
224760.0000   -5.49951
224800.0000   -5.49680
224840.0000   -5.48204
224880.0000   -5.68048
224920.0000   -6.18611
224960.0000   -5.63576
225000.0000   -5.99851
225040.0000   -6.18065
225080.0000   -6.11543
225120.0000   -6.02629
225160.0000   -5.81905
225200.0000   -5.90679
225240.0000   -5.63294
225280.0000   -6.09291
225320.0000   -5.97319
225360.0000   -6.76581
225400.0000   -5.33507
225440.0000   -5.74827
225480.0000   -5.78553
225520.0000   -6.46684
225560.0000   -6.72945
225600.0000   -6.16926
225640.0000   -6.28092
225680.0000   -5.44760
225720.0000   -5.07470
225760.0000   -5.68262
225800.0000   -6.29591
225840.0000   -6.29934
225880.0000   -5.71831
225920.0000   -6.67722
225960.0000   -5.04255
226000.0000   -5.56312
226040.0000   -6.35903
226080.0000   -7.12511
226120.0000   -6.05283
226160.0000   -5.57300
226200.0000   -5.28951
226240.0000   -6.03906
226280.0000   -5.01401
226320.0000   -6.06874
226360.0000   -5.95253
226400.0000   -5.66374
226440.0000   -5.39323
226480.0000   -4.88606
226520.0000   -6.04198
226560.0000   -5.80831
226600.0000   -5.88302
226640.0000   -5.42271
226680.0000   -5.90296
226720.0000   -5.26346
226760.0000   -5.87053
226800.0000   -6.18576
226840.0000   -5.56567
226880.0000   -5.65516
226920.0000   -6.13753
226960.0000   -5.28873
227000.0000   -4.78934
227040.0000   -4.51916
227080.0000   -6.32451
227120.0000   -6.04620
227160.0000   -5.56253
227200.0000   -5.65737
227240.0000   -5.56391
227280.0000   -5.71314
227320.0000   -5.28805
227360.0000   -4.95449
227400.0000   -5.70595
227440.0000   -5.29090
227480.0000   -5.60209
227520.0000   -5.53145
227560.0000   -6.02599
227600.0000   -5.47558
227640.0000   -4.96768
227680.0000   -5.04052
227720.0000   -5.11550
227760.0000   -4.97977
227800.0000   -5.31764
227840.0000   -4.57611
227880.0000   -4.41892
227920.0000   -4.11044
227960.0000   -4.38361
228000.0000   -4.45991
228040.0000   -4.30890
228080.0000   -4.93709
228120.0000   -5.39189
228160.0000   -5.54181
228200.0000   -4.58686
228240.0000   -5.34671
228280.0000   -5.81443
228320.0000   -6.18351
228360.0000   -6.50398
228400.0000   -5.86130
228440.0000   -5.88074
228480.0000   -5.48336
228520.0000   -4.84068
228560.0000   -5.92887
228600.0000   -5.73079
228640.0000   -5.48255
228680.0000   -5.41437
228720.0000   -5.79368
228760.0000   -5.15446
228800.0000   -5.22336
228840.0000   -5.21012
228880.0000   -5.30651
228920.0000   -4.74618
228960.0000   -3.97587
229000.0000   -5.52403
229040.0000   -6.15701
229080.0000   -5.61174
229120.0000   -6.53613
229160.0000   -5.46892
229200.0000   -5.59685
229240.0000   -5.04443
229280.0000   -4.68772
229320.0000   -4.68811
229360.0000   -5.47220
229400.0000   -5.26605
229440.0000   -5.71927
229480.0000   -5.82991
229520.0000   -6.21190
229560.0000   -5.38076
229600.0000   -4.74689
229640.0000   -5.25239
229680.0000   -5.16316
229720.0000   -5.80346
229760.0000   -6.35425
229800.0000   -5.47836
229840.0000   -5.94752
229880.0000   -6.03119
229920.0000   -6.02563
229960.0000   -6.22960
230000.0000   -6.77729
230040.0000   -6.03970
230080.0000   -6.36567
230120.0000   -5.34086
230160.0000   -5.22212
230200.0000   -4.87094
230240.0000   -4.60867
230280.0000   -4.98035
230320.0000   -6.04100
230360.0000   -5.58499
230400.0000   -4.99636
230440.0000   -5.77204
230480.0000   -5.25717
230520.0000   -5.62110
230560.0000   -5.05445
230600.0000   -5.99279
230640.0000   -5.73757
230680.0000   -5.90419
230720.0000   -5.57446
230760.0000   -6.01654
230800.0000   -5.47560
230840.0000   -4.79992
230880.0000   -5.00196
230920.0000   -5.37620
230960.0000   -5.02285
231000.0000   -5.57658
231040.0000   -5.53161
231080.0000   -5.39382
231120.0000   -5.59785
231160.0000   -5.79149
231200.0000   -5.04884
231240.0000   -5.33991
231280.0000   -6.68977
231320.0000   -6.03799
231360.0000   -5.31892
231400.0000   -6.10303
231440.0000   -5.68474
231480.0000   -5.79991
231520.0000   -5.14952
231560.0000   -5.70256
231600.0000   -5.42905
231640.0000   -4.97023
231680.0000   -4.68342
231720.0000   -5.57458
231760.0000   -5.31770
231800.0000   -5.52091
231840.0000   -6.56392
231880.0000   -6.03716
231920.0000   -5.96282
231960.0000   -5.92343
232000.0000   -6.18966
232040.0000   -5.69637
232080.0000   -5.03217
232120.0000   -5.08851
232160.0000   -5.04740
232200.0000   -5.20405
232240.0000   -5.81224
232280.0000   -6.17868
232320.0000   -5.80652
232360.0000   -5.33454
232400.0000   -4.75120
232440.0000   -4.59478
232480.0000   -5.82677
232520.0000   -5.58705
232560.0000   -5.82583
232600.0000   -5.66235
232640.0000   -5.45867
232680.0000   -5.31203
232720.0000   -6.07694
232760.0000   -5.50383
232800.0000   -4.90387
232840.0000   -5.98982
232880.0000   -5.20831
232920.0000   -6.04054
232960.0000   -7.23295
233000.0000   -6.69108
233040.0000   -6.83105
233080.0000   -5.57165
233120.0000   -5.29271
233160.0000   -6.60871
233200.0000   -6.49912
233240.0000   -5.63901
233280.0000   -5.95603
233320.0000   -4.95123
233360.0000   -5.75619
233400.0000   -5.39156
233440.0000   -6.06664
233480.0000   -5.43512
233520.0000   -4.84632
233560.0000   -5.03901
233600.0000   -5.53887
233640.0000   -4.63908
233680.0000   -5.83668
233720.0000   -5.65663
233760.0000   -6.08015
233800.0000   -6.22448
233840.0000   -6.08079
233880.0000   -5.56392
233920.0000   -6.02322
233960.0000   -5.87977
234000.0000   -5.36373
234040.0000   -4.46277
234080.0000   -4.80523
234120.0000   -3.60624
234160.0000   -5.31353
234200.0000   -5.83695
234240.0000   -5.77987
234280.0000   -5.52893
234320.0000   -5.47791
234360.0000   -5.54375
234400.0000   -5.84207
234440.0000   -5.81776
234480.0000   -5.21627
234520.0000   -4.56418
234560.0000   -4.85051
234600.0000   -4.50188
234640.0000   -5.32209
234680.0000   -5.39075
234720.0000   -5.20527
234760.0000   -5.09913
234800.0000   -5.60151
234840.0000   -5.82923
234880.0000   -4.74292
234920.0000   -5.17691
234960.0000   -5.11946
235000.0000   -5.20674
235040.0000   -5.68604
235080.0000   -4.90244
235120.0000   -6.72751
235160.0000   -6.33547
235200.0000   -5.74739
235240.0000   -4.74247
235280.0000   -6.13088
235320.0000   -6.19334
235360.0000   -5.45274
235400.0000   -5.39635
235440.0000   -5.75863
235480.0000   -5.15124
235520.0000   -4.15039
235560.0000   -5.08732
235600.0000   -5.49770
235640.0000   -4.84751
235680.0000   -5.89680
235720.0000   -5.18090
235760.0000   -4.65606
235800.0000   -5.95373
235840.0000   -6.07402
235880.0000   -5.66739
235920.0000   -5.82270
235960.0000   -4.97382
236000.0000   -5.62434
236040.0000   -5.47254
236080.0000   -4.56367
236120.0000   -4.79122
236160.0000   -4.32768
236200.0000   -5.01648
236240.0000   -4.62350
236280.0000   -5.69168
236320.0000   -5.27265
236360.0000   -5.85862
236400.0000   -4.95843
236440.0000   -5.09857
236480.0000   -5.39681
236520.0000   -4.76119
236560.0000   -5.19813
236600.0000   -4.40807
236640.0000   -4.19202
236680.0000   -4.57202
236720.0000   -4.59168
236760.0000   -4.13091
236800.0000   -5.63789
236840.0000   -5.17998
236880.0000   -5.32298
236920.0000   -4.65433
236960.0000   -3.77671
237000.0000   -5.25911
237040.0000   -5.20857
237080.0000   -5.20507
237120.0000   -4.92743
237160.0000   -5.02591
237200.0000   -4.97459
237240.0000   -4.68099
237280.0000   -4.97645
237320.0000   -5.61628
237360.0000   -5.58660
237400.0000   -4.29783
237440.0000   -4.88922
237480.0000   -4.54701
237520.0000   -5.12063
237560.0000   -4.42002
237600.0000   -5.52786
237640.0000   -4.73240
237680.0000   -5.08488
237720.0000   -4.87751
237760.0000   -5.33023
237800.0000   -5.57358
237840.0000   -4.81465
237880.0000   -5.12776
237920.0000   -5.83604
237960.0000   -4.99546
238000.0000   -6.50507
238040.0000   -6.72632
238080.0000   -4.90298
238120.0000   -6.24817
238160.0000   -5.49966
238200.0000   -5.65692
238240.0000   -6.07427
238280.0000   -5.54317
238320.0000   -5.71485
238360.0000   -6.19763
238400.0000   -5.85991
238440.0000   -6.09698
238480.0000   -6.23956
238520.0000   -6.36780
238560.0000   -5.91547
238600.0000   -5.39274
238640.0000   -6.71387
238680.0000   -6.26129
238720.0000   -6.55369
238760.0000   -6.14236
238800.0000   -5.70610
238840.0000   -6.04298
238880.0000   -5.95307
238920.0000   -5.32819
238960.0000   -6.40407
239000.0000   -6.61222
239040.0000   -5.57014
239080.0000   -6.60088
239120.0000   -5.91854
239160.0000   -4.61873
239200.0000   -4.90885
239240.0000   -4.88451
239280.0000   -5.17310
239320.0000   -4.93713
239360.0000   -5.14823
239400.0000   -4.92807
239440.0000   -4.65909
239480.0000   -5.31121
239520.0000   -4.25439
239560.0000   -6.03703
239600.0000   -5.41950
239640.0000   -5.68049
239680.0000   -5.09676
239720.0000   -5.51497
239760.0000   -5.33986
239800.0000   -5.17150
239840.0000   -4.67265
239880.0000   -5.92580
239920.0000   -4.81513
239960.0000   -4.63507
240000.0000   -4.65447
240040.0000   -5.48730
240080.0000   -4.50422
240120.0000   -4.57160
240160.0000   -5.07348
240200.0000   -5.11625
240240.0000   -5.09504
240280.0000   -5.30572
240320.0000   -5.16513
240360.0000   -5.02963
240400.0000   -5.38837
240440.0000   -4.45204
240480.0000   -5.13080
240520.0000   -4.07332
240560.0000   -4.71517
240600.0000   -5.56706
240640.0000   -4.83005
240680.0000   -5.35968
240720.0000   -5.16490
240760.0000   -5.36663
240800.0000   -4.69465
240840.0000   -4.86425
240880.0000   -4.96266
240920.0000   -5.73557
240960.0000   -4.12685
241000.0000   -4.29823
241040.0000   -4.97531
241080.0000   -5.47809
241120.0000   -4.82410
241160.0000   -4.99159
241200.0000   -5.34229
241240.0000   -3.90042
241280.0000   -4.97097
241320.0000   -5.05704
241360.0000   -5.62437
241400.0000   -4.67772
241440.0000   -4.64254
241480.0000   -4.42399
241520.0000   -5.35568
241560.0000   -4.38342
241600.0000   -4.20259
241640.0000   -5.31174
241680.0000   -4.47776
241720.0000   -5.21703
241760.0000   -5.22983
241800.0000   -4.96726
241840.0000   -3.96764
241880.0000   -4.82238
241920.0000   -4.03292
241960.0000   -5.04218
242000.0000   -4.69305
242040.0000   -4.93410
242080.0000   -4.70382
242120.0000   -4.05765
242160.0000   -4.17513
242200.0000   -3.39652
242240.0000   -3.72070
242280.0000   -4.72914
242320.0000   -4.28493
242360.0000   -4.45427
242400.0000   -4.64532
242440.0000   -4.41878
242480.0000   -3.88363
242520.0000   -4.97687
242560.0000   -3.98323
242600.0000   -3.54541
242640.0000   -3.71212
242680.0000   -3.72647
242720.0000   -4.25007
242760.0000   -4.80679
242800.0000   -3.93787
242840.0000   -3.97984
242880.0000   -4.91181
242920.0000   -4.38078
242960.0000   -5.06719
243000.0000   -5.41631
243040.0000   -5.12194
243080.0000   -4.10651
243120.0000   -4.94487
243160.0000   -4.06403
243200.0000   -5.50445
243240.0000   -4.14057
243280.0000   -4.76599
243320.0000   -5.03192
243360.0000   -5.24927
243400.0000   -4.54308
243440.0000   -5.19080
243480.0000   -4.62612
243520.0000   -4.76545
243560.0000   -5.77113
243600.0000   -4.72563
243640.0000   -4.45228
243680.0000   -4.07689
243720.0000   -4.28148
243760.0000   -4.68834
243800.0000   -4.33576
243840.0000   -5.06522
243880.0000   -5.07899
243920.0000   -5.32526
243960.0000   -4.71312
244000.0000   -3.81916
244040.0000   -4.41522
244080.0000   -4.18281
244120.0000   -4.16305
244160.0000   -4.52013
244200.0000   -4.72277
244240.0000   -4.43298
244280.0000   -4.32991
244320.0000   -4.42025
244360.0000   -5.08888
244400.0000   -4.53696
244440.0000   -5.31713
244480.0000   -4.72558
244520.0000   -4.48190
244560.0000   -4.41695
244600.0000   -5.06024
244640.0000   -4.03490
244680.0000   -4.73699
244720.0000   -5.28025
244760.0000   -4.71369
244800.0000   -5.70431
244840.0000   -4.31577
244880.0000   -4.63430
244920.0000   -4.70046
244960.0000   -4.33695
245000.0000   -4.78825
245040.0000   -4.32485
245080.0000   -4.06578
245120.0000   -4.98421
245160.0000   -4.74050
245200.0000   -4.72188
245240.0000   -5.48763
245280.0000   -6.41668
245320.0000   -4.06468
245360.0000   -5.32506
245400.0000   -4.38686
245440.0000   -5.11098
245480.0000   -4.24477
245520.0000   -4.77258
245560.0000   -4.78192
245600.0000   -4.82230
245640.0000   -4.55497
245680.0000   -4.63505
245720.0000   -3.58127
245760.0000   -4.89091
245800.0000   -4.39332
245840.0000   -4.92284
245880.0000   -4.02986
245920.0000   -3.88460
245960.0000   -3.93730
246000.0000   -3.92053
246040.0000   -4.21433
246080.0000   -3.55375
246120.0000   -3.50364
246160.0000   -4.35838
246200.0000   -4.46674
246240.0000   -4.14639
246280.0000   -4.39996
246320.0000   -4.07819
246360.0000   -5.02430
246400.0000   -4.56560
246440.0000   -3.99678
246480.0000   -4.24775
246520.0000   -4.15628
246560.0000   -4.99862
246600.0000   -3.62576
246640.0000   -4.21067
246680.0000   -4.19867
246720.0000   -4.37777
246760.0000   -5.54495
246800.0000   -4.07593
246840.0000   -4.55540
246880.0000   -4.25110
246920.0000   -4.07953
246960.0000   -3.44529
247000.0000   -4.52578
247040.0000   -4.43677
247080.0000   -3.62191
247120.0000   -3.97761
247160.0000   -4.59111
247200.0000   -4.55300
247240.0000   -4.31988
247280.0000   -3.69172
247320.0000   -5.04992
247360.0000   -5.55231
247400.0000   -5.13525
247440.0000   -4.68913
247480.0000   -4.69603
247520.0000   -4.78230
247560.0000   -3.85155
247600.0000   -4.05248
247640.0000   -4.42208
247680.0000   -3.79829
247720.0000   -4.07791
247760.0000   -4.70699
247800.0000   -4.02528
247840.0000   -4.72389
247880.0000   -4.34672
247920.0000   -4.58161
247960.0000   -4.49729
248000.0000   -5.01411
248040.0000   -5.55091
248080.0000   -5.56779
248120.0000   -4.42742
248160.0000   -4.83200
248200.0000   -3.97397
248240.0000   -5.18504
248280.0000   -5.01733
248320.0000   -4.99335
248360.0000   -6.17590
248400.0000   -5.37690
248440.0000   -5.14577
248480.0000   -5.56330
248520.0000   -5.25828
248560.0000   -5.30313
248600.0000   -4.69596
248640.0000   -4.65186
248680.0000   -3.93527
248720.0000   -4.66565
248760.0000   -4.57723
248800.0000   -4.41652
248840.0000   -4.35211
248880.0000   -4.01148
248920.0000   -3.97805
248960.0000   -4.34807
249000.0000   -4.04527
249040.0000   -4.86328
249080.0000   -5.31694
249120.0000   -4.79024
249160.0000   -5.00531
249200.0000   -5.08304
249240.0000   -5.08842
249280.0000   -4.33808
249320.0000   -3.94861
249360.0000   -4.70088
249400.0000   -5.56783
249440.0000   -5.87801
249480.0000   -5.21317
249520.0000   -5.06779
249560.0000   -5.52362
249600.0000   -5.41446
249640.0000   -5.75712
249680.0000   -5.37293
249720.0000   -5.54290
249760.0000   -5.94129
249800.0000   -5.47598
249840.0000   -5.80957
249880.0000   -5.15136
249920.0000   -5.72762
249960.0000   -6.09374
250000.0000   -5.99411
250040.0000   -6.46526
250080.0000   -6.09298
250120.0000   -5.36860
250160.0000   -6.01403
250200.0000   -5.46110
250240.0000   -5.04142
250280.0000   -5.12422
250320.0000   -5.33178
250360.0000   -4.90342
250400.0000   -4.53703
250440.0000   -5.14303
250480.0000   -5.79793
250520.0000   -5.48536
250560.0000   -4.15289
250600.0000   -5.22493
250640.0000   -4.79225
250680.0000   -5.94301
250720.0000   -4.83093
250760.0000   -6.42555
250800.0000   -5.89011
250840.0000   -6.46036
250880.0000   -5.44689
250920.0000   -5.57497
250960.0000   -5.37843
251000.0000   -5.89080
251040.0000   -5.60536
251080.0000   -5.27102
251120.0000   -4.75000
251160.0000   -5.09110
251200.0000   -6.01773
251240.0000   -5.98626
251280.0000   -4.02154
251320.0000   -4.28586
251360.0000   -4.44805
251400.0000   -5.21796
251440.0000   -5.06387
251480.0000   -5.82471
251520.0000   -5.50530
251560.0000   -4.84207
251600.0000   -4.96785
251640.0000   -5.21055
251680.0000   -5.42026
251720.0000   -5.35636
251760.0000   -5.25914
251800.0000   -5.46043
251840.0000   -4.92099
251880.0000   -4.39043
251920.0000   -4.80807
251960.0000   -5.80206
252000.0000   -5.03338
252040.0000   -4.32240
252080.0000   -5.86725
252120.0000   -4.61427
252160.0000   -5.97391
252200.0000   -4.47893
252240.0000   -3.54856
252280.0000   -3.84150
252320.0000   -4.19523
252360.0000   -5.01840
252400.0000   -5.96932
252440.0000   -5.87508
252480.0000   -4.77247
252520.0000   -4.47427
252560.0000   -5.18771
252600.0000   -4.45548
252640.0000   -5.02361
252680.0000   -5.45230
252720.0000   -5.54178
252760.0000   -5.49130
252800.0000   -5.65529
252840.0000   -5.17751
252880.0000   -5.60248
252920.0000   -5.32309
252960.0000   -4.67689
253000.0000   -4.50054
253040.0000   -4.46367
253080.0000   -3.20822
253120.0000   -4.33571
253160.0000   -4.60123
253200.0000   -4.89883
253240.0000   -3.97285
253280.0000   -3.40028
253320.0000   -4.79416
253360.0000   -5.15776
253400.0000   -5.90838
253440.0000   -6.38361
253480.0000   -6.36054
253520.0000   -5.47959
253560.0000   -5.39809
253600.0000   -5.48258
253640.0000   -5.54699
253680.0000   -5.95675
253720.0000   -5.25168
253760.0000   -6.10992
253800.0000   -5.16629
253840.0000   -5.70152
253880.0000   -5.62411
253920.0000   -4.28130
253960.0000   -5.44607
254000.0000   -4.70962
254040.0000   -5.54041
254080.0000   -4.22004
254120.0000   -4.80798
254160.0000   -5.32456
254200.0000   -6.17889
254240.0000   -5.62137
254280.0000   -4.97475
254320.0000   -5.33406
254360.0000   -4.89374
254400.0000   -5.75601
254440.0000   -5.51696
254480.0000   -5.46019
254520.0000   -6.08516
254560.0000   -5.49217
254600.0000   -5.46611
254640.0000   -6.10311
254680.0000   -5.16248
254720.0000   -5.11290
254760.0000   -4.98952
254800.0000   -4.79138
254840.0000   -5.03616
254880.0000   -5.34369
254920.0000   -5.36655
254960.0000   -6.26349
255000.0000   -6.08701
255040.0000   -5.47699
255080.0000   -5.39912
255120.0000   -5.20619
255160.0000   -5.85630
255200.0000   -5.52137
255240.0000   -4.98523
255280.0000   -4.74823
255320.0000   -6.01727
255360.0000   -5.12569
255400.0000   -5.30170
255440.0000   -4.93338
255480.0000   -4.79273
255520.0000   -5.25842
255560.0000   -4.77137
255600.0000   -4.98058
255640.0000   -5.53803
255680.0000   -5.55097
255720.0000   -5.14231
255760.0000   -4.57205
255800.0000   -5.07583
255840.0000   -5.10999
255880.0000   -5.97173
255920.0000   -5.05075
255960.0000   -5.15693
256000.0000   -5.05490
256040.0000   -5.16138
256080.0000   -4.82766
256120.0000   -5.06756
256160.0000   -3.93908
256200.0000   -4.68010
256240.0000   -4.89598
256280.0000   -4.18364
256320.0000   -5.16858
256360.0000   -5.12874
256400.0000   -4.83695
256440.0000   -5.15181
256480.0000   -5.02091
256520.0000   -5.76338
256560.0000   -4.54840
256600.0000   -4.30591
256640.0000   -5.04348
256680.0000   -4.10888
256720.0000   -3.90589
256760.0000   -4.75500
256800.0000   -4.91370
256840.0000   -4.86357
256880.0000   -5.15258
256920.0000   -5.13681
256960.0000   -5.93188
257000.0000   -5.26427
257040.0000   -4.83566
257080.0000   -4.95146
257120.0000   -5.33512
257160.0000   -5.43771
257200.0000   -4.74122
257240.0000   -5.16927
257280.0000   -3.98637
257320.0000   -4.46447
257360.0000   -4.66568
257400.0000   -3.94070
257440.0000   -4.61448
257480.0000   -4.96134
257520.0000   -3.93500
257560.0000   -4.83104
257600.0000   -5.12041
257640.0000   -4.88145
257680.0000   -3.68794
257720.0000   -4.70555
257760.0000   -4.74328
257800.0000   -4.04740
257840.0000   -6.02526
257880.0000   -5.05070
257920.0000   -5.23897
257960.0000   -5.35615
258000.0000   -4.68421
258040.0000   -4.35785
258080.0000   -4.83220
258120.0000   -5.73664
258160.0000   -4.11345
258200.0000   -3.60855
258240.0000   -4.40154
258280.0000   -3.98380
258320.0000   -4.80795
258360.0000   -4.77228
258400.0000   -4.54606
258440.0000   -4.84816
258480.0000   -4.69860
258520.0000   -4.69831
258560.0000   -4.54576
258600.0000   -3.73289
258640.0000   -4.69870
258680.0000   -4.41067
258720.0000   -5.21697
258760.0000   -5.65651
258800.0000   -5.24107
258840.0000   -5.34105
258880.0000   -5.14017
258920.0000   -5.23652
258960.0000   -4.59951
259000.0000   -5.68525
259040.0000   -5.16055
259080.0000   -5.56953
259120.0000   -4.77774
259160.0000   -4.54744
259200.0000   -4.13044
259240.0000   -4.74320
259280.0000   -4.24346
259320.0000   -6.00742
259360.0000   -4.82635
259400.0000   -5.31457
259440.0000   -5.28598
259480.0000   -5.51330
259520.0000   -5.19877
259560.0000   -4.53816
259600.0000   -5.74287
259640.0000   -4.50212
259680.0000   -5.08518
259720.0000   -5.05791
259760.0000   -4.30505
259800.0000   -5.92967
259840.0000   -6.37480
259880.0000   -5.85813
259920.0000   -5.87677
259960.0000   -5.93459
260000.0000   -5.47245
260040.0000   -5.08216
260080.0000   -4.98967
260120.0000   -5.19213
260160.0000   -4.95654
260200.0000   -5.95306
260240.0000   -5.48258
260280.0000   -5.32570
260320.0000   -4.79669
260360.0000   -5.07990
260400.0000   -4.48044
260440.0000   -4.10398
260480.0000   -4.31902
260520.0000   -4.02202
260560.0000   -4.81263
260600.0000   -4.11655
260640.0000   -3.37910
260680.0000   -3.46560
260720.0000   -3.50485
260760.0000   -3.24134
260800.0000   -2.56894
260840.0000   -2.57260
260880.0000   -2.92925
260920.0000   -3.65720
260960.0000   -3.61076
261000.0000   -4.22555
261040.0000   -3.51992
261080.0000   -3.61731
261120.0000   -3.64668
261160.0000   -4.22770
261200.0000   -3.63585
261240.0000   -2.18630
261280.0000   -2.90875
261320.0000   -2.92399
261360.0000   -3.27552
261400.0000   -3.77397
261440.0000   -2.73098
261480.0000   -3.81313
261520.0000   -4.62072
261560.0000   -4.20430
261600.0000   -2.77076
261640.0000   -2.48553
261680.0000   -3.58565
261720.0000   -2.98471
261760.0000   -3.32936
261800.0000   -3.44540
261840.0000   -3.13553
261880.0000   -3.24045
261920.0000   -2.54415
261960.0000   -3.07362
262000.0000   -2.87735
262040.0000   -3.07783
262080.0000   -2.77664
262120.0000   -1.89195
262160.0000   -1.50423
262200.0000   -2.29259
262240.0000   -2.49087
262280.0000   -2.45756
262320.0000   -1.67274
262360.0000   -1.27513
262400.0000   -2.38336
262440.0000   -2.60815
262480.0000   -2.48309
262520.0000   -2.70578
262560.0000   -2.60962
262600.0000   -2.97556
262640.0000   -3.60447
262680.0000   -2.77838
262720.0000   -2.51109
262760.0000   -3.10881
262800.0000   -2.42367
262840.0000   -2.87675
262880.0000   -2.75596
262920.0000   -2.41094
262960.0000   -2.41530
263000.0000   -2.20488
263040.0000   -2.52377
263080.0000   -1.80163
263120.0000   -1.77436
263160.0000   -2.17815
263200.0000   -1.92195
263240.0000   -2.68570
263280.0000   -1.92123
263320.0000   -1.47205
263360.0000   -1.22273
263400.0000   -1.10152
263440.0000   -0.79713
263480.0000   -0.26737
263520.0000   -0.17239
263560.0000   -0.30791
263600.0000   -0.33941
263640.0000    0.04642
263680.0000   -0.76873
263720.0000    0.30355
263760.0000    0.02503
263800.0000    0.72827
263840.0000    0.61081
263880.0000    0.46297
263920.0000   -0.13472
263960.0000   -0.85487
264000.0000    0.31617
264040.0000    0.07780
264080.0000    0.28230
264120.0000    0.57053
264160.0000    0.03344
264200.0000   -0.40709
264240.0000   -0.11060
264280.0000   -0.22089
264320.0000    0.36017
264360.0000    0.65271
264400.0000   -0.06458
264440.0000    0.41082
264480.0000    0.47151
264520.0000    0.71744
264560.0000   -0.14780
264600.0000    0.43230
264640.0000    0.23091
264680.0000    1.09046
264720.0000    0.16485
264760.0000    0.60632
264800.0000    0.59966
264840.0000    0.37607
264880.0000   -0.45425
264920.0000    0.02736
264960.0000    0.35348
265000.0000    0.25978
265040.0000    1.18896
265080.0000    0.47799
265120.0000    0.38424
265160.0000    0.92732
265200.0000   -0.39551
265240.0000    0.12259
265280.0000   -0.77008
265320.0000   -0.66844
265360.0000    0.71753
265400.0000   -0.12498
265440.0000   -0.12136
265480.0000   -0.69080
265520.0000    0.39195
265560.0000   -0.45548
265600.0000    0.40370
265640.0000    0.62462
265680.0000   -0.38600
265720.0000    0.43748
265760.0000    1.29929
265800.0000    0.76420
265840.0000    0.52489
265880.0000    0.41143
265920.0000    0.76141
265960.0000    0.30278
266000.0000    0.30655
266040.0000    0.89630
266080.0000    0.13684
266120.0000    0.00035
266160.0000    1.10934
266200.0000    0.77058
266240.0000    0.21331
266280.0000    0.70060
266320.0000    0.67239
266360.0000    0.24333
266400.0000    1.29374
266440.0000    1.31456
266480.0000    1.74246
266520.0000    1.34963
266560.0000    1.68425
266600.0000    1.25804
266640.0000    0.70464
266680.0000    0.88229
266720.0000    0.86846
266760.0000   -0.35644
266800.0000   -0.21227
266840.0000    1.54505
266880.0000    1.54243
266920.0000   -0.02610
266960.0000    0.41348
267000.0000    0.86104
267040.0000    1.55795
267080.0000    1.76878
267120.0000    0.55185
267160.0000    0.47540
267200.0000    1.16226
267240.0000    1.39298
267280.0000    0.19247
267320.0000    0.24088
267360.0000    0.03602
267400.0000    0.56851
267440.0000    1.02032
267480.0000    1.32950
267520.0000    1.35193
267560.0000    0.66441
267600.0000    1.73050
267640.0000    0.69480
267680.0000    1.86056
267720.0000    2.26330
267760.0000    1.06504
267800.0000    0.68314
267840.0000    0.98098
267880.0000    1.69982
267920.0000   -0.34512
267960.0000    0.44134
268000.0000    0.13339
268040.0000    0.55800
268080.0000    0.61182
268120.0000    0.95845
268160.0000    0.50664
268200.0000    1.50138
268240.0000    1.17698
268280.0000    2.01532
268320.0000    1.59124
268360.0000    0.84428
268400.0000    1.26193
268440.0000    0.89566
268480.0000    1.74370
268520.0000    0.03104
268560.0000   -0.29829
268600.0000   -0.14450
268640.0000    1.00346
268680.0000    1.38953
268720.0000    1.01420
268760.0000    0.71587
268800.0000    1.64575
268840.0000    0.35930
268880.0000    0.60275
268920.0000    0.62087
268960.0000    0.03699
269000.0000    0.28038
269040.0000    1.39008
269080.0000    1.13591
269120.0000    0.98421
269160.0000    1.00822
269200.0000    1.01224
269240.0000    1.36202
269280.0000    0.19741
269320.0000    0.40870
269360.0000    0.02474
269400.0000    0.69703
269440.0000    0.86169
269480.0000    1.04278
269520.0000    0.91582
269560.0000    0.42487
269600.0000   -0.29073
269640.0000    0.02775
269680.0000    0.70267
269720.0000    0.96054
269760.0000    0.26751
269800.0000    1.28184
269840.0000    0.91722
269880.0000    0.73375
269920.0000    0.75335
269960.0000    0.64384
270000.0000    2.09087
270040.0000    0.68916
270080.0000   -0.60725
270120.0000    0.23411
270160.0000    1.18595
270200.0000    0.90350
270240.0000    1.55957
270280.0000    1.23270
270320.0000    1.28973
270360.0000    0.47474
270400.0000    0.91376
270440.0000    1.68362
270480.0000    0.56787
270520.0000    1.22597
270560.0000    1.87258
270600.0000    1.06142
270640.0000    1.50852
270680.0000    1.05955
270720.0000    1.09761
270760.0000    1.40812
270800.0000    0.70790
270840.0000    1.92934
270880.0000    1.50191
270920.0000    1.01909
270960.0000    1.15429
271000.0000    0.52691
271040.0000    1.57262
271080.0000    0.77569
271120.0000    1.98962
271160.0000    2.46366
271200.0000    3.06354
271240.0000    2.35131
271280.0000    2.74868
271320.0000    1.87461
271360.0000    1.95045
271400.0000    1.82089
271440.0000    1.98028
271480.0000    1.64679
271520.0000    2.22875
271560.0000    2.22706
271600.0000    1.42483
271640.0000    0.93531
271680.0000    1.30594
271720.0000    0.95612
271760.0000    1.31637
271800.0000    1.52271
271840.0000    2.01536
271880.0000    1.86650
271920.0000    1.62823
271960.0000    0.79600
272000.0000    1.47489
272040.0000    0.79971
272080.0000    1.85082
272120.0000    1.65869
272160.0000    1.59325
272200.0000    2.11385
272240.0000    1.19352
272280.0000    1.58990
272320.0000    0.97700
272360.0000    0.92914
272400.0000    1.65795
272440.0000    2.11361
272480.0000    1.74382
272520.0000    1.97033
272560.0000    2.27842
272600.0000    1.91474
272640.0000    1.40745
272680.0000    1.81389
272720.0000    2.07634
272760.0000    1.50057
272800.0000    2.20146
272840.0000    1.44351
272880.0000    1.01113
272920.0000    1.32043
272960.0000    1.03789
273000.0000    0.49979
273040.0000    0.01311
273080.0000    0.50287
273120.0000    1.07785
273160.0000    1.66469
273200.0000    0.95715
273240.0000    1.41161
273280.0000    0.77317
273320.0000    1.18576
273360.0000    0.37157
273400.0000    0.17020
273440.0000    0.24898
273480.0000    1.34846
273520.0000    1.77150
273560.0000    2.34901
273600.0000    2.18265
273640.0000    2.33242
273680.0000    0.82209
273720.0000    1.63150
273760.0000    2.32767
273800.0000    0.92311
273840.0000    1.08609
273880.0000    1.24108
273920.0000    1.19833
273960.0000    0.94461
274000.0000    1.02173
274040.0000    1.43402
274080.0000    1.61525
274120.0000    1.37093
274160.0000    0.73954
274200.0000    0.49629
274240.0000    1.22137
274280.0000    0.54252
274320.0000    0.24886
274360.0000    1.75921
274400.0000    1.39369
274440.0000    0.85850
274480.0000    0.89176
274520.0000    1.11681
274560.0000    1.35886
274600.0000    0.62107
274640.0000    0.14661
274680.0000    0.22073
274720.0000    0.57158
274760.0000    2.07874
274800.0000    2.05495
274840.0000    1.02555
274880.0000    0.91346
274920.0000    1.28744
274960.0000    0.92532
275000.0000    0.71649
275040.0000    0.79279
275080.0000    0.12718
275120.0000    1.26937
275160.0000    1.14751
275200.0000    2.49521
275240.0000    3.29481
275280.0000    2.93744
275320.0000    1.55391
275360.0000    2.57710
275400.0000    1.77378
275440.0000    2.06435
275480.0000    1.23701
275520.0000    1.48941
275560.0000    0.54856
275600.0000    1.63806
275640.0000    1.24079
275680.0000    1.96653
275720.0000    1.80541
275760.0000    0.76618
275800.0000    1.61079
275840.0000    0.72553
275880.0000    2.61142
275920.0000    2.54587
275960.0000    2.83533
276000.0000    2.24155
276040.0000    1.82485
276080.0000    1.39136
276120.0000    1.87157
276160.0000    2.03143
276200.0000    2.85836
276240.0000    2.06880
276280.0000    1.75177
276320.0000    1.21384
276360.0000    1.71044
276400.0000    2.47395
276440.0000    2.55447
276480.0000    1.66407
276520.0000    2.41561
276560.0000    2.45394
276600.0000    2.32077
276640.0000    2.31663
276680.0000    1.85919
276720.0000    1.68829
276760.0000    1.93509
276800.0000    2.71511
276840.0000    2.77689
276880.0000    2.51759
276920.0000    2.16727
276960.0000    1.37963
277000.0000    1.52645
277040.0000    1.64046
277080.0000    1.80451
277120.0000    1.91802
277160.0000    1.09691
277200.0000    2.03187
277240.0000    1.46664
277280.0000    0.99233
277320.0000    1.58639
277360.0000    1.04422
277400.0000    1.42147
277440.0000    1.24826
277480.0000    1.54091
277520.0000    1.48605
277560.0000    2.39530
277600.0000    1.20543
277640.0000    1.56854
277680.0000    0.33567
277720.0000    1.61739
277760.0000    0.89639
277800.0000    0.76578
277840.0000    1.71238
277880.0000    1.40795
277920.0000    1.83820
277960.0000    1.13809
278000.0000    0.71302
278040.0000    0.50759
278080.0000    1.50486
278120.0000    2.14822
278160.0000    1.65728
278200.0000    1.28286
278240.0000    1.56054
278280.0000    2.24439
278320.0000    1.32992
278360.0000    0.25919
278400.0000   -0.14401
278440.0000    1.45415
278480.0000    1.49062
278520.0000    1.51236
278560.0000    1.06897
278600.0000    0.64261
278640.0000    1.11189
278680.0000    2.21597
278720.0000    1.07452
278760.0000    0.51311
278800.0000    0.62506
278840.0000    0.07995
278880.0000   -0.02141
278920.0000   -0.51986
278960.0000   -0.41085
279000.0000    0.23034
279040.0000    0.33713
279080.0000    0.51741
279120.0000   -0.54473
279160.0000    0.27902
279200.0000    1.32382
279240.0000    1.81856
279280.0000    2.17169
279320.0000    2.05812
279360.0000    2.23049
279400.0000    1.80388
279440.0000    2.55413
279480.0000    2.39972
279520.0000    1.38471
279560.0000    0.95584
279600.0000    1.38362
279640.0000    1.72830
279680.0000    1.39654
279720.0000    1.35370
279760.0000    1.87917
279800.0000    1.67421
279840.0000    2.21672
279880.0000    1.67566
279920.0000    1.06867
279960.0000    0.75419
280000.0000   -0.42523
280040.0000    1.04598
280080.0000    1.06351
280120.0000    1.08549
280160.0000    1.11576
280200.0000    1.02402
280240.0000    0.78592
280280.0000    0.73855
280320.0000    1.64915
280360.0000    0.69468
280400.0000    1.12338
280440.0000   -0.66054
280480.0000   -0.21704
280520.0000   -0.29950
280560.0000    0.57307
280600.0000    0.44576
280640.0000    0.43426
280680.0000    1.03834
280720.0000    0.07488
280760.0000   -0.06777
280800.0000   -0.04234
280840.0000    0.56283
280880.0000    0.51566
280920.0000    0.37772
280960.0000   -0.03741
281000.0000    0.62351
281040.0000    0.25307
281080.0000   -0.05030
281120.0000    0.45533
281160.0000    0.09640
281200.0000    0.49620
281240.0000    1.19164
281280.0000    1.08091
281320.0000    1.28103
281360.0000    1.19850
281400.0000    1.39714
281440.0000    1.07762
281480.0000    1.19974
281520.0000    0.88477
281560.0000    0.06203
281600.0000    0.68387
281640.0000    0.65028
281680.0000    0.85540
281720.0000    1.07537
281760.0000    0.88851
281800.0000    1.26863
281840.0000    0.75384
281880.0000    0.69725
281920.0000    0.77967
281960.0000    0.06576
282000.0000    1.22892
282040.0000    0.85537
282080.0000   -0.23244
282120.0000    0.96493
282160.0000    0.24645
282200.0000   -0.04441
282240.0000    1.22800
282280.0000    1.12193
282320.0000    0.81663
282360.0000    0.74474
282400.0000    0.77831
282440.0000    0.44208
282480.0000    0.90226
282520.0000   -0.06641
282560.0000    0.27823
282600.0000    0.50701
282640.0000    1.11474
282680.0000    0.82663
282720.0000    0.99237
282760.0000    1.42116
282800.0000    0.79207
282840.0000    0.73742
282880.0000    1.23705
282920.0000    0.94871
282960.0000    0.78651
283000.0000    0.74388
283040.0000    1.10450
283080.0000    0.72539
283120.0000    1.55423
283160.0000    1.16559
283200.0000    0.90408
283240.0000    0.44957
283280.0000    1.55105
283320.0000    1.08888
283360.0000    1.10372
283400.0000    0.36708
283440.0000    1.73074
283480.0000    0.41252
283520.0000    0.66983
283560.0000    1.04629
283600.0000    1.15411
283640.0000    0.64389
283680.0000    1.34292
283720.0000    1.37268
283760.0000    0.98573
283800.0000    1.15019
283840.0000    0.22649
283880.0000    0.81463
283920.0000    0.92269
283960.0000    0.32681
284000.0000    1.12486
284040.0000    0.95376
284080.0000    1.33135
284120.0000    1.57439
284160.0000    1.19934
284200.0000    0.93021
284240.0000    1.87374
284280.0000    0.56967
284320.0000    0.99202
284360.0000    0.68775
284400.0000    0.38668
284440.0000    0.19769
284480.0000    0.31001
284520.0000    0.37244
284560.0000    0.44949
284600.0000    0.23149
284640.0000    0.83770
284680.0000   -0.17528
284720.0000   -0.03544
284760.0000    0.68362
284800.0000   -0.35665
284840.0000    1.15992
284880.0000    1.12017
284920.0000    0.48679
284960.0000    1.34773
285000.0000    0.69225
285040.0000    1.10530
285080.0000    1.04088
285120.0000    0.71284
285160.0000    0.49628
285200.0000    0.12361
285240.0000    0.37010
285280.0000   -0.05780
285320.0000   -0.00545
285360.0000    0.28106
285400.0000   -0.24280
285440.0000    0.73841
285480.0000    0.02006
285520.0000   -0.11980
285560.0000    0.13619
285600.0000   -0.22179
285640.0000   -0.20174
285680.0000   -0.25654
285720.0000   -0.04906
285760.0000    1.12237
285800.0000    1.27533
285840.0000    0.72673
285880.0000    0.49788
285920.0000   -0.08127
285960.0000    0.59932
286000.0000    0.49331
286040.0000    0.52879
286080.0000    0.45687
286120.0000    0.08609
286160.0000   -0.44091
286200.0000   -1.09741
286240.0000    0.16926
286280.0000    0.14522
286320.0000   -0.53802
286360.0000   -0.59061
286400.0000    0.05337
286440.0000    0.19863
286480.0000   -0.29718
286520.0000   -0.27032
286560.0000   -0.85280
286600.0000   -0.58542
286640.0000    0.01926
286680.0000   -0.65279
286720.0000   -0.93234
286760.0000   -0.56560
286800.0000   -0.96554
286840.0000    0.14830
286880.0000    0.81793
286920.0000   -0.20074
286960.0000    0.01232
287000.0000   -0.54720
287040.0000    0.29996
287080.0000   -0.19459
287120.0000   -0.64476
287160.0000   -0.37785
287200.0000   -0.08082
287240.0000   -0.43993
287280.0000    0.01466
287320.0000   -1.14449
287360.0000    0.09590
287400.0000   -0.42123
287440.0000   -0.37716
287480.0000   -0.30276
287520.0000   -0.71918
287560.0000    0.16087
287600.0000   -0.29045
287640.0000   -0.44167
287680.0000   -0.16199
287720.0000    0.10525
287760.0000    0.22617
287800.0000   -0.10354
287840.0000    0.44857
287880.0000   -0.27404
287920.0000    0.07897
287960.0000    0.24534
288000.0000    0.87724
288040.0000    1.65436
288080.0000   -0.43899
288120.0000    0.06337
288160.0000    0.86291
288200.0000    1.06282
288240.0000    1.03422
288280.0000    1.47507
288320.0000    0.64189
288360.0000    0.13643
288400.0000    1.10294
288440.0000   -0.19753
288480.0000    0.46064
288520.0000    0.37739
288560.0000    0.91714
288600.0000    0.54180
288640.0000    0.85151
288680.0000    0.20359
288720.0000    1.11592
288760.0000    1.05630
288800.0000    2.01842
288840.0000    1.65403
288880.0000    1.78979
288920.0000    1.16808
288960.0000    0.60142
289000.0000    1.10601
289040.0000    1.14186
289080.0000    0.94713
289120.0000    0.84957
289160.0000    0.82243
289200.0000    1.05889
289240.0000    0.69233
289280.0000    1.49921
289320.0000    1.26329
289360.0000    0.51920
289400.0000    0.65741
289440.0000   -0.38290
289480.0000    0.51428
289520.0000   -0.67162
289560.0000    0.42354
289600.0000    0.73517
289640.0000    0.54186
289680.0000    0.02553
289720.0000    0.42311
289760.0000   -0.13560
289800.0000    0.10350
289840.0000    0.12453
289880.0000   -0.04669
289920.0000   -0.31094
289960.0000    0.49828
290000.0000    0.54146
290040.0000    0.61728
290080.0000    1.22590
290120.0000    0.86202
290160.0000    0.78890
290200.0000    0.95079
290240.0000    0.60535
290280.0000    0.29348
290320.0000    0.75375
290360.0000    0.33020
290400.0000    0.19295
290440.0000    0.79152
290480.0000    1.19142
290520.0000   -0.24656
290560.0000   -0.45162
290600.0000   -0.25096
290640.0000    0.09569
290680.0000    0.92189
290720.0000    1.08291
290760.0000    1.02905
290800.0000    1.01045
290840.0000    0.48326
290880.0000    0.50582
290920.0000    1.01516
290960.0000    1.11793
291000.0000    1.13239
291040.0000    0.99097
291080.0000    1.37863
291120.0000    1.41431
291160.0000    0.59522
291200.0000    0.65376
291240.0000    0.85636
291280.0000    1.26380
291320.0000    0.51936
291360.0000    1.17200
291400.0000    1.25067
291440.0000    0.20237
291480.0000    0.91376
291520.0000    0.90915
291560.0000    0.67891
291600.0000    0.52521
291640.0000    1.25158
291680.0000    1.03257
291720.0000    1.12098
291760.0000    0.78471
291800.0000    0.76198
291840.0000    1.33675
291880.0000    1.92725
291920.0000    0.70294
291960.0000    1.45273
292000.0000    1.87085
292040.0000    1.07465
292080.0000    1.80839
292120.0000    1.25301
292160.0000    0.65577
292200.0000   -0.21458
292240.0000    0.06845
292280.0000    0.23935
292320.0000    0.77023
292360.0000    0.15324
292400.0000    0.54750
292440.0000    1.13555
292480.0000    1.04776
292520.0000    0.89338
292560.0000    1.14918
292600.0000    1.14146
292640.0000    1.09975
292680.0000    1.08119
292720.0000    0.94633
292760.0000    0.60224
292800.0000    1.11026
292840.0000    0.50094
292880.0000    0.22957
292920.0000    1.14118
292960.0000    0.23764
293000.0000    0.21155
293040.0000    1.63485
293080.0000    1.47307
293120.0000    1.57482
293160.0000    0.89914
293200.0000    1.02487
293240.0000    1.23800
293280.0000    1.70179
293320.0000    1.41670
293360.0000    0.51569
293400.0000    1.29360
293440.0000    1.74877
293480.0000    1.32970
293520.0000    1.74704
293560.0000    1.69637
293600.0000    1.96343
293640.0000    1.16764
293680.0000    1.51372
293720.0000    1.74881
293760.0000    1.36668
293800.0000    0.87203
293840.0000    1.03356
293880.0000    0.90373
293920.0000    0.99830
293960.0000    1.34328
294000.0000    1.11917
294040.0000    1.56191
294080.0000    2.00656
294120.0000    2.09359
294160.0000    1.52099
294200.0000    1.30691
294240.0000    0.69290
294280.0000    1.99576
294320.0000    1.39005
294360.0000    1.63797
294400.0000    1.28648
294440.0000    1.40761
294480.0000    0.73023
294520.0000    0.80059
294560.0000    1.77258
294600.0000    0.80721
294640.0000    1.49605
294680.0000    2.34965
294720.0000    1.53195
294760.0000    2.21892
294800.0000    1.63370
294840.0000    1.18951
294880.0000    1.33389
294920.0000    1.58892
294960.0000    2.06640
295000.0000    1.43326
295040.0000    0.76818
295080.0000    1.52730
295120.0000    1.94774
295160.0000    2.56845
295200.0000    2.02698
295240.0000    1.44397
295280.0000    2.16722
295320.0000    2.22153
295360.0000    1.61367
295400.0000    1.77774
295440.0000    2.45561
295480.0000    1.70819
295520.0000    1.55824
295560.0000    1.42621
295600.0000    2.06951
295640.0000    1.47044
295680.0000    1.26763
295720.0000    1.21214
295760.0000    1.91000
295800.0000    1.26805
295840.0000    1.49028
295880.0000    1.40036
295920.0000    0.63814
295960.0000    1.30026
296000.0000    1.70548
296040.0000    1.22428
296080.0000    2.14089
296120.0000    2.10058
296160.0000    1.91771
296200.0000    1.47256
296240.0000    0.93778
296280.0000    1.52986
296320.0000    1.54253
296360.0000    0.96720
296400.0000    1.40228
296440.0000    1.88286
296480.0000    1.61325
296520.0000    0.58251
296560.0000    1.60164
296600.0000    1.90705
296640.0000    1.31989
296680.0000    0.55296
296720.0000    2.27519
296760.0000    1.46010
296800.0000    1.08636
296840.0000    0.56682
296880.0000    0.53416
296920.0000    0.79547
296960.0000    1.72325
297000.0000    1.04765
297040.0000    0.61777
297080.0000    0.40825
297120.0000    0.45940
297160.0000    0.20410
297200.0000    1.00659
297240.0000    0.22271
297280.0000    1.47176
297320.0000    1.79614
297360.0000    0.66830
297400.0000    1.37217
297440.0000    1.55352
297480.0000    0.65531
297520.0000    0.94074
297560.0000    1.62887
297600.0000    1.44056
297640.0000    1.06996
297680.0000    1.27744
297720.0000    1.02248
297760.0000    0.90087
297800.0000    0.82590
297840.0000    0.29331
297880.0000   -0.22331
297920.0000    0.04124
297960.0000    1.08472
298000.0000    1.17067
298040.0000    0.63871
298080.0000    0.36744
298120.0000    0.05113
298160.0000    0.18537
298200.0000   -0.12303
298240.0000    0.09857
298280.0000    0.54478
298320.0000    0.45643
298360.0000    0.19246
298400.0000    1.26395
298440.0000    0.86555
298480.0000    1.54882
298520.0000    1.13913
298560.0000   -0.06873
298600.0000    0.43390
298640.0000    0.89252
298680.0000    0.74362
298720.0000    0.95231
298760.0000    1.08792
298800.0000    1.70300
298840.0000    2.17032
298880.0000    1.93458
298920.0000    1.67159
298960.0000    1.38378
299000.0000    0.55739
299040.0000    1.15408
299080.0000    1.95522
299120.0000    1.86534
299160.0000    1.42005
299200.0000    1.28224
299240.0000    1.55860
299280.0000    1.28299
299320.0000    1.20409
299360.0000    2.03253
299400.0000    2.09068
299440.0000    1.52154
299480.0000    1.12847
299520.0000    1.22337
299560.0000    0.89167
299600.0000    1.06621
299640.0000    1.61995
299680.0000    1.44222
299720.0000    1.07316
299760.0000    1.46780
299800.0000    1.38953
299840.0000    0.67811
299880.0000    1.34267
299920.0000    1.94773
299960.0000    1.57506
300000.0000    1.21194
300040.0000    1.32078
300080.0000    0.60087
300120.0000    2.03150
300160.0000    0.73045
300200.0000    1.02439
300240.0000    0.53922
300280.0000    1.38361
300320.0000    1.38079
300360.0000    0.44804
300400.0000    0.90445
300440.0000    1.10656
300480.0000    0.27073
300520.0000    0.71464
300560.0000    0.46352
300600.0000    0.49753
300640.0000    0.51894
300680.0000    0.60090
300720.0000    0.03073
300760.0000   -0.46824
300800.0000   -0.09615
300840.0000    0.61900
300880.0000    0.15433
300920.0000    0.35976
300960.0000   -0.16524
301000.0000    0.03155
301040.0000    0.19490
301080.0000    0.43688
301120.0000    0.12353
301160.0000    0.87793
301200.0000    0.38663
301240.0000    0.36961
301280.0000   -0.57252
301320.0000    0.12294
301360.0000    0.03985
301400.0000   -0.12039
301440.0000    0.72751
301480.0000    0.28261
301520.0000    0.16449
301560.0000   -0.16270
301600.0000    0.53848
301640.0000    0.29413
301680.0000    0.55460
301720.0000    0.26402
301760.0000    0.19431
301800.0000   -0.08528
301840.0000    0.27412
301880.0000   -0.29820
301920.0000   -0.22821
301960.0000    0.21787
302000.0000    0.43059
302040.0000    0.18440
302080.0000    0.41346
302120.0000   -0.28652
302160.0000    0.24588
302200.0000   -0.15941
302240.0000   -0.07996
302280.0000    0.77061
302320.0000    0.21962
302360.0000    0.94222
302400.0000    0.17290
302440.0000   -0.97313
302480.0000   -0.04800
302520.0000   -0.41826
302560.0000   -0.48661
302600.0000   -0.61161
302640.0000   -0.84913
302680.0000   -0.68084
302720.0000   -0.45343
302760.0000    0.09674
302800.0000   -1.32320
302840.0000   -1.28426
302880.0000   -0.89776
302920.0000   -1.37618
302960.0000   -1.39154
303000.0000   -0.43507
303040.0000   -0.20673
303080.0000   -0.58958
303120.0000   -0.05147
303160.0000   -0.62531
303200.0000   -0.48870
303240.0000   -0.01135
303280.0000   -0.32339
303320.0000   -0.86325
303360.0000   -0.29525
303400.0000   -0.58165
303440.0000    0.24498
303480.0000   -0.57258
303520.0000   -1.20214
303560.0000   -0.73167
303600.0000   -0.68195
303640.0000   -0.42290
303680.0000   -1.11191
303720.0000   -0.75620
303760.0000   -1.46756
303800.0000   -1.10989
303840.0000   -0.89435
303880.0000   -0.14602
303920.0000   -0.09918
303960.0000    0.31506
304000.0000   -0.19673
304040.0000   -0.75940
304080.0000   -0.16892
304120.0000   -0.54043
304160.0000   -0.70274
304200.0000   -0.70106
304240.0000   -0.16520
304280.0000   -0.39492
304320.0000   -0.19835
304360.0000   -0.98615
304400.0000   -0.76498
304440.0000   -0.02509
304480.0000   -0.04973
304520.0000   -0.08834
304560.0000   -0.12013
304600.0000   -1.06473
304640.0000    0.29266
304680.0000    0.23027
304720.0000    0.37209
304760.0000   -0.72875
304800.0000   -0.03997
304840.0000   -0.03022
304880.0000   -0.40791
304920.0000   -0.34906
304960.0000   -1.16523
305000.0000   -0.21774
305040.0000   -0.04139
305080.0000   -0.37300
305120.0000    0.42343
305160.0000   -0.16010
305200.0000    0.81042
305240.0000    1.26460
305280.0000   -0.54769
305320.0000   -0.11815
305360.0000   -0.63183
305400.0000   -0.52822
305440.0000   -0.08632
305480.0000    0.13808
305520.0000   -0.09811
305560.0000   -0.44849
305600.0000    0.21024
305640.0000   -0.08299
305680.0000   -0.91120
305720.0000   -0.91427
305760.0000   -0.67425
305800.0000   -1.09294
305840.0000   -0.29310
305880.0000   -0.76131
305920.0000   -0.30749
305960.0000   -0.92105
306000.0000   -0.85475
306040.0000   -0.96495
306080.0000   -0.83762
306120.0000   -0.76205
306160.0000    0.82256
306200.0000    0.22180
306240.0000   -0.33916
306280.0000   -0.51092
306320.0000   -0.14995
306360.0000   -0.81847
306400.0000   -0.25500
306440.0000   -0.10087
306480.0000    0.20120
306520.0000    0.43241
306560.0000   -0.23985
306600.0000   -0.25558
306640.0000    0.28962
306680.0000    0.12251
306720.0000    0.09631
306760.0000    0.01626
306800.0000    0.35043
306840.0000    0.29328
306880.0000    0.28777
306920.0000   -0.61282
306960.0000    0.25214
307000.0000   -0.41860
307040.0000   -0.36925
307080.0000    0.68589
307120.0000    0.39205
307160.0000   -0.69943
307200.0000    0.18348
307240.0000   -0.14098
307280.0000   -0.19722
307320.0000   -0.32730
307360.0000   -0.44659
307400.0000   -0.23834
307440.0000   -0.84043
307480.0000   -0.40744
307520.0000   -0.12516
307560.0000   -0.34489
307600.0000   -0.14758
307640.0000   -0.17615
307680.0000    0.29029
307720.0000   -0.24402
307760.0000    0.18702
307800.0000    0.18570
307840.0000    0.17523
307880.0000    0.41612
307920.0000    0.80071
307960.0000    0.01228
308000.0000    0.47762
308040.0000   -0.92300
308080.0000   -0.69788
308120.0000   -0.83504
308160.0000   -0.17940
308200.0000    0.18077
308240.0000   -0.30952
308280.0000   -0.14626
308320.0000   -0.10234
308360.0000    0.19401
308400.0000   -0.08406
308440.0000   -0.39001
308480.0000   -0.25894
308520.0000   -0.60710
308560.0000   -0.64646
308600.0000   -0.25721
308640.0000   -0.54794
308680.0000   -0.72815
308720.0000   -0.29361
308760.0000   -0.15677
308800.0000    0.40089
308840.0000   -0.65387
308880.0000   -0.69858
308920.0000   -0.07496
308960.0000    0.04241
309000.0000    0.36066
309040.0000    0.26040
309080.0000   -0.01034
309120.0000   -0.08996
309160.0000   -0.00295
309200.0000   -0.56022
309240.0000   -0.84491
309280.0000   -0.92960
309320.0000   -0.60316
309360.0000   -0.58552
309400.0000   -0.80408
309440.0000   -1.03241
309480.0000   -0.46133
309520.0000   -0.23871
309560.0000   -1.40149
309600.0000   -0.76159
309640.0000   -0.79724
309680.0000   -0.59737
309720.0000    0.04919
309760.0000   -0.30772
309800.0000   -0.73714
309840.0000   -0.87279
309880.0000   -0.52184
309920.0000   -0.65455
309960.0000   -0.72492
310000.0000   -1.38801
310040.0000   -0.76582
310080.0000    0.15204
310120.0000   -0.05638
310160.0000   -1.10109
310200.0000    0.03195
310240.0000   -0.26993
310280.0000   -0.37380
310320.0000    0.49433
310360.0000    0.39355
310400.0000    0.00915
310440.0000    0.14023
310480.0000    0.84676
310520.0000    0.30808
310560.0000    0.03924
310600.0000    0.71749
310640.0000    0.16096
310680.0000    0.19501
310720.0000    0.41480
310760.0000   -0.06153
310800.0000   -0.25773
310840.0000    0.02574
310880.0000   -0.72605
310920.0000   -0.30010
310960.0000   -0.43234
311000.0000   -0.54858
311040.0000   -0.13601
311080.0000   -0.25778
311120.0000   -0.82544
311160.0000   -0.25971
311200.0000    0.23891
311240.0000    0.68559
311280.0000    0.17763
311320.0000    0.18581
311360.0000    1.18379
311400.0000    0.45199
311440.0000    0.30314
311480.0000    0.56090
311520.0000    0.11495
311560.0000   -0.36825
311600.0000    0.72971
311640.0000    0.15013
311680.0000    0.57134
311720.0000    0.04225
311760.0000    0.59140
311800.0000    0.13405
311840.0000    0.85931
311880.0000    0.26122
311920.0000    0.15382
311960.0000    0.50718
312000.0000    0.26997
312040.0000   -0.44736
312080.0000    0.22373
312120.0000    0.56580
312160.0000    0.50626
312200.0000    0.95777
312240.0000    0.46372
312280.0000    0.35985
312320.0000    0.17649
312360.0000   -0.21453
312400.0000    0.49273
312440.0000    0.94912
312480.0000    0.82338
312520.0000    0.87415
312560.0000    0.62207
312600.0000    0.02048
312640.0000    0.44583
312680.0000    0.63453
312720.0000    0.33444
312760.0000    0.96962
312800.0000    0.70459
312840.0000    0.71285
312880.0000    0.45851
312920.0000    1.03902
312960.0000    0.39383
313000.0000    0.06625
313040.0000    0.75174
313080.0000    0.39424
313120.0000    0.56556
313160.0000   -0.26164
313200.0000    0.44257
313240.0000    0.34554
313280.0000    0.48883
313320.0000    1.30480
313360.0000    0.64093
313400.0000    0.58315
313440.0000    0.64196
313480.0000    0.52245
313520.0000   -0.18688
313560.0000    0.66759
313600.0000    0.26393
313640.0000    0.11423
313680.0000   -0.11989
313720.0000   -0.49296
313760.0000   -0.25029
313800.0000   -0.66017
313840.0000    0.13106
313880.0000   -0.37595
313920.0000    0.14078
313960.0000   -0.06283
314000.0000    0.32126
314040.0000    0.73392
314080.0000    0.17477
314120.0000    0.05613
314160.0000   -0.54449
314200.0000    0.17519
314240.0000   -0.35300
314280.0000   -0.54770
314320.0000   -0.82072
314360.0000   -0.49208
314400.0000   -1.33486
314440.0000   -1.01445
314480.0000   -0.60716
314520.0000   -0.31445
314560.0000   -0.21916
314600.0000   -1.08602
314640.0000   -0.71362
314680.0000   -1.19766
314720.0000   -1.12865
314760.0000   -0.21221
314800.0000   -0.22255
314840.0000   -0.83658
314880.0000   -0.20593
314920.0000   -0.11245
314960.0000   -0.47321
315000.0000   -0.70975
315040.0000   -0.45786
315080.0000   -1.27825
315120.0000   -0.37471
315160.0000   -0.57902
315200.0000   -1.35792
315240.0000   -0.42436
315280.0000   -0.93710
315320.0000   -0.90415
315360.0000   -0.19489
315400.0000   -0.44452
315440.0000   -1.02102
315480.0000   -0.24928
315520.0000   -0.69602
315560.0000   -1.36954
315600.0000   -1.44861
315640.0000   -0.99191
315680.0000   -0.91588
315720.0000   -0.72503
315760.0000   -0.81601
315800.0000   -1.01765
315840.0000   -0.54630
315880.0000   -0.75123
315920.0000   -0.41461
315960.0000   -0.11278
316000.0000   -0.27865
316040.0000   -0.19583
316080.0000   -0.66480
316120.0000   -0.43961
316160.0000   -0.13587
316200.0000   -0.49044
316240.0000   -0.28666
316280.0000   -0.26941
316320.0000   -0.99811
316360.0000   -0.47421
316400.0000   -0.68956
316440.0000   -0.54380
316480.0000   -0.87110
316520.0000   -0.56395
316560.0000   -0.73218
316600.0000   -0.56960
316640.0000    0.18510
316680.0000    0.04568
316720.0000   -0.42591
316760.0000   -0.25814
316800.0000    0.27571
316840.0000   -0.38213
316880.0000    0.31263
316920.0000   -0.46668
316960.0000    0.29804
317000.0000   -0.53948
317040.0000   -0.39523
317080.0000   -0.46084
317120.0000   -0.88058
317160.0000   -0.63793
317200.0000   -0.94765
317240.0000   -0.78341
317280.0000   -0.76977
317320.0000   -0.50550
317360.0000   -0.82941
317400.0000   -0.71748
317440.0000    0.00754
317480.0000   -0.05884
317520.0000   -0.57835
317560.0000   -0.32002
317600.0000   -0.92270
317640.0000   -0.51652
317680.0000   -0.28623
317720.0000   -0.32785
317760.0000    0.09896
317800.0000   -0.48096
317840.0000   -0.47131
317880.0000   -0.94988
317920.0000   -0.64355
317960.0000   -0.48052
318000.0000   -0.23865
318040.0000   -0.19012
318080.0000   -0.70256
318120.0000   -0.34877
318160.0000   -0.33843
318200.0000   -0.69292
318240.0000   -0.05153
318280.0000   -0.01349
318320.0000   -0.86354
318360.0000   -0.80275
318400.0000   -0.75775
318440.0000   -0.26071
318480.0000   -0.23451
318520.0000   -0.23657
318560.0000   -0.08787
318600.0000    0.23921
318640.0000   -0.22006
318680.0000   -0.21548
318720.0000    0.24409
318760.0000    0.37132
318800.0000   -0.48697
318840.0000   -0.44755
318880.0000    0.16514
318920.0000    0.12373
318960.0000   -0.05205
319000.0000   -0.39257
319040.0000   -0.83612
319080.0000   -0.21290
319120.0000   -0.10426
319160.0000   -0.86017
319200.0000   -0.73460
319240.0000   -0.39291
319280.0000   -0.37966
319320.0000   -0.02675
319360.0000   -0.12587
319400.0000   -0.62471
319440.0000   -0.02201
319480.0000   -0.45670
319520.0000   -0.28598
319560.0000   -0.70095
319600.0000   -1.08698
319640.0000   -0.08533
319680.0000   -0.87214
319720.0000   -0.52780
319760.0000   -0.84618
319800.0000   -1.00016
319840.0000   -0.63922
319880.0000   -1.15809
319920.0000   -0.58821
319960.0000   -0.43549
320000.0000   -0.58649
320040.0000   -1.01344
320080.0000   -1.01992
320120.0000   -0.65522
320160.0000   -0.50448
320200.0000   -1.34590
320240.0000   -1.16230
320280.0000   -0.59111
320320.0000   -0.66254
320360.0000   -0.22714
320400.0000   -0.75370
320440.0000   -0.57603
320480.0000    0.00357
320520.0000   -1.16307
320560.0000   -0.27914
320600.0000    0.01755
320640.0000   -0.40933
320680.0000   -0.02339
320720.0000   -0.16593
320760.0000    0.01520
320800.0000   -0.36171
320840.0000    0.11057
320880.0000   -0.48807
320920.0000   -0.32617
320960.0000   -0.45558
321000.0000   -0.41709
321040.0000   -0.44180
321080.0000   -0.47369
321120.0000   -0.37183
321160.0000   -0.20057
321200.0000    0.05769
321240.0000   -0.59976
321280.0000   -0.38644
321320.0000   -0.48281
321360.0000   -0.16206
321400.0000   -1.02720
321440.0000   -1.11024
321480.0000   -1.09101
321520.0000   -0.55814
321560.0000   -0.45270
321600.0000   -0.77847
321640.0000   -0.90834
321680.0000   -0.61016
321720.0000   -0.32417
321760.0000   -0.28810
321800.0000    0.00432
321840.0000   -0.49549
321880.0000   -0.57454
321920.0000   -0.91449
321960.0000   -1.80878
322000.0000   -0.95417
322040.0000   -1.33663
322080.0000   -1.53564
322120.0000   -0.01979
322160.0000   -1.14710
322200.0000   -1.31403
322240.0000   -1.56023
322280.0000   -1.32123
322320.0000   -1.40974
322360.0000   -0.69919
322400.0000   -1.89257
322440.0000   -1.29209
322480.0000   -0.87441
322520.0000   -0.55392
322560.0000   -0.24750
322600.0000   -1.36836
322640.0000   -0.94229
322680.0000   -0.67241
322720.0000   -1.07427
322760.0000   -0.92060
322800.0000   -0.87457
322840.0000   -1.30277
322880.0000   -0.93532
322920.0000   -1.56384
322960.0000   -0.69178
323000.0000   -0.36008
323040.0000   -0.65071
323080.0000   -0.53753
323120.0000   -0.24046
323160.0000   -0.50757
323200.0000   -0.73251
323240.0000   -0.77429
323280.0000   -0.81673
323320.0000   -1.01082
323360.0000   -0.90229
323400.0000   -0.64892
323440.0000   -0.54668
323480.0000   -1.12806
323520.0000   -0.79194
323560.0000   -1.24576
323600.0000   -1.21183
323640.0000   -1.01349
323680.0000   -0.74980
323720.0000   -0.59905
323760.0000   -0.45812
323800.0000   -0.11969
323840.0000   -0.78969
323880.0000   -0.51378
323920.0000   -0.69610
323960.0000   -0.54672
324000.0000   -0.44422
324040.0000   -0.09273
324080.0000   -0.42289
324120.0000   -0.57958
324160.0000   -0.66483
324200.0000   -0.76968
324240.0000   -0.91097
324280.0000   -0.33784
324320.0000   -0.62493
324360.0000   -0.34237
324400.0000   -0.80621
324440.0000   -1.03772
324480.0000   -0.62613
324520.0000   -0.45728
324560.0000   -0.92620
324600.0000   -0.95665
324640.0000   -0.60942
324680.0000   -0.58137
324720.0000   -0.08135
324760.0000   -0.50210
324800.0000   -0.50195
324840.0000   -0.72163
324880.0000   -0.89954
324920.0000   -0.82236
324960.0000   -1.66310
325000.0000   -1.27444
325040.0000   -1.27128
325080.0000   -1.12059
325120.0000   -1.00603
325160.0000   -0.41297
325200.0000   -0.10659
325240.0000   -0.49777
325280.0000   -1.20006
325320.0000   -0.49973
325360.0000    0.41666
325400.0000   -0.47541
325440.0000   -1.09006
325480.0000   -0.17181
325520.0000   -0.72163
325560.0000   -1.28804
325600.0000   -0.63631
325640.0000   -0.70283
325680.0000   -0.40771
325720.0000   -0.73222
325760.0000   -0.80980
325800.0000   -0.72618
325840.0000   -0.46273
325880.0000   -0.60761
325920.0000   -1.14061
325960.0000   -0.74095
326000.0000   -0.81321
326040.0000   -1.24133
326080.0000   -1.46167
326120.0000   -1.30888
326160.0000   -1.14029
326200.0000   -1.13742
326240.0000   -1.46689
326280.0000   -0.89471
326320.0000   -0.86197
326360.0000   -1.34144
326400.0000   -1.10594
326440.0000   -1.80652
326480.0000   -0.69292
326520.0000   -0.96814
326560.0000   -0.61620
326600.0000   -1.13503
326640.0000   -0.85063
326680.0000   -1.53021
326720.0000   -1.04382
326760.0000   -1.56630
326800.0000   -1.68759
326840.0000   -1.68921
326880.0000   -1.21704
326920.0000   -1.46731
326960.0000   -1.58385
327000.0000   -1.14585
327040.0000   -1.14165
327080.0000   -0.80093
327120.0000   -1.20970
327160.0000   -1.16601
327200.0000   -1.31899
327240.0000   -0.31505
327280.0000   -1.60809
327320.0000   -0.84985
327360.0000   -0.99738
327400.0000   -0.91104
327440.0000   -1.01656
327480.0000   -0.49164
327520.0000   -0.57598
327560.0000   -0.93832
327600.0000   -1.30226
327640.0000   -0.81410
327680.0000   -1.00650
327720.0000    0.13210
327760.0000   -0.23034
327800.0000   -0.42276
327840.0000   -0.86222
327880.0000   -0.93401
327920.0000   -0.69407
327960.0000   -0.51230
328000.0000   -0.46582
328040.0000    0.01679
328080.0000    0.07783
328120.0000   -0.55493
328160.0000   -0.21994
328200.0000   -0.36484
328240.0000   -1.55663
328280.0000   -0.70572
328320.0000   -0.66982
328360.0000   -0.82381
328400.0000   -0.74960
328440.0000   -0.53565
328480.0000   -0.35424
328520.0000    0.08907
328560.0000   -0.71443
328600.0000   -0.61563
328640.0000   -0.75038
328680.0000   -1.49797
328720.0000   -1.16598
328760.0000   -1.13621
328800.0000   -0.43740
328840.0000   -0.53056
328880.0000   -0.72238
328920.0000   -1.25427
328960.0000   -1.23199
329000.0000   -1.03858
329040.0000   -1.66581
329080.0000   -1.31443
329120.0000   -0.88574
329160.0000   -0.75599
329200.0000   -0.53566
329240.0000   -0.34112
329280.0000   -0.60023
329320.0000   -1.00795
329360.0000   -1.28543
329400.0000   -1.28816
329440.0000   -0.85437
329480.0000   -1.31064
329520.0000   -1.22576
329560.0000   -0.78500
329600.0000   -1.47224
329640.0000   -1.06614
329680.0000   -0.90567
329720.0000   -1.70298
329760.0000   -1.09061
329800.0000   -2.03703
329840.0000   -0.88529
329880.0000   -1.26189
329920.0000   -2.14964
329960.0000   -1.40975
330000.0000   -1.27508
330040.0000   -1.16621
330080.0000   -0.59220
330120.0000   -1.14811
330160.0000   -1.07271
330200.0000   -1.31926
330240.0000   -1.44410
330280.0000   -2.03314
330320.0000   -1.33102
330360.0000   -1.12209
330400.0000   -0.80670
330440.0000   -0.25232
330480.0000   -1.40694
330520.0000   -1.49452
330560.0000   -1.21448
330600.0000   -1.24596
330640.0000   -0.62550
330680.0000   -0.27012
330720.0000   -0.58154
330760.0000   -0.84919
330800.0000   -1.10193
330840.0000   -0.53533
330880.0000   -1.32382
330920.0000   -0.68279
330960.0000   -1.22336
331000.0000   -0.72576
331040.0000   -1.21932
331080.0000   -1.16456
331120.0000   -1.04978
331160.0000   -0.33206
331200.0000   -0.61348
331240.0000   -0.67087
331280.0000   -0.39811
331320.0000   -0.43521
331360.0000   -0.90481
331400.0000   -0.42567
331440.0000   -0.91309
331480.0000   -0.70697
331520.0000   -0.92038
331560.0000   -1.07784
331600.0000   -1.21114
331640.0000   -1.60800
331680.0000   -0.97122
331720.0000   -0.85597
331760.0000   -0.43468
331800.0000    0.11502
331840.0000   -0.13697
331880.0000   -0.32823
331920.0000   -0.49779
331960.0000   -0.89820
332000.0000   -0.05713
332040.0000   -0.87763
332080.0000   -1.41025
332120.0000   -0.57664
332160.0000   -0.86570
332200.0000   -0.22900
332240.0000   -0.91558
332280.0000   -0.35770
332320.0000   -0.62903
332360.0000   -1.33652
332400.0000   -0.58276
332440.0000   -0.12427
332480.0000    0.35057
332520.0000   -0.35761
332560.0000    0.13358
332600.0000   -0.20053
332640.0000   -0.24189
332680.0000   -0.94839
332720.0000   -0.99443
332760.0000   -1.00368
332800.0000   -0.46555
332840.0000   -0.23241
332880.0000   -0.60492
332920.0000   -0.89613
332960.0000   -0.60194
333000.0000   -0.29057
333040.0000    0.48661
333080.0000   -0.37044
333120.0000   -0.56768
333160.0000    0.24972
333200.0000   -0.39332
333240.0000    0.01630
333280.0000   -0.33177
333320.0000   -0.33566
333360.0000    0.11215
333400.0000   -0.69963
333440.0000   -0.79425
333480.0000   -0.56555
333520.0000   -0.80366
333560.0000   -0.35235
333600.0000    0.01940
333640.0000   -0.34158
333680.0000    0.00622
333720.0000   -0.14809
333760.0000    0.31473
333800.0000   -0.24693
333840.0000    0.36008
333880.0000   -0.06324
333920.0000   -0.00468
333960.0000    0.02276
334000.0000    0.02402
334040.0000   -0.47626
334080.0000   -0.50025
334120.0000    0.19055
334160.0000    0.46305
334200.0000   -0.38274
334240.0000   -0.65381
334280.0000   -0.78720
334320.0000   -0.15088
334360.0000   -0.20496
334400.0000   -0.73955
334440.0000   -0.27248
334480.0000   -0.54622
334520.0000   -0.37767
334560.0000    0.08365
334600.0000   -0.48855
334640.0000   -0.82499
334680.0000   -0.66295
334720.0000   -0.13556
334760.0000   -0.82687
334800.0000    0.14523
334840.0000   -0.67641
334880.0000   -0.19853
334920.0000   -0.41509
334960.0000   -0.69282
335000.0000    0.12299
335040.0000   -0.20786
335080.0000    0.14215
335120.0000   -0.29381
335160.0000   -0.10401
335200.0000    0.01668
335240.0000   -0.10395
335280.0000    0.16141
335320.0000    0.09532
335360.0000   -0.61503
335400.0000   -0.03747
335440.0000   -0.46962
335480.0000   -0.05229
335520.0000    0.47656
335560.0000   -0.47753
335600.0000   -0.34173
335640.0000   -0.31624
335680.0000   -0.01289
335720.0000   -0.58786
335760.0000   -0.07554
335800.0000   -0.20866
335840.0000   -0.56067
335880.0000   -0.03259
335920.0000   -0.51577
335960.0000   -0.54658
336000.0000    0.10071
336040.0000    0.61054
336080.0000    0.13486
336120.0000   -0.21533
336160.0000    0.10492
336200.0000    0.34273
336240.0000   -0.31139
336280.0000   -0.26475
336320.0000   -0.45636
336360.0000   -0.62945
336400.0000   -0.45392
336440.0000   -0.30344
336480.0000    0.05663
336520.0000    0.02139
336560.0000   -0.03802
336600.0000   -0.07069
336640.0000   -0.26167
336680.0000   -0.35098
336720.0000   -0.71952
336760.0000   -0.29432
336800.0000   -0.01118
336840.0000   -0.34567
336880.0000   -0.51677
336920.0000   -0.78284
336960.0000   -0.40365
337000.0000   -0.79230
337040.0000   -0.66754
337080.0000   -0.80997
337120.0000   -0.88401
337160.0000   -0.64612
337200.0000   -0.83911
337240.0000   -0.98317
337280.0000   -0.61222
337320.0000   -1.25768
337360.0000   -0.72343
337400.0000   -0.51577
337440.0000   -0.15554
337480.0000   -0.22159
337520.0000   -0.99498
337560.0000   -1.15230
337600.0000   -0.93955
337640.0000   -1.19091
337680.0000   -1.15325
337720.0000   -0.38457
337760.0000   -0.57441
337800.0000   -0.57926
337840.0000   -1.23025
337880.0000   -0.88453
337920.0000   -1.08789
337960.0000   -1.36304
338000.0000   -0.97488
338040.0000   -0.66892
338080.0000   -0.63693
338120.0000   -0.58130
338160.0000   -0.89687
338200.0000   -0.90993
338240.0000   -0.90096
338280.0000   -0.81223
338320.0000   -0.00759
338360.0000   -0.23995
338400.0000   -0.53729
338440.0000   -1.24334
338480.0000   -1.04677
338520.0000   -0.93462
338560.0000   -0.40528
338600.0000   -0.63561
338640.0000   -0.92071
338680.0000   -0.81337
338720.0000   -1.02276
338760.0000   -0.82741
338800.0000   -1.73739
338840.0000   -0.69786
338880.0000   -0.90546
338920.0000   -0.82683
338960.0000   -1.51316
339000.0000   -1.03052
339040.0000   -1.15999
339080.0000   -1.00273
339120.0000   -1.29663
339160.0000   -0.88444
339200.0000   -0.83829
339240.0000   -0.82812
339280.0000   -0.33887
339320.0000   -0.43299
339360.0000   -0.27974
339400.0000   -0.51761
339440.0000    0.62636
339480.0000    0.07338
339520.0000    0.66867
339560.0000    0.00654
339600.0000    0.04555
339640.0000    0.05785
339680.0000    0.38870
339720.0000   -0.13094
339760.0000    0.03192
339800.0000    0.31184
339840.0000    0.35138
339880.0000    0.02317
339920.0000    0.43680
339960.0000   -0.03666
340000.0000    0.10473
340040.0000    0.35303
340080.0000   -0.02493
340120.0000   -0.14596
340160.0000   -0.29372
340200.0000    0.38720
340240.0000   -0.04259
340280.0000    0.24813
340320.0000   -0.45865
340360.0000   -0.48200
340400.0000    0.40366
340440.0000    0.23721
340480.0000    0.47187
340520.0000   -0.10909
340560.0000    0.42028
340600.0000    0.03344
340640.0000    0.25654
340680.0000   -0.35856
340720.0000    0.03280
340760.0000   -0.44518
340800.0000   -0.46439
340840.0000    0.19460
340880.0000    0.77296
340920.0000    0.06181
340960.0000    0.31611
341000.0000   -0.51031
341040.0000    0.25552
341080.0000   -0.89311
341120.0000   -0.11293
341160.0000    0.12948
341200.0000   -0.30474
341240.0000   -0.86164
341280.0000   -0.53517
341320.0000   -0.00482
341360.0000   -0.34166
341400.0000   -0.15040
341440.0000   -0.31799
341480.0000   -0.51796
341520.0000   -0.54008
341560.0000    0.15581
341600.0000   -0.14803
341640.0000   -0.16085
341680.0000   -0.34094
341720.0000    0.78626
341760.0000    0.40590
341800.0000    0.17006
341840.0000    0.52268
341880.0000    0.78935
341920.0000    0.55360
341960.0000    0.45208
342000.0000    0.19118
342040.0000    0.33160
342080.0000    0.39206
342120.0000    0.31245
342160.0000    0.07419
342200.0000    0.43146
342240.0000   -0.11531
342280.0000    0.23219
342320.0000    0.05407
342360.0000   -0.30082
342400.0000   -0.55976
342440.0000    0.42806
342480.0000   -0.69925
342520.0000   -0.87060
342560.0000   -0.29503
342600.0000   -0.21808
342640.0000   -0.38776
342680.0000   -0.41129
342720.0000   -0.19489
342760.0000   -0.37888
342800.0000   -0.33777
342840.0000    0.08700
342880.0000   -0.15240
342920.0000    0.00554
342960.0000    0.12045
343000.0000   -0.18365
343040.0000    0.30357
343080.0000   -0.46448
343120.0000   -0.43393
343160.0000   -0.80969
343200.0000   -0.30580
343240.0000   -0.02846
343280.0000   -0.76658
343320.0000   -1.04522
343360.0000   -1.05071
343400.0000   -0.07366
343440.0000   -0.49677
343480.0000   -0.45573
343520.0000   -0.74123
343560.0000   -0.36709
343600.0000   -0.22613
343640.0000   -0.75692
343680.0000   -0.79559
343720.0000    0.05218
343760.0000   -0.36175
343800.0000   -0.50828
343840.0000   -0.29603
343880.0000   -0.24529
343920.0000   -0.83195
343960.0000   -0.64995
344000.0000   -0.49243
344040.0000   -0.91158
344080.0000   -0.42102
344120.0000   -0.44279
344160.0000   -0.15922
344200.0000   -0.11095
344240.0000   -0.05656
344280.0000    0.27650
344320.0000   -0.10054
344360.0000   -0.21444
344400.0000    0.06747
344440.0000   -0.25017
344480.0000   -0.58333
344520.0000   -0.47175
344560.0000   -0.75038
344600.0000   -0.32312
344640.0000   -0.40435
344680.0000   -1.22690
344720.0000   -0.95719
344760.0000   -0.62164
344800.0000   -0.75028
344840.0000   -1.23043
344880.0000   -0.68975
344920.0000   -1.03695
344960.0000   -0.48675
345000.0000   -0.39425
345040.0000    0.25193
345080.0000   -0.72957
345120.0000    0.19181
345160.0000   -0.09249
345200.0000   -0.17794
345240.0000   -0.50921
345280.0000   -0.13101
345320.0000   -0.58516
345360.0000    0.34154
345400.0000   -0.39960
345440.0000   -0.15680
345480.0000   -0.87810
345520.0000    0.00976
345560.0000   -0.14494
345600.0000   -0.61063
345640.0000   -0.29227
345680.0000   -0.55950
345720.0000   -0.66295
345760.0000   -0.58563
345800.0000    0.14891
345840.0000   -0.34527
345880.0000   -0.03279
345920.0000   -0.32748
345960.0000   -0.05582
346000.0000   -0.00258
346040.0000    0.30817
346080.0000    0.12474
346120.0000   -0.62888
346160.0000   -0.51816
346200.0000   -1.06174
346240.0000   -0.56406
346280.0000   -0.86731
346320.0000   -0.55677
346360.0000    0.04069
346400.0000   -0.49779
346440.0000   -0.63142
346480.0000    0.06266
346520.0000   -0.35564
346560.0000   -0.78556
346600.0000   -0.64496
346640.0000   -0.98919
346680.0000   -0.72034
346720.0000   -0.86465
346760.0000   -0.74321
346800.0000   -0.41566
346840.0000   -1.05917
346880.0000   -0.89833
346920.0000   -1.01956
346960.0000   -0.41200
347000.0000   -0.39635
347040.0000   -0.68484
347080.0000   -0.98208
347120.0000   -0.20472
347160.0000   -0.54142
347200.0000   -0.41997
347240.0000   -0.20955
347280.0000    0.50477
347320.0000   -0.04265
347360.0000   -0.45478
347400.0000   -0.28657
347440.0000   -0.21985
347480.0000   -0.60855
347520.0000    0.56408
347560.0000    0.34686
347600.0000   -0.09250
347640.0000    0.07667
347680.0000    0.01432
347720.0000    0.27648
347760.0000    0.40566
347800.0000    0.78736
347840.0000    0.03091
347880.0000    0.29648
347920.0000   -0.62277
347960.0000   -0.45490
348000.0000    0.40979
348040.0000   -0.23208
348080.0000    0.13299
348120.0000    0.68348
348160.0000    0.11418
348200.0000    0.33363
348240.0000    0.37445
348280.0000    0.27852
348320.0000    0.22227
348360.0000    0.41719
348400.0000    0.59445
348440.0000   -0.12203
348480.0000   -0.08198
348520.0000    0.21530
348560.0000   -0.02582
348600.0000    0.27124
348640.0000   -0.09798
348680.0000    0.32663
348720.0000    0.25624
348760.0000    0.43070
348800.0000   -0.19062
348840.0000    0.48397
348880.0000    0.13691
348920.0000   -0.03586
348960.0000    0.22308
349000.0000    0.09132
349040.0000   -0.55637
349080.0000    0.59527
349120.0000    0.61502
349160.0000    0.41434
349200.0000    0.19248
349240.0000    0.17659
349280.0000    0.74418
349320.0000    0.54033
349360.0000    0.17246
349400.0000    0.44420
349440.0000    0.24219
349480.0000   -0.65447
349520.0000    0.56593
349560.0000    0.39876
349600.0000    0.28328
349640.0000    0.03448
349680.0000    0.23788
349720.0000    0.21272
349760.0000   -0.03070
349800.0000   -0.81413
349840.0000   -0.13994
349880.0000   -0.13403
349920.0000   -0.10764
349960.0000   -0.29098
350000.0000   -0.11288
350040.0000   -0.10440
350080.0000    0.16546
350120.0000    0.17782
350160.0000   -0.30844
350200.0000    0.35078
350240.0000   -0.48045
350280.0000   -0.08285
350320.0000    0.04792
350360.0000    0.34450
350400.0000    0.42296
350440.0000   -0.01215
350480.0000    0.34940
350520.0000    0.32682
350560.0000    0.16577
350600.0000    0.31450
350640.0000    1.21493
350680.0000    0.77922
350720.0000   -0.08590
350760.0000    0.47738
350800.0000    0.37827
350840.0000    0.10794
350880.0000    0.14307
350920.0000    0.16968
350960.0000    0.35488
351000.0000    0.22649
351040.0000   -0.44772
351080.0000   -0.17234
351120.0000    0.12210
351160.0000    0.46050
351200.0000    0.03491
351240.0000   -0.25061
351280.0000    0.24945
351320.0000   -0.64900
351360.0000   -0.88462
351400.0000   -0.43520
351440.0000    0.17231
351480.0000    0.28901
351520.0000   -0.28873
351560.0000    0.32153
351600.0000    0.73808
351640.0000    0.54537
351680.0000   -0.07295
351720.0000   -0.22561
351760.0000    0.06617
351800.0000   -0.41304
351840.0000   -0.36099
351880.0000    0.01008
351920.0000   -0.08299
351960.0000    0.07854
352000.0000    0.26554
352040.0000    0.56057
352080.0000    0.82999
352120.0000    0.32472
352160.0000    0.11223
352200.0000    0.10427
352240.0000    0.50365
352280.0000    0.19898
352320.0000   -0.23363
352360.0000   -0.05709
352400.0000    0.30066
352440.0000    0.76714
352480.0000   -0.64427
352520.0000    0.34546
352560.0000    0.17986
352600.0000    0.37141
352640.0000   -0.28592
352680.0000   -0.43361
352720.0000   -0.08145
352760.0000    0.02800
352800.0000   -0.23334
352840.0000    0.26146
352880.0000   -0.15244
352920.0000    0.32383
352960.0000    0.60490
353000.0000    0.35627
353040.0000    0.90562
353080.0000    0.61247
353120.0000    0.01774
353160.0000    0.25914
353200.0000   -0.40895
353240.0000    0.00745
353280.0000    0.07027
353320.0000   -0.43759
353360.0000   -0.08387
353400.0000    0.24789
353440.0000    0.25206
353480.0000   -0.09758
353520.0000   -0.69990
353560.0000   -0.20871
353600.0000   -0.23559
353640.0000    0.22724
353680.0000   -0.45535
353720.0000   -0.53485
353760.0000   -0.34894
353800.0000   -0.31224
353840.0000   -0.25952
353880.0000   -0.12366
353920.0000    0.25771
353960.0000   -0.17531
354000.0000   -0.33100
354040.0000   -0.70454
354080.0000    0.10931
354120.0000   -0.32182
354160.0000   -0.03760
354200.0000    0.19622
354240.0000   -0.51760
354280.0000    0.02602
354320.0000    0.29888
354360.0000   -0.06118
354400.0000   -0.63758
354440.0000   -0.44483
354480.0000   -0.56892
354520.0000   -0.18255
354560.0000   -1.15684
354600.0000    0.02209
354640.0000   -0.47717
354680.0000   -0.70593
354720.0000   -0.52953
354760.0000   -0.22092
354800.0000   -0.13821
354840.0000    0.27093
354880.0000    0.22759
354920.0000   -0.72414
354960.0000   -0.26909
355000.0000   -0.47937
355040.0000    0.02624
355080.0000   -0.08696
355120.0000   -0.06854
355160.0000   -0.02175
355200.0000    0.24353
355240.0000    0.05798
355280.0000    0.50134
355320.0000    0.28047
355360.0000    0.15621
355400.0000   -0.30423
355440.0000   -0.56606
355480.0000   -0.30906
355520.0000    0.24952
355560.0000   -1.11370
355600.0000   -0.98872
355640.0000   -0.55476
355680.0000   -0.59704
355720.0000   -0.59555
355760.0000   -0.32293
355800.0000   -0.64802
355840.0000   -0.47628
355880.0000    0.14283
355920.0000   -0.20990
355960.0000   -0.26943
356000.0000   -0.70990
356040.0000    0.23327
356080.0000   -1.21635
356120.0000   -0.06939
356160.0000    0.17618
356200.0000   -0.51459
356240.0000    0.41469
356280.0000   -0.26676
356320.0000   -0.79237
356360.0000    0.40181
356400.0000    0.34640
356440.0000    0.04123
356480.0000   -0.20998
356520.0000    0.09857
356560.0000    0.20619
356600.0000   -0.06313
356640.0000    0.04839
356680.0000   -0.10849
356720.0000   -0.07646
356760.0000   -0.26733
356800.0000   -0.30246
356840.0000    0.07812
356880.0000   -0.11956
356920.0000   -0.31524
356960.0000    0.25125
357000.0000   -0.34816
357040.0000   -0.42278
357080.0000    0.18702
357120.0000    0.01436
357160.0000   -0.00034
357200.0000    0.05695
357240.0000    0.38070
357280.0000    0.90609
357320.0000   -0.22147
357360.0000   -0.31126
357400.0000    0.24128
357440.0000   -0.43602
357480.0000    0.29090
357520.0000    0.51005
357560.0000    0.17073
357600.0000   -0.03815
357640.0000    0.30871
357680.0000   -0.24315
357720.0000    0.85781
357760.0000    0.62676
357800.0000    0.06884
357840.0000   -0.14011
357880.0000   -0.49578
357920.0000   -0.45568
357960.0000   -0.15077
358000.0000   -0.02627
358040.0000   -0.86481
358080.0000   -0.03841
358120.0000   -0.04317
358160.0000    0.05581
358200.0000    0.09556
358240.0000    0.68431
358280.0000    0.44267
358320.0000    0.30621
358360.0000    0.11379
358400.0000    0.51941
358440.0000    0.18125
358480.0000   -0.61231
358520.0000    0.33580
358560.0000    0.18130
358600.0000    0.70456
358640.0000    0.11039
358680.0000    0.72707
358720.0000    0.12538
358760.0000    0.34496
358800.0000   -0.31646
358840.0000   -0.97051
358880.0000   -0.59434
358920.0000   -0.24719
358960.0000   -0.14500
359000.0000   -0.49951
359040.0000   -0.07343
359080.0000   -0.12209
359120.0000   -0.19090
359160.0000    0.10462
359200.0000    0.11661
359240.0000    0.35316
359280.0000   -0.42629
359320.0000   -0.30979
359360.0000   -0.69227
359400.0000   -0.18504
359440.0000   -0.46087
359480.0000    0.41777
359520.0000    0.26904
359560.0000   -0.11769
359600.0000   -0.56556
359640.0000   -0.24152
359680.0000   -0.02181
359720.0000   -0.35380
359760.0000   -0.52662
359800.0000   -0.68225
359840.0000   -0.33697
359880.0000    0.16426
359920.0000    0.53152
359960.0000    0.34877
360000.0000    0.38184
360040.0000    0.18103
360080.0000    0.52443
360120.0000   -0.03624
360160.0000    1.05140
360200.0000   -0.10073
360240.0000    0.02597
360280.0000   -0.80543
360320.0000   -0.38857
360360.0000   -0.85081
360400.0000    0.30818
360440.0000    0.42528
360480.0000   -0.39432
360520.0000   -0.08263
360560.0000    0.34705
360600.0000    0.21332
360640.0000    0.64154
360680.0000   -0.38092
360720.0000    0.09689
360760.0000    0.05909
360800.0000   -0.15736
360840.0000    0.04834
360880.0000   -0.74742
360920.0000   -0.69506
360960.0000   -0.11387
361000.0000   -0.60949
361040.0000   -0.76372
361080.0000   -1.03751
361120.0000   -0.98212
361160.0000   -1.26554
361200.0000   -1.06617
361240.0000   -1.15357
361280.0000   -0.62726
361320.0000   -1.21532
361360.0000    0.04534
361400.0000   -1.14027
361440.0000   -1.21535
361480.0000   -0.58476
361520.0000   -0.41656
361560.0000    0.07274
361600.0000    0.62301
361640.0000   -0.04411
361680.0000   -0.17913
361720.0000    0.19271
361760.0000    0.10862
361800.0000    0.78931
361840.0000    1.05893
361880.0000    0.69267
361920.0000   -0.34249
361960.0000    0.01650
362000.0000   -0.05674
362040.0000   -0.00033
362080.0000    0.18618
362120.0000    0.29007
362160.0000    0.51572
362200.0000   -0.05133
362240.0000    0.23500
362280.0000    0.68691
362320.0000    0.27888
362360.0000    0.32145
362400.0000    0.49394
362440.0000    0.44293
362480.0000    0.96650
362520.0000    0.14682
362560.0000    0.28521
362600.0000   -0.68977
362640.0000    0.53036
362680.0000    0.00131
362720.0000    0.24759
362760.0000   -0.33292
362800.0000   -0.23114
362840.0000    0.01629
362880.0000    0.46277
362920.0000   -0.00933
362960.0000   -0.33181
363000.0000    0.36622
363040.0000   -0.10894
363080.0000    0.21273
363120.0000   -0.11501
363160.0000    0.10527
363200.0000    0.08617
363240.0000    0.22936
363280.0000    0.20601
363320.0000    0.68451
363360.0000    0.27408
363400.0000    0.88752
363440.0000    0.27290
363480.0000   -0.01716
363520.0000    1.16472
363560.0000    0.44896
363600.0000    0.78858
363640.0000   -0.17541
363680.0000    1.16755
363720.0000    1.21754
363760.0000    1.22316
363800.0000    0.58188
363840.0000    0.25659
363880.0000    0.56836
363920.0000    0.24747
363960.0000    0.42038
364000.0000    0.77044
364040.0000    1.04626
364080.0000    1.06154
364120.0000   -0.08740
364160.0000    0.04171
364200.0000    0.59338
364240.0000    1.19622
364280.0000    0.74192
364320.0000    0.93775
364360.0000    0.83318
364400.0000    0.08489
364440.0000    0.68433
364480.0000    0.36247
364520.0000   -0.24446
364560.0000    0.47898
364600.0000    0.21835
364640.0000   -0.16845
364680.0000   -0.06903
364720.0000   -0.19224
364760.0000    0.61602
364800.0000    0.55489
364840.0000    0.20146
364880.0000    0.53527
364920.0000   -0.01823
364960.0000    0.92548
365000.0000    0.61930
365040.0000    0.66032
365080.0000    0.73452
365120.0000    1.00850
365160.0000    0.57455
365200.0000    1.11726
365240.0000    0.13688
365280.0000    0.90996
365320.0000    0.65422
365360.0000    0.35441
365400.0000    0.13473
365440.0000    0.67079
365480.0000    0.66977
365520.0000    0.30655
365560.0000    0.30375
365600.0000    0.03495
365640.0000   -0.28120
365680.0000    0.20326
365720.0000   -0.46007
365760.0000   -0.02528
365800.0000    0.53981
365840.0000    0.21976
365880.0000    0.29652
365920.0000    0.09887
365960.0000   -0.00496
366000.0000   -0.88349
366040.0000   -0.83843
366080.0000   -0.41227
366120.0000   -0.28176
366160.0000   -0.06369
366200.0000   -0.10294
366240.0000   -0.34925
366280.0000    0.01349
366320.0000    0.39112
366360.0000   -0.07192
366400.0000   -0.00478
366440.0000   -0.09665
366480.0000   -0.27300
366520.0000   -0.20988
366560.0000   -0.31693
366600.0000   -0.87578
366640.0000    0.07986
366680.0000   -0.27522
366720.0000   -0.01416
366760.0000   -0.64450
366800.0000    0.15068
366840.0000   -0.24875
366880.0000    0.02351
366920.0000   -0.14197
366960.0000   -0.76839
367000.0000    0.21089
367040.0000   -0.17770
367080.0000    0.00123
367120.0000    0.14594
367160.0000    0.29882
367200.0000    0.54213
367240.0000    0.21512
367280.0000    0.50202
367320.0000    1.06094
367360.0000    0.54687
367400.0000    0.70972
367440.0000    0.19818
367480.0000    0.50024
367520.0000    0.49268
367560.0000    0.44120
367600.0000    0.65385
367640.0000    0.33988
367680.0000    0.05004
367720.0000    0.59228
367760.0000   -0.07277
367800.0000    1.36419
367840.0000    0.94817
367880.0000    0.85217
367920.0000    1.16219
367960.0000    0.54961
368000.0000    0.20408
368040.0000    1.00906
368080.0000    0.92315
368120.0000    0.46981
368160.0000   -0.18829
368200.0000    0.40532
368240.0000    0.56221
368280.0000    0.49589
368320.0000    0.12947
368360.0000    0.88758
368400.0000    0.76325
368440.0000    1.43704
368480.0000    0.46551
368520.0000    0.66347
368560.0000    1.03270
368600.0000    0.51118
368640.0000    0.52874
368680.0000    0.58253
368720.0000    0.28427
368760.0000   -0.18274
368800.0000    0.81746
368840.0000    0.63137
368880.0000    0.48882
368920.0000   -0.26699
368960.0000   -0.82984
369000.0000   -0.36414
369040.0000   -0.24338
369080.0000   -0.58061
369120.0000   -0.42939
369160.0000   -0.33009
369200.0000   -0.21929
369240.0000    0.64067
369280.0000    0.50222
369320.0000    0.26641
369360.0000   -0.08700
369400.0000   -0.32021
369440.0000    0.20673
369480.0000    0.13571
369520.0000   -0.02849
369560.0000    0.40118
369600.0000    0.14796
369640.0000   -0.51711
369680.0000   -0.20694
369720.0000    0.78100
369760.0000    0.30460
369800.0000   -0.27577
369840.0000    0.18695
369880.0000   -0.27741
369920.0000    1.09680
369960.0000    0.11586
370000.0000   -0.04368
370040.0000   -0.32448
370080.0000   -0.46365
370120.0000   -0.59373
370160.0000   -0.31640
370200.0000   -0.18752
370240.0000   -0.45800
370280.0000   -0.20509
370320.0000   -0.43073
370360.0000    0.05694
370400.0000    0.16536
370440.0000    0.06101
370480.0000   -0.22962
370520.0000    0.92860
370560.0000    0.19522
370600.0000   -0.04058
370640.0000   -0.18226
370680.0000   -0.21765
370720.0000    0.17226
370760.0000    0.60794
370800.0000    0.82476
370840.0000    0.61455
370880.0000    0.98721
370920.0000   -0.04061
370960.0000    0.20494
371000.0000    0.06932
371040.0000   -0.49754
371080.0000    0.25413
371120.0000    0.13214
371160.0000   -0.24032
371200.0000    0.15121
371240.0000   -0.47300
371280.0000   -0.52270
371320.0000   -1.06862
371360.0000   -1.03953
371400.0000   -0.77202
371440.0000   -0.18198
371480.0000   -0.06997
371520.0000   -0.46384
371560.0000   -0.96041
371600.0000   -0.15808
371640.0000   -0.79044
371680.0000   -1.28095
371720.0000   -0.29882
371760.0000    0.26624
371800.0000   -0.31921
371840.0000   -0.10972
371880.0000   -0.41384
371920.0000   -0.30740
371960.0000    0.07867
372000.0000   -0.62690
372040.0000   -0.65776
372080.0000   -0.55943
372120.0000   -1.09943
372160.0000   -0.33302
372200.0000    0.23261
372240.0000   -0.81919
372280.0000   -0.80567
372320.0000   -0.54722
372360.0000   -0.38031
372400.0000   -0.65023
372440.0000   -0.32027
372480.0000   -0.26553
372520.0000   -0.37756
372560.0000   -0.17867
372600.0000   -0.61445
372640.0000   -0.45927
372680.0000   -0.00771
372720.0000   -0.35286
372760.0000   -0.77290
372800.0000   -0.17327
372840.0000   -0.28463
372880.0000   -0.40984
372920.0000   -0.40060
372960.0000   -0.50595
373000.0000   -0.21422
373040.0000   -0.35575
373080.0000   -0.96572
373120.0000   -1.26995
373160.0000   -0.62510
373200.0000   -1.14028
373240.0000   -0.55454
373280.0000   -0.86024
373320.0000   -0.93022
373360.0000   -1.38358
373400.0000   -0.99009
373440.0000   -0.69616
373480.0000   -1.31504
373520.0000   -0.79492
373560.0000   -0.95593
373600.0000   -1.22371
373640.0000   -0.71404
373680.0000   -0.53777
373720.0000   -0.36965
373760.0000   -0.41635
373800.0000   -0.58597
373840.0000   -0.84854
373880.0000   -0.29978
373920.0000   -0.57091
373960.0000   -0.37819
374000.0000   -0.55097
374040.0000   -0.43476
374080.0000   -0.77449
374120.0000   -0.61334
374160.0000   -1.34344
374200.0000   -0.17754
374240.0000   -0.30041
374280.0000   -0.45476
374320.0000   -0.43865
374360.0000   -0.60784
374400.0000   -0.28217
374440.0000   -0.80412
374480.0000   -0.20101
374520.0000   -0.78808
374560.0000   -0.41599
374600.0000   -0.73003
374640.0000   -0.38611
374680.0000   -0.38804
374720.0000   -0.31293
374760.0000   -0.30215
374800.0000   -0.39511
374840.0000   -0.30598
374880.0000   -0.17830
374920.0000   -0.05616
374960.0000    0.00444
375000.0000   -0.27976
375040.0000   -0.35608
375080.0000   -0.63474
375120.0000    0.15335
375160.0000    0.47454
375200.0000   -0.99262
375240.0000   -0.68247
375280.0000   -0.72405
375320.0000    0.20719
375360.0000   -0.75745
375400.0000   -0.57779
375440.0000   -0.56413
375480.0000   -0.47120
375520.0000   -0.50708
375560.0000    0.35327
375600.0000   -0.20025
375640.0000   -0.29922
375680.0000   -0.69937
375720.0000   -0.86824
375760.0000   -0.36096
375800.0000   -0.47878
375840.0000   -0.43942
375880.0000    0.38150
375920.0000   -0.00785
375960.0000   -0.71172
376000.0000   -0.01683
376040.0000   -0.43744
376080.0000   -0.41102
376120.0000   -0.55050
376160.0000    0.38591
376200.0000   -0.33402
376240.0000    0.67875
376280.0000    0.12025
376320.0000    0.06975
376360.0000   -0.04088
376400.0000   -0.36582
376440.0000   -0.99229
376480.0000   -0.62398
376520.0000   -0.40563
376560.0000   -0.31100
376600.0000   -1.31030
376640.0000   -0.62141
376680.0000   -0.66266
376720.0000   -0.91097
376760.0000   -0.86403
376800.0000   -0.88848
376840.0000   -1.13567
376880.0000   -0.74602
376920.0000   -0.74634
376960.0000   -1.14329
377000.0000   -1.06178
377040.0000   -0.68233
377080.0000   -0.96234
377120.0000   -0.62747
377160.0000   -0.68884
377200.0000   -0.41792
377240.0000   -0.67730
377280.0000   -0.42120
377320.0000   -0.28242
377360.0000    0.36066
377400.0000   -0.46076
377440.0000   -0.37050
377480.0000   -0.10952
377520.0000    0.28349
377560.0000    0.38638
377600.0000   -0.23268
377640.0000    0.58956
377680.0000    0.22261
377720.0000   -0.61643
377760.0000   -0.34558
377800.0000    0.33077
377840.0000    0.22678
377880.0000    0.25294
377920.0000    0.40801
377960.0000    0.04826
378000.0000   -0.04957
378040.0000   -0.09374
378080.0000    0.60400
378120.0000   -0.68026
378160.0000    0.19462
378200.0000   -0.36877
378240.0000   -0.96250
378280.0000   -0.61164
378320.0000   -0.11115
378360.0000    0.29542
378400.0000   -0.22283
378440.0000   -0.33900
378480.0000   -0.12478
378520.0000    0.16478
378560.0000   -0.09815
378600.0000    0.21894
378640.0000   -0.30626
378680.0000   -0.67664
378720.0000   -0.36112
378760.0000   -0.58895
378800.0000   -0.04202
378840.0000    0.35800
378880.0000    0.01593
378920.0000    0.50531
378960.0000    0.06577
379000.0000    0.05976
379040.0000   -0.75426
379080.0000   -0.16678
379120.0000   -0.20048
379160.0000   -0.24332
379200.0000   -0.06643
379240.0000   -0.37066
379280.0000   -0.32380
379320.0000   -0.84282
379360.0000   -0.85147
379400.0000   -0.66931
379440.0000   -0.76305
379480.0000   -0.98084
379520.0000   -0.91297
379560.0000   -0.98448
379600.0000   -0.11110
379640.0000   -0.59744
379680.0000   -0.42082
379720.0000   -0.23640
379760.0000    0.19133
379800.0000   -0.19107
379840.0000   -0.40901
379880.0000   -0.15211
379920.0000   -0.26636
379960.0000   -0.43923
380000.0000    0.32149
380040.0000   -0.23663
380080.0000   -0.26144
380120.0000   -0.69481
380160.0000    0.66262
380200.0000   -0.61733
380240.0000   -0.49976
380280.0000   -0.77021
380320.0000   -0.07527
380360.0000    0.02647
380400.0000   -0.94762
380440.0000   -0.13503
380480.0000   -0.66402
380520.0000   -0.92513
380560.0000   -1.23232
380600.0000   -0.77747
380640.0000   -0.83566
380680.0000   -0.75531
380720.0000   -0.40621
380760.0000   -0.86467
380800.0000   -0.42273
380840.0000   -0.06760
380880.0000   -0.14050
380920.0000    0.33360
380960.0000   -0.20357
381000.0000    0.21594
381040.0000   -0.37931
381080.0000   -0.93283
381120.0000   -0.62240
381160.0000   -1.14530
381200.0000   -1.10052
381240.0000   -0.81043
381280.0000   -0.84499
381320.0000   -0.33919
381360.0000   -0.58246
381400.0000   -0.13046
381440.0000   -0.75574
381480.0000    0.17184
381520.0000   -0.22263
381560.0000   -0.38936
381600.0000   -1.38368
381640.0000   -0.84655
381680.0000   -1.53333
381720.0000   -0.85977
381760.0000   -0.72154
381800.0000   -0.22300
381840.0000   -1.08393
381880.0000   -0.63173
381920.0000   -0.24703
381960.0000   -0.77601
382000.0000   -0.37675
382040.0000   -0.85932
382080.0000   -0.31553
382120.0000   -0.86035
382160.0000   -0.44860
382200.0000    0.22612
382240.0000   -0.43854
382280.0000   -0.77400
382320.0000   -0.90065
382360.0000   -1.33462
382400.0000   -1.34147
382440.0000   -0.56010
382480.0000   -0.26856
382520.0000   -0.50020
382560.0000   -0.36550
382600.0000   -0.43148
382640.0000   -0.13665
382680.0000   -0.36873
382720.0000   -1.00242
382760.0000   -0.35939
382800.0000   -0.72716
382840.0000   -1.11312
382880.0000   -0.54836
382920.0000   -0.28068
382960.0000   -0.66618
383000.0000   -0.69571
383040.0000   -1.53584
383080.0000   -1.06251
383120.0000   -0.85465
383160.0000   -0.80508
383200.0000   -0.74750
383240.0000   -0.96889
383280.0000   -0.94767
383320.0000   -0.71436
383360.0000   -0.42411
383400.0000   -0.74837
383440.0000   -0.09913
383480.0000   -0.56313
383520.0000   -0.52035
383560.0000   -0.79162
383600.0000   -0.35334
383640.0000   -0.23118
383680.0000    0.27377
383720.0000    0.04675
383760.0000    0.23366
383800.0000    0.23504
383840.0000   -0.56109
383880.0000    0.05405
383920.0000   -0.86686
383960.0000   -0.56687
384000.0000   -0.89160
384040.0000   -0.03499
384080.0000   -0.35120
384120.0000   -0.37885
384160.0000    0.16812
384200.0000   -0.36733
384240.0000   -0.48942
384280.0000   -0.02435
384320.0000   -0.57775
384360.0000   -0.45479
384400.0000    0.54540
384440.0000   -0.52890
384480.0000   -0.27876
384520.0000   -1.06382
384560.0000   -0.89258
384600.0000   -1.02815
384640.0000   -0.91075
384680.0000   -0.26716
384720.0000   -0.52739
384760.0000   -0.98687
384800.0000   -1.62642
384840.0000   -1.07208
384880.0000   -0.68497
384920.0000   -0.38227
384960.0000   -0.20340
385000.0000   -0.97954
385040.0000   -0.65194
385080.0000   -0.71059
385120.0000   -1.23511
385160.0000   -1.05351
385200.0000   -0.90010
385240.0000   -0.55164
385280.0000   -1.38483
385320.0000   -0.75045
385360.0000   -0.88019
385400.0000   -0.58957
385440.0000   -0.07017
385480.0000   -0.53050
385520.0000   -0.65179
385560.0000   -0.43003
385600.0000   -0.41026
385640.0000   -0.88818
385680.0000   -0.52740
385720.0000   -0.54722
385760.0000   -1.39706
385800.0000   -0.91320
385840.0000   -0.22365
385880.0000   -1.06882
385920.0000   -0.40667
385960.0000   -0.48896
386000.0000   -0.24727
386040.0000   -0.06272
386080.0000   -0.49213
386120.0000   -0.66551
386160.0000    0.00871
386200.0000   -0.05388
386240.0000   -0.84086
386280.0000   -0.51874
386320.0000   -0.63225
386360.0000   -0.37129
386400.0000   -0.68520
386440.0000   -0.02657
386480.0000    0.11875
386520.0000   -0.61317
386560.0000   -1.07915
386600.0000   -0.17382
386640.0000   -0.25008
386680.0000   -0.45622
386720.0000   -0.46424
386760.0000   -0.48107
386800.0000   -0.23024
386840.0000   -0.58950
386880.0000   -0.96118
386920.0000   -0.83307
386960.0000   -0.99126
387000.0000   -1.16720
387040.0000   -0.68379
387080.0000   -1.08314
387120.0000   -0.79374
387160.0000   -1.20448
387200.0000    0.03314
387240.0000   -0.24157
387280.0000   -0.88612
387320.0000   -0.54788
387360.0000    0.13417
387400.0000   -0.04947
387440.0000   -0.25695
387480.0000   -0.39939
387520.0000   -0.38911
387560.0000    0.03863
387600.0000   -0.08515
387640.0000   -0.49351
387680.0000   -0.76660
387720.0000   -0.84379
387760.0000   -0.08137
387800.0000   -1.36730
387840.0000   -0.43228
387880.0000   -0.74223
387920.0000   -0.68914
387960.0000   -0.88187
388000.0000   -0.80839
388040.0000   -0.90114
388080.0000   -0.32560
388120.0000   -0.98818
388160.0000   -0.76574
388200.0000   -0.75742
388240.0000   -0.67461
388280.0000   -0.49178
388320.0000   -0.44924
388360.0000    0.18987
388400.0000   -0.43385
388440.0000    0.00861
388480.0000   -0.52851
388520.0000   -0.60358
388560.0000   -0.34060
388600.0000   -0.63004
388640.0000   -1.00861
388680.0000   -0.56295
388720.0000   -1.19381
388760.0000   -0.54181
388800.0000   -1.14859
388840.0000   -0.77056
388880.0000   -0.50585
388920.0000   -0.53765
388960.0000   -0.74267
389000.0000   -0.77576
389040.0000   -1.71767
389080.0000   -0.95132
389120.0000   -0.83781
389160.0000   -0.35844
389200.0000   -1.11269
389240.0000   -0.28168
389280.0000   -0.90629
389320.0000   -1.00086
389360.0000   -0.14281
389400.0000   -0.03982
389440.0000    0.33653
389480.0000   -0.63556
389520.0000   -0.64923
389560.0000   -0.95357
389600.0000   -1.11788
389640.0000   -1.10873
389680.0000   -0.45426
389720.0000   -1.32198
389760.0000   -0.83291
389800.0000   -0.28888
389840.0000   -0.62435
389880.0000   -1.02980
389920.0000   -0.78442
389960.0000   -0.83284
390000.0000   -1.00664
390040.0000   -0.57740
390080.0000   -0.57463
390120.0000   -0.81605
390160.0000   -1.18087
390200.0000   -0.83348
390240.0000   -1.07550
390280.0000   -1.08969
390320.0000   -0.80721
390360.0000   -0.73914
390400.0000   -1.32261
390440.0000   -1.02153
390480.0000   -0.86326
390520.0000   -1.29148
390560.0000   -1.54063
390600.0000   -1.03396
390640.0000   -0.91300
390680.0000   -1.54319
390720.0000   -1.51661
390760.0000   -1.17506
390800.0000   -0.96545
390840.0000   -1.23643
390880.0000   -0.55130
390920.0000   -0.03952
390960.0000   -0.14550
391000.0000   -0.37096
391040.0000   -0.40914
391080.0000   -0.58890
391120.0000   -0.62356
391160.0000   -0.98129
391200.0000    0.01920
391240.0000   -0.92192
391280.0000   -0.48301
391320.0000   -1.03188
391360.0000   -0.86195
391400.0000   -0.58489
391440.0000   -0.17772
391480.0000   -0.97059
391520.0000   -0.43180
391560.0000   -0.87475
391600.0000   -0.94982
391640.0000   -0.52027
391680.0000   -0.56303
391720.0000   -0.29280
391760.0000   -0.22820
391800.0000   -0.75872
391840.0000   -0.95897
391880.0000   -0.55872
391920.0000   -1.08046
391960.0000   -1.10372
392000.0000   -0.95543
392040.0000   -0.96707
392080.0000   -0.71607
392120.0000   -0.87473
392160.0000   -0.39409
392200.0000   -0.46899
392240.0000   -0.90059
392280.0000   -1.33921
392320.0000   -0.28937
392360.0000   -1.07777
392400.0000   -0.84636
392440.0000   -0.80771
392480.0000   -0.41156
392520.0000   -0.61432
392560.0000   -0.27182
392600.0000   -0.66417
392640.0000   -1.08643
392680.0000   -0.81116
392720.0000   -0.63866
392760.0000   -0.26792
392800.0000   -0.52295
392840.0000   -1.01264
392880.0000    0.02393
392920.0000   -0.57231
392960.0000   -1.47160
393000.0000   -0.83251
393040.0000   -0.32807
393080.0000   -1.07525
393120.0000   -0.93239
393160.0000   -1.09702
393200.0000   -1.05300
393240.0000   -1.61356
393280.0000   -1.35014
393320.0000   -1.28204
393360.0000   -1.29173
393400.0000   -1.31715
393440.0000   -1.18038
393480.0000   -1.19881
393520.0000   -1.51114
393560.0000   -0.73382
393600.0000   -0.09490
393640.0000   -1.22718
393680.0000   -0.58045
393720.0000   -0.99668
393760.0000   -0.49211
393800.0000   -0.02468
393840.0000   -0.27733
393880.0000    0.40699
393920.0000   -0.29028
393960.0000   -0.60537
394000.0000   -0.50835
394040.0000    0.22821
394080.0000   -0.61768
394120.0000   -0.28562
394160.0000   -0.19883
394200.0000   -0.95089
394240.0000   -0.55637
394280.0000   -0.36607
394320.0000   -0.68351
394360.0000   -0.03515
394400.0000   -0.09789
394440.0000    0.02637
394480.0000   -0.28298
394520.0000   -0.22434
394560.0000   -0.15183
394600.0000   -1.64859
394640.0000   -1.35730
394680.0000   -0.25684
394720.0000   -0.62552
394760.0000   -0.81885
394800.0000   -1.00588
394840.0000   -0.82462
394880.0000   -0.35945
394920.0000   -0.28134
394960.0000   -0.84006
395000.0000   -0.44331
395040.0000   -0.74003
395080.0000   -0.56780
395120.0000   -0.55697
395160.0000    0.13805
395200.0000   -0.23508
395240.0000   -0.58187
395280.0000   -0.05781
395320.0000   -0.69938
395360.0000   -0.60243
395400.0000   -0.27866
395440.0000   -0.69940
395480.0000   -0.69970
395520.0000    0.06433
395560.0000   -0.12351
395600.0000   -0.55144
395640.0000   -0.59543
395680.0000   -0.55363
395720.0000    0.36518
395760.0000    0.02008
395800.0000    0.09111
395840.0000    0.01744
395880.0000    0.04051
395920.0000    0.43468
395960.0000   -0.32198
396000.0000   -0.50155
396040.0000   -0.62695
396080.0000    0.17192
396120.0000   -0.15556
396160.0000   -0.05830
396200.0000    0.09369
396240.0000   -0.98191
396280.0000   -0.59076
396320.0000    0.13176
396360.0000   -0.41189
396400.0000   -0.31263
396440.0000   -0.26661
396480.0000   -0.46010
396520.0000   -0.26666
396560.0000    0.08572
396600.0000   -0.66611
396640.0000   -0.79797
396680.0000   -0.20493
396720.0000   -0.29883
396760.0000    0.00494
396800.0000   -0.39514
396840.0000   -0.30553
396880.0000   -0.76665
396920.0000   -0.09826
396960.0000   -0.21650
397000.0000   -0.78117
397040.0000   -0.51606
397080.0000   -0.70490
397120.0000   -1.04496
397160.0000   -1.19237
397200.0000   -0.53615
397240.0000   -0.75120
397280.0000   -0.25472
397320.0000   -0.24027
397360.0000   -1.10788
397400.0000   -0.32180
397440.0000   -0.39430
397480.0000   -0.55424
397520.0000   -0.81956
397560.0000   -0.52742
397600.0000   -0.56631
397640.0000   -0.35131
397680.0000   -0.84867
397720.0000   -0.74946
397760.0000   -0.38908
397800.0000   -1.37696
397840.0000   -0.62483
397880.0000   -0.25169
397920.0000   -0.09226
397960.0000    0.17277
398000.0000    0.17970
398040.0000   -0.69444
398080.0000   -0.19323
398120.0000   -0.18784
398160.0000   -0.29163
398200.0000   -0.92276
398240.0000   -1.20562
398280.0000   -1.10408
398320.0000   -0.52223
398360.0000   -1.12193
398400.0000   -0.62453
398440.0000   -0.80561
398480.0000   -0.85760
398520.0000   -0.94479
398560.0000   -0.35250
398600.0000   -0.12911
398640.0000   -0.79715
398680.0000   -0.58822
398720.0000   -0.78594
398760.0000   -0.14998
398800.0000   -0.52140
398840.0000   -0.78932
398880.0000   -0.41156
398920.0000    0.72387
398960.0000    0.43341
399000.0000   -0.55538
399040.0000   -1.02020
399080.0000   -0.47104
399120.0000    0.29446
399160.0000   -0.54841
399200.0000   -0.27329
399240.0000   -0.66934
399280.0000    0.03410
399320.0000   -0.02420
399360.0000    0.05965
399400.0000   -0.16668
399440.0000   -0.30082
399480.0000   -0.15373
399520.0000   -0.45147
399560.0000   -0.51364
399600.0000   -0.52692
399640.0000   -0.99388
399680.0000   -0.93101
399720.0000   -0.62805
399760.0000   -0.03978
399800.0000   -0.88859
399840.0000   -0.67849
399880.0000   -1.14275
399920.0000   -1.06740
399960.0000   -1.07545
400000.0000   -0.95219
400040.0000   -1.28546
400080.0000   -0.80651
400120.0000   -1.51509
400160.0000   -0.74574
400200.0000   -0.70091
400240.0000   -0.94594
400280.0000   -0.89280
400320.0000   -0.45610
400360.0000   -1.08992
400400.0000   -0.89686
400440.0000   -0.13256
400480.0000   -0.81165
400520.0000   -0.14948
400560.0000   -0.14866
400600.0000   -0.42702
400640.0000   -0.25505
400680.0000   -0.67988
400720.0000   -0.86013
400760.0000   -0.34113
400800.0000   -1.23010
400840.0000    0.07551
400880.0000   -0.56556
400920.0000   -0.24682
400960.0000   -0.32995
401000.0000   -0.08054
401040.0000   -0.59926
401080.0000   -0.52661
401120.0000   -0.23464
401160.0000   -0.46199
401200.0000   -0.21292
401240.0000   -0.79001
401280.0000   -0.03332
401320.0000   -0.04960
401360.0000   -0.99758
401400.0000   -0.59500
401440.0000   -0.46952
401480.0000   -0.60191
401520.0000   -0.52975
401560.0000   -0.72914
401600.0000   -1.25870
401640.0000   -0.89167
401680.0000   -0.02821
401720.0000   -0.91773
401760.0000    0.02255
401800.0000    0.55839
401840.0000   -0.47822
401880.0000   -0.32707
401920.0000    0.56157
401960.0000   -0.30052
402000.0000   -0.94956
402040.0000   -0.16551
402080.0000   -0.62915
402120.0000   -0.43682
402160.0000   -0.59171
402200.0000   -0.51586
402240.0000   -0.11560
402280.0000   -0.81536
402320.0000   -0.55385
402360.0000   -0.95997
402400.0000   -0.08252
402440.0000   -0.02008
402480.0000    0.05601
402520.0000   -0.52008
402560.0000   -0.78141
402600.0000   -0.48874
402640.0000   -1.05824
402680.0000   -0.16330
402720.0000   -0.30056
402760.0000   -0.52337
402800.0000   -1.04356
402840.0000   -0.90102
402880.0000   -0.95023
402920.0000   -0.60094
402960.0000   -0.35034
403000.0000   -0.30580
403040.0000   -0.33321
403080.0000   -0.17873
403120.0000    0.79934
403160.0000   -0.16137
403200.0000   -0.85304
403240.0000   -0.07899
403280.0000   -0.10405
403320.0000    0.09134
403360.0000   -0.69314
403400.0000   -0.55904
403440.0000   -0.77858
403480.0000   -0.07590
403520.0000   -0.08730
403560.0000   -0.45689
403600.0000   -0.17336
403640.0000    0.22194
403680.0000   -0.55901
403720.0000   -0.94581
403760.0000   -0.64973
403800.0000   -0.71502
403840.0000   -0.92866
403880.0000   -1.14607
403920.0000   -0.51518
403960.0000    0.10842
404000.0000   -0.50075
404040.0000    0.81787
404080.0000   -0.49734
404120.0000    0.80438
404160.0000    0.86919
404200.0000    0.19763
404240.0000    0.46562
404280.0000   -0.08691
404320.0000    0.07634
404360.0000    0.49237
404400.0000    0.52710
404440.0000   -0.23704
404480.0000    0.55748
404520.0000   -0.11165
404560.0000    1.22556
404600.0000    0.23469
404640.0000   -0.30632
404680.0000   -0.51893
404720.0000   -1.33043
404760.0000   -1.54341
404800.0000   -0.78142
404840.0000   -0.17891
404880.0000   -0.55512
404920.0000   -0.23080
404960.0000   -0.17783
405000.0000    0.68015
405040.0000    0.34773
405080.0000    0.27633
405120.0000    0.32142
405160.0000   -0.19095
405200.0000    0.48969
405240.0000    0.73725
405280.0000    0.69327
405320.0000    0.92901
405360.0000    1.16227
405400.0000    0.26622
405440.0000    0.24941
405480.0000    0.09825
405520.0000    0.75301
405560.0000    0.33788
405600.0000    0.59229
405640.0000    0.41954
405680.0000    0.20742
405720.0000   -0.23453
405760.0000    0.46684
405800.0000    0.40289
405840.0000    0.53802
405880.0000    0.84098
405920.0000    0.84599
405960.0000    0.42230
406000.0000    0.21824
406040.0000    1.76941
406080.0000    1.22648
406120.0000    0.82601
406160.0000    0.80471
406200.0000    1.18889
406240.0000    1.20721
406280.0000    0.66264
406320.0000    0.92278
406360.0000    0.91976
406400.0000   -0.04688
406440.0000    1.00917
406480.0000    0.22865
406520.0000    0.98587
406560.0000    0.95713
406600.0000    0.65843
406640.0000    1.25584
406680.0000    1.06268
406720.0000    0.69664
406760.0000    0.54866
406800.0000    1.30030
406840.0000    0.67923
406880.0000    0.16163
406920.0000   -0.42417
406960.0000   -0.33234
407000.0000    0.26881
407040.0000    0.05250
407080.0000    0.05465
407120.0000    0.63199
407160.0000    0.00693
407200.0000    0.33710
407240.0000    0.15439
407280.0000    0.00748
407320.0000    0.03608
407360.0000   -0.17531
407400.0000    0.76970
407440.0000   -0.26816
407480.0000   -0.22968
407520.0000    0.36040
407560.0000   -0.26931
407600.0000    0.55408
407640.0000    0.67672
407680.0000    0.22563
407720.0000    0.28548
407760.0000   -0.01631
407800.0000    0.60361
407840.0000   -0.09260
407880.0000    0.05830
407920.0000    0.17444
407960.0000    0.13917
408000.0000   -0.36483
408040.0000   -0.11558
408080.0000    0.14673
408120.0000   -0.03147
408160.0000   -0.32047
408200.0000    0.30258
408240.0000    0.28007
408280.0000    0.93061
408320.0000   -0.03269
408360.0000    0.74022
408400.0000   -0.08625
408440.0000    0.31373
408480.0000   -0.02338
408520.0000    0.68498
408560.0000    0.06380
408600.0000    0.94112
408640.0000    0.21202
408680.0000    0.41505
408720.0000    0.34096
408760.0000    0.96955
408800.0000    0.64002
408840.0000    0.96283
408880.0000    0.10018
408920.0000    0.52513
408960.0000    0.78498
409000.0000    1.05441
409040.0000    0.69199
409080.0000    0.66567
409120.0000    0.54346
409160.0000    0.42025
409200.0000    0.69734
409240.0000    1.17663
409280.0000    0.90691
409320.0000    0.59002
409360.0000    0.54071
409400.0000    0.53224
409440.0000    0.33926
409480.0000    0.97180
409520.0000    0.22385
409560.0000    0.66683
409600.0000    0.59572
409640.0000    0.67679
409680.0000    0.96312
409720.0000    0.32574
409760.0000   -0.38613
409800.0000   -0.05586
409840.0000   -0.18574
409880.0000   -0.20122
409920.0000    0.42461
409960.0000   -0.06401
410000.0000    0.23062
410040.0000    0.47711
410080.0000    0.80797
410120.0000    0.27152
410160.0000    0.23647
410200.0000   -0.42703
410240.0000    0.60067
410280.0000    0.03867
410320.0000   -0.01312
410360.0000    0.09635
410400.0000   -0.02715
410440.0000    0.87788
410480.0000   -0.18280
410520.0000    0.19280
410560.0000   -0.28060
410600.0000    0.27573
410640.0000   -0.38714
410680.0000   -0.18316
410720.0000   -0.57205
410760.0000   -0.50128
410800.0000   -0.56562
410840.0000   -0.64975
410880.0000   -1.16889
410920.0000   -0.29727
410960.0000    0.44642
411000.0000    0.23423
411040.0000   -0.05069
411080.0000   -0.04054
411120.0000    0.34605
411160.0000   -0.18029
411200.0000    0.02070
411240.0000   -0.70028
411280.0000   -0.32690
411320.0000    0.62905
411360.0000    0.11238
411400.0000    0.10779
411440.0000   -0.23251
411480.0000    0.23595
411520.0000    0.71733
411560.0000    0.22848
411600.0000   -0.13639
411640.0000    0.01332
411680.0000   -0.45035
411720.0000    0.02183
411760.0000    0.23156
411800.0000   -0.03701
411840.0000    0.67271
411880.0000   -0.12650
411920.0000    0.37208
411960.0000    0.16779
412000.0000   -0.54588
412040.0000   -0.46236
412080.0000   -0.68528
412120.0000    0.01156
412160.0000    0.18266
412200.0000   -0.07492
412240.0000    0.49676
412280.0000   -0.21278
412320.0000   -0.05800
412360.0000   -0.11177
412400.0000   -0.26448
412440.0000   -0.07273
412480.0000   -0.60634
412520.0000   -0.25528
412560.0000   -0.78548
412600.0000   -0.96870
412640.0000   -0.20197
412680.0000   -0.42712
412720.0000    0.26384
412760.0000    0.05000
412800.0000   -0.57968
412840.0000   -0.58638
412880.0000    0.26669
412920.0000   -0.01603
412960.0000   -0.03818
413000.0000    0.61325
413040.0000    0.33202
413080.0000   -0.04099
413120.0000    0.67556
413160.0000    0.64310
413200.0000    0.45436
413240.0000    0.06199
413280.0000    0.22322
413320.0000    0.05262
413360.0000   -0.59957
413400.0000   -0.85429
413440.0000    0.01223
413480.0000   -0.73922
413520.0000   -0.63910
413560.0000   -1.18793
413600.0000   -0.51313
413640.0000    0.21448
413680.0000   -0.83736
413720.0000   -0.70565
413760.0000   -0.23606
413800.0000   -0.68488
413840.0000   -0.41617
413880.0000   -0.98961
413920.0000   -1.15663
413960.0000   -0.03178
414000.0000   -0.08535
414040.0000   -0.17473
414080.0000   -0.54990
414120.0000   -0.73095
414160.0000   -0.78452
414200.0000   -0.67002
414240.0000   -0.72749
414280.0000   -0.64062
414320.0000   -0.60164
414360.0000   -0.26378
414400.0000    0.92014
414440.0000    0.03264
414480.0000   -0.43930
414520.0000   -0.24696
414560.0000   -0.33197
414600.0000   -0.79674
414640.0000    0.22141
414680.0000   -0.11588
414720.0000    0.83789
414760.0000   -0.10904
414800.0000    0.01693
414840.0000    0.28344
414880.0000    0.18308
414920.0000   -0.14701
414960.0000    0.12293
415000.0000    0.44062
415040.0000   -0.02574
415080.0000   -0.62244
415120.0000   -0.23548
415160.0000   -0.80557
415200.0000   -0.73240
415240.0000   -1.11284
415280.0000   -0.49317
415320.0000   -0.44337
415360.0000    0.07319
415400.0000   -0.35341
415440.0000   -1.30328
415480.0000   -0.91211
415520.0000   -0.68657
415560.0000   -0.81378
415600.0000   -0.71444
415640.0000   -0.50256
415680.0000   -0.65935
415720.0000   -0.93540
415760.0000   -0.47706
415800.0000   -0.95555
415840.0000   -1.20567
415880.0000   -0.58105
415920.0000   -0.63384
415960.0000   -0.71145
416000.0000   -0.52978
416040.0000   -1.41179
416080.0000   -1.59524
416120.0000   -0.89806
416160.0000   -0.94327
416200.0000   -1.62136
416240.0000   -0.62924
416280.0000   -0.21191
416320.0000   -0.80902
416360.0000   -0.55756
416400.0000   -0.62218
416440.0000   -0.83145
416480.0000   -0.47336
416520.0000   -1.22071
416560.0000   -1.10449
416600.0000   -0.65138
416640.0000   -0.45003
416680.0000   -1.35128
416720.0000   -1.06716
416760.0000   -1.00973
416800.0000   -0.10223
416840.0000   -1.20409
416880.0000   -0.59614
416920.0000   -1.17070
416960.0000   -0.69413
417000.0000   -0.89223
417040.0000   -0.40739
417080.0000   -0.52748
417120.0000   -1.81528
417160.0000   -1.31861
417200.0000   -1.11715
417240.0000   -1.01562
417280.0000   -1.52252
417320.0000   -1.08945
417360.0000   -0.81395
417400.0000   -1.02232
417440.0000   -1.30451
417480.0000   -0.59670
417520.0000   -1.39443
417560.0000   -0.15750
417600.0000   -0.16140
417640.0000   -0.96145
417680.0000   -0.68854
417720.0000   -0.75407
417760.0000   -0.44001
417800.0000   -0.21404
417840.0000   -1.12838
417880.0000   -0.24627
417920.0000   -0.49611
417960.0000   -0.48190
418000.0000   -0.65839
418040.0000   -0.69622
418080.0000   -0.90694
418120.0000   -0.14325
418160.0000   -0.86537
418200.0000   -1.32834
418240.0000   -1.27390
418280.0000   -0.25221
418320.0000   -0.74126
418360.0000   -0.92670
418400.0000   -0.62689
418440.0000   -0.74160
418480.0000   -0.40353
418520.0000   -0.42827
418560.0000   -0.97323
418600.0000   -0.79731
418640.0000   -1.03579
418680.0000   -0.54309
418720.0000   -0.67738
418760.0000   -0.35674
418800.0000   -0.57838
418840.0000   -0.85255
418880.0000   -0.55280
418920.0000   -0.30030
418960.0000   -1.22129
419000.0000   -0.39494
419040.0000    0.09239
419080.0000   -0.22229
419120.0000   -0.26885
419160.0000   -0.29953
419200.0000   -0.58755
419240.0000    0.06841
419280.0000   -0.24432
419320.0000   -0.33500
419360.0000    0.03559
419400.0000   -0.40426
419440.0000    0.12564
419480.0000   -0.22096
419520.0000   -0.46447
419560.0000   -0.28907
419600.0000   -0.04765
419640.0000    0.68090
419680.0000    0.31294
419720.0000    0.12826
419760.0000    0.02785
419800.0000   -0.04057
419840.0000   -0.77036
419880.0000   -0.24850
419920.0000   -0.60731
419960.0000   -0.73096
420000.0000   -0.33359
420040.0000    0.08708
420080.0000   -0.67928
420120.0000    0.14667
420160.0000    0.10838
420200.0000   -0.23414
420240.0000   -0.20078
420280.0000   -1.04324
420320.0000   -0.14990
420360.0000   -0.05432
420400.0000   -0.46661
420440.0000    0.01061
420480.0000   -0.07255
420520.0000   -0.38858
420560.0000    0.31696
420600.0000   -0.52355
420640.0000   -0.81482
420680.0000   -0.58409
420720.0000   -0.98858
420760.0000   -0.48627
420800.0000   -0.06200
420840.0000   -0.37642
420880.0000   -0.46526
420920.0000   -0.12970
420960.0000    0.23734
421000.0000   -0.57745
421040.0000   -0.73614
421080.0000   -0.55842
421120.0000   -0.75970
421160.0000   -1.33241
421200.0000   -0.66031
421240.0000   -0.30345
421280.0000   -0.49720
421320.0000    0.28137
421360.0000   -0.01998
421400.0000    0.15511
421440.0000   -0.37963
421480.0000   -0.77186
421520.0000   -1.24950
421560.0000   -0.92870
421600.0000   -0.63129
421640.0000   -0.97732
421680.0000   -0.30142
421720.0000   -0.61912
421760.0000   -1.07687
421800.0000   -0.89402
421840.0000   -0.36757
421880.0000   -1.10205
421920.0000   -0.91706
421960.0000   -0.95359
422000.0000   -0.72751
422040.0000   -0.69927
422080.0000   -0.90839
422120.0000   -0.77790
422160.0000   -0.62381
422200.0000   -1.05776
422240.0000   -0.88127
422280.0000   -0.85636
422320.0000   -0.77305
422360.0000   -1.07622
422400.0000   -0.24643
422440.0000   -0.39554
422480.0000   -0.42822
422520.0000   -0.34745
422560.0000   -0.21547
422600.0000   -0.12696
422640.0000   -0.52693
422680.0000    0.29398
422720.0000   -0.16995
422760.0000   -0.49015
422800.0000   -0.27065
422840.0000   -0.29010
422880.0000   -0.82315
422920.0000   -0.72806
422960.0000   -0.58776
423000.0000   -0.28783
423040.0000    0.29109
423080.0000   -0.16162
423120.0000   -0.31138
423160.0000   -0.61890
423200.0000    0.03435
423240.0000   -0.45148
423280.0000   -0.56221
423320.0000   -0.36443
423360.0000    0.15392
423400.0000   -0.72856
423440.0000   -0.79963
423480.0000   -0.32537
423520.0000   -0.69363
423560.0000   -0.20599
423600.0000   -0.95477
423640.0000   -0.26982
423680.0000   -0.59586
423720.0000   -0.52655
423760.0000   -0.12658
423800.0000   -0.38041
423840.0000   -0.47157
423880.0000   -0.45094
423920.0000    0.05219
423960.0000   -0.40168
424000.0000   -0.37570
424040.0000   -0.68218
424080.0000   -0.68161
424120.0000   -0.94521
424160.0000    0.12346
424200.0000   -0.44341
424240.0000   -0.32222
424280.0000    0.03597
424320.0000   -0.09983
424360.0000    0.26799
424400.0000   -0.08447
424440.0000   -0.09909
424480.0000    0.66253
424520.0000   -0.22021
424560.0000    0.15344
424600.0000    0.75516
424640.0000   -0.49721
424680.0000   -0.33159
424720.0000    0.04115
424760.0000   -1.01796
424800.0000   -0.67721
424840.0000   -0.27844
424880.0000   -0.19124
424920.0000   -0.17935
424960.0000    0.72546
425000.0000    0.27910
425040.0000    0.68225
425080.0000    0.51712
425120.0000    0.47738
425160.0000    0.44889
425200.0000    0.52719
425240.0000    0.90521
425280.0000    0.54906
425320.0000    0.06901
425360.0000   -0.23381
425400.0000   -0.19585
425440.0000   -0.01602
425480.0000    0.70755
425520.0000    0.70139
425560.0000    0.23133
425600.0000    0.41428
425640.0000   -0.07998
425680.0000    0.99333
425720.0000    0.88125
425760.0000    0.19405
425800.0000    0.36456
425840.0000    0.24221
425880.0000   -0.15186
425920.0000    0.45668
425960.0000    0.58633
426000.0000    0.64096
426040.0000    0.24388
426080.0000    0.51692
426120.0000   -0.15035
426160.0000    0.08246
426200.0000    0.70734
426240.0000   -0.40472
426280.0000   -0.06858
426320.0000   -0.10275
426360.0000   -0.04727
426400.0000    0.24875
426440.0000   -0.06945
426480.0000   -0.46662
426520.0000    0.41547
426560.0000   -0.05640
426600.0000   -0.05297
426640.0000   -0.49387
426680.0000   -0.33013
426720.0000   -0.07584
426760.0000   -0.75966
426800.0000   -0.09142
426840.0000   -0.50017
426880.0000    0.04717
426920.0000   -0.21230
426960.0000   -0.46901
427000.0000   -0.38571
427040.0000   -0.65547
427080.0000   -0.63305
427120.0000   -0.53531
427160.0000   -0.64696
427200.0000   -0.19466
427240.0000   -0.11467
427280.0000   -0.29065
427320.0000   -0.01586
427360.0000    0.03474
427400.0000   -0.07946
427440.0000    0.10142
427480.0000    0.55303
427520.0000    0.62015
427560.0000    0.25817
427600.0000   -0.37912
427640.0000   -0.14454
427680.0000   -0.71224
427720.0000   -0.12557
427760.0000    0.49490
427800.0000    0.05853
427840.0000   -0.21178
427880.0000    0.06553
427920.0000   -0.09337
427960.0000    0.01928
428000.0000   -1.20322
428040.0000   -0.25310
428080.0000   -0.34091
428120.0000   -0.07812
428160.0000    0.15546
428200.0000    0.20155
428240.0000   -0.13631
428280.0000   -0.64527
428320.0000   -0.12340
428360.0000    0.24559
428400.0000    0.66625
428440.0000   -0.24921
428480.0000    0.17570
428520.0000   -0.59261
428560.0000   -0.60240
428600.0000    0.02773
428640.0000   -0.16172
428680.0000   -0.86016
428720.0000   -0.96527
428760.0000   -0.51849
428800.0000   -0.37053
428840.0000    0.09040
428880.0000    0.11187
428920.0000   -0.62233
428960.0000   -0.83335
429000.0000   -0.88668
429040.0000   -0.93817
429080.0000   -0.53992
429120.0000   -0.38295
429160.0000    0.19185
429200.0000   -0.31187
429240.0000   -0.21051
429280.0000   -0.43488
429320.0000   -0.53401
429360.0000   -0.54648
429400.0000   -0.95688
429440.0000    0.26082
429480.0000    0.31452
429520.0000   -0.32615
429560.0000    0.35113
429600.0000   -0.17857
429640.0000   -1.11814
429680.0000   -0.24995
429720.0000   -0.84524
429760.0000    0.07837
429800.0000   -0.00065
429840.0000   -0.64540
429880.0000   -0.36003
429920.0000   -0.22116
429960.0000   -0.77793
430000.0000   -0.32248
430040.0000   -0.34672
430080.0000   -0.78110
430120.0000   -0.96270
430160.0000    0.23632
430200.0000   -0.92281
430240.0000   -0.39389
430280.0000   -0.25900
430320.0000   -0.96230
430360.0000   -0.82124
430400.0000   -1.22665
430440.0000   -0.61558
430480.0000   -0.32425
430520.0000   -0.86365
430560.0000   -0.76349
430600.0000   -0.23512
430640.0000   -0.96785
430680.0000   -1.73664
430720.0000   -1.14858
430760.0000   -1.12017
430800.0000   -0.95990
430840.0000   -1.17599
430880.0000   -0.59498
430920.0000   -1.00644
430960.0000   -0.74196
431000.0000   -0.68491
431040.0000   -1.10729
431080.0000   -1.23184
431120.0000   -0.32568
431160.0000   -0.40096
431200.0000   -0.31122
431240.0000   -0.11919
431280.0000   -0.28430
431320.0000   -0.56100
431360.0000   -1.00623
431400.0000    0.02191
431440.0000   -0.90102
431480.0000   -0.56197
431520.0000   -0.76076
431560.0000   -0.80750
431600.0000    0.02360
431640.0000   -0.10197
431680.0000    0.07836
431720.0000   -0.44636
431760.0000   -0.23490
431800.0000   -0.25824
431840.0000   -0.19674
431880.0000   -0.11736
431920.0000    0.02459
431960.0000   -0.70398
432000.0000    0.16019
432040.0000   -1.19269
432080.0000   -0.15622
432120.0000   -0.40199
432160.0000   -0.71629
432200.0000   -0.45722
432240.0000   -0.36601
432280.0000    0.31156
432320.0000    0.05511
432360.0000   -0.22064
432400.0000   -0.94486
432440.0000   -0.33452
432480.0000   -0.46602
432520.0000   -0.33987
432560.0000   -0.20524
432600.0000   -0.22765
432640.0000   -0.47150
432680.0000   -0.33367
432720.0000   -0.60747
432760.0000   -0.49491
432800.0000   -0.28018
432840.0000   -0.85995
432880.0000   -0.92985
432920.0000   -0.91237
432960.0000   -1.54269
433000.0000   -0.55281
433040.0000   -0.18356
433080.0000   -0.82393
433120.0000   -0.81403
433160.0000   -0.81305
433200.0000   -0.35692
433240.0000   -0.38743
433280.0000   -0.90059
433320.0000   -0.23827
433360.0000   -0.28422
433400.0000   -0.30075
433440.0000   -1.19384
433480.0000   -0.73547
433520.0000   -0.22903
433560.0000   -0.07467
433600.0000   -0.57168
433640.0000   -1.12288
433680.0000   -1.00239
433720.0000   -0.81680
433760.0000   -0.68976
433800.0000   -0.72564
433840.0000   -1.14395
433880.0000   -0.82754
433920.0000   -1.63921
433960.0000   -1.10399
434000.0000   -1.46180
434040.0000   -0.66836
434080.0000   -1.15723
434120.0000   -0.91347
434160.0000   -1.13945
434200.0000   -1.20872
434240.0000   -1.29070
434280.0000   -1.38434
434320.0000   -1.36333
434360.0000   -1.89715
434400.0000   -1.53310
434440.0000   -1.03080
434480.0000   -1.12161
434520.0000   -1.03612
434560.0000   -1.68403
434600.0000   -0.93604
434640.0000   -0.38248
434680.0000   -0.68773
434720.0000   -0.66563
434760.0000   -0.96695
434800.0000   -0.86102
434840.0000   -0.36193
434880.0000   -0.77746
434920.0000   -1.10936
434960.0000   -0.48005
435000.0000   -0.23265
435040.0000   -0.80740
435080.0000   -0.42660
435120.0000   -0.71357
435160.0000   -0.78935
435200.0000   -0.22994
435240.0000   -0.67445
435280.0000   -0.80825
435320.0000   -0.99609
435360.0000   -0.72721
435400.0000   -0.89931
435440.0000   -1.26232
435480.0000   -0.74642
435520.0000   -0.92279
435560.0000   -1.43785
435600.0000   -1.31382
435640.0000   -0.88354
435680.0000   -0.94056
435720.0000   -1.22488
435760.0000   -0.91109
435800.0000   -0.82060
435840.0000   -0.98650
435880.0000   -0.65452
435920.0000   -0.56304
435960.0000   -0.30984
436000.0000   -0.59562
436040.0000   -0.20776
436080.0000   -0.90281
436120.0000   -0.51416
436160.0000   -0.24261
436200.0000    0.09137
436240.0000   -1.20461
436280.0000   -0.73676
436320.0000   -1.21174
436360.0000   -0.75793
436400.0000   -1.10972
436440.0000   -0.95164
436480.0000   -1.09668
436520.0000   -0.44131
436560.0000    0.08005
436600.0000   -0.22379
436640.0000   -0.33381
436680.0000    0.37359
436720.0000   -0.31285
436760.0000   -0.50413
436800.0000   -0.31933
436840.0000    0.56666
436880.0000   -0.74424
436920.0000   -0.81223
436960.0000   -1.11061
437000.0000   -0.99263
437040.0000   -1.49527
437080.0000   -1.38598
437120.0000   -1.43852
437160.0000   -0.64867
437200.0000   -0.94883
437240.0000   -1.15454
437280.0000   -0.89519
437320.0000   -0.10549
437360.0000   -1.47932
437400.0000   -0.53479
437440.0000   -0.68902
437480.0000   -0.68709
437520.0000   -0.25785
437560.0000   -0.65943
437600.0000   -0.49191
437640.0000   -0.97595
437680.0000   -0.99941
437720.0000   -0.77219
437760.0000   -0.70197
437800.0000   -0.20460
437840.0000   -0.62548
437880.0000   -0.04235
437920.0000   -0.93514
437960.0000   -0.32359
438000.0000    0.06499
438040.0000   -0.97194
438080.0000    0.27928
438120.0000   -0.43079
438160.0000   -0.52157
438200.0000   -0.91927
438240.0000   -0.46275
438280.0000   -0.17854
438320.0000    0.05995
438360.0000    0.26253
438400.0000   -0.40731
438440.0000   -0.14814
438480.0000   -0.16849
438520.0000   -0.53277
438560.0000   -0.32998
438600.0000   -0.37672
438640.0000   -0.20235
438680.0000   -0.90647
438720.0000   -0.34004
438760.0000   -0.92168
438800.0000   -0.57605
438840.0000   -0.45042
438880.0000   -0.99193
438920.0000    0.01856
438960.0000   -0.85095
439000.0000   -0.64100
439040.0000   -0.60038
439080.0000   -0.47310
439120.0000   -0.26237
439160.0000   -0.42985
439200.0000    0.27690
439240.0000   -0.63946
439280.0000   -0.30683
439320.0000    0.12614
439360.0000    0.07696
439400.0000   -0.04438
439440.0000   -0.62955
439480.0000   -0.73965
439520.0000   -0.35365
439560.0000   -0.41037
439600.0000   -0.65336
439640.0000    0.68876
439680.0000    0.01709
439720.0000    0.36537
439760.0000    0.11232
439800.0000    0.28079
439840.0000   -0.42079
439880.0000   -0.51165
439920.0000    0.10233
439960.0000   -0.04380
440000.0000   -0.23311
440040.0000    0.26696
440080.0000   -0.16315
440120.0000   -0.08250
440160.0000   -0.09803
440200.0000   -0.14772
440240.0000   -0.21917
440280.0000   -0.32063
440320.0000    0.02713
440360.0000   -0.16834
440400.0000   -0.11382
440440.0000    0.20625
440480.0000    0.29223
440520.0000    0.34153
440560.0000    0.11692
440600.0000   -0.91808
440640.0000   -0.46539
440680.0000   -0.16460
440720.0000   -0.21117
440760.0000    0.08596
440800.0000    0.09609
440840.0000   -0.79535
440880.0000   -0.21635
440920.0000   -0.72483
440960.0000   -0.43580
441000.0000   -0.46863
441040.0000   -0.12937
441080.0000   -0.25938
441120.0000    0.02445
441160.0000   -0.10230
441200.0000   -0.05888
441240.0000   -0.37770
441280.0000   -0.58212
441320.0000   -0.25635
441360.0000   -0.71689
441400.0000   -0.65206
441440.0000   -0.47339
441480.0000   -0.76451
441520.0000   -0.21397
441560.0000    0.11010
441600.0000   -0.43624
441640.0000   -0.50963
441680.0000   -0.39427
441720.0000   -0.27261
441760.0000   -0.70706
441800.0000   -0.68680
441840.0000   -0.93625
441880.0000   -0.88007
441920.0000    0.01070
441960.0000   -0.51811
442000.0000   -1.03160
442040.0000   -1.02809
442080.0000   -0.87603
442120.0000   -0.82279
442160.0000   -0.69688
442200.0000   -0.25726
442240.0000   -0.40595
442280.0000   -0.92863
442320.0000   -0.87030
442360.0000   -0.28784
442400.0000   -0.23528
442440.0000   -0.28201
442480.0000   -0.24610
442520.0000   -0.78507
442560.0000   -0.67041
442600.0000   -1.27883
442640.0000   -0.56435
442680.0000   -1.16452
442720.0000   -0.51914
442760.0000   -0.84369
442800.0000   -0.37231
442840.0000   -0.23543
442880.0000   -0.30872
442920.0000   -1.20055
442960.0000   -0.61954
443000.0000   -0.61702
443040.0000   -0.61394
443080.0000   -0.63087
443120.0000   -0.51641
443160.0000   -0.14959
443200.0000   -0.19763
443240.0000    0.07482
443280.0000    0.00169
443320.0000   -0.30818
443360.0000   -0.29192
443400.0000   -0.38559
443440.0000   -0.55452
443480.0000   -0.38651
443520.0000   -0.42587
443560.0000   -0.57578
443600.0000   -0.29029
443640.0000   -0.31723
443680.0000   -0.01382
443720.0000   -0.52758
443760.0000   -0.11821
443800.0000    0.05137
443840.0000   -0.31957
443880.0000    0.13180
443920.0000   -0.40889
443960.0000   -0.57860
444000.0000    0.44183
444040.0000   -0.34052
444080.0000   -0.25508
444120.0000   -0.74432
444160.0000   -0.97577
444200.0000   -0.46109
444240.0000   -0.30548
444280.0000   -0.24989
444320.0000   -0.19993
444360.0000   -0.61162
444400.0000   -0.90805
444440.0000    0.09187
444480.0000    0.05494
444520.0000   -0.87653
444560.0000   -0.87409
444600.0000   -0.55914
444640.0000   -1.23127
444680.0000   -1.68865
444720.0000   -1.17515
444760.0000   -0.62489
444800.0000   -1.16583
444840.0000   -0.38496
444880.0000   -1.21914
444920.0000   -0.25876
444960.0000   -0.53213
445000.0000   -1.32691
445040.0000   -0.48075
445080.0000   -0.17978
445120.0000   -0.06174
445160.0000   -1.21707
445200.0000   -1.25601
445240.0000   -1.18921
445280.0000   -1.90375
445320.0000   -1.47561
445360.0000   -1.35100
445400.0000   -1.75484
445440.0000   -0.95923
445480.0000   -0.89421
445520.0000   -0.14269
445560.0000   -1.28103
445600.0000   -0.14449
445640.0000   -0.44129
445680.0000   -1.00697
445720.0000   -1.34625
445760.0000   -1.04054
445800.0000   -0.63536
445840.0000   -1.15397
445880.0000   -0.66500
445920.0000   -0.22094
445960.0000   -1.09241
446000.0000   -0.48832
446040.0000   -0.39184
446080.0000   -0.34538
446120.0000   -0.78175
446160.0000   -0.55641
446200.0000   -0.92231
446240.0000   -0.49100
446280.0000   -0.70545
446320.0000   -0.76631
446360.0000    0.02912
446400.0000   -0.32354
446440.0000   -0.61897
446480.0000   -1.40918
446520.0000   -0.55138
446560.0000   -0.41989
446600.0000   -0.80515
446640.0000   -0.16479
446680.0000   -0.13703
446720.0000   -0.74700
446760.0000   -0.09533
446800.0000   -0.78468
446840.0000   -0.49978
446880.0000    0.08579
446920.0000   -0.51429
446960.0000   -1.17321
447000.0000   -1.20043
447040.0000   -0.50310
447080.0000    0.27908
447120.0000    0.53316
447160.0000   -0.74982
447200.0000   -0.05557
447240.0000   -0.53075
447280.0000   -0.74278
447320.0000   -1.30097
447360.0000   -0.95514
447400.0000   -0.97671
447440.0000   -0.83505
447480.0000   -1.30355
447520.0000   -1.38731
447560.0000   -0.51502
447600.0000   -1.37581
447640.0000   -1.03845
447680.0000   -0.97060
447720.0000   -0.92887
447760.0000   -0.90693
447800.0000   -0.47134
447840.0000   -0.17879
447880.0000   -0.91143
447920.0000   -0.95957
447960.0000   -0.67883
448000.0000   -0.43025
448040.0000    0.24157
448080.0000    0.32506
448120.0000   -0.73342
448160.0000   -0.52594
448200.0000   -0.30061
448240.0000    0.32435
448280.0000   -0.31869
448320.0000   -0.21442
448360.0000   -0.56386
448400.0000   -0.19291
448440.0000   -0.57562
448480.0000   -1.11738
448520.0000   -1.30389
448560.0000   -1.10639
448600.0000   -0.97085
448640.0000   -1.24997
448680.0000   -0.38668
448720.0000   -0.83316
448760.0000   -0.23637
448800.0000   -0.33465
448840.0000   -0.77467
448880.0000   -0.64048
448920.0000   -0.73511
448960.0000   -1.08478
449000.0000   -0.81740
449040.0000   -1.02923
449080.0000   -0.41328
449120.0000   -0.36709
449160.0000   -0.45413
449200.0000   -0.30732
449240.0000   -0.42708
449280.0000   -0.68899
449320.0000   -0.67123
449360.0000   -1.07600
449400.0000    0.10030
449440.0000   -0.42505
449480.0000   -0.96934
449520.0000   -1.10547
449560.0000   -0.91521
449600.0000   -1.22824
449640.0000   -0.81040
449680.0000   -0.72390
449720.0000   -1.05528
449760.0000   -0.82144
449800.0000   -0.11715
449840.0000   -0.64216
449880.0000   -0.08082
449920.0000   -0.17197
449960.0000    0.77144
450000.0000    0.14879
450040.0000    0.21728
450080.0000   -0.07153
450120.0000   -0.50466
450160.0000   -0.88844
450200.0000   -0.88177
450240.0000   -0.26315
450280.0000   -0.34251
450320.0000   -0.54370
450360.0000   -0.13436
450400.0000    0.02788
450440.0000   -0.12198
450480.0000    0.07102
450520.0000   -0.04734
450560.0000   -0.03259
450600.0000   -0.18474
450640.0000   -0.18742
450680.0000    0.42036
450720.0000    0.05131
450760.0000   -0.05857
450800.0000    0.12348
450840.0000    0.44653
450880.0000   -0.12814
450920.0000    0.32766
450960.0000    0.27526
451000.0000   -0.72583
451040.0000    0.95854
451080.0000    0.25856
451120.0000   -0.06808
451160.0000    0.10613
451200.0000   -0.23831
451240.0000   -0.10749
451280.0000    0.21666
451320.0000    0.25750
451360.0000   -0.42716
451400.0000   -0.44346
451440.0000    0.11857
451480.0000    0.00963
451520.0000   -0.00688
451560.0000    0.16672
451600.0000    0.50340
451640.0000    0.51678
451680.0000   -0.63764
451720.0000   -0.70288
451760.0000   -0.11069
451800.0000    0.07297
451840.0000    0.06376
451880.0000   -1.62217
451920.0000   -0.62234
451960.0000   -0.60966
452000.0000   -0.99966
452040.0000   -0.15377
452080.0000   -0.21268
452120.0000   -0.76380
452160.0000   -0.28430
452200.0000   -1.27309
452240.0000   -0.77108
452280.0000   -0.39695
452320.0000   -0.41171
452360.0000   -0.67204
452400.0000   -0.30714
452440.0000   -0.53877
452480.0000   -0.28172
452520.0000   -0.59519
452560.0000   -0.97421
452600.0000   -0.55339
452640.0000   -0.38795
452680.0000   -0.45486
452720.0000   -1.20419
452760.0000   -0.54534
452800.0000   -0.34937
452840.0000   -0.49058
452880.0000   -0.99170
452920.0000   -0.50143
452960.0000   -0.25373
453000.0000   -0.61918
453040.0000   -0.20392
453080.0000   -0.18636
453120.0000   -0.18212
453160.0000   -0.03173
453200.0000   -0.21533
453240.0000    0.28296
453280.0000    0.28436
453320.0000   -0.23745
453360.0000   -0.22862
453400.0000   -0.33252
453440.0000   -0.23954
453480.0000    0.31001
453520.0000    0.22961
453560.0000    0.05317
453600.0000    0.69229
453640.0000    0.04553
453680.0000   -0.27963
453720.0000    0.23190
453760.0000    0.14151
453800.0000    0.08765
453840.0000   -0.72158
453880.0000    0.07428
453920.0000   -0.77724
453960.0000   -1.57137
454000.0000   -1.01840
454040.0000   -0.74468
454080.0000   -0.92962
454120.0000   -1.01618
454160.0000   -0.40610
454200.0000   -0.45400
454240.0000    0.43277
454280.0000   -0.18240
454320.0000    0.38447
454360.0000   -0.33113
454400.0000    0.19384
454440.0000    0.22919
454480.0000    0.08658
454520.0000    0.53402
454560.0000    0.29346
454600.0000   -0.14924
454640.0000    0.47628
454680.0000    0.02574
454720.0000    0.28249
454760.0000    0.44459
454800.0000    0.22099
454840.0000   -0.24420
454880.0000    0.33556
454920.0000    0.74632
454960.0000    0.39442
455000.0000    0.53060
455040.0000    0.92168
455080.0000    0.41969
455120.0000    0.82019
455160.0000    0.40563
455200.0000    0.46955
455240.0000    0.94947
455280.0000   -0.04294
455320.0000    0.05517
455360.0000    0.51899
455400.0000   -0.48413
455440.0000   -0.03337
455480.0000   -0.37510
455520.0000   -0.43318
455560.0000    0.22237
455600.0000    0.89646
455640.0000    1.03291
455680.0000    0.96874
455720.0000    0.80206
455760.0000    0.00477
455800.0000    0.50464
455840.0000   -0.30855
455880.0000   -0.43458
455920.0000   -0.58081
455960.0000    0.61462
456000.0000    0.37427
456040.0000   -0.25759
456080.0000    0.23414
456120.0000    0.17060
456160.0000    0.51207
456200.0000   -0.04656
456240.0000   -0.22263
456280.0000    0.28891
456320.0000   -0.30520
456360.0000    0.52430
456400.0000    0.03423
456440.0000   -0.19880
456480.0000    0.43910
456520.0000    0.20857
456560.0000   -0.12797
456600.0000   -0.49461
456640.0000   -0.35541
456680.0000    0.54224
456720.0000    0.40013
456760.0000   -0.02106
456800.0000   -0.03852
456840.0000    0.34764
456880.0000    0.24308
456920.0000    0.52023
456960.0000    0.22043
457000.0000    1.14885
457040.0000    0.36803
457080.0000    0.14123
457120.0000    0.88360
457160.0000    0.74902
457200.0000    0.28101
457240.0000    0.89850
457280.0000    0.19037
457320.0000    0.31341
457360.0000   -0.19154
457400.0000   -0.08332
457440.0000   -0.16251
457480.0000    0.24550
457520.0000    0.76720
457560.0000    0.43089
457600.0000    0.72837
457640.0000    0.66526
457680.0000   -0.11698
457720.0000   -0.47091
457760.0000    0.19633
457800.0000    0.64626
457840.0000    0.46706
457880.0000    0.11459
457920.0000   -0.37365
457960.0000    0.24400
458000.0000    0.23039
458040.0000   -0.42704
458080.0000   -0.39679
458120.0000   -0.00536
458160.0000   -0.55262
458200.0000   -0.33693
458240.0000   -0.61244
458280.0000   -0.48459
458320.0000   -0.64936
458360.0000   -0.30568
458400.0000   -0.99012
458440.0000   -0.34170
458480.0000   -1.24034
458520.0000   -0.48386
458560.0000   -0.46735
458600.0000   -0.24640
458640.0000    0.01731
458680.0000    0.09274
458720.0000    0.16780
458760.0000   -0.60442
458800.0000   -1.07069
458840.0000   -0.53080
458880.0000    0.07150
458920.0000   -0.22573
458960.0000   -0.25065
459000.0000    0.42525
459040.0000   -0.22392
459080.0000    0.29596
459120.0000    0.76306
459160.0000    0.45198
459200.0000    0.65567
459240.0000    0.68161
459280.0000   -0.20392
459320.0000    0.00812
459360.0000    0.67296
459400.0000    0.33870
459440.0000    0.04493
459480.0000    0.40770
459520.0000   -0.49503
459560.0000    0.44194
459600.0000    0.71888
459640.0000    0.15047
459680.0000   -0.40572
459720.0000    0.23208
459760.0000    0.44832
459800.0000    0.49861
459840.0000    0.53866
459880.0000    0.78755
459920.0000    0.31476
459960.0000   -0.65408
460000.0000   -0.04942
460040.0000    0.15375
460080.0000   -0.12585
460120.0000   -0.01331
460160.0000    0.05974
460200.0000    0.13645
460240.0000    0.21495
460280.0000    0.65935
460320.0000    0.15991
460360.0000   -0.19400
460400.0000    0.00099
460440.0000    0.00779
460480.0000   -0.30262
460520.0000   -0.22114
460560.0000   -0.19625
460600.0000   -0.20357
460640.0000    0.38105
460680.0000    1.27025
460720.0000    0.65818
460760.0000    0.76122
460800.0000    0.20031
460840.0000    0.62331
460880.0000    0.78089
460920.0000    0.83235
460960.0000    0.67280
461000.0000    0.74037
461040.0000   -0.80842
461080.0000   -0.85945
461120.0000   -0.18420
461160.0000   -0.28129
461200.0000   -0.69824
461240.0000   -0.18478
461280.0000    0.65223
461320.0000   -0.37060
461360.0000   -0.07717
461400.0000    0.81905
461440.0000    0.39227
461480.0000   -0.45382
461520.0000   -0.02571
461560.0000   -0.04112
461600.0000    0.30431
461640.0000    0.16813
461680.0000    0.17470
461720.0000    0.33449
461760.0000    0.58389
461800.0000   -0.99113
461840.0000   -0.38762
461880.0000   -0.91212
461920.0000   -0.33521
461960.0000   -0.95693
462000.0000   -0.64686
462040.0000   -0.74944
462080.0000   -0.28739
462120.0000   -0.32730
462160.0000   -0.82260
462200.0000   -0.45356
462240.0000   -0.00339
462280.0000   -0.54937
462320.0000   -0.36367
462360.0000    0.23233
462400.0000   -0.41446
462440.0000    0.43309
462480.0000    1.12527
462520.0000   -0.42487
462560.0000   -0.19567
462600.0000   -0.62240
462640.0000   -0.79224
462680.0000   -0.10861
462720.0000   -0.40756
462760.0000   -1.01995
462800.0000    0.51195
462840.0000    0.06977
462880.0000   -0.17241
462920.0000   -0.05529
462960.0000    0.80901
463000.0000    1.08054
463040.0000    0.76438
463080.0000    0.38721
463120.0000    0.21502
463160.0000    0.78167
463200.0000    0.34261
463240.0000    0.66929
463280.0000    0.90454
463320.0000    1.33086
463360.0000    0.96674
463400.0000    0.99552
463440.0000    0.45331
463480.0000    0.07858
463520.0000    0.06602
463560.0000   -0.13431
463600.0000   -0.05790
463640.0000   -0.23031
463680.0000    0.02606
463720.0000    1.15314
463760.0000    0.34529
463800.0000    0.37593
463840.0000    0.10928
463880.0000   -0.76581
463920.0000   -0.40632
463960.0000   -0.07185
464000.0000   -0.05561
464040.0000   -0.51649
464080.0000   -0.15027
464120.0000    0.31060
464160.0000    0.12622
464200.0000   -0.71807
464240.0000   -0.66832
464280.0000   -0.13401
464320.0000   -0.48213
464360.0000   -0.23168
464400.0000    0.08668
464440.0000   -0.01983
464480.0000   -0.12850
464520.0000   -0.02268
464560.0000   -0.37228
464600.0000   -0.15884
464640.0000    0.09673
464680.0000   -0.38216
464720.0000   -0.29578
464760.0000    0.56068
464800.0000   -0.17950
464840.0000   -0.44590
464880.0000   -0.10564
464920.0000   -0.03990
464960.0000   -0.25292
465000.0000   -0.24365
465040.0000   -0.77923
465080.0000   -0.56775
465120.0000   -0.40103
465160.0000   -0.33936
465200.0000   -0.12727
465240.0000   -0.06093
465280.0000   -0.55906
465320.0000   -0.56711
465360.0000   -0.61396
465400.0000   -0.39250
465440.0000   -0.63233
465480.0000   -0.70388
465520.0000   -0.73076
465560.0000   -0.72288
465600.0000   -0.18049
465640.0000   -0.69231
465680.0000   -0.41903
465720.0000   -0.21118
465760.0000    0.10357
465800.0000   -0.62388
465840.0000   -0.48337
465880.0000   -0.69486
465920.0000   -0.13706
465960.0000   -0.64900
466000.0000   -0.69380
466040.0000   -0.67012
466080.0000   -0.27858
466120.0000   -1.14559
466160.0000    0.22465
466200.0000    0.44948
466240.0000   -0.49227
466280.0000   -0.27817
466320.0000   -0.15528
466360.0000   -0.61214
466400.0000   -0.84564
466440.0000    0.25808
466480.0000   -1.02052
466520.0000   -0.86126
466560.0000   -0.80531
466600.0000   -0.25497
466640.0000    0.07573
466680.0000    0.03300
466720.0000    0.92597
466760.0000   -0.15605
466800.0000   -0.73118
466840.0000   -0.46416
466880.0000   -0.45166
466920.0000   -0.27439
466960.0000   -0.57277
467000.0000   -0.89170
467040.0000   -0.69249
467080.0000   -0.75955
467120.0000   -0.48907
467160.0000    0.08133
467200.0000    0.41910
467240.0000    0.18316
467280.0000   -0.06142
467320.0000    0.32151
467360.0000   -0.04082
467400.0000    0.08145
467440.0000   -0.58725
467480.0000   -0.50125
467520.0000    0.10846
467560.0000   -0.15984
467600.0000    0.44200
467640.0000   -0.36056
467680.0000   -0.10233
467720.0000    0.38701
467760.0000    0.22503
467800.0000   -0.07246
467840.0000   -0.46984
467880.0000    0.17525
467920.0000   -0.22070
467960.0000   -0.34712
468000.0000    0.12899
468040.0000    0.21147
468080.0000    0.30251
468120.0000    0.25874
468160.0000    0.12344
468200.0000    0.54968
468240.0000    0.71585
468280.0000    0.84537
468320.0000    0.01307
468360.0000    0.47832
468400.0000   -0.22198
468440.0000   -0.07488
468480.0000    0.09006
468520.0000    0.25084
468560.0000    0.83388
468600.0000    0.72528
468640.0000    0.56889
468680.0000    0.19751
468720.0000   -0.54520
468760.0000   -0.25022
468800.0000   -0.35142
468840.0000    0.20228
468880.0000    0.68666
468920.0000   -0.14615
468960.0000   -0.12380
469000.0000   -0.36758
469040.0000   -0.08650
469080.0000   -0.29400
469120.0000    0.56977
469160.0000   -0.08863
469200.0000    0.11785
469240.0000   -0.12973
469280.0000    0.49911
469320.0000    0.40582
469360.0000    0.57673
469400.0000    1.05032
469440.0000    0.57505
469480.0000    0.29075
469520.0000    0.82877
469560.0000    0.66287
469600.0000    0.67424
469640.0000    1.33442
469680.0000    0.87098
469720.0000   -0.07470
469760.0000    0.63420
469800.0000    0.60687
469840.0000    0.83559
469880.0000    0.79919
469920.0000    0.77741
469960.0000    1.45818
470000.0000    0.73120
470040.0000    0.33803
470080.0000    0.97528
470120.0000    0.38396
470160.0000    0.74842
470200.0000    0.89270
470240.0000    0.82053
470280.0000    0.16736
470320.0000   -0.07825
470360.0000    0.13816
470400.0000    0.45212
470440.0000    0.35979
470480.0000    0.23613
470520.0000    0.23383
470560.0000    0.09526
470600.0000    1.26583
470640.0000    0.42602
470680.0000    0.12573
470720.0000    0.18963
470760.0000    0.26611
470800.0000    0.09838
470840.0000    0.12867
470880.0000    0.06741
470920.0000    0.45360
470960.0000    0.80745
471000.0000    0.91540
471040.0000    1.33074
471080.0000    0.70518
471120.0000    0.96975
471160.0000    0.98564
471200.0000    0.67270
471240.0000    0.39472
471280.0000   -0.25421
471320.0000    0.59111
471360.0000    0.96929
471400.0000    0.56909
471440.0000    0.45115
471480.0000    0.82155
471520.0000    0.36784
471560.0000    0.59038
471600.0000    0.30144
471640.0000   -0.36583
471680.0000    0.15713
471720.0000    0.43662
471760.0000    0.08989
471800.0000    0.26255
471840.0000    0.31727
471880.0000   -0.53930
471920.0000   -0.79557
471960.0000    0.35978
472000.0000    0.86166
472040.0000    0.08677
472080.0000    0.43168
472120.0000    0.47988
472160.0000    0.64883
472200.0000    0.58957
472240.0000    0.75416
472280.0000    0.42389
472320.0000    0.30119
472360.0000    0.23332
472400.0000    0.51321
472440.0000    0.99602
472480.0000    1.02146
472520.0000    1.09376
472560.0000    0.47634
472600.0000    0.94079
472640.0000    0.43680
472680.0000    0.64177
472720.0000    0.73004
472760.0000    0.32496
472800.0000    0.59079
472840.0000    0.59052
472880.0000    0.50101
472920.0000    0.18182
472960.0000    0.53245
473000.0000    0.46276
473040.0000    0.95190
473080.0000    1.21768
473120.0000    0.44850
473160.0000    0.45484
473200.0000    0.63278
473240.0000    0.09460
473280.0000   -0.25675
473320.0000    0.55780
473360.0000    0.41403
473400.0000    0.39242
473440.0000   -0.22312
473480.0000   -0.13176
473520.0000   -0.37842
473560.0000   -0.38095
473600.0000    0.45674
473640.0000   -0.18492
473680.0000    0.32101
473720.0000    0.86767
473760.0000    0.18956
473800.0000   -0.32430
473840.0000    0.75059
473880.0000   -0.22671
473920.0000    0.14916
473960.0000   -0.05240
474000.0000   -0.81052
474040.0000   -0.70055
474080.0000   -0.76521
474120.0000   -0.53016
474160.0000   -0.21367
474200.0000   -1.08127
474240.0000   -0.80720
474280.0000   -0.48039
474320.0000    0.09807
474360.0000   -0.18341
474400.0000   -0.10610
474440.0000    0.06552
474480.0000   -0.23516
474520.0000    0.26556
474560.0000   -0.03273
474600.0000    0.05212
474640.0000   -0.03116
474680.0000    0.40717
474720.0000   -0.17759
474760.0000   -0.04867
474800.0000    0.18105
474840.0000   -0.15443
474880.0000   -0.10442
474920.0000    0.42964
474960.0000   -0.18740
475000.0000    0.35606
475040.0000   -0.86566
475080.0000   -0.22498
475120.0000   -0.07475
475160.0000   -0.20327
475200.0000   -0.16959
475240.0000    0.62462
475280.0000    0.07788
475320.0000   -0.21392
475360.0000    0.20430
475400.0000    0.06579
475440.0000    0.23431
475480.0000    0.34201
475520.0000    0.13687
475560.0000    0.51630
475600.0000    0.66457
475640.0000   -0.18902
475680.0000    0.48566
475720.0000    0.67286
475760.0000   -0.06918
475800.0000    1.22927
475840.0000    0.59553
475880.0000   -0.03670
475920.0000    0.20134
475960.0000    0.41659
476000.0000    0.47888
476040.0000    0.83173
476080.0000    0.21216
476120.0000   -0.04062
476160.0000    1.07553
476200.0000    0.49376
476240.0000    0.11235
476280.0000    0.22496
476320.0000    0.50936
476360.0000    0.82812
476400.0000    0.07671
476440.0000    0.30623
476480.0000    0.57264
476520.0000   -0.11644
476560.0000    0.12910
476600.0000    0.25089
476640.0000    0.12474
476680.0000    0.22171
476720.0000   -0.45955
476760.0000   -0.77589
476800.0000   -0.95595
476840.0000   -0.46432
476880.0000   -0.97863
476920.0000   -0.19383
476960.0000    0.40683
477000.0000    0.47147
477040.0000    0.41838
477080.0000    0.16406
477120.0000    0.21898
477160.0000    0.39837
477200.0000    0.49947
477240.0000   -1.51554
477280.0000   -0.33865
477320.0000   -0.27227
477360.0000   -0.58009
477400.0000   -0.44313
477440.0000   -0.53555
477480.0000   -0.78601
477520.0000   -1.52073
477560.0000   -0.64336
477600.0000   -0.32302
477640.0000   -0.16499
477680.0000   -0.59075
477720.0000   -0.57283
477760.0000   -0.12746
477800.0000    0.09837
477840.0000    0.05989
477880.0000   -1.06958
477920.0000   -0.68333
477960.0000   -0.82212
478000.0000   -0.55808
478040.0000   -1.06238
478080.0000   -0.88782
478120.0000   -0.62187
478160.0000   -0.73150
478200.0000   -0.82116
478240.0000   -0.52216
478280.0000   -0.41825
478320.0000   -1.31060
478360.0000   -1.03903
478400.0000   -0.74002
478440.0000   -0.31260
478480.0000   -0.75552
478520.0000   -0.94654
478560.0000   -0.87469
478600.0000   -1.17567
478640.0000   -1.17278
478680.0000   -0.78766
478720.0000   -0.42719
478760.0000   -0.70299
478800.0000   -0.72387
478840.0000   -0.73997
478880.0000   -0.09018
478920.0000    0.05077
478960.0000    0.02436
479000.0000   -0.51602
479040.0000   -0.75649
479080.0000   -1.18294
479120.0000   -1.00173
479160.0000   -0.04200
479200.0000    0.39023
479240.0000   -0.31270
479280.0000   -0.49251
479320.0000   -0.42280
479360.0000   -0.76004
479400.0000   -0.57715
479440.0000   -0.64319
479480.0000    0.22530
479520.0000    0.53657
479560.0000    0.37301
479600.0000    0.55953
479640.0000   -0.28383
479680.0000   -0.28573
479720.0000   -0.14025
479760.0000   -0.11457
479800.0000    0.24403
479840.0000   -0.19317
479880.0000   -0.13612
479920.0000    0.47758
479960.0000   -0.42759
480000.0000    0.14318
480040.0000   -0.07126
480080.0000   -0.28746
480120.0000   -0.29568
480160.0000    0.07308
480200.0000   -0.17940
480240.0000   -0.72395
480280.0000   -0.83335
480320.0000   -0.88606
480360.0000   -0.42563
480400.0000   -1.08146
480440.0000   -0.42315
480480.0000   -0.13418
480520.0000   -0.96489
480560.0000   -0.58931
480600.0000   -0.45915
480640.0000    0.33630
480680.0000   -0.33228
480720.0000   -0.20637
480760.0000    0.33471
480800.0000   -0.67958
480840.0000    0.39175
480880.0000    0.38245
480920.0000    0.65728
480960.0000    0.02174
481000.0000   -0.38683
481040.0000   -0.39035
481080.0000   -0.36793
481120.0000    0.27200
481160.0000    0.13005
481200.0000   -0.20548
481240.0000   -0.08583
481280.0000   -0.38322
481320.0000    0.50995
481360.0000    0.09253
481400.0000    0.18954
481440.0000   -0.19094
481480.0000   -0.35333
481520.0000   -0.73966
481560.0000    0.21616
481600.0000   -0.55100
481640.0000   -0.64195
481680.0000   -0.17747
481720.0000   -0.16850
481760.0000   -0.34997
481800.0000    0.22297
481840.0000    0.01322
481880.0000    0.16785
481920.0000    0.27657
481960.0000    0.52663
482000.0000   -0.19916
482040.0000    0.51473
482080.0000    0.73679
482120.0000    0.65049
482160.0000    0.90290
482200.0000    0.11571
482240.0000    0.99365
482280.0000    0.79773
482320.0000   -0.08139
482360.0000    0.65780
482400.0000    0.44334
482440.0000    0.04720
482480.0000    0.28131
482520.0000   -0.14041
482560.0000    0.20891
482600.0000    0.14429
482640.0000    0.59432
482680.0000    0.24235
482720.0000    0.25873
482760.0000    0.44486
482800.0000    0.65787
482840.0000    0.74861
482880.0000    0.65028
482920.0000    0.83159
482960.0000    0.63529
483000.0000    0.98838
483040.0000    0.89785
483080.0000    0.82354
483120.0000    0.58339
483160.0000    1.03457
483200.0000    0.40141
483240.0000    1.82174
483280.0000    1.11206
483320.0000    0.98452
483360.0000    1.70560
483400.0000    1.18203
483440.0000    2.48668
483480.0000    1.18380
483520.0000    0.78131
483560.0000    0.88583
483600.0000    0.73295
483640.0000    1.05948
483680.0000    2.38369
483720.0000    0.89488
483760.0000    1.82020
483800.0000    1.15630
483840.0000    1.04051
483880.0000    1.50393
483920.0000    1.27890
483960.0000    1.50558
484000.0000    0.76827
484040.0000    1.97641
484080.0000    1.76869
484120.0000    0.79291
484160.0000    1.98099
484200.0000    1.65577
484240.0000    1.23126
484280.0000   -0.20972
484320.0000   -0.03547
484360.0000   -1.20280
484400.0000   -0.23277
484440.0000   -1.03787
484480.0000   -0.98156
484520.0000   -1.20031
484560.0000   -1.62290
484600.0000   -0.57802
484640.0000   -0.69299
484680.0000   -1.40915
484720.0000   -1.05482
484760.0000   -1.13595
484800.0000   -0.06590
484840.0000   -0.23116
484880.0000   -0.02209
484920.0000    0.35341
484960.0000   -0.46605
485000.0000   -0.48376
485040.0000    0.09797
485080.0000   -0.76255
485120.0000   -0.70542
485160.0000    0.10042
485200.0000    0.38325
485240.0000   -0.09415
485280.0000   -0.84574
485320.0000   -0.34639
485360.0000   -0.05915
485400.0000   -0.42268
485440.0000   -0.93117
485480.0000   -0.97165
485520.0000   -1.47601
485560.0000   -0.51913
485600.0000   -0.74593
485640.0000   -0.28287
485680.0000   -0.71320
485720.0000   -0.80770
485760.0000   -0.91186
485800.0000   -0.45457
485840.0000   -0.01106
485880.0000   -0.42969
485920.0000   -0.66611
485960.0000   -1.16340
486000.0000   -0.24496
486040.0000   -0.95746
486080.0000   -1.08845
486120.0000   -1.44426
486160.0000   -0.65901
486200.0000   -0.54587
486240.0000   -0.30079
486280.0000   -1.00002
486320.0000   -1.12731
486360.0000   -0.55681
486400.0000   -0.80356
486440.0000   -0.62996
486480.0000   -0.84592
486520.0000   -0.61110
486560.0000   -0.98009
486600.0000   -0.37272
486640.0000   -0.64706
486680.0000   -0.00564
486720.0000   -0.44706
486760.0000   -0.34328
486800.0000   -1.05500
486840.0000   -1.41645
486880.0000    0.28184
486920.0000   -0.64958
486960.0000   -0.49655
487000.0000   -0.23566
487040.0000   -0.56414
487080.0000   -0.26363
487120.0000    0.03200
487160.0000    0.02147
487200.0000   -0.11870
487240.0000   -0.45129
487280.0000    0.20529
487320.0000   -0.79555
487360.0000    0.05516
487400.0000   -0.19391
487440.0000    0.44241
487480.0000    0.12758
487520.0000    0.20377
487560.0000    0.18104
487600.0000   -0.30722
487640.0000   -0.87230
487680.0000   -0.38858
487720.0000   -0.41234
487760.0000    0.40984
487800.0000   -0.22423
487840.0000    0.08777
487880.0000    0.32932
487920.0000   -0.29061
487960.0000   -0.33544
488000.0000    1.54855
488040.0000    0.11536
488080.0000    0.06760
488120.0000   -0.44536
488160.0000   -0.63678
488200.0000   -0.57673
488240.0000   -0.88829
488280.0000   -0.63619
488320.0000   -0.72686
488360.0000   -0.93204
488400.0000   -0.75818
488440.0000   -1.07554
488480.0000   -0.58873
488520.0000   -0.72005
488560.0000   -0.50387
488600.0000   -0.52861
488640.0000    0.06113
488680.0000    0.30760
488720.0000    0.59371
488760.0000   -0.10954
488800.0000   -0.22120
488840.0000   -0.00811
488880.0000   -0.25236
488920.0000    0.05670
488960.0000    0.33678
489000.0000   -0.07193
489040.0000   -0.31853
489080.0000   -0.85019
489120.0000   -0.74433
489160.0000   -0.27986
489200.0000   -0.15309
489240.0000   -0.61345
489280.0000   -0.53507
489320.0000   -0.23222
489360.0000   -0.60869
489400.0000   -0.04977
489440.0000    0.21951
489480.0000   -0.15701
489520.0000   -0.49804
489560.0000   -0.47520
489600.0000   -0.12588
489640.0000   -1.03414
489680.0000   -1.03657
489720.0000   -0.57544
489760.0000   -1.03624
489800.0000   -1.02591
489840.0000   -0.53999
489880.0000   -0.74506
489920.0000   -0.70257
489960.0000   -0.86125
490000.0000   -0.29280
490040.0000   -0.03995
490080.0000    0.09162
490120.0000   -0.00818
490160.0000    0.42524
490200.0000    0.40076
490240.0000    0.14700
490280.0000   -0.10835
490320.0000    0.39618
490360.0000    0.76993
490400.0000    1.61131
490440.0000    0.14031
490480.0000    0.38724
490520.0000    0.08870
490560.0000    0.43052
490600.0000   -0.53577
490640.0000   -0.43384
490680.0000   -0.15982
490720.0000    0.32843
490760.0000    0.16274
490800.0000   -0.02733
490840.0000    0.54076
490880.0000    0.35350
490920.0000   -0.32291
490960.0000   -0.42220
491000.0000    0.79567
491040.0000    0.45167
491080.0000    0.05747
491120.0000    0.27848
491160.0000   -0.66678
491200.0000   -0.15747
491240.0000    0.49635
491280.0000    0.04006
491320.0000    0.26812
491360.0000    0.05885
491400.0000   -0.44776
491440.0000    0.11971
491480.0000    0.14499
491520.0000   -0.74017
491560.0000   -0.71948
491600.0000   -0.51265
491640.0000   -0.10864
491680.0000   -0.20540
491720.0000   -0.47526
491760.0000   -0.61450
491800.0000    0.06168
491840.0000   -0.46082
491880.0000   -0.60523
491920.0000   -0.47329
491960.0000    0.26904
492000.0000    0.30502
492040.0000   -0.27562
492080.0000   -0.05602
492120.0000   -0.77407
492160.0000   -0.24901
492200.0000   -0.35685
492240.0000    0.18881
492280.0000    0.42257
492320.0000   -0.01849
492360.0000    0.06164
492400.0000    0.07814
492440.0000   -0.07070
492480.0000   -0.35229
492520.0000   -0.79647
492560.0000   -0.01133
492600.0000    0.33882
492640.0000    0.01319
492680.0000    0.06279
492720.0000   -0.27452
492760.0000   -0.09853
492800.0000    0.00338
492840.0000   -0.46164
492880.0000   -0.75461
492920.0000   -0.54684
492960.0000   -1.24653
493000.0000   -0.60153
493040.0000   -0.72970
493080.0000   -0.30061
493120.0000   -0.12775
493160.0000   -0.01745
493200.0000   -0.71799
493240.0000   -1.07287
493280.0000   -0.63260
493320.0000    0.04676
493360.0000   -0.20362
493400.0000   -0.71837
493440.0000   -0.49085
493480.0000   -0.21825
493520.0000   -0.01457
493560.0000   -0.18909
493600.0000    0.45676
493640.0000   -0.14523
493680.0000   -0.02812
493720.0000    0.31714
493760.0000    0.67305
493800.0000   -0.02159
493840.0000    0.19687
493880.0000    0.30568
493920.0000    0.40838
493960.0000    0.80679
494000.0000   -0.01442
494040.0000    0.60538
494080.0000    0.25706
494120.0000    0.80289
494160.0000    0.68733
494200.0000    1.56612
494240.0000    0.74916
494280.0000    0.82054
494320.0000    1.26716
494360.0000    0.39726
494400.0000    0.28081
494440.0000    0.13263
494480.0000    1.26340
494520.0000    1.35063
494560.0000    1.61339
494600.0000    0.79641
494640.0000    1.01573
494680.0000    0.95527
494720.0000    1.19512
494760.0000    1.16955
494800.0000    0.92756
494840.0000    1.42515
494880.0000    1.39766
494920.0000    0.93548
494960.0000    1.10056
495000.0000    1.91018
495040.0000    0.72507
495080.0000    0.97898
495120.0000    1.02899
495160.0000    1.27528
495200.0000    1.31878
495240.0000    1.43528
495280.0000    1.08004
495320.0000    0.94728
495360.0000    1.03526
495400.0000    1.41855
495440.0000    0.53422
495480.0000    1.36561
495520.0000    0.54330
495560.0000    0.96024
495600.0000    0.81461
495640.0000    0.90479
495680.0000    0.84194
495720.0000    0.44767
495760.0000    0.89894
495800.0000    1.11573
495840.0000    0.80606
495880.0000    0.55208
495920.0000    1.00079
495960.0000    0.51734
496000.0000    0.88683
496040.0000    0.30242
496080.0000    0.81023
496120.0000    0.52294
496160.0000    0.76884
496200.0000    1.15138
496240.0000    0.63997
496280.0000    0.51867
496320.0000    0.55179
496360.0000    0.27986
496400.0000    0.56640
496440.0000    0.70662
496480.0000    0.16303
496520.0000    0.17259
496560.0000    0.56124
496600.0000   -0.22033
496640.0000   -0.26057
496680.0000   -0.02338
496720.0000    0.01009
496760.0000    0.17968
496800.0000   -0.11162
496840.0000    0.30452
496880.0000    0.06772
496920.0000   -0.25621
496960.0000   -0.30872
497000.0000    0.33724
497040.0000    0.62701
497080.0000    0.25204
497120.0000   -0.09503
497160.0000   -0.33580
497200.0000   -0.03097
497240.0000    0.52356
497280.0000    0.14804
497320.0000    0.14908
497360.0000    0.01009
497400.0000   -0.36007
497440.0000   -0.33855
497480.0000   -0.04556
497520.0000   -0.63133
497560.0000   -0.69487
497600.0000    0.81000
497640.0000    0.74556
497680.0000   -0.18380
497720.0000    0.86499
497760.0000    1.58885
497800.0000    0.74494
497840.0000    1.65345
497880.0000    1.31386
497920.0000    0.45198
497960.0000   -0.24814
498000.0000    0.96341
498040.0000    0.22882
498080.0000    0.38389
498120.0000   -0.77552
498160.0000    0.42915
498200.0000   -0.32642
498240.0000    0.02146
498280.0000   -0.66988
498320.0000   -0.37357
498360.0000   -0.55706
498400.0000   -1.59841
498440.0000   -0.96945
498480.0000   -1.01222
498520.0000   -0.12067
498560.0000   -0.99589
498600.0000   -1.98690
498640.0000   -0.49942
498680.0000    0.04640
498720.0000    0.20722
498760.0000   -0.06706
498800.0000   -0.06875
498840.0000   -0.19238
498880.0000   -0.19080
498920.0000   -0.81356
498960.0000   -0.22329
499000.0000   -0.77201
499040.0000    0.23993
499080.0000    0.27789
499120.0000    0.49952
499160.0000    0.05289
499200.0000   -0.05683
499240.0000   -0.67690
499280.0000   -0.46542
499320.0000   -0.44603
499360.0000    0.63276
499400.0000    0.42458
499440.0000    0.52490
499480.0000    0.39999
499520.0000    0.66418
499560.0000   -0.11383
499600.0000   -0.01464
499640.0000   -0.20942
499680.0000    0.10602
499720.0000    0.02222
499760.0000   -0.27397
499800.0000    0.53979
499840.0000    0.33603
499880.0000   -0.36630
499920.0000    0.39176
499960.0000   -0.28024
500000.0000   -0.33416
500040.0000   -0.15293
500080.0000   -0.18110
500120.0000    0.29683
500160.0000   -0.69209
500200.0000    0.22865
500240.0000    0.09986
500280.0000   -0.22282
500320.0000    0.77710
500360.0000    0.91116
500400.0000    0.44329
500440.0000    0.48144
500480.0000    0.81241
500520.0000    0.04565
500560.0000    0.50833
500600.0000    0.75316
500640.0000    0.00271
500680.0000    0.55787
500720.0000    0.17274
500760.0000    0.34616
500800.0000   -0.16634
500840.0000    0.17465
500880.0000    0.50673
500920.0000    0.26527
500960.0000    0.44913
501000.0000    0.37539
501040.0000    0.62025
501080.0000    0.39213
501120.0000    0.48678
501160.0000    0.20804
501200.0000    0.37063
501240.0000    0.69661
501280.0000    0.26141
501320.0000   -0.18303
501360.0000   -0.03581
501400.0000    0.27845
501440.0000   -0.53972
501480.0000   -1.09375
501520.0000   -0.47439
501560.0000   -0.75903
501600.0000   -0.22301
501640.0000    0.30867
501680.0000    0.02239
501720.0000   -0.49884
501760.0000    0.37950
501800.0000   -0.05006
501840.0000   -0.01308
501880.0000    0.76215
501920.0000    1.01259
501960.0000    0.52294
502000.0000    0.62543
502040.0000    0.93966
502080.0000    0.25340
502120.0000    0.20756
502160.0000    0.53413
502200.0000    0.83170
502240.0000    1.28640
502280.0000    0.95167
502320.0000    0.39033
502360.0000    0.31392
502400.0000    0.77234
502440.0000    0.78023
502480.0000    0.52261
502520.0000    0.83861
502560.0000    1.31055
502600.0000    0.60162
502640.0000    0.50199
502680.0000    0.18784
502720.0000    0.36072
502760.0000    0.51238
502800.0000    0.46983
502840.0000    0.81061
502880.0000    0.62620
502920.0000    0.92240
502960.0000    0.88708
503000.0000    0.13952
503040.0000   -0.65082
503080.0000    0.00026
503120.0000   -0.30660
503160.0000    1.09159
503200.0000   -0.01217
503240.0000   -0.18696
503280.0000   -0.13372
503320.0000    0.26546
503360.0000   -0.47266
503400.0000   -0.30079
503440.0000    0.14501
503480.0000    0.26688
503520.0000    0.34376
503560.0000   -0.15964
503600.0000    0.25542
503640.0000   -0.08628
503680.0000   -0.28865
503720.0000    0.09783
503760.0000    0.68396
503800.0000    0.69289
503840.0000    0.47154
503880.0000    0.49921
503920.0000    0.93583
503960.0000    0.37382
504000.0000    0.04585
504040.0000    0.41336
504080.0000    0.59726
504120.0000    0.03010
504160.0000    0.99680
504200.0000    0.63686
504240.0000    0.97456
504280.0000    0.69622
504320.0000    1.64607
504360.0000    1.02123
504400.0000    0.80710
504440.0000    1.53376
504480.0000    1.58633
504520.0000    1.50509
504560.0000    1.86043
504600.0000    1.13258
504640.0000    1.15316
504680.0000    1.42653
504720.0000    1.33186
504760.0000    0.87765
504800.0000    1.33930
504840.0000    0.25617
504880.0000    0.23551
504920.0000    0.10203
504960.0000    0.38799
505000.0000    0.73238
505040.0000    0.92311
505080.0000    0.71131
505120.0000    0.56760
505160.0000    0.44373
505200.0000    1.03284
505240.0000    0.25196
505280.0000    1.07063
505320.0000    1.33859
505360.0000    1.28523
505400.0000    1.10612
505440.0000   -0.28749
505480.0000    0.75791
505520.0000    0.33673
505560.0000    0.80578
505600.0000    1.25456
505640.0000    0.68457
505680.0000    1.33346
505720.0000    1.35763
505760.0000    0.85816
505800.0000    0.73100
505840.0000    0.53519
505880.0000    0.63544
505920.0000    0.22042
505960.0000    0.18247
506000.0000   -0.28754
506040.0000   -0.05499
506080.0000    0.78005
506120.0000   -0.03061
506160.0000   -0.29004
506200.0000    0.77138
506240.0000    0.84800
506280.0000    0.90409
506320.0000    0.06727
506360.0000    0.30791
506400.0000    0.67789
506440.0000    0.75022
506480.0000    1.07202
506520.0000    1.98725
506560.0000    1.32052
506600.0000    0.97289
506640.0000    0.18996
506680.0000    0.00765
506720.0000    0.40435
506760.0000    0.78907
506800.0000   -0.33526
506840.0000    0.46037
506880.0000    0.44981
506920.0000    0.50732
506960.0000    0.87924
507000.0000   -0.06656
507040.0000    0.51612
507080.0000    0.60712
507120.0000    0.40405
507160.0000    0.90579
507200.0000    1.27809
507240.0000    1.80351
507280.0000    1.20765
507320.0000    1.31570
507360.0000    0.69672
507400.0000    1.12018
507440.0000    0.75291
507480.0000    0.78668
507520.0000    0.34581
507560.0000   -0.29387
507600.0000   -0.00594
507640.0000    0.38774
507680.0000    0.27845
507720.0000   -0.12501
507760.0000    0.07759
507800.0000    0.27685
507840.0000   -0.04347
507880.0000    0.05548
507920.0000   -0.49612
507960.0000    0.07686
508000.0000   -0.41893
508040.0000   -0.47867
508080.0000   -0.81818
508120.0000   -0.46011
508160.0000   -1.00034
508200.0000   -0.49292
508240.0000   -0.55736
508280.0000    0.31453
508320.0000   -0.79074
508360.0000   -0.71727
508400.0000    0.03862
508440.0000   -0.89600
508480.0000   -0.67049
508520.0000    0.29016
508560.0000    0.30267
508600.0000   -0.42575
508640.0000   -0.10807
508680.0000   -0.33656
508720.0000    0.14811
508760.0000   -0.05262
508800.0000   -0.43929
508840.0000    0.14859
508880.0000    0.04205
508920.0000   -0.17681
508960.0000   -0.71644
509000.0000   -0.79962
509040.0000   -0.08492
509080.0000   -0.22681
509120.0000   -0.29066
509160.0000    0.34224
509200.0000    0.38658
509240.0000   -0.09206
509280.0000   -0.30387
509320.0000    0.32258
509360.0000   -0.20959
509400.0000    0.03043
509440.0000    0.29056
509480.0000    0.41328
509520.0000    0.77829
509560.0000    0.32983
509600.0000    0.83932
509640.0000    0.65988
509680.0000    0.31790
509720.0000    0.08339
509760.0000    0.25236
509800.0000    0.34407
509840.0000    0.29942
509880.0000    0.13689
509920.0000    0.09242
509960.0000    0.14921
510000.0000    0.06905
510040.0000    0.46911
510080.0000   -0.23430
510120.0000   -0.09046
510160.0000    0.39117
510200.0000    1.41500
510240.0000    0.60375
510280.0000    0.37554
510320.0000    0.00747
510360.0000    0.92625
510400.0000    0.67456
510440.0000   -0.64141
510480.0000    0.06758
510520.0000   -0.70496
510560.0000   -0.79851
510600.0000   -1.08116
510640.0000   -0.82324
510680.0000    0.24314
510720.0000   -0.15963
510760.0000   -0.37899
510800.0000   -0.80265
510840.0000    0.10995
510880.0000    0.23097
510920.0000    0.27743
510960.0000   -0.04880
511000.0000    0.31072
511040.0000    0.49870
511080.0000   -0.23117
511120.0000   -0.72225
511160.0000    0.47144
511200.0000   -0.17408
511240.0000    0.01659
511280.0000    0.45558
511320.0000   -0.34592
511360.0000    0.12244
511400.0000   -0.34382
511440.0000   -0.33148
511480.0000    0.16223
511520.0000    0.08056
511560.0000    0.45810
511600.0000   -0.42433
511640.0000   -0.00111
511680.0000    0.00557
511720.0000    0.22983
511760.0000    0.75468
511800.0000    0.65334
511840.0000   -0.10675
511880.0000    0.03967
511920.0000    0.58670
511960.0000    0.52321
512000.0000    0.59248
512040.0000    0.21255
512080.0000   -0.28231
512120.0000    0.83116
512160.0000    0.18171
512200.0000    0.47865
512240.0000   -0.08298
512280.0000   -0.01466
512320.0000   -0.64281
512360.0000    0.28113
512400.0000    0.02989
512440.0000   -0.41593
512480.0000   -0.04841
512520.0000   -0.04611
512560.0000    0.42388
512600.0000    0.04798
512640.0000    0.28324
512680.0000    0.82902
512720.0000    0.24166
512760.0000    0.01814
512800.0000   -0.68714
512840.0000   -0.34735
512880.0000   -0.76944
512920.0000    0.12052
512960.0000    0.16262
513000.0000    0.20835
513040.0000    0.04064
513080.0000    0.18324
513120.0000    0.84668
513160.0000    0.62308
513200.0000    0.94485
513240.0000    0.60902
513280.0000    0.89522
513320.0000    0.61901
513360.0000    0.09068
513400.0000   -0.19263
513440.0000    0.56888
513480.0000    0.09774
513520.0000    0.50990
513560.0000    0.41792
513600.0000    0.83994
513640.0000    0.42425
513680.0000    0.85740
513720.0000    0.85405
513760.0000    0.37806
513800.0000    0.53638
513840.0000    0.90363
513880.0000   -0.19305
513920.0000    0.36265
513960.0000    0.22312
514000.0000   -0.10213
514040.0000    0.43088
514080.0000    0.28936
514120.0000   -0.37947
514160.0000    0.23428
514200.0000    0.60409
514240.0000    0.00137
514280.0000   -0.69189
514320.0000    0.06545
514360.0000    0.14658
514400.0000   -0.76129
514440.0000   -0.28411
514480.0000    0.23457
514520.0000   -0.80434
514560.0000   -0.86941
514600.0000   -0.07180
514640.0000   -0.13734
514680.0000   -0.66199
514720.0000   -0.21823
514760.0000    0.19227
514800.0000   -0.15236
514840.0000    0.29350
514880.0000   -0.00242
514920.0000    0.18427
514960.0000   -0.08189
515000.0000    0.43751
515040.0000    0.94000
515080.0000   -0.04653
515120.0000    0.01857
515160.0000    0.55186
515200.0000   -0.67735
515240.0000   -0.03376
515280.0000   -0.57452
515320.0000   -0.96227
515360.0000   -0.46681
515400.0000   -0.12259
515440.0000   -0.72766
515480.0000   -0.26906
515520.0000   -0.33872
515560.0000   -0.63831
515600.0000   -0.33318
515640.0000   -0.41597
515680.0000   -0.50738
515720.0000   -0.52851
515760.0000   -0.38640
515800.0000   -0.20772
515840.0000   -0.71206
515880.0000    0.04925
515920.0000   -0.07654
515960.0000   -0.74301
516000.0000   -1.46544
516040.0000   -0.16297
516080.0000   -0.59108
516120.0000   -0.47403
516160.0000   -0.45565
516200.0000   -0.65900
516240.0000   -0.12180
516280.0000    0.23635
516320.0000   -0.42392
516360.0000   -1.15504
516400.0000   -0.12611
516440.0000   -0.77019
516480.0000   -0.71671
516520.0000   -0.21782
516560.0000   -0.78438
516600.0000   -0.03155
516640.0000   -0.31477
516680.0000   -0.78685
516720.0000   -0.38939
516760.0000   -0.23537
516800.0000    0.08644
516840.0000   -0.26361
516880.0000   -0.44080
516920.0000   -0.65762
516960.0000   -0.38909
517000.0000   -0.52745
517040.0000   -0.54551
517080.0000   -0.54693
517120.0000   -1.08360
517160.0000   -1.01899
517200.0000   -0.80500
517240.0000   -0.32977
517280.0000   -0.37916
517320.0000   -0.53197
517360.0000   -0.92179
517400.0000   -1.47956
517440.0000   -1.71695
517480.0000   -0.61787
517520.0000   -0.99395
517560.0000   -1.92233
517600.0000   -1.38447
517640.0000   -1.64730
517680.0000   -1.43834
517720.0000   -0.61724
517760.0000   -1.22943
517800.0000   -1.17436
517840.0000   -0.72783
517880.0000   -0.87894
517920.0000   -0.05204
517960.0000   -0.96939
518000.0000   -0.55710
518040.0000   -0.45378
518080.0000   -0.41464
518120.0000   -0.78438
518160.0000   -0.83733
518200.0000   -0.78173
518240.0000   -0.50233
518280.0000   -0.61622
518320.0000   -0.32226
518360.0000   -0.09488
518400.0000   -0.31947
518440.0000   -0.79964
518480.0000   -0.70397
518520.0000   -0.65032
518560.0000   -1.24161
518600.0000   -0.86813
518640.0000   -0.40150
518680.0000   -1.13374
518720.0000   -1.16684
518760.0000   -1.34147
518800.0000   -0.86026
518840.0000   -0.78156
518880.0000   -0.47374
518920.0000   -0.89338
518960.0000   -1.28850
519000.0000   -0.46518
519040.0000   -1.37701
519080.0000   -0.91646
519120.0000   -1.07286
519160.0000   -1.12376
519200.0000   -1.13709
519240.0000   -1.35062
519280.0000   -0.96406
519320.0000   -0.86298
519360.0000   -1.42197
519400.0000   -0.67783
519440.0000   -1.15771
519480.0000   -0.32253
519520.0000   -0.58817
519560.0000   -0.64802
519600.0000   -0.90740
519640.0000   -1.00335
519680.0000   -0.33249
519720.0000   -0.25253
519760.0000   -0.70024
519800.0000   -0.58016
519840.0000   -1.02306
519880.0000   -1.21124
519920.0000   -0.95701
519960.0000   -1.15299
520000.0000   -1.03010
520040.0000   -0.82613
520080.0000   -0.99286
520120.0000   -0.75269
520160.0000   -0.41130
520200.0000   -0.52353
520240.0000   -0.26980
520280.0000   -0.32787
520320.0000   -0.43605
520360.0000   -0.09895
520400.0000   -0.97266
520440.0000   -0.79635
520480.0000   -0.74752
520520.0000   -0.75439
520560.0000   -1.28436
520600.0000   -0.66971
520640.0000   -0.38378
520680.0000   -0.38023
520720.0000   -0.91946
520760.0000   -0.42407
520800.0000    0.26805
520840.0000   -0.25465
520880.0000   -0.09411
520920.0000   -0.44259
520960.0000   -0.35841
521000.0000    0.23573
521040.0000   -0.28411
521080.0000   -0.11884
521120.0000   -0.06608
521160.0000   -0.88656
521200.0000   -0.51505
521240.0000    0.21097
521280.0000   -0.07190
521320.0000   -0.30567
521360.0000   -0.16526
521400.0000    0.44507
521440.0000   -0.47104
521480.0000   -0.36726
521520.0000   -0.28500
521560.0000    0.20340
521600.0000    0.00012
521640.0000    0.45499
521680.0000   -0.14586
521720.0000   -0.52916
521760.0000    0.18330
521800.0000   -0.32387
521840.0000    0.13610
521880.0000   -0.97301
521920.0000   -1.72268
521960.0000   -1.19307
522000.0000   -1.27375
522040.0000   -1.04935
522080.0000   -0.63362
522120.0000   -0.31764
522160.0000   -0.46210
522200.0000   -0.36675
522240.0000   -0.32266
522280.0000   -0.49646
522320.0000   -0.14161
522360.0000    0.06375
522400.0000   -0.17501
522440.0000   -0.57665
522480.0000   -0.81877
522520.0000   -0.48481
522560.0000   -0.78703
522600.0000   -1.08242
522640.0000   -1.56741
522680.0000   -0.17557
522720.0000   -0.47155
522760.0000   -0.62256
522800.0000   -0.24171
522840.0000   -0.73230
522880.0000   -1.19526
522920.0000   -0.42265
522960.0000   -0.63839
523000.0000   -0.61608
523040.0000   -0.61465
523080.0000    0.18081
523120.0000   -0.06148
523160.0000   -0.65652
523200.0000   -1.09879
523240.0000   -0.75472
523280.0000   -0.37978
523320.0000   -0.49168
523360.0000   -0.98491
523400.0000   -0.21574
523440.0000   -0.68112
523480.0000   -0.74620
523520.0000   -1.06638
523560.0000   -0.69428
523600.0000   -1.06523
523640.0000   -1.33104
523680.0000   -1.28316
523720.0000   -0.78815
523760.0000   -0.64217
523800.0000   -0.95264
523840.0000   -0.35784
523880.0000   -0.20733
523920.0000   -0.36603
523960.0000   -0.39025
524000.0000   -0.62244
524040.0000   -0.00079
524080.0000   -0.44731
524120.0000    0.39020
524160.0000    0.41667
524200.0000   -0.02604
524240.0000   -0.29173
524280.0000   -0.41500
524320.0000   -1.12003
524360.0000   -0.91185
524400.0000   -1.06891
524440.0000   -0.77689
524480.0000   -0.41422
524520.0000   -0.43335
524560.0000   -0.41715
524600.0000   -1.07378
524640.0000   -0.49607
524680.0000   -0.27004
524720.0000   -0.85843
524760.0000   -0.76336
524800.0000   -0.51824
524840.0000   -1.08765
524880.0000   -0.73948
524920.0000   -0.84173
524960.0000   -0.59121
525000.0000   -0.88964
525040.0000   -0.83015
525080.0000    0.13725
525120.0000   -0.25271
525160.0000   -0.53301
525200.0000   -0.08626
525240.0000   -0.30586
525280.0000   -0.27556
525320.0000   -0.08218
525360.0000   -0.54003
525400.0000   -0.29540
525440.0000   -0.23290
525480.0000   -0.14843
525520.0000    0.05210
525560.0000   -0.68488
525600.0000   -0.60271
525640.0000   -0.35454
525680.0000   -0.51353
525720.0000   -0.18803
525760.0000    0.15373
525800.0000    0.12459
525840.0000   -0.94065
525880.0000   -0.12984
525920.0000   -0.19157
525960.0000   -0.47963
526000.0000    0.17707
526040.0000   -0.03633
526080.0000    0.03885
526120.0000    0.38342
526160.0000    0.06213
526200.0000    0.13878
526240.0000    0.14960
526280.0000    0.56713
526320.0000    0.03682
526360.0000   -0.15123
526400.0000   -0.20343
526440.0000    0.17777
526480.0000   -0.07825
526520.0000   -0.10022
526560.0000   -0.13171
526600.0000    0.06955
526640.0000   -0.50223
526680.0000   -0.01965
526720.0000   -0.35114
526760.0000   -0.09318
526800.0000   -0.37756
526840.0000   -0.27040
526880.0000   -0.14048
526920.0000    0.14928
526960.0000    0.04583
527000.0000   -0.93116
527040.0000   -0.37454
527080.0000    0.07172
527120.0000    0.28357
527160.0000    0.07085
527200.0000   -0.11004
527240.0000    0.09519
527280.0000    0.35441
527320.0000    0.07067
527360.0000    0.06505
527400.0000    0.11689
527440.0000    0.16112
527480.0000   -0.15499
527520.0000    0.18674
527560.0000    0.95860
527600.0000   -0.09925
527640.0000    0.37395
527680.0000    0.05551
527720.0000    0.08697
527760.0000    0.07174
527800.0000    0.06641
527840.0000   -0.35104
527880.0000    0.47059
527920.0000   -0.05751
527960.0000    0.23336
528000.0000   -0.12053
528040.0000    0.15902
528080.0000    0.36860
528120.0000    0.09887
528160.0000    0.46621
528200.0000   -0.56000
528240.0000   -0.70207
528280.0000   -0.23861
528320.0000   -0.50833
528360.0000   -0.22141
528400.0000   -0.23775
528440.0000   -0.38260
528480.0000   -0.85278
528520.0000   -0.45840
528560.0000   -0.20607
528600.0000   -0.12636
528640.0000   -0.67553
528680.0000    0.37859
528720.0000   -0.02306
528760.0000    0.10799
528800.0000    0.22235
528840.0000   -0.14798
528880.0000    0.16234
528920.0000    0.01646
528960.0000   -0.88660
529000.0000   -0.76759
529040.0000   -0.24241
529080.0000   -0.06760
529120.0000   -0.21476
529160.0000   -0.33918
529200.0000   -0.12935
529240.0000   -0.41701
529280.0000    0.43458
529320.0000    0.28510
529360.0000    0.34557
529400.0000    0.08531
529440.0000    0.42254
529480.0000    0.71353
529520.0000    0.11690
529560.0000   -0.37413
529600.0000    0.24481
529640.0000    0.53339
529680.0000    0.59642
529720.0000   -0.45199
529760.0000   -0.20214
529800.0000   -0.44477
529840.0000   -0.51638
529880.0000   -0.37889
529920.0000   -0.54476
529960.0000   -0.15890
530000.0000   -0.21454
530040.0000    0.07275
530080.0000   -0.07844
530120.0000   -0.06833
530160.0000   -0.31060
530200.0000    0.04849
530240.0000    0.03890
530280.0000    0.15618
530320.0000    0.16469
530360.0000    0.01587
530400.0000   -0.61429
530440.0000   -0.16010
530480.0000   -0.72399
530520.0000   -0.87420
530560.0000   -0.39771
530600.0000   -0.53390
530640.0000   -0.50851
530680.0000   -0.37302
530720.0000   -0.75753
530760.0000    0.24030
530800.0000   -0.74417
530840.0000   -0.69934
530880.0000   -0.79838
530920.0000   -1.51637
530960.0000   -0.44958
531000.0000   -0.54098
531040.0000   -0.06322
531080.0000   -0.16455
531120.0000   -0.45824
531160.0000   -1.06258
531200.0000   -0.40748
531240.0000    0.13161
531280.0000    0.13618
531320.0000    0.25300
531360.0000   -0.28768
531400.0000    0.33010
531440.0000   -0.33322
531480.0000   -0.29881
531520.0000   -0.22174
531560.0000   -0.15763
531600.0000   -0.19420
531640.0000   -0.21833
531680.0000   -0.43889
531720.0000    0.04012
531760.0000   -0.14869
531800.0000   -0.43000
531840.0000   -0.47610
531880.0000   -0.51740
531920.0000   -0.16769
531960.0000   -0.41701
532000.0000   -1.13503
532040.0000   -0.08526
532080.0000   -0.88507
532120.0000   -0.14271
532160.0000   -1.61030
532200.0000   -0.46805
532240.0000   -0.10590
532280.0000   -1.02110
532320.0000   -0.77197
532360.0000   -0.12901
532400.0000   -0.68755
532440.0000   -0.41544
532480.0000   -0.74791
532520.0000   -0.61319
532560.0000   -0.20619
532600.0000   -0.03082
532640.0000   -0.58021
532680.0000   -0.62408
532720.0000   -0.15398
532760.0000    0.19224
532800.0000   -0.61523
532840.0000   -0.16176
532880.0000   -0.65371
532920.0000    0.04060
532960.0000   -0.32720
533000.0000    0.19991
533040.0000   -0.34018
533080.0000   -0.54195
533120.0000   -0.17195
533160.0000   -0.40715
533200.0000    0.40297
533240.0000    0.27393
533280.0000    0.13765
533320.0000    0.11886
533360.0000    0.58339
533400.0000   -0.00445
533440.0000   -0.06814
533480.0000   -0.46268
533520.0000   -0.02709
533560.0000   -0.20703
533600.0000   -0.53012
533640.0000   -0.47203
533680.0000   -0.41631
533720.0000   -0.45375
533760.0000   -0.15935
533800.0000   -0.64662
533840.0000   -0.23835
533880.0000   -0.39648
533920.0000    0.06990
533960.0000    0.18033
534000.0000    0.04306
534040.0000    0.14545
534080.0000   -1.13208
534120.0000   -0.21132
534160.0000    0.07719
534200.0000   -0.04118
534240.0000   -0.69632
534280.0000    0.68679
534320.0000   -0.21730
534360.0000   -0.28952
534400.0000    0.64316
534440.0000    0.24239
534480.0000   -0.02489
534520.0000   -0.22982
534560.0000    0.38001
534600.0000    0.60241
534640.0000   -0.16351
534680.0000    0.43092
534720.0000    0.33761
534760.0000    0.49417
534800.0000    0.71387
534840.0000    0.24258
534880.0000    0.21154
534920.0000    0.44293
534960.0000    0.93446
535000.0000    0.26921
535040.0000   -0.25745
535080.0000   -0.17098
535120.0000   -0.12945
535160.0000    0.33238
535200.0000   -0.29401
535240.0000    0.09714
535280.0000   -0.52282
535320.0000   -0.47031
535360.0000   -0.02128
535400.0000    0.37899
535440.0000   -0.01601
535480.0000   -0.02984
535520.0000   -0.04314
535560.0000   -0.29246
535600.0000   -0.38033
535640.0000   -0.39996
535680.0000   -0.64412
535720.0000    0.58723
535760.0000   -0.19585
535800.0000   -0.85545
535840.0000    0.10671
535880.0000    0.12740
535920.0000   -0.50238
535960.0000   -0.40707
536000.0000   -0.48506
536040.0000   -0.45777
536080.0000   -0.08482
536120.0000   -0.18969
536160.0000   -0.39127
536200.0000   -0.77111
536240.0000   -0.16794
536280.0000   -0.51590
536320.0000   -0.34665
536360.0000   -0.07347
536400.0000   -0.36035
536440.0000   -0.58614
536480.0000   -0.55848
536520.0000   -0.44684
536560.0000   -0.49762
536600.0000   -0.06713
536640.0000   -0.42569
536680.0000   -0.06930
536720.0000   -0.63402
536760.0000   -0.73293
536800.0000   -0.14255
536840.0000   -0.97909
536880.0000   -0.56620
536920.0000   -0.67349
536960.0000    0.01677
537000.0000   -0.10506
537040.0000   -0.85393
537080.0000    0.11762
537120.0000   -0.51818
537160.0000    0.14561
537200.0000   -0.20811
537240.0000   -0.63925
537280.0000   -0.47525
537320.0000   -0.14067
537360.0000   -0.79405
537400.0000    0.38475
537440.0000    0.10688
537480.0000   -0.19705
537520.0000   -0.37741
537560.0000   -0.40127
537600.0000   -0.72112
537640.0000   -0.71614
537680.0000   -0.23176
537720.0000    0.07426
537760.0000    0.04408
537800.0000   -0.13216
537840.0000    0.22724
537880.0000   -0.46190
537920.0000   -0.10696
537960.0000    0.00098
538000.0000    0.00234
538040.0000   -0.43677
538080.0000    0.02632
538120.0000   -1.07237
538160.0000   -0.75298
538200.0000   -0.59938
538240.0000    0.20715
538280.0000   -0.21113
538320.0000    0.14810
538360.0000   -0.07738
538400.0000    0.30574
538440.0000    0.04555
538480.0000   -0.12110
538520.0000    0.28626
538560.0000    0.07045
538600.0000   -0.55260
538640.0000    0.08946
538680.0000    0.24574
538720.0000    0.39921
538760.0000    0.46139
538800.0000    0.28145
538840.0000   -0.23193
538880.0000   -0.19212
538920.0000    0.06085
538960.0000   -0.32787
539000.0000    0.07750
539040.0000    0.01541
539080.0000   -0.03152
539120.0000    0.04794
539160.0000   -0.38241
539200.0000   -0.63305
539240.0000    0.40391
539280.0000   -0.24492
539320.0000   -0.01592
539360.0000   -0.46721
539400.0000   -0.44679
539440.0000    0.13412
539480.0000   -0.67435
539520.0000   -0.00699
539560.0000   -0.30778
539600.0000   -0.22828
539640.0000   -0.27489
539680.0000    0.03098
539720.0000    0.05269
539760.0000   -0.40096
539800.0000    0.12750
539840.0000   -0.01515
539880.0000    0.29774
539920.0000   -0.44203
539960.0000    0.09011
540000.0000   -0.19208
540040.0000   -0.06230
540080.0000    0.73132
540120.0000    0.01907
540160.0000   -0.23492
540200.0000    0.41350
540240.0000   -0.09083
540280.0000   -0.23100
540320.0000   -0.24093
540360.0000    0.10722
540400.0000    0.10417
540440.0000    0.15063
540480.0000    0.21803
540520.0000    0.64606
540560.0000    0.47834
540600.0000   -0.01574
540640.0000    0.23846
540680.0000   -0.30268
540720.0000   -0.13827
540760.0000   -0.14544
540800.0000    0.32445
540840.0000    0.44802
540880.0000   -0.16173
540920.0000   -0.43299
540960.0000    0.12534
541000.0000    0.11732
541040.0000    0.48425
541080.0000    0.66078
541120.0000    0.47603
541160.0000    0.55477
541200.0000    0.26068
541240.0000    0.21891
541280.0000    0.52852
541320.0000    0.19338
541360.0000    0.51863
541400.0000   -0.14388
541440.0000   -0.29350
541480.0000   -0.10371
541520.0000    0.45225
541560.0000   -0.01848
541600.0000    0.38031
541640.0000    0.24038
541680.0000    0.30986
541720.0000    0.21757
541760.0000    0.37800
541800.0000    0.07289
541840.0000    0.41023
541880.0000    0.08892
541920.0000   -0.03200
541960.0000   -0.08206
542000.0000    0.35191
542040.0000   -0.25098
542080.0000    0.29912
542120.0000    0.79637
542160.0000    1.02828
542200.0000    0.44379
542240.0000    0.30209
542280.0000    0.18038
542320.0000    0.35287
542360.0000   -0.04585
542400.0000    0.23197
542440.0000    0.49929
542480.0000   -0.08293
542520.0000   -0.06766
542560.0000   -0.08267
542600.0000    0.30166
542640.0000   -0.63402
542680.0000   -1.16596
542720.0000   -0.60411
542760.0000   -0.12329
542800.0000   -0.70545
542840.0000   -0.58251
542880.0000   -0.12451
542920.0000   -0.49273
542960.0000   -0.50181
543000.0000   -0.68329
543040.0000   -0.78673
543080.0000   -0.02482
543120.0000   -0.43627
543160.0000   -0.30130
543200.0000   -0.63504
543240.0000    0.16870
543280.0000   -0.12485
543320.0000   -0.78996
543360.0000   -0.73660
543400.0000    0.46667
543440.0000   -0.34774
543480.0000   -0.20382
543520.0000    0.30506
543560.0000   -0.04801
543600.0000   -0.53481
543640.0000   -0.55361
543680.0000   -0.30902
543720.0000    0.10176
543760.0000   -0.03697
543800.0000    0.15456
543840.0000   -0.39386
543880.0000   -0.05634
543920.0000   -0.26093
543960.0000   -0.23355
544000.0000   -0.01079
544040.0000    0.69050
544080.0000    0.02574
544120.0000   -0.47616
544160.0000    0.76453
544200.0000   -0.29720
544240.0000    0.47582
544280.0000    0.11071
544320.0000   -0.23992
544360.0000    0.00951
544400.0000    0.06157
544440.0000    0.00357
544480.0000    0.24486
544520.0000   -0.31999
544560.0000    0.26002
544600.0000    0.09192
544640.0000   -0.73673
544680.0000   -0.67154
544720.0000   -0.36320
544760.0000   -0.24467
544800.0000   -0.45293
544840.0000    0.37729
544880.0000   -0.51855
544920.0000    0.09943
544960.0000    0.07709
545000.0000    0.30599
545040.0000    0.36809
545080.0000   -0.29999
545120.0000   -0.04627
545160.0000    0.22312
545200.0000   -0.27395
545240.0000   -0.53834
545280.0000   -0.12286
545320.0000   -0.47257
545360.0000   -1.16869
545400.0000    0.33910
545440.0000   -0.08303
545480.0000   -0.02565
545520.0000    0.07888
545560.0000   -0.10457
545600.0000   -1.18646
545640.0000   -0.77225
545680.0000   -0.54473
545720.0000   -0.41752
545760.0000   -0.04903
545800.0000   -0.14631
545840.0000   -0.76683
545880.0000   -0.32456
545920.0000   -0.21226
545960.0000   -0.29921
546000.0000   -0.03734
546040.0000   -0.02836
546080.0000    0.12547
546120.0000   -0.31766
546160.0000   -0.39660
546200.0000   -0.14334
546240.0000    0.51540
546280.0000   -0.36627
546320.0000   -0.23791
546360.0000   -0.26857
546400.0000   -0.93135
546440.0000   -1.04022
546480.0000   -0.35305
546520.0000   -0.22653
546560.0000   -0.51308
546600.0000   -0.48821
546640.0000   -0.19062
546680.0000   -0.03207
546720.0000    0.06153
546760.0000   -0.10573
546800.0000   -0.17391
546840.0000   -0.02079
546880.0000   -0.25149
546920.0000    0.28172
546960.0000    0.21416
547000.0000    0.02056
547040.0000    0.15688
547080.0000   -0.48491
547120.0000    0.14470
547160.0000    0.26961
547200.0000   -0.29955
547240.0000    0.10692
547280.0000   -0.10423
547320.0000    0.18227
547360.0000    0.33177
547400.0000   -0.31307
547440.0000   -0.24475
547480.0000   -0.24776
547520.0000   -0.60823
547560.0000   -0.48183
547600.0000    0.12886
547640.0000   -0.26777
547680.0000   -0.21215
547720.0000   -0.66157
547760.0000   -0.03201
547800.0000   -0.19068
547840.0000    0.16886
547880.0000    0.03564
547920.0000    0.35951
547960.0000    0.21787
548000.0000    0.51521
548040.0000    0.26143
548080.0000   -0.35601
548120.0000   -0.45540
548160.0000   -0.22895
548200.0000   -0.37834
548240.0000    0.17866
548280.0000   -0.32389
548320.0000   -0.37002
548360.0000    0.08924
548400.0000   -0.40775
548440.0000   -0.16384
548480.0000   -0.79963
548520.0000   -0.27241
548560.0000   -0.75609
548600.0000   -0.11579
548640.0000   -0.19006
548680.0000   -0.38328
548720.0000   -0.06183
548760.0000   -0.01001
548800.0000    0.01972
548840.0000    0.21833
548880.0000    0.37564
548920.0000   -0.31795
548960.0000   -0.29926
549000.0000   -0.21321
549040.0000    0.03069
549080.0000    0.32897
549120.0000   -0.47615
549160.0000   -0.00766
549200.0000   -0.29977
549240.0000    0.34112
549280.0000    0.35538
549320.0000    0.39684
549360.0000   -0.02155
549400.0000    0.41216
549440.0000   -0.06630
549480.0000   -0.37228
549520.0000   -0.20821
549560.0000    0.08781
549600.0000   -0.03258
549640.0000    0.13438
549680.0000    0.20104
549720.0000    0.36877
549760.0000   -0.20441
549800.0000   -0.35310
549840.0000   -0.47321
549880.0000   -0.30133
549920.0000   -1.16842
549960.0000   -0.92419
550000.0000   -0.86472
550040.0000   -0.34626
550080.0000   -1.47627
550120.0000   -0.92122
550160.0000   -0.51656
550200.0000   -0.12678
550240.0000   -0.75719
550280.0000   -0.53980
550320.0000   -1.02626
550360.0000   -0.93530
550400.0000   -0.40116
550440.0000   -0.65611
550480.0000   -0.96328
550520.0000   -0.89166
550560.0000    0.08414
550600.0000   -0.63988
550640.0000   -0.76615
550680.0000   -0.65001
550720.0000   -0.15659
550760.0000   -0.87730
550800.0000    0.13704
550840.0000   -0.24133
550880.0000   -0.38066
550920.0000   -0.13516
550960.0000   -0.52138
551000.0000    0.37267
551040.0000    0.62260
551080.0000    0.49117
551120.0000    0.64744
551160.0000    0.39369
551200.0000    0.62765
551240.0000    0.55357
551280.0000    0.70523
551320.0000    0.44799
551360.0000    0.65038
551400.0000    0.11034
551440.0000   -0.11753
551480.0000   -0.01395
551520.0000    0.36323
551560.0000    0.06855
551600.0000    0.14581
551640.0000   -0.02064
551680.0000    0.36471
551720.0000   -0.12253
551760.0000   -0.15001
551800.0000    0.11535
551840.0000   -0.10962
551880.0000    0.09714
551920.0000   -0.37325
551960.0000   -0.49790
552000.0000   -0.46541
552040.0000   -0.10263
552080.0000   -0.43958
552120.0000   -0.76770
552160.0000   -0.50866
552200.0000   -0.09827
552240.0000   -0.70938
552280.0000   -0.28864
552320.0000    0.00993
552360.0000    0.25116
552400.0000   -0.44153
552440.0000   -0.49280
552480.0000   -0.50914
552520.0000   -0.29443
552560.0000   -0.59312
552600.0000   -0.91154
552640.0000   -0.35249
552680.0000   -0.19225
552720.0000   -0.43616
552760.0000   -0.87197
552800.0000   -0.59811
552840.0000   -0.11786
552880.0000   -0.63205
552920.0000    0.01888
552960.0000   -0.35151
553000.0000   -0.12200
553040.0000    0.01524
553080.0000   -0.35774
553120.0000   -0.76341
553160.0000   -0.20123
553200.0000    0.71055
553240.0000    0.08038
553280.0000   -0.12363
553320.0000   -0.28598
553360.0000   -0.12697
553400.0000    0.31836
553440.0000    0.53066
553480.0000    0.27300
553520.0000    0.04791
553560.0000    0.23144
553600.0000    0.16050
553640.0000   -0.44998
553680.0000   -0.24355
553720.0000    0.02228
553760.0000    0.22930
553800.0000   -0.05510
553840.0000   -0.29739
553880.0000   -0.52311
553920.0000    0.23658
553960.0000    0.31228
554000.0000   -0.08884
554040.0000    0.76584
554080.0000    0.07193
554120.0000   -0.04061
554160.0000   -0.62411
554200.0000   -0.18865
554240.0000   -0.32529
554280.0000   -0.70244
554320.0000    0.08606
554360.0000   -0.08553
554400.0000   -1.25054
554440.0000   -0.20394
554480.0000    0.04500
554520.0000   -0.68110
554560.0000   -0.85144
554600.0000   -0.50817
554640.0000   -0.40551
554680.0000   -0.41013
554720.0000   -0.61664
554760.0000   -0.48839
554800.0000    0.00640
554840.0000   -0.35901
554880.0000    0.50588
554920.0000   -0.41951
554960.0000   -0.35398
555000.0000    0.08596
555040.0000   -0.00005
555080.0000   -0.41326
555120.0000   -0.05361
555160.0000   -0.13939
555200.0000    0.61654
555240.0000   -0.12272
555280.0000   -0.59410
555320.0000   -0.75553
555360.0000   -0.28720
555400.0000   -0.94749
555440.0000    0.02721
555480.0000   -0.10352
555520.0000   -0.11623
555560.0000    0.33228
555600.0000    0.48404
555640.0000    0.52176
555680.0000   -0.41021
555720.0000    0.30610
555760.0000    0.43134
555800.0000   -0.03069
555840.0000    0.41721
555880.0000    0.05014
555920.0000    0.24436
555960.0000    0.19928
556000.0000    0.50587
556040.0000    0.62247
556080.0000    0.13230
556120.0000    0.58614
556160.0000    0.01405
556200.0000   -0.45774
556240.0000   -0.15519
556280.0000   -0.00503
556320.0000    0.41843
556360.0000   -1.35112
556400.0000   -0.66028
556440.0000   -0.16756
556480.0000   -0.24537
556520.0000   -0.77871
556560.0000    0.28681
556600.0000    0.39626
556640.0000   -0.37300
556680.0000   -0.03583
556720.0000   -0.11198
556760.0000   -0.17655
556800.0000   -0.13732
556840.0000   -0.11316
556880.0000   -0.35671
556920.0000    0.22242
556960.0000   -0.03185
557000.0000    0.07946
557040.0000   -0.57745
557080.0000    0.11186
557120.0000   -0.49231
557160.0000   -0.15606
557200.0000    0.02107
557240.0000   -0.94610
557280.0000   -0.59450
557320.0000   -0.54574
557360.0000   -0.39433
557400.0000   -0.39043
557440.0000   -0.18117
557480.0000   -0.87307
557520.0000   -0.17878
557560.0000   -0.23162
557600.0000    0.51255
557640.0000    0.55305
557680.0000    0.05187
557720.0000    0.17019
557760.0000    0.17637
557800.0000    0.47396
557840.0000    0.13095
557880.0000   -0.21164
557920.0000    0.47283
557960.0000   -0.25922
558000.0000   -0.75797
558040.0000   -0.31619
558080.0000   -0.60817
558120.0000   -1.19296
558160.0000   -1.66079
558200.0000   -0.98555
558240.0000   -1.07498
558280.0000   -0.96133
558320.0000   -1.11848
558360.0000   -0.88565
558400.0000   -0.83288
558440.0000   -1.17618
558480.0000   -0.86495
558520.0000   -0.32043
558560.0000    0.02754
558600.0000    0.10629
558640.0000    0.38169
558680.0000   -0.29977
558720.0000   -0.17278
558760.0000   -0.60189
558800.0000   -0.07133
558840.0000   -0.60291
558880.0000   -0.64034
558920.0000   -0.70406
558960.0000   -0.76203
559000.0000   -1.56920
559040.0000    0.16168
559080.0000   -0.31015
559120.0000   -0.31020
559160.0000   -0.45027
559200.0000   -1.44955
559240.0000   -0.49591
559280.0000   -0.55557
559320.0000   -0.12634
559360.0000   -0.71120
559400.0000   -0.39211
559440.0000    0.08136
559480.0000    0.24274
559520.0000   -0.06792
559560.0000   -0.14930
559600.0000   -0.26196
559640.0000    0.15297
559680.0000    0.32244
559720.0000    0.33108
559760.0000   -0.22745
559800.0000    0.44502
559840.0000   -0.42568
559880.0000   -0.12082
559920.0000   -0.18065
559960.0000   -0.39698
560000.0000   -0.29762
560040.0000   -0.08688
560080.0000    0.63466
560120.0000    0.53939
560160.0000    0.24987
560200.0000   -0.21367
560240.0000    0.05286
560280.0000    0.34958
560320.0000    0.64719
560360.0000    0.64566
560400.0000    1.06152
560440.0000   -0.11855
560480.0000   -0.36525
560520.0000    0.03687
560560.0000   -0.02339
560600.0000    0.04235
560640.0000    0.04002
560680.0000   -0.04909
560720.0000   -0.24212
560760.0000    0.17272
560800.0000    0.35453
560840.0000   -0.15149
560880.0000   -0.24370
560920.0000    0.00328
560960.0000    0.08734
561000.0000    0.43743
561040.0000    0.09323
561080.0000   -0.07177
561120.0000   -0.03938
561160.0000   -0.54248
561200.0000    0.16577
561240.0000    0.42007
561280.0000    1.11102
561320.0000    0.08068
561360.0000    0.23853
561400.0000    0.78975
561440.0000   -0.17020
561480.0000   -0.23691
561520.0000   -0.03949
561560.0000    0.98486
561600.0000    0.10109
561640.0000   -0.49420
561680.0000    0.01321
561720.0000    0.18013
561760.0000    0.16500
561800.0000   -0.01198
561840.0000    0.03006
561880.0000   -0.21113
561920.0000   -0.21889
561960.0000   -0.00935
562000.0000   -0.95165
562040.0000   -0.30700
562080.0000   -0.18732
562120.0000   -0.14529
562160.0000    0.10720
562200.0000   -0.04179
562240.0000    0.17145
562280.0000   -0.36520
562320.0000   -0.08640
562360.0000   -0.16168
562400.0000    0.05471
562440.0000    0.02117
562480.0000   -0.46730
562520.0000    0.55029
562560.0000    0.70415
562600.0000    0.68426
562640.0000   -0.60472
562680.0000   -0.59692
562720.0000   -0.14087
562760.0000   -0.34632
562800.0000   -1.09356
562840.0000   -0.00892
562880.0000    0.03442
562920.0000   -0.48978
562960.0000   -0.48387
563000.0000   -0.52127
563040.0000   -0.49304
563080.0000   -0.61146
563120.0000   -1.00743
563160.0000   -0.59578
563200.0000    0.14587
563240.0000   -0.69666
563280.0000   -0.41034
563320.0000   -0.08945
563360.0000   -0.59272
563400.0000   -0.13775
563440.0000    0.62245
563480.0000    0.30975
563520.0000   -0.47954
563560.0000   -0.16445
563600.0000   -0.43891
563640.0000   -1.16487
563680.0000    0.08653
563720.0000   -0.21656
563760.0000   -0.40538
563800.0000   -0.18070
563840.0000   -0.33756
563880.0000   -0.40252
563920.0000   -0.71615
563960.0000   -0.69827
564000.0000   -0.53775
564040.0000   -0.22643
564080.0000   -0.20367
564120.0000   -0.41962
564160.0000    0.06907
564200.0000   -0.01978
564240.0000   -0.02584
564280.0000   -0.47009
564320.0000   -0.15522
564360.0000   -0.10968
564400.0000   -0.43313
564440.0000    0.12179
564480.0000   -0.65974
564520.0000   -0.58769
564560.0000   -0.29761
564600.0000   -0.36072
564640.0000    0.08163
564680.0000   -0.45355
564720.0000   -0.13306
564760.0000   -0.45527
564800.0000   -0.46626
564840.0000   -0.51999
564880.0000   -0.69079
564920.0000   -0.56071
564960.0000   -0.40542
565000.0000   -0.48970
565040.0000   -0.55625
565080.0000   -0.22915
565120.0000   -0.41038
565160.0000   -0.29362
565200.0000   -0.09477
565240.0000   -0.11375
565280.0000   -0.34380
565320.0000   -0.60207
565360.0000   -0.14926
565400.0000   -0.43277
565440.0000   -0.52886
565480.0000   -0.17177
565520.0000    0.23810
565560.0000    0.11135
565600.0000   -0.14395
565640.0000   -0.25524
565680.0000   -0.06137
565720.0000   -0.67460
565760.0000    0.19744
565800.0000   -1.06689
565840.0000   -0.55846
565880.0000   -0.31416
565920.0000    0.01597
565960.0000   -0.32620
566000.0000   -0.11822
566040.0000   -0.46975
566080.0000    0.05806
566120.0000    0.36479
566160.0000    0.22164
566200.0000   -0.58964
566240.0000   -0.41030
566280.0000   -0.46480
566320.0000   -0.61277
566360.0000   -1.06279
566400.0000   -0.16266
566440.0000   -0.60393
566480.0000   -0.49149
566520.0000   -0.74846
566560.0000   -1.07204
566600.0000   -0.36283
566640.0000   -0.42602
566680.0000    0.32600
566720.0000   -0.01838
566760.0000   -0.48755
566800.0000   -1.09589
566840.0000   -0.08808
566880.0000   -0.29281
566920.0000   -0.78968
566960.0000   -0.63893
567000.0000   -0.95127
567040.0000   -0.42426
567080.0000   -1.09244
567120.0000   -0.74967
567160.0000   -0.22836
567200.0000   -0.54445
567240.0000   -0.71862
567280.0000   -0.06770
567320.0000   -0.35834
567360.0000   -0.13779
567400.0000   -0.63624
567440.0000   -1.03283
567480.0000    0.10695
567520.0000   -0.55982
567560.0000    0.34777
567600.0000    0.18342
567640.0000    0.08840
567680.0000   -0.68072
567720.0000   -0.48104
567760.0000   -0.48686
567800.0000   -0.36618
567840.0000    0.17981
567880.0000   -0.33695
567920.0000    0.08598
567960.0000   -0.05351
568000.0000   -0.29858
568040.0000   -0.13838
568080.0000    0.42672
568120.0000    0.40036
568160.0000    0.34929
568200.0000    0.59505
568240.0000    0.56646
568280.0000   -0.19000
568320.0000   -0.01549
568360.0000    0.31482
568400.0000   -0.02482
568440.0000    0.32569
568480.0000   -0.02840
568520.0000   -0.51630
568560.0000   -0.45715
568600.0000   -0.25304
568640.0000   -0.00327
568680.0000   -0.34816
568720.0000   -0.01750
568760.0000    0.26221
568800.0000   -0.26997
568840.0000   -0.10068
568880.0000   -0.06059
568920.0000    0.34831
568960.0000    0.08707
569000.0000    0.14913
569040.0000    0.62813
569080.0000    0.02224
569120.0000   -0.21000
569160.0000    0.58121
569200.0000    0.31802
569240.0000    0.56645
569280.0000   -0.28123
569320.0000    0.20498
569360.0000   -0.20624
569400.0000   -0.31019
569440.0000   -0.24191
569480.0000   -0.02503
569520.0000   -0.61835
569560.0000   -0.01605
569600.0000   -0.06788
569640.0000   -0.35369
569680.0000    0.16848
569720.0000   -0.69919
569760.0000    0.35125
569800.0000   -0.18089
569840.0000   -0.84637
569880.0000   -0.55406
569920.0000   -0.22365
569960.0000   -0.11098
570000.0000   -0.31877
570040.0000   -1.10175
570080.0000   -1.06995
570120.0000   -0.69717
570160.0000   -0.87743
570200.0000   -1.09581
570240.0000   -0.28661
570280.0000   -0.08562
570320.0000   -0.35244
570360.0000   -0.26735
570400.0000   -0.63329
570440.0000   -0.35901
570480.0000   -0.52859
570520.0000   -0.62664
570560.0000   -0.28028
570600.0000   -1.29844
570640.0000   -0.37143
570680.0000   -0.95294
570720.0000   -0.83161
570760.0000   -0.37837
570800.0000   -0.26898
570840.0000   -0.32736
570880.0000   -0.29559
570920.0000   -0.15976
570960.0000   -0.66607
571000.0000   -0.42179
571040.0000   -0.80010
571080.0000   -0.14206
571120.0000   -0.06045
571160.0000    0.00694
571200.0000   -0.49295
571240.0000   -0.14954
571280.0000   -0.44371
571320.0000   -0.24408
571360.0000   -0.76548
571400.0000   -0.80781
571440.0000   -0.74929
571480.0000   -0.04741
571520.0000   -0.32120
571560.0000    0.15872
571600.0000    0.07793
571640.0000    0.17392
571680.0000   -0.16849
571720.0000   -0.32025
571760.0000   -0.54294
571800.0000   -0.66097
571840.0000   -0.61372
571880.0000   -0.17679
571920.0000   -0.45782
571960.0000   -0.92915
572000.0000   -0.76167
572040.0000   -0.85117
572080.0000   -0.95687
572120.0000   -0.72940
572160.0000   -0.31556
572200.0000    0.08884
572240.0000    0.16969
572280.0000   -0.11026
572320.0000    0.84899
572360.0000    0.17280
572400.0000   -0.50284
572440.0000   -0.36806
572480.0000   -0.91810
572520.0000   -0.14644
572560.0000   -0.66517
572600.0000   -0.18214
572640.0000   -0.11263
572680.0000   -0.42347
572720.0000    0.74169
572760.0000    0.22350
572800.0000   -0.34960
572840.0000   -0.18380
572880.0000    0.22564
572920.0000   -0.40721
572960.0000   -0.64401
573000.0000   -0.63659
573040.0000   -0.47784
573080.0000   -1.20951
573120.0000   -0.65190
573160.0000    0.00153
573200.0000   -0.14305
573240.0000   -0.52374
573280.0000   -1.14242
573320.0000   -1.23901
573360.0000   -0.25829
573400.0000   -0.35046
573440.0000   -0.56984
573480.0000   -0.53915
573520.0000   -0.80589
573560.0000    0.01097
573600.0000    0.17533
573640.0000   -0.38627
573680.0000   -0.23679
573720.0000    0.30918
573760.0000   -0.47969
573800.0000   -0.05921
573840.0000   -0.46596
573880.0000    0.81352
573920.0000    0.41808
573960.0000    0.43513
574000.0000    0.48206
574040.0000    1.05759
574080.0000    0.49587
574120.0000   -0.03859
574160.0000   -0.10101
574200.0000   -0.06181
574240.0000   -0.33131
574280.0000    0.05632
574320.0000   -0.50013
574360.0000    0.16746
574400.0000   -0.12248
574440.0000   -1.00156
574480.0000   -0.91503
574520.0000    0.14247
574560.0000   -0.12203
574600.0000   -0.22539
574640.0000    0.19309
574680.0000    0.12544
574720.0000   -0.63009
574760.0000   -0.12297
574800.0000   -0.50415
574840.0000   -0.35656
574880.0000   -0.93560
574920.0000   -0.38875
574960.0000   -0.11446
575000.0000    0.51463
575040.0000   -0.48329
575080.0000    0.02321
575120.0000   -0.75004
575160.0000   -0.63290
575200.0000   -0.27317
575240.0000   -0.82944
575280.0000   -0.86798
575320.0000   -0.29965
575360.0000   -0.13300
575400.0000   -0.33211
575440.0000   -0.05850
575480.0000    0.09020
575520.0000    0.31808
575560.0000   -0.25706
575600.0000    0.66529
575640.0000    0.15399
575680.0000   -0.21748
575720.0000   -0.44443
575760.0000   -0.55868
575800.0000   -0.11593
575840.0000    0.28240
575880.0000    0.19571
575920.0000    0.19733
575960.0000   -0.39099
576000.0000    0.03141
576040.0000   -0.14035
576080.0000    0.04524
576120.0000   -0.12875
576160.0000    0.42052
576200.0000    0.11711
576240.0000   -0.11745
576280.0000   -0.07630
576320.0000    0.21087
576360.0000   -0.19411
576400.0000   -0.45052
576440.0000   -0.23904
576480.0000   -0.18233
576520.0000   -0.49613
576560.0000   -0.53358
576600.0000   -0.70555
576640.0000   -0.68591
576680.0000   -0.64542
576720.0000   -0.67815
576760.0000   -0.43732
576800.0000   -0.72863
576840.0000   -0.84969
576880.0000   -0.20470
576920.0000    0.05465
576960.0000   -0.50474
577000.0000   -0.23650
577040.0000   -0.41729
577080.0000   -0.59384
577120.0000   -0.25120
577160.0000   -1.10859
577200.0000   -0.36962
577240.0000   -0.34452
577280.0000   -0.42203
577320.0000   -0.49160
577360.0000   -0.36281
577400.0000   -0.75301
577440.0000   -0.88851
577480.0000   -0.38512
577520.0000   -0.75888
577560.0000   -0.70988
577600.0000   -0.77955
577640.0000   -0.77548
577680.0000   -0.48865
577720.0000    0.30603
577760.0000   -0.29010
577800.0000    0.53075
577840.0000    0.87136
577880.0000   -0.03444
577920.0000   -0.50280
577960.0000    0.27171
578000.0000   -0.06135
578040.0000   -0.13181
578080.0000   -0.40172
578120.0000   -0.18254
578160.0000   -0.38887
578200.0000   -0.98466
578240.0000   -1.20688
578280.0000   -0.92116
578320.0000   -0.39842
578360.0000   -0.51031
578400.0000   -0.86812
578440.0000   -0.41719
578480.0000   -0.96093
578520.0000   -0.72855
578560.0000   -0.02101
578600.0000    0.14595
578640.0000   -0.10886
578680.0000   -0.42425
578720.0000   -0.54226
578760.0000   -0.48812
578800.0000   -0.85451
578840.0000   -0.38918
578880.0000   -1.04989
578920.0000   -0.88856
578960.0000   -0.65921
579000.0000   -0.63518
579040.0000   -0.00016
579080.0000   -0.44644
579120.0000   -0.89214
579160.0000   -0.78328
579200.0000   -0.71344
579240.0000   -0.28987
579280.0000   -0.43562
579320.0000   -0.10371
579360.0000   -1.00907
579400.0000   -0.66012
579440.0000   -0.24864
579480.0000   -0.87924
579520.0000   -0.71255
579560.0000   -0.68018
579600.0000   -0.67713
579640.0000   -0.35357
579680.0000   -0.45596
579720.0000   -0.53228
579760.0000    0.13825
579800.0000   -0.38179
579840.0000    0.07892
579880.0000    0.01789
579920.0000   -0.32675
579960.0000   -0.59330
580000.0000   -0.94732
580040.0000   -0.91392
580080.0000   -1.36912
580120.0000   -1.28108
580160.0000   -0.84103
580200.0000   -0.69092
580240.0000   -1.42795
580280.0000   -0.75790
580320.0000   -0.88065
580360.0000   -1.12156
580400.0000   -0.79818
580440.0000   -0.15673
580480.0000    0.21966
580520.0000   -0.10447
580560.0000   -0.58846
580600.0000    0.10948
580640.0000   -0.33647
580680.0000   -0.73721
580720.0000   -0.74445
580760.0000   -1.09390
580800.0000   -1.51081
580840.0000   -1.12477
580880.0000   -1.63484
580920.0000   -1.68610
580960.0000   -1.15333
581000.0000   -1.20228
581040.0000   -1.04288
581080.0000   -0.69048
581120.0000   -0.15147
581160.0000   -0.93626
581200.0000   -0.23299
581240.0000   -0.40471
581280.0000   -0.44248
581320.0000   -0.13950
581360.0000   -0.00821
581400.0000   -0.19098
581440.0000   -0.11429
581480.0000    0.73334
581520.0000    0.28264
581560.0000   -0.07916
581600.0000    0.07440
581640.0000   -1.20657
581680.0000   -0.19529
581720.0000   -0.15187
581760.0000   -0.32555
581800.0000   -0.05715
581840.0000    0.15318
581880.0000   -0.09116
581920.0000    0.08059
581960.0000   -0.23820
582000.0000   -0.33457
582040.0000   -0.12825
582080.0000   -0.47952
582120.0000    0.05906
582160.0000   -0.61358
582200.0000    0.49577
582240.0000   -0.09090
582280.0000    0.28492
582320.0000    0.65126
582360.0000    0.73002
582400.0000   -0.53071
582440.0000    0.21467
582480.0000    0.02742
582520.0000   -0.03333
582560.0000   -0.18062
582600.0000   -0.38614
582640.0000   -0.52259
582680.0000   -0.24588
582720.0000   -0.39896
582760.0000   -0.71354
582800.0000   -0.40576
582840.0000   -0.33381
582880.0000   -0.03183
582920.0000   -0.35903
582960.0000    0.10974
583000.0000   -0.40206
583040.0000    0.06857
583080.0000    0.33875
583120.0000    0.19389
583160.0000   -0.29202
583200.0000    0.09891
583240.0000    0.54249
583280.0000    0.28209
583320.0000    0.43191
583360.0000    0.82412
583400.0000    0.63194
583440.0000    0.27626
583480.0000   -0.01769
583520.0000   -0.02438
583560.0000    0.55161
583600.0000   -0.12071
583640.0000    0.10302
583680.0000   -0.20415
583720.0000   -0.36909
583760.0000    0.09277
583800.0000    0.71067
583840.0000    0.31319
583880.0000   -0.23231
583920.0000    0.31637
583960.0000    0.10343
584000.0000    0.13288
584040.0000   -0.20373
584080.0000    0.31475
584120.0000   -0.21682
584160.0000   -0.19865
584200.0000   -0.81191
584240.0000   -0.23977
584280.0000   -0.20208
584320.0000   -0.36516
584360.0000    0.37045
584400.0000    0.02451
584440.0000   -0.14607
584480.0000   -0.57600
584520.0000   -0.15457
584560.0000   -0.16348
584600.0000    0.44803
584640.0000    0.02366
584680.0000    0.42239
584720.0000    0.08794
584760.0000    0.07473
584800.0000   -0.38410
584840.0000    0.49699
584880.0000    0.31596
584920.0000   -0.50887
584960.0000   -0.23454
585000.0000    0.20424
585040.0000    0.71578
585080.0000    0.19974
585120.0000    0.92170
585160.0000   -0.38681
585200.0000    0.31083
585240.0000   -0.43216
585280.0000   -0.52189
585320.0000   -0.65787
585360.0000   -0.81756
585400.0000   -0.73697
585440.0000   -0.75769
585480.0000   -0.58355
585520.0000   -0.88013
585560.0000   -0.54235
585600.0000   -0.68082
585640.0000   -1.22855
585680.0000   -0.80324
585720.0000    0.13447
585760.0000   -0.17086
585800.0000   -0.64359
585840.0000   -0.42145
585880.0000   -0.33441
585920.0000   -0.30747
585960.0000   -0.65982
586000.0000   -0.05745
586040.0000   -0.33668
586080.0000   -0.20281
586120.0000   -0.29303
586160.0000   -0.14735
586200.0000    0.55764
586240.0000    0.19290
586280.0000   -0.18119
586320.0000   -0.21741
586360.0000   -0.65891
586400.0000   -0.10203
586440.0000   -0.46827
586480.0000   -0.30147
586520.0000   -0.61984
586560.0000   -0.51985
586600.0000   -0.00221
586640.0000   -0.38717
586680.0000   -0.25719
586720.0000   -0.63093
586760.0000   -0.08675
586800.0000    0.21106
586840.0000    0.17007
586880.0000    0.65443
586920.0000    0.55834
586960.0000    0.98170
587000.0000    0.54748
587040.0000    0.14117
587080.0000   -0.17351
587120.0000    0.54325
587160.0000    0.15160
587200.0000   -0.02558
587240.0000   -0.18069
587280.0000    0.77712
587320.0000    0.50136
587360.0000   -0.04978
587400.0000    0.34651
587440.0000    0.16388
587480.0000    0.15379
587520.0000    0.38412
587560.0000   -0.84312
587600.0000   -0.97491
587640.0000   -0.10185
587680.0000   -0.71983
587720.0000   -0.50246
587760.0000   -0.85150
587800.0000   -0.31918
587840.0000   -0.94531
587880.0000   -1.25140
587920.0000   -1.18280
587960.0000   -0.91122
588000.0000   -0.71675
588040.0000   -0.51793
588080.0000   -0.87930
588120.0000   -0.59154
588160.0000   -0.62758
588200.0000   -0.39221
588240.0000   -1.11369
588280.0000   -1.12135
588320.0000   -0.77523
588360.0000   -1.32127
588400.0000   -0.63084
588440.0000   -0.52661
588480.0000   -0.92912
588520.0000   -0.42740
588560.0000   -0.42717
588600.0000    0.09892
588640.0000   -0.48077
588680.0000   -0.79404
588720.0000   -0.16399
588760.0000   -0.62339
588800.0000   -0.10462
588840.0000   -0.38776
588880.0000   -0.39924
588920.0000   -0.60210
588960.0000    0.36792
589000.0000    0.02946
589040.0000   -0.52256
589080.0000    0.02274
589120.0000   -0.06766
589160.0000   -0.40366
589200.0000   -0.51369
589240.0000   -0.52570
589280.0000   -0.38568
589320.0000   -0.04520
589360.0000    0.04809
589400.0000   -0.65841
589440.0000   -0.17800
589480.0000   -0.15575
589520.0000   -0.07001
589560.0000    0.64516
589600.0000    0.23083
589640.0000   -0.57037
589680.0000   -0.44665
589720.0000   -0.66555
589760.0000   -1.30663
589800.0000   -0.79593
589840.0000   -0.02678
589880.0000   -0.58980
589920.0000   -0.64946
589960.0000   -0.39462
590000.0000   -1.17338
590040.0000   -0.00479
590080.0000   -0.36655
590120.0000   -0.73452
590160.0000   -0.38468
590200.0000   -0.48727
590240.0000    0.26504
590280.0000    0.23675
590320.0000    0.64798
590360.0000    0.05107
590400.0000   -0.62696
590440.0000   -0.00567
590480.0000    0.26566
590520.0000   -0.23873
590560.0000   -0.22870
590600.0000   -0.26940
590640.0000   -0.15288
590680.0000    0.03117
590720.0000   -0.64100
590760.0000   -0.44252
590800.0000   -0.31789
590840.0000   -0.16908
590880.0000   -0.05510
590920.0000   -0.22067
590960.0000   -0.03597
591000.0000    0.02758
591040.0000   -0.50884
591080.0000   -0.95454
591120.0000   -0.86197
591160.0000   -0.89794
591200.0000   -1.16310
591240.0000   -0.91247
591280.0000   -0.06385
591320.0000    0.43003
591360.0000    0.05775
591400.0000    0.56895
591440.0000   -0.12612
591480.0000    0.17345
591520.0000    0.31869
591560.0000   -0.72492
591600.0000   -0.63153
591640.0000   -0.75197
591680.0000   -0.79927
591720.0000   -0.29348
591760.0000   -0.29589
591800.0000   -0.11583
591840.0000   -0.33020
591880.0000   -0.44039
591920.0000   -0.31396
591960.0000   -1.25463
592000.0000   -0.71400
592040.0000   -0.35668
592080.0000   -0.42031
592120.0000    0.05556
592160.0000   -0.63568
592200.0000   -0.60721
592240.0000   -0.36622
592280.0000   -0.56659
592320.0000   -0.17628
592360.0000   -0.41363
592400.0000    0.27994
592440.0000   -0.76889
592480.0000   -0.38055
592520.0000   -0.45467
592560.0000   -1.04479
592600.0000   -0.66070
592640.0000   -0.85205
592680.0000    0.07291
592720.0000   -0.21006
592760.0000   -0.54011
592800.0000    0.04217
592840.0000   -0.40094
592880.0000   -0.19781
592920.0000   -0.45535
592960.0000   -0.49710
593000.0000   -0.02168
593040.0000   -0.40790
593080.0000   -1.00494
593120.0000    0.02893
593160.0000    0.63986
593200.0000    0.61583
593240.0000   -0.22360
593280.0000   -0.65051
593320.0000   -0.63798
593360.0000   -0.54078
593400.0000   -0.65329
593440.0000   -0.75171
593480.0000   -0.74858
593520.0000   -0.68831
593560.0000   -0.57814
593600.0000    0.02842
593640.0000   -0.28328
593680.0000   -0.55278
593720.0000   -0.25276
593760.0000   -1.10135
593800.0000   -0.98074
593840.0000   -0.25152
593880.0000   -0.53664
593920.0000   -0.83124
593960.0000   -0.98125
594000.0000   -0.34001
594040.0000   -0.14739
594080.0000   -0.82347
594120.0000   -0.51234
594160.0000   -1.63154
594200.0000   -0.44595
594240.0000   -0.07292
594280.0000   -0.88194
594320.0000   -0.74841
594360.0000   -0.26716
594400.0000   -0.82527
594440.0000   -0.24595
594480.0000   -0.85049
594520.0000    0.13144
594560.0000   -0.53261
594600.0000    0.01537
594640.0000   -0.89529
594680.0000   -0.97366
594720.0000   -0.84565
594760.0000   -0.92008
594800.0000   -0.60142
594840.0000    0.06647
594880.0000   -0.49891
594920.0000   -0.65105
594960.0000   -0.06037
595000.0000   -0.10825
595040.0000    0.33360
595080.0000    0.20848
595120.0000    0.40886
595160.0000   -0.02476
595200.0000   -0.24878
595240.0000    0.05075
595280.0000    0.20102
595320.0000    0.04277
595360.0000    0.28465
595400.0000    0.18588
595440.0000    0.36280
595480.0000   -0.21895
595520.0000    0.21398
595560.0000   -0.22062
595600.0000   -0.77522
595640.0000   -0.96503
595680.0000   -1.05025
595720.0000   -0.75088
595760.0000   -0.50641
595800.0000    0.28636
595840.0000   -0.02243
595880.0000    0.49795
595920.0000    0.14716
595960.0000   -0.64794
596000.0000   -0.36959
596040.0000   -0.35884
596080.0000   -0.89621
596120.0000    0.19943
596160.0000   -0.60267
596200.0000   -1.10435
596240.0000   -1.01504
596280.0000   -0.48815
596320.0000   -0.51030
596360.0000   -0.27932
596400.0000   -0.76612
596440.0000   -0.53244
596480.0000   -0.00303
596520.0000   -0.16138
596560.0000   -0.25120
596600.0000   -0.23752
596640.0000    0.14543
596680.0000    0.04002
596720.0000    0.61974
596760.0000   -0.16383
596800.0000   -0.06867
596840.0000    0.82124
596880.0000   -0.33263
596920.0000   -0.28550
596960.0000   -0.52470
597000.0000   -1.13625
597040.0000   -0.43525
597080.0000   -0.46617
597120.0000   -0.57247
597160.0000   -0.64953
597200.0000   -0.56950
597240.0000   -0.77128
597280.0000   -1.29705
597320.0000   -1.32568
597360.0000   -1.08264
597400.0000   -0.74356
597440.0000   -0.41808
597480.0000   -0.92848
597520.0000   -1.06630
597560.0000   -0.63762
597600.0000   -1.26255
597640.0000   -0.83320
597680.0000   -0.77263
597720.0000   -1.02406
597760.0000   -0.57986
597800.0000   -0.95484
597840.0000    0.08138
597880.0000    0.06526
597920.0000    0.04797
597960.0000   -0.21310
598000.0000   -0.52114
598040.0000   -1.28002
598080.0000   -0.08538
598120.0000   -0.99882
598160.0000   -0.24271
598200.0000   -0.64277
598240.0000   -0.30329
598280.0000   -0.45911
598320.0000   -0.33625
598360.0000   -0.46114
598400.0000   -1.09781
598440.0000   -0.85202
598480.0000   -0.90535
598520.0000   -1.07557
598560.0000   -0.58698
598600.0000   -0.84421
598640.0000    0.06246
598680.0000   -0.63039
598720.0000   -0.96977
598760.0000   -0.50506
598800.0000   -0.59178
598840.0000   -0.69982
598880.0000   -0.70101
598920.0000   -0.55282
598960.0000   -1.10751
599000.0000   -1.58347
599040.0000   -0.77313
599080.0000   -0.17083
599120.0000   -0.66018
599160.0000   -0.61442
599200.0000   -0.13977
599240.0000   -0.15085
599280.0000   -0.43587
599320.0000   -0.21000
599360.0000   -0.44696
599400.0000   -0.68286
599440.0000   -0.66710
599480.0000   -0.63935
599520.0000   -0.14581
599560.0000   -0.46339
599600.0000    0.26308
599640.0000   -0.10863
599680.0000   -0.35936
599720.0000   -0.63381
599760.0000   -0.90527
599800.0000   -0.11242
599840.0000   -0.27888
599880.0000   -0.74745
599920.0000   -0.01304
599960.0000   -0.87764
600000.0000   -0.38096
600040.0000   -0.85459
600080.0000   -0.57232
600120.0000   -0.85687
600160.0000   -0.46131
600200.0000    0.15165
600240.0000    0.53408
600280.0000   -0.84619
600320.0000   -0.33496
600360.0000   -0.82074
600400.0000   -0.77365
600440.0000   -0.02659
600480.0000   -1.05537
600520.0000   -0.13313
600560.0000   -0.31321
600600.0000   -0.35135
600640.0000   -0.65397
600680.0000   -0.72751
600720.0000   -0.51644
600760.0000   -0.84581
600800.0000   -0.08895
600840.0000   -0.75950
600880.0000   -1.19890
600920.0000   -0.15020
600960.0000   -0.38831
601000.0000   -1.19617
601040.0000   -1.68137
601080.0000   -1.55143
601120.0000   -0.64972
601160.0000   -0.53090
601200.0000   -0.32285
601240.0000   -0.88695
601280.0000   -1.05197
601320.0000   -0.63882
601360.0000   -0.87638
601400.0000   -0.38853
601440.0000   -0.25789
601480.0000   -0.91919
601520.0000   -0.86955
601560.0000    0.04841
601600.0000   -0.41464
601640.0000   -0.80440
601680.0000   -0.25144
601720.0000   -0.02762
601760.0000    0.00143
601800.0000   -0.37065
601840.0000   -0.04459
601880.0000    0.06285
601920.0000   -0.23665
601960.0000    0.08068
602000.0000    0.07326
602040.0000   -0.18316
602080.0000    0.05356
602120.0000   -0.74576
602160.0000   -0.11154
602200.0000   -0.79267
602240.0000   -0.79161
602280.0000   -0.57223
602320.0000   -0.40242
602360.0000    0.04938
602400.0000   -0.51033
602440.0000   -0.23286
602480.0000   -0.08599
602520.0000    0.41523
602560.0000    0.39166
602600.0000    0.22988
602640.0000   -0.25501
602680.0000   -0.37540
602720.0000   -0.58506
602760.0000   -1.03225
602800.0000    0.49359
602840.0000   -0.37724
602880.0000   -0.05429
602920.0000    0.20388
602960.0000    0.41956
603000.0000    0.65770
603040.0000   -0.25056
603080.0000   -0.36538
603120.0000    0.38504
603160.0000   -0.26338
603200.0000    0.21983
603240.0000   -0.31872
603280.0000   -0.19555
603320.0000   -0.48672
603360.0000   -0.10509
603400.0000   -0.40212
603440.0000   -0.97987
603480.0000   -0.16431
603520.0000    0.09515
603560.0000   -0.11635
603600.0000   -0.49585
603640.0000   -0.93146
603680.0000   -0.66115
603720.0000   -0.79544
603760.0000   -0.32470
603800.0000   -0.67961
603840.0000   -0.86493
603880.0000   -0.40808
603920.0000   -0.67226
603960.0000   -0.33370
604000.0000   -0.54802
604040.0000   -0.87144
604080.0000   -0.56787
604120.0000   -0.44256
604160.0000   -0.37820
604200.0000   -0.42704
604240.0000   -0.42919
604280.0000   -0.58386
604320.0000   -0.29080
604360.0000   -0.28355
604400.0000   -0.68171
604440.0000   -0.29397
604480.0000   -0.97378
604520.0000   -1.24920
604560.0000   -0.76034
604600.0000   -0.06047
604640.0000   -0.84250
604680.0000   -0.98059
604720.0000   -1.30107
604760.0000   -0.29674
604800.0000   -0.34598
604840.0000    0.00222
604880.0000    0.11190
604920.0000    0.03747
604960.0000   -0.29611
605000.0000   -0.40110
605040.0000   -0.42476
605080.0000   -0.28213
605120.0000   -0.30672
605160.0000    0.17280
605200.0000   -0.35408
605240.0000   -0.44370
605280.0000   -0.55303
605320.0000   -1.09756
605360.0000   -0.41912
605400.0000   -0.78543
605440.0000   -1.04141
605480.0000   -0.27110
605520.0000   -0.63097
605560.0000   -0.23769
605600.0000   -0.83773
605640.0000   -0.31937
605680.0000   -0.97781
605720.0000   -0.80489
605760.0000   -0.51257
605800.0000   -0.38921
605840.0000   -0.04412
605880.0000    0.36433
605920.0000   -0.56905
605960.0000   -0.50762
606000.0000   -0.31234
606040.0000   -0.53805
606080.0000    0.07081
606120.0000   -0.49190
606160.0000   -0.07547
606200.0000   -0.27693
606240.0000    0.05796
606280.0000    0.21765
606320.0000    0.41113
606360.0000   -0.33358
606400.0000    0.59604
606440.0000    0.30117
606480.0000   -0.26672
606520.0000   -0.93925
606560.0000   -0.27760
606600.0000   -0.78317
606640.0000   -0.36334
606680.0000   -0.11827
606720.0000   -0.30319
606760.0000   -0.22441
606800.0000   -0.32849
606840.0000    0.30433
606880.0000    0.33819
606920.0000    0.73103
606960.0000    0.53373
607000.0000   -0.29885
607040.0000    0.23574
607080.0000   -0.26642
607120.0000   -0.14492
607160.0000    0.06859
607200.0000   -0.71852
607240.0000   -0.16124
607280.0000   -0.14668
607320.0000   -0.26453
607360.0000   -0.25974
607400.0000   -0.84099
607440.0000   -0.14353
607480.0000   -0.27343
607520.0000    0.43013
607560.0000    0.05524
607600.0000    0.07397
607640.0000    0.96261
607680.0000    0.05974
607720.0000   -0.39028
607760.0000   -0.21545
607800.0000   -0.42750
607840.0000   -0.24635
607880.0000   -0.71482
607920.0000   -1.02446
607960.0000   -1.03639
608000.0000   -0.81187
608040.0000   -0.31851
608080.0000   -0.44912
608120.0000    0.08237
608160.0000   -0.28521
608200.0000    0.32784
608240.0000   -0.08460
608280.0000    0.53125
608320.0000   -0.24733
608360.0000    0.03346
608400.0000   -0.08590
608440.0000   -0.56618
608480.0000   -0.42920
608520.0000    0.05765
608560.0000   -0.58425
608600.0000   -0.53055
608640.0000    0.32505
608680.0000   -0.18429
608720.0000   -0.49567
608760.0000   -0.66295
608800.0000   -0.37626
608840.0000   -0.89929
608880.0000   -1.03460
608920.0000   -0.99196
608960.0000   -0.85613
609000.0000   -0.80856
609040.0000   -0.29890
609080.0000   -0.92176
609120.0000   -0.48516
609160.0000    0.18219
609200.0000   -0.00843
609240.0000   -0.14055
609280.0000    0.05899
609320.0000   -0.18299
609360.0000   -0.70492
609400.0000   -0.01455
609440.0000   -0.42975
609480.0000   -0.31848
609520.0000   -0.40200
609560.0000   -0.84659
609600.0000   -0.50789
609640.0000   -0.63660
609680.0000   -1.17759
609720.0000   -0.53910
609760.0000   -0.63423
609800.0000   -0.87996
609840.0000   -0.22691
609880.0000   -0.28521
609920.0000   -0.96863
609960.0000   -1.02035
610000.0000   -0.92605
610040.0000   -1.02632
610080.0000   -0.99277
610120.0000   -0.43361
610160.0000   -0.54264
610200.0000   -0.89980
610240.0000   -1.42407
610280.0000   -1.27918
610320.0000   -0.68915
610360.0000   -1.01007
610400.0000   -1.02073
610440.0000   -0.32201
610480.0000   -0.81534
610520.0000   -0.64728
610560.0000   -0.74721
610600.0000   -0.34533
610640.0000   -0.10822
610680.0000    0.30078
610720.0000    0.08055
610760.0000   -0.67364
610800.0000   -0.42630
610840.0000   -0.79774
610880.0000   -0.56871
610920.0000   -0.56288
610960.0000   -1.19317
611000.0000   -0.35175
611040.0000   -0.67282
611080.0000   -0.13978
611120.0000   -0.54360
611160.0000   -1.02912
611200.0000   -0.27246
611240.0000   -0.27893
611280.0000    0.08554
611320.0000    0.72506
611360.0000    0.18275
611400.0000   -0.14619
611440.0000   -0.33384
611480.0000   -0.14958
611520.0000   -0.26803
611560.0000   -0.58125
611600.0000   -0.85994
611640.0000   -0.10783
611680.0000   -0.41708
611720.0000   -0.63700
611760.0000   -0.65151
611800.0000   -0.29910
611840.0000   -0.28318
611880.0000   -0.23595
611920.0000   -0.10874
611960.0000   -0.42554
612000.0000   -0.09432
612040.0000    0.01409
612080.0000   -0.68912
612120.0000   -1.20028
612160.0000    0.11586
612200.0000   -0.62722
612240.0000    0.09804
612280.0000    0.10062
612320.0000    0.07597
612360.0000    0.09171
612400.0000   -0.03340
612440.0000    0.11489
612480.0000    0.14923
612520.0000    0.22851
612560.0000    0.35271
612600.0000   -0.12373
612640.0000   -0.07386
612680.0000    0.44371
612720.0000   -0.16436
612760.0000   -0.41036
612800.0000   -0.22895
612840.0000    0.45829
612880.0000    0.32840
612920.0000   -0.00853
612960.0000    0.25407
613000.0000    0.67387
613040.0000    0.76395
613080.0000    1.07528
613120.0000    0.18580
613160.0000    0.60184
613200.0000   -0.09354
613240.0000   -0.05272
613280.0000    0.62738
613320.0000    0.01286
613360.0000    0.67071
613400.0000    0.14605
613440.0000    0.35915
613480.0000    0.21934
613520.0000   -0.12837
613560.0000    0.12703
613600.0000    0.14901
613640.0000    0.12449
613680.0000    0.01350
613720.0000    0.49829
613760.0000    0.26034
613800.0000    0.25274
613840.0000    0.24797
613880.0000    0.41991
613920.0000   -0.39538
613960.0000    0.58865
614000.0000    0.01632
614040.0000    0.26517
614080.0000    0.23573
614120.0000    0.32503
614160.0000    0.55095
614200.0000   -0.14156
614240.0000   -0.01084
614280.0000    0.96187
614320.0000    0.50126
614360.0000    0.56861
614400.0000    0.54768
614440.0000    0.89021
614480.0000   -0.23213
614520.0000    0.15980
614560.0000   -0.38528
614600.0000   -0.42938
614640.0000   -0.16485
614680.0000   -0.15659
614720.0000   -0.25317
614760.0000    0.18300
614800.0000   -0.20279
614840.0000   -0.14790
614880.0000    0.06772
614920.0000   -0.11866
614960.0000    0.74978
615000.0000    0.54201
615040.0000    0.23879
615080.0000   -1.00823
615120.0000   -0.64660
615160.0000    0.03461
615200.0000    0.03735
615240.0000    0.67887
615280.0000    0.77323
615320.0000    0.46573
615360.0000    0.81316
615400.0000    0.63025
615440.0000    0.72561
615480.0000   -0.78688
615520.0000   -0.03601
615560.0000   -0.05873
615600.0000    0.40120
615640.0000   -0.04620
615680.0000    0.29360
615720.0000    1.24871
615760.0000    0.37724
615800.0000   -0.55345
615840.0000   -0.19500
615880.0000   -0.25120
615920.0000   -0.55705
615960.0000    0.92690
616000.0000    0.36309
616040.0000   -0.32308
616080.0000   -0.42250
616120.0000    0.57939
616160.0000    0.22239
616200.0000    0.19948
616240.0000    0.89738
616280.0000    0.23999
616320.0000    0.25295
616360.0000    0.14029
616400.0000   -0.01811
616440.0000   -0.37250
616480.0000   -0.06133
616520.0000   -0.43071
616560.0000   -0.29709
616600.0000   -0.16095
616640.0000    0.13336
616680.0000   -0.13966
616720.0000   -0.40243
616760.0000   -0.46128
616800.0000   -0.80716
616840.0000   -0.97045
616880.0000   -1.13553
616920.0000   -1.78853
616960.0000   -1.00326
617000.0000   -0.37702
617040.0000   -0.75681
617080.0000   -0.45996
617120.0000   -0.62983
617160.0000   -0.82626
617200.0000   -1.60591
617240.0000   -0.41394
617280.0000   -1.07225
617320.0000   -0.61885
617360.0000   -0.62542
617400.0000   -0.64619
617440.0000   -0.33882
617480.0000   -0.79129
617520.0000   -0.59404
617560.0000   -0.17933
617600.0000   -0.16302
617640.0000   -0.60881
617680.0000   -0.77078
617720.0000   -0.63408
617760.0000   -1.01696
617800.0000   -1.14472
617840.0000   -0.49535
617880.0000   -0.81403
617920.0000    0.09962
617960.0000   -0.21248
618000.0000    0.08948
618040.0000    0.80145
618080.0000   -0.02149
618120.0000   -0.44750
618160.0000   -0.25959
618200.0000   -0.72838
618240.0000   -0.76947
618280.0000   -0.18651
618320.0000   -0.36405
618360.0000   -0.16173
618400.0000   -0.54140
618440.0000   -0.64000
618480.0000   -1.03824
618520.0000   -0.74627
618560.0000   -1.58570
618600.0000   -0.55020
618640.0000   -1.31208
618680.0000   -0.85426
618720.0000   -1.81414
618760.0000   -1.44097
618800.0000   -1.06206
618840.0000   -1.83009
618880.0000   -0.71661
618920.0000   -0.94432
618960.0000   -1.54649
619000.0000   -1.16743
619040.0000   -1.12990
619080.0000   -1.29692
619120.0000   -0.63360
619160.0000   -0.86590
619200.0000   -0.46606
619240.0000   -1.17133
619280.0000   -1.02944
619320.0000   -0.82697
619360.0000   -1.06395
619400.0000   -0.76657
619440.0000   -0.99163
619480.0000   -1.24554
619520.0000   -0.94887
619560.0000   -1.07647
619600.0000   -0.59973
619640.0000   -1.02448
619680.0000   -0.86625
619720.0000   -0.79978
619760.0000   -1.06255
619800.0000   -0.68220
619840.0000   -0.50774
619880.0000   -0.96621
619920.0000   -0.61798
619960.0000   -0.72950
620000.0000   -1.32098
620040.0000   -1.16434
620080.0000   -1.26183
620120.0000   -0.88878
620160.0000   -1.42987
620200.0000   -0.83769
620240.0000   -0.95713
620280.0000   -0.83149
620320.0000   -0.84027
620360.0000   -0.78622
620400.0000   -0.76135
620440.0000   -0.74041
620480.0000   -1.29069
620520.0000   -0.93920
620560.0000   -0.52036
620600.0000    0.05359
620640.0000   -0.88563
620680.0000   -0.93134
620720.0000   -1.13294
620760.0000   -0.41499
620800.0000    0.02416
620840.0000   -0.41631
620880.0000   -0.48558
620920.0000   -0.58794
620960.0000   -0.08550
621000.0000   -0.33755
621040.0000   -0.03930
621080.0000   -0.57962
621120.0000   -0.71170
621160.0000    0.08836
621200.0000   -0.41748
621240.0000   -0.13364
621280.0000   -0.23324
621320.0000   -0.19891
621360.0000   -0.01635
621400.0000   -0.27401
621440.0000   -0.65628
621480.0000   -0.58724
621520.0000   -1.27479
621560.0000   -1.74696
621600.0000   -0.29022
621640.0000   -0.60032
621680.0000   -0.93902
621720.0000   -0.80986
621760.0000   -0.50438
621800.0000   -0.98706
621840.0000   -0.76259
621880.0000   -0.57154
621920.0000   -0.55775
621960.0000   -0.54336
622000.0000   -0.62889
622040.0000   -0.41790
622080.0000   -0.79336
622120.0000   -0.88296
622160.0000   -0.94598
622200.0000   -0.21850
622240.0000   -0.07830
622280.0000   -0.64134
622320.0000   -1.07794
622360.0000   -1.50825
622400.0000   -0.54697
622440.0000   -0.74695
622480.0000   -0.33629
622520.0000   -0.54080
622560.0000   -0.30334
622600.0000    0.13041
622640.0000   -0.01848
622680.0000   -0.97448
622720.0000   -0.88886
622760.0000   -0.67231
622800.0000   -0.64967
622840.0000   -1.05269
622880.0000   -0.72251
622920.0000   -0.74225
622960.0000    0.19362
623000.0000   -0.02754
623040.0000   -0.38998
623080.0000   -0.82702
623120.0000    0.18319
623160.0000   -0.37486
623200.0000    0.00167
623240.0000    0.51508
623280.0000    0.45037
623320.0000    0.09800
623360.0000   -0.06275
623400.0000   -0.36755
623440.0000    0.19799
623480.0000   -0.02274
623520.0000   -0.50986
623560.0000   -0.61355
623600.0000   -0.48513
623640.0000   -0.01454
623680.0000   -0.08284
623720.0000    0.47143
623760.0000    0.68064
623800.0000    0.19167
623840.0000    0.15642
623880.0000   -0.45922
623920.0000   -0.34547
623960.0000    0.08781
624000.0000   -0.06869
624040.0000   -0.30957
624080.0000   -0.37613
624120.0000   -0.75607
624160.0000    0.02297
624200.0000   -0.40182
624240.0000   -0.05458
624280.0000   -0.26171
624320.0000   -0.30550
624360.0000    0.53066
624400.0000    0.42279
624440.0000    0.15079
624480.0000    0.16596
624520.0000    0.53105
624560.0000    0.54868
624600.0000    0.52428
624640.0000    0.90682
624680.0000    0.21467
624720.0000    0.08845
624760.0000   -0.71075
624800.0000   -0.01083
624840.0000   -0.26015
624880.0000    0.48557
624920.0000   -0.01451
624960.0000    0.41876
625000.0000   -0.29212
625040.0000    0.42533
625080.0000   -0.00043
625120.0000    0.88065
625160.0000    0.98104
625200.0000    0.52177
625240.0000    0.66474
625280.0000    0.77158
625320.0000    0.35123
625360.0000   -0.06834
625400.0000   -0.14441
625440.0000    0.30697
625480.0000    0.29173
625520.0000   -0.17784
625560.0000    0.45420
625600.0000   -0.22135
625640.0000   -0.02450
625680.0000    0.24218
625720.0000    0.03197
625760.0000   -0.04731
625800.0000   -0.75576
625840.0000    0.29073
625880.0000    0.18671
625920.0000    0.73211
625960.0000    0.65817
626000.0000    0.13666
626040.0000    0.46134
626080.0000    0.27285
626120.0000   -0.05516
626160.0000   -0.69483
626200.0000   -0.23594
626240.0000   -0.32124
626280.0000   -0.31161
626320.0000   -0.27372
626360.0000   -0.27117
626400.0000    0.06768
626440.0000    0.36617
626480.0000    0.21822
626520.0000    0.06201
626560.0000    0.13848
626600.0000   -0.19221
626640.0000    0.32028
626680.0000   -0.13468
626720.0000   -0.01025
626760.0000   -0.17181
626800.0000    0.86076
626840.0000    0.77318
626880.0000    0.29328
626920.0000    0.15538
626960.0000   -0.06098
627000.0000   -0.29238
627040.0000   -0.13665
627080.0000    0.11651
627120.0000    0.08366
627160.0000   -0.23182
627200.0000   -0.02965
627240.0000   -0.40583
627280.0000   -0.18287
627320.0000   -0.80779
627360.0000   -0.02890
627400.0000    0.43000
627440.0000    0.09715
627480.0000   -0.53709
627520.0000   -0.15838
627560.0000   -0.01727
627600.0000   -0.87370
627640.0000   -0.17166
627680.0000    0.31902
627720.0000    0.75830
627760.0000   -0.11787
627800.0000    0.12571
627840.0000    0.10946
627880.0000    0.25692
627920.0000    0.41047
627960.0000    0.48928
628000.0000    0.04578
628040.0000    0.41595
628080.0000    0.67522
628120.0000    0.42797
628160.0000   -0.08459
628200.0000    0.25055
628240.0000   -0.12048
628280.0000   -0.18768
628320.0000   -0.36944
628360.0000   -0.50792
628400.0000   -0.74601
628440.0000    0.04522
628480.0000   -0.02378
628520.0000   -0.22384
628560.0000    0.91056
628600.0000    0.62713
628640.0000   -0.20139
628680.0000    0.56716
628720.0000   -0.53411
628760.0000    0.22075
628800.0000   -0.01545
628840.0000   -0.40850
628880.0000   -0.11763
628920.0000   -1.28192
628960.0000   -0.95207
629000.0000   -0.60367
629040.0000   -0.66519
629080.0000   -0.41087
629120.0000   -0.09541
629160.0000   -0.25929
629200.0000    0.52069
629240.0000   -0.03654
629280.0000    0.10458
629320.0000   -0.62311
629360.0000    0.24727
629400.0000   -0.04513
629440.0000   -0.08851
629480.0000   -0.50366
629520.0000   -0.03364
629560.0000   -0.02177
629600.0000   -0.07769
629640.0000   -0.38933
629680.0000   -0.50471
629720.0000   -0.50325
629760.0000   -0.77135
629800.0000   -0.27055
629840.0000   -0.35662
629880.0000   -0.16415
629920.0000   -0.19413
629960.0000   -0.07343
630000.0000    0.05387
630040.0000   -0.00922
630080.0000   -0.23222
630120.0000    0.65783
630160.0000   -0.07256
630200.0000    0.70895
630240.0000    0.27343
630280.0000   -0.60270
630320.0000   -0.55241
630360.0000    0.54357
630400.0000   -0.10195
630440.0000   -0.20882
630480.0000   -0.48694
630520.0000   -0.45482
630560.0000   -0.26049
630600.0000    0.11831
630640.0000    0.19663
630680.0000    0.74255
630720.0000    1.22935
630760.0000    0.15060
630800.0000    0.09001
630840.0000   -0.15500
630880.0000   -0.19534
630920.0000   -0.05431
630960.0000    0.44751
631000.0000   -0.19638
631040.0000    0.09289
631080.0000   -0.23230
631120.0000   -0.02012
631160.0000    0.28059
631200.0000    0.35993
631240.0000    0.81268
631280.0000    0.89231
631320.0000    0.23914
631360.0000   -0.00183
631400.0000    0.34152
631440.0000    0.48321
631480.0000    0.25022
631520.0000    0.08346
631560.0000    0.00945
631600.0000   -0.67708
631640.0000    0.51583
631680.0000    0.14189
631720.0000    0.29279
631760.0000   -0.80602
631800.0000    0.15832
631840.0000   -0.12709
631880.0000    0.00709
631920.0000   -0.07186
631960.0000    0.64060
632000.0000   -0.08463
632040.0000   -0.62862
632080.0000   -0.18053
632120.0000   -0.09416
632160.0000    0.49578
632200.0000   -0.47059
632240.0000   -0.11302
632280.0000   -0.29140
632320.0000   -0.31301
632360.0000   -0.51279
632400.0000   -0.24631
632440.0000   -0.06167
632480.0000    0.01342
632520.0000   -0.22155
632560.0000   -0.12048
632600.0000    0.40688
632640.0000    0.23220
632680.0000    0.01289
632720.0000    0.06117
632760.0000    0.78677
632800.0000    0.04029
632840.0000   -0.33928
632880.0000    0.06046
632920.0000   -0.28857
632960.0000   -0.15811
633000.0000   -0.32720
633040.0000   -0.59968
633080.0000   -0.05212
633120.0000    0.49082
633160.0000    0.56961
633200.0000    0.49803
633240.0000   -0.02470
633280.0000   -0.08187
633320.0000   -0.41471
633360.0000    0.34649
633400.0000   -0.15566
633440.0000    0.98129
633480.0000    0.21468
633520.0000   -0.07861
633560.0000    0.30722
633600.0000    0.59479
633640.0000    0.29992
633680.0000    0.23150
633720.0000    0.46977
633760.0000    0.86437
633800.0000    0.19601
633840.0000    0.05628
633880.0000    0.01664
633920.0000    0.08189
633960.0000   -0.14604
634000.0000    0.40876
634040.0000    0.02647
634080.0000   -0.15649
634120.0000   -0.39852
634160.0000   -0.23116
634200.0000   -1.01232
634240.0000    0.38537
634280.0000    0.14123
634320.0000   -0.10629
634360.0000   -0.34094
634400.0000   -0.64791
634440.0000   -0.43883
634480.0000   -0.50877
634520.0000   -0.35524
634560.0000   -1.17561
634600.0000   -0.65999
634640.0000   -0.48557
634680.0000   -0.24154
634720.0000    0.02607
634760.0000   -0.19465
634800.0000   -0.12249
634840.0000   -0.91052
634880.0000   -0.00955
634920.0000   -0.23229
634960.0000   -0.11594
635000.0000   -0.28464
635040.0000   -0.06076
635080.0000   -0.12505
635120.0000    0.22031
635160.0000    0.17559
635200.0000    0.36718
635240.0000    0.51862
635280.0000   -0.12202
635320.0000    0.23956
635360.0000    0.74542
635400.0000    0.72989
635440.0000    1.04069
635480.0000    1.13839
635520.0000    1.02684
635560.0000    0.24091
635600.0000    0.24170
635640.0000    0.25561
635680.0000    0.54696
635720.0000    0.62683
635760.0000    0.12086
635800.0000    0.25593
635840.0000   -0.14746
635880.0000   -0.57501
635920.0000    0.52821
635960.0000    0.50872
636000.0000    0.19324
636040.0000   -0.46782
636080.0000   -0.83919
636120.0000    0.61452
636160.0000    0.02315
636200.0000   -0.35033
636240.0000    0.21791
636280.0000    0.03068
636320.0000    0.07716
636360.0000    0.12236
636400.0000    0.02399
636440.0000   -0.77754
636480.0000    0.26067
636520.0000   -0.17004
636560.0000   -0.55301
636600.0000   -0.35719
636640.0000   -0.04769
636680.0000    0.35380
636720.0000   -0.44655
636760.0000   -0.40774
636800.0000   -0.14559
636840.0000    0.18277
636880.0000    0.21710
636920.0000    0.14786
636960.0000   -0.09018
637000.0000    0.51035
637040.0000    0.47294
637080.0000   -0.33450
637120.0000    0.10426
637160.0000    0.11543
637200.0000    0.11818
637240.0000    0.17340
637280.0000    0.48765
637320.0000   -0.00916
637360.0000    0.34679
637400.0000    0.26591
637440.0000   -0.29882
637480.0000    0.06200
637520.0000    0.40428
637560.0000    0.06861
637600.0000    0.11738
637640.0000    0.40227
637680.0000    0.18546
637720.0000   -0.15599
637760.0000    0.08732
637800.0000    0.65766
637840.0000   -0.39614
637880.0000    1.17752
637920.0000    0.09167
637960.0000    0.41857
638000.0000   -0.29139
638040.0000    0.17848
638080.0000   -0.14420
638120.0000   -0.28132
638160.0000   -0.35798
638200.0000   -0.49130
638240.0000    0.10966
638280.0000   -0.07984
638320.0000   -0.22926
638360.0000    0.50052
638400.0000    0.28437
638440.0000    0.67267
638480.0000    0.90594
638520.0000    0.10238
638560.0000   -0.14756
638600.0000    0.27371
638640.0000    0.78428
638680.0000    0.97565
638720.0000    0.44474
638760.0000    0.70002
638800.0000    0.48921
638840.0000    0.24261
638880.0000    0.12215
638920.0000    0.38975
638960.0000    0.42123
639000.0000   -0.15949
639040.0000    0.94153
639080.0000    0.49956
639120.0000    0.70472
639160.0000    1.28950
639200.0000    0.95239
639240.0000    1.11553
639280.0000    1.12241
639320.0000    0.52524
639360.0000    0.68026
639400.0000    0.45205
639440.0000    0.62434
639480.0000    1.13318
639520.0000    0.41963
639560.0000    1.10309
639600.0000    0.88291
639640.0000    1.36882
639680.0000    1.43907
639720.0000    1.50531
639760.0000    1.30279
639800.0000    1.22723
639840.0000    1.42237
639880.0000    0.88291
639920.0000    1.17999
639960.0000    1.40716
640000.0000    1.43634
640040.0000    1.05489
640080.0000    1.61185
640120.0000    1.32063
640160.0000    1.71767
640200.0000    1.76469
640240.0000    1.57175
640280.0000    1.69318
640320.0000    1.18311
640360.0000    1.32330
640400.0000    1.56057
640440.0000    1.59680
640480.0000    1.82886
640520.0000    1.57923
640560.0000    0.87222
640600.0000    0.39762
640640.0000    0.72460
640680.0000    0.57265
640720.0000    0.86976
640760.0000    0.69310
640800.0000    0.78328
640840.0000    0.72399
640880.0000    0.26921
640920.0000    0.10621
640960.0000    0.30666
641000.0000    0.78908
641040.0000    0.91286
641080.0000    0.36884
641120.0000    0.63220
641160.0000    0.98897
641200.0000    0.28615
641240.0000    0.61721
641280.0000    1.06508
641320.0000    0.58558
641360.0000    0.56364
641400.0000    0.30290
641440.0000    0.77577
641480.0000    0.67829
641520.0000    0.38532
641560.0000    0.41697
641600.0000   -0.10824
641640.0000    0.70725
641680.0000    1.15719
641720.0000    0.53791
641760.0000    0.92756
641800.0000    1.02959
641840.0000    1.44495
641880.0000    0.53103
641920.0000    1.37186
641960.0000    0.83624
642000.0000    0.83677
642040.0000    1.21826
642080.0000    1.78317
642120.0000    1.44940
642160.0000    1.45487
642200.0000    1.14241
642240.0000    1.68841
642280.0000    1.29662
642320.0000    0.48657
642360.0000    0.97231
642400.0000    0.92138
642440.0000    1.20623
642480.0000    0.30135
642520.0000   -0.03387
642560.0000    0.03946
642600.0000    0.10381
642640.0000    0.42790
642680.0000    0.24891
642720.0000    0.70220
642760.0000    0.82724
642800.0000    0.59851
642840.0000    0.73308
642880.0000    0.60798
642920.0000   -0.20579
642960.0000   -0.14207
643000.0000    0.22035
643040.0000   -0.05668
643080.0000    0.14063
643120.0000    0.27607
643160.0000    0.75278
643200.0000    0.54148
643240.0000    0.37297
643280.0000    0.67757
643320.0000    0.14080
643360.0000    0.62490
643400.0000    0.36785
643440.0000    0.05561
643480.0000   -0.09764
643520.0000    0.84775
643560.0000    0.80777
643600.0000    0.37637
643640.0000    1.03469
643680.0000    1.19888
643720.0000    0.44119
643760.0000    0.18162
643800.0000    0.89766
643840.0000    0.34905
643880.0000    0.55063
643920.0000    0.03695
643960.0000    0.54356
644000.0000    0.24541
644040.0000   -0.09074
644080.0000   -0.27407
644120.0000    0.48326
644160.0000    0.48487
644200.0000    0.02127
644240.0000    0.58420
644280.0000    0.11276
644320.0000    0.16735
644360.0000    1.01742
644400.0000    1.35037
644440.0000    0.64030
644480.0000    0.34217
644520.0000   -0.06403
644560.0000    0.04908
644600.0000   -0.25865
644640.0000    0.13276
644680.0000    0.32725
644720.0000    0.69025
644760.0000    0.30441
644800.0000    0.52437
644840.0000    0.34212
644880.0000   -0.01294
644920.0000    0.15008
644960.0000    0.26054
645000.0000   -0.52004
645040.0000   -0.03315
645080.0000    0.15832
645120.0000    0.19184
645160.0000    0.64716
645200.0000    0.09116
645240.0000    0.14601
645280.0000    0.75070
645320.0000    0.19133
645360.0000    0.21576
645400.0000   -0.15169
645440.0000    0.15266
645480.0000    0.52378
645520.0000    0.31296
645560.0000   -0.73887
645600.0000   -0.61357
645640.0000    0.04159
645680.0000   -0.38467
645720.0000   -0.55360
645760.0000   -0.25194
645800.0000   -0.00040
645840.0000   -0.08022
645880.0000    0.73842
645920.0000   -0.07942
645960.0000    0.33598
646000.0000    1.02459
646040.0000   -0.25584
646080.0000   -0.02434
646120.0000   -0.03324
646160.0000    0.35691
646200.0000    0.35384
646240.0000    0.49437
646280.0000    0.24482
646320.0000    0.13459
646360.0000   -0.11248
646400.0000   -0.00090
646440.0000    0.30966
646480.0000   -0.49053
646520.0000    0.15193
646560.0000   -0.23339
646600.0000    0.01933
646640.0000    0.07800
646680.0000    0.72113
646720.0000    0.24609
646760.0000    0.00332
646800.0000   -0.00473
646840.0000    0.24938
646880.0000    0.74269
646920.0000    0.19585
646960.0000    0.32859
647000.0000    0.22547
647040.0000    0.06050
647080.0000    0.17781
647120.0000    0.11233
647160.0000    1.11973
647200.0000    0.37859
647240.0000    0.59502
647280.0000    0.14308
647320.0000    0.16809
647360.0000    1.17661
647400.0000    0.54385
647440.0000    0.57239
647480.0000    0.17464
647520.0000    0.58496
647560.0000    0.13676
647600.0000    0.67713
647640.0000    1.03909
647680.0000   -0.02483
647720.0000    0.79018
647760.0000    0.56563
647800.0000    1.07809
647840.0000    0.94935
647880.0000    0.48856
647920.0000    0.19365
647960.0000    0.25055
648000.0000    0.30122
648040.0000   -0.01915
648080.0000    0.41374
648120.0000   -0.54776
648160.0000    0.02982
648200.0000   -0.04907
648240.0000    0.44131
648280.0000    0.81763
648320.0000    1.04134
648360.0000    1.56915
648400.0000    1.15016
648440.0000    1.33720
648480.0000    0.77082
648520.0000    0.50864
648560.0000    0.68331
648600.0000    1.18670
648640.0000    1.12509
648680.0000    0.40545
648720.0000    1.21796
648760.0000    0.30340
648800.0000    0.77476
648840.0000    0.45478
648880.0000    0.33325
648920.0000    0.39874
648960.0000    0.39510
649000.0000    0.77594
649040.0000    0.56692
649080.0000    0.84506
649120.0000    0.05277
649160.0000    0.47766
649200.0000    0.65029
649240.0000    0.38799
649280.0000    0.76645
649320.0000    1.11326
649360.0000    0.80505
649400.0000    1.11543
649440.0000    0.63998
649480.0000    0.75112
649520.0000    1.80798
649560.0000    0.87399
649600.0000    0.93070
649640.0000    0.19142
649680.0000    0.99739
649720.0000    0.13135
649760.0000   -0.17175
649800.0000    0.65807
649840.0000    0.59929
649880.0000    0.07793
649920.0000    0.09309
649960.0000   -0.01451
650000.0000   -0.51753
650040.0000   -0.50142
650080.0000   -0.78994
650120.0000   -0.46813
650160.0000    0.12117
650200.0000   -0.43254
650240.0000   -0.11279
650280.0000   -0.05776
650320.0000   -0.11962
650360.0000   -0.07888
650400.0000   -0.34089
650440.0000    0.21806
650480.0000   -0.37589
650520.0000   -0.46690
650560.0000   -0.39005
650600.0000    0.58619
650640.0000    0.51803
650680.0000    0.04338
650720.0000   -0.20967
650760.0000    0.28210
650800.0000   -0.93105
650840.0000   -0.55854
650880.0000   -0.21089
650920.0000    0.46917
650960.0000    0.27884
651000.0000    0.27625
651040.0000    0.29022
651080.0000    0.05118
651120.0000    0.11400
651160.0000    0.51507
651200.0000    0.35052
651240.0000    0.42792
651280.0000    0.60385
651320.0000    0.36700
651360.0000    0.43449
651400.0000    0.83772
651440.0000    0.17315
651480.0000    0.13405
651520.0000    0.78650
651560.0000    0.26981
651600.0000    0.66187
651640.0000    0.25985
651680.0000    0.65324
651720.0000    0.83946
651760.0000    0.39090
651800.0000    0.48128
651840.0000    1.34099
651880.0000    1.00046
651920.0000    1.13065
651960.0000    0.95097
652000.0000    0.76401
652040.0000    1.01895
652080.0000    0.81666
652120.0000    0.75544
652160.0000    1.02025
652200.0000    1.29367
652240.0000    0.54200
652280.0000    0.82566
652320.0000    0.52171
652360.0000    1.25236
652400.0000    0.42805
652440.0000    0.99051
652480.0000    0.29788
652520.0000    0.62722
652560.0000   -0.10627
652600.0000    0.17057
652640.0000    0.68972
652680.0000    0.64588
652720.0000    0.56561
652760.0000    0.21815
652800.0000    0.29820
652840.0000    0.94925
652880.0000    0.65497
652920.0000    0.36871
652960.0000    0.22889
653000.0000    0.01795
653040.0000    0.38652
653080.0000    0.87026
653120.0000   -0.40335
653160.0000    0.50229
653200.0000    0.09385
653240.0000   -0.29705
653280.0000   -0.90186
653320.0000   -0.13734
653360.0000    0.19708
653400.0000   -0.24524
653440.0000   -0.54173
653480.0000    0.03046
653520.0000   -0.67070
653560.0000   -0.30652
653600.0000    0.26341
653640.0000   -0.10701
653680.0000    0.27029
653720.0000   -0.44461
653760.0000   -0.05821
653800.0000   -0.70347
653840.0000   -0.28203
653880.0000    0.19887
653920.0000    0.06081
653960.0000   -0.30734
654000.0000    0.32861
654040.0000   -0.66598
654080.0000   -0.15658
654120.0000   -0.26005
654160.0000   -0.35995
654200.0000   -0.07218
654240.0000    0.25999
654280.0000    0.40168
654320.0000    0.15755
654360.0000    0.63459
654400.0000    0.03244
654440.0000    0.21707
654480.0000   -0.07182
654520.0000   -0.42941
654560.0000   -0.74788
654600.0000   -0.93369
654640.0000   -0.47001
654680.0000    0.56223
654720.0000   -0.17651
654760.0000    0.06315
654800.0000    0.58648
654840.0000   -0.04575
654880.0000    0.02653
654920.0000   -0.38208
654960.0000    0.45099
655000.0000    0.30239
655040.0000   -0.31008
655080.0000   -0.46978
655120.0000    0.05253
655160.0000    0.02907
655200.0000   -0.37721
655240.0000    0.65695
655280.0000   -0.34414
655320.0000   -0.30039
655360.0000   -0.39593
655400.0000   -0.03356
655440.0000    0.74447
655480.0000    0.37609
655520.0000   -0.08615
655560.0000   -0.29876
655600.0000    0.23388
655640.0000    0.11596
655680.0000   -0.22145
655720.0000    0.10898
655760.0000    0.58957
655800.0000    0.32146
655840.0000    1.01256
655880.0000    0.66222
655920.0000   -0.50146
655960.0000    0.72995
656000.0000    0.36315
656040.0000    0.48196
656080.0000    0.55336
656120.0000    0.14512
656160.0000    0.47987
656200.0000    0.04672
656240.0000   -0.14694
656280.0000    0.35954
656320.0000    0.83658
656360.0000    0.55648
656400.0000    0.46347
656440.0000    0.10704
656480.0000    0.14108
656520.0000   -0.55281
656560.0000   -0.09330
656600.0000    0.15774
656640.0000   -0.34120
656680.0000    0.34017
656720.0000    0.01948
656760.0000   -0.10192
656800.0000    0.30274
656840.0000    0.12201
656880.0000   -0.22941
656920.0000   -0.01763
656960.0000    0.33179
657000.0000    0.33008
657040.0000   -0.13525
657080.0000   -0.21528
657120.0000   -0.18846
657160.0000   -0.29688
657200.0000   -0.27543
657240.0000   -0.11261
657280.0000   -0.33858
657320.0000   -0.98081
657360.0000    0.02052
657400.0000   -0.06822
657440.0000    0.07934
657480.0000   -0.17937
657520.0000    0.47477
657560.0000    0.11266
657600.0000   -0.71078
657640.0000   -0.65397
657680.0000    0.09727
657720.0000   -0.00212
657760.0000   -0.25946
657800.0000    0.27229
657840.0000   -0.24608
657880.0000   -0.84818
657920.0000   -0.02753
657960.0000    0.72225
658000.0000    0.80939
658040.0000    0.92712
658080.0000    0.65933
658120.0000    0.73238
658160.0000    0.16118
658200.0000    0.37462
658240.0000    0.03400
658280.0000    0.72877
658320.0000    0.73459
658360.0000   -0.28443
658400.0000   -0.14514
658440.0000   -0.44903
658480.0000   -0.45439
658520.0000    0.19324
658560.0000    0.33533
658600.0000    0.77134
658640.0000    0.53383
658680.0000    1.01934
658720.0000    0.56947
658760.0000   -0.11914
658800.0000    0.33027
658840.0000    0.32562
658880.0000    0.39395
658920.0000    0.92622
658960.0000    0.30739
659000.0000    0.50787
659040.0000    0.77846
659080.0000    0.85799
659120.0000   -0.17665
659160.0000    0.43225
659200.0000   -0.26074
659240.0000    0.39562
659280.0000    0.03190
659320.0000    0.24298
659360.0000    0.38267
659400.0000    0.58847
659440.0000    0.78424
659480.0000    0.35395
659520.0000    0.11834
659560.0000    0.17121
659600.0000    0.59677
659640.0000    0.27506
659680.0000    1.10308
659720.0000    0.70265
659760.0000    0.65334
659800.0000    0.50521
659840.0000    0.84765
659880.0000    0.55578
659920.0000    0.73599
659960.0000    1.31818
660000.0000    0.03085
660040.0000    0.37954
660080.0000    0.64778
660120.0000    0.91496
660160.0000    1.26712
660200.0000    0.85233
660240.0000   -0.33691
660280.0000    0.12537
660320.0000    0.61266
660360.0000    0.34394
660400.0000    0.88543
660440.0000    0.45069
660480.0000    0.43598
660520.0000    0.52231
660560.0000    0.67563
660600.0000    0.56996
660640.0000    0.81808
660680.0000    0.77503
660720.0000    0.78430
660760.0000    0.93156
660800.0000    0.39442
660840.0000    0.41461
660880.0000    0.35362
660920.0000    0.67635
660960.0000    1.34053
661000.0000    1.12794
661040.0000    1.08092
661080.0000    0.50792
661120.0000    0.77444
661160.0000    0.07272
661200.0000    0.48388
661240.0000    0.02743
661280.0000    0.73872
661320.0000    0.98854
661360.0000    0.61745
661400.0000   -0.21684
661440.0000    0.70934
661480.0000    0.14584
661520.0000    0.85175
661560.0000    0.64990
661600.0000    0.36154
661640.0000    1.07643
661680.0000    0.78258
661720.0000    0.63347
661760.0000    0.51533
661800.0000    0.24468
661840.0000    0.70614
661880.0000   -0.15907
661920.0000    0.43864
661960.0000    0.40656
662000.0000    0.63856
662040.0000    0.96969
662080.0000    0.18043
662120.0000    0.50177
662160.0000    0.90947
662200.0000    0.86802
662240.0000    0.19306
662280.0000    0.13444
662320.0000    0.14700
662360.0000    0.18802
662400.0000    0.44493
662440.0000    0.07825
662480.0000    0.59769
662520.0000    0.52220
662560.0000    0.53130
662600.0000    0.62189
662640.0000    0.38214
662680.0000    0.78124
662720.0000    0.67477
662760.0000    0.16165
662800.0000    0.62798
662840.0000    0.43429
662880.0000   -0.22107
662920.0000    0.24071
662960.0000    0.89991
663000.0000    0.47629
663040.0000    0.26282
663080.0000    0.11909
663120.0000   -0.53574
663160.0000    0.04364
663200.0000    0.54518
663240.0000    0.41722
663280.0000    0.36670
663320.0000    0.02751
663360.0000   -0.13159
663400.0000    0.49377
663440.0000    0.23759
663480.0000    0.48148
663520.0000    0.59045
663560.0000    0.53867
663600.0000    0.46354
663640.0000    0.89213
663680.0000    0.30837
663720.0000    0.11310
663760.0000    1.19864
663800.0000    0.24035
663840.0000    1.21819
663880.0000    0.66464
663920.0000    1.05347
663960.0000    0.37434
664000.0000    0.70194
664040.0000    0.64332
664080.0000   -0.07092
664120.0000    0.28424
664160.0000   -0.45968
664200.0000   -0.06277
664240.0000    0.23597
664280.0000   -0.05022
664320.0000   -0.11761
664360.0000   -0.11194
664400.0000    0.19354
664440.0000   -0.28334
664480.0000   -0.93364
664520.0000   -0.59337
664560.0000    0.10156
664600.0000    0.50473
664640.0000    0.32268
664680.0000    0.64731
664720.0000    0.26684
664760.0000    0.60488
664800.0000    0.17557
664840.0000    0.60018
664880.0000    0.58234
664920.0000    0.64852
664960.0000    0.60898
665000.0000   -0.02029
665040.0000    0.29721
665080.0000   -0.30110
665120.0000    0.49756
665160.0000   -0.08210
665200.0000   -0.47681
665240.0000    0.11654
665280.0000    0.03176
665320.0000   -0.48996
665360.0000   -0.01353
665400.0000   -0.38819
665440.0000    0.32091
665480.0000    0.08639
665520.0000   -0.07017
665560.0000    0.44738
665600.0000    0.13217
665640.0000   -0.33401
665680.0000   -0.21258
665720.0000    0.21498
665760.0000    0.49638
665800.0000    0.24435
665840.0000    0.12130
665880.0000    0.08896
665920.0000   -0.21478
665960.0000   -0.03801
666000.0000    0.55230
666040.0000   -0.15983
666080.0000   -0.58455
666120.0000    0.17814
666160.0000    0.50598
666200.0000   -0.11734
666240.0000    0.12616
666280.0000    0.35595
666320.0000   -0.10184
666360.0000   -0.09122
666400.0000   -0.30978
666440.0000   -0.44260
666480.0000   -0.32350
666520.0000    0.40791
666560.0000   -0.00952
666600.0000    0.00753
666640.0000    0.12068
666680.0000   -0.32730
666720.0000   -0.04230
666760.0000    0.23816
666800.0000   -0.43608
666840.0000   -0.92710
666880.0000   -0.16121
666920.0000   -0.05584
666960.0000    0.70063
667000.0000    0.53864
667040.0000    0.64207
667080.0000    0.15970
667120.0000    0.48124
667160.0000    0.64069
667200.0000    0.33321
667240.0000   -0.28464
667280.0000   -0.16988
667320.0000   -0.03238
667360.0000   -0.15692
667400.0000   -0.13513
667440.0000   -0.01275
667480.0000   -0.08696
667520.0000    0.02138
667560.0000    0.09026
667600.0000   -0.17705
667640.0000    1.04530
667680.0000    0.36890
667720.0000    0.69044
667760.0000    0.48379
667800.0000    0.36102
667840.0000    1.05744
667880.0000    0.23034
667920.0000    0.08439
667960.0000    0.24816
668000.0000    1.26620
668040.0000    1.38625
668080.0000    0.79241
668120.0000    0.85507
668160.0000    0.75148
668200.0000    0.95673
668240.0000    0.31776
668280.0000    0.45660
668320.0000    0.20569
668360.0000    0.10001
668400.0000    1.01661
668440.0000    0.54143
668480.0000    0.37773
668520.0000    0.38589
668560.0000    0.35152
668600.0000    0.70864
668640.0000    0.20663
668680.0000    0.14051
668720.0000   -0.62602
668760.0000    0.09441
668800.0000    0.16922
668840.0000    0.11223
668880.0000    0.39756
668920.0000   -0.06117
668960.0000    0.57398
669000.0000    0.08191
669040.0000    0.35227
669080.0000   -0.28198
669120.0000    0.03448
669160.0000    0.06736
669200.0000   -0.02974
669240.0000    1.31648
669280.0000    0.53608
669320.0000   -0.14501
669360.0000    0.06086
669400.0000    1.00750
669440.0000    0.51269
669480.0000    1.07271
669520.0000    0.42095
669560.0000    0.40547
669600.0000    0.90503
669640.0000   -0.16388
669680.0000    0.24824
669720.0000    0.50099
669760.0000    0.63891
669800.0000    0.55275
669840.0000    1.10821
669880.0000    1.01704
669920.0000    0.17581
669960.0000    0.16753
670000.0000    0.84068
670040.0000    0.83046
670080.0000    0.11434
670120.0000    0.47052
670160.0000    0.93266
670200.0000    0.15497
670240.0000    0.32182
670280.0000    0.99132
670320.0000    0.60024
670360.0000    0.13368
670400.0000   -0.02632
670440.0000    0.36437
670480.0000    1.27121
670520.0000    0.14643
670560.0000    0.10277
670600.0000    0.24139
670640.0000   -0.38715
670680.0000   -0.24049
670720.0000    0.49506
670760.0000   -0.24024
670800.0000   -0.28500
670840.0000    0.22378
670880.0000   -0.40146
670920.0000    0.22633
670960.0000   -0.58327
671000.0000    0.24872
671040.0000   -0.47013
671080.0000    0.09228
671120.0000   -0.33194
671160.0000   -0.85092
671200.0000    0.23409
671240.0000   -0.04874
671280.0000   -0.12466
671320.0000   -0.83733
671360.0000   -0.40592
671400.0000   -0.84352
671440.0000    0.33066
671480.0000    0.06952
671520.0000   -0.07685
671560.0000    0.18204
671600.0000   -0.29343
671640.0000   -0.25917
671680.0000   -0.31751
671720.0000    0.27611
671760.0000    0.20598
671800.0000    0.27011
671840.0000   -0.10438
671880.0000   -0.53305
671920.0000   -0.58779
671960.0000   -0.58224
672000.0000   -0.21868
672040.0000   -0.15926
672080.0000    0.24233
672120.0000    0.06990
672160.0000    0.39997
672200.0000    0.99079
672240.0000    0.54863
672280.0000    0.47952
672320.0000    0.47547
672360.0000    0.55290
672400.0000   -0.19454
672440.0000   -0.16815
672480.0000   -0.14656
672520.0000   -0.08150
672560.0000    0.13297
672600.0000   -0.21867
672640.0000    0.01706
672680.0000   -0.97086
672720.0000   -0.05596
672760.0000    0.09543
672800.0000    0.11563
672840.0000    0.27212
672880.0000    0.09479
672920.0000    0.03708
672960.0000   -0.25460
673000.0000   -0.21097
673040.0000   -0.59668
673080.0000   -0.43020
673120.0000    0.07575
673160.0000   -0.22634
673200.0000   -0.56148
673240.0000    0.40057
673280.0000    0.14169
673320.0000    0.30634
673360.0000    0.26016
673400.0000   -0.39352
673440.0000    0.59798
673480.0000    0.36684
673520.0000    0.33647
673560.0000    0.31271
673600.0000   -0.17854
673640.0000   -0.09708
673680.0000   -0.58176
673720.0000    0.55192
673760.0000    0.06160
673800.0000   -0.41387
673840.0000   -0.56694
673880.0000   -0.66278
673920.0000    0.00776
673960.0000   -0.15372
674000.0000    0.08176
674040.0000   -0.95304
674080.0000   -0.12178
674120.0000    0.50176
674160.0000    0.63005
674200.0000   -0.41189
674240.0000   -0.06024
674280.0000   -0.04370
674320.0000    0.37940
674360.0000    0.43103
674400.0000    0.75378
674440.0000    0.50709
674480.0000    0.26200
674520.0000    0.28235
674560.0000   -0.06794
674600.0000    0.26346
674640.0000    0.04629
674680.0000    0.23318
674720.0000    0.48750
674760.0000    0.47882
674800.0000    0.89212
674840.0000    0.64091
674880.0000    0.37780
674920.0000    0.57746
674960.0000   -0.28580
675000.0000   -0.61237
675040.0000   -0.08365
675080.0000   -0.23001
675120.0000   -0.63159
675160.0000   -0.99590
675200.0000    0.11154
675240.0000    0.05043
675280.0000    0.04135
675320.0000   -0.24216
675360.0000    0.07294
675400.0000    0.18324
675440.0000   -0.20669
675480.0000   -0.71544
675520.0000   -0.13426
675560.0000   -0.24173
675600.0000   -0.38071
675640.0000   -0.36834
675680.0000   -0.33661
675720.0000   -0.38849
675760.0000    0.06893
675800.0000   -0.10562
675840.0000   -0.21777
675880.0000    0.20387
675920.0000   -0.69959
675960.0000   -0.58566
676000.0000   -0.08657
676040.0000   -0.79350
676080.0000   -1.13143
676120.0000   -0.46440
676160.0000   -0.37806
676200.0000   -0.31024
676240.0000   -0.53952
676280.0000    0.08831
676320.0000    0.14969
676360.0000    0.53574
676400.0000   -0.05284
676440.0000   -0.24946
676480.0000    0.43285
676520.0000    0.40004
676560.0000    1.38528
676600.0000    1.04397
676640.0000    0.46691
676680.0000    0.08663
676720.0000   -0.19247
676760.0000    0.55187
676800.0000    0.32268
676840.0000    1.06191
676880.0000    0.61292
676920.0000    0.81256
676960.0000    0.41991
677000.0000    0.35359
677040.0000   -0.02175
677080.0000    0.32412
677120.0000    0.15749
677160.0000    0.23182
677200.0000   -0.16918
677240.0000    0.32651
677280.0000   -0.18326
677320.0000   -0.06404
677360.0000   -0.39650
677400.0000   -0.75378
677440.0000   -0.59342
677480.0000   -0.61530
677520.0000    0.37840
677560.0000   -0.18239
677600.0000   -0.13562
677640.0000   -0.17138
677680.0000   -0.38064
677720.0000   -0.09266
677760.0000   -0.06346
677800.0000   -0.02497
677840.0000    0.23459
677880.0000    0.32521
677920.0000    0.37780
677960.0000   -0.28858
678000.0000   -0.02421
678040.0000    0.09084
678080.0000    0.04999
678120.0000    0.60409
678160.0000    0.31677
678200.0000    0.33677
678240.0000    0.43974
678280.0000    0.10852
678320.0000   -0.47976
678360.0000   -0.03133
678400.0000    0.17730
678440.0000   -0.45375
678480.0000   -0.27622
678520.0000    0.16946
678560.0000    0.02363
678600.0000    0.39971
678640.0000    0.45093
678680.0000    0.20164
678720.0000   -0.04619
678760.0000    0.30091
678800.0000    0.74021
678840.0000    0.66118
678880.0000    0.24725
678920.0000    0.30893
678960.0000   -0.11599
679000.0000    0.31364
679040.0000    0.62587
679080.0000   -0.08415
679120.0000   -0.23848
679160.0000    0.41150
679200.0000    0.18809
679240.0000    0.49757
679280.0000    0.69145
679320.0000    1.02615
679360.0000    0.86071
679400.0000    0.43691
679440.0000    0.85303
679480.0000    0.65502
679520.0000    0.53374
679560.0000    0.77036
679600.0000    0.51123
679640.0000    0.87379
679680.0000    0.19099
679720.0000    0.20030
679760.0000    0.66920
679800.0000    0.55474
679840.0000    0.68425
679880.0000    1.01618
679920.0000    0.23276
679960.0000    0.65177
680000.0000    0.29091
680040.0000    0.43863
680080.0000    0.26514
680120.0000    0.44282
680160.0000   -0.18349
680200.0000   -0.18881
680240.0000    0.01876
680280.0000    0.37168
680320.0000    0.36281
680360.0000    0.89337
680400.0000    0.48452
680440.0000    1.28016
680480.0000    0.35382
680520.0000    0.79445
680560.0000    1.01656
680600.0000    0.38134
680640.0000    0.12483
680680.0000    0.88865
680720.0000    0.35950
680760.0000    0.65680
680800.0000    0.04833
680840.0000    0.68112
680880.0000    0.44731
680920.0000    0.54664
680960.0000    0.15862
681000.0000    0.63415
681040.0000    0.22861
681080.0000   -0.14819
681120.0000    0.37963
681160.0000    0.01086
681200.0000    0.77958
681240.0000    0.12661
681280.0000    0.40470
681320.0000    0.02950
681360.0000    0.14870
681400.0000    0.77360
681440.0000    0.93209
681480.0000    0.61834
681520.0000    0.52345
681560.0000    0.94907
681600.0000    1.27155
681640.0000    0.65256
681680.0000    0.55168
681720.0000    0.75491
681760.0000    0.31930
681800.0000    0.70955
681840.0000    1.03474
681880.0000    0.99331
681920.0000   -0.51600
681960.0000   -0.01489
682000.0000    0.51045
682040.0000    0.93768
682080.0000    0.56788
682120.0000    0.36274
682160.0000    0.67837
682200.0000    0.31706
682240.0000    0.43637
682280.0000    0.71380
682320.0000    0.83017
682360.0000    0.29838
682400.0000    0.26048
682440.0000    0.05242
682480.0000    0.26710
682520.0000    0.14139
682560.0000    0.05827
682600.0000    0.00595
682640.0000    0.31402
682680.0000    0.03678
682720.0000    0.07447
682760.0000    1.40869
682800.0000    0.48077
682840.0000   -0.46872
682880.0000   -0.01858
682920.0000   -0.33837
682960.0000    0.05220
683000.0000   -0.20171
683040.0000   -0.44233
683080.0000   -0.36894
683120.0000    0.01908
683160.0000   -0.39332
683200.0000   -0.14331
683240.0000   -0.12267
683280.0000   -0.23877
683320.0000   -0.99852
683360.0000   -0.33291
683400.0000    0.06153
683440.0000    0.58502
683480.0000   -0.39889
683520.0000   -0.19419
683560.0000   -0.16642
683600.0000   -0.50232
683640.0000    0.36514
683680.0000    0.11387
683720.0000   -0.02182
683760.0000    0.45856
683800.0000    0.30462
683840.0000   -0.59389
683880.0000   -0.16720
683920.0000   -0.26566
683960.0000   -1.25988
684000.0000   -0.69954
684040.0000   -0.46612
684080.0000   -0.51298
684120.0000   -0.66751
684160.0000   -0.50370
684200.0000   -0.23704
684240.0000    0.09096
684280.0000    0.19375
684320.0000    0.17091
684360.0000   -0.36534
684400.0000   -0.30724
684440.0000    0.20973
684480.0000    0.04399
684520.0000   -0.25569
684560.0000   -0.51771
684600.0000   -0.43158
684640.0000   -0.19941
684680.0000   -0.65218
684720.0000   -0.23299
684760.0000    0.13832
684800.0000    0.41265
684840.0000   -0.23628
684880.0000   -0.21692
684920.0000   -0.22699
684960.0000   -0.26130
685000.0000   -0.26471
685040.0000   -0.68463
685080.0000   -0.22046
685120.0000   -0.04976
685160.0000   -0.26145
685200.0000   -0.66208
685240.0000   -0.24108
685280.0000   -0.00337
685320.0000   -0.30551
685360.0000   -0.17917
685400.0000   -0.43763
685440.0000   -0.75930
685480.0000   -0.69103
685520.0000    0.43647
685560.0000    0.06858
685600.0000   -0.28206
685640.0000   -0.20688
685680.0000   -0.41998
685720.0000   -0.27913
685760.0000   -0.19309
685800.0000   -0.57128
685840.0000   -0.55707
685880.0000   -0.28068
685920.0000   -0.29254
685960.0000   -0.65485
686000.0000   -1.12561
686040.0000   -0.23030
686080.0000   -0.76974
686120.0000   -0.98636
686160.0000   -0.51150
686200.0000   -0.51860
686240.0000   -0.26368
686280.0000   -0.71844
686320.0000   -0.33087
686360.0000   -0.31252
686400.0000    0.07934
686440.0000   -0.03522
686480.0000   -1.02568
686520.0000   -0.61186
686560.0000   -0.49920
686600.0000   -0.26517
686640.0000    0.42647
686680.0000   -0.66493
686720.0000   -0.79786
686760.0000   -0.80690
686800.0000   -1.61228
686840.0000   -1.13062
686880.0000   -1.19708
686920.0000   -0.21498
686960.0000   -1.21701
687000.0000   -0.86747
687040.0000   -1.38650
687080.0000   -0.83768
687120.0000   -0.69766
687160.0000   -0.95832
687200.0000   -0.75004
687240.0000   -0.46121
687280.0000   -0.24404
687320.0000   -0.02433
687360.0000   -0.53545
687400.0000    0.31652
687440.0000   -0.79391
687480.0000   -0.24665
687520.0000   -0.88401
687560.0000   -0.42186
687600.0000   -0.05951
687640.0000   -0.58633
687680.0000   -0.84362
687720.0000   -0.69953
687760.0000   -0.86215
687800.0000   -0.64748
687840.0000   -0.68947
687880.0000   -0.12323
687920.0000   -0.60346
687960.0000   -0.78327
688000.0000   -1.18427
688040.0000   -1.04902
688080.0000   -1.13654
688120.0000   -0.05513
688160.0000   -1.02437
688200.0000   -0.37989
688240.0000   -0.38074
688280.0000   -0.79376
688320.0000   -0.35760
688360.0000    0.20559
688400.0000   -0.17505
688440.0000   -0.79346
688480.0000   -0.44347
688520.0000   -0.13308
688560.0000   -1.19768
688600.0000   -0.81448
688640.0000   -1.04965
688680.0000   -0.14612
688720.0000   -0.42216
688760.0000   -1.13599
688800.0000   -0.87050
688840.0000   -0.89882
688880.0000   -1.09094
688920.0000   -0.40126
688960.0000   -0.52959
689000.0000   -0.26023
689040.0000   -0.83784
689080.0000   -0.71460
689120.0000   -0.81049
689160.0000   -0.71518
689200.0000   -0.98314
689240.0000   -0.64222
689280.0000   -1.28311
689320.0000   -1.23384
689360.0000   -0.98544
689400.0000   -1.41098
689440.0000   -0.82034
689480.0000   -0.60000
689520.0000   -0.95167
689560.0000   -0.68970
689600.0000   -0.89461
689640.0000   -1.05811
689680.0000   -0.65241
689720.0000   -1.53112
689760.0000   -1.33295
689800.0000   -0.26784
689840.0000   -0.50437
689880.0000   -1.47649
689920.0000   -0.83188
689960.0000   -1.09610
690000.0000   -0.69114
690040.0000   -1.53161
690080.0000   -1.94045
690120.0000   -1.71131
690160.0000   -1.03775
690200.0000   -0.74025
690240.0000   -0.56420
690280.0000   -0.59147
690320.0000   -0.90981
690360.0000   -0.83350
690400.0000   -0.36918
690440.0000   -0.71328
690480.0000   -0.41569
690520.0000   -0.55677
690560.0000   -0.41771
690600.0000   -0.41892
690640.0000   -0.63754
690680.0000   -0.26721
690720.0000   -1.33181
690760.0000   -1.18898
690800.0000   -0.59267
690840.0000   -0.21804
690880.0000   -0.66736
690920.0000   -0.97784
690960.0000   -0.00891
691000.0000   -0.99454
691040.0000   -1.14244
691080.0000   -0.46889
691120.0000   -1.05577
691160.0000   -0.81273
691200.0000   -0.93032
691240.0000   -1.18084
691280.0000   -0.97999
691320.0000   -0.70879
691360.0000   -1.12376
691400.0000   -1.43984
691440.0000   -1.10362
691480.0000   -1.22510
691520.0000   -1.01111
691560.0000   -0.58178
691600.0000   -0.41977
691640.0000   -0.62046
691680.0000   -0.94695
691720.0000   -0.76231
691760.0000   -0.95843
691800.0000   -0.95320
691840.0000   -0.85261
691880.0000   -0.58876
691920.0000   -0.17833
691960.0000   -0.81514
692000.0000   -0.91289
692040.0000   -0.60609
692080.0000   -0.85626
692120.0000   -1.02610
692160.0000   -1.51374
692200.0000   -0.12256
692240.0000   -0.93211
692280.0000   -1.97110
692320.0000   -1.13909
692360.0000   -0.23722
692400.0000   -1.13910
692440.0000   -0.92803
692480.0000   -0.81818
692520.0000   -0.72689
692560.0000   -0.16160
692600.0000   -0.42479
692640.0000   -0.29382
692680.0000   -0.84855
692720.0000   -1.23798
692760.0000   -1.00129
692800.0000   -0.45159
692840.0000   -0.64415
692880.0000   -0.77651
692920.0000   -0.77021
692960.0000   -0.73805
693000.0000   -1.28355
693040.0000   -1.13855
693080.0000   -0.25310
693120.0000   -0.47243
693160.0000   -0.85783
693200.0000   -0.34839
693240.0000   -1.04535
693280.0000   -0.63272
693320.0000   -0.58248
693360.0000   -0.58238
693400.0000   -0.99965
693440.0000   -0.68379
693480.0000   -0.00379
693520.0000    0.13278
693560.0000   -1.00361
693600.0000   -0.57160
693640.0000   -1.18508
693680.0000   -0.91154
693720.0000   -0.49940
693760.0000   -0.37817
693800.0000   -0.61261
693840.0000   -0.73709
693880.0000    0.37653
693920.0000   -0.30355
693960.0000   -0.36549
694000.0000   -0.06054
694040.0000   -0.61382
694080.0000   -0.41441
694120.0000   -0.43955
694160.0000   -1.07597
694200.0000   -0.74375
694240.0000   -0.32575
694280.0000   -0.27375
694320.0000    0.08559
694360.0000    0.24891
694400.0000   -0.78820
694440.0000   -1.61655
694480.0000   -0.93774
694520.0000   -0.92429
694560.0000   -1.07680
694600.0000   -1.36121
694640.0000   -0.74900
694680.0000   -0.63355
694720.0000   -0.51883
694760.0000   -0.50892
694800.0000   -0.74081
694840.0000   -0.53396
694880.0000   -0.80809
694920.0000   -1.22450
694960.0000   -0.73532
695000.0000   -0.86216
695040.0000   -1.21769
695080.0000   -0.80900
695120.0000   -0.49535
695160.0000   -0.52342
695200.0000   -1.13171
695240.0000   -1.31804
695280.0000   -0.41775
695320.0000   -1.02447
695360.0000   -1.24883
695400.0000   -1.50100
695440.0000   -1.53101
695480.0000   -1.71294
695520.0000   -1.28079
695560.0000   -0.92072
695600.0000   -1.66233
695640.0000   -1.51584
695680.0000   -1.08360
695720.0000   -1.76564
695760.0000   -1.36997
695800.0000   -1.39708
695840.0000   -1.06563
695880.0000   -0.98199
695920.0000   -0.26207
695960.0000   -0.64966
696000.0000   -0.10598
696040.0000   -0.32734
696080.0000   -0.53046
696120.0000   -0.44631
696160.0000   -0.21417
696200.0000   -0.29714
696240.0000   -0.24767
696280.0000   -0.60147
696320.0000   -0.00324
696360.0000   -0.47719
696400.0000   -0.51244
696440.0000   -0.55535
696480.0000   -0.73532
696520.0000   -0.37822
696560.0000   -0.97242
696600.0000   -0.41998
696640.0000   -0.67990
696680.0000   -1.03460
696720.0000   -1.17300
696760.0000   -0.67731
696800.0000   -0.48576
696840.0000   -0.89546
696880.0000   -0.69978
696920.0000    0.07333
696960.0000   -0.75604
697000.0000   -0.64082
697040.0000   -1.18128
697080.0000   -0.34706
697120.0000   -0.63153
697160.0000   -1.05780
697200.0000   -0.73609
697240.0000   -0.29632
697280.0000   -0.35246
697320.0000   -0.05250
697360.0000    0.18428
697400.0000   -0.24963
697440.0000   -0.24800
697480.0000   -0.55917
697520.0000   -1.01519
697560.0000   -0.85313
697600.0000   -1.09797
697640.0000   -0.63111
697680.0000   -0.77639
697720.0000   -1.02281
697760.0000    0.22500
697800.0000   -0.05336
697840.0000   -0.31230
697880.0000   -0.83446
697920.0000   -0.22369
697960.0000    0.05705
698000.0000   -0.11622
698040.0000   -0.15092
698080.0000    0.01554
698120.0000   -0.55042
698160.0000   -1.45541
698200.0000   -0.68350
698240.0000   -1.43261
698280.0000   -0.73778
698320.0000   -0.69001
698360.0000   -0.92938
698400.0000   -0.71110
698440.0000    0.05695
698480.0000   -0.94285
698520.0000   -0.54430
698560.0000   -1.19597
698600.0000   -0.73291
698640.0000   -0.98522
698680.0000   -0.96551
698720.0000   -0.71163
698760.0000   -1.17036
698800.0000   -0.68130
698840.0000   -0.78397
698880.0000   -0.62750
698920.0000   -0.61818
698960.0000   -1.27646
699000.0000   -0.50575
[truncated: 173,079 more chars]
