# Supplementary material for: Comment on 'Valid molecular dynamics simulations of human hemoglobin require a surprisingly large box size'
Source: eLife. 2019 Jun 20;8:e44718. doi: 10.7554/eLife.44718 (PMC6586461; doi:10.7554/eLife.44718)
Supplement: Figure 1—source data 1. — The zip archive contains a README file describing which source files correspond to the different panels. [file elife-44718-fig1-data1.zip › figure1/panel_C/150A/3/proj.xvg]

@ autoscale onread none
@ with g0
@ g0 on
@ title "projection on eigenvectors (nm)"
@ xaxis  label "Time (ps)"
@ world xmin 0
@ world xmax 1e+06
@ world ymin -8.66973
@ world ymax 5.41573
@ view xmin 0.15
@ view xmax 0.85
@ view ymin 0.15
@ view ymax 0.85
@ yaxis  label "vec 1"
@ xaxis tick major 250000
@ xaxis tick minor 125000
@ xaxis ticklabel start type spec
@ xaxis ticklabel start -0
@ yaxis tick major 5
@ yaxis tick minor 2.5
@ yaxis ticklabel start type spec
@ yaxis ticklabel start -5
@ zeroxaxis bar on
@ zeroxaxis bar linestyle 3
    0.0000   -5.09781
   40.0000   -5.53098
   80.0000   -5.63333
  120.0000   -5.77539
  160.0000   -4.39327
  200.0000   -4.42250
  240.0000   -5.16673
  280.0000   -5.86957
  320.0000   -5.37259
  360.0000   -5.44086
  400.0000   -5.47393
  440.0000   -5.25192
  480.0000   -5.17688
  520.0000   -5.66774
  560.0000   -5.45458
  600.0000   -4.75841
  640.0000   -5.26296
  680.0000   -5.38807
  720.0000   -5.97893
  760.0000   -5.01731
  800.0000   -5.18329
  840.0000   -5.45102
  880.0000   -5.16227
  920.0000   -5.82321
  960.0000   -5.67136
 1000.0000   -5.80935
 1040.0000   -5.95012
 1080.0000   -5.51934
 1120.0000   -5.46641
 1160.0000   -6.67168
 1200.0000   -5.96372
 1240.0000   -5.48909
 1280.0000   -7.27243
 1320.0000   -6.13734
 1360.0000   -5.90933
 1400.0000   -6.40744
 1440.0000   -5.53919
 1480.0000   -5.71658
 1520.0000   -6.49759
 1560.0000   -6.87979
 1600.0000   -5.76001
 1640.0000   -6.01615
 1680.0000   -5.09616
 1720.0000   -4.32397
 1760.0000   -5.07683
 1800.0000   -5.37616
 1840.0000   -5.54455
 1880.0000   -5.36531
 1920.0000   -6.07177
 1960.0000   -6.38560
 2000.0000   -6.83269
 2040.0000   -6.17925
 2080.0000   -4.94930
 2120.0000   -5.90534
 2160.0000   -5.80608
 2200.0000   -5.40910
 2240.0000   -6.15922
 2280.0000   -4.75651
 2320.0000   -5.52932
 2360.0000   -4.97366
 2400.0000   -4.49133
 2440.0000   -4.71451
 2480.0000   -5.47042
 2520.0000   -5.85080
 2560.0000   -6.18363
 2600.0000   -5.17515
 2640.0000   -5.28455
 2680.0000   -4.82715
 2720.0000   -4.42528
 2760.0000   -5.87342
 2800.0000   -5.83261
 2840.0000   -6.35772
 2880.0000   -4.84753
 2920.0000   -5.27705
 2960.0000   -4.98022
 3000.0000   -5.30219
 3040.0000   -5.46906
 3080.0000   -5.59073
 3120.0000   -5.13778
 3160.0000   -6.09553
 3200.0000   -5.87328
 3240.0000   -5.18371
 3280.0000   -5.41244
 3320.0000   -6.38070
 3360.0000   -5.91474
 3400.0000   -6.64396
 3440.0000   -5.23044
 3480.0000   -5.39751
 3520.0000   -5.71857
 3560.0000   -5.51862
 3600.0000   -6.01321
 3640.0000   -5.86806
 3680.0000   -6.24644
 3720.0000   -5.97555
 3760.0000   -4.97112
 3800.0000   -5.88290
 3840.0000   -6.70138
 3880.0000   -5.61000
 3920.0000   -5.54495
 3960.0000   -5.52544
 4000.0000   -5.41586
 4040.0000   -6.33046
 4080.0000   -5.09467
 4120.0000   -5.68931
 4160.0000   -6.09186
 4200.0000   -7.19829
 4240.0000   -6.37129
 4280.0000   -6.08689
 4320.0000   -6.23468
 4360.0000   -6.41708
 4400.0000   -6.66454
 4440.0000   -5.26131
 4480.0000   -5.73995
 4520.0000   -5.48060
 4560.0000   -5.45490
 4600.0000   -5.20609
 4640.0000   -5.19365
 4680.0000   -5.41876
 4720.0000   -5.88824
 4760.0000   -5.57302
 4800.0000   -6.59180
 4840.0000   -6.16755
 4880.0000   -4.94301
 4920.0000   -5.55313
 4960.0000   -5.01368
 5000.0000   -5.78902
 5040.0000   -4.62430
 5080.0000   -5.70607
 5120.0000   -5.32031
 5160.0000   -5.56952
 5200.0000   -5.45283
 5240.0000   -5.67681
 5280.0000   -5.28188
 5320.0000   -5.02346
 5360.0000   -5.25703
 5400.0000   -6.24613
 5440.0000   -6.29364
 5480.0000   -5.93585
 5520.0000   -6.03217
 5560.0000   -7.17428
 5600.0000   -5.93913
 5640.0000   -6.29469
 5680.0000   -6.47326
 5720.0000   -5.37159
 5760.0000   -5.86566
 5800.0000   -4.41565
 5840.0000   -6.05706
 5880.0000   -6.20758
 5920.0000   -5.76897
 5960.0000   -5.39256
 6000.0000   -5.12698
 6040.0000   -5.87971
 6080.0000   -6.24995
 6120.0000   -5.16253
 6160.0000   -5.24781
 6200.0000   -5.07211
 6240.0000   -5.72337
 6280.0000   -5.82043
 6320.0000   -5.58633
 6360.0000   -6.03769
 6400.0000   -6.13290
 6440.0000   -6.40832
 6480.0000   -4.98990
 6520.0000   -5.05833
 6560.0000   -5.37413
 6600.0000   -5.74036
 6640.0000   -4.89474
 6680.0000   -5.06258
 6720.0000   -5.22407
 6760.0000   -5.39680
 6800.0000   -5.25109
 6840.0000   -5.66765
 6880.0000   -5.94150
 6920.0000   -4.91591
 6960.0000   -4.97875
 7000.0000   -5.74548
 7040.0000   -6.24178
 7080.0000   -6.30585
 7120.0000   -5.88160
 7160.0000   -6.12468
 7200.0000   -6.90495
 7240.0000   -7.29031
 7280.0000   -5.79132
 7320.0000   -6.93001
 7360.0000   -5.70159
 7400.0000   -5.85506
 7440.0000   -5.89585
 7480.0000   -6.08428
 7520.0000   -7.32364
 7560.0000   -5.24028
 7600.0000   -5.65851
 7640.0000   -6.04464
 7680.0000   -6.11786
 7720.0000   -6.10341
 7760.0000   -6.69657
 7800.0000   -6.26217
 7840.0000   -4.86042
 7880.0000   -5.70593
 7920.0000   -6.34064
 7960.0000   -5.61859
 8000.0000   -6.83007
 8040.0000   -5.11098
 8080.0000   -5.44584
 8120.0000   -5.17369
 8160.0000   -5.22919
 8200.0000   -5.28399
 8240.0000   -5.09767
 8280.0000   -5.77973
 8320.0000   -5.98936
 8360.0000   -6.03815
 8400.0000   -5.32750
 8440.0000   -5.28179
 8480.0000   -5.95525
 8520.0000   -5.45537
 8560.0000   -5.71805
 8600.0000   -6.33071
 8640.0000   -6.54873
 8680.0000   -5.75987
 8720.0000   -5.82310
 8760.0000   -6.35111
 8800.0000   -5.91465
 8840.0000   -5.97896
 8880.0000   -5.87059
 8920.0000   -6.24860
 8960.0000   -6.55735
 9000.0000   -5.12513
 9040.0000   -5.09529
 9080.0000   -5.17026
 9120.0000   -5.91949
 9160.0000   -5.60116
 9200.0000   -5.55395
 9240.0000   -5.63780
 9280.0000   -6.26838
 9320.0000   -5.42402
 9360.0000   -6.14654
 9400.0000   -6.27643
 9440.0000   -6.04709
 9480.0000   -5.95095
 9520.0000   -5.03030
 9560.0000   -5.00348
 9600.0000   -5.25212
 9640.0000   -6.47200
 9680.0000   -5.50306
 9720.0000   -4.97176
 9760.0000   -5.06529
 9800.0000   -5.33691
 9840.0000   -5.56825
 9880.0000   -6.94659
 9920.0000   -5.73649
 9960.0000   -6.24052
10000.0000   -5.38133
10040.0000   -5.33831
10080.0000   -5.55742
10120.0000   -5.92549
10160.0000   -5.66994
10200.0000   -6.20971
10240.0000   -6.05049
10280.0000   -5.51211
10320.0000   -5.65748
10360.0000   -5.10273
10400.0000   -5.17949
10440.0000   -5.30600
10480.0000   -5.43402
10520.0000   -6.03116
10560.0000   -5.74805
10600.0000   -4.71329
10640.0000   -4.90295
10680.0000   -5.70323
10720.0000   -5.26772
10760.0000   -5.15273
10800.0000   -4.36302
10840.0000   -4.40402
10880.0000   -5.68638
10920.0000   -5.27075
10960.0000   -5.12231
11000.0000   -5.00743
11040.0000   -5.05718
11080.0000   -4.78644
11120.0000   -4.41878
11160.0000   -5.14466
11200.0000   -5.74891
11240.0000   -4.51109
11280.0000   -6.34798
11320.0000   -4.29559
11360.0000   -5.51123
11400.0000   -6.28909
11440.0000   -5.25418
11480.0000   -6.40247
11520.0000   -5.91008
11560.0000   -4.81526
11600.0000   -5.49582
11640.0000   -5.54588
11680.0000   -4.84116
11720.0000   -5.38489
11760.0000   -5.42319
11800.0000   -6.52753
11840.0000   -5.79119
11880.0000   -6.57073
11920.0000   -6.49691
11960.0000   -6.37990
12000.0000   -6.23914
12040.0000   -5.58815
12080.0000   -4.95443
12120.0000   -4.84940
12160.0000   -5.77392
12200.0000   -5.61344
12240.0000   -5.63909
12280.0000   -5.69197
12320.0000   -5.61193
12360.0000   -6.76668
12400.0000   -5.71956
12440.0000   -5.55694
12480.0000   -5.63500
12520.0000   -5.81928
12560.0000   -5.98658
12600.0000   -5.41039
12640.0000   -5.47396
12680.0000   -4.94014
12720.0000   -4.51966
12760.0000   -5.29144
12800.0000   -5.44598
12840.0000   -5.01920
12880.0000   -4.87630
12920.0000   -4.59358
12960.0000   -5.66971
13000.0000   -5.84931
13040.0000   -5.59433
13080.0000   -5.26793
13120.0000   -5.43474
13160.0000   -6.08862
13200.0000   -5.49179
13240.0000   -5.16011
13280.0000   -5.34655
13320.0000   -5.31242
13360.0000   -5.53339
13400.0000   -5.48707
13440.0000   -5.65864
13480.0000   -6.07124
13520.0000   -5.27369
13560.0000   -5.87398
13600.0000   -5.27537
13640.0000   -6.06971
13680.0000   -5.12620
13720.0000   -5.31608
13760.0000   -5.12733
13800.0000   -5.31714
13840.0000   -5.21223
13880.0000   -4.78787
13920.0000   -5.26291
13960.0000   -4.91386
14000.0000   -4.40695
14040.0000   -3.45863
14080.0000   -4.26580
14120.0000   -4.27315
14160.0000   -4.79326
14200.0000   -4.86703
14240.0000   -5.16802
14280.0000   -4.95275
14320.0000   -4.57822
14360.0000   -4.43965
14400.0000   -4.30884
14440.0000   -5.14393
14480.0000   -5.36046
14520.0000   -5.62309
14560.0000   -4.98088
14600.0000   -4.71318
14640.0000   -4.78899
14680.0000   -4.39439
14720.0000   -4.46203
14760.0000   -4.52593
14800.0000   -4.57406
14840.0000   -4.37513
14880.0000   -4.74393
14920.0000   -5.64906
14960.0000   -5.15943
15000.0000   -5.11592
15040.0000   -5.34978
15080.0000   -4.77268
15120.0000   -4.63092
15160.0000   -4.51723
15200.0000   -4.84680
15240.0000   -4.10344
15280.0000   -4.57248
15320.0000   -4.90790
15360.0000   -4.87850
15400.0000   -4.88691
15440.0000   -4.71666
15480.0000   -4.79214
15520.0000   -5.56095
15560.0000   -4.92481
15600.0000   -5.06876
15640.0000   -4.62783
15680.0000   -5.09252
15720.0000   -4.76130
15760.0000   -5.22161
15800.0000   -5.44094
15840.0000   -5.32151
15880.0000   -5.20991
15920.0000   -5.47973
15960.0000   -5.57305
16000.0000   -5.50734
16040.0000   -4.71493
16080.0000   -5.05475
16120.0000   -4.58529
16160.0000   -5.31725
16200.0000   -5.05165
16240.0000   -5.84567
16280.0000   -4.85053
16320.0000   -5.87279
16360.0000   -5.45128
16400.0000   -5.18690
16440.0000   -5.14104
16480.0000   -4.46018
16520.0000   -5.21637
16560.0000   -4.32327
16600.0000   -5.47602
16640.0000   -5.35118
16680.0000   -4.87163
16720.0000   -5.51445
16760.0000   -5.43338
16800.0000   -5.26283
16840.0000   -5.44940
16880.0000   -4.97330
16920.0000   -6.23964
16960.0000   -5.31456
17000.0000   -5.35041
17040.0000   -5.38657
17080.0000   -5.73876
17120.0000   -5.67078
17160.0000   -6.13541
17200.0000   -5.43778
17240.0000   -5.16240
17280.0000   -4.88402
17320.0000   -5.18079
17360.0000   -4.82712
17400.0000   -4.71808
17440.0000   -5.10703
17480.0000   -4.88726
17520.0000   -4.85283
17560.0000   -4.88437
17600.0000   -4.02856
17640.0000   -5.12411
17680.0000   -4.50540
17720.0000   -3.86135
17760.0000   -4.55478
17800.0000   -4.56051
17840.0000   -4.82059
17880.0000   -4.29839
17920.0000   -4.35212
17960.0000   -4.48713
18000.0000   -5.26141
18040.0000   -5.34719
18080.0000   -5.34418
18120.0000   -5.20634
18160.0000   -6.05269
18200.0000   -5.61753
18240.0000   -4.66811
18280.0000   -6.14255
18320.0000   -6.27190
18360.0000   -5.79874
18400.0000   -5.92483
18440.0000   -6.08022
18480.0000   -5.35405
18520.0000   -5.30873
18560.0000   -6.75107
18600.0000   -6.18857
18640.0000   -5.95944
18680.0000   -5.42923
18720.0000   -5.79936
18760.0000   -6.43404
18800.0000   -5.69373
18840.0000   -5.21736
18880.0000   -5.80633
18920.0000   -5.72623
18960.0000   -6.01573
19000.0000   -5.69895
19040.0000   -5.44701
19080.0000   -6.01022
19120.0000   -6.70222
19160.0000   -6.69177
19200.0000   -5.24489
19240.0000   -6.04983
19280.0000   -4.70470
19320.0000   -4.75019
19360.0000   -5.30923
19400.0000   -5.21614
19440.0000   -5.41872
19480.0000   -5.42083
19520.0000   -5.59690
19560.0000   -5.14552
19600.0000   -4.89875
19640.0000   -6.25659
19680.0000   -6.41939
19720.0000   -6.41901
19760.0000   -6.15354
19800.0000   -5.66900
19840.0000   -6.50103
19880.0000   -6.97220
19920.0000   -5.71231
19960.0000   -6.45398
20000.0000   -5.63193
20040.0000   -6.79248
20080.0000   -6.29932
20120.0000   -7.00353
20160.0000   -6.92548
20200.0000   -6.69673
20240.0000   -5.73358
20280.0000   -5.59720
20320.0000   -5.71733
20360.0000   -5.19563
20400.0000   -5.91858
20440.0000   -5.17744
20480.0000   -4.99205
20520.0000   -5.70930
20560.0000   -6.38881
20600.0000   -5.85135
20640.0000   -5.40926
20680.0000   -5.27074
20720.0000   -5.44505
20760.0000   -5.14991
20800.0000   -6.03959
20840.0000   -5.45046
20880.0000   -6.60723
20920.0000   -5.47027
20960.0000   -6.06732
21000.0000   -6.07391
21040.0000   -5.76693
21080.0000   -5.49362
21120.0000   -5.66766
21160.0000   -5.99135
21200.0000   -5.72823
21240.0000   -6.27354
21280.0000   -5.53783
21320.0000   -5.57505
21360.0000   -5.10781
21400.0000   -5.24780
21440.0000   -4.77186
21480.0000   -4.83568
21520.0000   -5.06629
21560.0000   -5.36280
21600.0000   -5.07993
21640.0000   -4.98884
21680.0000   -4.59023
21720.0000   -4.99863
21760.0000   -4.82366
21800.0000   -5.95210
21840.0000   -6.28606
21880.0000   -4.91848
21920.0000   -5.77166
21960.0000   -5.92537
22000.0000   -6.41339
22040.0000   -6.35563
22080.0000   -5.58355
22120.0000   -6.61630
22160.0000   -6.15002
22200.0000   -6.53207
22240.0000   -5.47492
22280.0000   -6.29649
22320.0000   -6.18767
22360.0000   -5.67403
22400.0000   -5.84546
22440.0000   -6.07891
22480.0000   -5.77926
22520.0000   -6.24671
22560.0000   -5.85039
22600.0000   -5.55008
22640.0000   -5.41760
22680.0000   -5.95078
22720.0000   -6.80283
22760.0000   -6.35611
22800.0000   -7.06333
22840.0000   -5.53253
22880.0000   -5.45483
22920.0000   -6.41171
22960.0000   -6.06656
23000.0000   -6.92578
23040.0000   -6.90353
23080.0000   -5.87193
23120.0000   -5.37615
23160.0000   -5.16887
23200.0000   -4.71599
23240.0000   -4.28218
23280.0000   -5.13843
23320.0000   -5.14108
23360.0000   -5.92244
23400.0000   -4.96961
23440.0000   -5.18967
23480.0000   -6.52411
23520.0000   -5.58948
23560.0000   -5.91670
23600.0000   -5.81125
23640.0000   -5.34657
23680.0000   -5.10234
23720.0000   -5.47407
23760.0000   -5.65753
23800.0000   -5.80948
23840.0000   -6.07045
23880.0000   -6.19993
23920.0000   -5.83263
23960.0000   -5.64773
24000.0000   -5.78091
24040.0000   -6.10725
24080.0000   -4.60951
24120.0000   -4.60508
24160.0000   -5.32282
24200.0000   -4.53840
24240.0000   -5.93526
24280.0000   -5.84316
24320.0000   -4.88944
24360.0000   -4.66597
24400.0000   -5.04479
24440.0000   -5.22063
24480.0000   -5.74445
24520.0000   -4.95143
24560.0000   -5.64036
24600.0000   -4.49311
24640.0000   -4.52868
24680.0000   -4.84720
24720.0000   -4.84235
24760.0000   -4.22265
24800.0000   -5.16081
24840.0000   -4.40256
24880.0000   -5.01165
24920.0000   -4.56281
24960.0000   -5.54463
25000.0000   -5.18346
25040.0000   -4.69695
25080.0000   -5.14833
25120.0000   -5.76374
25160.0000   -5.21153
25200.0000   -5.50914
25240.0000   -5.81532
25280.0000   -6.61346
25320.0000   -6.16600
25360.0000   -5.19867
25400.0000   -7.00967
25440.0000   -6.02177
25480.0000   -5.59538
25520.0000   -6.43548
25560.0000   -5.64155
25600.0000   -5.48761
25640.0000   -5.74123
25680.0000   -6.28870
25720.0000   -4.60167
25760.0000   -5.75169
25800.0000   -5.35926
25840.0000   -4.70985
25880.0000   -5.02638
25920.0000   -5.85390
25960.0000   -5.93032
26000.0000   -6.20626
26040.0000   -5.98938
26080.0000   -5.72342
26120.0000   -6.13180
26160.0000   -5.14177
26200.0000   -5.53011
26240.0000   -5.65999
26280.0000   -5.62484
26320.0000   -6.08502
26360.0000   -5.21610
26400.0000   -5.31128
26440.0000   -4.88056
26480.0000   -5.25927
26520.0000   -6.06710
26560.0000   -5.98409
26600.0000   -4.77742
26640.0000   -5.34300
26680.0000   -6.00705
26720.0000   -6.10851
26760.0000   -5.73221
26800.0000   -5.54096
26840.0000   -5.48563
26880.0000   -5.46599
26920.0000   -5.32760
26960.0000   -5.57997
27000.0000   -4.72239
27040.0000   -4.86109
27080.0000   -5.70231
27120.0000   -5.79835
27160.0000   -5.91091
27200.0000   -4.97609
27240.0000   -5.52738
27280.0000   -5.17178
27320.0000   -6.08528
27360.0000   -5.64247
27400.0000   -5.87352
27440.0000   -4.84866
27480.0000   -4.75419
27520.0000   -4.99245
27560.0000   -4.78206
27600.0000   -5.31856
27640.0000   -6.24627
27680.0000   -5.53614
27720.0000   -5.70035
27760.0000   -5.23114
27800.0000   -4.36514
27840.0000   -4.27784
27880.0000   -5.38685
27920.0000   -5.23269
27960.0000   -5.32675
28000.0000   -4.75711
28040.0000   -4.58324
28080.0000   -5.55983
28120.0000   -4.19707
28160.0000   -5.60531
28200.0000   -5.23461
28240.0000   -4.71026
28280.0000   -5.28400
28320.0000   -5.49499
28360.0000   -6.09711
28400.0000   -5.46398
28440.0000   -4.97500
28480.0000   -5.10755
28520.0000   -5.89402
28560.0000   -5.37787
28600.0000   -4.39946
28640.0000   -5.74357
28680.0000   -5.13986
28720.0000   -4.72373
28760.0000   -4.50946
28800.0000   -4.44531
28840.0000   -4.73449
28880.0000   -4.51370
28920.0000   -5.13966
28960.0000   -4.27622
29000.0000   -5.29347
29040.0000   -4.80595
29080.0000   -5.17939
29120.0000   -5.15115
29160.0000   -5.00245
29200.0000   -5.55044
29240.0000   -4.29851
29280.0000   -5.10027
29320.0000   -5.39491
29360.0000   -5.28604
29400.0000   -4.68394
29440.0000   -4.66011
29480.0000   -5.46212
29520.0000   -5.62793
29560.0000   -5.01940
29600.0000   -5.36329
29640.0000   -6.04487
29680.0000   -6.14763
29720.0000   -6.01126
29760.0000   -5.99848
29800.0000   -5.80132
29840.0000   -5.04923
29880.0000   -6.05249
29920.0000   -5.70344
29960.0000   -6.21317
30000.0000   -5.12625
30040.0000   -6.22291
30080.0000   -6.16589
30120.0000   -6.69098
30160.0000   -6.24639
30200.0000   -5.99213
30240.0000   -5.92660
30280.0000   -5.65779
30320.0000   -6.42182
30360.0000   -5.04587
30400.0000   -5.69334
30440.0000   -5.27247
30480.0000   -4.64952
30520.0000   -4.93602
30560.0000   -5.98590
30600.0000   -5.22337
30640.0000   -5.94306
30680.0000   -5.15807
30720.0000   -5.87580
30760.0000   -5.70816
30800.0000   -6.02263
30840.0000   -5.92050
30880.0000   -6.16197
30920.0000   -6.59582
30960.0000   -6.17969
31000.0000   -5.80296
31040.0000   -4.96327
31080.0000   -6.10418
31120.0000   -5.97171
31160.0000   -5.21912
31200.0000   -5.21320
31240.0000   -5.05677
31280.0000   -4.08118
31320.0000   -4.57720
31360.0000   -4.80043
31400.0000   -5.14894
31440.0000   -4.77420
31480.0000   -3.84257
31520.0000   -4.59034
31560.0000   -5.48930
31600.0000   -4.82875
31640.0000   -5.31929
31680.0000   -5.43021
31720.0000   -5.16316
31760.0000   -5.02824
31800.0000   -5.36874
31840.0000   -5.14564
31880.0000   -6.17350
31920.0000   -5.32276
31960.0000   -4.40394
32000.0000   -4.82249
32040.0000   -5.05914
32080.0000   -4.47306
32120.0000   -4.60639
32160.0000   -4.93465
32200.0000   -5.90713
32240.0000   -5.69879
32280.0000   -5.99707
32320.0000   -5.79649
32360.0000   -5.27522
32400.0000   -5.21167
32440.0000   -5.27436
32480.0000   -5.07623
32520.0000   -4.46635
32560.0000   -5.04551
32600.0000   -4.31825
32640.0000   -5.16101
32680.0000   -4.32032
32720.0000   -4.29033
32760.0000   -5.25584
32800.0000   -4.65914
32840.0000   -5.17189
32880.0000   -5.04483
32920.0000   -5.71665
32960.0000   -5.56517
33000.0000   -6.36831
33040.0000   -6.05848
33080.0000   -5.71570
33120.0000   -6.52320
33160.0000   -5.89848
33200.0000   -5.74843
33240.0000   -5.00794
33280.0000   -5.36810
33320.0000   -5.39731
33360.0000   -5.26732
33400.0000   -5.05275
33440.0000   -5.89939
33480.0000   -5.83848
33520.0000   -5.91518
33560.0000   -5.22500
33600.0000   -4.36311
33640.0000   -5.64266
33680.0000   -5.04343
33720.0000   -5.67076
33760.0000   -5.04054
33800.0000   -5.70780
33840.0000   -6.48356
33880.0000   -6.27558
33920.0000   -5.65358
33960.0000   -6.00535
34000.0000   -5.63543
34040.0000   -5.42816
34080.0000   -6.71091
34120.0000   -6.65956
34160.0000   -5.76284
34200.0000   -6.07072
34240.0000   -6.87060
34280.0000   -6.07846
34320.0000   -6.86045
34360.0000   -6.27736
34400.0000   -6.09561
34440.0000   -5.56675
34480.0000   -6.21789
34520.0000   -5.87484
34560.0000   -6.85757
34600.0000   -5.79135
34640.0000   -5.21041
34680.0000   -5.25839
34720.0000   -5.87956
34760.0000   -6.20511
34800.0000   -4.95882
34840.0000   -6.98734
34880.0000   -6.65263
34920.0000   -6.92587
34960.0000   -6.69609
35000.0000   -6.04537
35040.0000   -5.77254
35080.0000   -5.68832
35120.0000   -5.61532
35160.0000   -5.96175
35200.0000   -5.72190
35240.0000   -5.38331
35280.0000   -4.98041
35320.0000   -5.64438
35360.0000   -6.08690
35400.0000   -5.62969
35440.0000   -5.22319
35480.0000   -4.99536
35520.0000   -5.17534
35560.0000   -4.88687
35600.0000   -4.77071
35640.0000   -5.39760
35680.0000   -5.97826
35720.0000   -4.70634
35760.0000   -5.27789
35800.0000   -5.21661
35840.0000   -5.48327
35880.0000   -5.79653
35920.0000   -6.00736
35960.0000   -5.85238
36000.0000   -5.66976
36040.0000   -6.09391
36080.0000   -5.58431
36120.0000   -4.99718
36160.0000   -5.83750
36200.0000   -6.55571
36240.0000   -5.51611
36280.0000   -5.21313
36320.0000   -5.37003
36360.0000   -5.27476
36400.0000   -5.56282
36440.0000   -4.91215
36480.0000   -4.76104
36520.0000   -4.03727
36560.0000   -5.09152
36600.0000   -5.02038
36640.0000   -4.46532
36680.0000   -4.75562
36720.0000   -4.81582
36760.0000   -5.16713
36800.0000   -5.10417
36840.0000   -5.28880
36880.0000   -5.37760
36920.0000   -5.36787
36960.0000   -6.43704
37000.0000   -5.76126
37040.0000   -5.71412
37080.0000   -4.74721
37120.0000   -5.12840
37160.0000   -4.88043
37200.0000   -5.49900
37240.0000   -4.92581
37280.0000   -4.21570
37320.0000   -4.38225
37360.0000   -4.68602
37400.0000   -5.48963
37440.0000   -4.61968
37480.0000   -5.00733
37520.0000   -5.26842
37560.0000   -5.01479
37600.0000   -4.84776
37640.0000   -4.22919
37680.0000   -5.36632
37720.0000   -4.50500
37760.0000   -5.03630
37800.0000   -5.35705
37840.0000   -5.72038
37880.0000   -4.71046
37920.0000   -4.45454
37960.0000   -5.65347
38000.0000   -5.41972
38040.0000   -5.31411
38080.0000   -5.78951
38120.0000   -5.28169
38160.0000   -4.83954
38200.0000   -5.04083
38240.0000   -6.49258
38280.0000   -5.18471
38320.0000   -4.32512
38360.0000   -4.81346
38400.0000   -4.08657
38440.0000   -5.21918
38480.0000   -4.59955
38520.0000   -5.18573
38560.0000   -4.73788
38600.0000   -4.97165
38640.0000   -4.81567
38680.0000   -5.91123
38720.0000   -5.23065
38760.0000   -5.46712
38800.0000   -4.53062
38840.0000   -4.96134
38880.0000   -4.98791
38920.0000   -5.37061
38960.0000   -5.53753
39000.0000   -6.00101
39040.0000   -5.60755
39080.0000   -5.70267
39120.0000   -5.43346
39160.0000   -5.36153
39200.0000   -4.66589
39240.0000   -5.56022
39280.0000   -5.44937
39320.0000   -4.60677
39360.0000   -5.67716
39400.0000   -4.99296
39440.0000   -5.85463
39480.0000   -5.92351
39520.0000   -5.22876
39560.0000   -5.28273
39600.0000   -5.61770
39640.0000   -5.84692
39680.0000   -5.06179
39720.0000   -5.45671
39760.0000   -4.85428
39800.0000   -4.99795
39840.0000   -4.81413
39880.0000   -4.66101
39920.0000   -5.08827
39960.0000   -4.44214
40000.0000   -4.60846
40040.0000   -4.46312
40080.0000   -4.80687
40120.0000   -4.28042
40160.0000   -5.25111
40200.0000   -4.98224
40240.0000   -5.32967
40280.0000   -4.56549
40320.0000   -4.11158
40360.0000   -4.05880
40400.0000   -5.46828
40440.0000   -5.55504
40480.0000   -4.82688
40520.0000   -4.30105
40560.0000   -5.16889
40600.0000   -5.21950
40640.0000   -5.18014
40680.0000   -4.54763
40720.0000   -4.88482
40760.0000   -3.92813
40800.0000   -4.71613
40840.0000   -4.38860
40880.0000   -5.13687
40920.0000   -4.61276
40960.0000   -4.71919
41000.0000   -4.58580
41040.0000   -5.11279
41080.0000   -4.03831
41120.0000   -5.40987
41160.0000   -4.83497
41200.0000   -5.80095
41240.0000   -5.26937
41280.0000   -5.33989
41320.0000   -4.95515
41360.0000   -4.78987
41400.0000   -5.12706
41440.0000   -4.83802
41480.0000   -5.17610
41520.0000   -6.05688
41560.0000   -6.32311
41600.0000   -5.60028
41640.0000   -6.35230
41680.0000   -5.53440
41720.0000   -5.58459
41760.0000   -5.11339
41800.0000   -5.97483
41840.0000   -6.77511
41880.0000   -5.69403
41920.0000   -5.66000
41960.0000   -5.45512
42000.0000   -6.16808
42040.0000   -6.13973
42080.0000   -5.31642
42120.0000   -4.45853
42160.0000   -5.95085
42200.0000   -5.17577
42240.0000   -5.20054
42280.0000   -4.18078
42320.0000   -4.64275
42360.0000   -4.71941
42400.0000   -4.08908
42440.0000   -4.26929
42480.0000   -4.03304
42520.0000   -4.19722
42560.0000   -4.75221
42600.0000   -5.20856
42640.0000   -3.75563
42680.0000   -5.00456
42720.0000   -5.14015
42760.0000   -4.83276
42800.0000   -5.61043
42840.0000   -4.66226
42880.0000   -5.06014
42920.0000   -4.79526
42960.0000   -5.85413
43000.0000   -5.41641
43040.0000   -5.90614
43080.0000   -5.51446
43120.0000   -5.41713
43160.0000   -5.96478
43200.0000   -5.77648
43240.0000   -6.33766
43280.0000   -4.89091
43320.0000   -4.83884
43360.0000   -4.26741
43400.0000   -4.79116
43440.0000   -4.53884
43480.0000   -4.82085
43520.0000   -5.10784
43560.0000   -5.50570
43600.0000   -5.62499
43640.0000   -4.95095
43680.0000   -5.05960
43720.0000   -4.82430
43760.0000   -4.58123
43800.0000   -4.84427
43840.0000   -5.12309
43880.0000   -5.24155
43920.0000   -5.07441
43960.0000   -4.19424
44000.0000   -4.80507
44040.0000   -5.35823
44080.0000   -5.00839
44120.0000   -4.69238
44160.0000   -4.55319
44200.0000   -5.50798
44240.0000   -5.17451
44280.0000   -5.02276
44320.0000   -4.78050
44360.0000   -5.48808
44400.0000   -5.99780
44440.0000   -6.26062
44480.0000   -5.26432
44520.0000   -5.60062
44560.0000   -4.60990
44600.0000   -4.36862
44640.0000   -5.26955
44680.0000   -4.62267
44720.0000   -4.90782
44760.0000   -5.33170
44800.0000   -5.67611
44840.0000   -5.10539
44880.0000   -5.58658
44920.0000   -5.43234
44960.0000   -5.81046
45000.0000   -6.01750
45040.0000   -5.12297
45080.0000   -5.31987
45120.0000   -5.39184
45160.0000   -5.29292
45200.0000   -5.41510
45240.0000   -5.21128
45280.0000   -5.73835
45320.0000   -5.86563
45360.0000   -5.61128
45400.0000   -5.60541
45440.0000   -5.56868
45480.0000   -5.55840
45520.0000   -5.64919
45560.0000   -6.26703
45600.0000   -5.70295
45640.0000   -6.50035
45680.0000   -6.78131
45720.0000   -5.62120
45760.0000   -5.37339
45800.0000   -5.97388
45840.0000   -4.72562
45880.0000   -5.93462
45920.0000   -5.79039
45960.0000   -5.69323
46000.0000   -5.17700
46040.0000   -5.98019
46080.0000   -5.15396
46120.0000   -5.28446
46160.0000   -5.01793
46200.0000   -6.76490
46240.0000   -3.89477
46280.0000   -4.63018
46320.0000   -4.71285
46360.0000   -5.22859
46400.0000   -5.34114
46440.0000   -5.24380
46480.0000   -4.96824
46520.0000   -4.81906
46560.0000   -4.27812
46600.0000   -4.29870
46640.0000   -5.00587
46680.0000   -5.45499
46720.0000   -4.36460
46760.0000   -5.15986
46800.0000   -4.47019
46840.0000   -4.78513
46880.0000   -4.69023
46920.0000   -4.59874
46960.0000   -5.79158
47000.0000   -5.25153
47040.0000   -4.68416
47080.0000   -4.56747
47120.0000   -5.67618
47160.0000   -5.93521
47200.0000   -6.56829
47240.0000   -5.54814
47280.0000   -5.84889
47320.0000   -6.22376
47360.0000   -4.95534
47400.0000   -4.84623
47440.0000   -5.68211
47480.0000   -5.06014
47520.0000   -5.42617
47560.0000   -4.74789
47600.0000   -5.74390
47640.0000   -5.95427
47680.0000   -4.74743
47720.0000   -5.88552
47760.0000   -4.57472
47800.0000   -5.46038
47840.0000   -4.97493
47880.0000   -6.11171
47920.0000   -5.96548
47960.0000   -5.32296
48000.0000   -4.57414
48040.0000   -5.18047
48080.0000   -5.69077
48120.0000   -5.45389
48160.0000   -5.59820
48200.0000   -5.87417
48240.0000   -5.68545
48280.0000   -5.82931
48320.0000   -4.98460
48360.0000   -5.99713
48400.0000   -5.72498
48440.0000   -5.18317
48480.0000   -5.20738
48520.0000   -4.97531
48560.0000   -5.61499
48600.0000   -5.40230
48640.0000   -6.42940
48680.0000   -6.30018
48720.0000   -6.05325
48760.0000   -5.24324
48800.0000   -5.95253
48840.0000   -5.87623
48880.0000   -5.66884
48920.0000   -5.89303
48960.0000   -4.88331
49000.0000   -5.14284
49040.0000   -5.20937
49080.0000   -5.10139
49120.0000   -5.44293
49160.0000   -5.16214
49200.0000   -5.64197
49240.0000   -5.80200
49280.0000   -5.36956
49320.0000   -5.85241
49360.0000   -5.90037
49400.0000   -5.10724
49440.0000   -5.50611
49480.0000   -5.44278
49520.0000   -5.23197
49560.0000   -5.44857
49600.0000   -6.12110
49640.0000   -5.75928
49680.0000   -5.23142
49720.0000   -5.58320
49760.0000   -5.90255
49800.0000   -5.66085
49840.0000   -5.45954
49880.0000   -5.69258
49920.0000   -5.70745
49960.0000   -5.66108
50000.0000   -4.75767
50040.0000   -5.26284
50080.0000   -5.80594
50120.0000   -4.11232
50160.0000   -4.66864
50200.0000   -4.77950
50240.0000   -4.86784
50280.0000   -4.96663
50320.0000   -4.76960
50360.0000   -5.14736
50400.0000   -5.12030
50440.0000   -4.78473
50480.0000   -5.77510
50520.0000   -5.67858
50560.0000   -5.77199
50600.0000   -5.32973
50640.0000   -5.18617
50680.0000   -5.31458
50720.0000   -5.51387
50760.0000   -5.41038
50800.0000   -5.25569
50840.0000   -5.23536
50880.0000   -5.03297
50920.0000   -5.59306
50960.0000   -5.61549
51000.0000   -5.63819
51040.0000   -5.17479
51080.0000   -4.81040
51120.0000   -5.95139
51160.0000   -5.63547
51200.0000   -4.90471
51240.0000   -4.65588
51280.0000   -5.64402
51320.0000   -5.00050
51360.0000   -5.13279
51400.0000   -5.29172
51440.0000   -5.47198
51480.0000   -5.48070
51520.0000   -5.19266
51560.0000   -5.26457
51600.0000   -5.80970
51640.0000   -5.59488
51680.0000   -5.33116
51720.0000   -6.74488
51760.0000   -5.58300
51800.0000   -7.00108
51840.0000   -5.90261
51880.0000   -6.33543
51920.0000   -5.05643
51960.0000   -4.92033
52000.0000   -5.94689
52040.0000   -5.86428
52080.0000   -5.72540
52120.0000   -5.60130
52160.0000   -6.58960
52200.0000   -6.11631
52240.0000   -6.56212
52280.0000   -6.29093
52320.0000   -5.51175
52360.0000   -4.81195
52400.0000   -5.00755
52440.0000   -6.65337
52480.0000   -5.22505
52520.0000   -5.37188
52560.0000   -5.62987
52600.0000   -5.08339
52640.0000   -5.50586
52680.0000   -6.59863
52720.0000   -6.59480
52760.0000   -5.82152
52800.0000   -5.16989
52840.0000   -5.83972
52880.0000   -5.95332
52920.0000   -4.65544
52960.0000   -5.84133
53000.0000   -5.77664
53040.0000   -5.55529
53080.0000   -5.08027
53120.0000   -5.44506
53160.0000   -5.56830
53200.0000   -5.86407
53240.0000   -6.43175
53280.0000   -6.41379
53320.0000   -5.98148
53360.0000   -6.79360
53400.0000   -6.32767
53440.0000   -6.66793
53480.0000   -6.71386
53520.0000   -6.92429
53560.0000   -6.61267
53600.0000   -5.65618
53640.0000   -5.40163
53680.0000   -6.15544
53720.0000   -6.56717
53760.0000   -6.38014
53800.0000   -5.91136
53840.0000   -5.93474
53880.0000   -5.73250
53920.0000   -5.83969
53960.0000   -5.55694
54000.0000   -5.98734
54040.0000   -5.97414
54080.0000   -6.34477
54120.0000   -5.71900
54160.0000   -7.24433
54200.0000   -5.95427
54240.0000   -6.94708
54280.0000   -5.83134
54320.0000   -5.96718
54360.0000   -6.22476
54400.0000   -6.13288
54440.0000   -6.13427
54480.0000   -6.89338
54520.0000   -5.61570
54560.0000   -5.57425
54600.0000   -5.34560
54640.0000   -5.81431
54680.0000   -5.48582
54720.0000   -4.85690
54760.0000   -4.91488
54800.0000   -5.09922
54840.0000   -6.37359
54880.0000   -6.24403
54920.0000   -5.91469
54960.0000   -5.76760
55000.0000   -5.75550
55040.0000   -6.23620
55080.0000   -5.76048
55120.0000   -5.83290
55160.0000   -5.97795
55200.0000   -6.02838
55240.0000   -6.24072
55280.0000   -5.43028
55320.0000   -6.01720
55360.0000   -5.50287
55400.0000   -5.15232
55440.0000   -5.96023
55480.0000   -5.90414
55520.0000   -5.59823
55560.0000   -6.58827
55600.0000   -5.36334
55640.0000   -5.61491
55680.0000   -5.70748
55720.0000   -6.12152
55760.0000   -6.90962
55800.0000   -6.15723
55840.0000   -5.73665
55880.0000   -5.12682
55920.0000   -5.07084
55960.0000   -5.34488
56000.0000   -5.03288
56040.0000   -5.03556
56080.0000   -6.44978
56120.0000   -5.26013
56160.0000   -5.17100
56200.0000   -5.52318
56240.0000   -5.65396
56280.0000   -6.89597
56320.0000   -6.17362
56360.0000   -5.43796
56400.0000   -5.58913
56440.0000   -5.86873
56480.0000   -5.71643
56520.0000   -5.96493
56560.0000   -4.98393
56600.0000   -5.66964
56640.0000   -5.62750
56680.0000   -5.23597
56720.0000   -5.75737
56760.0000   -5.68740
56800.0000   -5.48844
56840.0000   -5.69176
56880.0000   -5.31659
56920.0000   -5.27271
56960.0000   -4.59492
57000.0000   -4.69380
57040.0000   -5.22716
57080.0000   -5.03231
57120.0000   -4.74749
57160.0000   -4.45976
57200.0000   -4.32941
57240.0000   -3.43412
57280.0000   -2.73290
57320.0000   -3.58089
57360.0000   -3.64101
57400.0000   -4.58938
57440.0000   -4.25960
57480.0000   -4.30129
57520.0000   -4.06095
57560.0000   -5.12630
57600.0000   -4.76572
57640.0000   -5.40146
57680.0000   -5.05665
57720.0000   -6.27462
57760.0000   -5.16957
57800.0000   -4.36201
57840.0000   -3.95011
57880.0000   -4.75921
57920.0000   -5.26039
57960.0000   -4.91099
58000.0000   -5.22084
58040.0000   -5.47826
58080.0000   -4.69581
58120.0000   -5.13459
58160.0000   -4.47517
58200.0000   -4.60508
58240.0000   -4.84628
58280.0000   -4.03129
58320.0000   -4.16147
58360.0000   -5.05986
58400.0000   -5.58136
58440.0000   -4.37836
58480.0000   -5.19957
58520.0000   -5.78062
58560.0000   -5.74053
58600.0000   -5.87917
58640.0000   -5.12112
58680.0000   -5.86103
58720.0000   -5.59853
58760.0000   -5.36078
58800.0000   -5.71734
58840.0000   -6.97502
58880.0000   -6.27161
58920.0000   -6.07819
58960.0000   -6.18673
59000.0000   -6.25783
59040.0000   -5.66063
59080.0000   -5.11722
59120.0000   -4.67943
59160.0000   -6.26374
59200.0000   -6.13831
59240.0000   -4.68810
59280.0000   -4.83771
59320.0000   -4.61519
59360.0000   -6.05329
59400.0000   -5.27604
59440.0000   -5.91845
59480.0000   -5.47186
59520.0000   -4.79505
59560.0000   -5.42340
59600.0000   -6.38426
59640.0000   -6.21617
59680.0000   -5.70987
59720.0000   -5.85486
59760.0000   -5.52294
59800.0000   -5.72780
59840.0000   -5.90596
59880.0000   -5.57196
59920.0000   -5.45282
59960.0000   -5.16834
60000.0000   -6.03125
60040.0000   -6.04357
60080.0000   -5.45677
60120.0000   -6.04112
60160.0000   -5.57215
60200.0000   -5.48770
60240.0000   -6.06733
60280.0000   -5.16942
60320.0000   -5.57102
60360.0000   -5.37672
60400.0000   -5.71587
60440.0000   -5.75880
60480.0000   -6.04987
60520.0000   -5.67365
60560.0000   -6.23615
60600.0000   -5.11466
60640.0000   -5.42709
60680.0000   -4.55677
60720.0000   -6.20361
60760.0000   -4.73150
60800.0000   -6.45575
60840.0000   -5.01420
60880.0000   -5.12797
60920.0000   -5.53404
60960.0000   -5.22145
61000.0000   -5.96676
61040.0000   -5.94402
61080.0000   -5.72694
61120.0000   -5.75797
61160.0000   -6.01339
61200.0000   -5.69212
61240.0000   -4.79724
61280.0000   -5.35630
61320.0000   -5.96950
61360.0000   -6.03429
61400.0000   -5.74177
61440.0000   -4.87091
61480.0000   -6.21882
61520.0000   -5.99785
61560.0000   -6.17052
61600.0000   -6.47346
61640.0000   -6.41507
61680.0000   -5.66838
61720.0000   -5.63092
61760.0000   -6.14243
61800.0000   -5.42263
61840.0000   -5.43014
61880.0000   -5.40336
61920.0000   -6.19782
61960.0000   -5.69093
62000.0000   -6.12890
62040.0000   -5.90746
62080.0000   -5.41853
62120.0000   -5.71303
62160.0000   -6.00275
62200.0000   -5.87236
62240.0000   -5.71659
62280.0000   -5.67096
62320.0000   -5.15564
62360.0000   -4.40876
62400.0000   -6.07843
62440.0000   -6.82324
62480.0000   -5.75815
62520.0000   -5.77026
62560.0000   -5.11707
62600.0000   -5.59219
62640.0000   -5.62621
62680.0000   -6.16243
62720.0000   -6.21441
62760.0000   -5.37478
62800.0000   -5.60995
62840.0000   -5.56092
62880.0000   -6.06685
62920.0000   -6.15722
62960.0000   -4.92042
63000.0000   -6.30130
63040.0000   -7.05250
63080.0000   -5.85005
63120.0000   -5.74444
63160.0000   -6.31637
63200.0000   -5.81539
63240.0000   -5.91225
63280.0000   -6.31199
63320.0000   -6.45192
63360.0000   -6.76185
63400.0000   -6.34306
63440.0000   -6.74121
63480.0000   -6.33382
63520.0000   -6.67364
63560.0000   -6.47297
63600.0000   -6.77047
63640.0000   -6.44149
63680.0000   -7.02689
63720.0000   -6.70983
63760.0000   -7.42679
63800.0000   -5.80297
63840.0000   -6.53549
63880.0000   -6.34773
63920.0000   -7.13537
63960.0000   -6.89392
64000.0000   -5.56181
64040.0000   -5.60333
64080.0000   -5.84630
64120.0000   -6.24701
64160.0000   -5.87259
64200.0000   -5.69440
64240.0000   -5.66604
64280.0000   -5.07463
64320.0000   -5.97840
64360.0000   -5.63316
64400.0000   -5.62687
64440.0000   -5.02568
64480.0000   -5.53123
64520.0000   -5.42994
64560.0000   -5.49460
64600.0000   -6.16169
64640.0000   -7.24537
64680.0000   -6.51570
64720.0000   -6.12736
64760.0000   -5.28995
64800.0000   -6.10406
64840.0000   -5.70022
64880.0000   -5.33795
64920.0000   -5.27645
64960.0000   -5.58124
65000.0000   -5.44394
65040.0000   -5.79943
65080.0000   -4.26177
65120.0000   -4.80824
65160.0000   -5.46108
65200.0000   -6.16534
65240.0000   -5.73828
65280.0000   -5.45535
65320.0000   -5.81699
65360.0000   -6.31250
65400.0000   -6.85589
65440.0000   -6.15619
65480.0000   -6.62937
65520.0000   -5.18184
65560.0000   -5.82990
65600.0000   -6.07770
65640.0000   -5.00274
65680.0000   -4.71887
65720.0000   -5.27575
65760.0000   -4.73110
65800.0000   -3.94974
65840.0000   -5.31022
65880.0000   -5.15590
65920.0000   -6.41816
65960.0000   -5.41709
66000.0000   -5.76848
66040.0000   -5.07815
66080.0000   -5.20407
66120.0000   -4.91222
66160.0000   -5.61070
66200.0000   -4.88691
66240.0000   -5.04705
66280.0000   -5.39284
66320.0000   -5.57848
66360.0000   -5.29321
66400.0000   -4.97837
66440.0000   -5.73066
66480.0000   -6.65463
66520.0000   -6.28004
66560.0000   -5.89917
66600.0000   -5.84840
66640.0000   -6.10995
66680.0000   -5.87361
66720.0000   -6.13083
66760.0000   -5.42292
66800.0000   -6.56534
66840.0000   -7.04219
66880.0000   -7.00318
66920.0000   -6.46610
66960.0000   -5.46222
67000.0000   -5.37940
67040.0000   -5.59810
67080.0000   -4.36435
67120.0000   -4.87998
67160.0000   -5.10636
67200.0000   -5.64125
67240.0000   -4.78722
67280.0000   -5.09052
67320.0000   -4.89581
67360.0000   -5.19346
67400.0000   -5.14517
67440.0000   -5.76949
67480.0000   -5.12067
67520.0000   -5.61619
67560.0000   -5.28857
67600.0000   -5.38785
67640.0000   -5.74108
67680.0000   -5.40057
67720.0000   -4.84920
67760.0000   -5.77094
67800.0000   -5.00402
67840.0000   -5.05932
67880.0000   -6.40501
67920.0000   -4.29925
67960.0000   -4.97699
68000.0000   -6.36273
68040.0000   -6.29774
68080.0000   -6.20873
68120.0000   -6.20005
68160.0000   -6.66783
68200.0000   -5.80617
68240.0000   -5.79176
68280.0000   -5.59853
68320.0000   -5.51400
68360.0000   -6.50194
68400.0000   -5.77076
68440.0000   -6.07273
68480.0000   -6.07849
68520.0000   -6.68538
68560.0000   -6.04578
68600.0000   -6.04218
68640.0000   -6.47924
68680.0000   -5.61614
68720.0000   -5.38143
68760.0000   -5.75233
68800.0000   -5.57636
68840.0000   -5.57806
68880.0000   -6.26639
68920.0000   -6.41266
68960.0000   -6.54176
69000.0000   -6.73081
69040.0000   -6.52107
69080.0000   -6.33209
69120.0000   -6.59722
69160.0000   -6.67719
69200.0000   -6.38852
69240.0000   -4.97758
69280.0000   -5.75346
69320.0000   -5.55572
69360.0000   -6.21511
69400.0000   -6.59262
69440.0000   -7.21242
69480.0000   -7.17254
69520.0000   -6.19880
69560.0000   -6.33138
69600.0000   -5.84969
69640.0000   -5.59466
69680.0000   -5.51441
69720.0000   -6.06175
69760.0000   -6.36995
69800.0000   -5.18601
69840.0000   -5.18986
69880.0000   -5.95980
69920.0000   -5.24228
69960.0000   -6.10623
70000.0000   -6.38479
70040.0000   -5.83976
70080.0000   -5.52901
70120.0000   -5.47157
70160.0000   -5.72159
70200.0000   -6.23379
70240.0000   -5.19156
70280.0000   -5.76331
70320.0000   -5.25426
70360.0000   -4.04519
70400.0000   -4.86468
70440.0000   -5.10235
70480.0000   -4.95240
70520.0000   -5.30173
70560.0000   -6.27894
70600.0000   -5.45341
70640.0000   -5.16023
70680.0000   -5.78246
70720.0000   -6.08003
70760.0000   -5.88827
70800.0000   -6.21444
70840.0000   -5.31937
70880.0000   -4.43086
70920.0000   -6.18189
70960.0000   -5.36850
71000.0000   -5.66748
71040.0000   -5.65840
71080.0000   -5.33756
71120.0000   -6.08154
71160.0000   -4.87013
71200.0000   -5.36120
71240.0000   -5.43903
71280.0000   -5.68244
71320.0000   -4.90944
71360.0000   -5.36815
71400.0000   -5.46168
71440.0000   -4.74608
71480.0000   -5.90435
71520.0000   -5.88510
71560.0000   -5.50113
71600.0000   -5.92300
71640.0000   -5.18474
71680.0000   -4.85967
71720.0000   -4.75871
71760.0000   -5.40048
71800.0000   -5.22176
71840.0000   -5.23494
71880.0000   -4.39511
71920.0000   -5.65200
71960.0000   -4.81802
72000.0000   -4.56644
72040.0000   -5.78117
72080.0000   -6.42250
72120.0000   -5.99977
72160.0000   -6.15679
72200.0000   -6.73757
72240.0000   -5.56742
72280.0000   -5.01489
72320.0000   -5.89550
72360.0000   -4.63491
72400.0000   -5.25658
72440.0000   -4.07691
72480.0000   -4.48828
72520.0000   -4.32008
72560.0000   -3.96893
72600.0000   -4.17251
72640.0000   -4.38801
72680.0000   -4.21243
72720.0000   -3.98052
72760.0000   -4.46320
72800.0000   -4.76429
72840.0000   -5.43021
72880.0000   -5.19379
72920.0000   -4.89980
72960.0000   -5.59177
73000.0000   -6.79427
73040.0000   -5.73493
73080.0000   -5.84605
73120.0000   -5.06023
73160.0000   -6.07428
73200.0000   -6.05794
73240.0000   -6.18407
73280.0000   -5.56707
73320.0000   -6.02135
73360.0000   -6.69025
73400.0000   -6.98739
73440.0000   -6.03377
73480.0000   -5.42940
73520.0000   -5.15957
73560.0000   -5.96918
73600.0000   -5.47165
73640.0000   -5.36779
73680.0000   -6.17769
73720.0000   -6.29222
73760.0000   -5.47769
73800.0000   -5.56854
73840.0000   -5.46801
73880.0000   -6.11010
73920.0000   -5.36362
73960.0000   -5.54534
74000.0000   -5.02535
74040.0000   -5.72828
74080.0000   -4.81961
74120.0000   -5.33885
74160.0000   -5.15188
74200.0000   -5.62596
74240.0000   -5.67966
74280.0000   -4.91142
74320.0000   -5.35498
74360.0000   -5.78904
74400.0000   -5.48145
74440.0000   -5.15959
74480.0000   -5.80653
74520.0000   -6.01668
74560.0000   -5.21995
74600.0000   -5.42316
74640.0000   -5.52972
74680.0000   -5.79884
74720.0000   -5.59794
74760.0000   -6.29443
74800.0000   -5.98064
74840.0000   -5.90566
74880.0000   -5.76676
74920.0000   -4.45585
74960.0000   -4.86969
75000.0000   -4.67478
75040.0000   -4.85905
75080.0000   -5.60697
75120.0000   -5.83709
75160.0000   -5.70721
75200.0000   -6.33004
75240.0000   -6.93452
75280.0000   -6.03778
75320.0000   -6.12172
75360.0000   -6.51709
75400.0000   -6.46064
75440.0000   -5.91419
75480.0000   -5.57773
75520.0000   -5.37641
75560.0000   -5.57186
75600.0000   -5.01152
75640.0000   -6.09165
75680.0000   -6.01944
75720.0000   -4.63388
75760.0000   -5.70057
75800.0000   -5.11053
75840.0000   -5.81754
75880.0000   -6.14058
75920.0000   -5.98121
75960.0000   -5.79334
76000.0000   -6.21946
76040.0000   -5.56819
76080.0000   -6.17039
76120.0000   -6.16213
76160.0000   -7.06571
76200.0000   -5.59132
76240.0000   -5.74183
76280.0000   -5.75130
76320.0000   -5.77317
76360.0000   -5.19372
76400.0000   -5.93545
76440.0000   -5.67593
76480.0000   -5.54199
76520.0000   -5.91198
76560.0000   -5.29488
76600.0000   -6.29660
76640.0000   -5.16282
76680.0000   -5.68647
76720.0000   -5.11198
76760.0000   -5.57612
76800.0000   -4.78251
76840.0000   -5.42206
76880.0000   -6.10826
76920.0000   -6.61512
76960.0000   -5.37984
77000.0000   -5.26544
77040.0000   -5.20567
77080.0000   -5.48919
77120.0000   -5.76647
77160.0000   -5.84738
77200.0000   -5.71219
77240.0000   -5.80246
77280.0000   -6.63596
77320.0000   -6.29223
77360.0000   -5.14651
77400.0000   -5.61928
77440.0000   -5.23209
77480.0000   -5.18338
77520.0000   -5.51043
77560.0000   -5.90453
77600.0000   -6.24401
77640.0000   -4.86669
77680.0000   -5.46195
77720.0000   -4.97422
77760.0000   -5.95024
77800.0000   -5.80820
77840.0000   -5.27417
77880.0000   -4.97257
77920.0000   -5.86611
77960.0000   -5.87707
78000.0000   -5.05276
78040.0000   -5.53516
78080.0000   -4.69806
78120.0000   -5.40512
78160.0000   -5.47136
78200.0000   -5.78369
78240.0000   -5.77769
78280.0000   -4.51124
78320.0000   -5.60947
78360.0000   -5.50300
78400.0000   -5.31641
78440.0000   -5.70576
78480.0000   -5.14306
78520.0000   -6.74728
78560.0000   -6.05165
78600.0000   -6.45095
78640.0000   -5.66006
78680.0000   -5.40844
78720.0000   -4.67620
78760.0000   -4.53873
78800.0000   -4.96220
78840.0000   -4.59127
78880.0000   -4.89123
78920.0000   -5.00995
78960.0000   -4.82258
79000.0000   -5.89794
79040.0000   -6.01537
79080.0000   -5.91944
79120.0000   -5.67141
79160.0000   -5.43108
79200.0000   -5.74885
79240.0000   -6.32321
79280.0000   -6.10326
79320.0000   -5.71780
79360.0000   -5.99521
79400.0000   -6.10734
79440.0000   -5.62413
79480.0000   -6.10258
79520.0000   -4.98844
79560.0000   -5.90796
79600.0000   -5.06260
79640.0000   -4.57515
79680.0000   -6.38744
79720.0000   -6.11307
79760.0000   -6.04347
79800.0000   -5.61831
79840.0000   -5.71209
79880.0000   -5.52787
79920.0000   -4.74180
79960.0000   -5.76631
80000.0000   -5.49701
80040.0000   -5.75547
80080.0000   -6.37919
80120.0000   -5.45946
80160.0000   -5.83470
80200.0000   -5.65087
80240.0000   -5.35939
80280.0000   -5.83184
80320.0000   -5.64276
80360.0000   -6.10546
80400.0000   -6.52057
80440.0000   -6.71348
80480.0000   -6.16433
80520.0000   -6.03694
80560.0000   -5.40125
80600.0000   -5.01358
80640.0000   -6.62451
80680.0000   -5.85650
80720.0000   -5.76009
80760.0000   -5.01683
80800.0000   -5.81994
80840.0000   -6.37739
80880.0000   -6.80128
80920.0000   -5.99992
80960.0000   -6.33819
81000.0000   -6.14347
81040.0000   -6.01761
81080.0000   -6.18191
81120.0000   -6.00647
81160.0000   -5.50429
81200.0000   -5.62514
81240.0000   -5.32900
81280.0000   -5.80331
81320.0000   -6.02801
81360.0000   -5.45921
81400.0000   -5.67976
81440.0000   -5.50472
81480.0000   -6.11898
81520.0000   -5.80620
81560.0000   -5.52061
81600.0000   -6.11321
81640.0000   -5.81419
81680.0000   -5.54152
81720.0000   -5.61223
81760.0000   -5.85921
81800.0000   -5.46175
81840.0000   -6.15651
81880.0000   -5.74535
81920.0000   -5.45453
81960.0000   -5.53469
82000.0000   -4.72897
82040.0000   -5.86917
82080.0000   -5.34387
82120.0000   -6.18075
82160.0000   -5.88697
82200.0000   -5.14137
82240.0000   -5.92401
82280.0000   -5.51731
82320.0000   -6.33494
82360.0000   -6.99098
82400.0000   -6.57020
82440.0000   -5.78013
82480.0000   -5.93307
82520.0000   -5.92874
82560.0000   -5.56414
82600.0000   -6.16284
82640.0000   -5.88482
82680.0000   -5.41461
82720.0000   -5.65721
82760.0000   -5.12978
82800.0000   -5.74476
82840.0000   -5.29163
82880.0000   -5.53412
82920.0000   -5.81279
82960.0000   -6.00102
83000.0000   -4.85615
83040.0000   -4.63433
83080.0000   -5.55548
83120.0000   -5.39002
83160.0000   -5.56404
83200.0000   -5.30407
83240.0000   -5.98158
83280.0000   -4.54403
83320.0000   -6.26573
83360.0000   -5.34410
83400.0000   -6.72516
83440.0000   -5.62991
83480.0000   -5.06347
83520.0000   -5.94857
83560.0000   -6.76004
83600.0000   -5.85863
83640.0000   -5.52762
83680.0000   -5.93124
83720.0000   -6.15701
83760.0000   -6.01598
83800.0000   -5.30909
83840.0000   -6.02649
83880.0000   -6.88024
83920.0000   -5.98808
83960.0000   -6.22008
84000.0000   -5.88408
84040.0000   -5.74368
84080.0000   -5.99473
84120.0000   -5.51143
84160.0000   -5.86132
84200.0000   -6.47531
84240.0000   -5.94145
84280.0000   -5.76991
84320.0000   -6.30677
84360.0000   -5.89203
84400.0000   -6.36374
84440.0000   -6.26055
84480.0000   -5.97313
84520.0000   -6.04900
84560.0000   -6.05181
84600.0000   -5.92158
84640.0000   -5.74852
84680.0000   -5.91692
84720.0000   -6.03200
84760.0000   -5.67438
84800.0000   -6.31022
84840.0000   -6.09537
84880.0000   -5.33771
84920.0000   -5.20211
84960.0000   -5.63761
85000.0000   -6.01680
85040.0000   -5.26809
85080.0000   -5.83827
85120.0000   -5.98344
85160.0000   -5.21264
85200.0000   -5.64382
85240.0000   -4.85981
85280.0000   -5.42554
85320.0000   -6.27244
85360.0000   -5.81911
85400.0000   -5.92557
85440.0000   -6.03618
85480.0000   -5.76329
85520.0000   -5.34896
85560.0000   -5.22731
85600.0000   -4.72085
85640.0000   -5.51036
85680.0000   -5.00427
85720.0000   -6.12612
85760.0000   -5.53190
85800.0000   -5.78809
85840.0000   -5.75713
85880.0000   -6.16292
85920.0000   -6.04327
85960.0000   -5.33030
86000.0000   -6.26423
86040.0000   -6.00767
86080.0000   -6.99206
86120.0000   -5.87333
86160.0000   -6.11164
86200.0000   -4.81035
86240.0000   -4.49965
86280.0000   -5.78556
86320.0000   -5.60830
86360.0000   -4.83057
86400.0000   -5.46999
86440.0000   -5.48270
86480.0000   -6.73156
86520.0000   -7.18818
86560.0000   -5.41736
86600.0000   -6.00771
86640.0000   -6.38532
86680.0000   -5.74737
86720.0000   -5.71323
86760.0000   -5.78961
86800.0000   -5.60655
86840.0000   -4.77834
86880.0000   -5.62360
86920.0000   -6.09722
86960.0000   -5.98134
87000.0000   -5.52545
87040.0000   -5.58202
87080.0000   -5.89575
87120.0000   -5.51486
87160.0000   -4.56531
87200.0000   -5.27329
87240.0000   -5.25946
87280.0000   -5.32322
87320.0000   -3.53640
87360.0000   -4.06485
87400.0000   -4.72650
87440.0000   -4.80659
87480.0000   -4.94432
87520.0000   -4.78615
87560.0000   -5.42569
87600.0000   -6.12300
87640.0000   -5.33231
87680.0000   -6.44105
87720.0000   -6.58783
87760.0000   -5.77278
87800.0000   -5.68996
87840.0000   -6.13069
87880.0000   -6.09533
87920.0000   -5.68894
87960.0000   -5.03163
88000.0000   -5.35373
88040.0000   -5.91609
88080.0000   -6.32501
88120.0000   -5.61832
88160.0000   -6.21527
88200.0000   -5.89453
88240.0000   -5.80325
88280.0000   -6.34154
88320.0000   -5.84899
88360.0000   -4.82656
88400.0000   -5.75368
88440.0000   -5.66117
88480.0000   -5.42585
88520.0000   -5.79773
88560.0000   -5.73605
88600.0000   -5.00147
88640.0000   -5.32136
88680.0000   -5.12294
88720.0000   -5.35174
88760.0000   -4.92699
88800.0000   -6.03199
88840.0000   -5.76062
88880.0000   -5.12065
88920.0000   -5.24600
88960.0000   -5.36884
89000.0000   -6.57038
89040.0000   -5.74412
89080.0000   -5.68838
89120.0000   -5.54261
89160.0000   -5.40011
89200.0000   -5.70235
89240.0000   -5.69773
89280.0000   -4.88510
89320.0000   -4.51425
89360.0000   -5.36954
89400.0000   -5.10640
89440.0000   -5.35037
89480.0000   -6.93416
89520.0000   -5.77041
89560.0000   -5.80143
89600.0000   -5.63362
89640.0000   -5.24889
89680.0000   -4.98513
89720.0000   -5.97118
89760.0000   -5.65892
89800.0000   -5.09305
89840.0000   -5.34197
89880.0000   -5.40734
89920.0000   -5.19295
89960.0000   -5.40886
90000.0000   -5.27758
90040.0000   -5.63304
90080.0000   -6.08631
90120.0000   -5.28483
90160.0000   -7.04419
90200.0000   -6.26658
90240.0000   -5.92294
90280.0000   -5.75913
90320.0000   -6.14045
90360.0000   -6.17307
90400.0000   -5.97499
90440.0000   -4.73686
90480.0000   -5.95519
90520.0000   -4.81793
90560.0000   -5.74740
90600.0000   -5.74732
90640.0000   -5.23459
90680.0000   -5.20390
90720.0000   -4.74834
90760.0000   -4.87908
90800.0000   -5.55082
90840.0000   -5.78041
90880.0000   -6.31797
90920.0000   -5.56500
90960.0000   -5.19919
91000.0000   -5.46691
91040.0000   -4.73857
91080.0000   -5.93344
91120.0000   -4.97686
91160.0000   -6.07244
91200.0000   -6.32118
91240.0000   -5.19454
91280.0000   -6.04794
91320.0000   -5.95502
91360.0000   -5.98002
91400.0000   -5.29263
91440.0000   -6.32750
91480.0000   -5.51099
91520.0000   -5.72756
91560.0000   -4.75829
91600.0000   -4.58907
91640.0000   -5.63527
91680.0000   -5.10246
91720.0000   -5.47940
91760.0000   -5.04159
91800.0000   -5.64672
91840.0000   -5.55050
91880.0000   -6.08587
91920.0000   -5.47801
91960.0000   -6.35474
92000.0000   -5.62303
92040.0000   -6.29655
92080.0000   -6.19432
92120.0000   -6.78047
92160.0000   -6.50906
92200.0000   -6.33770
92240.0000   -6.49245
92280.0000   -5.52329
92320.0000   -6.80452
92360.0000   -7.31394
92400.0000   -6.26294
92440.0000   -7.07349
92480.0000   -6.55553
92520.0000   -6.20601
92560.0000   -6.17459
92600.0000   -6.14456
92640.0000   -6.29113
92680.0000   -7.12523
92720.0000   -5.57453
92760.0000   -5.48822
92800.0000   -6.86355
92840.0000   -6.50765
92880.0000   -6.08389
92920.0000   -6.19483
92960.0000   -5.15607
93000.0000   -6.75101
93040.0000   -6.31285
93080.0000   -6.08848
93120.0000   -6.41951
93160.0000   -6.39493
93200.0000   -7.16850
93240.0000   -5.53373
93280.0000   -6.64918
93320.0000   -6.14785
93360.0000   -6.09461
93400.0000   -6.00036
93440.0000   -5.07580
93480.0000   -6.24867
93520.0000   -5.17445
93560.0000   -6.91041
93600.0000   -6.10258
93640.0000   -6.44774
93680.0000   -5.76111
93720.0000   -6.65512
93760.0000   -5.80347
93800.0000   -6.89745
93840.0000   -6.93121
93880.0000   -6.33954
93920.0000   -6.37305
93960.0000   -6.99843
94000.0000   -6.68847
94040.0000   -6.34966
94080.0000   -6.39974
94120.0000   -6.46417
94160.0000   -6.74519
94200.0000   -6.77736
94240.0000   -5.57239
94280.0000   -5.84787
94320.0000   -6.48378
94360.0000   -5.92315
94400.0000   -5.72181
94440.0000   -5.62497
94480.0000   -5.80722
94520.0000   -6.80876
94560.0000   -6.03001
94600.0000   -6.92179
94640.0000   -6.51468
94680.0000   -6.28757
94720.0000   -5.80113
94760.0000   -5.69750
94800.0000   -4.93968
94840.0000   -4.70805
94880.0000   -5.41357
94920.0000   -5.74573
94960.0000   -5.76810
95000.0000   -5.08861
95040.0000   -6.31640
95080.0000   -5.32300
95120.0000   -5.36928
95160.0000   -5.69639
95200.0000   -6.45093
95240.0000   -5.53921
95280.0000   -6.57809
95320.0000   -5.69546
95360.0000   -5.81178
95400.0000   -5.07570
95440.0000   -6.00195
95480.0000   -5.63915
95520.0000   -5.18937
95560.0000   -5.39993
95600.0000   -5.92011
95640.0000   -4.69856
95680.0000   -6.02033
95720.0000   -5.85177
95760.0000   -4.90965
95800.0000   -5.36807
95840.0000   -5.67827
95880.0000   -5.64577
95920.0000   -5.85365
95960.0000   -6.50504
96000.0000   -6.75514
96040.0000   -5.92206
96080.0000   -6.23840
96120.0000   -5.68867
96160.0000   -5.66802
96200.0000   -5.03413
96240.0000   -5.47288
96280.0000   -5.54925
96320.0000   -5.44044
96360.0000   -5.33202
96400.0000   -4.68563
96440.0000   -5.29796
96480.0000   -4.92295
96520.0000   -4.65064
96560.0000   -5.51025
96600.0000   -5.20314
96640.0000   -5.54685
96680.0000   -6.83095
96720.0000   -6.49275
96760.0000   -5.83485
96800.0000   -6.35666
96840.0000   -6.65493
96880.0000   -5.40928
96920.0000   -7.40883
96960.0000   -5.67635
97000.0000   -6.24929
97040.0000   -5.69214
97080.0000   -5.10359
97120.0000   -5.02656
97160.0000   -5.96661
97200.0000   -6.42599
97240.0000   -6.23862
97280.0000   -5.81574
97320.0000   -5.82582
97360.0000   -6.35373
97400.0000   -6.44723
97440.0000   -6.13662
97480.0000   -5.95376
97520.0000   -6.21277
97560.0000   -6.23764
97600.0000   -5.52059
97640.0000   -5.77826
97680.0000   -5.16232
97720.0000   -5.83813
97760.0000   -6.45908
97800.0000   -4.97153
97840.0000   -6.06342
97880.0000   -5.90973
97920.0000   -5.63934
97960.0000   -5.54824
98000.0000   -5.33278
98040.0000   -6.01355
98080.0000   -6.26087
98120.0000   -6.27041
98160.0000   -5.43184
98200.0000   -5.89831
98240.0000   -5.05276
98280.0000   -4.67229
98320.0000   -5.06443
98360.0000   -5.51106
98400.0000   -5.48133
98440.0000   -5.58204
98480.0000   -5.92857
98520.0000   -5.57580
98560.0000   -5.61200
98600.0000   -5.97353
98640.0000   -5.87673
98680.0000   -5.91910
98720.0000   -5.59021
98760.0000   -5.61736
98800.0000   -5.18396
98840.0000   -5.19005
98880.0000   -5.96102
98920.0000   -5.31247
98960.0000   -5.73504
99000.0000   -5.45420
99040.0000   -5.14483
99080.0000   -4.70597
99120.0000   -5.50378
99160.0000   -5.20177
99200.0000   -6.03123
99240.0000   -5.13486
99280.0000   -4.46065
99320.0000   -4.85389
99360.0000   -4.71126
99400.0000   -4.47458
99440.0000   -5.24439
99480.0000   -5.46732
99520.0000   -5.39998
99560.0000   -5.13783
99600.0000   -5.83153
99640.0000   -5.17653
99680.0000   -4.44154
99720.0000   -5.62303
99760.0000   -5.80371
99800.0000   -6.08407
99840.0000   -5.49750
99880.0000   -5.87709
99920.0000   -4.89128
99960.0000   -5.80797
100000.0000   -5.91377
100040.0000   -5.72378
100080.0000   -6.30124
100120.0000   -5.61385
100160.0000   -4.97161
100200.0000   -5.96059
100240.0000   -6.32741
100280.0000   -5.56771
100320.0000   -6.20648
100360.0000   -6.34414
100400.0000   -5.56687
100440.0000   -5.09459
100480.0000   -5.60685
100520.0000   -5.61458
100560.0000   -6.19388
100600.0000   -5.60801
100640.0000   -5.33858
100680.0000   -5.59854
100720.0000   -5.74039
100760.0000   -5.42828
100800.0000   -5.16864
100840.0000   -5.27603
100880.0000   -5.49813
100920.0000   -6.77844
100960.0000   -6.02691
101000.0000   -6.33433
101040.0000   -5.56095
101080.0000   -6.02356
101120.0000   -5.69819
101160.0000   -5.90222
101200.0000   -5.55501
101240.0000   -6.23326
101280.0000   -6.21619
101320.0000   -5.56950
101360.0000   -5.13234
101400.0000   -6.29717
101440.0000   -5.74399
101480.0000   -6.25504
101520.0000   -5.72113
101560.0000   -5.82401
101600.0000   -5.52459
101640.0000   -4.70009
101680.0000   -5.32004
101720.0000   -5.73084
101760.0000   -5.53787
101800.0000   -4.91258
101840.0000   -4.85944
101880.0000   -4.61792
101920.0000   -5.24572
101960.0000   -5.29866
102000.0000   -6.27369
102040.0000   -5.56414
102080.0000   -5.46167
102120.0000   -5.43655
102160.0000   -4.98743
102200.0000   -4.93959
102240.0000   -5.54487
102280.0000   -5.90054
102320.0000   -5.69501
102360.0000   -4.72669
102400.0000   -5.32465
102440.0000   -5.45308
102480.0000   -5.81642
102520.0000   -5.05185
102560.0000   -4.75061
102600.0000   -4.52833
102640.0000   -6.72090
102680.0000   -5.80433
102720.0000   -5.91352
102760.0000   -5.71687
102800.0000   -6.18813
102840.0000   -5.85075
102880.0000   -5.30076
102920.0000   -5.02724
102960.0000   -6.14996
103000.0000   -5.64471
103040.0000   -5.07729
103080.0000   -4.79561
103120.0000   -5.41193
103160.0000   -5.59776
103200.0000   -6.37514
103240.0000   -5.51647
103280.0000   -5.38004
103320.0000   -6.32372
103360.0000   -5.82791
103400.0000   -6.58192
103440.0000   -5.61305
103480.0000   -6.08262
103520.0000   -6.69173
103560.0000   -5.92544
103600.0000   -5.44427
103640.0000   -5.52955
103680.0000   -5.99442
103720.0000   -5.78136
103760.0000   -5.75988
103800.0000   -4.99251
103840.0000   -5.10927
103880.0000   -5.23122
103920.0000   -5.79168
103960.0000   -5.86427
104000.0000   -4.64324
104040.0000   -5.64303
104080.0000   -5.73942
104120.0000   -5.63179
104160.0000   -5.90099
104200.0000   -5.08211
104240.0000   -6.40727
104280.0000   -5.47124
104320.0000   -5.52119
104360.0000   -7.28949
104400.0000   -5.13683
104440.0000   -5.76199
104480.0000   -5.82855
104520.0000   -5.88631
104560.0000   -4.81470
104600.0000   -5.79707
104640.0000   -4.97937
104680.0000   -5.89215
104720.0000   -5.95806
104760.0000   -5.00114
104800.0000   -5.36433
104840.0000   -6.05912
104880.0000   -5.66766
104920.0000   -5.61244
104960.0000   -5.71963
105000.0000   -4.92556
105040.0000   -5.35588
105080.0000   -5.17144
105120.0000   -5.56717
105160.0000   -5.46815
105200.0000   -5.65649
105240.0000   -4.06557
105280.0000   -5.89774
105320.0000   -5.12194
105360.0000   -4.42496
105400.0000   -4.95459
105440.0000   -5.01305
105480.0000   -3.62339
105520.0000   -5.24118
105560.0000   -5.60945
105600.0000   -5.07517
105640.0000   -5.01159
105680.0000   -5.09770
105720.0000   -5.31598
105760.0000   -4.98360
105800.0000   -5.57539
105840.0000   -5.27861
105880.0000   -5.63519
105920.0000   -4.96606
105960.0000   -5.29016
106000.0000   -5.07031
106040.0000   -4.59593
106080.0000   -6.36982
106120.0000   -5.66995
106160.0000   -5.31153
106200.0000   -4.70506
106240.0000   -5.33926
106280.0000   -4.91725
106320.0000   -5.43542
106360.0000   -6.15536
106400.0000   -4.98878
106440.0000   -5.74452
106480.0000   -5.05025
106520.0000   -5.67730
106560.0000   -5.11023
106600.0000   -4.96334
106640.0000   -5.41173
106680.0000   -5.30869
106720.0000   -4.74032
106760.0000   -4.59718
106800.0000   -5.71747
106840.0000   -6.13663
106880.0000   -5.35527
106920.0000   -4.69671
106960.0000   -5.26801
107000.0000   -5.20696
107040.0000   -5.88300
107080.0000   -5.53007
107120.0000   -5.44436
107160.0000   -5.05576
107200.0000   -4.22469
107240.0000   -5.23364
107280.0000   -5.76687
107320.0000   -5.79959
107360.0000   -4.78390
107400.0000   -5.18958
107440.0000   -5.19488
107480.0000   -5.39309
107520.0000   -5.76461
107560.0000   -6.13252
107600.0000   -5.04220
107640.0000   -4.66308
107680.0000   -4.56213
107720.0000   -5.29234
107760.0000   -4.86120
107800.0000   -5.07234
107840.0000   -4.42393
107880.0000   -4.36487
107920.0000   -5.86411
107960.0000   -5.89821
108000.0000   -5.15178
108040.0000   -5.44324
108080.0000   -5.06933
108120.0000   -5.09902
108160.0000   -4.60766
108200.0000   -4.89565
108240.0000   -4.57717
108280.0000   -4.67374
108320.0000   -4.90737
108360.0000   -4.93342
108400.0000   -4.91562
108440.0000   -5.75372
108480.0000   -5.97650
108520.0000   -6.19394
108560.0000   -5.54542
108600.0000   -5.97246
108640.0000   -5.62804
108680.0000   -5.53217
108720.0000   -6.40902
108760.0000   -5.98419
108800.0000   -6.15166
108840.0000   -7.50564
108880.0000   -5.78102
108920.0000   -5.51833
108960.0000   -5.59726
109000.0000   -5.14702
109040.0000   -5.58939
109080.0000   -5.46517
109120.0000   -5.27325
109160.0000   -5.98198
109200.0000   -5.92548
109240.0000   -5.25925
109280.0000   -5.87899
109320.0000   -5.32689
109360.0000   -6.78785
109400.0000   -5.72388
109440.0000   -5.72108
109480.0000   -6.52834
109520.0000   -6.23470
109560.0000   -5.50369
109600.0000   -5.93008
109640.0000   -5.28730
109680.0000   -6.19676
109720.0000   -5.77648
109760.0000   -4.90743
109800.0000   -5.36797
109840.0000   -4.71066
109880.0000   -4.77594
109920.0000   -5.32316
109960.0000   -5.69772
110000.0000   -5.15142
110040.0000   -5.06707
110080.0000   -5.57754
110120.0000   -5.73828
110160.0000   -5.77458
110200.0000   -5.57147
110240.0000   -5.39598
110280.0000   -5.61266
110320.0000   -5.93099
110360.0000   -5.43122
110400.0000   -5.95791
110440.0000   -6.25967
110480.0000   -5.49965
110520.0000   -5.91064
110560.0000   -6.30808
110600.0000   -5.84281
110640.0000   -6.49513
110680.0000   -5.73538
110720.0000   -5.89100
110760.0000   -5.89451
110800.0000   -6.51096
110840.0000   -5.62114
110880.0000   -6.38385
110920.0000   -6.13644
110960.0000   -5.61453
111000.0000   -6.23249
111040.0000   -6.77194
111080.0000   -5.42942
111120.0000   -5.90284
111160.0000   -5.74405
111200.0000   -5.79285
111240.0000   -5.68373
111280.0000   -5.61814
111320.0000   -5.73528
111360.0000   -6.60789
111400.0000   -5.58607
111440.0000   -4.25386
111480.0000   -4.79166
111520.0000   -4.13454
111560.0000   -3.70150
111600.0000   -3.98606
111640.0000   -3.93928
111680.0000   -4.47717
111720.0000   -3.79476
111760.0000   -4.69040
111800.0000   -4.04909
111840.0000   -3.76600
111880.0000   -4.56005
111920.0000   -3.47248
111960.0000   -3.91613
112000.0000   -2.73758
112040.0000   -2.80713
112080.0000   -3.32530
112120.0000   -3.32289
112160.0000   -2.62289
112200.0000   -2.40192
112240.0000   -3.24198
112280.0000   -3.42800
112320.0000   -3.14830
112360.0000   -2.88609
112400.0000   -3.48546
112440.0000   -2.69039
112480.0000   -3.21095
112520.0000   -2.84596
112560.0000   -3.71661
112600.0000   -1.89616
112640.0000   -2.17575
112680.0000   -3.46653
112720.0000   -5.37098
112760.0000   -4.58556
112800.0000   -3.28715
112840.0000   -2.59204
112880.0000   -3.29254
112920.0000   -3.55871
112960.0000   -3.10033
113000.0000   -4.28132
113040.0000   -4.47915
113080.0000   -4.35833
113120.0000   -3.50698
113160.0000   -3.83138
113200.0000   -4.47363
113240.0000   -3.84363
113280.0000   -3.41791
113320.0000   -2.40621
113360.0000   -0.75506
113400.0000   -1.30521
113440.0000   -1.06955
113480.0000   -1.58505
113520.0000   -2.06065
113560.0000   -2.53324
113600.0000   -2.84871
113640.0000   -3.31675
113680.0000   -3.78139
113720.0000   -2.98512
113760.0000   -2.81592
113800.0000   -2.60282
113840.0000   -4.21145
113880.0000   -2.33648
113920.0000   -3.32205
113960.0000   -3.64732
114000.0000   -3.07999
114040.0000   -3.03261
114080.0000   -1.75430
114120.0000   -2.32802
114160.0000   -2.27311
114200.0000   -3.26526
114240.0000   -3.29400
114280.0000   -2.61972
114320.0000   -2.97283
114360.0000   -2.46298
114400.0000   -3.65226
114440.0000   -3.16102
114480.0000   -3.04117
114520.0000   -3.86723
114560.0000   -2.97308
114600.0000   -3.08173
114640.0000   -4.10830
114680.0000   -4.11096
114720.0000   -3.42637
114760.0000   -3.06218
114800.0000   -2.49181
114840.0000   -2.98630
114880.0000   -3.99174
114920.0000   -3.87354
114960.0000   -4.36511
115000.0000   -3.84902
115040.0000   -4.13358
115080.0000   -3.34521
115120.0000   -2.68109
115160.0000   -2.28550
115200.0000   -2.24039
115240.0000   -2.32911
115280.0000   -2.38026
115320.0000   -1.42429
115360.0000   -2.46984
115400.0000   -1.06422
115440.0000   -1.41019
115480.0000   -1.74656
115520.0000   -2.35215
115560.0000   -2.70649
115600.0000   -3.35591
115640.0000   -0.99234
115680.0000   -2.33979
115720.0000   -1.90153
115760.0000   -2.46264
115800.0000   -2.05322
115840.0000   -1.22522
115880.0000   -1.12293
115920.0000   -0.33079
115960.0000   -0.80667
116000.0000   -1.23582
116040.0000   -1.51807
116080.0000   -1.52824
116120.0000   -1.94774
116160.0000   -1.85851
116200.0000   -0.51387
116240.0000   -1.25601
116280.0000   -1.21482
116320.0000   -0.92770
116360.0000   -1.81828
116400.0000   -1.60831
116440.0000   -1.50478
116480.0000   -1.10502
116520.0000   -1.30761
116560.0000   -0.91597
116600.0000   -0.93299
116640.0000   -1.42842
116680.0000   -2.04580
116720.0000   -1.86806
116760.0000   -1.48802
116800.0000   -1.05467
116840.0000   -1.40119
116880.0000   -1.88695
116920.0000   -1.16741
116960.0000   -1.34434
117000.0000   -1.83532
117040.0000   -3.52913
117080.0000   -2.82269
117120.0000   -1.90219
117160.0000   -0.93344
117200.0000   -2.00120
117240.0000   -1.80034
117280.0000   -1.69364
117320.0000   -2.39705
117360.0000   -2.36469
117400.0000   -1.99280
117440.0000   -2.89303
117480.0000   -1.76069
117520.0000   -0.72043
117560.0000   -0.49236
117600.0000   -1.75568
117640.0000   -2.28895
117680.0000   -1.20961
117720.0000   -1.95280
117760.0000   -1.86683
117800.0000   -1.79424
117840.0000   -1.50899
117880.0000   -0.54879
117920.0000   -1.49141
117960.0000   -1.85466
118000.0000   -2.31363
118040.0000   -1.92993
118080.0000   -0.89440
118120.0000   -1.63441
118160.0000   -1.74219
118200.0000   -1.10785
118240.0000   -1.07356
118280.0000   -0.50333
118320.0000   -1.79223
118360.0000   -2.68998
118400.0000   -2.34945
118440.0000   -1.51631
118480.0000   -0.76369
118520.0000   -1.13324
118560.0000   -2.10171
118600.0000   -2.22740
118640.0000   -2.22364
118680.0000   -2.51759
118720.0000   -2.64812
118760.0000   -2.36309
118800.0000   -2.83748
118840.0000   -2.32037
118880.0000   -3.06495
118920.0000   -3.01624
118960.0000   -3.34155
119000.0000   -3.08696
119040.0000   -2.76745
119080.0000   -3.31855
119120.0000   -2.12059
119160.0000   -1.99342
119200.0000   -2.71494
119240.0000   -1.67039
119280.0000   -1.43110
119320.0000   -2.30561
119360.0000   -1.48572
119400.0000   -0.79989
119440.0000   -2.71132
119480.0000   -1.84318
119520.0000   -2.28477
119560.0000   -2.88299
119600.0000   -2.38330
119640.0000   -2.91228
119680.0000   -2.29163
119720.0000   -2.61110
119760.0000   -2.30224
119800.0000   -2.17970
119840.0000   -1.58512
119880.0000   -2.74606
119920.0000   -2.70270
119960.0000   -2.86068
120000.0000   -2.70120
120040.0000   -2.45677
120080.0000   -2.86949
120120.0000   -2.00561
120160.0000   -2.71410
120200.0000   -1.73955
120240.0000   -1.89009
120280.0000   -1.47999
120320.0000   -1.96466
120360.0000   -2.10511
120400.0000   -2.21610
120440.0000   -1.94729
120480.0000   -3.45563
120520.0000   -2.87839
120560.0000   -2.48381
120600.0000   -2.61650
120640.0000   -2.69437
120680.0000   -3.20222
120720.0000   -2.40802
120760.0000   -1.64903
120800.0000   -3.30238
120840.0000   -2.09604
120880.0000   -1.27300
120920.0000   -1.60909
120960.0000   -2.08298
121000.0000   -1.89880
121040.0000   -2.12685
121080.0000   -3.26560
121120.0000   -3.37384
121160.0000   -3.33414
121200.0000   -2.41136
121240.0000   -2.79625
121280.0000   -2.33960
121320.0000   -1.71709
121360.0000   -2.34231
121400.0000   -3.00754
121440.0000   -2.18759
121480.0000   -2.79500
121520.0000   -2.08163
121560.0000   -1.71649
121600.0000   -1.85411
121640.0000   -2.61041
121680.0000   -1.55399
121720.0000   -1.62266
121760.0000   -2.53150
121800.0000   -1.12946
121840.0000   -0.71954
121880.0000   -0.15422
121920.0000   -0.74644
121960.0000   -1.87456
122000.0000   -0.88061
122040.0000   -1.35818
122080.0000   -1.04807
122120.0000   -1.24140
122160.0000   -1.82129
122200.0000   -1.98547
122240.0000   -1.68633
122280.0000   -1.55218
122320.0000   -1.50721
122360.0000   -1.62306
122400.0000   -1.72517
122440.0000   -2.70873
122480.0000   -2.09449
122520.0000   -2.17049
122560.0000   -0.92091
122600.0000   -2.90903
122640.0000   -2.67910
122680.0000   -2.40225
122720.0000   -1.12695
122760.0000   -2.31569
122800.0000   -2.76929
122840.0000   -1.74328
122880.0000   -2.63376
122920.0000   -1.73994
122960.0000   -1.76498
123000.0000   -2.09574
123040.0000   -1.47785
123080.0000   -1.15026
123120.0000   -1.66753
123160.0000   -2.30080
123200.0000   -1.56596
123240.0000   -2.67557
123280.0000   -2.58095
123320.0000   -3.26346
123360.0000   -2.86480
123400.0000   -2.46321
123440.0000   -2.17315
123480.0000   -2.52285
123520.0000   -2.40913
123560.0000   -1.86148
123600.0000   -1.51632
123640.0000   -3.23117
123680.0000   -2.86517
123720.0000   -3.33284
123760.0000   -3.82213
123800.0000   -2.69552
123840.0000   -2.84940
123880.0000   -2.31665
123920.0000   -2.95686
123960.0000   -2.00892
124000.0000   -1.72788
124040.0000   -1.67250
124080.0000   -2.20771
124120.0000   -1.64998
124160.0000   -2.62796
124200.0000   -1.75869
124240.0000   -1.11269
124280.0000   -1.26522
124320.0000   -1.33625
124360.0000   -1.76544
124400.0000   -2.09710
124440.0000   -2.21093
124480.0000   -2.24846
124520.0000   -2.56827
124560.0000   -1.44793
124600.0000   -2.65726
124640.0000   -2.38469
124680.0000   -2.83720
124720.0000   -2.72285
124760.0000   -2.05473
124800.0000   -2.96460
124840.0000   -3.13716
124880.0000   -2.66887
124920.0000   -2.75801
124960.0000   -2.79745
125000.0000   -2.22830
125040.0000   -2.15318
125080.0000   -2.60435
125120.0000   -2.97250
125160.0000   -2.52314
125200.0000   -2.31494
125240.0000   -1.70094
125280.0000   -2.03507
125320.0000   -3.47198
125360.0000   -3.36955
125400.0000   -4.14438
125440.0000   -3.53857
125480.0000   -2.46902
125520.0000   -2.91669
125560.0000   -3.00580
125600.0000   -3.04450
125640.0000   -2.40126
125680.0000   -2.79228
125720.0000   -3.25589
125760.0000   -2.58860
125800.0000   -2.13227
125840.0000   -1.48209
125880.0000   -2.31862
125920.0000   -2.20359
125960.0000   -1.77013
126000.0000   -1.65941
126040.0000   -2.12923
126080.0000   -2.17523
126120.0000   -2.10754
126160.0000   -2.13221
126200.0000   -2.51281
126240.0000   -1.17834
126280.0000   -1.64406
126320.0000   -2.34233
126360.0000   -1.80265
126400.0000   -2.39646
126440.0000   -1.84717
126480.0000   -2.08811
126520.0000   -1.04998
126560.0000   -2.23631
126600.0000   -0.84645
126640.0000   -0.95439
126680.0000   -1.29047
126720.0000   -2.09325
126760.0000   -2.06458
126800.0000   -1.74105
126840.0000   -1.71061
126880.0000   -1.67922
126920.0000   -2.35024
126960.0000   -2.72678
127000.0000   -2.18703
127040.0000   -2.00837
127080.0000   -2.12211
127120.0000   -1.81480
127160.0000   -1.89986
127200.0000   -1.96897
127240.0000   -2.73904
127280.0000   -3.03450
127320.0000   -2.16615
127360.0000   -2.52255
127400.0000   -2.46305
127440.0000   -2.57575
127480.0000   -2.40415
127520.0000   -1.89341
127560.0000   -2.41153
127600.0000   -1.36415
127640.0000   -2.03197
127680.0000   -3.14574
127720.0000   -2.33163
127760.0000   -1.89843
127800.0000   -2.23220
127840.0000   -1.95063
127880.0000   -1.50819
127920.0000   -1.46170
127960.0000   -1.10158
128000.0000   -1.62844
128040.0000   -0.96500
128080.0000   -1.72068
128120.0000   -2.91178
128160.0000   -2.86488
128200.0000   -1.82816
128240.0000   -1.47627
128280.0000   -2.09973
128320.0000   -2.17442
128360.0000   -2.05199
128400.0000   -1.70707
128440.0000   -2.62457
128480.0000   -1.51968
128520.0000   -3.29969
128560.0000   -2.64874
128600.0000   -2.88768
128640.0000   -1.99428
128680.0000   -1.26289
128720.0000   -1.43508
128760.0000   -2.14353
128800.0000   -2.02437
128840.0000   -1.56078
128880.0000   -1.90031
128920.0000   -2.76450
128960.0000   -2.21019
129000.0000   -3.02425
129040.0000   -2.30448
129080.0000   -2.54641
129120.0000   -2.81007
129160.0000   -2.24565
129200.0000   -2.65814
129240.0000   -2.58789
129280.0000   -2.61275
129320.0000   -3.41707
129360.0000   -3.19371
129400.0000   -3.32829
129440.0000   -2.79476
129480.0000   -2.96368
129520.0000   -2.69284
129560.0000   -2.85830
129600.0000   -1.53936
129640.0000   -2.28012
129680.0000   -2.37398
129720.0000   -2.75033
129760.0000   -3.22348
129800.0000   -4.20545
129840.0000   -3.94170
129880.0000   -3.59347
129920.0000   -3.78995
129960.0000   -4.03794
130000.0000   -4.00963
130040.0000   -4.05318
130080.0000   -4.11640
130120.0000   -4.19021
130160.0000   -4.13850
130200.0000   -5.39781
130240.0000   -4.16890
130280.0000   -4.24340
130320.0000   -3.08068
130360.0000   -3.89703
130400.0000   -4.70744
130440.0000   -4.40891
130480.0000   -3.32572
130520.0000   -3.29507
130560.0000   -4.11982
130600.0000   -4.15469
130640.0000   -4.24232
130680.0000   -3.71667
130720.0000   -5.25828
130760.0000   -3.58856
130800.0000   -3.57118
130840.0000   -2.72781
130880.0000   -2.91505
130920.0000   -3.13734
130960.0000   -2.26151
131000.0000   -2.58808
131040.0000   -2.96228
131080.0000   -3.68560
131120.0000   -3.70228
131160.0000   -3.72329
131200.0000   -4.41000
131240.0000   -2.74394
131280.0000   -3.69926
131320.0000   -3.02526
131360.0000   -3.16242
131400.0000   -4.12826
131440.0000   -3.71035
131480.0000   -2.98441
131520.0000   -2.37050
131560.0000   -2.52860
131600.0000   -3.72946
131640.0000   -2.10321
131680.0000   -2.29064
131720.0000   -2.41001
131760.0000   -2.35625
131800.0000   -2.78637
131840.0000   -1.45519
131880.0000   -2.75867
131920.0000   -2.71700
131960.0000   -3.50286
132000.0000   -2.98907
132040.0000   -3.74967
132080.0000   -3.47789
132120.0000   -3.78967
132160.0000   -2.08023
132200.0000   -2.72179
132240.0000   -2.60241
132280.0000   -3.16802
132320.0000   -3.00537
132360.0000   -3.64221
132400.0000   -3.21040
132440.0000   -3.23566
132480.0000   -1.83944
132520.0000   -3.15422
132560.0000   -1.47538
132600.0000   -2.46736
132640.0000   -2.67939
132680.0000   -3.08011
132720.0000   -3.47735
132760.0000   -3.55579
132800.0000   -2.24345
132840.0000   -3.44253
132880.0000   -4.26548
132920.0000   -4.14112
132960.0000   -3.05613
133000.0000   -3.49231
133040.0000   -3.32164
133080.0000   -3.34410
133120.0000   -3.11754
133160.0000   -2.53551
133200.0000   -3.15042
133240.0000   -2.80653
133280.0000   -3.30210
133320.0000   -3.25726
133360.0000   -3.28179
133400.0000   -4.11003
133440.0000   -3.95095
133480.0000   -3.09069
133520.0000   -3.84528
133560.0000   -3.67935
133600.0000   -3.14902
133640.0000   -3.81162
133680.0000   -3.23441
133720.0000   -3.17301
133760.0000   -2.03713
133800.0000   -2.53383
133840.0000   -2.69683
133880.0000   -2.24144
133920.0000   -1.90433
133960.0000   -2.56860
134000.0000   -2.80610
134040.0000   -3.18597
134080.0000   -3.75631
134120.0000   -3.85856
134160.0000   -4.80452
134200.0000   -4.46773
134240.0000   -4.36810
134280.0000   -3.00342
134320.0000   -4.75235
134360.0000   -3.70259
134400.0000   -3.11289
134440.0000   -2.79307
134480.0000   -3.62657
134520.0000   -2.88753
134560.0000   -3.09442
134600.0000   -3.02044
134640.0000   -3.25558
134680.0000   -3.36900
134720.0000   -3.62989
134760.0000   -3.31201
134800.0000   -1.54224
134840.0000   -1.56704
134880.0000   -2.99035
134920.0000   -2.61364
134960.0000   -3.02744
135000.0000   -2.84653
135040.0000   -3.77869
135080.0000   -3.19538
135120.0000   -2.74504
135160.0000   -3.88891
135200.0000   -3.78999
135240.0000   -3.94212
135280.0000   -3.20799
135320.0000   -3.86318
135360.0000   -3.77931
135400.0000   -4.43632
135440.0000   -4.53942
135480.0000   -3.16255
135520.0000   -3.09856
135560.0000   -2.44005
135600.0000   -3.14380
135640.0000   -3.16929
135680.0000   -3.65465
135720.0000   -4.96297
135760.0000   -4.55265
135800.0000   -4.37200
135840.0000   -4.43410
135880.0000   -3.85140
135920.0000   -3.97455
135960.0000   -2.53711
136000.0000   -2.46474
136040.0000   -3.08317
136080.0000   -3.66045
136120.0000   -3.80324
136160.0000   -2.81770
136200.0000   -3.01530
136240.0000   -2.82412
136280.0000   -3.04619
136320.0000   -3.93033
136360.0000   -5.16395
136400.0000   -4.52105
136440.0000   -3.26512
136480.0000   -3.14117
136520.0000   -3.80651
136560.0000   -3.84482
136600.0000   -3.84057
136640.0000   -3.99279
136680.0000   -3.75388
136720.0000   -4.47882
136760.0000   -3.98482
136800.0000   -3.82527
136840.0000   -4.04011
136880.0000   -3.18413
136920.0000   -2.71761
136960.0000   -4.04870
137000.0000   -2.07875
137040.0000   -3.65386
137080.0000   -3.30323
137120.0000   -3.21622
137160.0000   -2.79459
137200.0000   -4.36364
137240.0000   -3.32538
137280.0000   -3.10741
137320.0000   -2.79724
137360.0000   -2.87722
137400.0000   -3.99183
137440.0000   -3.37919
137480.0000   -3.21541
137520.0000   -2.39843
137560.0000   -3.29325
137600.0000   -2.59386
137640.0000   -3.22154
137680.0000   -3.80653
137720.0000   -4.27177
137760.0000   -4.55927
137800.0000   -3.53283
137840.0000   -3.96431
137880.0000   -4.03473
137920.0000   -4.43760
137960.0000   -4.44587
138000.0000   -3.77050
138040.0000   -4.61757
138080.0000   -4.25037
138120.0000   -4.12003
138160.0000   -3.38640
138200.0000   -4.25941
138240.0000   -4.66183
138280.0000   -3.80899
138320.0000   -3.41934
138360.0000   -3.81358
138400.0000   -2.83516
138440.0000   -3.60926
138480.0000   -3.61133
138520.0000   -3.86427
138560.0000   -3.40374
138600.0000   -3.39707
138640.0000   -3.42546
138680.0000   -4.02356
138720.0000   -3.60244
138760.0000   -3.93921
138800.0000   -3.73955
138840.0000   -2.94605
138880.0000   -2.67389
138920.0000   -3.94060
138960.0000   -3.23412
139000.0000   -4.21700
139040.0000   -3.35018
139080.0000   -3.75871
139120.0000   -2.59914
139160.0000   -1.98392
139200.0000   -2.93335
139240.0000   -2.55650
139280.0000   -2.85975
139320.0000   -2.34873
139360.0000   -1.65848
139400.0000   -1.69093
139440.0000   -2.56142
139480.0000   -2.32890
139520.0000   -2.14589
139560.0000   -3.86005
139600.0000   -2.31962
139640.0000   -2.78994
139680.0000   -3.88780
139720.0000   -2.54724
139760.0000   -2.44268
139800.0000   -2.95740
139840.0000   -2.48374
139880.0000   -3.20639
139920.0000   -3.12669
139960.0000   -2.82851
140000.0000   -3.00131
140040.0000   -3.84122
140080.0000   -3.47722
140120.0000   -2.51163
140160.0000   -2.67071
140200.0000   -3.44542
140240.0000   -3.53673
140280.0000   -3.22579
140320.0000   -3.72862
140360.0000   -3.59425
140400.0000   -3.32184
140440.0000   -4.01432
140480.0000   -3.70974
140520.0000   -3.95156
140560.0000   -3.06261
140600.0000   -3.50951
140640.0000   -3.51708
140680.0000   -3.09359
140720.0000   -3.49759
140760.0000   -2.93116
140800.0000   -3.53128
140840.0000   -4.51644
140880.0000   -3.97832
140920.0000   -2.85520
140960.0000   -4.20172
141000.0000   -3.65024
141040.0000   -3.01923
141080.0000   -2.94098
141120.0000   -2.45123
141160.0000   -3.38453
141200.0000   -3.33038
141240.0000   -4.00225
141280.0000   -3.80008
141320.0000   -3.39371
141360.0000   -2.09265
141400.0000   -3.00906
141440.0000   -3.62872
141480.0000   -3.37487
141520.0000   -2.66439
141560.0000   -2.66912
141600.0000   -2.14157
141640.0000   -3.14972
141680.0000   -2.82865
141720.0000   -2.37598
141760.0000   -2.94567
141800.0000   -3.10517
141840.0000   -2.55671
141880.0000   -2.77824
141920.0000   -1.47896
141960.0000   -2.37003
142000.0000   -1.49819
142040.0000   -2.53786
142080.0000   -2.83227
142120.0000   -2.51507
142160.0000   -1.50844
142200.0000   -2.68245
142240.0000   -3.04025
142280.0000   -3.78263
142320.0000   -3.61773
142360.0000   -3.47919
142400.0000   -3.95442
142440.0000   -2.15741
142480.0000   -2.25641
142520.0000   -2.81109
142560.0000   -2.06110
142600.0000   -2.61382
142640.0000   -2.95460
142680.0000   -3.36139
142720.0000   -2.99626
142760.0000   -3.16697
142800.0000   -3.13290
142840.0000   -3.76970
142880.0000   -3.76240
142920.0000   -3.34229
142960.0000   -2.40214
143000.0000   -2.79303
143040.0000   -3.39342
143080.0000   -2.09959
143120.0000   -2.56940
143160.0000   -2.30844
143200.0000   -2.56244
143240.0000   -2.43005
143280.0000   -2.13809
143320.0000   -1.84727
143360.0000   -3.24005
143400.0000   -2.10458
143440.0000   -2.07151
143480.0000   -2.02997
143520.0000   -2.03056
143560.0000   -3.02763
143600.0000   -2.85397
143640.0000   -3.33600
143680.0000   -4.04300
143720.0000   -3.47709
143760.0000   -3.62448
143800.0000   -3.49609
143840.0000   -2.24552
143880.0000   -1.94277
143920.0000   -2.42204
143960.0000   -3.66150
144000.0000   -3.14278
144040.0000   -3.46932
144080.0000   -2.66633
144120.0000   -2.29014
144160.0000   -3.12837
144200.0000   -3.26394
144240.0000   -3.11117
144280.0000   -2.94882
144320.0000   -2.69917
144360.0000   -2.10680
144400.0000   -2.16735
144440.0000   -2.03881
144480.0000   -1.88312
144520.0000   -3.10585
144560.0000   -2.35725
144600.0000   -2.89975
144640.0000   -3.12914
144680.0000   -3.36112
144720.0000   -1.61551
144760.0000   -2.90439
144800.0000   -2.30610
144840.0000   -3.37379
144880.0000   -3.39221
144920.0000   -2.51834
144960.0000   -2.86279
145000.0000   -3.05375
145040.0000   -2.33999
145080.0000   -2.06079
145120.0000   -2.72401
145160.0000   -3.25988
145200.0000   -2.26378
145240.0000   -1.52413
145280.0000   -1.61985
145320.0000   -1.81882
145360.0000   -1.41374
145400.0000   -2.04838
145440.0000   -2.62369
145480.0000   -2.32380
145520.0000   -2.47369
145560.0000   -1.73497
145600.0000   -2.54380
145640.0000   -1.87736
145680.0000   -2.97978
145720.0000   -1.55069
145760.0000   -1.94447
145800.0000   -2.61054
145840.0000   -2.91797
145880.0000   -2.97444
145920.0000   -2.63809
145960.0000   -2.23204
146000.0000   -2.24756
146040.0000   -1.82496
146080.0000   -3.31036
146120.0000   -3.32479
146160.0000   -2.37610
146200.0000   -3.30111
146240.0000   -3.07899
146280.0000   -3.10776
146320.0000   -3.41572
146360.0000   -3.76993
146400.0000   -2.92143
146440.0000   -3.70381
146480.0000   -3.45870
146520.0000   -3.28467
146560.0000   -3.38585
146600.0000   -2.90031
146640.0000   -2.28348
146680.0000   -2.78231
146720.0000   -3.08530
146760.0000   -3.25730
146800.0000   -3.38703
146840.0000   -3.22290
146880.0000   -3.15119
146920.0000   -2.36197
146960.0000   -3.34356
147000.0000   -3.48805
147040.0000   -3.51469
147080.0000   -3.22810
147120.0000   -2.54506
147160.0000   -3.52560
147200.0000   -2.70239
147240.0000   -2.67613
147280.0000   -2.27082
147320.0000   -2.05923
147360.0000   -2.19022
147400.0000   -2.75406
147440.0000   -2.37049
147480.0000   -1.44931
147520.0000   -2.30358
147560.0000   -2.66819
147600.0000   -2.34861
147640.0000   -2.45994
147680.0000   -0.96311
147720.0000   -0.72157
147760.0000   -2.08024
147800.0000   -2.67912
147840.0000   -2.26158
147880.0000   -3.83087
147920.0000   -2.26510
147960.0000   -2.33281
148000.0000   -2.42164
148040.0000   -2.13157
148080.0000   -1.80220
148120.0000   -1.01743
148160.0000   -1.24952
148200.0000   -1.59306
148240.0000   -1.35819
148280.0000   -1.91879
148320.0000   -1.44194
148360.0000   -1.37238
148400.0000   -1.59404
148440.0000   -1.07772
148480.0000   -1.13037
148520.0000   -1.44337
148560.0000   -2.93306
148600.0000   -1.40084
148640.0000   -1.96827
148680.0000   -1.55495
148720.0000   -2.41986
148760.0000   -1.60994
148800.0000   -2.64805
148840.0000   -1.39460
148880.0000   -1.14530
148920.0000   -1.27867
148960.0000   -1.97149
149000.0000   -1.86622
149040.0000   -2.03100
149080.0000   -2.09070
149120.0000   -2.31488
149160.0000   -2.40256
149200.0000   -2.36173
149240.0000   -1.63478
149280.0000   -2.55731
149320.0000   -1.60287
149360.0000   -1.16227
149400.0000   -2.00684
149440.0000   -1.58967
149480.0000   -2.28297
149520.0000   -1.59697
149560.0000   -2.63750
149600.0000   -1.55237
149640.0000   -1.74138
149680.0000   -1.98893
149720.0000   -1.16946
149760.0000   -1.28325
149800.0000   -1.27227
149840.0000   -1.76932
149880.0000   -2.06210
149920.0000   -1.39983
149960.0000   -0.96193
150000.0000   -0.98748
150040.0000   -1.32714
150080.0000   -1.99314
150120.0000   -1.77612
150160.0000   -2.78175
150200.0000   -2.25696
150240.0000   -1.27360
150280.0000   -1.81010
150320.0000   -1.45001
150360.0000   -2.30249
150400.0000   -1.88501
150440.0000   -2.28040
150480.0000   -2.35577
150520.0000   -1.99660
150560.0000   -3.22333
150600.0000   -1.93187
150640.0000   -2.75241
150680.0000   -2.89619
150720.0000   -3.07755
150760.0000   -2.50105
150800.0000   -3.09882
150840.0000   -2.86079
150880.0000   -2.38898
150920.0000   -2.07213
150960.0000   -2.83088
151000.0000   -2.70201
151040.0000   -2.17289
151080.0000   -3.24451
151120.0000   -2.93306
151160.0000   -3.57857
151200.0000   -2.33289
151240.0000   -2.91524
151280.0000   -2.44625
151320.0000   -3.69681
151360.0000   -2.48210
151400.0000   -2.85129
151440.0000   -3.36287
151480.0000   -3.61893
151520.0000   -3.21423
151560.0000   -3.48428
151600.0000   -3.56709
151640.0000   -2.56727
151680.0000   -2.97768
151720.0000   -2.96490
151760.0000   -2.76162
151800.0000   -2.78925
151840.0000   -2.93201
151880.0000   -2.63973
151920.0000   -1.74367
151960.0000   -1.74673
152000.0000   -2.49711
152040.0000   -3.04370
152080.0000   -2.57193
152120.0000   -2.15882
152160.0000   -1.85434
152200.0000   -2.12671
152240.0000   -1.70751
152280.0000   -2.07201
152320.0000   -1.60398
152360.0000   -2.01544
152400.0000   -1.72341
152440.0000   -2.97852
152480.0000   -2.05214
152520.0000   -2.07543
152560.0000   -2.44664
152600.0000   -2.35301
152640.0000   -2.25081
152680.0000   -3.03032
152720.0000   -2.88484
152760.0000   -3.12287
152800.0000   -2.97517
152840.0000   -2.99449
152880.0000   -2.93773
152920.0000   -2.18759
152960.0000   -2.14778
153000.0000   -1.80796
153040.0000   -2.72457
153080.0000   -2.10610
153120.0000   -2.94856
153160.0000   -2.11302
153200.0000   -1.69066
153240.0000   -2.54535
153280.0000   -2.03916
153320.0000   -2.01394
153360.0000   -3.14950
153400.0000   -1.93250
153440.0000   -2.49349
153480.0000   -2.18510
153520.0000   -2.72874
153560.0000   -3.10270
153600.0000   -3.59008
153640.0000   -3.77183
153680.0000   -3.91754
153720.0000   -4.18474
153760.0000   -3.78272
153800.0000   -4.27426
153840.0000   -3.12434
153880.0000   -3.29230
153920.0000   -2.87231
153960.0000   -2.62472
154000.0000   -3.11561
154040.0000   -3.40067
154080.0000   -2.67345
154120.0000   -2.51573
154160.0000   -3.00075
154200.0000   -2.51905
154240.0000   -2.09744
154280.0000   -3.02846
154320.0000   -2.43232
154360.0000   -2.61751
154400.0000   -3.32952
154440.0000   -2.92130
154480.0000   -2.38567
154520.0000   -2.90166
154560.0000   -1.61846
154600.0000   -1.63016
154640.0000   -1.60851
154680.0000   -2.54655
154720.0000   -1.64303
154760.0000   -2.96816
154800.0000   -3.00596
154840.0000   -1.95912
154880.0000   -1.61876
154920.0000   -1.16451
154960.0000   -2.38236
155000.0000   -2.22894
155040.0000   -1.51848
155080.0000   -1.19685
155120.0000   -1.52726
155160.0000   -1.09903
155200.0000   -1.47025
155240.0000   -2.01193
155280.0000   -1.23059
155320.0000   -1.52375
155360.0000   -1.74716
155400.0000   -1.35802
155440.0000   -3.06381
155480.0000   -2.96627
155520.0000   -2.23983
155560.0000   -2.40786
155600.0000   -1.57450
155640.0000   -1.60200
155680.0000   -1.83341
155720.0000   -1.61677
155760.0000   -1.67045
155800.0000   -2.17396
155840.0000   -1.24871
155880.0000   -1.26657
155920.0000   -1.38384
155960.0000   -0.88909
156000.0000   -2.10462
156040.0000   -2.00769
156080.0000   -1.99276
156120.0000   -2.00981
156160.0000   -1.48470
156200.0000   -0.58055
156240.0000   -1.77812
156280.0000   -1.70655
156320.0000   -1.18585
156360.0000   -0.82396
156400.0000   -0.86790
156440.0000   -1.11892
156480.0000   -0.98385
156520.0000   -1.58893
156560.0000   -0.89314
156600.0000   -1.67537
156640.0000   -1.43078
156680.0000   -0.86379
156720.0000   -0.80865
156760.0000   -0.91232
156800.0000   -1.36869
156840.0000   -1.13100
156880.0000   -1.62295
156920.0000   -1.97381
156960.0000   -2.03102
157000.0000   -1.54234
157040.0000   -2.17217
157080.0000   -1.31864
157120.0000   -1.70736
157160.0000   -0.57817
157200.0000   -0.50749
157240.0000   -1.11738
157280.0000   -1.58087
157320.0000   -1.66402
157360.0000   -0.55819
157400.0000   -0.33124
157440.0000   -1.48386
157480.0000   -1.16448
157520.0000   -0.52445
157560.0000   -0.49748
157600.0000   -1.47604
157640.0000   -1.10671
157680.0000   -1.63901
157720.0000   -1.44005
157760.0000   -2.24721
157800.0000   -0.98029
157840.0000   -2.02315
157880.0000   -1.49419
157920.0000   -1.24959
157960.0000   -1.18272
158000.0000   -1.32735
158040.0000   -1.49369
158080.0000   -1.77939
158120.0000   -1.17500
158160.0000   -2.13644
158200.0000   -2.24492
158240.0000   -2.13254
158280.0000   -2.20450
158320.0000   -2.19737
158360.0000   -1.81823
158400.0000   -1.16368
158440.0000   -1.37686
158480.0000   -1.48720
158520.0000   -1.78696
158560.0000   -1.13999
158600.0000   -1.52169
158640.0000   -0.14294
158680.0000   -1.21336
158720.0000   -0.92340
158760.0000   -0.36883
158800.0000   -0.32508
158840.0000   -0.34796
158880.0000   -0.58205
158920.0000   -1.23748
158960.0000   -1.22433
159000.0000   -1.69543
159040.0000   -2.15023
159080.0000   -1.41290
159120.0000   -1.20373
159160.0000   -1.10693
159200.0000   -1.20831
159240.0000   -1.30088
159280.0000   -0.89714
159320.0000   -1.98135
159360.0000   -1.66798
159400.0000   -1.04154
159440.0000   -1.23405
159480.0000   -1.55837
159520.0000   -1.19496
159560.0000   -1.77930
159600.0000   -2.04773
159640.0000   -1.17730
159680.0000   -1.16698
159720.0000   -0.87350
159760.0000   -1.40423
159800.0000   -1.34094
159840.0000   -1.68991
159880.0000   -0.32251
159920.0000   -0.65809
159960.0000   -0.94342
160000.0000   -0.34486
160040.0000   -1.15808
160080.0000   -1.30496
160120.0000   -2.02359
160160.0000   -1.42231
160200.0000   -1.88216
160240.0000   -1.51895
160280.0000   -1.66933
160320.0000   -2.24379
160360.0000   -1.32197
160400.0000   -2.08488
160440.0000   -2.09291
160480.0000   -1.23039
160520.0000   -1.60894
160560.0000   -1.51109
160600.0000   -1.34445
160640.0000   -1.91216
160680.0000   -1.21063
160720.0000   -2.06005
160760.0000   -1.82970
160800.0000   -1.93321
160840.0000   -1.63924
160880.0000   -2.11537
160920.0000   -3.01506
160960.0000   -2.32657
161000.0000   -2.36728
161040.0000   -2.29732
161080.0000   -1.37211
161120.0000   -2.01110
161160.0000   -1.78816
161200.0000   -1.98646
161240.0000   -1.32311
161280.0000   -1.96744
161320.0000   -2.61168
161360.0000   -1.47743
161400.0000   -1.76138
161440.0000   -2.05468
161480.0000   -1.52059
161520.0000   -1.29995
161560.0000   -1.53785
161600.0000   -1.88030
161640.0000   -2.87911
161680.0000   -2.47318
161720.0000   -3.30052
161760.0000   -2.71632
161800.0000   -2.21705
161840.0000   -3.00564
161880.0000   -2.70000
161920.0000   -1.93541
161960.0000   -1.39826
162000.0000   -1.85262
162040.0000   -1.27276
162080.0000   -1.08278
162120.0000   -1.78155
162160.0000   -0.68550
162200.0000   -0.93718
162240.0000   -1.83663
162280.0000   -1.71594
162320.0000   -1.95747
162360.0000   -2.61008
162400.0000   -2.55495
162440.0000   -2.55173
162480.0000   -2.38053
162520.0000   -2.73980
162560.0000   -2.07466
162600.0000   -1.91089
162640.0000   -1.79214
162680.0000   -2.17744
162720.0000   -2.00363
162760.0000   -1.52177
162800.0000   -1.51165
162840.0000   -1.41849
162880.0000   -2.41465
162920.0000   -2.11275
162960.0000   -1.84525
163000.0000   -2.60073
163040.0000   -1.82222
163080.0000   -1.86948
163120.0000   -1.46785
163160.0000   -0.75454
163200.0000   -0.60071
163240.0000   -1.65675
163280.0000   -2.24955
163320.0000   -1.41337
163360.0000   -1.46317
163400.0000   -3.10913
163440.0000   -1.71930
163480.0000   -2.30891
163520.0000   -2.69592
163560.0000   -2.47376
163600.0000   -2.34439
163640.0000   -2.00966
163680.0000   -1.45987
163720.0000   -2.82824
163760.0000   -2.34487
163800.0000   -2.65523
163840.0000   -2.26431
163880.0000   -1.46188
163920.0000   -1.36965
163960.0000   -2.05064
164000.0000   -2.18191
164040.0000   -1.89161
164080.0000   -1.22209
164120.0000   -2.17039
164160.0000   -1.90107
164200.0000   -1.01993
164240.0000   -1.31523
164280.0000   -1.20184
164320.0000   -0.46582
164360.0000   -2.33715
164400.0000   -0.66136
164440.0000   -2.23599
164480.0000   -2.63681
164520.0000   -3.02265
164560.0000   -2.13142
164600.0000   -1.69555
164640.0000   -1.78130
164680.0000   -2.29585
164720.0000   -2.05786
164760.0000   -2.41188
164800.0000   -2.17071
164840.0000   -1.91219
164880.0000   -0.78225
164920.0000   -1.94929
164960.0000   -2.11776
165000.0000   -2.24670
165040.0000   -2.23138
165080.0000   -2.07162
165120.0000   -1.87115
165160.0000   -1.84922
165200.0000   -2.37878
165240.0000   -2.51696
165280.0000   -2.16701
165320.0000   -1.79561
165360.0000   -1.37172
165400.0000   -2.17849
165440.0000   -0.27320
165480.0000   -1.07506
165520.0000   -2.52381
165560.0000   -2.49091
165600.0000   -2.02892
165640.0000   -2.31524
165680.0000   -1.05428
165720.0000   -1.70081
165760.0000   -1.10596
165800.0000   -1.59103
165840.0000   -2.02059
165880.0000   -2.09891
165920.0000   -2.62779
165960.0000   -1.80475
166000.0000   -2.46266
166040.0000   -2.71587
166080.0000   -2.42441
166120.0000   -1.75330
166160.0000   -2.83226
166200.0000   -2.53366
166240.0000   -1.72186
166280.0000   -2.75704
166320.0000   -1.88509
166360.0000   -2.08602
166400.0000   -1.07786
166440.0000   -2.07912
166480.0000   -1.90008
166520.0000   -1.35622
166560.0000   -1.53107
166600.0000   -1.44520
166640.0000   -0.99666
166680.0000   -0.93099
166720.0000   -1.34726
166760.0000   -1.51170
166800.0000   -1.23673
166840.0000   -1.52299
166880.0000   -2.11136
166920.0000   -1.95710
166960.0000   -2.32450
167000.0000   -1.68579
167040.0000   -1.47202
167080.0000   -0.82374
167120.0000   -1.77611
167160.0000   -1.23802
167200.0000   -1.68387
167240.0000   -0.67027
167280.0000   -0.62377
167320.0000   -0.90761
167360.0000   -1.15477
167400.0000   -0.99826
167440.0000   -0.40971
167480.0000   -1.30770
167520.0000   -1.74052
167560.0000   -1.54988
167600.0000   -2.31450
167640.0000   -3.08862
167680.0000   -2.82236
167720.0000   -2.56501
167760.0000   -1.97295
167800.0000   -3.21452
167840.0000   -3.33604
167880.0000   -3.06431
167920.0000   -2.99567
167960.0000   -2.59023
168000.0000   -2.73591
168040.0000   -2.45241
168080.0000   -2.11797
168120.0000   -2.70378
168160.0000   -2.04538
168200.0000   -3.04081
168240.0000   -2.72387
168280.0000   -2.49222
168320.0000   -2.24235
168360.0000   -2.31168
168400.0000   -1.72622
168440.0000   -1.79038
168480.0000   -2.03384
168520.0000   -1.69058
168560.0000   -2.43151
168600.0000   -2.42850
168640.0000   -2.24398
168680.0000   -1.72316
168720.0000   -1.50188
168760.0000   -2.86065
168800.0000   -2.07926
168840.0000   -2.76108
168880.0000   -2.99687
168920.0000   -1.87401
168960.0000   -2.83018
169000.0000   -2.79597
169040.0000   -2.56892
169080.0000   -1.27423
169120.0000   -2.28725
169160.0000   -1.99491
169200.0000   -2.84816
169240.0000   -2.34243
169280.0000   -2.15490
169320.0000   -3.17776
169360.0000   -2.86829
169400.0000   -3.64069
169440.0000   -4.19020
169480.0000   -3.42113
169520.0000   -3.20704
169560.0000   -3.40764
169600.0000   -4.31477
169640.0000   -3.54127
169680.0000   -3.12647
169720.0000   -2.76582
169760.0000   -2.29546
169800.0000   -4.48315
169840.0000   -3.28088
169880.0000   -3.84086
169920.0000   -4.44628
169960.0000   -3.64557
170000.0000   -3.91450
170040.0000   -3.36794
170080.0000   -3.87540
170120.0000   -4.17021
170160.0000   -3.20376
170200.0000   -2.33179
170240.0000   -4.03941
170280.0000   -3.41480
170320.0000   -3.94969
170360.0000   -3.47270
170400.0000   -3.53865
170440.0000   -3.10386
170480.0000   -2.88838
170520.0000   -2.52309
170560.0000   -2.50082
170600.0000   -3.13899
170640.0000   -2.62808
170680.0000   -2.88807
170720.0000   -2.54747
170760.0000   -3.19090
170800.0000   -3.24896
170840.0000   -3.81011
170880.0000   -3.15072
170920.0000   -3.77814
170960.0000   -3.58644
171000.0000   -3.78521
171040.0000   -3.51826
171080.0000   -3.94142
171120.0000   -3.18228
171160.0000   -4.32032
171200.0000   -4.52770
171240.0000   -4.26054
171280.0000   -4.38742
171320.0000   -3.98465
171360.0000   -4.46559
171400.0000   -4.55448
171440.0000   -3.96161
171480.0000   -4.48547
171520.0000   -3.47219
171560.0000   -4.54813
171600.0000   -4.65257
171640.0000   -3.94959
171680.0000   -4.36945
171720.0000   -4.37507
171760.0000   -4.11008
171800.0000   -3.60982
171840.0000   -4.36407
171880.0000   -4.64817
171920.0000   -2.96117
171960.0000   -3.86615
172000.0000   -5.16000
172040.0000   -5.00269
172080.0000   -3.66357
172120.0000   -4.80469
172160.0000   -2.85835
172200.0000   -2.64186
172240.0000   -3.05499
172280.0000   -3.23963
172320.0000   -2.95664
172360.0000   -3.09878
172400.0000   -2.94548
172440.0000   -2.51969
172480.0000   -3.17381
172520.0000   -1.65596
172560.0000   -2.53068
172600.0000   -2.89256
172640.0000   -3.05710
172680.0000   -3.69259
172720.0000   -2.87211
172760.0000   -2.16199
172800.0000   -1.79547
172840.0000   -1.91822
172880.0000   -1.98931
172920.0000   -2.34412
172960.0000   -1.97587
173000.0000   -1.47289
173040.0000   -2.23097
173080.0000   -0.89341
173120.0000   -2.04777
173160.0000   -2.21086
173200.0000   -2.67328
173240.0000   -2.52746
173280.0000   -2.22436
173320.0000   -2.38749
173360.0000   -2.41202
173400.0000   -1.42957
173440.0000   -2.41264
173480.0000   -2.90013
173520.0000   -2.02035
173560.0000   -2.06185
173600.0000   -2.46122
173640.0000   -1.55015
173680.0000   -2.35216
173720.0000   -2.62307
173760.0000   -1.93433
173800.0000   -2.39664
173840.0000   -2.00947
173880.0000   -2.14560
173920.0000   -2.09514
173960.0000   -2.17570
174000.0000   -2.43870
174040.0000   -3.56639
174080.0000   -3.24859
174120.0000   -2.54169
174160.0000   -2.68098
174200.0000   -1.91986
174240.0000   -2.91534
174280.0000   -2.83645
174320.0000   -2.47665
174360.0000   -2.62157
174400.0000   -3.44801
174440.0000   -3.59364
174480.0000   -3.24868
174520.0000   -3.80534
174560.0000   -3.44968
174600.0000   -3.00556
174640.0000   -3.06373
174680.0000   -2.35033
174720.0000   -2.78989
174760.0000   -2.67101
174800.0000   -2.41832
174840.0000   -2.72012
174880.0000   -3.30214
174920.0000   -2.13953
174960.0000   -1.66681
175000.0000   -3.74500
175040.0000   -2.59349
175080.0000   -1.78199
175120.0000   -2.29632
175160.0000   -3.53210
175200.0000   -2.86306
175240.0000   -2.36541
175280.0000   -2.63558
175320.0000   -1.83024
175360.0000   -2.00952
175400.0000   -1.91094
175440.0000   -2.55882
175480.0000   -3.45743
175520.0000   -2.70038
175560.0000   -3.22587
175600.0000   -3.29915
175640.0000   -4.01113
175680.0000   -3.29516
175720.0000   -2.65081
175760.0000   -3.28884
175800.0000   -3.26372
175840.0000   -3.61372
175880.0000   -3.18393
175920.0000   -3.78022
175960.0000   -3.31054
176000.0000   -2.96028
176040.0000   -4.48971
176080.0000   -4.49746
176120.0000   -3.47903
176160.0000   -3.13190
176200.0000   -3.99417
176240.0000   -2.90820
176280.0000   -3.68193
176320.0000   -2.95298
176360.0000   -2.84374
176400.0000   -2.99144
176440.0000   -3.39361
176480.0000   -2.38326
176520.0000   -3.52066
176560.0000   -2.40798
176600.0000   -1.84825
176640.0000   -2.16046
176680.0000   -1.00232
176720.0000   -2.47755
176760.0000   -1.78844
176800.0000   -2.34314
176840.0000   -3.13691
176880.0000   -2.05737
176920.0000   -2.49957
176960.0000   -1.38274
177000.0000   -1.73752
177040.0000   -2.52820
177080.0000   -2.68123
177120.0000   -1.57892
177160.0000   -2.14873
177200.0000   -3.32110
177240.0000   -2.48123
177280.0000   -2.02557
177320.0000   -3.17710
177360.0000   -3.37967
177400.0000   -3.64057
177440.0000   -2.22134
177480.0000   -2.34554
177520.0000   -1.85557
177560.0000   -2.88120
177600.0000   -2.03970
177640.0000   -2.20514
177680.0000   -2.16337
177720.0000   -2.49434
177760.0000   -2.90359
177800.0000   -2.35319
177840.0000   -3.04655
177880.0000   -2.39158
177920.0000   -2.74497
177960.0000   -2.65620
178000.0000   -2.29384
178040.0000   -2.69977
178080.0000   -2.17173
178120.0000   -3.19682
178160.0000   -3.58541
178200.0000   -1.70786
178240.0000   -2.29627
178280.0000   -2.03572
178320.0000   -2.86583
178360.0000   -2.46019
178400.0000   -3.11208
178440.0000   -1.76198
178480.0000   -2.49694
178520.0000   -2.44467
178560.0000   -2.55449
178600.0000   -3.76257
178640.0000   -3.42443
178680.0000   -3.94971
178720.0000   -3.06225
178760.0000   -2.97073
178800.0000   -2.45463
178840.0000   -2.92551
178880.0000   -3.15005
178920.0000   -2.40687
178960.0000   -2.42892
179000.0000   -4.28660
179040.0000   -2.56179
179080.0000   -3.33472
179120.0000   -2.55429
179160.0000   -2.20413
179200.0000   -1.73680
179240.0000   -2.21008
179280.0000   -2.85204
179320.0000   -2.20380
179360.0000   -1.88402
179400.0000   -1.83499
179440.0000   -1.73982
179480.0000   -1.84325
179520.0000   -1.47548
179560.0000   -1.85854
179600.0000   -1.37373
179640.0000   -2.17542
179680.0000   -1.23352
179720.0000   -0.30865
179760.0000   -1.27755
179800.0000   -2.04628
179840.0000   -1.80816
179880.0000   -2.59213
179920.0000   -2.56355
179960.0000   -2.53136
180000.0000   -2.05527
180040.0000   -2.39646
180080.0000   -3.03784
180120.0000   -2.36872
180160.0000   -3.16031
180200.0000   -2.59912
180240.0000   -1.12953
180280.0000   -2.29513
180320.0000   -1.55208
180360.0000   -1.38849
180400.0000   -2.39785
180440.0000   -3.30018
180480.0000   -2.24801
180520.0000   -1.69525
180560.0000   -2.87462
180600.0000   -1.95690
180640.0000   -2.95977
180680.0000   -1.96283
180720.0000   -1.80184
180760.0000   -2.57439
180800.0000   -2.55256
180840.0000   -3.26591
180880.0000   -3.35029
180920.0000   -3.17398
180960.0000   -2.95267
181000.0000   -2.73075
181040.0000   -3.21153
181080.0000   -3.85611
181120.0000   -4.10007
181160.0000   -2.64893
181200.0000   -2.66073
181240.0000   -2.54156
181280.0000   -2.52382
181320.0000   -2.89957
181360.0000   -2.41602
181400.0000   -3.85420
181440.0000   -3.62744
181480.0000   -2.34953
181520.0000   -2.78172
181560.0000   -3.18421
181600.0000   -2.10042
181640.0000   -2.95786
181680.0000   -2.14545
181720.0000   -2.44814
181760.0000   -2.80798
181800.0000   -2.33918
181840.0000   -1.87034
181880.0000   -3.36243
181920.0000   -3.08640
181960.0000   -2.75126
182000.0000   -3.42790
182040.0000   -4.12417
182080.0000   -2.40375
182120.0000   -1.98522
182160.0000   -3.06767
182200.0000   -4.36399
182240.0000   -3.95438
182280.0000   -3.99593
182320.0000   -4.04724
182360.0000   -3.15126
182400.0000   -2.85780
182440.0000   -2.87703
182480.0000   -3.36309
182520.0000   -1.93728
182560.0000   -2.69389
182600.0000   -3.10057
182640.0000   -2.03086
182680.0000   -2.64443
182720.0000   -3.41958
182760.0000   -2.31273
182800.0000   -2.61173
182840.0000   -2.50647
182880.0000   -2.37861
182920.0000   -2.46889
182960.0000   -2.03492
183000.0000   -2.21815
183040.0000   -3.10548
183080.0000   -3.12793
183120.0000   -2.80785
183160.0000   -3.00079
183200.0000   -2.48879
183240.0000   -3.33032
183280.0000   -3.29410
183320.0000   -2.88029
183360.0000   -3.23025
183400.0000   -3.32147
183440.0000   -2.93556
183480.0000   -1.52775
183520.0000   -3.30521
183560.0000   -2.61522
183600.0000   -2.65713
183640.0000   -3.35871
183680.0000   -2.67573
183720.0000   -3.42025
183760.0000   -4.07671
183800.0000   -3.86461
183840.0000   -2.67926
183880.0000   -2.06339
183920.0000   -2.82725
183960.0000   -3.10862
184000.0000   -2.80440
184040.0000   -4.27350
184080.0000   -4.54420
184120.0000   -3.72895
184160.0000   -3.44707
184200.0000   -2.81291
184240.0000   -3.60967
184280.0000   -2.95660
184320.0000   -3.40239
184360.0000   -2.56279
184400.0000   -2.30881
184440.0000   -2.65521
184480.0000   -2.34613
184520.0000   -3.89695
184560.0000   -3.14437
184600.0000   -2.52371
184640.0000   -3.81238
184680.0000   -3.18757
184720.0000   -2.38957
184760.0000   -2.92657
184800.0000   -3.43188
184840.0000   -3.11800
184880.0000   -2.05218
184920.0000   -3.11959
184960.0000   -3.85429
185000.0000   -3.37862
185040.0000   -3.04952
185080.0000   -3.20704
185120.0000   -3.04243
185160.0000   -2.45160
185200.0000   -3.24356
185240.0000   -3.65898
185280.0000   -3.37934
185320.0000   -3.38909
185360.0000   -2.30622
185400.0000   -3.07875
185440.0000   -3.58475
185480.0000   -2.95820
185520.0000   -2.60748
185560.0000   -3.33146
185600.0000   -3.53564
185640.0000   -3.51642
185680.0000   -2.66097
185720.0000   -1.83256
185760.0000   -2.91236
185800.0000   -3.43174
185840.0000   -3.01498
185880.0000   -4.02611
185920.0000   -4.31246
185960.0000   -3.58064
186000.0000   -3.62828
186040.0000   -4.22334
186080.0000   -3.65486
186120.0000   -3.13662
186160.0000   -3.46511
186200.0000   -3.27784
186240.0000   -3.49874
186280.0000   -3.78087
186320.0000   -4.27464
186360.0000   -3.88094
186400.0000   -3.01913
186440.0000   -3.33330
186480.0000   -3.30925
186520.0000   -4.35469
186560.0000   -3.75932
186600.0000   -4.06266
186640.0000   -3.67069
186680.0000   -4.05873
186720.0000   -2.87808
186760.0000   -2.70763
186800.0000   -2.80810
186840.0000   -3.84574
186880.0000   -2.53694
186920.0000   -2.66160
186960.0000   -2.17763
187000.0000   -2.80293
187040.0000   -3.15249
187080.0000   -3.77304
187120.0000   -3.81593
187160.0000   -3.96008
187200.0000   -4.58271
187240.0000   -4.15189
187280.0000   -4.03863
187320.0000   -3.35420
187360.0000   -3.41477
187400.0000   -3.91909
187440.0000   -3.83157
187480.0000   -3.73888
187520.0000   -2.63036
187560.0000   -3.17299
187600.0000   -2.91589
187640.0000   -3.14634
187680.0000   -2.85554
187720.0000   -3.22501
187760.0000   -3.40219
187800.0000   -3.09700
187840.0000   -3.80733
187880.0000   -3.14423
187920.0000   -2.66260
187960.0000   -2.22884
188000.0000   -2.72369
188040.0000   -2.25225
188080.0000   -2.65401
188120.0000   -2.59976
188160.0000   -3.49664
188200.0000   -3.27081
188240.0000   -3.08913
188280.0000   -2.92456
188320.0000   -2.97715
188360.0000   -2.39076
188400.0000   -2.56442
188440.0000   -2.88437
188480.0000   -2.91251
188520.0000   -2.42388
188560.0000   -2.36587
188600.0000   -2.62581
188640.0000   -1.99302
188680.0000   -1.52326
188720.0000   -2.60792
188760.0000   -2.20661
188800.0000   -1.95942
188840.0000   -1.66178
188880.0000   -1.77810
188920.0000   -2.66590
188960.0000   -2.76840
189000.0000   -3.26279
189040.0000   -2.73462
189080.0000   -2.43622
189120.0000   -2.80859
189160.0000   -3.02053
189200.0000   -3.21038
189240.0000   -3.16506
189280.0000   -3.16375
189320.0000   -2.04029
189360.0000   -2.43218
189400.0000   -2.26004
189440.0000   -3.10078
189480.0000   -3.41626
189520.0000   -2.13749
189560.0000   -2.54743
189600.0000   -2.51229
189640.0000   -2.41309
189680.0000   -1.26433
189720.0000   -3.18003
189760.0000   -2.63893
189800.0000   -2.84198
189840.0000   -2.35026
189880.0000   -3.04686
189920.0000   -2.29441
189960.0000   -2.18921
190000.0000   -2.28781
190040.0000   -3.03969
190080.0000   -3.70509
190120.0000   -2.75574
190160.0000   -2.98988
190200.0000   -3.58955
190240.0000   -3.72244
190280.0000   -3.08126
190320.0000   -3.32983
190360.0000   -3.23546
190400.0000   -3.15828
190440.0000   -2.99681
190480.0000   -3.98271
190520.0000   -3.19130
190560.0000   -2.95970
190600.0000   -2.62288
190640.0000   -2.65745
190680.0000   -3.16776
190720.0000   -2.29839
190760.0000   -3.05690
190800.0000   -2.00892
190840.0000   -1.19678
190880.0000   -2.21256
190920.0000   -2.62650
190960.0000   -2.04489
191000.0000   -2.41697
191040.0000   -3.24816
191080.0000   -2.78405
191120.0000   -2.46352
191160.0000   -2.40836
191200.0000   -2.94811
191240.0000   -2.50993
191280.0000   -2.53533
191320.0000   -1.94541
191360.0000   -2.12619
191400.0000   -2.40973
191440.0000   -2.24506
191480.0000   -2.58649
191520.0000   -2.92238
191560.0000   -1.92222
191600.0000   -2.63827
191640.0000   -1.72597
191680.0000   -3.45878
191720.0000   -3.06784
191760.0000   -3.16847
191800.0000   -2.32803
191840.0000   -2.19072
191880.0000   -2.41797
191920.0000   -2.88068
191960.0000   -1.75892
192000.0000   -1.92852
192040.0000   -1.32547
192080.0000   -2.26576
192120.0000   -2.24136
192160.0000   -3.12997
192200.0000   -2.06736
192240.0000   -2.33034
192280.0000   -3.05674
192320.0000   -3.10867
192360.0000   -2.73263
192400.0000   -2.14829
192440.0000   -1.77115
192480.0000   -2.95324
192520.0000   -2.55136
192560.0000   -2.62724
192600.0000   -3.22850
192640.0000   -3.22516
192680.0000   -3.08444
192720.0000   -2.39467
192760.0000   -3.55050
192800.0000   -3.54287
192840.0000   -3.81766
192880.0000   -3.31419
192920.0000   -3.60894
192960.0000   -3.39824
193000.0000   -3.18878
193040.0000   -4.50271
193080.0000   -4.84785
193120.0000   -4.21651
193160.0000   -3.68204
193200.0000   -3.44280
193240.0000   -3.16364
193280.0000   -3.68806
193320.0000   -3.47037
193360.0000   -3.59692
193400.0000   -3.44463
193440.0000   -3.29505
193480.0000   -2.92660
193520.0000   -2.14907
193560.0000   -2.97133
193600.0000   -3.21157
193640.0000   -2.44785
193680.0000   -2.29951
193720.0000   -2.86730
193760.0000   -2.63342
193800.0000   -2.39192
193840.0000   -2.26099
193880.0000   -2.32461
193920.0000   -2.12937
193960.0000   -2.10465
194000.0000   -2.07362
194040.0000   -1.83212
194080.0000   -2.23223
194120.0000   -2.58833
194160.0000   -1.67594
194200.0000   -2.04200
194240.0000   -2.67850
194280.0000   -2.19377
194320.0000   -1.94093
194360.0000   -2.30948
194400.0000   -3.05389
194440.0000   -3.05175
194480.0000   -2.29669
194520.0000   -1.29514
194560.0000   -1.61255
194600.0000   -0.72710
194640.0000   -1.48493
194680.0000   -2.24526
194720.0000   -1.77972
194760.0000   -2.20320
194800.0000   -1.79663
194840.0000   -1.43649
194880.0000   -2.10818
194920.0000   -2.61967
194960.0000   -2.48615
195000.0000   -3.13673
195040.0000   -2.09688
195080.0000   -1.74631
195120.0000   -1.77013
195160.0000   -2.88540
195200.0000   -2.60942
195240.0000   -2.19644
195280.0000   -2.63519
195320.0000   -2.31582
195360.0000   -2.39700
195400.0000   -2.23307
195440.0000   -2.32307
195480.0000   -2.57933
195520.0000   -2.50124
195560.0000   -1.83636
195600.0000   -1.59390
195640.0000   -2.11444
195680.0000   -2.08955
195720.0000   -2.09302
195760.0000   -2.44256
195800.0000   -3.24770
195840.0000   -2.86131
195880.0000   -1.34766
195920.0000   -2.64091
195960.0000   -1.58073
196000.0000   -1.54427
196040.0000   -2.81525
196080.0000   -2.09300
196120.0000   -2.91256
196160.0000   -2.32133
196200.0000   -2.36815
196240.0000   -2.20438
196280.0000   -1.95354
196320.0000   -1.39137
196360.0000   -1.86282
196400.0000   -1.14731
196440.0000   -2.81074
196480.0000   -3.44913
196520.0000   -3.06132
196560.0000   -3.55649
196600.0000   -3.22335
196640.0000   -2.34579
196680.0000   -2.40837
196720.0000   -2.73976
196760.0000   -3.07620
196800.0000   -2.88261
196840.0000   -1.63857
196880.0000   -2.38951
196920.0000   -1.71810
196960.0000   -2.50566
197000.0000   -2.13274
197040.0000   -3.32341
197080.0000   -2.80125
197120.0000   -2.58059
197160.0000   -2.78770
197200.0000   -1.93873
197240.0000   -3.55431
197280.0000   -3.22972
197320.0000   -2.16781
197360.0000   -2.23496
197400.0000   -2.29270
197440.0000   -2.97586
197480.0000   -2.81345
197520.0000   -2.89531
197560.0000   -1.01818
197600.0000   -0.93154
197640.0000   -1.66914
197680.0000   -1.32498
197720.0000   -1.91135
197760.0000   -1.36388
197800.0000   -1.29151
197840.0000   -0.90129
197880.0000   -1.70299
197920.0000   -1.77388
197960.0000   -1.75142
198000.0000   -2.09353
198040.0000   -1.76530
198080.0000   -2.46849
198120.0000   -2.31119
198160.0000   -3.04652
198200.0000   -2.58229
198240.0000   -2.84579
198280.0000   -2.21123
198320.0000   -1.79992
198360.0000   -1.72036
198400.0000   -2.11993
198440.0000   -1.39794
198480.0000   -1.68647
198520.0000   -2.61628
198560.0000   -2.54767
198600.0000   -2.38704
198640.0000   -2.40545
198680.0000   -2.71653
198720.0000   -3.15960
198760.0000   -3.26372
198800.0000   -3.01215
198840.0000   -2.70038
198880.0000   -3.23147
198920.0000   -2.50620
198960.0000   -2.89376
199000.0000   -2.11285
199040.0000   -2.26560
199080.0000   -2.43012
199120.0000   -3.54041
199160.0000   -3.37916
199200.0000   -3.77227
199240.0000   -3.43533
199280.0000   -2.24069
199320.0000   -2.83638
199360.0000   -1.41121
199400.0000   -1.96549
199440.0000   -2.30389
199480.0000   -3.04958
199520.0000   -3.00860
199560.0000   -4.16515
199600.0000   -2.41130
199640.0000   -2.93368
199680.0000   -3.97600
199720.0000   -3.14009
199760.0000   -4.20217
199800.0000   -3.28566
199840.0000   -3.26003
199880.0000   -2.91382
199920.0000   -3.57954
199960.0000   -3.17789
200000.0000   -3.02806
200040.0000   -1.53616
200080.0000   -2.30947
200120.0000   -3.37056
200160.0000   -2.62378
200200.0000   -2.72070
200240.0000   -2.66357
200280.0000   -2.78429
200320.0000   -2.33013
200360.0000   -2.86283
200400.0000   -2.93747
200440.0000   -3.45282
200480.0000   -2.12285
200520.0000   -2.65400
200560.0000   -2.22856
200600.0000   -3.19582
200640.0000   -3.75606
200680.0000   -2.92999
200720.0000   -3.03736
200760.0000   -3.48784
200800.0000   -4.62144
200840.0000   -3.72052
200880.0000   -3.04105
200920.0000   -3.47837
200960.0000   -2.90601
201000.0000   -2.86445
201040.0000   -1.85021
201080.0000   -3.41885
201120.0000   -2.38899
201160.0000   -2.13794
201200.0000   -2.78213
201240.0000   -2.21136
201280.0000   -2.40585
201320.0000   -2.15002
201360.0000   -2.24602
201400.0000   -2.49456
201440.0000   -3.08021
201480.0000   -2.89019
201520.0000   -2.25851
201560.0000   -2.61481
201600.0000   -2.13001
201640.0000   -2.35437
201680.0000   -3.41757
201720.0000   -3.28379
201760.0000   -2.75763
201800.0000   -3.64262
201840.0000   -2.93491
201880.0000   -3.34741
201920.0000   -3.08649
201960.0000   -2.47373
202000.0000   -3.51953
202040.0000   -3.84582
202080.0000   -3.31040
202120.0000   -3.50110
202160.0000   -3.32222
202200.0000   -2.93540
202240.0000   -3.46489
202280.0000   -2.41481
202320.0000   -3.22033
202360.0000   -1.56094
202400.0000   -2.51915
202440.0000   -3.34911
202480.0000   -2.59074
202520.0000   -2.72400
202560.0000   -4.11250
202600.0000   -2.85116
202640.0000   -3.06634
202680.0000   -2.26904
202720.0000   -2.74995
202760.0000   -3.11203
202800.0000   -2.21510
202840.0000   -2.71209
202880.0000   -3.75516
202920.0000   -3.30359
202960.0000   -2.69481
203000.0000   -2.45720
203040.0000   -3.28510
203080.0000   -3.40454
203120.0000   -2.58787
203160.0000   -2.54639
203200.0000   -2.17833
203240.0000   -2.12708
203280.0000   -2.44144
203320.0000   -2.60873
203360.0000   -1.94546
203400.0000   -1.89079
203440.0000   -3.47871
203480.0000   -3.07091
203520.0000   -2.42677
203560.0000   -1.93787
203600.0000   -2.05431
203640.0000   -1.83221
203680.0000   -1.55324
203720.0000   -1.89763
203760.0000   -1.98732
203800.0000   -2.40777
203840.0000   -2.94978
203880.0000   -3.35235
203920.0000   -2.63304
203960.0000   -3.17680
204000.0000   -2.84323
204040.0000   -2.22219
204080.0000   -2.37101
204120.0000   -2.21624
204160.0000   -2.82003
204200.0000   -2.05092
204240.0000   -2.95254
204280.0000   -2.90128
204320.0000   -2.48015
204360.0000   -3.23596
204400.0000   -2.67764
204440.0000   -2.19507
204480.0000   -2.22530
204520.0000   -1.93823
204560.0000   -2.88217
204600.0000   -2.60813
204640.0000   -2.60749
204680.0000   -1.38627
204720.0000   -2.10547
204760.0000   -1.72141
204800.0000   -2.24723
204840.0000   -1.86010
204880.0000   -2.71690
204920.0000   -2.10025
204960.0000   -1.92869
205000.0000   -1.75016
205040.0000   -1.99780
205080.0000   -2.40079
205120.0000   -2.29051
205160.0000   -1.49430
205200.0000   -2.39589
205240.0000   -2.28134
205280.0000   -2.86227
205320.0000   -3.03635
205360.0000   -2.47396
205400.0000   -2.49744
205440.0000   -2.33612
205480.0000   -2.67644
205520.0000   -2.43049
205560.0000   -1.56461
205600.0000   -2.36462
205640.0000   -1.70708
205680.0000   -2.38683
205720.0000   -2.45015
205760.0000   -2.75322
205800.0000   -2.92845
205840.0000   -2.16962
205880.0000   -1.75060
205920.0000   -1.83633
205960.0000   -3.67099
206000.0000   -2.90985
206040.0000   -3.26898
206080.0000   -3.02449
206120.0000   -2.68664
206160.0000   -2.54587
206200.0000   -2.72841
206240.0000   -2.79226
206280.0000   -2.53002
206320.0000   -2.34491
206360.0000   -3.68158
206400.0000   -2.41410
206440.0000   -2.62703
206480.0000   -2.47055
206520.0000   -2.75217
206560.0000   -3.03588
206600.0000   -2.33079
206640.0000   -2.91864
206680.0000   -2.60244
206720.0000   -2.96131
206760.0000   -2.93778
206800.0000   -2.67201
206840.0000   -2.65803
206880.0000   -2.17579
206920.0000   -2.03491
206960.0000   -2.80010
207000.0000   -1.81643
207040.0000   -3.22538
207080.0000   -2.05707
207120.0000   -2.34927
207160.0000   -2.98917
207200.0000   -2.56515
207240.0000   -3.56580
207280.0000   -2.93498
207320.0000   -3.48276
207360.0000   -3.19861
207400.0000   -4.08138
207440.0000   -4.31180
207480.0000   -3.41197
207520.0000   -3.11593
207560.0000   -3.93721
207600.0000   -3.91007
207640.0000   -3.88054
207680.0000   -4.61319
207720.0000   -3.80598
207760.0000   -3.07612
207800.0000   -2.52069
207840.0000   -2.53929
207880.0000   -3.24957
207920.0000   -3.13487
207960.0000   -3.46502
208000.0000   -3.02115
208040.0000   -3.17904
208080.0000   -3.36552
208120.0000   -3.23395
208160.0000   -3.20523
208200.0000   -3.67036
208240.0000   -2.60740
208280.0000   -3.36175
208320.0000   -3.14279
208360.0000   -3.92029
208400.0000   -3.08465
208440.0000   -3.66851
208480.0000   -4.37859
208520.0000   -4.61938
208560.0000   -3.79712
208600.0000   -3.21772
208640.0000   -2.79403
208680.0000   -2.47200
208720.0000   -3.63568
208760.0000   -3.21221
208800.0000   -3.53483
208840.0000   -3.30260
208880.0000   -1.49785
208920.0000   -2.48179
208960.0000   -1.92019
209000.0000   -3.36782
209040.0000   -2.88932
209080.0000   -1.78958
209120.0000   -2.06229
209160.0000   -2.10583
209200.0000   -3.04492
209240.0000   -2.87819
209280.0000   -2.67107
209320.0000   -2.18532
209360.0000   -2.30580
209400.0000   -2.81786
209440.0000   -3.26715
209480.0000   -2.11290
209520.0000   -1.80425
209560.0000   -2.25302
209600.0000   -2.23948
209640.0000   -1.30949
209680.0000   -1.86446
209720.0000   -2.39218
209760.0000   -1.91643
209800.0000   -1.92205
209840.0000   -3.58462
209880.0000   -1.95201
209920.0000   -2.39961
209960.0000   -2.58886
210000.0000   -1.71091
210040.0000   -1.66369
210080.0000   -2.11905
210120.0000   -2.69574
210160.0000   -1.22051
210200.0000   -1.92678
210240.0000   -1.99318
210280.0000   -1.41321
210320.0000   -1.68843
210360.0000   -1.89542
210400.0000   -1.54731
210440.0000   -1.54806
210480.0000   -2.23496
210520.0000   -2.25109
210560.0000   -1.44012
210600.0000   -1.69937
210640.0000   -2.39349
210680.0000   -1.53714
210720.0000   -1.27433
210760.0000   -2.21295
210800.0000   -2.42668
210840.0000   -2.52569
210880.0000   -2.61559
210920.0000   -2.08013
210960.0000   -2.74662
211000.0000   -2.11959
211040.0000   -3.29717
211080.0000   -2.67240
211120.0000   -2.52970
211160.0000   -2.07735
211200.0000   -2.22834
211240.0000   -2.09938
211280.0000   -2.37576
211320.0000   -3.53632
211360.0000   -2.51257
211400.0000   -2.48162
211440.0000   -1.87968
211480.0000   -1.78461
211520.0000   -2.00829
211560.0000   -2.21015
211600.0000   -2.30111
211640.0000   -2.39133
211680.0000   -1.60450
211720.0000   -2.37718
211760.0000   -2.15972
211800.0000   -2.29532
211840.0000   -2.29243
211880.0000   -2.38383
211920.0000   -2.93035
211960.0000   -2.84988
212000.0000   -1.97935
212040.0000   -2.42513
212080.0000   -2.81412
212120.0000   -2.07861
212160.0000   -1.70022
212200.0000   -1.41702
212240.0000   -1.74018
212280.0000   -2.82293
212320.0000   -3.16955
212360.0000   -2.64747
212400.0000   -3.28876
212440.0000   -2.70544
212480.0000   -1.98578
212520.0000   -2.18167
212560.0000   -2.67826
212600.0000   -2.81448
212640.0000   -2.37158
212680.0000   -2.35145
212720.0000   -2.25034
212760.0000   -2.84217
212800.0000   -2.69115
212840.0000   -3.10023
212880.0000   -2.46972
212920.0000   -3.02645
212960.0000   -1.63270
213000.0000   -1.03314
213040.0000   -1.72851
213080.0000   -1.85823
213120.0000   -1.98661
213160.0000   -2.49043
213200.0000   -2.61719
213240.0000   -1.66089
213280.0000   -1.56254
213320.0000   -1.97922
213360.0000   -2.18077
213400.0000   -2.32300
213440.0000   -2.02340
213480.0000   -1.99585
213520.0000   -2.30988
213560.0000   -2.25276
213600.0000   -2.14492
213640.0000   -2.88051
213680.0000   -2.56582
213720.0000   -2.34344
213760.0000   -1.45408
213800.0000   -1.79501
213840.0000   -2.88379
213880.0000   -1.65682
213920.0000   -2.54244
213960.0000   -1.69684
214000.0000   -1.12882
214040.0000   -1.83078
214080.0000   -2.14795
214120.0000   -2.09473
214160.0000   -1.70550
214200.0000   -1.82017
214240.0000   -2.24682
214280.0000   -1.81371
214320.0000   -2.36871
214360.0000   -1.60243
214400.0000   -2.67879
214440.0000   -2.79768
214480.0000   -2.41469
214520.0000   -2.86693
214560.0000   -2.65078
214600.0000   -2.40803
214640.0000   -3.22116
214680.0000   -2.28570
214720.0000   -1.90486
214760.0000   -2.54058
214800.0000   -2.15087
214840.0000   -3.12949
214880.0000   -3.85262
214920.0000   -2.65608
214960.0000   -2.50125
215000.0000   -2.89756
215040.0000   -2.75204
215080.0000   -1.76671
215120.0000   -2.14982
215160.0000   -2.79299
215200.0000   -2.24911
215240.0000   -2.19078
215280.0000   -3.22672
215320.0000   -2.32104
215360.0000   -3.00462
215400.0000   -3.06351
215440.0000   -3.21390
215480.0000   -2.78935
215520.0000   -2.53293
215560.0000   -3.17665
215600.0000   -2.95900
215640.0000   -2.60511
215680.0000   -3.34508
215720.0000   -2.97030
215760.0000   -3.37808
215800.0000   -2.99965
215840.0000   -2.27544
215880.0000   -3.11718
215920.0000   -3.22524
215960.0000   -2.84990
216000.0000   -2.42028
216040.0000   -2.26518
216080.0000   -3.79085
216120.0000   -2.60986
216160.0000   -2.20190
216200.0000   -3.21407
216240.0000   -3.83799
216280.0000   -3.79083
216320.0000   -3.07209
216360.0000   -2.85302
216400.0000   -1.98976
216440.0000   -3.16062
216480.0000   -3.44021
216520.0000   -3.41512
216560.0000   -2.82398
216600.0000   -3.86906
216640.0000   -3.09391
216680.0000   -3.25609
216720.0000   -3.05446
216760.0000   -1.82880
216800.0000   -3.08593
216840.0000   -2.55848
216880.0000   -1.94601
216920.0000   -2.10835
216960.0000   -1.66117
217000.0000   -1.44137
217040.0000   -1.78733
217080.0000   -1.72399
217120.0000   -2.02285
217160.0000   -1.98825
217200.0000   -1.37160
217240.0000   -2.34190
217280.0000   -2.07425
217320.0000   -1.81186
217360.0000   -1.97148
217400.0000   -2.21923
217440.0000   -2.27882
217480.0000   -2.24277
217520.0000   -1.99286
217560.0000   -2.29638
217600.0000   -2.77818
217640.0000   -2.84039
217680.0000   -2.84514
217720.0000   -2.50207
217760.0000   -2.67142
217800.0000   -2.40351
217840.0000   -2.97147
217880.0000   -2.61154
217920.0000   -2.05677
217960.0000   -1.93615
218000.0000   -2.88857
218040.0000   -3.94345
218080.0000   -3.39351
218120.0000   -3.51624
218160.0000   -2.50865
218200.0000   -2.62255
218240.0000   -2.78398
218280.0000   -3.34767
218320.0000   -2.77541
218360.0000   -2.88401
218400.0000   -3.39130
218440.0000   -3.78333
218480.0000   -2.77071
218520.0000   -2.58492
218560.0000   -3.22306
218600.0000   -2.80995
218640.0000   -2.76771
218680.0000   -3.12380
218720.0000   -2.24991
218760.0000   -2.25815
218800.0000   -3.00411
218840.0000   -2.62914
218880.0000   -1.87095
218920.0000   -1.79569
218960.0000   -2.67473
219000.0000   -2.73376
219040.0000   -2.59570
219080.0000   -2.30118
219120.0000   -2.75772
219160.0000   -2.67286
219200.0000   -2.59042
219240.0000   -2.98894
219280.0000   -1.48755
219320.0000   -1.94631
219360.0000   -2.99227
219400.0000   -2.58717
219440.0000   -2.39196
219480.0000   -2.68237
219520.0000   -2.62751
219560.0000   -2.75003
219600.0000   -2.48973
219640.0000   -2.66740
219680.0000   -2.31797
219720.0000   -3.53743
219760.0000   -2.37811
219800.0000   -3.46279
219840.0000   -2.51981
219880.0000   -1.36025
219920.0000   -1.99091
219960.0000   -1.66992
220000.0000   -1.33319
220040.0000   -0.89255
220080.0000   -1.17151
220120.0000   -1.78994
220160.0000   -1.05344
220200.0000   -1.05317
220240.0000   -1.58748
220280.0000   -2.52680
220320.0000   -1.83268
220360.0000   -1.67524
220400.0000   -1.86578
220440.0000   -1.97563
220480.0000   -2.32970
220520.0000   -2.54189
220560.0000   -2.31740
220600.0000   -2.08135
220640.0000   -1.86246
220680.0000   -2.03532
220720.0000   -2.06426
220760.0000   -2.03104
220800.0000   -2.23114
220840.0000   -2.25493
220880.0000   -3.12385
220920.0000   -2.41057
220960.0000   -2.64405
221000.0000   -2.49908
221040.0000   -2.08783
221080.0000   -1.98371
221120.0000   -1.61567
221160.0000   -2.30032
221200.0000   -2.11665
221240.0000   -2.47264
221280.0000   -1.07764
221320.0000   -1.20757
221360.0000   -1.79322
221400.0000   -0.86689
221440.0000   -1.82435
221480.0000   -1.96237
221520.0000   -1.83156
221560.0000   -2.44230
221600.0000   -1.27490
221640.0000   -1.65307
221680.0000   -2.12722
221720.0000   -2.13270
221760.0000   -2.31222
221800.0000   -2.03065
221840.0000   -1.16161
221880.0000   -1.89397
221920.0000   -1.41318
221960.0000   -1.21668
222000.0000   -1.49282
222040.0000   -1.73993
222080.0000   -2.35376
222120.0000   -1.86085
222160.0000   -2.27496
222200.0000   -1.25367
222240.0000   -2.17960
222280.0000   -2.31814
222320.0000   -1.70256
222360.0000   -1.61553
222400.0000   -1.73569
222440.0000   -1.40920
222480.0000   -2.08933
222520.0000   -2.33549
222560.0000   -2.06862
222600.0000   -1.79434
222640.0000   -2.32505
222680.0000   -1.98666
222720.0000   -1.29227
222760.0000   -0.79438
222800.0000   -1.46077
222840.0000   -2.56142
222880.0000   -2.23587
222920.0000   -1.64601
222960.0000   -1.80390
223000.0000   -2.49088
223040.0000   -1.60738
223080.0000   -1.33047
223120.0000   -1.72301
223160.0000   -1.62818
223200.0000   -2.36386
223240.0000   -1.78059
223280.0000   -2.04820
223320.0000   -2.68050
223360.0000   -1.72237
223400.0000   -1.46134
223440.0000   -1.72063
223480.0000   -2.13257
223520.0000   -2.29775
223560.0000   -2.20485
223600.0000   -2.34950
223640.0000   -2.09809
223680.0000   -1.14370
223720.0000   -2.50296
223760.0000   -2.46201
223800.0000   -1.85710
223840.0000   -1.62695
223880.0000   -1.25754
223920.0000   -1.44610
223960.0000   -2.00170
224000.0000   -1.22294
224040.0000   -1.67614
224080.0000   -0.75324
224120.0000   -0.86229
224160.0000   -2.29601
224200.0000   -1.56765
224240.0000   -1.49722
224280.0000   -1.62023
224320.0000   -1.59792
224360.0000   -2.28004
224400.0000   -2.45034
224440.0000   -2.20945
224480.0000   -1.65073
224520.0000   -2.66052
224560.0000   -1.82475
224600.0000   -2.33787
224640.0000   -2.54265
224680.0000   -1.91206
224720.0000   -1.56814
224760.0000   -1.81632
224800.0000   -1.79865
224840.0000   -1.39122
224880.0000   -1.86224
224920.0000   -1.76930
224960.0000   -2.70340
225000.0000   -3.08717
225040.0000   -2.13201
225080.0000   -1.35419
225120.0000   -2.04750
225160.0000   -1.73513
225200.0000   -3.01736
225240.0000   -1.69471
225280.0000   -2.04168
225320.0000   -2.18384
225360.0000   -2.51628
225400.0000   -2.85505
225440.0000   -2.47561
225480.0000   -2.28360
225520.0000   -1.62040
225560.0000   -2.17703
225600.0000   -1.61166
225640.0000   -2.24061
225680.0000   -2.33098
225720.0000   -2.29872
225760.0000   -2.59830
225800.0000   -1.83530
225840.0000   -1.64018
225880.0000   -2.02621
225920.0000   -1.95431
225960.0000   -1.82632
226000.0000   -1.54938
226040.0000   -2.09084
226080.0000   -1.15824
226120.0000   -1.04004
226160.0000   -0.80802
226200.0000   -0.95577
226240.0000   -1.63166
226280.0000   -0.95963
226320.0000   -0.15613
226360.0000   -0.71579
226400.0000   -0.81740
226440.0000   -1.84421
226480.0000   -1.89761
226520.0000   -1.44823
226560.0000   -1.60272
226600.0000   -1.44769
226640.0000   -1.83434
226680.0000   -1.61670
226720.0000   -1.04615
226760.0000   -1.33024
226800.0000   -2.14581
226840.0000   -1.51955
226880.0000   -1.81461
226920.0000   -0.70432
226960.0000   -2.52876
227000.0000   -2.00874
227040.0000   -2.30157
227080.0000   -2.55738
227120.0000   -2.08699
227160.0000   -2.84579
227200.0000   -1.90255
227240.0000   -2.02599
227280.0000   -2.29530
227320.0000   -2.09097
227360.0000   -1.94555
227400.0000   -1.90977
227440.0000   -2.73188
227480.0000   -2.06806
227520.0000   -2.30797
227560.0000   -2.23926
227600.0000   -2.73598
227640.0000   -2.20414
227680.0000   -2.39739
227720.0000   -2.19018
227760.0000   -2.73107
227800.0000   -2.26900
227840.0000   -2.61344
227880.0000   -2.36581
227920.0000   -2.12239
227960.0000   -2.10247
228000.0000   -1.85041
228040.0000   -1.18011
228080.0000   -1.41446
228120.0000   -1.84018
228160.0000   -1.72818
228200.0000   -2.43738
228240.0000   -3.54998
228280.0000   -3.84070
228320.0000   -2.04968
228360.0000   -2.32393
228400.0000   -1.71831
228440.0000   -1.81583
228480.0000   -2.77718
228520.0000   -2.13497
228560.0000   -2.12333
228600.0000   -1.34938
228640.0000   -1.93757
228680.0000   -2.38673
228720.0000   -3.28703
228760.0000   -2.11966
228800.0000   -3.69659
228840.0000   -2.19722
228880.0000   -1.64395
228920.0000   -2.25466
228960.0000   -0.90923
229000.0000   -1.50882
229040.0000   -1.61039
229080.0000   -0.85497
229120.0000   -0.75407
229160.0000   -1.31650
229200.0000   -1.13290
229240.0000   -1.22485
229280.0000   -0.13438
229320.0000   -0.98720
229360.0000   -0.24642
229400.0000   -1.62175
229440.0000   -0.47184
229480.0000   -0.68739
229520.0000   -0.42358
229560.0000   -0.53277
229600.0000   -0.52421
229640.0000   -0.93648
229680.0000   -1.21836
229720.0000   -1.24319
229760.0000   -0.55638
229800.0000   -1.17702
229840.0000   -1.47731
229880.0000   -2.70356
229920.0000   -1.13075
229960.0000   -0.76158
230000.0000   -0.46250
230040.0000   -0.72631
230080.0000   -0.79312
230120.0000   -1.62956
230160.0000   -2.15731
230200.0000   -2.12468
230240.0000   -1.70439
230280.0000   -1.53147
230320.0000   -2.02165
230360.0000   -2.19400
230400.0000   -1.72373
230440.0000   -1.75589
230480.0000   -1.62703
230520.0000   -1.12007
230560.0000   -0.44995
230600.0000   -1.43955
230640.0000   -0.13303
230680.0000    0.12179
230720.0000   -0.95831
230760.0000    0.21052
230800.0000   -0.75475
230840.0000    0.57283
230880.0000   -0.98954
230920.0000   -0.70661
230960.0000   -0.93567
231000.0000   -0.98692
231040.0000   -1.10433
231080.0000   -0.85145
231120.0000   -1.17432
231160.0000   -0.61123
231200.0000   -0.31307
231240.0000   -0.66484
231280.0000   -1.21179
231320.0000   -1.75331
231360.0000   -1.50848
231400.0000   -0.26703
231440.0000   -0.77556
231480.0000   -0.93264
231520.0000   -0.93784
231560.0000   -0.87483
231600.0000   -1.22414
231640.0000   -0.88499
231680.0000   -1.07372
231720.0000   -1.76640
231760.0000   -0.24159
231800.0000   -0.76440
231840.0000   -0.97149
231880.0000   -0.72279
231920.0000   -0.77440
231960.0000   -0.41904
232000.0000   -1.77890
232040.0000   -1.06574
232080.0000   -1.23756
232120.0000   -0.92358
232160.0000   -1.15119
232200.0000   -0.13200
232240.0000   -0.36369
232280.0000   -0.75929
232320.0000   -0.89813
232360.0000   -0.86044
232400.0000   -1.19689
232440.0000   -0.82321
232480.0000   -0.67799
232520.0000   -1.58043
232560.0000   -1.60924
232600.0000   -2.39273
232640.0000   -1.22793
232680.0000   -0.72732
232720.0000   -2.00615
232760.0000   -1.06782
232800.0000   -0.57478
232840.0000   -0.78813
232880.0000   -0.23287
232920.0000   -1.49873
232960.0000   -1.15462
233000.0000   -0.58940
233040.0000   -0.77613
233080.0000   -1.05749
233120.0000   -0.87121
233160.0000    0.37587
233200.0000   -0.66185
233240.0000   -0.22659
233280.0000   -0.60219
233320.0000   -0.71401
233360.0000   -1.31544
233400.0000   -1.02428
233440.0000   -0.75325
233480.0000   -1.05042
233520.0000   -1.51029
233560.0000   -0.51873
233600.0000   -0.65808
233640.0000   -0.43404
233680.0000   -0.62043
233720.0000   -0.30158
233760.0000   -1.46592
233800.0000   -0.15000
233840.0000   -1.02788
233880.0000   -0.98866
233920.0000   -1.44204
233960.0000   -0.99560
234000.0000   -1.40748
234040.0000   -1.73312
234080.0000   -1.29422
234120.0000   -2.14901
234160.0000   -2.14346
234200.0000   -1.22291
234240.0000   -1.63770
234280.0000   -0.63309
234320.0000   -0.80476
234360.0000   -0.04329
234400.0000   -0.43302
234440.0000   -1.24189
234480.0000   -1.20460
234520.0000   -0.82597
234560.0000   -0.72253
234600.0000   -0.83560
234640.0000   -0.70624
234680.0000   -0.88127
234720.0000   -0.77823
234760.0000   -1.11547
234800.0000    0.08337
234840.0000   -0.47739
234880.0000   -0.19778
234920.0000   -1.13891
234960.0000   -1.28844
235000.0000   -0.11198
235040.0000    0.64346
235080.0000    0.27036
235120.0000   -0.31700
235160.0000    0.28208
235200.0000   -0.17963
235240.0000   -0.06731
235280.0000    0.15439
235320.0000   -0.01703
235360.0000   -0.54842
235400.0000    0.75494
235440.0000   -0.17249
235480.0000   -0.23201
235520.0000    0.57196
235560.0000    0.60179
235600.0000    0.49845
235640.0000   -0.16443
235680.0000    0.72541
235720.0000   -1.01162
235760.0000   -0.64636
235800.0000   -0.42503
235840.0000   -0.58863
235880.0000   -0.81029
235920.0000   -1.45979
235960.0000   -1.27288
236000.0000   -0.73636
236040.0000    0.44146
236080.0000   -0.43571
236120.0000   -0.00147
236160.0000   -0.26697
236200.0000    0.18735
236240.0000    0.02095
236280.0000    0.38549
236320.0000   -0.18605
236360.0000   -0.34848
236400.0000   -0.44137
236440.0000    0.29922
236480.0000    0.83160
236520.0000    0.81633
236560.0000    1.70451
236600.0000    1.31316
236640.0000    1.50530
236680.0000    0.20432
236720.0000    0.76070
236760.0000    1.20710
236800.0000    0.85089
236840.0000    1.22158
236880.0000    0.19606
236920.0000    0.72746
236960.0000    1.32904
237000.0000    2.30871
237040.0000    2.29214
237080.0000    1.26322
237120.0000    1.86501
237160.0000    1.72177
237200.0000    2.69270
237240.0000    1.66805
237280.0000    1.02569
237320.0000    1.35628
237360.0000    1.79213
237400.0000    2.16902
237440.0000    2.10936
237480.0000    2.16064
237520.0000    1.78939
237560.0000    1.49759
237600.0000    2.28839
237640.0000    1.81794
237680.0000    2.28530
237720.0000    2.20884
237760.0000    2.45154
237800.0000    2.02335
237840.0000    2.58184
237880.0000    2.55692
237920.0000    2.65692
237960.0000    1.33147
238000.0000    2.03603
238040.0000    1.49766
238080.0000    1.31608
238120.0000    1.46508
238160.0000    1.66611
238200.0000    1.38437
238240.0000    1.43000
238280.0000    1.01973
238320.0000    1.53709
238360.0000    0.60292
238400.0000    1.69550
238440.0000    1.74470
238480.0000    1.08274
238520.0000    0.36087
238560.0000    1.09353
238600.0000    1.30271
238640.0000    0.64741
238680.0000    0.56406
238720.0000    0.19343
238760.0000    0.51865
238800.0000    0.83058
238840.0000    0.95757
238880.0000    1.23532
238920.0000    1.46262
238960.0000    1.14130
239000.0000    0.94602
239040.0000    1.31359
239080.0000    2.33251
239120.0000    1.18931
239160.0000    1.56219
239200.0000    0.89702
239240.0000    1.61806
239280.0000    0.74532
239320.0000    1.42845
239360.0000    0.57308
239400.0000    1.06427
239440.0000    1.21872
239480.0000    1.22085
239520.0000    1.21445
239560.0000    0.49459
239600.0000    1.23621
239640.0000    1.12763
239680.0000    1.81894
239720.0000    1.97706
239760.0000    1.33513
239800.0000    0.95631
239840.0000    1.20120
239880.0000    1.29616
239920.0000    1.35063
239960.0000    1.25571
240000.0000    1.57460
240040.0000    1.74183
240080.0000    2.01158
240120.0000    1.72827
240160.0000    1.62051
240200.0000    1.62892
240240.0000    0.94595
240280.0000    1.19412
240320.0000    0.36671
240360.0000    0.68651
240400.0000    0.94009
240440.0000    0.84616
240480.0000    1.08216
240520.0000    1.41593
240560.0000    0.84488
240600.0000    0.16473
240640.0000    0.08586
240680.0000    0.25553
240720.0000    1.01555
240760.0000    0.40634
240800.0000    1.28865
240840.0000    0.80329
240880.0000    0.95241
240920.0000    1.12306
240960.0000    1.00808
241000.0000    1.08474
241040.0000    0.65736
241080.0000    1.54421
241120.0000    0.92569
241160.0000   -0.43379
241200.0000    0.38101
241240.0000    0.49097
241280.0000    1.35271
241320.0000    0.94224
241360.0000    1.22751
241400.0000    1.20398
241440.0000    0.89821
241480.0000    0.87312
241520.0000    0.53253
241560.0000    0.11996
241600.0000    0.81225
241640.0000    0.61088
241680.0000    1.09428
241720.0000    0.77247
241760.0000    1.16139
241800.0000    1.06203
241840.0000    1.35091
241880.0000    1.96919
241920.0000    1.99104
241960.0000    1.99118
242000.0000    1.96209
242040.0000    1.60647
242080.0000    1.47972
242120.0000    0.90588
242160.0000    1.72103
242200.0000    1.18671
242240.0000    1.07449
242280.0000    1.77664
242320.0000    1.64137
242360.0000    1.61147
242400.0000    2.49455
242440.0000    1.81429
242480.0000    2.33453
242520.0000    2.29421
242560.0000    2.48618
242600.0000    1.85497
242640.0000    1.26946
242680.0000    1.68479
242720.0000    1.44386
242760.0000    1.33024
242800.0000    1.81008
242840.0000    0.87159
242880.0000    1.27954
242920.0000    1.43419
242960.0000    1.43166
243000.0000    1.42032
243040.0000    1.52826
243080.0000    1.66985
243120.0000    1.14640
243160.0000    1.97343
243200.0000    1.28533
243240.0000    1.62467
243280.0000    0.98242
243320.0000    1.54423
243360.0000    1.66367
243400.0000    2.28021
243440.0000    1.97340
243480.0000    1.40110
243520.0000    1.87081
243560.0000    1.92587
243600.0000    1.53630
243640.0000    1.40648
243680.0000    1.19039
243720.0000    1.43701
243760.0000    1.90774
243800.0000    0.43419
243840.0000    1.37957
243880.0000    1.72363
243920.0000    1.75065
243960.0000    0.97357
244000.0000    1.03980
244040.0000    1.78773
244080.0000    0.73122
244120.0000    1.69411
244160.0000    1.68077
244200.0000    1.40076
244240.0000    1.12611
244280.0000    1.58278
244320.0000    1.31480
244360.0000    1.40205
244400.0000    1.06087
244440.0000    1.15827
244480.0000    0.98448
244520.0000    0.88945
244560.0000    1.74172
244600.0000    1.45411
244640.0000    2.13891
244680.0000    2.50226
244720.0000    1.82953
244760.0000    1.54650
244800.0000    1.89119
244840.0000    1.29081
244880.0000    0.69851
244920.0000    0.89469
244960.0000    1.68519
245000.0000    2.03534
245040.0000    0.90912
245080.0000    1.17789
245120.0000    1.79842
245160.0000    1.94965
245200.0000    1.88153
245240.0000    1.76220
245280.0000    1.45828
245320.0000    1.56194
245360.0000    2.53543
245400.0000    1.62413
245440.0000    1.33819
245480.0000    2.03556
245520.0000    1.58015
245560.0000    1.80496
245600.0000    2.67588
245640.0000    1.95848
245680.0000    2.13356
245720.0000    1.70519
245760.0000    2.65029
245800.0000    1.56568
245840.0000    1.89000
245880.0000    1.43470
245920.0000    1.23360
245960.0000    0.89888
246000.0000    2.22760
246040.0000    0.96276
246080.0000    1.49595
246120.0000    2.04810
246160.0000    1.65641
246200.0000    0.64498
246240.0000    1.13381
246280.0000    0.67393
246320.0000    0.75326
246360.0000    0.38311
246400.0000    0.69921
246440.0000    1.00697
246480.0000    1.33605
246520.0000    1.64779
246560.0000    0.60017
246600.0000    0.54314
246640.0000    1.05751
246680.0000    0.83406
246720.0000    0.05802
246760.0000    0.20619
246800.0000   -0.14541
246840.0000   -0.50140
246880.0000   -1.10577
246920.0000    0.07670
246960.0000    0.62311
247000.0000    0.58892
247040.0000    1.68490
247080.0000    0.52738
247120.0000    0.83781
247160.0000    0.81323
247200.0000    1.01898
247240.0000    1.35175
247280.0000    0.58840
247320.0000    0.76579
247360.0000    1.08841
247400.0000    2.47608
247440.0000    1.04223
247480.0000    1.59632
247520.0000    1.84677
247560.0000    1.63732
247600.0000    1.83481
247640.0000    1.94040
247680.0000    2.15378
247720.0000    1.71129
247760.0000    1.81746
247800.0000    1.36428
247840.0000    1.93980
247880.0000    2.28723
247920.0000    2.72830
247960.0000    3.13119
248000.0000    2.17063
248040.0000    2.71575
248080.0000    2.84566
248120.0000    2.03184
248160.0000    2.17706
248200.0000    1.54151
248240.0000    1.46623
248280.0000    1.38927
248320.0000    0.34411
248360.0000    1.54167
248400.0000    0.46011
248440.0000    0.99484
248480.0000    1.12301
248520.0000    1.24602
248560.0000    1.40219
248600.0000    0.93005
248640.0000    1.10934
248680.0000    1.13920
248720.0000    1.29330
248760.0000    0.67912
248800.0000    0.97154
248840.0000    0.91126
248880.0000    2.01484
248920.0000    1.87479
248960.0000    1.54465
249000.0000    1.38092
249040.0000    1.70310
249080.0000    1.23474
249120.0000    1.93706
249160.0000    2.23899
249200.0000    1.55990
249240.0000    1.49032
249280.0000    0.42886
249320.0000    1.30915
249360.0000    1.59191
249400.0000    2.04759
249440.0000    2.33077
249480.0000    2.17492
249520.0000    1.39977
249560.0000    1.93167
249600.0000    2.01753
249640.0000    1.63641
249680.0000    1.42833
249720.0000    1.40312
249760.0000    1.90093
249800.0000    1.79444
249840.0000    1.16671
249880.0000    1.40877
249920.0000    0.84330
249960.0000    1.42716
250000.0000    0.32074
250040.0000    0.38925
250080.0000    0.37822
250120.0000    1.78722
250160.0000    2.01577
250200.0000    2.49093
250240.0000    1.37248
250280.0000    1.08334
250320.0000    1.39711
250360.0000    1.59521
250400.0000    1.45983
250440.0000    1.89959
250480.0000    0.42200
250520.0000    1.26279
250560.0000    0.88878
250600.0000    0.59924
250640.0000    1.07598
250680.0000    1.07382
250720.0000    0.56110
250760.0000    0.75923
250800.0000    0.23522
250840.0000    1.08594
250880.0000    0.85253
250920.0000    0.74920
250960.0000    0.93242
251000.0000    1.62986
251040.0000    1.30586
251080.0000    0.93619
251120.0000    0.54872
251160.0000   -0.07324
251200.0000    0.88899
251240.0000    1.48637
251280.0000    0.54180
251320.0000    0.70891
251360.0000    0.57924
251400.0000    1.03780
251440.0000    0.97513
251480.0000    1.55729
251520.0000    0.49403
251560.0000    1.36289
251600.0000    1.10421
251640.0000    0.38702
251680.0000    0.44979
251720.0000    0.65772
251760.0000    0.27922
251800.0000    0.25677
251840.0000    0.75006
251880.0000    1.38511
251920.0000    1.31541
251960.0000    1.00291
252000.0000    0.48635
252040.0000   -0.08953
252080.0000    0.97661
252120.0000    0.65636
252160.0000    1.27149
252200.0000    0.86684
252240.0000    0.31052
252280.0000    0.35117
252320.0000    0.57346
252360.0000    0.75774
252400.0000    0.72275
252440.0000   -0.60795
252480.0000    0.47168
252520.0000    1.28180
252560.0000    0.60405
252600.0000    0.79222
252640.0000    1.00132
252680.0000    1.31480
252720.0000    0.84221
252760.0000   -0.09702
252800.0000    0.83562
252840.0000    1.24448
252880.0000    1.24746
252920.0000    1.04107
252960.0000    0.47493
253000.0000    0.15109
253040.0000    0.51347
253080.0000    0.82719
253120.0000    1.25717
253160.0000    1.23811
253200.0000    1.52666
253240.0000    1.80262
253280.0000    1.23101
253320.0000    0.12088
253360.0000    0.59973
253400.0000   -0.00793
253440.0000    0.79093
253480.0000    1.45298
253520.0000    0.84011
253560.0000    0.62199
253600.0000    0.48190
253640.0000    0.81969
253680.0000    0.67771
253720.0000    0.48820
253760.0000   -0.85642
253800.0000    0.55656
253840.0000    1.90513
253880.0000    1.02865
253920.0000    0.27398
253960.0000   -0.20276
254000.0000    0.74929
254040.0000   -0.22430
254080.0000    0.18485
254120.0000    0.04282
254160.0000    0.19631
254200.0000    1.74082
254240.0000    0.49536
254280.0000    1.31613
254320.0000    0.96036
254360.0000    1.24933
254400.0000    1.78101
254440.0000    0.88043
254480.0000    1.26589
254520.0000    2.53551
254560.0000    2.12438
254600.0000    2.04392
254640.0000    1.37219
254680.0000    0.75990
254720.0000    0.81931
254760.0000    1.02692
254800.0000    1.09871
254840.0000    1.37443
254880.0000    1.21168
254920.0000    0.44310
254960.0000    2.02747
255000.0000    2.31917
255040.0000    0.64364
255080.0000    1.57973
255120.0000    1.92471
255160.0000    1.16504
255200.0000    1.27494
255240.0000    1.14813
255280.0000    1.32189
255320.0000    0.70911
255360.0000   -0.28228
255400.0000    0.82363
255440.0000    1.27955
255480.0000    1.37597
255520.0000    1.70681
255560.0000    1.31789
255600.0000    1.24663
255640.0000    0.90969
255680.0000    1.46977
255720.0000    0.87177
255760.0000    1.84839
255800.0000    1.06043
255840.0000    1.10190
255880.0000    0.20180
255920.0000   -0.94036
255960.0000   -0.27760
256000.0000    0.13542
256040.0000   -0.29521
256080.0000    0.64997
256120.0000    0.74069
256160.0000    0.25515
256200.0000    0.39673
256240.0000    0.51943
256280.0000    0.66295
256320.0000    0.28648
256360.0000    0.72404
256400.0000    0.82470
256440.0000    0.99298
256480.0000    0.70547
256520.0000    0.64548
256560.0000    0.94078
256600.0000    1.94651
256640.0000    1.85580
256680.0000    2.08106
256720.0000    1.80500
256760.0000    0.87938
256800.0000    0.91282
256840.0000    2.82341
256880.0000    2.95840
256920.0000    1.59617
256960.0000    2.60399
257000.0000    1.09291
257040.0000    1.68723
257080.0000    1.58456
257120.0000    1.01448
257160.0000    1.00647
257200.0000    1.23498
257240.0000    1.04163
257280.0000    1.54549
257320.0000    1.32528
257360.0000    1.25626
257400.0000    0.92151
257440.0000    1.50263
257480.0000    1.65988
257520.0000    0.53805
257560.0000    1.24898
257600.0000    0.45029
257640.0000    2.43877
257680.0000    2.39109
257720.0000    1.91687
257760.0000    0.94530
257800.0000    0.73478
257840.0000    1.22090
257880.0000    1.07368
257920.0000    0.90848
257960.0000    1.06346
258000.0000    2.00613
258040.0000    0.86366
258080.0000    1.21288
258120.0000    0.50009
258160.0000    1.08500
258200.0000    0.35170
258240.0000    1.65517
258280.0000    1.86722
258320.0000    2.11452
258360.0000    2.01888
258400.0000    1.85184
258440.0000    1.37360
258480.0000    0.64251
258520.0000    0.27947
258560.0000    0.89815
258600.0000    1.33656
258640.0000    2.60059
258680.0000    2.00955
258720.0000    1.08599
258760.0000    1.72690
258800.0000    0.85219
258840.0000    1.69280
258880.0000    0.93241
258920.0000    1.16250
258960.0000    0.99971
259000.0000    1.34169
259040.0000   -0.05547
259080.0000   -0.16580
259120.0000   -0.47159
259160.0000   -0.11063
259200.0000    1.25753
259240.0000    1.35707
259280.0000    0.40200
259320.0000    0.46262
259360.0000    0.37238
259400.0000    0.40764
259440.0000    1.62762
259480.0000    1.88014
259520.0000    2.00481
259560.0000    1.04765
259600.0000    1.13019
259640.0000    0.04031
259680.0000    0.54598
259720.0000   -0.44560
259760.0000    0.62204
259800.0000   -0.39459
259840.0000    0.56353
259880.0000    0.38106
259920.0000    0.31061
259960.0000   -0.80921
260000.0000    0.56892
260040.0000    0.59268
260080.0000    1.14020
260120.0000    1.06027
260160.0000    0.83842
260200.0000    0.44458
260240.0000    1.12689
260280.0000    0.41566
260320.0000    0.47942
260360.0000    0.05212
260400.0000   -0.51899
260440.0000   -0.00009
260480.0000    1.50474
260520.0000    1.04408
260560.0000    1.00923
260600.0000    0.92890
260640.0000    0.47228
260680.0000    1.48750
260720.0000    1.82766
260760.0000    1.43740
260800.0000    0.93985
260840.0000    0.80854
260880.0000    0.56676
260920.0000    0.43144
260960.0000    0.40116
261000.0000    0.60295
261040.0000    0.51862
261080.0000    0.33684
261120.0000    0.07157
261160.0000   -0.00420
261200.0000    0.48476
261240.0000    0.28028
261280.0000    0.86297
261320.0000    1.33002
261360.0000    0.94520
261400.0000    1.58204
261440.0000    1.90253
261480.0000    1.45475
261520.0000    1.47733
261560.0000    1.03559
261600.0000    0.38693
261640.0000    0.93336
261680.0000    0.18118
261720.0000    0.42677
261760.0000    2.50799
261800.0000    1.07518
261840.0000    2.26185
261880.0000    0.66671
261920.0000    0.93058
261960.0000    1.26299
262000.0000    0.47621
262040.0000    0.67677
262080.0000    0.79001
262120.0000    1.17345
262160.0000    1.19997
262200.0000    1.11796
262240.0000    1.78944
262280.0000    2.20309
262320.0000    1.82917
262360.0000    1.18158
262400.0000    1.19909
262440.0000    1.85818
262480.0000    0.89980
262520.0000    0.37494
262560.0000   -0.04503
262600.0000   -0.33821
262640.0000    0.74387
262680.0000    0.69001
262720.0000    0.77233
262760.0000    1.61686
262800.0000    1.35456
262840.0000    0.23323
262880.0000    0.24559
262920.0000   -0.28416
262960.0000   -0.54051
263000.0000   -0.19425
263040.0000   -0.38688
263080.0000    0.50784
263120.0000    0.51844
263160.0000   -0.09855
263200.0000    1.14991
263240.0000    0.10097
263280.0000    1.18208
263320.0000    0.79638
263360.0000   -0.16182
263400.0000    0.59424
263440.0000    1.24192
263480.0000    0.70970
263520.0000    0.35711
263560.0000   -0.38850
263600.0000    0.16777
263640.0000    0.39554
263680.0000    0.96426
263720.0000    0.25184
263760.0000   -0.36213
263800.0000    0.17612
263840.0000    0.86767
263880.0000    0.62874
263920.0000   -0.01778
263960.0000   -0.10018
264000.0000    0.07641
264040.0000   -0.34424
264080.0000   -0.00294
264120.0000   -0.07750
264160.0000    0.51334
264200.0000    0.40071
264240.0000    0.22807
264280.0000   -0.04992
264320.0000    0.43671
264360.0000    0.62723
264400.0000    0.97220
264440.0000    0.88743
264480.0000    0.72419
264520.0000    1.89445
264560.0000    2.07068
264600.0000    0.95540
264640.0000    0.71201
264680.0000    1.39282
264720.0000    1.67050
264760.0000    0.85083
264800.0000    1.55204
264840.0000    1.85243
264880.0000    2.26973
264920.0000    2.46123
264960.0000    3.93492
265000.0000    1.77869
265040.0000    1.01683
265080.0000    2.12912
265120.0000    3.52397
265160.0000    2.55570
265200.0000    2.25131
265240.0000    1.58900
265280.0000    2.49007
265320.0000    2.80953
265360.0000    1.87885
265400.0000    2.43047
265440.0000    2.21902
265480.0000    2.79819
265520.0000    2.11706
265560.0000    0.75529
265600.0000    0.89918
265640.0000    1.81375
265680.0000    1.94971
265720.0000    1.36973
265760.0000    0.49585
265800.0000    0.37839
265840.0000    1.04799
265880.0000    0.75890
265920.0000    0.64900
265960.0000    0.53002
266000.0000    0.37747
266040.0000    1.05570
266080.0000    1.51262
266120.0000    2.33148
266160.0000    2.75901
266200.0000    2.04177
266240.0000    1.36341
266280.0000    1.58841
266320.0000    2.56909
266360.0000    1.40428
266400.0000    1.61963
266440.0000    2.65484
266480.0000    1.52120
266520.0000    1.57089
266560.0000    2.10991
266600.0000    1.92631
266640.0000    1.20082
266680.0000    1.32966
266720.0000    1.13094
266760.0000    1.64283
266800.0000    1.71202
266840.0000    0.72438
266880.0000    0.87478
266920.0000    1.23070
266960.0000    1.85496
267000.0000    1.19633
267040.0000    0.10182
267080.0000    1.70285
267120.0000    1.44073
267160.0000    2.51064
267200.0000    2.79976
267240.0000    1.83274
267280.0000    1.61060
267320.0000    2.14791
267360.0000    2.06742
267400.0000    1.95642
267440.0000    2.03692
267480.0000    1.51470
267520.0000    2.35235
267560.0000    2.45693
267600.0000    2.51369
267640.0000    2.67941
267680.0000    2.86902
267720.0000    2.29004
267760.0000    2.70924
267800.0000    1.76735
267840.0000    1.79737
267880.0000    1.71053
267920.0000    2.28378
267960.0000    2.07689
268000.0000    1.33374
268040.0000    1.36944
268080.0000    1.02148
268120.0000    1.03751
268160.0000    1.70248
268200.0000    0.76954
268240.0000    1.71469
268280.0000    1.92869
268320.0000    1.01639
268360.0000    1.01656
268400.0000   -0.10619
268440.0000    0.94755
268480.0000    0.99350
268520.0000    0.80976
268560.0000    0.28039
268600.0000   -0.02283
268640.0000    1.08007
268680.0000    1.27304
268720.0000    0.76230
268760.0000    0.17864
268800.0000    0.26867
268840.0000    0.15574
268880.0000    0.95600
268920.0000    0.35934
268960.0000    0.51399
269000.0000    1.21659
269040.0000    1.31683
269080.0000    1.07361
269120.0000    1.13788
269160.0000    0.70466
269200.0000    0.49481
269240.0000    0.16492
269280.0000    0.76592
269320.0000    0.08832
269360.0000    1.29780
269400.0000    0.97663
269440.0000    0.24889
269480.0000   -0.37357
269520.0000    1.43927
269560.0000    0.71096
269600.0000    0.37560
269640.0000   -0.02972
269680.0000    0.32449
269720.0000    1.00788
269760.0000    0.46960
269800.0000   -0.36225
269840.0000    0.64133
269880.0000    1.27760
269920.0000    0.96258
269960.0000   -0.25440
270000.0000    0.45616
270040.0000    0.55677
270080.0000    1.95467
270120.0000    0.67195
270160.0000    2.38646
270200.0000    2.00153
270240.0000    1.97159
270280.0000    1.97693
270320.0000    1.42283
270360.0000    1.68861
270400.0000    1.82404
270440.0000    1.30358
270480.0000    1.28419
270520.0000    0.88037
270560.0000    0.25754
270600.0000   -0.43842
270640.0000   -0.30083
270680.0000   -0.93707
270720.0000   -0.48657
270760.0000   -0.38143
270800.0000    0.09634
270840.0000    1.82370
270880.0000    1.31582
270920.0000    0.17685
270960.0000    1.24030
271000.0000    1.70992
271040.0000    2.45447
271080.0000    1.09172
271120.0000    1.94063
271160.0000    2.31579
271200.0000    2.15815
271240.0000    2.70866
271280.0000    2.39418
271320.0000    2.19810
271360.0000    1.83162
271400.0000    2.10499
271440.0000    2.34306
271480.0000    2.69558
271520.0000    2.11785
271560.0000    2.69450
271600.0000    2.20369
271640.0000    2.11020
271680.0000    0.69554
271720.0000    0.66883
271760.0000    1.56643
271800.0000    0.77738
271840.0000    1.59182
271880.0000    1.21279
271920.0000    0.84956
271960.0000    0.59429
272000.0000    0.80357
272040.0000    1.05297
272080.0000    1.16849
272120.0000    0.27265
272160.0000    1.21069
272200.0000    1.02684
272240.0000    0.93486
272280.0000    1.14667
272320.0000   -0.18322
272360.0000   -0.68993
272400.0000    0.35369
272440.0000    0.23851
272480.0000    0.26336
272520.0000    1.22661
272560.0000    0.86660
272600.0000    1.02524
272640.0000    0.63994
272680.0000    0.92133
272720.0000    0.30582
272760.0000    1.00612
272800.0000    0.90226
272840.0000    0.47869
272880.0000    0.68056
272920.0000    0.43362
272960.0000    0.48202
273000.0000    1.17683
273040.0000    0.87714
273080.0000    1.65897
273120.0000    1.13412
273160.0000   -0.16763
273200.0000    0.00990
273240.0000    1.51375
273280.0000    0.76533
273320.0000   -0.07114
273360.0000    0.24921
273400.0000    0.86333
273440.0000    1.53636
273480.0000    0.83459
273520.0000    0.94315
273560.0000    0.96683
273600.0000    1.27335
273640.0000    2.19113
273680.0000    2.36340
273720.0000    0.38973
273760.0000    0.93313
273800.0000    1.06960
273840.0000    0.61017
273880.0000    0.91008
273920.0000    0.90559
273960.0000    0.71437
274000.0000    0.75372
274040.0000    0.74279
274080.0000    0.49034
274120.0000    0.44747
274160.0000    0.82607
274200.0000    0.12205
274240.0000   -0.03960
274280.0000    0.82740
274320.0000    0.45162
274360.0000    0.26470
274400.0000    0.50026
274440.0000   -0.55549
274480.0000    0.13002
274520.0000    0.50408
274560.0000   -0.22779
274600.0000    0.32412
274640.0000    0.39145
274680.0000    1.17236
274720.0000    1.25313
274760.0000   -0.00230
274800.0000    1.04475
274840.0000    1.17733
274880.0000    0.82253
274920.0000    0.92831
274960.0000    1.01496
275000.0000    1.63577
275040.0000    1.53233
275080.0000    1.25649
275120.0000    1.13695
275160.0000    1.46490
275200.0000    1.34791
275240.0000    1.48549
275280.0000    1.78010
275320.0000    0.18556
275360.0000    0.73358
275400.0000    0.97248
275440.0000    0.86934
275480.0000    0.34760
275520.0000    1.02725
275560.0000    0.26768
275600.0000    0.20710
275640.0000    0.52561
275680.0000    0.83564
275720.0000    1.12239
275760.0000    0.74546
275800.0000    1.16748
275840.0000    1.14171
275880.0000    0.82505
275920.0000    0.61803
275960.0000    0.70503
276000.0000    1.05955
276040.0000    0.99352
276080.0000    1.21080
276120.0000    0.54693
276160.0000    0.72961
276200.0000    0.66997
276240.0000    1.02979
276280.0000    0.69068
276320.0000    0.22589
276360.0000    0.85889
276400.0000    0.65531
276440.0000    0.25868
276480.0000    0.01254
276520.0000   -0.61378
276560.0000   -0.70339
276600.0000    0.74535
276640.0000    0.46995
276680.0000   -0.11094
276720.0000    0.91531
276760.0000    0.56566
276800.0000    0.43010
276840.0000    0.23424
276880.0000    0.13573
276920.0000    1.43665
276960.0000    1.03303
277000.0000    0.10666
277040.0000    0.13693
277080.0000    0.48395
277120.0000   -0.33262
277160.0000   -0.02468
277200.0000    0.79857
277240.0000    0.25918
277280.0000    0.60904
277320.0000    0.23271
277360.0000    0.51358
277400.0000    1.22444
277440.0000    1.24328
277480.0000    1.56496
277520.0000    0.58782
277560.0000    0.24079
277600.0000   -0.29084
277640.0000    0.91149
277680.0000    0.13288
277720.0000    0.86030
277760.0000    0.48097
277800.0000    1.46132
277840.0000    0.33680
277880.0000    0.90924
277920.0000    0.86954
277960.0000    0.88498
278000.0000    1.73358
278040.0000    1.12668
278080.0000    1.89191
278120.0000    0.53578
278160.0000    1.05662
278200.0000    1.12858
278240.0000    1.01181
278280.0000    1.16332
278320.0000    0.89899
278360.0000    0.75230
278400.0000    1.18012
278440.0000    0.66781
278480.0000    0.96392
278520.0000    0.59694
278560.0000    0.61353
278600.0000    0.47986
278640.0000    1.07423
278680.0000    0.96697
278720.0000    1.15201
278760.0000    0.88397
278800.0000    0.01342
278840.0000    1.14232
278880.0000    1.07943
278920.0000    0.86124
278960.0000    0.84646
279000.0000    2.02415
279040.0000    1.36500
279080.0000    1.38804
279120.0000    1.53495
279160.0000    1.36315
279200.0000    1.30958
279240.0000    1.08203
279280.0000    1.77881
279320.0000    1.88465
279360.0000    1.16523
279400.0000    2.01555
279440.0000    2.26318
279480.0000    2.20103
279520.0000    2.16610
279560.0000    2.40174
279600.0000    2.27540
279640.0000    1.59375
279680.0000    1.82275
279720.0000    1.42346
279760.0000    1.18802
279800.0000    2.44229
279840.0000    1.94977
279880.0000    1.37867
279920.0000    1.28107
279960.0000    0.99266
280000.0000    1.06785
280040.0000    1.21940
280080.0000    1.88336
280120.0000    1.98280
280160.0000    1.78254
280200.0000    1.31263
280240.0000    1.47741
280280.0000    1.34952
280320.0000    1.86630
280360.0000    1.62358
280400.0000    1.88147
280440.0000    1.96108
280480.0000    0.97822
280520.0000    0.78179
280560.0000    0.75498
280600.0000    1.73522
280640.0000    1.00715
280680.0000    1.39572
280720.0000    1.55459
280760.0000    1.25528
280800.0000    0.97479
280840.0000    0.88747
280880.0000    2.00835
280920.0000    1.52605
280960.0000    1.69572
281000.0000    1.50976
281040.0000    1.74036
281080.0000    1.01291
281120.0000    2.09047
281160.0000    1.63286
281200.0000    1.88550
281240.0000    1.76807
281280.0000    1.73600
281320.0000    0.99571
281360.0000    0.92117
281400.0000    1.26152
281440.0000    2.10866
281480.0000    1.82470
281520.0000    1.53846
281560.0000    1.78880
281600.0000    0.89318
281640.0000    1.64821
281680.0000    0.94520
281720.0000    0.57070
281760.0000    0.76509
281800.0000    0.79098
281840.0000    0.73058
281880.0000    0.15924
281920.0000    0.17441
281960.0000    0.47902
282000.0000    0.27654
282040.0000    1.01228
282080.0000    0.48339
282120.0000    0.85832
282160.0000    0.86531
282200.0000    1.03772
282240.0000    1.00911
282280.0000    1.24921
282320.0000    0.94490
282360.0000    0.77401
282400.0000    0.73959
282440.0000    1.22085
282480.0000    1.06716
282520.0000    0.91127
282560.0000    0.44302
282600.0000    0.05339
282640.0000    0.47651
282680.0000    0.68601
282720.0000    0.85289
282760.0000    1.62588
282800.0000    1.13515
282840.0000    0.88817
282880.0000    1.30368
282920.0000    0.93657
282960.0000    1.14920
283000.0000    1.40625
283040.0000    1.32706
283080.0000    0.95136
283120.0000    0.71223
283160.0000    1.42138
283200.0000    1.20863
283240.0000    0.87538
283280.0000    0.92944
283320.0000    1.03068
283360.0000    0.49090
283400.0000    0.87985
283440.0000    1.89315
283480.0000    1.35714
283520.0000    1.51100
283560.0000    1.22792
283600.0000    0.74820
283640.0000    0.79815
283680.0000    1.05081
283720.0000    1.68976
283760.0000    1.57023
283800.0000    1.41672
283840.0000    1.45435
283880.0000    1.52179
283920.0000    1.46859
283960.0000    1.68461
284000.0000    1.12507
284040.0000    1.53464
284080.0000    1.19356
284120.0000    0.78809
284160.0000    1.07445
284200.0000    1.39590
284240.0000    1.82580
284280.0000    1.83447
284320.0000    1.03390
284360.0000    1.38973
284400.0000    1.49732
284440.0000    1.81132
284480.0000    2.17987
284520.0000    1.59919
284560.0000    1.04096
284600.0000    0.80678
284640.0000    1.47698
284680.0000    1.40217
284720.0000    1.13338
284760.0000    1.21416
284800.0000    0.85666
284840.0000    0.73690
284880.0000    0.96903
284920.0000    0.76498
284960.0000    0.88336
285000.0000    1.22278
285040.0000    0.79983
285080.0000    1.00210
285120.0000    1.50095
285160.0000    1.71828
285200.0000    1.04733
285240.0000    1.64247
285280.0000    2.67412
285320.0000    2.75556
285360.0000    1.19426
285400.0000    2.23693
285440.0000    1.78528
285480.0000    0.56751
285520.0000    0.71789
285560.0000    0.77126
285600.0000    0.68103
285640.0000    1.24595
285680.0000   -0.13084
285720.0000    0.57242
285760.0000    0.31458
285800.0000    0.75173
285840.0000    0.48214
285880.0000    1.37755
285920.0000    1.06731
285960.0000    1.31688
286000.0000    0.97683
286040.0000    0.33577
286080.0000    0.03952
286120.0000    0.81248
286160.0000    1.68852
286200.0000    0.84112
286240.0000    0.80875
286280.0000   -0.59340
286320.0000    1.11134
286360.0000    1.16162
286400.0000    0.64092
286440.0000    0.36486
286480.0000    1.19921
286520.0000    0.23814
286560.0000    0.88363
286600.0000    0.78317
286640.0000    0.55500
286680.0000    0.67321
286720.0000    1.45579
286760.0000    0.85559
286800.0000    0.69771
286840.0000   -0.91835
286880.0000    0.15743
286920.0000   -0.03856
286960.0000    0.54529
287000.0000    1.07366
287040.0000    0.60377
287080.0000   -0.01891
287120.0000    0.39863
287160.0000    0.17897
287200.0000   -0.29984
287240.0000    0.21919
287280.0000   -0.00163
287320.0000    0.50144
287360.0000   -0.10931
287400.0000    0.47729
287440.0000    0.42873
287480.0000   -0.35698
287520.0000    0.85957
287560.0000    0.48338
287600.0000    0.63512
287640.0000    0.07155
287680.0000   -0.78690
287720.0000   -0.90580
287760.0000   -0.80682
287800.0000   -0.60143
287840.0000   -0.41828
287880.0000   -0.38103
287920.0000   -0.44532
287960.0000    0.37472
288000.0000   -0.29908
288040.0000   -1.09324
288080.0000   -0.26444
288120.0000    0.12398
288160.0000   -0.11217
288200.0000    1.29012
288240.0000    0.87321
288280.0000    0.47358
288320.0000    1.00270
288360.0000    0.49737
288400.0000    0.64724
288440.0000   -0.50565
288480.0000   -0.59240
288520.0000    0.29163
288560.0000   -0.21483
288600.0000    0.28122
288640.0000    0.69042
288680.0000    0.98317
288720.0000    0.50365
288760.0000    0.00867
288800.0000   -0.39760
288840.0000   -0.24391
288880.0000    0.01171
288920.0000   -0.64475
288960.0000   -0.33831
289000.0000    0.54627
289040.0000   -0.53649
289080.0000   -0.02675
289120.0000   -0.03287
289160.0000    0.45518
289200.0000    0.05792
289240.0000    0.14391
289280.0000   -0.30061
289320.0000   -0.61613
289360.0000   -0.47693
289400.0000   -0.40738
289440.0000   -0.03159
289480.0000    0.19169
289520.0000    0.80786
289560.0000   -0.24297
289600.0000   -0.22542
289640.0000    0.40597
289680.0000    0.51193
289720.0000    0.08634
289760.0000   -0.27867
289800.0000    0.04107
289840.0000    0.37414
289880.0000    0.02738
289920.0000    0.62849
289960.0000    0.08639
290000.0000    0.28035
290040.0000    0.07886
290080.0000    1.12463
290120.0000    0.66401
290160.0000    0.59243
290200.0000    1.39437
290240.0000    0.54064
290280.0000    0.24072
290320.0000   -0.00774
290360.0000   -0.40762
290400.0000   -0.18810
290440.0000    0.66871
290480.0000    1.03275
290520.0000    0.23209
290560.0000    0.11982
290600.0000    0.64642
290640.0000    0.73811
290680.0000    0.31266
290720.0000    0.63294
290760.0000    0.13159
290800.0000    0.95771
290840.0000    0.57223
290880.0000   -0.28789
290920.0000    0.34250
290960.0000    0.13297
291000.0000    0.14970
291040.0000   -0.02804
291080.0000    0.20226
291120.0000   -0.20957
291160.0000    0.03502
291200.0000    0.34012
291240.0000    0.26752
291280.0000   -0.50201
291320.0000    0.32365
291360.0000    0.65060
291400.0000    0.22482
291440.0000   -0.48827
291480.0000   -0.33326
291520.0000    0.11192
291560.0000    0.18971
291600.0000    1.11417
291640.0000   -0.50175
291680.0000   -0.08035
291720.0000   -0.21550
291760.0000    0.58332
291800.0000    0.68188
291840.0000    0.41071
291880.0000    0.27965
291920.0000    0.36901
291960.0000    1.17670
292000.0000    1.08864
292040.0000    1.73170
292080.0000    1.70306
292120.0000    1.78439
292160.0000    1.93740
292200.0000    1.71942
292240.0000    1.84975
292280.0000    1.51327
292320.0000    0.74583
292360.0000    1.22871
292400.0000    1.41545
292440.0000    0.79960
292480.0000    0.13617
292520.0000    0.59298
292560.0000    0.36311
292600.0000    0.43343
292640.0000    0.89236
292680.0000    0.62230
292720.0000    0.31979
292760.0000    0.88073
292800.0000    0.54163
292840.0000    0.20222
292880.0000    0.56892
292920.0000    0.80760
292960.0000    0.83475
293000.0000    0.86168
293040.0000    1.37071
293080.0000    1.32168
293120.0000    1.10373
293160.0000    0.83516
293200.0000    1.48716
293240.0000    0.80557
293280.0000    1.06656
293320.0000    1.38224
293360.0000    0.78894
293400.0000    0.72072
293440.0000    0.60444
293480.0000    0.34228
293520.0000    1.02617
293560.0000    1.28189
293600.0000    1.39281
293640.0000    0.68552
293680.0000    0.88065
293720.0000    1.22781
293760.0000    0.38642
293800.0000    0.07259
293840.0000    1.15353
293880.0000   -0.13031
293920.0000    0.49450
293960.0000    1.33341
294000.0000    1.08309
294040.0000    0.73305
294080.0000    0.57133
294120.0000    1.52089
294160.0000    0.63767
294200.0000    1.21842
294240.0000    0.11538
294280.0000   -0.05707
294320.0000    1.21676
294360.0000    0.25617
294400.0000   -0.35436
294440.0000    0.62191
294480.0000    1.35963
294520.0000    0.78166
294560.0000    0.27029
294600.0000    0.41134
294640.0000    0.55390
294680.0000    0.83882
294720.0000    0.70881
294760.0000    0.18836
294800.0000   -0.30393
294840.0000   -0.32587
294880.0000    0.06400
294920.0000   -0.03662
294960.0000    0.89024
295000.0000    0.59293
295040.0000    0.47447
295080.0000    0.52512
295120.0000    0.04383
295160.0000    0.84010
295200.0000    0.74717
295240.0000    0.37046
295280.0000   -0.26484
295320.0000    0.12008
295360.0000    0.01446
295400.0000    0.62820
295440.0000    0.64583
295480.0000    0.29572
295520.0000   -0.70386
295560.0000    0.24190
295600.0000    0.80540
295640.0000    1.36034
295680.0000    1.35210
295720.0000    0.84945
295760.0000    0.50689
295800.0000    0.92051
295840.0000    0.61329
295880.0000    1.14568
295920.0000   -0.00895
295960.0000    0.18785
296000.0000    0.48375
296040.0000    0.49831
296080.0000    0.05166
296120.0000    0.49795
296160.0000    0.41682
296200.0000    1.18912
296240.0000    0.58034
296280.0000   -0.19092
296320.0000   -0.12013
296360.0000   -0.26911
296400.0000   -0.15013
296440.0000    0.58233
296480.0000    0.47510
296520.0000    0.73887
296560.0000    0.73936
296600.0000    0.97836
296640.0000    1.25882
296680.0000    0.98387
296720.0000    0.39978
296760.0000    0.91891
296800.0000    1.39975
296840.0000    1.03704
296880.0000    0.96357
296920.0000    1.42384
296960.0000    1.08226
297000.0000    1.36330
297040.0000    1.27004
297080.0000    0.85893
297120.0000    0.99864
297160.0000    1.16169
297200.0000    0.76485
297240.0000    1.22839
297280.0000    1.19826
297320.0000    2.36755
297360.0000    1.79402
297400.0000    2.85157
297440.0000    1.71619
297480.0000    1.72875
297520.0000    1.71468
297560.0000    1.13911
297600.0000    0.91806
297640.0000    0.83147
297680.0000    1.12383
297720.0000    2.02388
297760.0000    1.37063
297800.0000    1.65712
297840.0000    1.94979
297880.0000    1.69991
297920.0000    1.37973
297960.0000    1.85383
298000.0000    1.52136
298040.0000    1.31254
298080.0000    1.14230
298120.0000    1.47155
298160.0000    1.08472
298200.0000    1.11290
298240.0000    0.84207
298280.0000    1.52944
298320.0000    1.32532
298360.0000    1.09022
298400.0000    0.95322
298440.0000    1.37439
298480.0000    1.32928
298520.0000    1.05639
298560.0000    1.26429
298600.0000    1.30652
298640.0000    1.06401
298680.0000    1.79807
298720.0000    1.00613
298760.0000    1.04629
298800.0000    1.24390
298840.0000    0.75461
298880.0000    1.00120
298920.0000    1.03995
298960.0000    0.61256
299000.0000    0.60075
299040.0000    0.82902
299080.0000    0.28335
299120.0000    0.99997
299160.0000    0.17663
299200.0000    0.40703
299240.0000    0.48793
299280.0000    1.06583
299320.0000    0.88702
299360.0000    0.53807
299400.0000   -0.27450
299440.0000    1.14620
299480.0000    1.16045
299520.0000    1.04528
299560.0000    1.57560
299600.0000    1.35309
299640.0000    1.31038
299680.0000    1.35103
299720.0000    1.61399
299760.0000    1.25695
299800.0000    1.20966
299840.0000    1.18658
299880.0000    0.88876
299920.0000    0.30741
299960.0000    0.56944
300000.0000    0.52727
300040.0000   -0.09786
300080.0000    0.48601
300120.0000    0.20787
300160.0000    0.63808
300200.0000    0.59458
300240.0000    0.89741
300280.0000    0.68804
300320.0000    0.66818
300360.0000    0.33594
300400.0000    0.99899
300440.0000   -0.10913
300480.0000    0.16760
300520.0000    0.61757
300560.0000    0.53948
300600.0000    0.95844
300640.0000    0.84141
300680.0000    0.39256
300720.0000    0.54139
300760.0000    0.53327
300800.0000    1.26698
300840.0000    0.51376
300880.0000    0.68036
300920.0000    1.13155
300960.0000    1.91428
301000.0000    0.75795
301040.0000    1.74313
301080.0000    0.97108
301120.0000    1.09231
301160.0000    1.24022
301200.0000    0.96768
301240.0000    0.80352
301280.0000    0.94068
301320.0000    1.01332
301360.0000    0.68311
301400.0000    0.68958
301440.0000    0.73050
301480.0000    0.83732
301520.0000    1.85497
301560.0000    0.23725
301600.0000    0.60116
301640.0000    0.54080
301680.0000    0.33047
301720.0000    0.26327
301760.0000   -0.12330
301800.0000   -0.23084
301840.0000    0.13257
301880.0000   -0.38658
301920.0000   -0.21436
301960.0000    0.20074
302000.0000    0.42734
302040.0000    0.65389
302080.0000    0.67279
302120.0000    1.18338
302160.0000    0.44573
302200.0000    0.50346
302240.0000    0.87642
302280.0000    1.11408
302320.0000    0.83288
302360.0000   -0.03115
302400.0000    0.30035
302440.0000    0.99901
302480.0000    0.50696
302520.0000    1.23273
302560.0000    0.57510
302600.0000    0.24919
302640.0000    0.13403
302680.0000    0.46298
302720.0000    0.23177
302760.0000    0.32247
302800.0000    0.48516
302840.0000    0.77578
302880.0000    0.29556
302920.0000    0.83972
302960.0000    0.30948
303000.0000    0.80411
303040.0000    0.77000
303080.0000    0.98387
303120.0000    0.51605
303160.0000    1.20407
303200.0000    1.10420
303240.0000    0.59725
303280.0000    0.84807
303320.0000    1.10756
303360.0000    0.98273
303400.0000    0.34723
303440.0000    1.44738
303480.0000    1.33947
303520.0000    0.88546
303560.0000    0.83984
303600.0000    1.23112
303640.0000    0.65664
303680.0000    1.49476
303720.0000    1.07904
303760.0000    0.83542
303800.0000    1.05021
303840.0000    0.90822
303880.0000    0.98955
303920.0000    0.84751
303960.0000    0.83873
304000.0000    1.02978
304040.0000    0.74195
304080.0000    1.17681
304120.0000    0.38624
304160.0000    1.32543
304200.0000    0.82181
304240.0000    1.23667
304280.0000    0.57945
304320.0000    0.36389
304360.0000    0.22614
304400.0000    0.47188
304440.0000   -0.63740
304480.0000    0.13903
304520.0000   -0.19463
304560.0000   -0.77762
304600.0000   -0.03766
304640.0000   -0.40650
304680.0000   -0.09946
304720.0000   -0.21479
304760.0000    0.05674
304800.0000    0.88521
304840.0000    0.20215
304880.0000    0.27235
304920.0000   -0.22831
304960.0000    0.13184
305000.0000    0.39941
305040.0000    0.00337
305080.0000    0.05930
305120.0000   -0.83442
305160.0000   -0.16793
305200.0000   -0.33513
305240.0000   -0.00783
305280.0000   -0.70392
305320.0000   -0.11254
305360.0000   -1.04904
305400.0000   -0.27917
305440.0000   -0.19333
305480.0000   -1.43354
305520.0000   -0.85255
305560.0000   -0.81069
305600.0000   -0.42966
305640.0000   -0.71432
305680.0000   -0.92929
305720.0000   -0.82468
305760.0000   -0.34014
305800.0000   -0.46346
305840.0000   -0.15305
305880.0000   -0.30903
305920.0000    0.16330
305960.0000    0.11911
306000.0000   -0.55426
306040.0000   -1.30721
306080.0000   -1.39389
306120.0000   -0.72423
306160.0000   -1.01961
306200.0000   -0.49675
306240.0000   -1.12351
306280.0000   -0.89463
306320.0000   -0.63029
306360.0000   -0.48343
306400.0000   -0.87530
306440.0000   -0.55694
306480.0000   -0.68013
306520.0000   -0.72197
306560.0000    0.18358
306600.0000   -0.77604
306640.0000   -0.47525
306680.0000   -0.35670
306720.0000   -0.92538
306760.0000   -1.60283
306800.0000   -0.90415
306840.0000   -0.88705
306880.0000   -0.86455
306920.0000   -0.85887
306960.0000   -0.27685
307000.0000    0.42936
307040.0000    0.24006
307080.0000    0.58120
307120.0000   -0.48092
307160.0000    0.15593
307200.0000    0.11426
307240.0000    0.35431
307280.0000   -0.58071
307320.0000   -0.20198
307360.0000   -0.57977
307400.0000   -0.54929
307440.0000   -0.05826
307480.0000   -0.59206
307520.0000   -0.01273
307560.0000    0.59877
307600.0000    0.04183
307640.0000    0.17563
307680.0000   -0.27331
307720.0000   -0.05857
307760.0000   -0.56570
307800.0000   -0.77258
307840.0000   -0.26341
307880.0000    0.26367
307920.0000   -0.56481
307960.0000   -0.57928
308000.0000   -0.58412
308040.0000   -0.28002
308080.0000   -0.79150
308120.0000   -1.31374
308160.0000   -0.32955
308200.0000    0.19357
308240.0000   -0.37773
308280.0000   -0.59367
308320.0000   -0.39897
308360.0000   -0.77358
308400.0000   -1.19721
308440.0000   -1.24714
308480.0000   -0.21858
308520.0000   -0.53491
308560.0000   -0.44089
308600.0000   -0.12592
308640.0000    0.30324
308680.0000   -0.53270
308720.0000   -0.64226
308760.0000    0.00189
308800.0000   -0.63086
308840.0000   -0.17506
308880.0000    0.05826
308920.0000    0.23328
308960.0000    0.01615
309000.0000   -0.93095
309040.0000   -0.90964
309080.0000   -0.49524
309120.0000   -0.46501
309160.0000   -0.36472
309200.0000   -0.88387
309240.0000   -0.36279
309280.0000   -0.13587
309320.0000    0.39714
309360.0000   -0.63297
309400.0000   -0.46227
309440.0000   -0.87859
309480.0000    0.34276
309520.0000    0.38572
309560.0000    0.71335
309600.0000    0.10167
309640.0000   -0.67494
309680.0000   -0.91066
309720.0000    0.14065
309760.0000   -0.60414
309800.0000   -0.70380
309840.0000   -1.40204
309880.0000   -0.17993
309920.0000   -0.28919
309960.0000   -0.91933
310000.0000   -0.22418
310040.0000   -0.72570
310080.0000   -0.20742
310120.0000    0.86425
310160.0000    0.67920
310200.0000   -0.20330
310240.0000   -0.22111
310280.0000   -0.47641
310320.0000    0.05581
310360.0000   -0.28114
310400.0000    0.15767
310440.0000   -0.19948
310480.0000    0.07036
310520.0000   -0.48703
310560.0000   -0.00732
310600.0000   -0.52330
310640.0000   -0.46886
310680.0000   -0.52504
310720.0000   -0.15944
310760.0000   -0.57944
310800.0000   -0.68168
310840.0000    0.78978
310880.0000   -0.00774
310920.0000   -0.04921
310960.0000    0.69353
311000.0000   -0.39429
311040.0000   -0.59043
311080.0000   -0.08343
311120.0000   -0.75825
311160.0000   -1.06940
311200.0000   -0.61343
311240.0000   -1.45465
311280.0000   -0.42258
311320.0000    0.06505
311360.0000   -0.02718
311400.0000    0.19672
311440.0000    0.11839
311480.0000   -0.10275
311520.0000   -0.31328
311560.0000   -0.80415
311600.0000   -1.26574
311640.0000   -0.86483
311680.0000    0.25131
311720.0000    0.20497
311760.0000    0.21250
311800.0000   -0.17496
311840.0000   -0.23239
311880.0000    0.21270
311920.0000   -0.07396
311960.0000   -0.12710
312000.0000   -0.57526
312040.0000    0.24168
312080.0000   -0.29429
312120.0000   -0.15857
312160.0000    0.02425
312200.0000   -0.24479
312240.0000   -0.52095
312280.0000   -0.24577
312320.0000    0.17055
312360.0000    0.15138
312400.0000    0.39360
312440.0000    0.26330
312480.0000   -0.08148
312520.0000    0.05786
312560.0000    0.02644
312600.0000    0.06802
312640.0000    0.30695
312680.0000   -0.02563
312720.0000    0.22406
312760.0000   -0.73960
312800.0000   -0.08630
312840.0000    1.23087
312880.0000    1.24571
312920.0000    1.01952
312960.0000    0.68700
313000.0000    1.73374
313040.0000    1.59435
313080.0000    1.09415
313120.0000    1.36716
313160.0000    0.56929
313200.0000    0.17462
313240.0000   -0.58196
313280.0000    0.77518
313320.0000    0.45682
313360.0000   -0.14909
313400.0000    0.90599
313440.0000    0.94540
313480.0000    0.55634
313520.0000   -0.14366
313560.0000    0.02870
313600.0000    0.77923
313640.0000   -0.34682
313680.0000    0.02595
313720.0000    0.44287
313760.0000    0.52427
313800.0000   -0.21584
313840.0000    0.64389
313880.0000    0.44670
313920.0000    0.33772
313960.0000    1.36566
314000.0000   -0.11005
314040.0000   -0.18521
314080.0000    0.40378
314120.0000    0.11475
314160.0000   -0.07287
314200.0000    0.07956
314240.0000   -0.81369
314280.0000   -0.07483
314320.0000    0.92200
314360.0000    0.45159
314400.0000    0.64587
314440.0000    0.26209
314480.0000    0.50068
314520.0000    0.46363
314560.0000   -0.00443
314600.0000    1.21351
314640.0000    0.91801
314680.0000    0.66798
314720.0000   -0.25989
314760.0000    1.39330
314800.0000    1.40688
314840.0000    1.36372
314880.0000    0.97602
314920.0000    1.37876
314960.0000    0.78609
315000.0000    1.56146
315040.0000    0.72734
315080.0000    0.52301
315120.0000    0.48918
315160.0000   -0.15382
315200.0000    1.28866
315240.0000    1.05369
315280.0000    1.22378
315320.0000    1.10295
315360.0000    1.17955
315400.0000    1.07811
315440.0000    0.84735
315480.0000    0.41585
315520.0000    0.85184
315560.0000    0.75444
315600.0000    0.09925
315640.0000    1.23507
315680.0000    0.88809
315720.0000    1.11831
315760.0000    0.01015
315800.0000   -0.04038
315840.0000   -0.00739
315880.0000   -1.18889
315920.0000   -0.24198
315960.0000   -0.11427
316000.0000    1.04622
316040.0000    0.41348
316080.0000    1.16039
316120.0000    0.36529
316160.0000    0.17099
316200.0000   -0.22560
316240.0000   -0.10863
316280.0000    0.40386
316320.0000   -0.59174
316360.0000    0.06507
316400.0000    0.79466
316440.0000    0.85712
316480.0000    0.76344
316520.0000    0.08631
316560.0000   -0.20200
316600.0000   -0.00859
316640.0000    0.07911
316680.0000   -0.11756
316720.0000   -0.50280
316760.0000   -0.65331
316800.0000   -0.40239
316840.0000   -0.26232
316880.0000   -0.68477
316920.0000   -0.23301
316960.0000    0.08648
317000.0000   -0.42021
317040.0000   -0.32801
317080.0000    0.46063
317120.0000   -0.73231
317160.0000   -0.06639
317200.0000   -0.33746
317240.0000   -0.41267
317280.0000    0.36739
317320.0000   -0.34631
317360.0000   -0.90004
317400.0000   -1.07528
317440.0000   -1.01145
317480.0000   -1.06150
317520.0000   -0.51466
317560.0000   -0.33854
317600.0000   -0.17408
317640.0000   -0.98648
317680.0000    0.11028
317720.0000   -1.35003
317760.0000   -0.95144
317800.0000   -0.57717
317840.0000    0.11698
317880.0000   -0.44904
317920.0000    0.18821
317960.0000   -0.24400
318000.0000    0.25721
318040.0000    0.11222
318080.0000   -0.27760
318120.0000   -0.44960
318160.0000   -0.33145
318200.0000   -0.91053
318240.0000    0.07058
318280.0000   -0.02216
318320.0000   -0.74265
318360.0000   -0.96146
318400.0000   -0.70728
318440.0000   -0.49268
318480.0000   -0.55080
318520.0000   -1.47164
318560.0000   -0.86690
318600.0000   -1.39969
318640.0000   -0.35662
318680.0000   -0.55677
318720.0000   -0.67910
318760.0000   -1.28874
318800.0000   -0.91853
318840.0000   -0.41410
318880.0000   -0.47534
318920.0000   -0.76052
318960.0000   -0.88672
319000.0000   -0.89427
319040.0000   -0.36623
319080.0000   -1.06233
319120.0000   -1.35492
319160.0000   -1.14642
319200.0000   -1.10613
319240.0000   -0.97450
319280.0000    0.00388
319320.0000    0.16097
319360.0000   -0.08886
319400.0000    0.15428
319440.0000    0.31934
319480.0000   -0.02466
319520.0000   -1.26155
319560.0000   -0.88056
319600.0000   -0.79574
319640.0000   -0.41661
319680.0000   -0.72376
319720.0000    0.58101
319760.0000    0.41397
319800.0000   -0.67917
319840.0000   -0.52461
319880.0000   -0.84246
319920.0000   -0.58299
319960.0000   -0.10532
320000.0000   -0.32410
320040.0000   -0.60348
320080.0000    0.32586
320120.0000    0.08887
320160.0000    0.14108
320200.0000    0.23008
320240.0000   -0.01805
320280.0000   -0.38187
320320.0000    0.03197
320360.0000   -0.03944
320400.0000   -1.40085
320440.0000   -0.01650
320480.0000   -0.76995
320520.0000   -0.17550
320560.0000   -0.97920
320600.0000   -0.19808
320640.0000   -0.11452
320680.0000   -0.01998
320720.0000   -0.42429
320760.0000   -0.17419
320800.0000   -0.30227
320840.0000   -1.01301
320880.0000   -0.72006
320920.0000   -0.54520
320960.0000   -0.53085
321000.0000   -0.24391
321040.0000   -0.22461
321080.0000   -0.10942
321120.0000   -0.02567
321160.0000   -0.77287
321200.0000   -0.70440
321240.0000   -0.05808
321280.0000   -0.83577
321320.0000   -0.95331
321360.0000   -0.55780
321400.0000   -0.44940
321440.0000   -0.21328
321480.0000   -0.10161
321520.0000   -0.31877
321560.0000   -0.39300
321600.0000   -0.03547
321640.0000    0.59585
321680.0000   -0.92819
321720.0000   -0.31148
321760.0000   -0.36326
321800.0000   -0.63651
321840.0000   -0.00041
321880.0000   -0.21375
321920.0000   -0.45769
321960.0000   -0.04732
322000.0000    0.07693
322040.0000    1.14925
322080.0000    0.10401
322120.0000   -0.21033
322160.0000    0.58373
322200.0000   -0.13856
322240.0000    0.36587
322280.0000    0.53580
322320.0000   -0.46214
322360.0000   -0.05436
322400.0000   -0.02767
322440.0000   -0.31675
322480.0000   -0.30986
322520.0000   -0.88050
322560.0000   -0.34869
322600.0000   -0.30780
322640.0000   -0.14072
322680.0000    0.08856
322720.0000   -0.76579
322760.0000    0.06689
322800.0000   -0.52384
322840.0000   -0.51111
322880.0000   -0.29344
322920.0000    0.35455
322960.0000   -0.11225
323000.0000    0.03327
323040.0000    0.29762
323080.0000   -0.20557
323120.0000    0.09214
323160.0000    1.01470
323200.0000    0.95176
323240.0000    0.42491
323280.0000    0.87501
323320.0000    1.07060
323360.0000    0.48315
323400.0000    0.67840
323440.0000    0.98294
323480.0000    0.26253
323520.0000    0.12720
323560.0000    1.67307
323600.0000    0.87777
323640.0000    0.90607
323680.0000    1.15312
323720.0000    1.04142
323760.0000    1.16792
323800.0000    0.24255
323840.0000   -0.31392
323880.0000    0.19404
323920.0000   -0.04152
323960.0000    0.26171
324000.0000    0.37811
324040.0000    0.20774
324080.0000    0.72131
324120.0000    0.68201
324160.0000    0.62936
324200.0000    0.62363
324240.0000    0.51161
324280.0000    0.65343
324320.0000    0.33433
324360.0000    1.52787
324400.0000    0.47659
324440.0000    1.39300
324480.0000    1.16914
324520.0000    1.10257
324560.0000    0.84385
324600.0000    0.50839
324640.0000    1.67345
324680.0000    0.50083
324720.0000    1.05315
324760.0000    0.64648
324800.0000    0.69982
324840.0000    1.00773
324880.0000    0.74819
324920.0000    1.31127
324960.0000    0.67024
325000.0000    0.43787
325040.0000    1.00082
325080.0000    0.34419
325120.0000    0.82555
325160.0000    1.12696
325200.0000    1.24240
325240.0000    0.39052
325280.0000    1.61454
325320.0000    0.96430
325360.0000    1.26058
325400.0000    0.65967
325440.0000    0.69407
325480.0000    0.69069
325520.0000    1.23309
325560.0000    1.10383
325600.0000    0.93827
325640.0000    1.93074
325680.0000    1.44407
325720.0000    1.18859
325760.0000    1.28397
325800.0000    1.25139
325840.0000    1.06725
325880.0000    1.02263
325920.0000    0.46839
325960.0000    1.28552
326000.0000    0.94487
326040.0000    1.41676
326080.0000    0.13622
326120.0000   -0.08814
326160.0000    0.57472
326200.0000    0.87486
326240.0000    0.38133
326280.0000    0.09598
326320.0000    0.62270
326360.0000    0.57424
326400.0000    0.47658
326440.0000   -0.34079
326480.0000    0.68387
326520.0000    0.82227
326560.0000   -0.02895
326600.0000    0.65391
326640.0000    0.86282
326680.0000    0.63896
326720.0000    0.61286
326760.0000    0.53205
326800.0000    0.80310
326840.0000    0.95706
326880.0000    0.69468
326920.0000    1.38748
326960.0000    1.50895
327000.0000    0.28603
327040.0000    0.92858
327080.0000    1.34876
327120.0000   -0.15043
327160.0000   -0.15737
327200.0000    0.28520
327240.0000   -0.08294
327280.0000   -0.30885
327320.0000    0.14757
327360.0000    0.42423
327400.0000   -0.05919
327440.0000    0.39158
327480.0000    0.26870
327520.0000    0.28930
327560.0000    0.83731
327600.0000    0.30401
327640.0000    0.00384
327680.0000    0.11486
327720.0000   -0.04322
327760.0000    0.79454
327800.0000    0.25846
327840.0000    0.74165
327880.0000    0.83813
327920.0000    0.39491
327960.0000    1.37732
328000.0000    0.89996
328040.0000    0.72898
328080.0000    0.33173
328120.0000    0.71797
328160.0000    0.39039
328200.0000    0.52169
328240.0000    0.55360
328280.0000    0.08393
328320.0000    0.81946
328360.0000    0.30450
328400.0000    0.11171
328440.0000    1.00542
328480.0000    0.63087
328520.0000    0.92675
328560.0000    1.29908
328600.0000    0.87302
328640.0000    0.97885
328680.0000    0.63699
328720.0000    0.27998
328760.0000    0.61628
328800.0000    0.68006
328840.0000    0.93127
328880.0000   -0.53976
328920.0000   -0.24619
328960.0000    0.52924
329000.0000    0.26541
329040.0000    0.15980
329080.0000   -0.62171
329120.0000   -0.74336
329160.0000   -0.35931
329200.0000   -0.16657
329240.0000    0.33653
329280.0000    0.23346
329320.0000   -0.69120
329360.0000   -0.90919
329400.0000   -0.41671
329440.0000   -0.27278
329480.0000    0.31029
329520.0000   -0.09210
329560.0000    0.27251
329600.0000   -0.20299
329640.0000    0.06855
329680.0000   -0.19310
329720.0000    0.18602
329760.0000    0.58362
329800.0000    0.37469
329840.0000   -0.23925
329880.0000    0.09202
329920.0000   -0.70472
329960.0000    0.93985
330000.0000    0.12512
330040.0000    1.06661
330080.0000    0.86031
330120.0000    0.78142
330160.0000    1.06949
330200.0000    2.05568
330240.0000    1.77070
330280.0000    1.09359
330320.0000    1.01712
330360.0000    1.61981
330400.0000    1.02711
330440.0000    0.65967
330480.0000    1.44883
330520.0000    0.17495
330560.0000    0.49922
330600.0000    0.82240
330640.0000    0.98052
330680.0000    0.68133
330720.0000    1.05872
330760.0000    1.41702
330800.0000    1.45916
330840.0000    1.04775
330880.0000    0.86314
330920.0000    0.85119
330960.0000    0.71812
331000.0000    0.44919
331040.0000    0.73130
331080.0000    0.93651
331120.0000    0.70569
331160.0000    1.18265
331200.0000    1.48064
331240.0000    0.97271
331280.0000    1.62681
331320.0000    1.63989
331360.0000    0.19776
331400.0000    0.33295
331440.0000    1.86334
331480.0000    1.60000
331520.0000    0.63740
331560.0000    1.73674
331600.0000   -0.33349
331640.0000    0.52440
331680.0000    1.09146
331720.0000    0.93813
331760.0000    1.91279
331800.0000    0.51720
331840.0000    0.62430
331880.0000    0.48949
331920.0000    0.04466
331960.0000    0.12628
332000.0000    0.49540
332040.0000    0.74968
332080.0000    1.13464
332120.0000    0.16996
332160.0000    0.32191
332200.0000    0.55003
332240.0000   -0.10539
332280.0000   -0.42894
332320.0000   -0.30410
332360.0000    0.81723
332400.0000    0.30504
332440.0000    1.13533
332480.0000   -0.12307
332520.0000   -0.81932
332560.0000    0.01278
332600.0000   -0.22998
332640.0000    0.06523
332680.0000   -0.82989
332720.0000    0.28821
332760.0000   -0.01368
332800.0000   -0.16398
332840.0000    0.10170
332880.0000    0.01058
332920.0000    0.71506
332960.0000    0.09619
333000.0000    0.60492
333040.0000    0.24877
333080.0000    1.40686
333120.0000    1.28425
333160.0000    1.00930
333200.0000   -0.10283
333240.0000    1.08351
333280.0000    0.51798
333320.0000    0.27482
333360.0000    0.25635
333400.0000    0.81798
333440.0000   -0.05522
333480.0000    0.27728
333520.0000    0.63312
333560.0000    0.62714
333600.0000    0.64693
333640.0000    1.04505
333680.0000    1.59044
333720.0000    1.04412
333760.0000    0.99280
333800.0000    0.89815
333840.0000    0.59451
333880.0000    1.37831
333920.0000    0.50469
333960.0000    0.91405
334000.0000    1.51654
334040.0000    0.65242
334080.0000    1.37363
334120.0000    0.87932
334160.0000    0.14191
334200.0000    0.90340
334240.0000    0.79315
334280.0000    0.57521
334320.0000    0.50567
334360.0000    0.95930
334400.0000    1.25846
334440.0000    1.09826
334480.0000    1.29276
334520.0000    0.74130
334560.0000   -0.10697
334600.0000    0.70766
334640.0000    0.89943
334680.0000    1.43646
334720.0000    0.22563
334760.0000    1.27354
334800.0000   -0.00755
334840.0000    0.72654
334880.0000    0.51313
334920.0000    0.10713
334960.0000    1.06783
335000.0000    0.54449
335040.0000    0.13085
335080.0000    0.19320
335120.0000    1.20817
335160.0000    0.73844
335200.0000    0.81474
335240.0000    0.95551
335280.0000    1.36121
335320.0000    0.82061
335360.0000    0.63780
335400.0000    0.52023
335440.0000    0.15856
335480.0000    0.45732
335520.0000    0.26999
335560.0000    0.47057
335600.0000    0.19768
335640.0000    0.20517
335680.0000    0.30798
335720.0000   -0.07605
335760.0000    0.10379
335800.0000    0.14445
335840.0000    0.04905
335880.0000    0.24594
335920.0000   -0.39696
335960.0000   -0.12188
336000.0000   -0.13695
336040.0000    0.32942
336080.0000    1.05251
336120.0000    0.52640
336160.0000    1.78985
336200.0000    0.46965
336240.0000    0.36544
336280.0000    0.32362
336320.0000    0.17819
336360.0000    0.71899
336400.0000    0.08599
336440.0000    0.12428
336480.0000    0.12454
336520.0000   -0.14074
336560.0000   -0.23962
336600.0000   -0.92773
336640.0000   -0.04839
336680.0000    0.00206
336720.0000    0.37820
336760.0000    0.69385
336800.0000    1.03080
336840.0000    1.60461
336880.0000    1.61891
336920.0000    0.28559
336960.0000    1.24696
337000.0000    1.35397
337040.0000    0.86406
337080.0000    1.54919
337120.0000    1.09015
337160.0000    0.79145
337200.0000    0.24128
337240.0000    0.86662
337280.0000    0.97989
337320.0000    0.81799
337360.0000    0.57491
337400.0000    0.63509
337440.0000    0.82675
337480.0000    0.83248
337520.0000    1.43624
337560.0000    0.39575
337600.0000    0.46710
337640.0000    1.72533
337680.0000    0.90637
337720.0000    1.64839
337760.0000    1.96306
337800.0000    1.88060
337840.0000    1.94577
337880.0000    1.68038
337920.0000    1.66625
337960.0000    0.93775
338000.0000    1.01290
338040.0000   -0.16675
338080.0000    0.92797
338120.0000    1.35209
338160.0000    1.45927
338200.0000    1.93778
338240.0000    1.62840
338280.0000    2.27618
338320.0000    1.50163
338360.0000    2.05113
338400.0000    1.37248
338440.0000    1.48958
338480.0000    1.85973
338520.0000    1.82279
338560.0000    1.01541
338600.0000    2.10743
338640.0000    1.82940
338680.0000    1.01747
338720.0000    1.21332
338760.0000    1.57146
338800.0000    1.39831
338840.0000    0.53717
338880.0000    1.28826
338920.0000    1.82138
338960.0000    1.13447
339000.0000    0.87171
339040.0000    2.10380
339080.0000    0.93539
339120.0000    1.10083
339160.0000    1.22960
339200.0000    1.46247
339240.0000    0.69307
339280.0000    1.07672
339320.0000    1.30833
339360.0000    1.24002
339400.0000    1.81376
339440.0000    2.16889
339480.0000    1.92323
339520.0000    2.22200
339560.0000    1.42545
339600.0000    1.52019
339640.0000    1.68859
339680.0000    2.06779
339720.0000    1.90004
339760.0000    1.89471
339800.0000    1.92295
339840.0000    1.53438
339880.0000    1.43207
339920.0000    1.55808
339960.0000    1.87367
340000.0000    2.25892
340040.0000    1.66029
340080.0000    1.81500
340120.0000    1.85813
340160.0000    1.56041
340200.0000    1.29365
340240.0000    0.77828
340280.0000    1.87007
340320.0000    1.29050
340360.0000    1.86296
340400.0000    1.56147
340440.0000    1.39174
340480.0000    1.51659
340520.0000    1.84748
340560.0000    1.72053
340600.0000    0.97999
340640.0000    0.74095
340680.0000    1.17498
340720.0000    1.25053
340760.0000    1.22199
340800.0000    1.22541
340840.0000    0.94871
340880.0000    1.69089
340920.0000    2.01146
340960.0000    1.39586
341000.0000    0.93761
341040.0000    1.19799
341080.0000    2.01803
341120.0000    1.47366
341160.0000    1.16911
341200.0000    1.27569
341240.0000    1.91249
341280.0000    2.13502
341320.0000    1.54719
341360.0000    1.63404
341400.0000    2.30478
341440.0000    1.78494
341480.0000    1.77768
341520.0000    1.55041
341560.0000    1.40910
341600.0000    1.47766
341640.0000    1.12209
341680.0000    1.92789
341720.0000    2.50959
341760.0000    2.69703
341800.0000    2.11165
341840.0000    1.60823
341880.0000    2.31888
341920.0000    2.27439
341960.0000    2.07391
342000.0000    2.55538
342040.0000    2.08039
342080.0000    1.23104
342120.0000    1.16324
342160.0000    1.20897
342200.0000    1.00384
342240.0000    0.77149
342280.0000    1.65574
342320.0000    0.44819
342360.0000    0.75235
342400.0000    1.08334
342440.0000    1.13368
342480.0000    1.25994
342520.0000    1.48349
342560.0000    1.42712
342600.0000    1.31515
342640.0000    1.75333
342680.0000    1.16426
342720.0000    1.76903
342760.0000    0.82668
342800.0000    0.86939
342840.0000    1.21147
342880.0000    0.64435
342920.0000    0.89681
342960.0000    0.59490
343000.0000    0.65018
343040.0000    0.83001
343080.0000    0.35359
343120.0000   -0.22557
343160.0000    0.32568
343200.0000    1.04943
343240.0000    0.75887
343280.0000    0.72953
343320.0000    0.11343
343360.0000    0.76269
343400.0000    0.94578
343440.0000    0.80125
343480.0000    0.52163
343520.0000    0.33988
343560.0000    0.11813
343600.0000    0.28133
343640.0000    1.74473
343680.0000    1.38005
343720.0000    1.34136
343760.0000    1.32775
343800.0000    0.54437
343840.0000    0.39998
343880.0000    0.71374
343920.0000    1.06672
343960.0000    0.66608
344000.0000    0.10955
344040.0000    1.26814
344080.0000    1.16832
344120.0000    1.66804
344160.0000    1.16410
344200.0000    1.15307
344240.0000    0.38637
344280.0000    0.51580
344320.0000    1.10529
344360.0000    0.69529
344400.0000    1.69913
344440.0000    1.99209
344480.0000    1.96866
344520.0000    0.87065
344560.0000    0.93823
344600.0000    1.67636
344640.0000    1.65147
344680.0000    1.53270
344720.0000    1.28570
344760.0000    1.67055
344800.0000    1.97572
344840.0000    1.68610
344880.0000    1.77297
344920.0000    1.07477
344960.0000    1.81246
345000.0000    1.57217
345040.0000    1.27932
345080.0000    0.97176
345120.0000    0.86948
345160.0000    1.20808
345200.0000    0.74743
345240.0000    0.69468
345280.0000    0.89129
345320.0000    1.71183
345360.0000    1.24322
345400.0000    0.97671
345440.0000    0.59494
345480.0000    0.92536
345520.0000    0.83746
345560.0000    0.27600
345600.0000   -0.47367
345640.0000    0.66296
345680.0000    0.79787
345720.0000    1.50382
345760.0000    0.07345
345800.0000    1.18579
345840.0000    1.20375
345880.0000    0.12505
345920.0000    0.40166
345960.0000    0.11418
346000.0000    0.41660
346040.0000    1.30702
346080.0000    0.74124
346120.0000    1.90875
346160.0000    0.82881
346200.0000    0.86588
346240.0000    0.88952
346280.0000    0.35881
346320.0000    0.86170
346360.0000    0.31340
346400.0000    0.93381
346440.0000    1.47798
346480.0000    0.83038
346520.0000    0.63182
346560.0000    0.35966
346600.0000   -0.00079
346640.0000    0.20646
346680.0000    0.45095
346720.0000    0.09023
346760.0000    0.01757
346800.0000   -0.49706
346840.0000    0.43164
346880.0000    0.50971
346920.0000    0.48313
346960.0000    0.04701
347000.0000    0.20669
347040.0000   -0.29022
347080.0000    0.24365
347120.0000    0.04423
347160.0000    0.02225
347200.0000    0.26341
347240.0000    0.63611
347280.0000    0.23734
347320.0000    0.92780
347360.0000    1.00158
347400.0000    0.30692
347440.0000   -0.07530
347480.0000    1.04859
347520.0000    0.38608
347560.0000    1.83866
347600.0000    0.87519
347640.0000    0.45078
347680.0000    0.04602
347720.0000    0.44068
347760.0000    0.79660
347800.0000    0.36839
347840.0000    0.43608
347880.0000    0.28227
347920.0000   -0.37381
347960.0000   -0.23114
348000.0000    0.36736
348040.0000    0.47316
348080.0000    0.74663
348120.0000   -0.08783
348160.0000    0.69594
348200.0000    0.20954
348240.0000   -0.07733
348280.0000    0.06656
348320.0000    0.19147
348360.0000    0.23723
348400.0000    0.21704
348440.0000    0.06362
348480.0000   -0.02575
348520.0000   -0.41884
348560.0000    0.46602
348600.0000    1.18774
348640.0000    1.25633
348680.0000    0.63935
348720.0000    0.16737
348760.0000    0.36736
348800.0000   -0.24635
348840.0000    0.71955
348880.0000    0.49731
348920.0000   -0.28981
348960.0000    0.34698
349000.0000    0.01080
349040.0000    0.59515
349080.0000    0.52050
349120.0000    0.78639
349160.0000    0.50580
349200.0000    1.94776
349240.0000    1.00211
349280.0000    1.33639
349320.0000    1.05404
349360.0000    1.18863
349400.0000    1.50110
349440.0000    0.95996
349480.0000    0.45827
349520.0000    1.28178
349560.0000    1.19661
349600.0000    1.58558
349640.0000    1.06734
349680.0000    1.11034
349720.0000    0.80337
349760.0000    1.16585
349800.0000    0.89152
349840.0000    1.40112
349880.0000    1.40224
349920.0000    1.37522
349960.0000    0.70658
350000.0000    1.18651
350040.0000    1.28136
350080.0000    1.17596
350120.0000    0.73527
350160.0000    0.47417
350200.0000    1.02659
350240.0000    0.79778
350280.0000    0.99851
350320.0000    0.54230
350360.0000    0.79888
350400.0000    0.73920
350440.0000    0.46263
350480.0000    0.32592
350520.0000    0.93276
350560.0000    1.57397
350600.0000    1.36809
350640.0000    0.36952
350680.0000    1.22842
350720.0000    0.61673
350760.0000    1.24491
350800.0000    1.11773
350840.0000    1.34654
350880.0000    0.91179
350920.0000    1.27274
350960.0000    0.78089
351000.0000    0.01306
351040.0000    0.24915
351080.0000    0.41860
351120.0000   -0.20353
351160.0000    0.15015
351200.0000    0.46680
351240.0000    0.93711
351280.0000    0.16613
351320.0000    0.79542
351360.0000    0.75046
351400.0000    0.35576
351440.0000    0.69880
351480.0000    0.33448
351520.0000    0.74932
351560.0000    0.36440
351600.0000    0.65450
351640.0000    0.22234
351680.0000    0.75684
351720.0000    0.17892
351760.0000    0.64753
351800.0000    1.15821
351840.0000    0.87236
351880.0000    1.08406
351920.0000    1.02820
351960.0000    0.56313
352000.0000    1.07108
352040.0000    1.55404
352080.0000    1.80805
352120.0000    0.96444
352160.0000    1.05161
352200.0000    0.91854
352240.0000    0.90180
352280.0000    0.37804
352320.0000    1.45996
352360.0000    0.79704
352400.0000    1.46246
352440.0000    0.74838
352480.0000    0.73595
352520.0000    1.15223
352560.0000    0.67034
352600.0000    1.28724
352640.0000    1.16917
352680.0000    1.40948
352720.0000    1.42840
352760.0000    1.72012
352800.0000    1.35219
352840.0000    0.39711
352880.0000    1.43006
352920.0000    1.14611
352960.0000    1.32941
353000.0000    1.27265
353040.0000    1.63815
353080.0000    2.50636
353120.0000    2.58882
353160.0000    2.24375
353200.0000    2.15700
353240.0000    2.01181
353280.0000    1.52345
353320.0000    0.71522
353360.0000    0.99747
353400.0000    0.42379
353440.0000    0.46536
353480.0000    0.26470
353520.0000   -0.29603
353560.0000    0.52602
353600.0000    0.30481
353640.0000    0.52987
353680.0000    0.19363
353720.0000    0.33271
353760.0000    0.29495
353800.0000    0.54818
353840.0000    0.49963
353880.0000    0.94795
353920.0000   -0.03132
353960.0000    0.40590
354000.0000    0.19047
354040.0000    0.09770
354080.0000    0.35440
354120.0000    0.02179
354160.0000    0.17547
354200.0000   -0.29908
354240.0000    0.02509
354280.0000   -0.29345
354320.0000   -0.90516
354360.0000   -0.16646
354400.0000    0.38519
354440.0000   -0.50336
354480.0000   -1.08012
354520.0000   -0.59300
354560.0000   -0.50505
354600.0000    0.12459
354640.0000    0.10480
354680.0000   -0.48187
354720.0000   -0.59316
354760.0000   -0.22632
354800.0000   -0.69449
354840.0000   -0.66469
354880.0000   -0.28050
354920.0000   -0.63680
354960.0000   -0.12722
355000.0000   -0.39203
355040.0000   -0.64129
355080.0000   -0.72723
355120.0000   -0.44132
355160.0000   -0.10138
355200.0000   -0.37758
355240.0000   -0.37512
355280.0000   -0.19380
355320.0000    0.06483
355360.0000   -0.20377
355400.0000   -0.20326
355440.0000   -0.36285
355480.0000    0.01334
355520.0000    0.29117
355560.0000    0.24943
355600.0000    0.31796
355640.0000   -0.28623
355680.0000    0.06809
355720.0000   -0.68986
355760.0000   -0.42898
355800.0000   -0.39685
355840.0000   -0.82720
355880.0000    0.22722
355920.0000    0.64414
355960.0000    0.41498
356000.0000   -0.63642
356040.0000    0.46933
356080.0000    0.72390
356120.0000    0.44587
356160.0000    0.13816
356200.0000   -0.24411
356240.0000   -0.09691
356280.0000   -0.74317
356320.0000    0.04255
356360.0000   -0.79341
356400.0000   -0.36085
356440.0000   -0.39906
356480.0000   -0.25993
356520.0000   -0.24480
356560.0000   -0.71173
356600.0000    0.10493
356640.0000   -0.58196
356680.0000   -0.39098
356720.0000   -0.43675
356760.0000    0.32449
356800.0000    0.73926
356840.0000    0.60801
356880.0000    0.33493
356920.0000    0.13448
356960.0000    0.40388
357000.0000    0.17788
357040.0000   -0.76753
357080.0000   -0.22154
357120.0000   -0.80793
357160.0000   -0.87550
357200.0000   -0.58041
357240.0000    0.02778
357280.0000   -0.92678
357320.0000    0.00833
357360.0000   -0.68276
357400.0000    0.38589
357440.0000   -0.22576
357480.0000   -0.25085
357520.0000   -0.60332
357560.0000    0.13464
357600.0000   -1.21421
357640.0000   -1.25210
357680.0000   -1.09126
357720.0000   -0.62659
357760.0000    0.04460
357800.0000   -0.17966
357840.0000   -0.14607
357880.0000   -0.24707
357920.0000   -0.62254
357960.0000    0.67722
358000.0000   -0.56140
358040.0000   -0.27004
358080.0000   -0.31432
358120.0000   -0.46145
358160.0000    0.31399
358200.0000   -0.29559
358240.0000   -0.12158
358280.0000   -0.18244
358320.0000    0.28256
358360.0000    0.19563
358400.0000   -0.47579
358440.0000   -0.34419
358480.0000   -0.51334
358520.0000   -0.51873
358560.0000   -1.11533
358600.0000   -1.18740
358640.0000   -0.70937
358680.0000   -0.25787
358720.0000   -0.22975
358760.0000   -0.99303
358800.0000   -1.09448
358840.0000   -0.61343
358880.0000   -0.40700
358920.0000   -0.05922
358960.0000   -0.62387
359000.0000   -0.73660
359040.0000   -0.33214
359080.0000   -0.96100
359120.0000   -0.30280
359160.0000   -0.38652
359200.0000   -0.18619
359240.0000   -0.77309
359280.0000    0.10546
359320.0000    0.03303
359360.0000   -0.61236
359400.0000   -0.54825
359440.0000    0.69284
359480.0000    0.00662
359520.0000    0.51201
359560.0000    0.30007
359600.0000    0.61054
359640.0000    0.43761
359680.0000    0.41147
359720.0000   -0.03548
359760.0000    0.41692
359800.0000    0.13487
359840.0000    0.94710
359880.0000    0.19645
359920.0000    0.26499
359960.0000    0.12436
360000.0000   -0.18536
360040.0000    0.21033
360080.0000    0.39492
360120.0000    0.82775
360160.0000    0.66068
360200.0000    0.58597
360240.0000    1.20789
360280.0000    0.73242
360320.0000    0.90913
360360.0000    0.03560
360400.0000    1.36481
360440.0000    0.66846
360480.0000    0.56962
360520.0000    1.40545
360560.0000    1.53536
360600.0000    0.80198
360640.0000    1.17248
360680.0000    1.45758
360720.0000    1.26378
360760.0000    0.77317
360800.0000    0.96221
360840.0000    0.98077
360880.0000    1.40791
360920.0000    0.27586
360960.0000    0.80845
361000.0000    0.40711
361040.0000    0.69602
361080.0000    1.21256
361120.0000    0.75990
361160.0000    0.99217
361200.0000    0.74205
361240.0000    0.71593
361280.0000    1.38621
361320.0000    0.21794
361360.0000    0.66896
361400.0000    0.29692
361440.0000    0.50791
361480.0000   -0.37329
361520.0000    0.45893
361560.0000    0.01049
361600.0000   -0.37732
361640.0000    0.47180
361680.0000    0.31909
361720.0000    0.20815
361760.0000    0.28192
361800.0000    0.18548
361840.0000    0.19620
361880.0000    0.77899
361920.0000    0.25296
361960.0000    0.30398
362000.0000    0.48161
362040.0000    0.23675
362080.0000    0.26075
362120.0000    0.04303
362160.0000   -0.09582
362200.0000    0.10290
362240.0000   -0.24868
362280.0000    0.60737
362320.0000    0.40187
362360.0000    0.78179
362400.0000   -0.01341
362440.0000   -0.02509
362480.0000   -0.05566
362520.0000    0.39116
362560.0000    0.26224
362600.0000    0.18476
362640.0000   -0.19454
362680.0000   -0.35912
362720.0000    0.23645
362760.0000    0.21801
362800.0000    0.32295
362840.0000    0.39247
362880.0000    0.24084
362920.0000   -0.20397
362960.0000    0.49782
363000.0000   -0.00401
363040.0000   -0.11524
363080.0000   -0.00920
363120.0000    0.33310
363160.0000   -0.16513
363200.0000   -0.05632
363240.0000   -0.58008
363280.0000   -0.43376
363320.0000   -0.32782
363360.0000   -0.00372
363400.0000   -0.77538
363440.0000   -1.31392
363480.0000    0.24797
363520.0000    0.01791
363560.0000   -0.97509
363600.0000   -1.07633
363640.0000   -1.15499
363680.0000   -0.05509
363720.0000   -0.00686
363760.0000    0.03626
363800.0000   -0.96602
363840.0000   -0.60994
363880.0000    0.71359
363920.0000    0.41118
363960.0000   -0.23365
364000.0000    1.12127
364040.0000    0.38539
364080.0000    0.39506
364120.0000   -0.18118
364160.0000    0.00350
364200.0000   -0.26645
364240.0000    0.50952
364280.0000    0.27672
364320.0000    0.52726
364360.0000    0.99578
364400.0000    0.97628
364440.0000    0.69762
364480.0000    0.59742
364520.0000    0.67948
364560.0000    0.88237
364600.0000    0.96640
364640.0000    0.39116
364680.0000   -0.17119
364720.0000    0.06783
364760.0000    0.61530
364800.0000    1.22233
364840.0000    0.41397
364880.0000    0.77360
364920.0000    0.05906
364960.0000    0.34959
365000.0000    0.51960
365040.0000    0.40085
365080.0000    0.84683
365120.0000   -0.04340
365160.0000    0.81175
365200.0000    0.77968
365240.0000    0.97328
365280.0000    1.14578
365320.0000    0.98760
365360.0000    0.08163
365400.0000   -0.14971
365440.0000    0.42428
365480.0000    0.69278
365520.0000    0.43684
365560.0000    0.59761
365600.0000    0.77342
365640.0000    1.33819
365680.0000    0.25797
365720.0000    0.84327
365760.0000    1.06481
365800.0000    0.44150
365840.0000    1.23836
365880.0000    0.40187
365920.0000    0.61689
365960.0000    0.49867
366000.0000    0.41979
366040.0000    0.22257
366080.0000   -0.12663
366120.0000   -0.81086
366160.0000   -0.24722
366200.0000    0.96700
366240.0000    0.73790
366280.0000    0.99907
366320.0000    0.79663
366360.0000    0.04662
366400.0000    0.93379
366440.0000    1.01463
366480.0000    0.65117
366520.0000    0.42812
366560.0000   -0.20492
366600.0000    1.25428
366640.0000   -0.19676
366680.0000    0.31049
366720.0000    1.40585
366760.0000    0.69797
366800.0000    0.78987
366840.0000    0.56295
366880.0000    0.59169
366920.0000    0.11435
366960.0000    0.70223
367000.0000   -0.66785
367040.0000   -0.23372
367080.0000   -0.40846
367120.0000    0.29960
367160.0000    0.06218
367200.0000    0.53729
367240.0000    0.30706
367280.0000    0.78868
367320.0000    0.09385
367360.0000   -0.09264
367400.0000   -0.01570
367440.0000    0.45268
367480.0000   -0.01379
367520.0000    0.20028
367560.0000   -0.02344
367600.0000    0.34979
367640.0000   -0.54930
367680.0000    0.05860
367720.0000    0.39363
367760.0000    0.64957
367800.0000    0.03986
367840.0000   -0.01277
367880.0000   -0.38784
367920.0000    0.02562
367960.0000    0.33997
368000.0000   -0.07944
368040.0000    0.34881
368080.0000   -0.33322
368120.0000   -0.51496
368160.0000   -0.52636
368200.0000    0.26591
368240.0000    1.16403
368280.0000    0.17799
368320.0000    0.05449
368360.0000    0.60166
368400.0000    0.81197
368440.0000   -0.10975
368480.0000    0.44671
368520.0000    0.36699
368560.0000    0.06880
368600.0000    0.53888
368640.0000   -0.12073
368680.0000   -0.18981
368720.0000   -0.01428
368760.0000    0.69053
368800.0000    0.92489
368840.0000    0.42270
368880.0000    0.18225
368920.0000    0.22767
368960.0000    0.16317
369000.0000   -0.70952
369040.0000    0.66726
369080.0000    0.52335
369120.0000    0.19391
369160.0000   -0.77397
369200.0000   -0.73757
369240.0000    0.10816
369280.0000   -0.36640
369320.0000   -1.16778
369360.0000   -0.47857
369400.0000   -0.21212
369440.0000   -1.12301
369480.0000    0.67878
369520.0000   -0.64983
369560.0000   -0.04303
369600.0000   -0.81562
369640.0000   -1.05959
369680.0000   -1.30788
369720.0000   -0.84912
369760.0000    0.03814
369800.0000   -0.32330
369840.0000   -0.33274
369880.0000   -1.68748
369920.0000   -0.94005
369960.0000   -1.52655
370000.0000   -0.70784
370040.0000   -1.14783
370080.0000   -1.59734
370120.0000   -1.60978
370160.0000   -2.40499
370200.0000   -2.06953
370240.0000   -2.47801
370280.0000   -1.47248
370320.0000   -0.38933
370360.0000   -1.26578
370400.0000   -0.17543
370440.0000   -1.09794
370480.0000   -0.96704
370520.0000   -0.70756
370560.0000   -0.79893
370600.0000    0.14014
370640.0000   -0.97719
370680.0000   -0.57391
370720.0000   -0.39286
370760.0000   -0.97517
370800.0000   -1.45625
370840.0000   -1.61521
370880.0000   -1.76052
370920.0000   -1.37067
370960.0000   -1.55904
371000.0000   -0.56069
371040.0000   -1.03435
371080.0000   -0.41601
371120.0000   -0.80584
371160.0000   -0.70775
371200.0000   -1.00578
371240.0000   -0.53177
371280.0000   -0.34481
371320.0000   -0.72209
371360.0000   -0.97878
371400.0000   -0.78661
371440.0000   -0.77002
371480.0000   -0.93717
371520.0000   -1.19343
371560.0000   -1.81849
371600.0000   -1.02132
371640.0000   -0.82099
371680.0000   -0.97622
371720.0000   -0.85952
371760.0000   -1.05696
371800.0000   -0.80226
371840.0000   -0.81658
371880.0000   -0.66826
371920.0000   -0.19544
371960.0000   -0.30277
372000.0000   -0.92923
372040.0000   -1.44927
372080.0000   -1.13508
372120.0000   -0.85817
372160.0000   -0.94362
372200.0000   -1.13680
372240.0000   -0.11316
372280.0000   -0.48392
372320.0000   -1.18419
372360.0000   -1.03801
372400.0000   -0.91589
372440.0000   -1.27269
372480.0000   -0.86147
372520.0000   -0.60726
372560.0000   -1.04525
372600.0000   -0.12215
372640.0000   -0.48322
372680.0000   -0.28096
372720.0000   -0.94910
372760.0000   -1.30839
372800.0000   -1.22856
372840.0000   -0.37878
372880.0000   -0.58060
372920.0000   -1.32576
372960.0000   -1.54714
373000.0000   -0.60389
373040.0000   -1.05800
373080.0000   -0.76512
373120.0000   -1.35002
373160.0000   -1.27785
373200.0000   -0.85072
373240.0000   -0.66341
373280.0000   -0.53839
373320.0000   -0.63224
373360.0000    0.10238
373400.0000   -0.44261
373440.0000   -0.40593
373480.0000   -0.38321
373520.0000   -0.77479
373560.0000   -0.59989
373600.0000   -0.52010
373640.0000   -1.13288
373680.0000   -1.35172
373720.0000   -0.37904
373760.0000   -1.25351
373800.0000   -0.64660
373840.0000   -0.60405
373880.0000   -0.50299
373920.0000   -0.02544
373960.0000   -0.51294
374000.0000   -0.44734
374040.0000   -0.99625
374080.0000   -1.01807
374120.0000   -0.93006
374160.0000   -0.99483
374200.0000   -0.59676
374240.0000    0.19626
374280.0000   -0.89008
374320.0000   -0.74387
374360.0000   -1.16526
374400.0000   -1.07213
374440.0000   -1.17522
374480.0000   -1.25199
374520.0000   -0.91447
374560.0000   -1.38015
374600.0000   -1.53340
374640.0000   -1.22849
374680.0000   -1.20470
374720.0000   -1.58429
374760.0000   -1.07419
374800.0000   -0.47548
374840.0000   -1.28373
374880.0000   -1.48202
374920.0000   -0.75412
374960.0000   -1.15670
375000.0000   -0.92692
375040.0000   -0.74927
375080.0000   -0.80273
375120.0000   -1.01912
375160.0000   -0.75908
375200.0000    0.19413
375240.0000    0.06973
375280.0000   -0.40530
375320.0000   -0.19112
375360.0000   -0.51966
375400.0000   -1.16889
375440.0000   -0.31959
375480.0000    0.56401
375520.0000   -0.52972
375560.0000   -0.86531
375600.0000   -0.00114
375640.0000   -0.28731
375680.0000   -0.03354
375720.0000    0.02390
375760.0000   -0.91565
375800.0000   -1.15654
375840.0000   -1.04099
375880.0000   -0.55240
375920.0000   -0.58565
375960.0000    0.40045
376000.0000    0.47839
376040.0000    0.45510
376080.0000    1.58802
376120.0000    0.75337
376160.0000    0.76621
376200.0000    1.00612
376240.0000    0.72398
376280.0000    0.76650
376320.0000   -0.50306
376360.0000    0.17744
376400.0000   -0.56813
376440.0000   -0.58649
376480.0000   -1.25789
376520.0000   -0.10841
376560.0000   -0.02397
376600.0000   -0.54169
376640.0000   -0.82664
376680.0000   -0.14945
376720.0000   -0.30470
376760.0000   -1.03263
376800.0000   -0.82921
376840.0000   -0.15029
376880.0000   -0.66675
376920.0000   -0.39051
376960.0000    0.28755
377000.0000   -0.33749
377040.0000    0.46653
377080.0000    1.10280
377120.0000    0.26459
377160.0000    0.43009
377200.0000    0.29417
377240.0000    0.38602
377280.0000    0.39828
377320.0000   -0.49493
377360.0000   -0.06786
377400.0000    0.93372
377440.0000   -0.57047
377480.0000   -0.10797
377520.0000    0.85294
377560.0000    0.52625
377600.0000   -0.38542
377640.0000   -0.08108
377680.0000    0.43158
377720.0000   -0.09784
377760.0000   -0.36882
377800.0000   -0.21818
377840.0000    0.28617
377880.0000   -0.53933
377920.0000   -0.45807
377960.0000   -0.77259
378000.0000   -0.13896
378040.0000   -0.26492
378080.0000   -0.92412
378120.0000   -0.58643
378160.0000   -0.38462
378200.0000   -0.71106
378240.0000   -0.18943
378280.0000    0.08709
378320.0000    0.18528
378360.0000    0.28182
378400.0000    1.20298
378440.0000    0.66352
378480.0000   -0.12131
378520.0000    0.33550
378560.0000    0.48076
378600.0000    0.46741
378640.0000   -0.55813
378680.0000    0.22344
378720.0000    1.26399
378760.0000   -0.10754
378800.0000    1.02803
378840.0000    1.02694
378880.0000    0.55838
378920.0000    0.72507
378960.0000    1.17145
379000.0000    1.37261
379040.0000    1.69028
379080.0000    0.96286
379120.0000    0.11891
379160.0000    0.07793
379200.0000    0.13832
379240.0000    0.32565
379280.0000    0.25732
379320.0000    0.13098
379360.0000   -0.22103
379400.0000   -1.34578
379440.0000   -0.76849
379480.0000   -0.76038
379520.0000    0.02044
379560.0000    0.72197
379600.0000    0.53900
379640.0000    0.11533
379680.0000    0.19982
379720.0000    0.30895
379760.0000   -0.71773
379800.0000    0.18871
379840.0000   -0.14837
379880.0000   -0.09530
379920.0000    0.42508
379960.0000    1.28565
380000.0000    0.10234
380040.0000    0.65019
380080.0000    0.50775
380120.0000    0.29912
380160.0000   -0.47902
380200.0000   -0.76430
380240.0000   -0.66603
380280.0000   -0.65563
380320.0000   -1.83931
380360.0000   -1.44654
380400.0000   -1.03301
380440.0000   -0.79555
380480.0000   -0.03228
380520.0000   -0.96396
380560.0000   -0.39454
380600.0000   -1.40950
380640.0000   -0.30341
380680.0000   -1.13545
380720.0000   -0.15501
380760.0000   -0.05663
380800.0000   -1.54593
380840.0000   -1.72105
380880.0000   -1.67224
380920.0000   -1.07737
380960.0000   -1.30826
381000.0000   -2.25652
381040.0000   -1.09757
381080.0000   -0.95640
381120.0000   -0.47587
381160.0000   -0.93373
381200.0000   -1.68301
381240.0000   -1.28541
381280.0000   -0.41903
381320.0000   -0.86680
381360.0000   -1.30786
381400.0000   -1.86066
381440.0000   -1.43552
381480.0000   -2.30301
381520.0000   -1.14366
381560.0000   -1.09122
381600.0000   -0.54733
381640.0000   -1.80698
381680.0000   -0.61608
381720.0000   -0.76353
381760.0000   -0.16286
381800.0000    0.11973
381840.0000   -0.23734
381880.0000   -0.02236
381920.0000    0.33490
381960.0000    0.72095
382000.0000    0.09508
382040.0000    0.00516
382080.0000    0.70182
382120.0000    0.73459
382160.0000    0.54754
382200.0000   -0.25094
382240.0000    0.08820
382280.0000    0.38070
382320.0000    0.31979
382360.0000    0.24555
382400.0000   -0.41298
382440.0000    0.22703
382480.0000   -0.90638
382520.0000   -0.59776
382560.0000   -0.30845
382600.0000   -0.64320
382640.0000   -0.28237
382680.0000    0.01360
382720.0000   -0.42037
382760.0000    0.27662
382800.0000   -0.17856
382840.0000    0.53182
382880.0000    1.04408
382920.0000    0.55048
382960.0000    0.95605
383000.0000   -0.06067
383040.0000   -0.80213
383080.0000    0.32829
383120.0000   -0.47484
383160.0000    0.81132
383200.0000    0.61013
383240.0000   -0.46029
383280.0000   -0.39713
383320.0000   -0.42054
383360.0000    0.17945
383400.0000    0.38773
383440.0000    0.49081
383480.0000    0.81795
383520.0000   -0.00574
383560.0000    0.35672
383600.0000   -0.38958
383640.0000   -0.04241
383680.0000    1.20310
383720.0000    0.53205
383760.0000    0.01550
383800.0000   -0.08485
383840.0000   -0.51695
383880.0000   -0.88617
383920.0000   -0.72249
383960.0000    0.12649
384000.0000    0.95342
384040.0000    0.20463
384080.0000   -0.27683
384120.0000   -0.61963
384160.0000   -1.04790
384200.0000   -0.09984
384240.0000   -0.54259
384280.0000    0.14440
384320.0000   -0.49695
384360.0000   -0.48807
384400.0000   -0.56330
384440.0000    0.02977
384480.0000   -0.17333
384520.0000   -0.32498
384560.0000   -0.01169
384600.0000    0.32700
384640.0000    0.17267
384680.0000   -0.52859
384720.0000   -0.05419
384760.0000   -0.01883
384800.0000    0.27188
384840.0000   -0.45947
384880.0000    0.07588
384920.0000   -0.40281
384960.0000   -0.90271
385000.0000    0.35739
385040.0000   -0.20094
385080.0000    0.58181
385120.0000   -1.31977
385160.0000   -0.96692
385200.0000   -0.07324
385240.0000   -0.82805
385280.0000   -0.74206
385320.0000   -0.14714
385360.0000    0.15732
385400.0000   -0.38569
385440.0000   -0.60480
385480.0000   -0.24941
385520.0000   -0.52076
385560.0000    0.27065
385600.0000    0.17782
385640.0000    0.78803
385680.0000    0.36494
385720.0000   -0.00509
385760.0000    0.36871
385800.0000    0.50259
385840.0000    1.12147
385880.0000    1.83458
385920.0000    0.54097
385960.0000    0.53561
386000.0000    0.56130
386040.0000    1.63594
386080.0000    0.02652
386120.0000    0.41746
386160.0000    0.60437
386200.0000    0.53047
386240.0000    0.28324
386280.0000    0.39280
386320.0000    0.11234
386360.0000   -0.25804
386400.0000    0.19326
386440.0000   -0.62798
386480.0000    0.19542
386520.0000   -0.15088
386560.0000    0.19965
386600.0000    0.46480
386640.0000   -0.58827
386680.0000   -1.05381
386720.0000   -0.92697
386760.0000    0.47503
386800.0000   -0.82937
386840.0000   -1.37079
386880.0000   -0.73370
386920.0000    0.25801
386960.0000   -0.42751
387000.0000   -0.17555
387040.0000    0.00333
387080.0000    0.13912
387120.0000   -0.50879
387160.0000    0.04391
387200.0000   -0.37425
387240.0000    0.08174
387280.0000   -0.27898
387320.0000    0.11215
387360.0000   -0.57159
387400.0000   -0.10214
387440.0000   -0.39062
387480.0000    0.00618
387520.0000   -0.26449
387560.0000   -0.41703
387600.0000   -0.36967
387640.0000   -1.10385
387680.0000   -0.40816
387720.0000   -1.19957
387760.0000   -0.68059
387800.0000    0.20757
387840.0000   -0.12115
387880.0000   -0.12388
387920.0000   -0.34188
387960.0000    0.45910
388000.0000    0.38351
388040.0000    0.85190
388080.0000    0.82179
388120.0000    0.10191
388160.0000   -0.89694
388200.0000   -0.85471
388240.0000   -0.66349
388280.0000    0.28455
388320.0000   -0.97806
388360.0000   -0.78147
388400.0000   -0.43942
388440.0000   -0.04593
388480.0000    0.46285
388520.0000   -0.28082
388560.0000   -0.68343
388600.0000   -0.05414
388640.0000    0.10642
388680.0000    0.33042
388720.0000    0.42706
388760.0000    0.66250
388800.0000   -0.04629
388840.0000    0.04740
388880.0000   -0.86574
388920.0000   -0.75722
388960.0000    0.16846
389000.0000   -0.05745
389040.0000    0.05912
389080.0000    0.09652
389120.0000    0.12894
389160.0000    0.27509
389200.0000    0.58344
389240.0000    0.41904
389280.0000    0.13774
389320.0000   -0.30881
389360.0000    1.04020
389400.0000    0.38684
389440.0000    0.36022
389480.0000    0.42712
389520.0000    0.44987
389560.0000    0.55539
389600.0000    0.13594
389640.0000    0.68524
389680.0000    0.43327
389720.0000    0.74504
389760.0000    0.04659
389800.0000   -0.24392
389840.0000   -0.36713
389880.0000   -0.04914
389920.0000   -0.30100
389960.0000    0.32992
390000.0000    0.12886
390040.0000   -0.05901
390080.0000    0.07046
390120.0000   -0.55706
390160.0000    0.07913
390200.0000   -0.08278
390240.0000   -0.19427
390280.0000    0.10280
390320.0000    0.16942
390360.0000    0.24301
390400.0000    0.77026
390440.0000    1.03892
390480.0000    0.56842
390520.0000    0.89215
390560.0000    0.94727
390600.0000    0.33194
390640.0000    0.29761
390680.0000    0.10479
390720.0000   -0.47106
390760.0000   -0.37071
390800.0000   -0.13794
390840.0000    0.33432
390880.0000   -0.76297
390920.0000   -0.45851
390960.0000   -1.23158
391000.0000   -0.62126
391040.0000    0.22060
391080.0000   -0.00263
391120.0000   -0.19542
391160.0000    0.12708
391200.0000    0.62558
391240.0000    0.30227
391280.0000   -0.43461
391320.0000    0.20920
391360.0000    0.27991
391400.0000   -0.56403
391440.0000   -0.76748
391480.0000   -1.10689
391520.0000   -0.80974
391560.0000   -0.89791
391600.0000   -0.24151
391640.0000   -0.48519
391680.0000   -0.71289
391720.0000   -0.59752
391760.0000   -0.42136
391800.0000   -0.79368
391840.0000   -0.42132
391880.0000   -0.43349
391920.0000   -0.88055
391960.0000   -0.87302
392000.0000   -0.34109
392040.0000    0.21120
392080.0000    0.13826
392120.0000   -0.23353
392160.0000   -0.32262
392200.0000   -0.84375
392240.0000   -0.23646
392280.0000   -0.47367
392320.0000   -0.80370
392360.0000   -1.66210
392400.0000   -0.63440
392440.0000   -1.24357
392480.0000   -0.74412
392520.0000   -0.35924
392560.0000   -0.78232
392600.0000   -0.74088
392640.0000   -0.90858
392680.0000   -1.43657
392720.0000   -0.52207
392760.0000   -0.73849
392800.0000   -0.84726
392840.0000   -0.43979
392880.0000   -0.40057
392920.0000   -0.26093
392960.0000   -0.89603
393000.0000   -0.52414
393040.0000   -1.31625
393080.0000   -1.35163
393120.0000   -1.00660
393160.0000   -0.69370
393200.0000   -1.03846
393240.0000   -1.25500
393280.0000   -0.54249
393320.0000   -0.41472
393360.0000   -1.06424
393400.0000   -0.65771
393440.0000   -1.00968
393480.0000   -0.63946
393520.0000   -0.20923
393560.0000   -0.00536
393600.0000   -0.04199
393640.0000   -0.70906
393680.0000   -0.72230
393720.0000   -0.65188
393760.0000   -0.36361
393800.0000   -1.31855
393840.0000   -0.15652
393880.0000    0.13162
393920.0000   -0.88939
393960.0000   -1.07833
394000.0000   -0.82775
394040.0000   -0.79772
394080.0000   -0.10024
394120.0000   -1.43159
394160.0000   -0.69951
394200.0000   -1.41209
394240.0000   -0.89732
394280.0000   -0.23400
394320.0000   -0.37208
394360.0000   -0.50055
394400.0000   -0.91773
394440.0000   -0.57875
394480.0000   -1.02799
394520.0000   -1.55712
394560.0000   -1.68121
394600.0000   -1.17527
394640.0000   -0.87012
394680.0000   -0.58095
394720.0000   -1.03323
394760.0000   -0.00536
394800.0000   -1.14728
394840.0000   -1.01574
394880.0000   -0.96313
394920.0000   -1.27629
394960.0000   -1.68894
395000.0000   -1.08747
395040.0000   -1.06514
395080.0000   -1.13499
395120.0000   -1.65813
395160.0000   -1.11406
395200.0000   -1.11046
395240.0000   -1.19998
395280.0000   -0.77247
395320.0000   -1.28752
395360.0000   -0.62114
395400.0000   -0.59095
395440.0000   -1.50691
395480.0000   -0.64704
395520.0000   -0.79374
395560.0000   -0.59227
395600.0000   -0.30973
395640.0000   -0.84761
395680.0000   -1.11907
395720.0000   -1.05972
395760.0000   -1.18653
395800.0000   -1.13510
395840.0000   -0.22917
395880.0000   -1.39132
395920.0000   -1.73815
395960.0000   -1.42941
396000.0000   -0.98936
396040.0000   -0.28433
396080.0000   -1.10835
396120.0000   -1.31731
396160.0000   -0.93613
396200.0000   -1.18772
396240.0000   -1.19892
396280.0000   -0.64157
396320.0000   -1.35301
396360.0000   -0.55055
396400.0000   -1.34256
396440.0000   -1.68791
396480.0000   -1.03272
396520.0000   -0.61330
396560.0000   -1.08339
396600.0000   -0.42644
396640.0000   -0.27504
396680.0000   -0.92884
396720.0000   -0.30683
396760.0000   -1.25179
396800.0000   -0.73140
396840.0000   -0.22663
396880.0000   -0.19212
396920.0000   -0.02704
396960.0000    0.25766
397000.0000   -0.40494
397040.0000   -0.31494
397080.0000   -0.48260
397120.0000   -0.58706
397160.0000   -1.01740
397200.0000   -0.75723
397240.0000   -1.45498
397280.0000   -1.06676
397320.0000   -0.56258
397360.0000   -1.11795
397400.0000   -0.71392
397440.0000   -1.27825
397480.0000   -0.71434
397520.0000   -0.60620
397560.0000   -0.26816
397600.0000   -0.24774
397640.0000   -0.70111
397680.0000   -0.66137
397720.0000   -0.49707
397760.0000   -0.20512
397800.0000    0.15246
397840.0000   -0.68102
397880.0000    0.02301
397920.0000    0.82774
397960.0000    0.58944
398000.0000    0.21189
398040.0000    0.93204
398080.0000    1.14048
398120.0000    0.67081
398160.0000    0.13080
398200.0000    0.27362
398240.0000   -0.26407
398280.0000    0.39546
398320.0000   -0.46918
398360.0000   -0.45092
398400.0000   -0.29371
398440.0000   -0.14900
398480.0000    0.25027
398520.0000   -0.16553
398560.0000    0.53931
398600.0000    0.91196
398640.0000    0.29449
398680.0000    0.62970
398720.0000    0.87109
398760.0000    0.83961
398800.0000    0.26796
398840.0000    0.04239
398880.0000    0.50321
398920.0000    0.27757
398960.0000   -0.11677
399000.0000    0.48873
399040.0000    0.06344
399080.0000    0.28131
399120.0000    0.21439
399160.0000    0.11498
399200.0000   -0.08427
399240.0000    0.67219
399280.0000    0.41298
399320.0000    0.47083
399360.0000   -0.39038
399400.0000    0.40541
399440.0000   -0.69036
399480.0000    0.44017
399520.0000    0.31035
399560.0000    0.55282
399600.0000    0.36035
399640.0000    0.30053
399680.0000    0.45568
399720.0000    0.37992
399760.0000    1.13714
399800.0000    1.10337
399840.0000    0.19751
399880.0000    0.16592
399920.0000   -0.20533
399960.0000   -0.12443
400000.0000   -0.36314
400040.0000   -0.00526
400080.0000    0.27123
400120.0000    0.16454
400160.0000    0.15831
400200.0000   -0.27029
400240.0000    0.39515
400280.0000    0.61220
400320.0000   -0.01869
400360.0000   -0.10563
400400.0000    0.30857
400440.0000   -0.73503
400480.0000    0.04531
400520.0000    0.36372
400560.0000    0.72273
400600.0000   -0.19660
400640.0000    0.01535
400680.0000    0.42604
400720.0000    0.45764
400760.0000    0.45074
400800.0000   -0.13164
400840.0000   -0.47948
400880.0000   -0.14214
400920.0000   -0.12643
400960.0000    0.41983
401000.0000   -0.15457
401040.0000   -0.89172
401080.0000    0.09637
401120.0000    0.11791
401160.0000    0.39096
401200.0000   -0.19094
401240.0000   -0.82874
401280.0000   -0.48153
401320.0000    0.02892
401360.0000    0.59367
401400.0000    0.07288
401440.0000   -0.27851
401480.0000   -0.25811
401520.0000   -0.86535
401560.0000    0.03747
401600.0000    0.09961
401640.0000   -0.88378
401680.0000   -0.36950
401720.0000   -0.37707
401760.0000   -0.30298
401800.0000   -0.03994
401840.0000   -0.25829
401880.0000    0.21588
401920.0000   -0.92539
401960.0000   -0.19171
402000.0000   -0.65490
402040.0000   -0.90635
402080.0000   -0.05616
402120.0000   -0.65255
402160.0000   -0.42856
402200.0000   -0.02514
402240.0000    0.10500
402280.0000   -0.26943
402320.0000    0.19835
402360.0000   -0.65115
402400.0000    0.00818
402440.0000    0.01338
402480.0000   -0.03821
402520.0000   -0.13027
402560.0000   -0.45583
402600.0000   -0.22255
402640.0000   -0.02538
402680.0000    0.18016
402720.0000   -0.60430
402760.0000   -0.14142
402800.0000   -0.45451
402840.0000   -0.03683
402880.0000   -1.08547
402920.0000   -0.70234
402960.0000   -0.38406
403000.0000   -0.83655
403040.0000   -0.41893
403080.0000   -0.29417
403120.0000   -0.65084
403160.0000   -1.05699
403200.0000    0.46002
403240.0000   -0.58602
403280.0000   -0.31698
403320.0000   -0.59468
403360.0000   -0.37856
403400.0000   -0.20856
403440.0000   -0.12533
403480.0000   -0.03008
403520.0000    0.01482
403560.0000   -0.59110
403600.0000   -0.77894
403640.0000    0.03804
403680.0000    0.16503
403720.0000    0.29030
403760.0000    0.20146
403800.0000   -0.81612
403840.0000   -0.10842
403880.0000    0.15696
403920.0000   -0.02266
403960.0000   -0.17018
404000.0000    0.57935
404040.0000    0.02736
404080.0000   -0.11715
404120.0000   -0.48414
404160.0000   -0.10887
404200.0000   -0.19869
404240.0000   -0.36737
404280.0000   -0.12989
404320.0000   -0.13857
404360.0000   -0.18108
404400.0000   -0.59408
404440.0000   -0.14385
404480.0000    0.08811
404520.0000   -0.69385
404560.0000   -0.33169
404600.0000   -0.20784
404640.0000    0.02051
404680.0000   -0.20843
404720.0000    0.27800
404760.0000   -0.11686
404800.0000   -0.40281
404840.0000   -0.95779
404880.0000   -0.78766
404920.0000   -0.29999
404960.0000   -0.45220
405000.0000   -0.80057
405040.0000   -0.30878
405080.0000    0.24255
405120.0000    0.23721
405160.0000   -0.14970
405200.0000    0.50597
405240.0000    0.15457
405280.0000    0.57299
405320.0000    0.84734
405360.0000    0.79056
405400.0000    0.53336
405440.0000    0.40521
405480.0000    0.52445
405520.0000   -0.04878
405560.0000    0.24513
405600.0000   -0.98496
405640.0000   -0.89939
405680.0000   -0.15236
405720.0000    0.36140
405760.0000   -0.32692
405800.0000   -0.12958
405840.0000   -1.02271
405880.0000   -0.93222
405920.0000    0.44928
405960.0000   -0.00736
406000.0000   -0.57995
406040.0000   -0.41981
406080.0000   -0.15106
406120.0000   -0.13016
406160.0000    0.16389
406200.0000   -0.52839
406240.0000   -0.85549
406280.0000   -0.57727
406320.0000    0.54941
406360.0000   -0.20751
406400.0000   -0.32877
406440.0000    0.56835
406480.0000    0.28286
406520.0000    0.52176
406560.0000    0.12939
406600.0000    0.43301
406640.0000    0.40081
406680.0000    0.72137
406720.0000    1.43909
406760.0000    0.96653
406800.0000    1.04494
406840.0000    1.22096
406880.0000    1.79131
406920.0000    0.59535
406960.0000    0.37681
407000.0000   -0.43630
407040.0000   -0.35905
407080.0000    0.44439
407120.0000    0.01397
407160.0000    0.34840
407200.0000   -0.24247
407240.0000   -0.45074
407280.0000    0.57986
407320.0000    1.02140
407360.0000    0.71171
407400.0000   -0.40378
407440.0000   -0.44525
407480.0000   -0.18540
407520.0000   -0.97891
407560.0000   -1.04383
407600.0000   -0.55360
407640.0000   -0.61100
407680.0000    0.40281
407720.0000   -0.08757
407760.0000   -0.27941
407800.0000   -1.00353
407840.0000   -0.51094
407880.0000   -0.63463
407920.0000   -0.21786
407960.0000   -0.17357
408000.0000    0.04589
408040.0000   -0.55941
408080.0000    0.21741
408120.0000   -0.16716
408160.0000    0.14727
408200.0000   -1.26415
408240.0000    0.14645
408280.0000   -0.91399
408320.0000   -0.23374
408360.0000   -0.22755
408400.0000   -0.03263
408440.0000   -0.21949
408480.0000    0.17787
408520.0000    0.73975
408560.0000    0.87401
408600.0000   -0.01180
408640.0000    0.03763
408680.0000    0.46180
408720.0000    0.01323
408760.0000    0.23335
408800.0000    0.40154
408840.0000   -0.02476
408880.0000   -0.33734
408920.0000    0.19040
408960.0000   -0.90802
409000.0000    0.07551
409040.0000   -0.18688
409080.0000    0.33017
409120.0000   -0.84848
409160.0000   -0.29440
409200.0000   -0.44330
409240.0000   -0.29867
409280.0000    0.09468
409320.0000    0.22075
409360.0000    0.24712
409400.0000    0.15589
409440.0000    0.09853
409480.0000    0.25043
409520.0000    0.00581
409560.0000   -0.52642
409600.0000   -0.69654
409640.0000   -0.68762
409680.0000   -0.62641
409720.0000   -0.17201
409760.0000   -0.03482
409800.0000    0.24449
409840.0000   -0.85189
409880.0000   -0.44756
409920.0000   -0.68848
409960.0000   -0.16299
410000.0000   -0.42140
410040.0000   -0.18618
410080.0000   -0.48190
410120.0000   -1.00551
410160.0000   -1.48208
410200.0000    0.00804
410240.0000   -0.30861
410280.0000    0.20492
410320.0000    0.51835
410360.0000    0.01058
410400.0000   -0.06991
410440.0000   -0.17543
410480.0000   -0.32482
410520.0000   -0.75011
410560.0000   -0.11431
410600.0000   -0.36584
410640.0000    0.29778
410680.0000    0.16980
410720.0000   -0.39896
410760.0000   -0.08630
410800.0000   -0.36748
410840.0000   -0.82470
410880.0000   -0.90197
410920.0000    0.22749
410960.0000    0.64235
411000.0000    0.26967
411040.0000    0.35072
411080.0000    0.34191
411120.0000    0.54957
411160.0000   -0.17225
411200.0000    0.37152
411240.0000    0.10573
411280.0000    0.49195
411320.0000    0.61530
411360.0000    1.09858
411400.0000    0.18240
411440.0000   -0.18324
411480.0000   -0.20064
411520.0000    0.37088
411560.0000    0.00451
411600.0000    0.53908
411640.0000    0.14801
411680.0000    0.50054
411720.0000    0.36983
411760.0000    0.48745
411800.0000   -0.14751
411840.0000   -0.20976
411880.0000    0.23364
411920.0000   -0.18936
411960.0000    0.30854
412000.0000   -0.17655
412040.0000   -0.96809
412080.0000   -0.38571
412120.0000   -0.47720
412160.0000   -0.46669
412200.0000   -0.20365
412240.0000    0.52316
412280.0000    0.41342
412320.0000   -0.06747
412360.0000    0.62412
412400.0000    0.09496
412440.0000   -0.04297
412480.0000    0.14756
412520.0000   -0.32129
412560.0000    0.09196
412600.0000    0.16016
412640.0000    0.50571
412680.0000    0.35405
412720.0000    1.04464
412760.0000    0.61244
412800.0000    0.58480
412840.0000    0.47618
412880.0000    0.86446
412920.0000    0.90909
412960.0000    1.18931
413000.0000    0.22519
413040.0000    0.74692
413080.0000    0.48490
413120.0000    0.61993
413160.0000    0.43442
413200.0000   -0.16944
413240.0000   -0.41774
413280.0000   -0.48855
413320.0000    0.44541
413360.0000   -0.46899
413400.0000   -0.40254
413440.0000   -0.22333
413480.0000   -0.02606
413520.0000   -0.90611
413560.0000   -0.77628
413600.0000   -0.15807
413640.0000   -1.18315
413680.0000   -0.30509
413720.0000   -0.13485
413760.0000   -0.71735
413800.0000   -0.05706
413840.0000    0.17384
413880.0000    0.42939
413920.0000    0.24933
413960.0000    0.61796
414000.0000    0.13887
414040.0000   -0.09720
414080.0000    0.05549
414120.0000    0.38939
414160.0000    0.47884
414200.0000    0.93997
414240.0000    0.70295
414280.0000    0.75680
414320.0000    0.15877
414360.0000   -0.04137
414400.0000    0.16208
414440.0000    0.00935
414480.0000   -0.06654
414520.0000    0.49354
414560.0000    0.66633
414600.0000    0.14243
414640.0000    0.29974
414680.0000    0.65248
414720.0000    0.43753
414760.0000   -0.08956
414800.0000   -0.01481
414840.0000    0.32173
414880.0000   -0.27180
414920.0000   -0.61900
414960.0000   -0.67513
415000.0000   -0.08801
415040.0000    0.03104
415080.0000    0.30217
415120.0000   -0.14519
415160.0000    0.93867
415200.0000    0.40313
415240.0000    0.61473
415280.0000    0.79004
415320.0000   -0.08311
415360.0000    0.03288
415400.0000   -0.52700
415440.0000   -0.13995
415480.0000   -0.91014
415520.0000    0.21698
415560.0000    0.06342
415600.0000   -0.18566
415640.0000   -1.17057
415680.0000   -1.56417
415720.0000   -0.95570
415760.0000   -0.68208
415800.0000   -0.79340
415840.0000   -0.40542
415880.0000   -0.87408
415920.0000   -0.66276
415960.0000   -0.33990
416000.0000   -0.72428
416040.0000   -0.20455
416080.0000   -0.28711
416120.0000   -0.05821
416160.0000    0.23385
416200.0000    0.96065
416240.0000    1.29663
416280.0000    0.49520
416320.0000    0.70706
416360.0000    0.78019
416400.0000    0.45395
416440.0000    0.55773
416480.0000   -0.03157
416520.0000   -0.06335
416560.0000   -0.89583
416600.0000    0.25754
416640.0000   -0.73885
416680.0000   -0.20642
416720.0000   -0.09637
416760.0000   -0.13188
416800.0000   -1.48482
416840.0000   -0.99853
416880.0000   -0.38872
416920.0000   -0.67708
416960.0000   -1.35388
417000.0000   -0.80319
417040.0000   -0.69796
417080.0000   -0.12463
417120.0000   -1.13782
417160.0000   -0.59764
417200.0000   -0.12824
417240.0000   -0.76361
417280.0000    0.22469
417320.0000   -0.23455
417360.0000   -0.51119
417400.0000   -0.24875
417440.0000    0.27278
417480.0000    0.38009
417520.0000   -0.51252
417560.0000    0.09709
417600.0000    0.18221
417640.0000    0.12840
417680.0000    0.28983
417720.0000    0.05898
417760.0000    0.45066
417800.0000    1.37975
417840.0000    0.41430
417880.0000   -0.03336
417920.0000    0.74975
417960.0000   -0.30141
418000.0000   -0.03953
418040.0000    0.63374
418080.0000    0.47975
418120.0000    0.83692
418160.0000    0.12762
418200.0000    0.73810
418240.0000   -0.17425
418280.0000   -0.64695
418320.0000    0.38672
418360.0000   -0.10745
418400.0000    0.40450
418440.0000   -1.11930
418480.0000    0.24395
418520.0000   -0.02205
418560.0000    0.42032
418600.0000    0.91552
418640.0000   -0.25597
418680.0000   -0.46402
418720.0000   -0.36053
418760.0000    0.02428
418800.0000    0.21855
418840.0000   -0.14873
418880.0000   -0.43391
418920.0000   -0.03764
418960.0000   -0.32071
419000.0000    0.09416
419040.0000    0.89000
419080.0000    0.28349
419120.0000    0.73564
419160.0000    0.38598
419200.0000   -0.09483
419240.0000   -0.75609
419280.0000   -0.02550
419320.0000    0.71086
419360.0000    0.23142
419400.0000    0.51439
419440.0000   -0.03703
419480.0000    0.12227
419520.0000    1.13665
419560.0000    0.90952
419600.0000    0.63958
419640.0000    0.59668
419680.0000    0.35814
419720.0000    1.01381
419760.0000   -0.36058
419800.0000    0.50200
419840.0000    0.56416
419880.0000    0.78526
419920.0000    0.37737
419960.0000   -0.20265
420000.0000    0.19198
420040.0000    0.90631
420080.0000    0.58491
420120.0000    0.59818
420160.0000    0.00001
420200.0000   -0.35819
420240.0000    0.44621
420280.0000    0.07984
420320.0000   -0.20496
420360.0000   -0.00469
420400.0000    0.55905
420440.0000    0.57285
420480.0000    0.72521
420520.0000    1.03098
420560.0000    1.50205
420600.0000    1.57888
420640.0000    0.68067
420680.0000   -0.17819
420720.0000    0.26532
420760.0000   -0.12887
420800.0000    0.32728
420840.0000    0.19579
420880.0000    0.72242
420920.0000   -0.35661
420960.0000   -0.43469
421000.0000    0.68125
421040.0000   -0.31546
421080.0000   -0.23295
421120.0000    1.18337
421160.0000    0.25199
421200.0000    0.37333
421240.0000    0.00028
421280.0000    0.03473
421320.0000   -0.24458
421360.0000   -0.05717
421400.0000   -0.38861
421440.0000   -0.59838
421480.0000   -0.30020
421520.0000    0.08389
421560.0000   -0.49428
421600.0000   -0.31793
421640.0000   -0.96022
421680.0000   -0.64570
421720.0000   -0.55325
421760.0000   -0.34771
421800.0000   -0.12243
421840.0000    0.25512
421880.0000   -0.62747
421920.0000   -0.11442
421960.0000   -0.06174
422000.0000   -0.24960
422040.0000   -0.54075
422080.0000   -0.42267
422120.0000   -1.11746
422160.0000   -1.37674
422200.0000   -1.30955
422240.0000   -0.75535
422280.0000   -0.92755
422320.0000   -0.72997
422360.0000   -0.36921
422400.0000   -0.02772
422440.0000   -0.71519
422480.0000   -0.60058
422520.0000   -0.90581
422560.0000   -0.83887
422600.0000   -1.25081
422640.0000   -0.65230
422680.0000   -1.57652
422720.0000   -0.91073
422760.0000   -0.99267
422800.0000   -1.11532
422840.0000    0.03831
422880.0000   -0.84845
422920.0000   -1.46107
422960.0000   -0.91397
423000.0000   -0.09166
423040.0000   -0.69314
423080.0000    0.00717
423120.0000    0.20314
423160.0000   -0.04154
423200.0000   -1.19129
423240.0000   -0.80556
423280.0000   -0.95349
423320.0000   -0.09648
423360.0000   -1.11337
423400.0000   -0.55683
423440.0000   -0.58729
423480.0000   -0.68630
423520.0000   -0.03226
423560.0000   -0.53216
423600.0000   -0.45088
423640.0000   -1.31165
423680.0000   -0.56739
423720.0000   -0.84979
423760.0000   -0.02677
423800.0000   -0.42080
423840.0000   -0.02136
423880.0000   -0.20436
423920.0000   -0.50756
423960.0000   -1.27782
424000.0000   -0.44551
424040.0000   -1.38693
424080.0000   -0.79363
424120.0000   -0.32282
424160.0000   -0.47089
424200.0000   -1.85644
424240.0000   -1.36486
424280.0000   -0.75139
424320.0000   -0.12902
424360.0000   -0.12487
424400.0000   -0.41916
424440.0000   -0.76261
424480.0000   -0.24620
424520.0000   -0.15088
424560.0000   -0.70467
424600.0000   -0.36722
424640.0000   -0.53582
424680.0000   -0.18650
424720.0000   -0.80669
424760.0000    0.21745
424800.0000   -0.39393
424840.0000   -0.31901
424880.0000    0.16164
424920.0000   -0.40846
424960.0000   -0.80217
425000.0000    0.35250
425040.0000    0.48079
425080.0000    0.93792
425120.0000    0.83142
425160.0000    0.54785
425200.0000    0.67202
425240.0000    0.95783
425280.0000    0.91462
425320.0000    0.61309
425360.0000    1.30935
425400.0000    0.91878
425440.0000    1.57697
425480.0000    1.58472
425520.0000    1.11792
425560.0000    0.55745
425600.0000    0.64905
425640.0000    0.79227
425680.0000    0.65767
425720.0000    0.59963
425760.0000    0.42035
425800.0000    0.16313
425840.0000   -0.20330
425880.0000    0.66199
425920.0000    0.83428
425960.0000    0.96926
426000.0000   -0.09655
426040.0000   -0.55520
426080.0000   -0.83460
426120.0000    0.71775
426160.0000    0.60571
426200.0000    0.38488
426240.0000    0.20439
426280.0000    0.16205
426320.0000    0.00297
426360.0000    0.42362
426400.0000   -0.46098
426440.0000   -0.66360
426480.0000   -0.27304
426520.0000    0.50666
426560.0000    0.15697
426600.0000    0.11509
426640.0000    0.35460
426680.0000    0.92392
426720.0000    1.28251
426760.0000    0.98611
426800.0000    0.69819
426840.0000    1.04902
426880.0000    0.25432
426920.0000    0.58279
426960.0000    0.71055
427000.0000    0.72286
427040.0000    0.24471
427080.0000    0.39641
427120.0000    0.83171
427160.0000    0.73403
427200.0000    0.54862
427240.0000    0.07482
427280.0000    0.79326
427320.0000    0.33627
427360.0000   -0.71140
427400.0000   -0.51604
427440.0000    0.16898
427480.0000   -0.23968
427520.0000    0.72122
427560.0000    0.76601
427600.0000    0.17919
427640.0000    0.36666
427680.0000   -0.15820
427720.0000    0.52576
427760.0000    0.15727
427800.0000   -0.07768
427840.0000   -0.15839
427880.0000    0.63100
427920.0000    0.56450
427960.0000   -0.08967
428000.0000   -0.82519
428040.0000    0.08289
428080.0000   -1.01223
428120.0000   -1.08058
428160.0000   -0.70197
428200.0000   -0.13994
428240.0000   -0.39189
428280.0000   -0.65681
428320.0000   -0.72765
428360.0000   -0.63625
428400.0000   -0.70391
428440.0000   -0.27511
428480.0000   -0.57398
428520.0000   -0.59150
428560.0000    0.04432
428600.0000   -0.67510
428640.0000   -1.07029
428680.0000   -1.44314
428720.0000   -1.73181
428760.0000   -0.94251
428800.0000   -1.12445
428840.0000   -2.05468
428880.0000   -1.24158
428920.0000   -1.86244
428960.0000   -1.81697
429000.0000   -0.71631
429040.0000   -0.98305
429080.0000   -0.19632
429120.0000   -0.25705
429160.0000   -0.81493
429200.0000   -1.34758
429240.0000   -0.68305
429280.0000   -1.09715
429320.0000    0.16317
429360.0000   -0.65163
429400.0000   -1.20624
429440.0000   -1.27211
429480.0000   -0.24599
429520.0000   -0.28047
429560.0000   -0.87377
429600.0000   -0.01543
429640.0000   -0.31500
429680.0000   -0.59093
429720.0000   -0.97914
429760.0000   -0.50774
429800.0000    0.43100
429840.0000   -0.57705
429880.0000   -0.61213
429920.0000   -0.29373
429960.0000    0.39638
430000.0000   -0.53432
430040.0000   -0.39841
430080.0000   -0.43123
430120.0000   -0.14021
430160.0000    0.76870
430200.0000    0.02226
430240.0000   -0.58244
430280.0000   -0.46531
430320.0000   -0.26745
430360.0000    0.25231
430400.0000    0.46417
430440.0000   -0.20750
430480.0000   -0.30284
430520.0000   -0.35072
430560.0000   -0.66508
430600.0000   -0.20877
430640.0000   -0.55237
430680.0000   -0.50406
430720.0000    0.15211
430760.0000   -0.10156
430800.0000   -0.00962
430840.0000   -0.27101
430880.0000   -0.34080
430920.0000   -0.82795
430960.0000   -1.09812
431000.0000   -1.63745
431040.0000    0.18194
431080.0000    0.07949
431120.0000   -1.04146
431160.0000   -1.46927
431200.0000   -1.32382
431240.0000   -0.30954
431280.0000   -0.17978
431320.0000   -0.04375
431360.0000   -1.04799
431400.0000   -1.13979
431440.0000   -0.87200
431480.0000   -1.28005
431520.0000   -1.02467
431560.0000   -0.00694
431600.0000    0.25943
431640.0000    0.12980
431680.0000   -0.34364
431720.0000   -0.59619
431760.0000   -0.04313
431800.0000    0.11971
431840.0000    0.81682
431880.0000    0.19360
431920.0000    0.40939
431960.0000   -0.40127
432000.0000   -0.12319
432040.0000    0.43020
432080.0000   -0.44415
432120.0000    0.33937
432160.0000   -0.22222
432200.0000    0.05772
432240.0000    0.11471
432280.0000    0.33852
432320.0000    0.80371
432360.0000    0.04590
432400.0000    0.42469
432440.0000   -0.02915
432480.0000    0.24256
432520.0000    1.09126
432560.0000    1.23118
432600.0000    0.85900
432640.0000    0.88379
432680.0000    1.39605
432720.0000    0.41882
432760.0000    0.42805
432800.0000    0.49093
432840.0000    0.26391
432880.0000    0.46006
432920.0000    0.21783
432960.0000    0.46588
433000.0000    0.54808
433040.0000   -0.33290
433080.0000   -0.38169
433120.0000   -0.71034
433160.0000   -0.56191
433200.0000    0.06967
433240.0000   -0.48420
433280.0000    0.09487
433320.0000    0.55992
433360.0000   -0.26825
433400.0000    0.65849
433440.0000   -0.98509
433480.0000    0.04324
433520.0000   -0.50663
433560.0000    0.30474
433600.0000    0.64120
433640.0000    0.20796
433680.0000    0.04549
433720.0000   -0.80136
433760.0000   -0.66769
433800.0000   -0.16378
433840.0000    0.61709
433880.0000   -0.68349
433920.0000    0.14030
433960.0000   -1.13129
434000.0000   -0.07039
434040.0000   -0.05467
434080.0000   -0.50983
434120.0000   -0.21961
434160.0000   -0.51276
434200.0000    0.56906
434240.0000   -1.18354
434280.0000   -0.16389
434320.0000    0.05107
434360.0000   -1.12168
434400.0000   -0.54226
434440.0000   -0.36448
434480.0000    0.44411
434520.0000   -0.18705
434560.0000    0.21789
434600.0000    0.16338
434640.0000   -0.08449
434680.0000   -0.02192
434720.0000   -0.43036
434760.0000    0.20345
434800.0000   -0.97250
434840.0000   -0.19366
434880.0000   -0.70263
434920.0000    0.54952
434960.0000    0.43965
435000.0000   -0.10465
435040.0000    0.40372
435080.0000   -0.01872
435120.0000    0.30322
435160.0000    0.43842
435200.0000    0.26546
435240.0000    0.05635
435280.0000    0.16304
435320.0000    0.79613
435360.0000   -0.13083
435400.0000    0.67816
435440.0000    0.91084
435480.0000    1.36678
435520.0000    0.63472
435560.0000    0.00701
435600.0000    0.25386
435640.0000    0.47161
435680.0000    0.46461
435720.0000    1.19560
435760.0000    0.28275
435800.0000    0.34055
435840.0000    1.03030
435880.0000   -0.79485
435920.0000   -0.25388
435960.0000    0.20530
436000.0000    0.62229
436040.0000    0.55538
436080.0000   -0.34034
436120.0000   -0.53316
436160.0000   -0.29584
436200.0000   -1.11952
436240.0000   -1.00696
436280.0000   -0.54959
436320.0000   -0.04048
436360.0000   -0.17233
436400.0000    0.14593
436440.0000    0.06282
436480.0000    0.98435
436520.0000    0.99722
436560.0000    0.71249
436600.0000    0.45549
436640.0000    1.59184
436680.0000    0.16843
436720.0000    0.40744
436760.0000    0.89910
436800.0000    0.66448
436840.0000    0.69123
436880.0000    0.78621
436920.0000    0.51153
436960.0000    0.26367
437000.0000    0.49760
437040.0000    0.23269
437080.0000    0.51599
437120.0000   -0.01065
437160.0000   -0.17705
437200.0000   -0.32000
437240.0000   -0.94067
437280.0000   -1.16740
437320.0000   -0.69138
437360.0000   -0.24943
437400.0000   -1.70827
437440.0000   -0.26334
437480.0000   -1.05304
437520.0000   -1.21030
437560.0000   -1.03994
437600.0000    0.18456
437640.0000    0.18244
437680.0000   -0.76012
437720.0000   -0.44325
437760.0000   -1.08588
437800.0000    0.04326
437840.0000    0.11347
437880.0000   -0.55590
437920.0000   -0.12227
437960.0000   -0.06351
438000.0000   -0.22658
438040.0000   -0.51975
438080.0000   -0.09097
438120.0000   -0.12346
438160.0000    0.35316
438200.0000    0.16640
438240.0000    0.01174
438280.0000   -0.47456
438320.0000   -0.52272
438360.0000   -0.50549
438400.0000   -0.08328
438440.0000   -0.18195
438480.0000   -0.16806
438520.0000   -0.21323
438560.0000    0.15278
438600.0000   -0.41430
438640.0000    0.73642
438680.0000    0.36675
438720.0000    0.14041
438760.0000    0.15509
438800.0000    0.72966
438840.0000    1.05972
438880.0000    1.17537
438920.0000    0.95222
438960.0000    0.17679
439000.0000    0.80514
439040.0000    0.38274
439080.0000    0.32630
439120.0000   -0.00287
439160.0000    0.89451
439200.0000    1.45460
439240.0000    0.80839
439280.0000    0.29542
439320.0000    0.42507
439360.0000    0.59135
439400.0000    0.08351
439440.0000    0.23030
439480.0000   -0.18014
439520.0000   -0.20441
439560.0000    0.19568
439600.0000    0.24194
439640.0000    0.01744
439680.0000   -0.06975
439720.0000   -0.17280
439760.0000    0.15631
439800.0000    0.15992
439840.0000    0.22430
439880.0000   -0.56996
439920.0000    0.01124
439960.0000    0.18755
440000.0000    0.74346
440040.0000    0.63037
440080.0000   -0.04962
440120.0000    0.06490
440160.0000   -0.63887
440200.0000   -0.47141
440240.0000   -0.03448
440280.0000   -0.40168
440320.0000    0.37568
440360.0000   -0.55833
440400.0000   -0.04094
440440.0000   -0.65000
440480.0000   -1.05759
440520.0000   -0.00324
440560.0000    0.19720
440600.0000   -0.29435
440640.0000    0.11184
440680.0000    0.72070
440720.0000   -0.12603
440760.0000    0.27600
440800.0000   -0.29668
440840.0000    0.80264
440880.0000    0.23519
440920.0000    0.34245
440960.0000    0.69270
441000.0000   -0.40525
441040.0000    0.49594
441080.0000    0.25688
441120.0000    1.30006
441160.0000    0.45906
441200.0000    0.46504
441240.0000    0.93836
441280.0000    0.53781
441320.0000    0.27310
441360.0000    0.85358
441400.0000    0.78314
441440.0000    0.89715
441480.0000    1.68882
441520.0000    0.65922
441560.0000    0.81399
441600.0000    1.08383
441640.0000    0.79785
441680.0000    0.36582
441720.0000    0.07646
441760.0000    0.14406
441800.0000    0.64849
441840.0000    0.69035
441880.0000    0.12931
441920.0000   -0.63600
441960.0000   -0.34081
442000.0000    0.93299
442040.0000    0.72607
442080.0000    0.01634
442120.0000    1.16889
442160.0000   -0.17770
442200.0000    0.05365
442240.0000   -0.54130
442280.0000   -0.36297
442320.0000   -0.16347
442360.0000    1.00179
442400.0000    0.65285
442440.0000    0.60944
442480.0000    0.64632
442520.0000    0.88316
442560.0000    0.76857
442600.0000    0.38451
442640.0000    0.43997
442680.0000    0.41628
442720.0000    0.05012
442760.0000   -0.17629
442800.0000   -0.63250
442840.0000   -0.70129
442880.0000    0.15320
442920.0000    0.84022
442960.0000    0.19616
443000.0000    0.46703
443040.0000    0.06171
443080.0000    0.52361
443120.0000    0.53991
443160.0000    1.04859
443200.0000    0.78530
443240.0000    0.71892
443280.0000    0.92962
443320.0000    0.84535
443360.0000    0.41510
443400.0000    0.37619
443440.0000    1.14953
443480.0000    0.48458
443520.0000    0.76823
443560.0000    0.23808
443600.0000   -0.05078
443640.0000    0.04109
443680.0000    0.72221
443720.0000    0.60024
443760.0000    0.66549
443800.0000    0.82070
443840.0000   -0.17592
443880.0000    0.47921
443920.0000    0.16597
443960.0000    1.00023
444000.0000    0.43307
444040.0000    0.69974
444080.0000    0.14304
444120.0000   -0.18624
444160.0000    0.07231
444200.0000   -0.44696
444240.0000    0.02683
444280.0000    0.87578
444320.0000    0.74421
444360.0000    0.52648
444400.0000    0.80061
444440.0000    0.10333
444480.0000    0.42572
444520.0000   -0.24578
444560.0000   -0.40253
444600.0000    0.47719
444640.0000    0.23095
444680.0000    0.63805
444720.0000   -1.00527
444760.0000   -0.43200
444800.0000   -0.69611
444840.0000   -0.53890
444880.0000   -0.30617
444920.0000   -0.13690
444960.0000    0.39188
445000.0000    0.20971
445040.0000   -0.05444
445080.0000    0.06042
445120.0000    0.06359
445160.0000    0.72064
445200.0000    0.31999
445240.0000    0.48008
445280.0000   -0.55908
445320.0000    0.56324
445360.0000   -0.00000
445400.0000    0.30014
445440.0000    0.43674
445480.0000   -0.64368
445520.0000    0.07344
445560.0000   -0.67134
445600.0000    0.41753
445640.0000   -0.75723
445680.0000   -0.71761
445720.0000   -0.04573
445760.0000   -0.60790
445800.0000   -0.13802
445840.0000   -0.62051
445880.0000   -0.78064
445920.0000   -1.22052
445960.0000   -0.78326
446000.0000   -0.21249
446040.0000   -0.86790
446080.0000   -0.45413
446120.0000    0.07262
446160.0000   -0.14045
446200.0000   -0.84849
446240.0000   -1.13228
446280.0000   -1.00021
446320.0000   -0.19333
446360.0000   -0.46917
446400.0000    0.37846
446440.0000    0.88394
446480.0000   -0.26214
446520.0000   -0.41473
446560.0000   -0.09975
446600.0000    0.83106
446640.0000   -0.46369
446680.0000    0.40434
446720.0000    0.01006
446760.0000   -0.12745
446800.0000    0.41773
446840.0000   -0.97546
446880.0000   -1.13798
446920.0000   -0.65858
446960.0000    0.26972
447000.0000    0.54177
447040.0000   -0.56651
447080.0000   -0.57803
447120.0000   -0.96628
447160.0000   -1.11442
447200.0000   -0.55325
447240.0000   -1.50693
447280.0000   -0.63689
447320.0000   -0.32350
447360.0000   -0.43266
447400.0000    0.39214
447440.0000    0.47583
447480.0000    0.29364
447520.0000   -1.20593
447560.0000   -0.42134
447600.0000    0.27974
447640.0000    0.13352
447680.0000   -0.14111
447720.0000   -0.44544
447760.0000   -0.13852
447800.0000   -0.20615
447840.0000   -0.33351
447880.0000   -0.09860
447920.0000    0.08313
447960.0000    0.49072
448000.0000   -0.45911
448040.0000   -0.68549
448080.0000   -0.22385
448120.0000   -0.83780
448160.0000   -0.07073
448200.0000   -0.42520
448240.0000    0.25910
448280.0000   -0.75381
448320.0000   -0.09969
448360.0000   -0.33637
448400.0000   -0.79217
448440.0000   -0.69438
448480.0000   -0.31219
448520.0000    0.21567
448560.0000    0.23301
448600.0000    0.07613
448640.0000    0.28312
448680.0000    0.68248
448720.0000   -0.26974
448760.0000    1.07664
448800.0000   -0.02460
448840.0000    0.39673
448880.0000    0.50226
448920.0000    0.25995
448960.0000   -0.03496
449000.0000    0.86071
449040.0000    0.98484
449080.0000   -0.45119
449120.0000   -0.21572
449160.0000    0.60786
449200.0000    0.82715
449240.0000    0.96891
449280.0000    0.31083
449320.0000    0.07262
449360.0000    0.10020
449400.0000    0.58488
449440.0000   -0.03249
449480.0000    0.47521
449520.0000    0.88676
449560.0000    0.81247
449600.0000    0.09663
449640.0000   -0.37462
449680.0000    0.17406
449720.0000   -0.03177
449760.0000    0.24451
449800.0000    0.49323
449840.0000    0.17179
449880.0000    0.71202
449920.0000    1.32929
449960.0000    0.34021
450000.0000    0.18984
450040.0000    0.31540
450080.0000    0.71923
450120.0000    0.74283
450160.0000   -0.31970
450200.0000    0.21046
450240.0000    0.24887
450280.0000    0.95581
450320.0000    0.56556
450360.0000    0.57823
450400.0000    0.02705
450440.0000   -0.33147
450480.0000    0.97522
450520.0000    1.17727
450560.0000    0.18285
450600.0000    0.72301
450640.0000    0.55412
450680.0000    1.02552
450720.0000    0.92710
450760.0000    0.78090
450800.0000    0.68800
450840.0000    0.15817
450880.0000    0.36901
450920.0000    0.79023
450960.0000    0.59442
451000.0000    0.46027
451040.0000   -0.12582
451080.0000    0.56165
451120.0000    0.55216
451160.0000   -0.41695
451200.0000   -0.76771
451240.0000   -0.03021
451280.0000    0.47074
451320.0000   -0.13110
451360.0000    0.69675
451400.0000    0.59184
451440.0000    0.76888
451480.0000    0.75824
451520.0000    0.69892
451560.0000    0.94513
451600.0000    0.90524
451640.0000    0.46458
451680.0000    0.61926
451720.0000    0.37545
451760.0000   -0.04049
451800.0000   -0.46570
451840.0000    0.18241
451880.0000    0.13666
451920.0000    0.22276
451960.0000    0.15295
452000.0000    0.16607
452040.0000   -0.21882
452080.0000    1.68854
452120.0000   -0.13695
452160.0000   -0.18994
452200.0000   -0.16345
452240.0000    0.37371
452280.0000   -0.68693
452320.0000    0.93517
452360.0000    0.66154
452400.0000    0.79361
452440.0000    1.11211
452480.0000    0.37634
452520.0000    0.98613
452560.0000    0.14250
452600.0000    0.78169
452640.0000    0.74172
452680.0000    0.31634
452720.0000    0.50608
452760.0000    0.22468
452800.0000    0.75896
452840.0000    0.42037
452880.0000    0.41960
452920.0000   -0.32001
452960.0000   -0.03902
453000.0000    0.77876
453040.0000    0.98752
453080.0000    1.22825
453120.0000    1.05019
453160.0000    1.20467
453200.0000    1.06038
453240.0000    0.74777
453280.0000    0.67464
453320.0000    0.91105
453360.0000    1.43824
453400.0000    0.09614
453440.0000    0.97127
453480.0000    0.90130
453520.0000    0.68697
453560.0000    1.10067
453600.0000    0.80843
453640.0000    1.42355
453680.0000    0.32511
453720.0000    0.71928
453760.0000    1.49420
453800.0000    1.24288
453840.0000    0.73691
453880.0000   -0.21871
453920.0000    0.59795
453960.0000   -0.71493
454000.0000    0.44380
454040.0000   -0.34727
454080.0000   -0.23423
454120.0000   -0.04252
454160.0000    1.04312
454200.0000    0.49076
454240.0000    0.98521
454280.0000    0.74026
454320.0000    0.95735
454360.0000    0.36283
454400.0000    0.69996
454440.0000   -0.34189
454480.0000   -0.05079
454520.0000   -0.57047
454560.0000   -0.63418
454600.0000   -1.01421
454640.0000   -0.00466
454680.0000   -0.96410
454720.0000   -0.66503
454760.0000   -0.34880
454800.0000   -0.34967
454840.0000    0.00838
454880.0000   -0.18400
454920.0000    0.52452
454960.0000    0.27071
455000.0000   -0.06048
455040.0000   -0.36701
455080.0000    0.37235
455120.0000    0.55391
455160.0000    0.25925
455200.0000    0.13220
455240.0000    0.79870
455280.0000   -0.08536
455320.0000   -1.08513
455360.0000    0.39037
455400.0000    1.07048
455440.0000    0.66349
455480.0000    0.41702
455520.0000    0.66098
455560.0000   -0.30337
455600.0000    0.46610
455640.0000    0.32391
455680.0000    0.27725
455720.0000    0.80935
455760.0000    1.38512
455800.0000    0.81659
455840.0000    0.69153
455880.0000    0.24205
455920.0000    0.03464
455960.0000    0.07452
456000.0000    0.40407
456040.0000   -0.40854
456080.0000   -0.16288
456120.0000   -0.72911
456160.0000   -0.29824
456200.0000   -1.32366
456240.0000   -0.12684
456280.0000   -0.07242
456320.0000   -1.05587
456360.0000   -0.88667
456400.0000   -0.16947
456440.0000    0.07216
456480.0000    0.39577
456520.0000    0.28944
456560.0000    0.26697
456600.0000    0.28525
456640.0000    0.15315
456680.0000    0.58211
456720.0000   -0.61828
456760.0000    0.33769
456800.0000   -0.24155
456840.0000   -0.29800
456880.0000   -0.34737
456920.0000   -0.61044
456960.0000   -0.56379
457000.0000    0.25484
457040.0000   -1.46561
457080.0000   -1.68856
457120.0000    0.12879
457160.0000   -0.78861
457200.0000   -0.13042
457240.0000   -0.05794
457280.0000    0.09339
457320.0000    0.07033
457360.0000    0.84349
457400.0000   -0.40337
457440.0000    0.47249
457480.0000   -0.00510
457520.0000   -1.01598
457560.0000    0.20190
457600.0000   -0.43866
457640.0000   -0.67433
457680.0000    0.28995
457720.0000   -0.30328
457760.0000   -0.53711
457800.0000   -0.53353
457840.0000   -0.24128
457880.0000   -0.51701
457920.0000    0.12178
457960.0000   -1.68441
458000.0000   -0.68049
458040.0000   -1.06045
458080.0000    0.43374
458120.0000   -0.48340
458160.0000    0.61402
458200.0000    0.55989
458240.0000    0.14132
458280.0000   -0.59750
458320.0000    0.13521
458360.0000   -0.14398
458400.0000    0.13789
458440.0000   -0.95175
458480.0000   -0.56840
458520.0000   -0.72442
458560.0000   -0.64992
458600.0000   -0.74468
458640.0000   -0.44618
458680.0000   -1.24151
458720.0000   -0.59485
458760.0000   -0.38763
458800.0000   -0.81636
458840.0000   -0.92634
458880.0000   -2.06866
458920.0000   -1.54361
458960.0000   -1.47008
459000.0000   -1.40338
459040.0000   -1.35748
459080.0000   -0.53852
459120.0000   -0.88836
459160.0000   -0.84119
459200.0000   -0.07442
459240.0000    0.34050
459280.0000    0.39091
459320.0000   -0.78211
459360.0000   -0.82178
459400.0000   -0.16813
459440.0000    0.58431
459480.0000   -1.51125
459520.0000   -0.62144
459560.0000   -0.40492
459600.0000   -0.71920
459640.0000   -1.39354
459680.0000   -1.24279
459720.0000   -0.21535
459760.0000    0.03429
459800.0000   -1.09494
459840.0000   -1.43900
459880.0000   -0.94503
459920.0000   -0.48405
459960.0000   -0.90954
460000.0000   -0.16753
460040.0000    0.26031
460080.0000   -0.04507
460120.0000   -1.48020
460160.0000   -0.41651
460200.0000   -0.19157
460240.0000   -0.44176
460280.0000   -0.33224
460320.0000   -0.88182
460360.0000   -0.84453
460400.0000   -0.38560
460440.0000   -0.39021
460480.0000   -0.25055
460520.0000    0.59665
460560.0000    0.18321
460600.0000    0.06451
460640.0000   -0.41441
460680.0000   -0.54284
460720.0000   -0.88685
460760.0000   -0.32288
460800.0000   -0.55254
460840.0000    0.25977
460880.0000   -0.32800
460920.0000   -0.04609
460960.0000   -0.58030
461000.0000    0.08317
461040.0000    0.45676
461080.0000    0.54279
461120.0000    0.99379
461160.0000    0.92299
461200.0000    1.25183
461240.0000   -0.45135
461280.0000    0.95285
461320.0000    0.66283
461360.0000    0.19534
461400.0000    0.80899
461440.0000    0.57015
461480.0000    0.34104
461520.0000    0.63831
461560.0000    0.30290
461600.0000    1.33733
461640.0000    0.91444
461680.0000    0.54922
461720.0000   -0.02250
461760.0000   -0.25410
461800.0000   -0.02965
461840.0000   -0.36554
461880.0000   -0.12198
461920.0000    0.37398
461960.0000    1.35039
462000.0000    0.17644
462040.0000    0.61367
462080.0000   -0.81798
462120.0000   -0.53772
462160.0000   -0.50063
462200.0000   -1.43393
462240.0000    0.24771
462280.0000    0.03140
462320.0000    0.47107
462360.0000   -0.89535
462400.0000   -0.70350
462440.0000   -0.53704
462480.0000   -0.37362
462520.0000   -0.10936
462560.0000   -0.34327
462600.0000   -0.66458
462640.0000   -0.09173
462680.0000    0.15838
462720.0000    0.02530
462760.0000   -0.14277
462800.0000    0.20558
462840.0000    0.59018
462880.0000   -0.18763
462920.0000    0.96461
462960.0000   -0.42176
463000.0000   -0.11675
463040.0000   -0.09774
463080.0000    0.74399
463120.0000   -0.31745
463160.0000    0.59935
463200.0000   -0.49227
463240.0000    0.31079
463280.0000    1.23204
463320.0000   -0.25226
463360.0000   -0.08305
463400.0000   -0.58944
463440.0000   -0.72724
463480.0000   -0.40486
463520.0000    0.65114
463560.0000   -0.34730
463600.0000    0.66987
463640.0000    0.76609
463680.0000    0.42744
463720.0000    0.75495
463760.0000   -0.13178
463800.0000    0.26890
463840.0000   -1.90446
463880.0000   -2.03400
463920.0000   -0.94869
463960.0000   -0.56238
464000.0000   -0.43204
464040.0000   -0.53851
464080.0000   -1.15596
464120.0000   -0.50874
464160.0000   -0.66994
464200.0000   -0.06699
464240.0000   -0.18333
464280.0000    0.44014
464320.0000    0.38836
464360.0000    1.76800
464400.0000    1.21206
464440.0000    0.70810
464480.0000    1.38242
464520.0000    0.92739
464560.0000   -0.05511
464600.0000   -0.21664
464640.0000   -0.03985
464680.0000    0.29769
464720.0000    0.35537
464760.0000    0.02037
464800.0000   -0.20939
464840.0000    0.05554
464880.0000    1.26536
464920.0000   -0.40445
464960.0000    0.80784
465000.0000    0.69953
465040.0000    1.17688
465080.0000   -0.13275
465120.0000    0.61329
465160.0000    0.43788
465200.0000   -0.00364
465240.0000    0.00987
465280.0000   -0.77544
465320.0000    0.12843
465360.0000   -0.72092
465400.0000   -0.22921
465440.0000    0.19513
465480.0000    1.34446
465520.0000    0.87860
465560.0000    0.06495
465600.0000    0.67299
465640.0000    0.11786
465680.0000   -0.01430
465720.0000    0.16580
465760.0000    0.03392
465800.0000   -0.99228
465840.0000   -0.24154
465880.0000    0.28733
465920.0000   -0.67968
465960.0000   -0.28022
466000.0000   -0.34151
466040.0000   -0.55156
466080.0000   -0.18345
466120.0000    0.34719
466160.0000   -0.41010
466200.0000   -0.41370
466240.0000    0.15023
466280.0000   -0.45955
466320.0000    0.10121
466360.0000   -0.27980
466400.0000    0.41181
466440.0000   -0.12149
466480.0000   -0.80327
466520.0000   -1.13711
466560.0000   -0.69023
466600.0000   -0.97564
466640.0000   -0.91447
466680.0000   -0.60252
466720.0000   -1.30913
466760.0000   -0.47565
466800.0000   -0.51200
466840.0000   -0.61432
466880.0000   -0.71403
466920.0000   -1.33468
466960.0000   -0.47212
467000.0000   -0.29361
467040.0000   -0.24683
467080.0000   -0.07238
467120.0000   -0.79641
467160.0000    0.86198
467200.0000   -0.85086
467240.0000    0.51621
467280.0000    0.04373
467320.0000   -0.16313
467360.0000   -0.21902
467400.0000   -0.10179
467440.0000   -0.20374
467480.0000    0.25296
467520.0000    0.32155
467560.0000   -0.28912
467600.0000    0.85263
467640.0000    0.77976
467680.0000    0.48906
467720.0000   -0.99669
467760.0000   -0.06597
467800.0000    0.34061
467840.0000   -0.03336
467880.0000    0.74565
467920.0000    0.57848
467960.0000    0.29407
468000.0000    0.36020
468040.0000    0.38318
468080.0000    0.70748
468120.0000    0.92132
468160.0000    0.43432
468200.0000    0.91099
468240.0000    1.27573
468280.0000    0.90801
468320.0000   -0.18716
468360.0000    0.52723
468400.0000    0.71884
468440.0000    0.48868
468480.0000    0.50299
468520.0000    0.88465
468560.0000   -0.15311
468600.0000    0.28152
468640.0000    0.04418
468680.0000    0.67253
468720.0000   -0.16550
468760.0000   -0.01083
468800.0000    0.14542
468840.0000   -0.48951
468880.0000   -0.33309
468920.0000    0.04374
468960.0000    0.54187
469000.0000    0.30804
469040.0000    0.33199
469080.0000   -0.08423
469120.0000    0.89613
469160.0000    0.17284
469200.0000    1.02377
469240.0000    1.39797
469280.0000    2.15558
469320.0000    1.18915
469360.0000    1.47127
469400.0000    1.27647
469440.0000    0.60501
469480.0000    2.09347
469520.0000    0.20987
469560.0000   -0.12583
469600.0000   -0.56753
469640.0000    0.26592
469680.0000   -0.28993
469720.0000   -0.13757
469760.0000   -0.62711
469800.0000    0.56983
469840.0000    0.23998
469880.0000   -0.81188
469920.0000    0.17368
469960.0000    0.23985
470000.0000   -0.10101
470040.0000    1.06359
470080.0000    0.43912
470120.0000   -0.23153
470160.0000    0.59599
470200.0000    0.13183
470240.0000    0.10677
470280.0000    0.17050
470320.0000    1.09356
470360.0000    0.64858
470400.0000    0.73759
470440.0000    0.56828
470480.0000    0.46127
470520.0000    0.58588
470560.0000    0.78742
470600.0000    0.20867
470640.0000    0.12460
470680.0000   -0.05051
470720.0000    1.13091
470760.0000   -0.05299
470800.0000    1.47269
470840.0000    1.19386
470880.0000    0.81874
470920.0000    0.01695
470960.0000   -0.60774
471000.0000   -0.26085
471040.0000   -0.09524
471080.0000    0.59237
471120.0000   -0.19156
471160.0000   -0.84007
471200.0000   -0.16067
471240.0000   -0.77931
471280.0000   -0.76817
471320.0000   -1.71064
471360.0000   -0.21055
471400.0000   -0.00312
471440.0000    0.63202
471480.0000   -0.42190
471520.0000    0.11544
471560.0000   -0.13620
471600.0000   -1.33401
471640.0000   -0.80030
471680.0000   -1.03717
471720.0000   -0.58437
471760.0000   -0.92395
471800.0000   -0.50711
471840.0000   -0.48234
471880.0000   -0.87109
471920.0000   -0.46981
471960.0000   -0.68078
472000.0000    0.96472
472040.0000    0.24347
472080.0000   -0.22058
472120.0000   -0.22666
472160.0000   -0.56567
472200.0000    0.62731
472240.0000    0.47302
472280.0000   -0.18470
472320.0000   -0.74240
472360.0000   -0.23351
472400.0000   -0.17819
472440.0000   -0.11831
472480.0000   -0.28933
472520.0000   -0.50956
472560.0000   -0.18390
472600.0000   -0.35211
472640.0000    0.07344
472680.0000   -0.49110
472720.0000    0.72984
472760.0000    0.12952
472800.0000    0.61557
472840.0000    0.36839
472880.0000   -0.46396
472920.0000   -0.47848
472960.0000   -0.16007
473000.0000   -0.49076
473040.0000   -0.37539
473080.0000    0.00605
473120.0000    0.06836
473160.0000    0.85413
473200.0000    0.21567
473240.0000    1.39244
473280.0000    0.73701
473320.0000    0.68265
473360.0000    0.43082
473400.0000    0.12511
473440.0000    1.37294
473480.0000    0.73232
473520.0000    0.48774
473560.0000    1.12187
473600.0000    0.09570
473640.0000    0.70572
473680.0000    0.10312
473720.0000    0.66815
473760.0000    0.64285
473800.0000    0.19347
473840.0000    0.60317
473880.0000   -0.15425
473920.0000   -0.64718
473960.0000    0.18560
474000.0000    0.35876
474040.0000    0.71047
474080.0000    0.95299
474120.0000    1.14734
474160.0000    0.75450
474200.0000    0.78517
474240.0000    1.11528
474280.0000    0.80623
474320.0000    0.62245
474360.0000    0.78785
474400.0000    1.19004
474440.0000    1.12308
474480.0000    0.72751
474520.0000    1.26500
474560.0000    1.00680
474600.0000    1.38528
474640.0000    2.00178
474680.0000    1.83612
474720.0000    1.69587
474760.0000    0.55395
474800.0000    1.65188
474840.0000    1.72756
474880.0000    0.39725
474920.0000    0.00417
474960.0000    0.54302
475000.0000    0.45423
475040.0000    0.67292
475080.0000    0.77378
475120.0000    0.91500
475160.0000    1.05779
475200.0000   -0.19582
475240.0000    0.56077
475280.0000    0.67120
475320.0000    0.84268
475360.0000    1.25583
475400.0000    1.16549
475440.0000    0.99699
475480.0000    0.89857
475520.0000    1.11917
475560.0000    0.54862
475600.0000    0.27348
475640.0000    1.05663
475680.0000    0.07226
475720.0000    0.65421
475760.0000    1.09850
475800.0000    1.64997
475840.0000    1.54690
475880.0000    1.77427
475920.0000    1.34301
475960.0000    0.79063
476000.0000    0.34656
476040.0000    1.21884
476080.0000    0.94674
476120.0000    1.21742
476160.0000    1.49324
476200.0000    1.38483
476240.0000    1.23748
476280.0000    1.18763
476320.0000    0.87474
476360.0000    0.62749
476400.0000    0.66453
476440.0000    0.44465
476480.0000    0.63756
476520.0000    0.92288
476560.0000    0.94212
476600.0000   -0.25050
476640.0000    0.83807
476680.0000    0.85626
476720.0000    1.54161
476760.0000    2.00660
476800.0000    0.16103
476840.0000    0.78817
476880.0000    0.14624
476920.0000    0.17861
476960.0000   -0.35778
477000.0000    0.48022
477040.0000    1.13778
477080.0000    1.18225
477120.0000    1.53914
477160.0000    0.34472
477200.0000    0.31762
477240.0000    0.22302
477280.0000    0.70372
477320.0000    0.86616
477360.0000    0.05530
477400.0000    0.40700
477440.0000   -0.40328
477480.0000    0.26398
477520.0000   -0.88791
477560.0000    0.00573
477600.0000    0.59309
477640.0000    0.56443
477680.0000    0.26162
477720.0000    0.75585
477760.0000    0.93650
477800.0000    0.85262
477840.0000    0.50134
477880.0000    0.99051
477920.0000    0.56498
477960.0000    0.29229
478000.0000    0.12740
478040.0000    0.52650
478080.0000    0.42519
478120.0000    0.40890
478160.0000    0.51673
478200.0000    0.93460
478240.0000    0.94356
478280.0000    0.49430
478320.0000    0.39728
478360.0000    0.13278
478400.0000    1.01103
478440.0000    0.14603
478480.0000    0.74246
478520.0000   -0.17418
478560.0000   -0.10249
478600.0000    0.31879
478640.0000    0.35883
478680.0000    0.70138
478720.0000    0.92034
478760.0000    0.92933
478800.0000    1.18208
478840.0000    0.55747
478880.0000    0.98846
478920.0000    1.10679
478960.0000    1.95371
479000.0000    2.01333
479040.0000    1.28031
479080.0000    1.80003
479120.0000    1.23494
479160.0000    0.42932
479200.0000    0.72662
479240.0000    0.29866
479280.0000    0.87893
479320.0000    1.06648
479360.0000    1.10856
479400.0000    1.37386
479440.0000    0.77965
479480.0000    1.02143
479520.0000    0.44131
479560.0000    1.05858
479600.0000   -0.26241
479640.0000    1.23639
479680.0000    1.01668
479720.0000    0.65536
479760.0000   -0.08986
479800.0000    0.63570
479840.0000    0.01364
479880.0000    0.62435
479920.0000    0.83973
479960.0000    1.10030
480000.0000    0.66170
480040.0000    0.39754
480080.0000    1.20185
480120.0000    0.82573
480160.0000    0.73862
480200.0000    1.06993
480240.0000    1.33168
480280.0000    1.06483
480320.0000    0.48977
480360.0000    0.73904
480400.0000    0.55857
480440.0000    0.72683
480480.0000    0.66743
480520.0000    0.65682
480560.0000    0.64298
480600.0000   -0.09500
480640.0000    0.16772
480680.0000    1.04286
480720.0000   -0.11760
480760.0000    0.52753
480800.0000    0.24139
480840.0000    0.94220
480880.0000    1.04737
480920.0000    1.03274
480960.0000    0.81784
481000.0000    0.63853
481040.0000   -0.25400
481080.0000    0.31950
481120.0000    1.27315
481160.0000    0.66644
481200.0000    0.55732
481240.0000    0.90512
481280.0000    0.55747
481320.0000    1.18715
481360.0000    0.20887
481400.0000   -0.09584
481440.0000    1.28676
481480.0000    0.53771
481520.0000    0.37134
481560.0000    1.28252
481600.0000    1.07158
481640.0000    1.07905
481680.0000    1.01287
481720.0000    1.46515
481760.0000    0.74951
481800.0000    0.36835
481840.0000    1.08958
481880.0000    1.34783
481920.0000    0.27499
481960.0000    1.42130
482000.0000    1.04289
482040.0000    0.46293
482080.0000    0.51711
482120.0000    0.59528
482160.0000    0.49602
482200.0000    0.39818
482240.0000    0.16792
482280.0000    0.92138
482320.0000    0.72276
482360.0000    0.82059
482400.0000    1.27534
482440.0000    1.50797
482480.0000    0.76773
482520.0000    0.85037
482560.0000    0.94768
482600.0000    1.14605
482640.0000    0.26336
482680.0000    1.42229
482720.0000    1.30290
482760.0000    0.71341
482800.0000    0.12442
482840.0000    0.12639
482880.0000    1.33577
482920.0000    1.73713
482960.0000    1.02205
483000.0000    0.78533
483040.0000    0.48675
483080.0000    0.75802
483120.0000    0.71235
483160.0000    0.96329
483200.0000    0.68510
483240.0000    0.89877
483280.0000    0.89682
483320.0000    1.02816
483360.0000    0.78076
483400.0000    0.34171
483440.0000    0.27349
483480.0000    0.20532
483520.0000    0.31525
483560.0000    0.53438
483600.0000    0.62090
483640.0000    0.38377
483680.0000    1.68139
483720.0000    1.46352
483760.0000    0.81039
483800.0000    1.30221
483840.0000    1.62463
483880.0000    1.63018
483920.0000    1.38098
483960.0000    0.55752
484000.0000    1.15883
484040.0000    1.04327
484080.0000    0.96108
484120.0000    1.21898
484160.0000    1.72046
484200.0000    0.77647
484240.0000    0.56323
484280.0000    1.33079
484320.0000    0.56739
484360.0000    1.35956
484400.0000    0.86466
484440.0000    0.68324
484480.0000    0.78299
484520.0000    1.04000
484560.0000    2.02047
484600.0000    0.79426
484640.0000    0.33046
484680.0000    0.74923
484720.0000    0.21453
484760.0000    0.50287
484800.0000    1.54067
484840.0000    1.65113
484880.0000    0.77591
484920.0000    1.35295
484960.0000    2.37498
485000.0000    1.77985
485040.0000    0.74801
485080.0000    1.26531
485120.0000    0.96257
485160.0000    1.07928
485200.0000    1.30628
485240.0000    1.04162
485280.0000    1.00544
485320.0000    1.53018
485360.0000    1.69964
485400.0000    2.21639
485440.0000    1.39469
485480.0000    1.83010
485520.0000    1.58305
485560.0000    1.40372
485600.0000    0.89153
485640.0000    0.93830
485680.0000    1.17262
485720.0000    1.15141
485760.0000    0.87327
485800.0000    1.40909
485840.0000    1.52909
485880.0000    2.01756
485920.0000    1.53399
485960.0000    1.06655
486000.0000    0.90005
486040.0000    1.37529
486080.0000    1.34208
486120.0000    1.00147
486160.0000    1.80977
486200.0000    1.86644
486240.0000    1.13188
486280.0000    1.36038
486320.0000    0.75603
486360.0000    0.66950
486400.0000    0.73713
486440.0000    0.64477
486480.0000    1.00125
486520.0000    0.75708
486560.0000    0.97688
486600.0000    0.78644
486640.0000    0.53106
486680.0000    1.25993
486720.0000    0.83438
486760.0000    1.07327
486800.0000    0.18017
486840.0000    1.69739
486880.0000    1.66795
486920.0000    1.34256
486960.0000    0.84809
487000.0000    1.31451
487040.0000    1.63750
487080.0000    1.18999
487120.0000    1.52533
487160.0000    1.54059
487200.0000    0.54600
487240.0000    0.76049
487280.0000    1.83959
487320.0000    2.16123
487360.0000    0.79902
487400.0000    1.58676
487440.0000    0.51632
487480.0000    2.07383
487520.0000    1.93676
487560.0000    2.23030
487600.0000    1.89775
487640.0000    0.71434
487680.0000    0.47829
487720.0000    0.88391
487760.0000    1.33454
487800.0000    0.57486
487840.0000    1.24224
487880.0000    0.61482
487920.0000    0.56376
487960.0000    1.28706
488000.0000    0.54581
488040.0000    0.91698
488080.0000    0.88585
488120.0000    0.76040
488160.0000    0.84849
488200.0000    2.00145
488240.0000    1.87886
488280.0000    1.39376
488320.0000    0.62166
488360.0000    1.23233
488400.0000    0.98013
488440.0000    0.69888
488480.0000    0.96704
488520.0000    0.30159
488560.0000    0.99164
488600.0000    0.47611
488640.0000    0.77920
488680.0000    0.29829
488720.0000    0.03401
488760.0000    0.75501
488800.0000    0.61751
488840.0000    1.15944
488880.0000    1.59300
488920.0000    1.23459
488960.0000    0.56808
489000.0000    0.49752
489040.0000    0.21246
489080.0000    2.27542
489120.0000    2.00022
489160.0000    1.35123
489200.0000    0.72659
489240.0000    0.86579
489280.0000    1.35136
489320.0000    1.18531
489360.0000    1.58051
489400.0000    1.11903
489440.0000    1.16972
489480.0000    1.64464
489520.0000    1.50124
489560.0000    1.02391
489600.0000    0.84951
489640.0000    0.85954
489680.0000    0.48313
489720.0000    0.41126
489760.0000   -0.08725
489800.0000    0.58865
489840.0000    0.83270
489880.0000    1.47364
489920.0000    1.06454
489960.0000    1.40936
490000.0000    1.14545
490040.0000    1.18376
490080.0000    1.40628
490120.0000    1.77156
490160.0000    0.70505
490200.0000    1.47773
490240.0000    0.97175
490280.0000    1.59666
490320.0000    1.64858
490360.0000    1.35789
490400.0000    1.01368
490440.0000    1.37655
490480.0000    1.98859
490520.0000    1.10427
490560.0000    1.19026
490600.0000    2.03285
490640.0000    1.00713
490680.0000    1.07806
490720.0000    1.74359
490760.0000    2.12652
490800.0000    1.37197
490840.0000    0.98453
490880.0000    0.94983
490920.0000    1.28264
490960.0000    1.23432
491000.0000    0.16335
491040.0000    0.13544
491080.0000    1.02321
491120.0000    0.47289
491160.0000    1.08172
491200.0000    0.86381
491240.0000    0.47045
491280.0000    0.69086
491320.0000    1.43513
491360.0000    0.89261
491400.0000    0.28468
491440.0000    0.84367
491480.0000    0.66471
491520.0000    0.99837
491560.0000    0.48128
491600.0000    0.66154
491640.0000    1.94273
491680.0000    1.83591
491720.0000    1.06064
491760.0000    1.90382
491800.0000    2.39495
491840.0000    1.45373
491880.0000    2.14988
491920.0000    1.90343
491960.0000    1.66806
492000.0000    1.03181
492040.0000    1.86460
492080.0000    2.48842
492120.0000    1.26951
492160.0000    0.71774
492200.0000    0.94859
492240.0000    1.52869
492280.0000    1.25735
492320.0000    0.66732
492360.0000    1.42006
492400.0000    1.18187
492440.0000    1.45691
492480.0000    0.87296
492520.0000    1.18534
492560.0000    1.79891
492600.0000    1.59259
492640.0000    1.48646
492680.0000    1.72927
492720.0000    1.79107
492760.0000    2.25913
492800.0000    1.66633
492840.0000    2.00218
492880.0000    2.34194
492920.0000    1.56284
492960.0000    1.93950
493000.0000    1.32770
493040.0000    2.17435
493080.0000    2.41326
493120.0000    1.87210
493160.0000    1.44860
493200.0000    1.57346
493240.0000    1.63757
493280.0000    1.62374
493320.0000    1.36295
493360.0000    1.21522
493400.0000    0.89773
493440.0000    0.66122
493480.0000    1.57811
493520.0000    1.71231
493560.0000    2.29394
493600.0000    1.62447
493640.0000    1.71502
493680.0000    2.42771
493720.0000    1.92236
493760.0000    1.92228
493800.0000    1.94058
493840.0000    1.03717
493880.0000    1.51895
493920.0000    1.09802
493960.0000    1.06345
494000.0000    1.96594
494040.0000    0.51548
494080.0000    1.36654
494120.0000    1.84153
494160.0000    1.73396
494200.0000    1.92350
494240.0000    1.60134
494280.0000    1.27022
494320.0000    1.33769
494360.0000    1.84017
494400.0000    1.00778
494440.0000    2.00443
494480.0000    1.70484
494520.0000    1.51278
494560.0000    1.08333
494600.0000    1.81299
494640.0000    1.49362
494680.0000    2.36224
494720.0000    1.83902
494760.0000    1.89806
494800.0000    1.19548
494840.0000    1.51780
494880.0000    1.82714
494920.0000    0.98461
494960.0000    0.74352
495000.0000    1.73388
495040.0000    1.95590
495080.0000    1.90207
495120.0000    1.37212
495160.0000    0.75073
495200.0000    1.52506
495240.0000    2.28784
495280.0000    1.70556
495320.0000    1.46922
495360.0000    1.38935
495400.0000    1.35014
495440.0000    0.82513
495480.0000    1.40500
495520.0000    2.29263
495560.0000    1.17663
495600.0000   -0.15916
495640.0000    1.27636
495680.0000    1.40570
495720.0000    1.70494
495760.0000    0.82110
495800.0000    1.57999
495840.0000    1.44153
495880.0000    0.76932
495920.0000    0.99836
495960.0000    1.55184
496000.0000    1.39152
496040.0000    0.35128
496080.0000    1.68322
496120.0000    1.09560
496160.0000    1.01471
496200.0000    0.83696
496240.0000    1.41789
496280.0000    0.52554
496320.0000    0.05792
496360.0000    0.51904
496400.0000    1.61172
496440.0000    0.86239
496480.0000    1.39169
496520.0000    1.72430
496560.0000    1.67522
496600.0000    1.81236
496640.0000    1.65028
496680.0000    2.29635
496720.0000    1.51194
496760.0000    1.97233
496800.0000    0.85780
496840.0000    1.14294
496880.0000    1.37392
496920.0000    1.19510
496960.0000    2.08572
497000.0000    1.28184
497040.0000    2.02799
497080.0000    2.08793
497120.0000    1.70196
497160.0000    2.33768
497200.0000    1.76755
497240.0000    0.91560
497280.0000    1.25733
497320.0000    1.71994
497360.0000    0.47811
497400.0000    1.55095
497440.0000    1.05044
497480.0000    1.71097
497520.0000    1.80100
497560.0000    1.48434
497600.0000    1.27598
497640.0000    1.01357
497680.0000    1.76677
497720.0000    1.24161
497760.0000   -0.42906
497800.0000    0.20065
497840.0000    1.86679
497880.0000    0.98886
497920.0000    0.61124
497960.0000    0.48274
498000.0000    1.83303
498040.0000    1.27939
498080.0000    2.06211
498120.0000    2.26628
498160.0000    1.42966
498200.0000    1.83825
498240.0000    2.52799
498280.0000    2.25089
498320.0000    2.47635
498360.0000    1.94298
498400.0000    1.35530
498440.0000    1.69623
498480.0000    2.96758
498520.0000    2.43796
498560.0000    2.38189
498600.0000    2.16286
498640.0000    2.24791
498680.0000    1.99753
498720.0000    1.93888
498760.0000    2.34213
498800.0000    1.96342
498840.0000    2.18915
498880.0000    2.27705
498920.0000    1.54185
498960.0000    1.84499
499000.0000    1.87383
499040.0000    1.43332
499080.0000    2.23138
499120.0000    2.54692
499160.0000    2.41518
499200.0000    2.48904
499240.0000    2.08771
499280.0000    2.23194
499320.0000    2.32332
499360.0000    2.37780
499400.0000    1.93584
499440.0000    1.74717
499480.0000    1.40530
499520.0000    1.90950
499560.0000    1.41995
499600.0000    1.39085
499640.0000    0.57642
499680.0000    1.57277
499720.0000    1.49408
499760.0000    1.36028
499800.0000    1.89465
499840.0000    1.72113
499880.0000    1.15656
499920.0000    1.73072
499960.0000    1.43100
500000.0000    1.67262
500040.0000    1.33048
500080.0000    1.76003
500120.0000    0.81160
500160.0000    1.75241
500200.0000    1.84818
500240.0000    1.05240
500280.0000    1.57016
500320.0000    1.75660
500360.0000    2.09222
500400.0000    1.63356
500440.0000    1.37697
500480.0000    1.83310
500520.0000    2.15438
500560.0000    1.62258
500600.0000    1.68570
500640.0000    1.37826
500680.0000    2.47750
500720.0000    1.47374
500760.0000    1.86210
500800.0000    2.54048
500840.0000    2.38614
500880.0000    2.39826
500920.0000    2.31875
500960.0000    2.74476
501000.0000    2.72958
501040.0000    2.44692
501080.0000    2.38433
501120.0000    2.10081
501160.0000    1.46481
501200.0000    1.91469
501240.0000    1.59755
501280.0000    2.40175
501320.0000    1.90602
501360.0000    1.45113
501400.0000    1.76522
501440.0000    1.47047
501480.0000    1.31912
501520.0000    1.62035
501560.0000    0.68349
501600.0000    0.65524
501640.0000    1.93646
501680.0000    2.01090
501720.0000    2.00462
501760.0000    1.72937
501800.0000    1.72589
501840.0000    1.36328
501880.0000    2.06154
501920.0000    1.32875
501960.0000    2.04473
502000.0000    2.33458
502040.0000    2.84878
502080.0000    2.08983
502120.0000    1.74641
502160.0000    2.39523
502200.0000    1.94801
502240.0000    1.75492
502280.0000    1.83144
502320.0000    1.18090
502360.0000    1.13021
502400.0000    1.77385
502440.0000    1.62506
502480.0000    2.24433
502520.0000    1.70191
502560.0000    1.43556
502600.0000    1.45238
502640.0000    1.80766
502680.0000    0.96565
502720.0000    0.81284
502760.0000    0.39621
502800.0000    1.92870
502840.0000    0.89390
502880.0000    1.54295
502920.0000    1.52353
502960.0000    2.07414
503000.0000    1.60219
503040.0000    0.86231
503080.0000    0.90603
503120.0000    1.20930
503160.0000    2.06031
503200.0000    2.15815
503240.0000    2.01014
503280.0000    1.84105
503320.0000    0.77621
503360.0000    1.89967
503400.0000    1.64463
503440.0000    2.50267
503480.0000    2.34627
503520.0000    1.93769
503560.0000    2.06474
503600.0000    1.06284
503640.0000    1.73418
503680.0000    1.12567
503720.0000    1.88187
503760.0000    1.85315
503800.0000    2.21299
503840.0000    2.09098
503880.0000    1.86937
503920.0000    1.33713
503960.0000    1.14005
504000.0000    1.61099
504040.0000    1.44253
504080.0000    1.06245
504120.0000    2.06616
504160.0000    2.01034
504200.0000    2.13324
504240.0000    2.67385
504280.0000    1.86415
504320.0000    2.43437
504360.0000    1.90388
504400.0000    1.76485
504440.0000    2.25984
504480.0000    1.63420
504520.0000    2.47496
504560.0000    2.72038
504600.0000    1.63957
504640.0000    2.68540
504680.0000    2.18803
504720.0000    1.47699
504760.0000    1.58035
504800.0000    1.25601
504840.0000    1.58764
504880.0000    1.31102
504920.0000    1.68150
504960.0000    2.19798
505000.0000    1.82624
505040.0000    2.08117
505080.0000    1.80473
505120.0000    1.94343
505160.0000    2.35961
505200.0000    1.89759
505240.0000    2.20655
505280.0000    1.92838
505320.0000    1.87272
505360.0000    1.77373
505400.0000    2.15162
505440.0000    2.87702
505480.0000    1.81605
505520.0000    2.01711
505560.0000    1.41847
505600.0000    2.45244
505640.0000    1.91626
505680.0000    1.55135
505720.0000    1.82370
505760.0000    2.45927
505800.0000    1.88688
505840.0000    1.26677
505880.0000    1.75699
505920.0000    1.29987
505960.0000    2.01369
506000.0000    1.55092
506040.0000    1.95819
506080.0000    2.27093
506120.0000    2.29575
506160.0000    2.23871
506200.0000    2.21577
506240.0000    2.21971
506280.0000    2.49471
506320.0000    1.45579
506360.0000    1.95598
506400.0000    2.26004
506440.0000    1.63909
506480.0000    1.32169
506520.0000    2.26216
506560.0000    2.10287
506600.0000    1.91864
506640.0000    1.90111
506680.0000    1.87122
506720.0000    1.18968
506760.0000    1.15488
506800.0000    1.96346
506840.0000    1.17814
506880.0000    1.55348
506920.0000    0.83625
506960.0000    1.67293
507000.0000    1.01176
507040.0000    0.41561
507080.0000    0.73059
507120.0000    0.59619
507160.0000    0.07678
507200.0000    0.50494
507240.0000    1.43335
507280.0000    0.90596
507320.0000    1.95571
507360.0000    0.80506
507400.0000    2.52851
507440.0000    1.85557
507480.0000    1.87736
507520.0000    1.88980
507560.0000    1.82372
507600.0000    1.58384
507640.0000    1.23556
507680.0000    1.65492
507720.0000    1.57849
507760.0000    1.98997
507800.0000    1.77954
507840.0000    1.75092
507880.0000    1.95291
507920.0000    1.45304
507960.0000    2.21160
508000.0000    1.39222
508040.0000    1.55835
508080.0000    2.17108
508120.0000    1.88063
508160.0000    2.35582
508200.0000    1.14995
508240.0000    1.49734
508280.0000    2.35688
508320.0000    2.05850
508360.0000    1.82881
508400.0000    2.28279
508440.0000    1.82305
508480.0000    1.86370
508520.0000    1.76336
508560.0000    2.09975
508600.0000    1.74021
508640.0000    1.40461
508680.0000    0.75498
508720.0000    1.46328
508760.0000    1.94714
508800.0000    1.53216
508840.0000    2.09443
508880.0000    2.69015
508920.0000    1.96000
508960.0000    2.09578
509000.0000    2.00183
509040.0000    2.28640
509080.0000    1.85706
509120.0000    2.01813
509160.0000    1.92479
509200.0000    1.63341
509240.0000    2.61580
509280.0000    2.53231
509320.0000    1.66891
509360.0000    2.77415
509400.0000    2.19796
509440.0000    2.44765
509480.0000    2.19377
509520.0000    1.83044
509560.0000    1.91921
509600.0000    2.11328
509640.0000    2.21822
509680.0000    2.99662
509720.0000    2.60383
509760.0000    1.41218
509800.0000    1.49730
509840.0000    1.75576
509880.0000    1.82386
509920.0000    2.27512
509960.0000    1.53446
510000.0000    2.11203
510040.0000    1.73762
510080.0000    2.59777
510120.0000    1.97204
510160.0000    1.98601
510200.0000    1.89781
510240.0000    1.57262
510280.0000    1.72927
510320.0000    2.61042
510360.0000    2.68840
510400.0000    2.81456
510440.0000    2.83780
510480.0000    2.00304
510520.0000    2.60860
510560.0000    1.23700
510600.0000    1.98681
510640.0000    2.32301
510680.0000    2.10155
510720.0000    1.86616
510760.0000    2.29402
510800.0000    1.87642
510840.0000    2.09493
510880.0000    1.82389
510920.0000    2.30499
510960.0000    2.15428
511000.0000    1.83447
511040.0000    2.42575
511080.0000    1.75910
511120.0000    2.19623
511160.0000    1.48391
511200.0000    2.41668
511240.0000    1.81478
511280.0000    1.62271
511320.0000    2.21314
511360.0000    1.71950
511400.0000    1.94321
511440.0000    2.12751
511480.0000    1.90479
511520.0000    1.34690
511560.0000    2.42308
511600.0000    2.13514
511640.0000    2.00506
511680.0000    2.08618
511720.0000    2.74870
511760.0000    1.62783
511800.0000    1.10080
511840.0000    2.05604
511880.0000    2.48883
511920.0000    2.40345
511960.0000    2.10652
512000.0000    2.29399
512040.0000    1.55501
512080.0000    2.11073
512120.0000    2.44664
512160.0000    3.01754
512200.0000    2.42553
512240.0000    2.81874
512280.0000    3.21837
512320.0000    2.17369
512360.0000    2.10857
512400.0000    2.72139
512440.0000    2.39907
512480.0000    1.92017
512520.0000    1.79194
512560.0000    1.99067
512600.0000    1.60305
512640.0000    2.94314
512680.0000    1.91984
512720.0000    2.80755
512760.0000    2.15546
512800.0000    2.96585
512840.0000    2.55517
512880.0000    2.15821
512920.0000    1.90535
512960.0000    2.06952
513000.0000    1.75305
513040.0000    2.28211
513080.0000    2.31186
513120.0000    2.22763
513160.0000    2.35312
513200.0000    1.80962
513240.0000    2.21302
513280.0000    2.30679
513320.0000    2.48087
513360.0000    2.67533
513400.0000    2.02560
513440.0000    1.58951
513480.0000    1.54588
513520.0000    1.42103
513560.0000    1.78684
513600.0000    2.62115
513640.0000    2.00766
513680.0000    2.31346
513720.0000    1.80873
513760.0000    2.29647
513800.0000    2.52190
513840.0000    2.77826
513880.0000    2.21185
513920.0000    1.65697
513960.0000    1.68749
514000.0000    2.29863
514040.0000    2.44873
514080.0000    2.33260
514120.0000    1.28211
514160.0000    1.69108
514200.0000    2.38502
514240.0000    2.66947
514280.0000    3.01949
514320.0000    2.27138
514360.0000    2.24288
514400.0000    2.03194
514440.0000    2.43885
514480.0000    2.47302
514520.0000    2.50692
514560.0000    2.23976
514600.0000    2.43116
514640.0000    2.40131
514680.0000    2.20252
514720.0000    2.60594
514760.0000    1.86082
514800.0000    1.38655
514840.0000    2.24311
514880.0000    2.57786
514920.0000    2.29828
514960.0000    2.93629
515000.0000    2.23378
515040.0000    2.17054
515080.0000    2.19361
515120.0000    1.99315
515160.0000    2.36420
515200.0000    2.29589
515240.0000    1.71876
515280.0000    2.22626
515320.0000    2.80311
515360.0000    2.09677
515400.0000    2.42306
515440.0000    2.74510
515480.0000    1.66837
515520.0000    1.45247
515560.0000    2.35616
515600.0000    2.35545
515640.0000    3.04219
515680.0000    2.72186
515720.0000    2.00947
515760.0000    2.64566
515800.0000    3.30263
515840.0000    2.23147
515880.0000    2.27340
515920.0000    2.95644
515960.0000    2.46288
516000.0000    1.78847
516040.0000    2.11829
516080.0000    2.59439
516120.0000    2.47094
516160.0000    2.26686
516200.0000    1.84383
516240.0000    2.57785
516280.0000    2.36293
516320.0000    2.02163
516360.0000    1.61832
516400.0000    1.78828
516440.0000    1.50137
516480.0000    1.74719
516520.0000    0.72636
516560.0000    1.03337
516600.0000    1.18427
516640.0000    1.74246
516680.0000    1.49462
516720.0000    1.80559
516760.0000    1.03847
516800.0000    0.47221
516840.0000    1.77468
516880.0000    1.57072
516920.0000    1.48370
516960.0000    2.22971
517000.0000    1.75124
517040.0000    2.35189
517080.0000    1.72858
517120.0000    2.34165
517160.0000    2.78599
517200.0000    2.57857
517240.0000    1.79420
517280.0000    2.03016
517320.0000    1.80401
517360.0000    1.76209
517400.0000    1.55136
517440.0000    1.40263
517480.0000    1.00904
517520.0000    2.14444
517560.0000    2.35768
517600.0000    1.83023
517640.0000    0.98008
517680.0000    1.75482
517720.0000    1.98820
517760.0000    1.97670
517800.0000    1.71615
517840.0000    3.15273
517880.0000    2.23456
517920.0000    2.47193
517960.0000    1.37758
518000.0000    1.31762
518040.0000    1.38268
518080.0000    1.47844
518120.0000    1.84448
518160.0000    1.76701
518200.0000    1.60553
518240.0000    1.92337
518280.0000    1.06883
518320.0000    1.51789
518360.0000    2.67882
518400.0000    2.48013
518440.0000    2.22787
518480.0000    1.70828
518520.0000    1.94589
518560.0000    2.03807
518600.0000    2.63728
518640.0000    2.24529
518680.0000    1.87041
518720.0000    1.18916
518760.0000    1.59786
518800.0000    2.78331
518840.0000    1.00344
518880.0000    2.19344
518920.0000    2.07504
518960.0000    2.19233
519000.0000    1.68103
519040.0000    1.06108
519080.0000    0.26291
519120.0000    1.32406
519160.0000    0.86738
519200.0000    1.12744
519240.0000    0.47842
519280.0000    0.61455
519320.0000    1.60496
519360.0000    1.28510
519400.0000    0.98320
519440.0000    1.63815
519480.0000    1.66312
519520.0000    1.76511
519560.0000    2.00800
519600.0000    0.94718
519640.0000    0.30042
519680.0000    0.62524
519720.0000    1.76009
519760.0000    1.36366
519800.0000    2.51372
519840.0000    1.80724
519880.0000    1.46620
519920.0000    1.21669
519960.0000    1.57573
520000.0000    1.63780
520040.0000    1.22629
520080.0000    1.75188
520120.0000    2.20020
520160.0000    2.82200
520200.0000    1.86733
520240.0000    1.82085
520280.0000    1.90572
520320.0000    2.76563
520360.0000    1.95177
520400.0000    1.16467
520440.0000    1.94578
520480.0000    0.74106
520520.0000    1.92551
520560.0000    2.26981
520600.0000    2.69903
520640.0000    2.59914
520680.0000    2.41787
520720.0000    1.92876
520760.0000    1.63090
520800.0000    0.50815
520840.0000    1.39492
520880.0000    2.11625
520920.0000    2.50484
520960.0000    1.19522
521000.0000    1.89479
521040.0000    1.83609
521080.0000    2.28162
521120.0000    2.42388
521160.0000    1.97500
521200.0000    1.30884
521240.0000    2.06585
521280.0000    2.34931
521320.0000    2.23037
521360.0000    1.91933
521400.0000    1.44214
521440.0000    1.51138
521480.0000    2.13747
521520.0000    2.44046
521560.0000    1.39955
521600.0000    2.07917
521640.0000    2.50832
521680.0000    1.91742
521720.0000    1.99268
521760.0000    2.21339
521800.0000    2.11720
521840.0000    2.78132
521880.0000    3.20427
521920.0000    2.12079
521960.0000    2.39028
522000.0000    2.50235
522040.0000    2.29685
522080.0000    2.07723
522120.0000    2.74106
522160.0000    2.46179
522200.0000    2.06026
522240.0000    1.23456
522280.0000    1.53747
522320.0000    0.79064
522360.0000    1.37171
522400.0000    1.15750
522440.0000    1.90061
522480.0000    2.09666
522520.0000    1.95169
522560.0000    2.62582
522600.0000    2.56385
522640.0000    3.10055
522680.0000    2.51168
522720.0000    2.76305
522760.0000    2.59875
522800.0000    2.10604
522840.0000    1.66127
522880.0000    2.31252
522920.0000    2.04490
522960.0000    1.73717
523000.0000    2.55481
523040.0000    1.94554
523080.0000    2.13403
523120.0000    1.55910
523160.0000    1.35156
523200.0000    2.13354
523240.0000    1.94296
523280.0000    1.63515
523320.0000    1.59915
523360.0000    1.81050
523400.0000    1.15517
523440.0000    1.65801
523480.0000    1.78645
523520.0000    2.26436
523560.0000    2.41046
523600.0000    1.47110
523640.0000    0.77110
523680.0000    1.31697
523720.0000    2.10940
523760.0000    1.29836
523800.0000    1.49741
523840.0000    1.36503
523880.0000    1.51537
523920.0000    0.96081
523960.0000    2.26360
524000.0000    1.73143
524040.0000    1.36304
524080.0000    1.86443
524120.0000    1.68656
524160.0000    2.51401
524200.0000    1.17183
524240.0000    1.28118
524280.0000    1.25882
524320.0000    1.04250
524360.0000    1.11180
524400.0000    0.91732
524440.0000    1.24128
524480.0000    1.64634
524520.0000    1.41361
524560.0000    1.08358
524600.0000    0.18489
524640.0000    0.23277
524680.0000    1.19462
524720.0000    1.24598
524760.0000    1.68791
524800.0000    2.29955
524840.0000    2.05701
524880.0000    1.48183
524920.0000    1.52461
524960.0000    2.33720
525000.0000    2.01501
525040.0000    1.15644
525080.0000    1.26910
525120.0000    1.45159
525160.0000    1.14980
525200.0000    1.63443
525240.0000    2.57722
525280.0000    2.15338
525320.0000    1.60493
525360.0000    1.00310
525400.0000    1.76476
525440.0000    1.43254
525480.0000    1.33705
525520.0000    1.46295
525560.0000    1.55025
525600.0000    1.48944
525640.0000    1.77558
525680.0000    1.51509
525720.0000    1.70442
525760.0000    1.22462
525800.0000    2.09442
525840.0000    1.85642
525880.0000    2.05573
525920.0000    1.77701
525960.0000    2.02666
526000.0000    2.17652
526040.0000    1.54849
526080.0000    1.69425
526120.0000    1.53699
526160.0000    2.46512
526200.0000    1.86185
526240.0000    2.68424
526280.0000    2.90566
526320.0000    2.16631
526360.0000    2.47606
526400.0000    1.88632
526440.0000    1.79613
526480.0000    1.90717
526520.0000    0.46085
526560.0000    1.24351
526600.0000   -0.19824
526640.0000    0.05066
526680.0000    1.19514
526720.0000    0.14561
526760.0000    1.19594
526800.0000    1.59081
526840.0000    1.67857
526880.0000    1.12602
526920.0000    1.52813
526960.0000    2.10553
527000.0000    2.28329
527040.0000    2.02492
527080.0000    1.59595
527120.0000    1.43006
527160.0000    0.70896
527200.0000    1.62657
527240.0000    2.19197
527280.0000    0.97349
527320.0000    1.81783
527360.0000    1.88290
527400.0000    1.76552
527440.0000    1.78743
527480.0000    1.67694
527520.0000    1.50204
527560.0000    1.94668
527600.0000    2.43045
527640.0000    0.84848
527680.0000    1.10609
527720.0000    1.14911
527760.0000    1.86622
527800.0000    1.58819
527840.0000    2.51208
527880.0000    1.52414
527920.0000    1.34512
527960.0000    2.23273
528000.0000    1.50147
528040.0000    1.05511
528080.0000    1.77002
528120.0000    1.90392
528160.0000    1.28919
528200.0000    1.78598
528240.0000    1.57468
528280.0000    0.87088
528320.0000    0.94569
528360.0000    2.10538
528400.0000    2.15213
528440.0000    0.87156
528480.0000    2.21890
528520.0000    1.86297
528560.0000    2.07091
528600.0000    1.84731
528640.0000    1.88572
528680.0000    2.34659
528720.0000    1.16325
528760.0000    1.23979
528800.0000    1.27471
528840.0000    0.47920
528880.0000    1.79064
528920.0000    1.02212
528960.0000    0.60592
529000.0000    1.33313
529040.0000    1.17672
529080.0000    1.70704
529120.0000    1.32886
529160.0000    2.42932
529200.0000    1.85910
529240.0000    1.61130
529280.0000    1.59719
529320.0000    1.50937
529360.0000    2.01025
529400.0000    1.47475
529440.0000    0.69971
529480.0000    1.14148
529520.0000    1.86830
529560.0000    2.42555
529600.0000    2.16806
529640.0000    1.56262
529680.0000    1.53161
529720.0000    0.69715
529760.0000    2.01989
529800.0000    2.39052
529840.0000    1.77361
529880.0000    1.61073
529920.0000    1.55430
529960.0000    1.66877
530000.0000    1.58062
530040.0000    2.53868
530080.0000    2.63727
530120.0000    1.68690
530160.0000    2.98243
530200.0000    2.04541
530240.0000    1.72641
530280.0000    2.08618
530320.0000    1.87505
530360.0000    2.19023
530400.0000    1.57558
530440.0000    1.79669
530480.0000    1.54527
530520.0000    0.78316
530560.0000    1.42412
530600.0000    1.62491
530640.0000    1.66582
530680.0000    2.07073
530720.0000    2.02597
530760.0000    1.81534
530800.0000    2.41914
530840.0000    2.58201
530880.0000    2.93433
530920.0000    1.77452
530960.0000    1.43970
531000.0000    1.39582
531040.0000    1.38035
531080.0000    1.62645
531120.0000    1.39495
531160.0000    1.96416
531200.0000    2.14878
531240.0000    1.85345
531280.0000    2.42416
531320.0000    1.04288
531360.0000    1.27731
531400.0000    1.44370
531440.0000    0.95234
531480.0000    0.22916
531520.0000    1.01171
531560.0000    1.00424
531600.0000    1.03560
531640.0000    0.98414
531680.0000    1.36945
531720.0000    1.38080
531760.0000    1.59979
531800.0000    2.49096
531840.0000    2.02229
531880.0000    1.83393
531920.0000    2.07554
531960.0000    1.89221
532000.0000    1.21559
532040.0000    1.15338
532080.0000    1.23193
532120.0000    0.62534
532160.0000    0.07240
532200.0000    1.73148
532240.0000    1.31709
532280.0000    1.35620
532320.0000    1.51293
532360.0000    1.80898
532400.0000    1.58937
532440.0000    1.80650
532480.0000    1.49634
532520.0000    1.19373
532560.0000    1.79980
532600.0000    1.23788
532640.0000    1.49541
532680.0000    3.05676
532720.0000    3.72283
532760.0000    2.99164
532800.0000    2.52857
532840.0000    3.12295
532880.0000    3.66033
532920.0000    3.46371
532960.0000    2.27309
533000.0000    1.54235
533040.0000    2.16278
533080.0000    2.50566
533120.0000    1.46200
533160.0000    1.37273
533200.0000    1.45784
533240.0000    1.31308
533280.0000    2.24733
533320.0000    2.04234
533360.0000    1.84082
533400.0000    1.52832
533440.0000    2.12881
533480.0000    1.79734
533520.0000    2.22357
533560.0000    1.46645
533600.0000    1.96738
533640.0000    1.38199
533680.0000    1.61467
533720.0000    2.42985
533760.0000    1.04644
533800.0000    0.72026
533840.0000    0.94615
533880.0000    1.88485
533920.0000    1.67468
533960.0000    1.23539
534000.0000    1.42980
534040.0000    1.64585
534080.0000    0.95116
534120.0000    2.03837
534160.0000    1.68943
534200.0000    1.41113
534240.0000    1.36203
534280.0000    1.46910
534320.0000    1.61374
534360.0000    1.37392
534400.0000    2.17391
534440.0000    1.64029
534480.0000    1.25412
534520.0000    0.91763
534560.0000    2.38980
534600.0000    1.71370
534640.0000    0.74395
534680.0000    1.18371
534720.0000    1.49089
534760.0000    1.34980
534800.0000    0.59545
534840.0000    1.47796
534880.0000    1.80337
534920.0000    1.00813
534960.0000    0.54113
535000.0000    0.96915
535040.0000    1.10413
535080.0000    0.19911
535120.0000    1.31417
535160.0000    1.55315
535200.0000    2.33753
535240.0000    2.20996
535280.0000    1.65712
535320.0000    1.26643
535360.0000    1.15443
535400.0000    0.86673
535440.0000    0.37722
535480.0000    0.70366
535520.0000    0.27900
535560.0000    1.08220
535600.0000    1.71146
535640.0000    1.50530
535680.0000    2.03364
535720.0000    2.10087
535760.0000    1.98495
535800.0000    1.47757
535840.0000    1.89300
535880.0000    1.83155
535920.0000    0.53193
535960.0000    1.63580
536000.0000    1.45095
536040.0000    1.08243
536080.0000    1.99711
536120.0000    1.95252
536160.0000    1.85993
536200.0000    0.93742
536240.0000    1.23141
536280.0000   -0.26743
536320.0000    0.90577
536360.0000    0.97579
536400.0000    1.42465
536440.0000    0.82897
536480.0000    0.72890
536520.0000    0.77421
536560.0000    1.56435
536600.0000    1.61145
536640.0000    0.20303
536680.0000    1.25375
536720.0000    0.14772
536760.0000    0.61378
536800.0000    1.19151
536840.0000    0.15141
536880.0000    1.35835
536920.0000    1.64190
536960.0000    0.67128
537000.0000    1.31978
537040.0000    0.77017
537080.0000    0.36358
537120.0000   -0.43683
537160.0000    0.23158
537200.0000    1.63819
537240.0000    1.15278
537280.0000    1.77007
537320.0000    1.49636
537360.0000    1.01779
537400.0000    0.57847
537440.0000    1.03399
537480.0000    0.56400
537520.0000    0.75778
537560.0000    0.68132
537600.0000    0.07480
537640.0000    0.59879
537680.0000    0.99780
537720.0000    0.46398
537760.0000    0.02756
537800.0000    0.89369
537840.0000    0.50636
537880.0000    1.40919
537920.0000    1.66614
537960.0000    0.57700
538000.0000    0.89619
538040.0000    0.45226
538080.0000    0.43865
538120.0000    0.19214
538160.0000    0.85405
538200.0000    0.32310
538240.0000    0.16231
538280.0000    0.15359
538320.0000    0.01167
538360.0000    0.44357
538400.0000    0.42883
538440.0000    0.12752
538480.0000    0.26172
538520.0000    0.07439
538560.0000    0.36095
538600.0000    0.71349
538640.0000    1.16111
538680.0000    0.22548
538720.0000    0.58691
538760.0000    0.36679
538800.0000   -0.06004
538840.0000    0.38183
538880.0000    0.36988
538920.0000    0.62041
538960.0000    0.13661
539000.0000    0.53212
539040.0000    0.76927
539080.0000    0.90242
539120.0000    0.34805
539160.0000    0.30247
539200.0000    0.34676
539240.0000    0.35450
539280.0000    0.80915
539320.0000    0.09621
539360.0000    0.32267
539400.0000    0.55914
539440.0000   -0.31216
539480.0000    0.77918
539520.0000    0.25187
539560.0000    0.18992
539600.0000    0.91207
539640.0000    0.34032
539680.0000    1.31322
539720.0000    0.87375
539760.0000    0.39939
539800.0000    1.02508
539840.0000    1.15215
539880.0000    1.15197
539920.0000    1.14695
539960.0000    0.70308
540000.0000    0.44952
540040.0000    0.28742
540080.0000    1.19954
540120.0000    0.48433
540160.0000    0.85718
540200.0000    0.63729
540240.0000    1.12966
540280.0000    1.18316
540320.0000    0.64000
540360.0000    0.77775
540400.0000    0.49066
540440.0000    1.05296
540480.0000    0.35523
540520.0000    0.56092
540560.0000   -0.15351
540600.0000    0.68451
540640.0000    0.67628
540680.0000    0.32678
540720.0000    0.62969
540760.0000    0.21802
540800.0000    0.75898
540840.0000    0.78542
540880.0000    0.58086
540920.0000    0.53401
540960.0000    0.40670
541000.0000    0.66801
541040.0000    0.29019
541080.0000    0.96367
541120.0000   -0.13200
541160.0000    0.33777
541200.0000    0.67037
541240.0000    0.57249
541280.0000    0.54325
541320.0000    0.24407
541360.0000    0.87157
541400.0000    0.39929
541440.0000    0.72704
541480.0000    0.99871
541520.0000    0.82720
541560.0000    1.27054
541600.0000    2.14466
541640.0000    1.60872
541680.0000    1.17318
541720.0000    1.12649
541760.0000    1.31385
541800.0000    0.99554
541840.0000    1.21583
541880.0000    1.13055
541920.0000    1.43137
541960.0000    0.69040
542000.0000    1.15360
542040.0000    0.96757
542080.0000    0.94631
542120.0000    0.51819
542160.0000    0.38483
542200.0000    1.13010
542240.0000    0.84018
542280.0000    0.98069
542320.0000    1.10686
542360.0000    0.78026
542400.0000    0.83841
542440.0000    0.43621
542480.0000    0.40201
542520.0000    0.44345
542560.0000    1.97333
542600.0000    1.21610
542640.0000    0.96052
542680.0000    0.18203
542720.0000    0.42865
542760.0000    1.28655
542800.0000    1.23383
542840.0000    0.68182
542880.0000    2.07832
542920.0000    0.94061
542960.0000    1.07309
543000.0000    0.77177
543040.0000    0.71589
543080.0000    1.49795
543120.0000    1.22793
543160.0000    1.08527
543200.0000    1.63954
543240.0000    1.53185
543280.0000    1.45618
543320.0000    2.10799
543360.0000    0.76878
543400.0000    1.32452
543440.0000    0.85471
543480.0000    0.86451
543520.0000    0.19294
543560.0000    0.98539
543600.0000    0.60272
543640.0000    0.70916
543680.0000    1.00177
543720.0000    0.31727
543760.0000    0.60878
543800.0000    0.60588
543840.0000    0.72338
543880.0000    1.64483
543920.0000    0.73401
543960.0000    1.12355
544000.0000    1.41387
544040.0000    1.18726
544080.0000    1.60858
544120.0000    1.69477
544160.0000    2.26970
544200.0000    1.18415
544240.0000    1.09949
544280.0000    1.14071
544320.0000    0.10778
544360.0000    0.31104
544400.0000    0.74335
544440.0000    0.87735
544480.0000    0.53780
544520.0000    0.55658
544560.0000   -0.55642
544600.0000    0.42602
544640.0000    0.26806
544680.0000    0.59591
544720.0000    0.93784
544760.0000    0.82177
544800.0000    1.29560
544840.0000    1.15996
544880.0000    0.93842
544920.0000    0.68909
544960.0000    1.81131
545000.0000    0.79262
545040.0000    0.99870
545080.0000    1.25962
545120.0000    0.38608
545160.0000    1.26944
545200.0000    0.59200
545240.0000    0.69393
545280.0000    1.18218
545320.0000    0.56031
545360.0000    0.76662
545400.0000    1.56462
545440.0000    1.68952
545480.0000    0.45444
545520.0000    1.28416
545560.0000    0.62364
545600.0000    1.17501
545640.0000    1.53171
545680.0000    0.86818
545720.0000    1.00293
545760.0000    1.04413
545800.0000    1.90534
545840.0000    1.51072
545880.0000    0.90022
545920.0000    1.30438
545960.0000    1.09503
546000.0000    1.21084
546040.0000    0.84625
546080.0000    0.56963
546120.0000    0.15904
546160.0000    0.71449
546200.0000    1.46505
546240.0000    0.54081
546280.0000    1.97945
546320.0000    2.12697
546360.0000    1.07463
546400.0000    0.78599
546440.0000    1.10727
546480.0000    1.48329
546520.0000    1.07182
546560.0000    1.64487
546600.0000    1.67421
546640.0000    1.18836
546680.0000    1.25225
546720.0000    0.56545
546760.0000    0.97892
546800.0000    0.50509
546840.0000    0.99184
546880.0000    0.66674
546920.0000   -1.16542
546960.0000    0.21339
547000.0000    0.44168
547040.0000    0.42060
547080.0000    1.02382
547120.0000    0.46118
547160.0000    1.07430
547200.0000    0.53873
547240.0000    0.99829
547280.0000    0.36763
547320.0000    0.21754
547360.0000    0.66011
547400.0000    0.59059
547440.0000    0.27613
547480.0000   -0.39763
547520.0000   -0.07525
547560.0000    0.75312
547600.0000    1.09297
547640.0000    1.35698
547680.0000    1.33290
547720.0000    0.79207
547760.0000    1.12314
547800.0000    0.98827
547840.0000    1.62717
547880.0000    1.06252
547920.0000    0.87923
547960.0000    1.73606
548000.0000    1.78327
548040.0000    1.34586
548080.0000    1.13946
548120.0000    0.57311
548160.0000    1.29355
548200.0000    1.89511
548240.0000    2.39577
548280.0000    2.03963
548320.0000    1.79350
548360.0000    1.43378
548400.0000    1.56255
548440.0000    0.91056
548480.0000    0.48661
548520.0000    1.05938
548560.0000    1.07381
548600.0000    1.97185
548640.0000    1.73829
548680.0000    0.93066
548720.0000    0.53561
548760.0000    0.28908
548800.0000    1.02214
548840.0000    1.37517
548880.0000    1.70083
548920.0000    1.17112
548960.0000    1.85584
549000.0000    2.03196
549040.0000    2.27098
549080.0000    1.68722
549120.0000    2.66386
549160.0000    1.65258
549200.0000    1.17135
549240.0000    2.07363
549280.0000    0.49213
549320.0000    1.39932
549360.0000    1.54504
549400.0000    1.94429
549440.0000    1.07615
549480.0000    1.41707
549520.0000    1.27075
549560.0000    0.45203
549600.0000    0.41430
549640.0000    1.83752
549680.0000    1.64406
549720.0000    1.74136
549760.0000    2.12147
549800.0000    1.24959
549840.0000    1.62493
549880.0000    1.28316
549920.0000    1.43023
549960.0000    1.50095
550000.0000    0.74214
550040.0000    0.16839
550080.0000    0.70366
550120.0000    1.14523
550160.0000    0.67355
550200.0000    1.26427
550240.0000    0.34779
550280.0000    1.28127
550320.0000    0.97353
550360.0000    0.91074
550400.0000    0.88996
550440.0000    0.90870
550480.0000    0.90341
550520.0000    1.28276
550560.0000    0.83951
550600.0000    0.12055
550640.0000    1.36840
550680.0000    0.30881
550720.0000    0.28176
550760.0000    1.15316
550800.0000    0.30174
550840.0000    0.52597
550880.0000    0.03518
550920.0000    0.59451
550960.0000    0.88421
551000.0000   -0.11517
551040.0000    1.02344
551080.0000    0.60194
551120.0000    0.47782
551160.0000    1.16720
551200.0000    1.76342
551240.0000    1.19300
551280.0000    1.89866
551320.0000    1.63538
551360.0000    2.24324
551400.0000    1.00023
551440.0000    2.20061
551480.0000    0.84315
551520.0000    1.23707
551560.0000    1.53816
551600.0000    1.62224
551640.0000    1.95624
551680.0000    0.90754
551720.0000    2.18646
551760.0000    1.93055
551800.0000    1.77772
551840.0000    1.82081
551880.0000    1.12746
551920.0000    2.20595
551960.0000    0.18598
552000.0000    1.14019
552040.0000    1.34964
552080.0000    1.25212
552120.0000    1.29934
552160.0000    1.80728
552200.0000    0.75407
552240.0000    1.31239
552280.0000    2.24968
552320.0000    0.81994
552360.0000    0.92203
552400.0000    1.15662
552440.0000    0.08417
552480.0000    1.38025
552520.0000    1.97654
552560.0000    0.63834
552600.0000    1.39797
552640.0000    0.21552
552680.0000    1.06868
552720.0000    0.85328
552760.0000    1.15105
552800.0000    1.22919
552840.0000    0.72473
552880.0000    1.03241
552920.0000    1.33603
552960.0000    0.85051
553000.0000    1.99068
553040.0000    0.76129
553080.0000    0.29455
553120.0000    1.12783
553160.0000    0.87890
553200.0000    1.60582
553240.0000    1.19668
553280.0000    1.31638
553320.0000    1.13993
553360.0000    1.22704
553400.0000    0.58756
553440.0000    0.87191
553480.0000    1.26461
553520.0000    0.79184
553560.0000    0.35804
553600.0000    1.04032
553640.0000    1.08976
553680.0000    0.93828
553720.0000    2.23501
553760.0000    0.88315
553800.0000    0.08990
553840.0000   -0.08240
553880.0000    2.00898
553920.0000    1.12694
553960.0000    1.52035
554000.0000    1.27039
554040.0000    1.61481
554080.0000    1.72961
554120.0000    0.76268
554160.0000    1.19373
554200.0000    1.86273
554240.0000    1.13367
554280.0000    0.81700
554320.0000    1.83170
554360.0000    1.20037
554400.0000    1.68455
554440.0000    1.49421
554480.0000    1.23501
554520.0000    1.52005
554560.0000    1.56566
554600.0000    1.52921
554640.0000    2.18320
554680.0000    1.21081
554720.0000    1.78925
554760.0000    1.43014
554800.0000    1.56177
554840.0000    1.68273
554880.0000    1.67054
554920.0000    1.36364
554960.0000    1.28433
555000.0000    1.08943
555040.0000    1.56166
555080.0000    2.27491
555120.0000    2.18157
555160.0000    1.89455
555200.0000    1.85645
555240.0000    1.77030
555280.0000    1.70817
555320.0000    2.39085
555360.0000    1.67268
555400.0000    1.13107
555440.0000    1.84300
555480.0000    2.42997
555520.0000    1.63481
555560.0000    0.86652
555600.0000    1.26942
555640.0000    1.67168
555680.0000    1.17703
555720.0000    1.18264
555760.0000    1.02532
555800.0000    1.78184
555840.0000    1.36438
555880.0000    1.76321
555920.0000    2.24947
555960.0000    1.28545
556000.0000    1.51750
556040.0000    1.01057
556080.0000    1.49208
556120.0000    1.25365
556160.0000    1.33702
556200.0000    2.62649
556240.0000    2.08175
556280.0000    2.44292
556320.0000    2.13705
556360.0000    3.02459
556400.0000    2.19613
556440.0000    2.86035
556480.0000    2.68513
556520.0000    1.88180
556560.0000    2.07026
556600.0000    1.54676
556640.0000    1.87264
556680.0000    3.29529
556720.0000    2.30008
556760.0000    3.06321
556800.0000    2.47003
556840.0000    1.69259
556880.0000    1.51003
556920.0000    2.05824
556960.0000    2.01218
557000.0000    1.36853
557040.0000    1.74992
557080.0000    1.92041
557120.0000    1.11797
557160.0000    1.73396
557200.0000    1.91696
557240.0000    2.22375
557280.0000    1.63268
557320.0000    2.52035
557360.0000    1.95815
557400.0000    1.81397
557440.0000    1.54324
557480.0000    1.79336
557520.0000    2.14171
557560.0000    1.18948
557600.0000    2.28000
557640.0000    1.82712
557680.0000    2.15296
557720.0000    1.93722
557760.0000    1.37515
557800.0000    1.65419
557840.0000    2.32521
557880.0000    1.59398
557920.0000    1.79703
557960.0000    1.93410
558000.0000    1.22339
558040.0000    1.48163
558080.0000    2.35559
558120.0000    2.95136
558160.0000    2.94196
558200.0000    2.32897
558240.0000    2.42280
558280.0000    2.80488
558320.0000    3.60921
558360.0000    2.14841
558400.0000    2.31977
558440.0000    2.69602
558480.0000    1.38062
558520.0000    1.85337
558560.0000    1.92118
558600.0000    1.00766
558640.0000    1.88980
558680.0000    1.00421
558720.0000    2.16359
558760.0000    2.28297
558800.0000    2.09711
558840.0000    1.75422
558880.0000    1.79085
558920.0000    2.08635
558960.0000    2.21839
559000.0000    2.75802
559040.0000    2.80701
559080.0000    2.40412
559120.0000    1.82561
559160.0000    1.89962
559200.0000    2.28514
559240.0000    1.98611
559280.0000    1.98970
559320.0000    1.87029
559360.0000    1.67420
559400.0000    1.60346
559440.0000    2.73337
559480.0000    1.37719
559520.0000    0.76010
559560.0000    1.80256
559600.0000    2.07139
559640.0000    1.83319
559680.0000    1.13339
559720.0000    1.99933
559760.0000    1.91548
559800.0000    1.44750
559840.0000    1.40411
559880.0000    1.46617
559920.0000    0.81101
559960.0000    0.92201
560000.0000    1.23251
560040.0000    1.37282
560080.0000    1.62155
560120.0000    1.45181
560160.0000    0.84609
560200.0000    1.56986
560240.0000    1.87934
560280.0000    1.52017
560320.0000    1.31294
560360.0000    1.11714
560400.0000    2.48184
560440.0000    1.72798
560480.0000    1.29965
560520.0000    1.10528
560560.0000    2.28567
560600.0000    2.00169
560640.0000    1.76822
560680.0000    0.93660
560720.0000    1.73087
560760.0000    2.24283
560800.0000    2.44178
560840.0000    2.39289
560880.0000    2.41078
560920.0000    1.71928
560960.0000    1.05459
561000.0000    1.70964
561040.0000    2.16501
561080.0000    1.15617
561120.0000    1.19857
561160.0000    1.40636
561200.0000    1.65518
561240.0000    0.92707
561280.0000    0.91561
561320.0000    1.15384
561360.0000    0.50376
561400.0000    1.16554
561440.0000    1.06768
561480.0000    0.34696
561520.0000    1.15908
561560.0000    1.38946
561600.0000    1.27151
561640.0000    1.30327
561680.0000    1.43387
561720.0000    1.89554
561760.0000    2.51176
561800.0000    2.02505
561840.0000    1.97244
561880.0000    1.71572
561920.0000    1.40231
561960.0000    0.60212
562000.0000    2.04360
562040.0000    1.06070
562080.0000    1.39810
562120.0000    1.00268
562160.0000    0.45396
562200.0000    0.35051
562240.0000    1.80435
562280.0000    0.97273
562320.0000    1.27349
562360.0000    1.24740
562400.0000    1.12549
562440.0000    1.01800
562480.0000    1.05187
562520.0000    0.18688
562560.0000    0.93871
562600.0000    0.79736
562640.0000    1.26294
562680.0000    1.26048
562720.0000    0.18742
562760.0000    1.05740
562800.0000    1.95457
562840.0000    1.20134
562880.0000    0.48840
562920.0000    0.63600
562960.0000    0.59229
563000.0000    1.35720
563040.0000    1.55862
563080.0000    1.54432
563120.0000    1.20212
563160.0000    0.86719
563200.0000    1.67225
563240.0000    1.44477
563280.0000    1.26710
563320.0000    1.04429
563360.0000    0.56816
563400.0000    0.41405
563440.0000    1.34969
563480.0000    0.66262
563520.0000    0.18938
563560.0000    1.05093
563600.0000    0.86625
563640.0000    1.29734
563680.0000    1.25274
563720.0000    0.83226
563760.0000    0.45079
563800.0000    0.36460
563840.0000    1.37120
563880.0000    0.57736
563920.0000    1.40402
563960.0000    0.97953
564000.0000    0.79227
564040.0000    1.53414
564080.0000    1.11846
564120.0000    1.10600
564160.0000    0.62958
564200.0000    0.72674
564240.0000    1.03129
564280.0000    1.16317
564320.0000    0.84124
564360.0000    1.11109
564400.0000    0.03351
564440.0000    0.72265
564480.0000    0.52271
564520.0000    0.38157
564560.0000    0.87287
564600.0000    0.53768
564640.0000    0.86168
564680.0000    1.30103
564720.0000    1.33433
564760.0000    1.32985
564800.0000    1.14743
564840.0000    0.76840
564880.0000    1.49415
564920.0000    1.04760
564960.0000    1.70563
565000.0000    1.32633
565040.0000    1.17602
565080.0000    1.79699
565120.0000    2.04103
565160.0000    1.58003
565200.0000    1.77902
565240.0000    1.81679
565280.0000    0.83136
565320.0000    1.09737
565360.0000    1.17902
565400.0000    1.31990
565440.0000    1.29667
565480.0000    0.53709
565520.0000    1.26205
565560.0000    1.27578
565600.0000    1.09666
565640.0000    1.59923
565680.0000    0.59405
565720.0000    0.81930
565760.0000    2.14569
565800.0000    2.16875
565840.0000    0.98748
565880.0000    0.79339
565920.0000    0.67870
565960.0000    1.50789
566000.0000    1.78644
566040.0000    1.54406
566080.0000    1.02065
566120.0000    1.74960
566160.0000    1.69068
566200.0000    2.45035
566240.0000    1.91084
566280.0000    0.97952
566320.0000    2.73343
566360.0000    1.77350
566400.0000    1.37053
566440.0000    0.85007
566480.0000    1.66068
566520.0000    2.29361
566560.0000    2.77596
566600.0000    1.85400
566640.0000    1.45871
566680.0000    1.48170
566720.0000    1.22908
566760.0000    1.84615
566800.0000    1.70220
566840.0000    1.33840
566880.0000    0.91844
566920.0000    0.57583
566960.0000    1.26670
567000.0000    1.01837
567040.0000    1.01352
567080.0000    1.41361
567120.0000    1.65587
567160.0000    1.72724
567200.0000    1.48858
567240.0000    1.93885
567280.0000    1.13491
567320.0000    0.92273
567360.0000    1.22742
567400.0000    1.30805
567440.0000    1.67718
567480.0000    1.41249
567520.0000    1.04391
567560.0000    0.93282
567600.0000    0.93919
567640.0000    1.53338
567680.0000    1.68391
567720.0000    1.30260
567760.0000    1.23718
567800.0000    1.24869
567840.0000    1.93363
567880.0000    1.15018
567920.0000    1.85384
567960.0000    1.77273
568000.0000    1.08706
568040.0000    1.24779
568080.0000    2.61280
568120.0000    1.93516
568160.0000    1.79522
568200.0000    2.36416
568240.0000    1.25635
568280.0000    1.97317
568320.0000    0.36890
568360.0000    0.88377
568400.0000    1.66502
568440.0000    1.26899
568480.0000    1.67294
568520.0000    1.88564
568560.0000    1.57452
568600.0000    1.45904
568640.0000    2.15398
568680.0000    1.53794
568720.0000    1.09261
568760.0000    1.58801
568800.0000    0.97970
568840.0000    1.48656
568880.0000    2.12407
568920.0000    1.69841
568960.0000    2.28126
569000.0000    2.66737
569040.0000    2.30384
569080.0000    1.62971
569120.0000    1.82766
569160.0000    2.00461
569200.0000    2.34368
569240.0000    1.29385
569280.0000    1.25832
569320.0000    0.84763
569360.0000    1.49661
569400.0000    0.50400
569440.0000    1.08199
569480.0000    1.70703
569520.0000    0.58846
569560.0000    0.93529
569600.0000    1.32511
569640.0000    1.52557
569680.0000    0.80130
569720.0000    0.90464
569760.0000    1.29182
569800.0000    1.20970
569840.0000    1.40291
569880.0000    1.24233
569920.0000    1.69412
569960.0000    0.43584
570000.0000    0.07555
570040.0000    0.64026
570080.0000    0.41139
570120.0000    1.03369
570160.0000    1.22773
570200.0000    0.74451
570240.0000    1.28300
570280.0000    1.78889
570320.0000   -0.14281
570360.0000    0.72097
570400.0000    1.52488
570440.0000    1.50748
570480.0000    0.97565
570520.0000   -0.71413
570560.0000    1.61510
570600.0000    0.88118
570640.0000    0.55640
570680.0000    1.50545
570720.0000    1.42827
570760.0000    1.57635
570800.0000    2.07072
570840.0000    2.05676
570880.0000    1.34007
570920.0000    1.63966
570960.0000    1.63092
571000.0000    1.75345
571040.0000    1.40318
571080.0000    1.43796
571120.0000    2.36168
571160.0000    2.24209
571200.0000    2.67463
571240.0000    2.72584
571280.0000    1.24202
571320.0000    1.69724
571360.0000    1.16151
571400.0000    1.56950
571440.0000    0.69935
571480.0000    0.85755
571520.0000    1.12043
571560.0000    0.94052
571600.0000    0.97200
571640.0000    0.29107
571680.0000    0.83618
571720.0000    0.51746
571760.0000    1.46513
571800.0000    1.67428
571840.0000    1.31706
571880.0000    1.62099
571920.0000    1.63296
571960.0000    1.78234
572000.0000    1.73569
572040.0000    0.92141
572080.0000    1.43133
572120.0000    1.29033
572160.0000    1.06279
572200.0000    1.34909
572240.0000    0.70124
572280.0000    0.66654
572320.0000    1.49169
572360.0000    1.21492
572400.0000    1.43111
572440.0000    1.52782
572480.0000    2.21181
572520.0000    1.62091
572560.0000    2.33649
572600.0000    1.48365
572640.0000    1.17531
572680.0000    2.13852
572720.0000    1.71313
572760.0000    1.30579
572800.0000    1.69722
572840.0000    1.90995
572880.0000    1.80344
572920.0000    1.80740
572960.0000    1.94926
573000.0000    1.20926
573040.0000    2.35013
573080.0000    1.68517
573120.0000    1.90486
573160.0000    2.47556
573200.0000    1.92829
573240.0000    2.49990
573280.0000    3.64531
573320.0000    2.93966
573360.0000    2.72035
573400.0000    2.30862
573440.0000    2.97703
573480.0000    2.92068
573520.0000    2.70345
573560.0000    2.85268
573600.0000    2.44718
573640.0000    2.97819
573680.0000    2.52639
573720.0000    2.61115
573760.0000    2.54393
573800.0000    2.49771
573840.0000    2.27787
573880.0000    2.47813
573920.0000    1.86486
573960.0000    2.34182
574000.0000    1.33858
574040.0000    1.90957
574080.0000    2.60451
574120.0000    1.87428
574160.0000    2.28224
574200.0000    1.86330
574240.0000    2.26526
574280.0000    2.34511
574320.0000    1.66298
574360.0000    1.57064
574400.0000    2.52190
574440.0000    1.83149
574480.0000    1.96644
574520.0000    2.02781
574560.0000    3.01071
574600.0000    2.98533
574640.0000    2.83818
574680.0000    3.21178
574720.0000    2.60592
574760.0000    2.26515
574800.0000    2.83677
574840.0000    1.73804
574880.0000    1.94980
574920.0000    2.16237
574960.0000    2.36563
575000.0000    2.97767
575040.0000    2.34095
575080.0000    2.59860
575120.0000    1.67486
575160.0000    1.45141
575200.0000    1.80946
575240.0000    0.99569
575280.0000    1.50710
575320.0000    2.60225
575360.0000    1.27584
575400.0000    1.58883
575440.0000    2.03953
575480.0000    2.87175
575520.0000    1.93651
575560.0000    1.70546
575600.0000    1.88160
575640.0000    2.00174
575680.0000    2.31628
575720.0000    1.39567
575760.0000    1.80295
575800.0000    2.53663
575840.0000    2.57163
575880.0000    2.92745
575920.0000    2.21452
575960.0000    2.89150
576000.0000    2.19298
576040.0000    3.00848
576080.0000    2.67822
576120.0000    3.11940
576160.0000    2.54425
576200.0000    2.52962
576240.0000    2.48766
576280.0000    2.56907
576320.0000    2.48231
576360.0000    2.49362
576400.0000    2.72885
576440.0000    3.52460
576480.0000    2.60611
576520.0000    2.21507
576560.0000    3.89926
576600.0000    3.98958
576640.0000    3.41509
576680.0000    3.04943
576720.0000    3.15358
576760.0000    3.38349
576800.0000    3.45606
576840.0000    3.21860
576880.0000    3.28172
576920.0000    2.79904
576960.0000    2.24537
577000.0000    2.98928
577040.0000    2.64916
577080.0000    2.87975
577120.0000    2.09892
577160.0000    2.92141
577200.0000    3.33949
577240.0000    3.37521
577280.0000    2.98253
577320.0000    3.52381
577360.0000    2.55284
577400.0000    2.51103
577440.0000    2.87923
577480.0000    3.07289
577520.0000    2.58613
577560.0000    1.98279
577600.0000    2.81061
577640.0000    2.38398
577680.0000    2.52015
577720.0000    2.82335
577760.0000    3.41739
577800.0000    3.17811
577840.0000    2.24745
577880.0000    2.75762
577920.0000    2.55126
577960.0000    3.15386
578000.0000    3.17536
578040.0000    2.93751
578080.0000    2.32868
578120.0000    2.72818
578160.0000    2.47381
578200.0000    2.01455
578240.0000    2.63248
578280.0000    2.57916
578320.0000    2.80960
578360.0000    2.51500
578400.0000    2.89334
578440.0000    1.92692
578480.0000    2.79893
578520.0000    2.62730
578560.0000    2.56158
578600.0000    2.60584
578640.0000    1.55443
578680.0000    2.54380
578720.0000    1.97069
578760.0000    2.74301
578800.0000    1.76524
578840.0000    2.80606
578880.0000    2.11641
578920.0000    2.13884
578960.0000    3.26045
579000.0000    1.93153
579040.0000    2.18105
579080.0000    2.20187
579120.0000    2.84754
579160.0000    1.28532
579200.0000    2.01582
579240.0000    1.79958
579280.0000    2.35750
579320.0000    2.23312
579360.0000    2.70996
579400.0000    2.31984
579440.0000    2.63600
579480.0000    2.27128
579520.0000    2.54346
579560.0000    2.56750
579600.0000    3.01753
579640.0000    2.93221
579680.0000    2.91405
579720.0000    2.81703
579760.0000    2.20484
579800.0000    2.57170
579840.0000    2.07936
579880.0000    3.16600
579920.0000    2.58087
579960.0000    2.97134
580000.0000    2.75015
580040.0000    4.06357
580080.0000    2.78991
580120.0000    2.46586
580160.0000    2.07481
580200.0000    2.95644
580240.0000    3.47622
580280.0000    2.63661
580320.0000    2.84382
580360.0000    2.61515
580400.0000    2.99468
580440.0000    2.77481
580480.0000    2.90210
580520.0000    3.26864
580560.0000    2.74188
580600.0000    2.53230
580640.0000    2.99453
580680.0000    2.99006
580720.0000    2.56520
580760.0000    2.57633
580800.0000    3.01136
580840.0000    3.39617
580880.0000    3.22340
580920.0000    2.18968
580960.0000    3.75320
581000.0000    2.74846
581040.0000    1.82093
581080.0000    2.56471
581120.0000    2.75402
581160.0000    2.36832
581200.0000    2.16146
581240.0000    1.67901
581280.0000    2.27329
581320.0000    1.95803
581360.0000    1.94466
581400.0000    2.75945
581440.0000    2.79612
581480.0000    2.19628
581520.0000    2.53317
581560.0000    2.82433
581600.0000    2.54898
581640.0000    3.01844
581680.0000    3.58121
581720.0000    2.84035
581760.0000    2.57851
581800.0000    3.19753
581840.0000    2.37167
581880.0000    2.58234
581920.0000    2.40446
581960.0000    2.69814
582000.0000    2.21428
582040.0000    2.47920
582080.0000    2.29961
582120.0000    2.25550
582160.0000    2.91447
582200.0000    2.88821
582240.0000    2.32570
582280.0000    2.30923
582320.0000    3.31823
582360.0000    2.33706
582400.0000    2.56535
582440.0000    2.62069
582480.0000    2.75154
582520.0000    3.17369
582560.0000    3.40708
582600.0000    2.81405
582640.0000    3.01637
582680.0000    3.49086
582720.0000    2.63006
582760.0000    3.28947
582800.0000    2.73817
582840.0000    2.56069
582880.0000    3.14079
582920.0000    2.61975
582960.0000    2.78927
583000.0000    3.21181
583040.0000    2.60963
583080.0000    3.38245
583120.0000    3.26382
583160.0000    1.81795
583200.0000    3.31916
583240.0000    2.32877
583280.0000    2.54500
583320.0000    2.54367
583360.0000    3.05030
583400.0000    2.56981
583440.0000    2.47765
583480.0000    1.62627
583520.0000    2.35650
583560.0000    1.89931
583600.0000    2.04939
583640.0000    2.33488
583680.0000    2.02218
583720.0000    1.39132
583760.0000    2.65013
583800.0000    1.52400
583840.0000    1.96421
583880.0000    1.90336
583920.0000    1.64511
583960.0000    2.55425
584000.0000    2.33989
584040.0000    2.67115
584080.0000    2.49629
584120.0000    3.11933
584160.0000    3.34575
584200.0000    2.72408
584240.0000    3.08732
584280.0000    2.39952
584320.0000    2.51734
584360.0000    2.44536
584400.0000    2.28128
584440.0000    1.77558
584480.0000    2.44809
584520.0000    2.70807
584560.0000    2.77659
584600.0000    2.12048
584640.0000    2.89951
584680.0000    3.45581
584720.0000    2.32014
584760.0000    1.84294
584800.0000    1.76397
584840.0000    1.74463
584880.0000    1.61049
584920.0000    1.60369
584960.0000    2.76237
585000.0000    1.32260
585040.0000    1.58761
585080.0000    2.17928
585120.0000    1.85180
585160.0000    2.06655
585200.0000    2.07541
585240.0000    2.39243
585280.0000    2.29716
585320.0000    1.73758
585360.0000    2.30449
585400.0000    2.18732
585440.0000    2.61239
585480.0000    2.53438
585520.0000    2.13250
585560.0000    3.11716
585600.0000    2.88828
585640.0000    2.21025
585680.0000    2.45735
585720.0000    2.56045
585760.0000    2.44832
585800.0000    2.52030
585840.0000    2.34542
585880.0000    2.41284
585920.0000    2.19485
585960.0000    1.96905
586000.0000    2.54072
586040.0000    3.30146
586080.0000    2.97759
586120.0000    2.94370
586160.0000    1.85048
586200.0000    2.93712
586240.0000    2.56247
586280.0000    2.45140
586320.0000    2.92782
586360.0000    1.94365
586400.0000    1.86370
586440.0000    2.79066
586480.0000    2.11418
586520.0000    1.54131
586560.0000    1.58180
586600.0000    1.63239
586640.0000    1.66713
586680.0000    1.53749
586720.0000    1.73068
586760.0000    0.92277
586800.0000    1.91480
586840.0000    1.11749
586880.0000    2.33315
586920.0000    2.38813
586960.0000    2.51447
587000.0000    2.55580
587040.0000    2.30397
587080.0000    2.46019
587120.0000    2.96935
587160.0000    1.74098
587200.0000    1.96381
587240.0000    1.38410
587280.0000    1.62815
587320.0000    2.31204
587360.0000    1.36717
587400.0000    0.99851
587440.0000    1.03486
587480.0000    1.72177
587520.0000    2.07138
587560.0000    2.88458
587600.0000    2.10511
587640.0000    2.17049
587680.0000    1.87295
587720.0000    1.61789
587760.0000    1.85024
587800.0000    1.58187
587840.0000    1.68853
587880.0000    1.84735
587920.0000    1.84827
587960.0000    2.10842
588000.0000    1.20222
588040.0000    0.81460
588080.0000    1.87506
588120.0000    2.35399
588160.0000    1.95671
588200.0000    1.46003
588240.0000    1.34796
588280.0000    0.42424
588320.0000    0.93120
588360.0000    1.05994
588400.0000    0.88161
588440.0000    1.49945
588480.0000    1.56999
588520.0000    0.13558
588560.0000    0.80147
588600.0000    0.65985
588640.0000    1.85418
588680.0000    1.90824
588720.0000    1.77687
588760.0000    1.75556
588800.0000    1.56151
588840.0000    1.53349
588880.0000    2.68023
588920.0000    2.43861
588960.0000    2.27146
589000.0000    2.32883
589040.0000    2.34308
589080.0000    1.20207
589120.0000    2.12054
589160.0000    2.29936
589200.0000    1.72462
589240.0000    1.28874
589280.0000    1.63301
589320.0000    2.38010
589360.0000    1.35268
589400.0000    1.44438
589440.0000    1.75437
589480.0000    1.75299
589520.0000    1.06943
589560.0000    1.70193
589600.0000    1.60060
589640.0000    1.66792
589680.0000    2.61438
589720.0000    1.37039
589760.0000    2.39339
589800.0000    1.75574
589840.0000    2.21251
589880.0000    1.40163
589920.0000    1.62343
589960.0000    0.80074
590000.0000    2.24063
590040.0000    1.54469
590080.0000    1.50652
590120.0000    1.55103
590160.0000    2.07995
590200.0000    1.47059
590240.0000    1.90995
590280.0000    1.38253
590320.0000    1.05079
590360.0000    1.50549
590400.0000    0.70551
590440.0000    1.49370
590480.0000    1.51757
590520.0000    1.78173
590560.0000    1.77256
590600.0000    1.52538
590640.0000    1.21107
590680.0000    0.81715
590720.0000    1.15264
590760.0000    0.47668
590800.0000    0.65883
590840.0000    1.00075
590880.0000    1.46369
590920.0000    1.78508
590960.0000    0.34005
591000.0000    1.80050
591040.0000    2.57917
591080.0000    2.74416
591120.0000    1.66758
591160.0000    2.04589
591200.0000    1.06698
591240.0000    1.91992
591280.0000    2.45142
591320.0000    2.33090
591360.0000    2.92113
591400.0000    2.31103
591440.0000    1.36427
591480.0000    2.32285
591520.0000    2.23260
591560.0000    1.85829
591600.0000    1.84949
591640.0000    1.66661
591680.0000    1.32502
591720.0000    1.03673
591760.0000    2.29352
591800.0000    1.74980
591840.0000    1.67265
591880.0000    1.71769
591920.0000    1.63023
591960.0000    1.80910
592000.0000    2.22827
592040.0000    2.10773
592080.0000    2.45558
592120.0000    2.74980
592160.0000    2.15013
592200.0000    1.74365
592240.0000    2.74186
592280.0000    0.72170
592320.0000    2.04103
592360.0000    2.31616
592400.0000    2.19590
592440.0000    3.62746
592480.0000    2.47158
592520.0000    2.44986
592560.0000    3.21527
592600.0000    3.24957
592640.0000    2.63066
592680.0000    2.04252
592720.0000    2.33005
592760.0000    2.78489
592800.0000    1.88326
592840.0000    2.62614
592880.0000    2.27077
592920.0000    2.40584
592960.0000    2.19746
593000.0000    2.62877
593040.0000    2.50487
593080.0000    1.94896
593120.0000    2.75634
593160.0000    2.04743
593200.0000    2.65886
593240.0000    2.55830
593280.0000    3.08734
593320.0000    1.54820
593360.0000    2.31183
593400.0000    2.02107
593440.0000    3.19627
593480.0000    2.80116
593520.0000    3.40777
593560.0000    2.90072
593600.0000    2.80707
593640.0000    3.05933
593680.0000    3.05512
593720.0000    2.17484
593760.0000    1.83506
593800.0000    3.00949
593840.0000    2.17253
593880.0000    2.88929
593920.0000    3.26388
593960.0000    2.26974
594000.0000    2.56530
594040.0000    2.14019
594080.0000    2.40538
594120.0000    2.47057
594160.0000    2.16334
594200.0000    2.59943
594240.0000    2.47722
594280.0000    2.24665
594320.0000    2.57440
594360.0000    2.11546
594400.0000    2.47523
594440.0000    2.02212
594480.0000    1.85072
594520.0000    2.41516
594560.0000    1.96611
594600.0000    2.44409
594640.0000    1.94443
594680.0000    2.75247
594720.0000    3.25694
594760.0000    3.02716
594800.0000    2.06817
594840.0000    2.45516
594880.0000    1.66870
594920.0000    2.05771
594960.0000    2.08634
595000.0000    2.25687
595040.0000    2.53247
595080.0000    2.40629
595120.0000    2.64225
595160.0000    2.15427
595200.0000    2.26981
595240.0000    2.19406
595280.0000    2.05970
595320.0000    2.15490
595360.0000    2.46505
595400.0000    2.11585
595440.0000    1.98771
595480.0000    1.54162
595520.0000    1.68846
595560.0000    1.73867
595600.0000    1.62886
595640.0000    2.01188
595680.0000    1.18475
595720.0000    1.73060
595760.0000    2.10696
595800.0000    1.99138
595840.0000    2.03880
595880.0000    1.20859
595920.0000    2.22589
595960.0000    2.70837
596000.0000    0.79742
596040.0000    1.45919
596080.0000    1.01097
596120.0000    1.46201
596160.0000    1.90970
596200.0000    2.20374
596240.0000    1.19048
596280.0000    1.44914
596320.0000    1.69497
596360.0000    1.12237
596400.0000    0.91948
596440.0000    0.89182
596480.0000    0.58055
596520.0000    1.44403
596560.0000    1.34538
596600.0000    1.17208
596640.0000    1.31185
596680.0000    0.81958
596720.0000    1.52229
596760.0000    1.24237
596800.0000    1.13853
596840.0000    0.81433
596880.0000    1.49507
596920.0000    0.45162
596960.0000    1.11852
597000.0000    1.58452
597040.0000    1.67051
597080.0000    1.69597
597120.0000    1.91819
597160.0000    1.67435
597200.0000    1.41814
597240.0000    0.65982
597280.0000    0.70012
597320.0000    2.17814
597360.0000    2.11138
597400.0000    1.69701
597440.0000    1.53424
597480.0000    1.42701
597520.0000    1.92405
597560.0000    0.91891
597600.0000    1.34951
597640.0000    1.08080
597680.0000    0.25509
597720.0000    1.01047
597760.0000    1.99656
597800.0000    1.32795
597840.0000    0.95495
597880.0000    1.54832
597920.0000    1.49634
597960.0000    2.00620
598000.0000    0.98291
598040.0000    1.80401
598080.0000    0.41056
598120.0000    1.92005
598160.0000    1.16291
598200.0000    1.52384
598240.0000    1.84753
598280.0000    1.52663
598320.0000    1.27017
598360.0000    0.93802
598400.0000    1.66233
598440.0000    0.86191
598480.0000    0.65173
598520.0000    0.85227
598560.0000    0.74346
598600.0000    1.01760
598640.0000    1.65450
598680.0000    0.85156
598720.0000    1.94314
598760.0000    0.80238
598800.0000    1.67126
598840.0000    1.08062
598880.0000    0.89019
598920.0000    1.74446
598960.0000    1.80760
599000.0000    1.15929
599040.0000    1.20773
599080.0000    1.42381
599120.0000    1.41095
599160.0000    1.37290
599200.0000    1.68179
599240.0000    1.60154
599280.0000    1.08504
599320.0000    1.34984
599360.0000    1.55769
599400.0000    1.58010
599440.0000    1.82931
599480.0000    1.54418
599520.0000    1.39516
599560.0000    1.55416
599600.0000    2.40043
599640.0000    2.18570
599680.0000    2.08673
599720.0000    1.47781
599760.0000    1.25128
599800.0000    1.55266
599840.0000    2.13360
599880.0000    1.43616
599920.0000    1.43953
599960.0000    1.22087
600000.0000    1.45586
600040.0000    1.36800
600080.0000    1.53470
600120.0000    1.81086
600160.0000    1.18776
600200.0000    1.83377
600240.0000    1.91544
600280.0000    1.52586
600320.0000    2.23000
600360.0000    1.68384
600400.0000    1.46272
600440.0000    1.65783
600480.0000    1.48874
600520.0000    1.15860
600560.0000    1.29073
600600.0000    1.86089
600640.0000    1.17808
600680.0000    1.19650
600720.0000    0.73551
600760.0000    1.36944
600800.0000    1.36616
600840.0000    0.30037
600880.0000    0.99670
600920.0000    1.60729
600960.0000    1.61684
601000.0000    1.25938
601040.0000    1.49247
601080.0000    1.22630
601120.0000    2.32076
601160.0000    0.55346
601200.0000    1.19761
601240.0000    1.80000
601280.0000    1.58129
601320.0000    1.53797
601360.0000    1.99707
601400.0000    1.27957
601440.0000    1.72155
601480.0000    1.86678
601520.0000    1.37612
601560.0000    1.56859
601600.0000    1.57715
601640.0000    0.97169
601680.0000    1.47679
601720.0000    1.86575
601760.0000    1.84834
601800.0000    1.74835
601840.0000    1.72938
601880.0000    1.22424
601920.0000    2.27562
601960.0000    1.20787
602000.0000    1.17135
602040.0000    1.22865
602080.0000    1.08437
602120.0000    1.46079
602160.0000    2.05471
602200.0000    1.75620
602240.0000    1.83929
602280.0000    1.81209
602320.0000    2.17546
602360.0000    1.52792
602400.0000    2.30628
602440.0000    2.18500
602480.0000    1.18543
602520.0000    1.88840
602560.0000    2.48629
602600.0000    1.49023
602640.0000    1.81559
602680.0000    2.42369
602720.0000    2.14413
602760.0000    2.21701
602800.0000    1.09667
602840.0000    1.73787
602880.0000    1.63859
602920.0000    1.84131
602960.0000    1.75627
603000.0000    2.77244
603040.0000    1.48572
603080.0000    1.49156
603120.0000    2.04038
603160.0000    1.53575
603200.0000    1.59226
603240.0000    2.21548
603280.0000    1.95486
603320.0000    1.59676
603360.0000    2.65644
603400.0000    2.20713
603440.0000    1.74395
603480.0000    1.33701
603520.0000    1.93942
603560.0000    1.83629
603600.0000    1.79094
603640.0000    1.30587
603680.0000    1.35597
603720.0000    1.79509
603760.0000    2.64829
603800.0000    1.90259
603840.0000    1.79421
603880.0000    1.49987
603920.0000    1.93420
603960.0000    2.57802
604000.0000    2.24852
604040.0000    3.02777
604080.0000    2.25747
604120.0000    2.27360
604160.0000    1.90320
604200.0000    2.00993
604240.0000    2.89877
604280.0000    2.20228
604320.0000    2.21051
604360.0000    1.77973
604400.0000    1.73679
604440.0000    1.77547
604480.0000    1.76687
604520.0000    2.80212
604560.0000    1.86413
604600.0000    2.79844
604640.0000    1.84725
604680.0000    1.25678
604720.0000    2.34196
604760.0000    2.35164
604800.0000    2.71002
604840.0000    2.87792
604880.0000    1.43413
604920.0000    2.46860
604960.0000    2.31228
605000.0000    2.04647
605040.0000    1.29373
605080.0000    2.30945
605120.0000    2.38006
605160.0000    2.50919
605200.0000    2.50338
605240.0000    2.88714
605280.0000    3.70119
605320.0000    2.77460
605360.0000    3.00079
605400.0000    3.00856
605440.0000    3.05333
605480.0000    2.88215
605520.0000    2.59775
605560.0000    2.93895
605600.0000    2.45995
605640.0000    0.92479
605680.0000    1.36903
605720.0000    1.57834
605760.0000    1.23768
605800.0000    1.71713
605840.0000    2.31368
605880.0000    2.32083
605920.0000    2.80271
605960.0000    2.31612
606000.0000    2.52811
606040.0000    1.68749
606080.0000    2.09179
606120.0000    2.15885
606160.0000    1.65954
606200.0000    2.66248
606240.0000    2.82538
606280.0000    2.73487
606320.0000    2.52408
606360.0000    2.66765
606400.0000    2.55712
606440.0000    3.17138
606480.0000    2.48012
606520.0000    2.47909
606560.0000    2.14756
606600.0000    1.65212
606640.0000    1.92849
606680.0000    1.36677
606720.0000    2.48874
606760.0000    2.20447
606800.0000    1.12338
606840.0000    2.18678
606880.0000    1.93286
606920.0000    3.03829
606960.0000    1.85075
607000.0000    1.56179
607040.0000    1.74278
607080.0000    2.03504
607120.0000    2.09233
607160.0000    2.05645
607200.0000    1.07958
607240.0000    1.14006
607280.0000    1.44323
607320.0000    1.55364
607360.0000    1.50742
607400.0000    1.37855
607440.0000    1.87355
607480.0000    1.75783
607520.0000    1.39269
607560.0000    1.48801
607600.0000    1.65968
607640.0000    2.17793
607680.0000    1.99596
607720.0000    1.27341
607760.0000    0.78314
607800.0000    0.47689
607840.0000    1.09330
607880.0000    1.66187
607920.0000    1.40470
607960.0000    1.08735
608000.0000    1.19597
608040.0000    2.04611
608080.0000    1.61753
608120.0000    2.50003
608160.0000    2.38885
608200.0000    1.83381
608240.0000    2.20088
608280.0000    2.13015
608320.0000    0.90959
608360.0000    1.83979
608400.0000    0.63168
608440.0000    1.29908
608480.0000    1.71356
608520.0000    1.10910
608560.0000    1.84666
608600.0000    2.57350
608640.0000    3.21992
608680.0000    2.37005
608720.0000    1.66650
608760.0000    2.32606
608800.0000    3.22818
608840.0000    2.62748
608880.0000    2.61297
608920.0000    2.71485
608960.0000    2.43004
609000.0000    3.12173
609040.0000    2.40144
609080.0000    3.03715
609120.0000    2.53408
609160.0000    2.82612
609200.0000    2.84691
609240.0000    2.61209
609280.0000    2.73233
609320.0000    2.44136
609360.0000    2.41350
609400.0000    3.37738
609440.0000    2.60915
609480.0000    2.50972
609520.0000    3.66179
609560.0000    3.35142
609600.0000    2.59137
609640.0000    4.13524
609680.0000    3.18310
609720.0000    2.98328
609760.0000    3.08249
609800.0000    3.12725
609840.0000    2.53189
609880.0000    2.96781
609920.0000    2.76215
609960.0000    2.05268
610000.0000    2.24859
610040.0000    2.94748
610080.0000    2.65561
610120.0000    2.74001
610160.0000    2.53501
610200.0000    1.40755
610240.0000    1.99043
610280.0000    1.97933
610320.0000    2.16778
610360.0000    0.84420
610400.0000    1.25835
610440.0000    1.79357
610480.0000    1.78674
610520.0000    1.96723
610560.0000    1.87275
610600.0000    1.23592
610640.0000    1.52222
610680.0000    1.04937
610720.0000    1.26842
610760.0000    1.21294
610800.0000    1.03307
610840.0000    0.45245
610880.0000    1.23136
610920.0000    1.20225
610960.0000    1.45630
611000.0000    1.09609
611040.0000    1.19531
611080.0000   -0.13174
611120.0000    1.12754
611160.0000    0.73246
611200.0000    1.65920
611240.0000    2.01172
611280.0000    2.17596
611320.0000    1.52526
611360.0000    1.57619
611400.0000    1.96049
611440.0000    2.24846
611480.0000    1.83365
611520.0000    1.69585
611560.0000    0.97677
611600.0000    1.67590
611640.0000    2.76613
611680.0000    1.13355
611720.0000    1.81291
611760.0000    1.09748
611800.0000    1.81516
611840.0000    2.73698
611880.0000    1.28470
611920.0000    1.66180
611960.0000    1.60574
612000.0000    1.94886
612040.0000    2.42188
612080.0000    2.07668
612120.0000    2.39211
612160.0000    2.46352
612200.0000    3.01683
612240.0000    3.05698
612280.0000    3.14511
612320.0000    2.14015
612360.0000    2.34264
612400.0000    1.33027
612440.0000    1.25214
612480.0000    1.48674
612520.0000    1.85829
612560.0000    1.27523
612600.0000    1.24396
612640.0000    1.57396
612680.0000    1.02906
612720.0000    1.43360
612760.0000    0.19392
612800.0000    0.85292
612840.0000    1.34829
612880.0000    1.56628
612920.0000    0.14842
612960.0000    0.62938
613000.0000    1.26339
613040.0000    1.97097
613080.0000    0.85729
613120.0000    0.90315
613160.0000    0.39440
613200.0000   -0.06124
613240.0000    0.02006
613280.0000    0.55082
613320.0000    0.68409
613360.0000    1.01068
613400.0000    0.68023
613440.0000    0.90026
613480.0000    1.25415
613520.0000    1.21430
613560.0000    1.16780
613600.0000    1.06778
613640.0000    1.44356
613680.0000    1.30011
613720.0000    1.37198
613760.0000    0.77373
613800.0000    0.84172
613840.0000    1.24827
613880.0000    1.17261
613920.0000    1.05203
613960.0000    0.96038
614000.0000    1.15666
614040.0000    0.90545
614080.0000    1.46074
614120.0000    0.87439
614160.0000    1.69302
614200.0000    0.62326
614240.0000    1.29154
614280.0000    0.94767
614320.0000    1.34460
614360.0000    1.14793
614400.0000    1.14284
614440.0000    1.69570
614480.0000    0.59104
614520.0000    1.56194
614560.0000    1.07255
614600.0000    1.38424
614640.0000    1.04803
614680.0000    1.13421
614720.0000    1.20486
614760.0000    1.44108
614800.0000    1.00555
614840.0000    0.86584
614880.0000    1.36804
614920.0000    1.49673
614960.0000    1.00096
615000.0000    1.39430
615040.0000    0.79937
615080.0000    1.70096
615120.0000    0.15731
615160.0000    0.39497
615200.0000    1.58145
615240.0000    1.41290
615280.0000    0.62475
615320.0000    0.41044
615360.0000    0.95344
615400.0000    1.76851
615440.0000    0.80204
615480.0000    1.09602
615520.0000    1.05852
615560.0000    1.08365
615600.0000    0.94832
615640.0000    0.88177
615680.0000    1.18425
615720.0000    1.39214
615760.0000    1.07845
615800.0000    1.11374
615840.0000    0.59011
615880.0000    1.55999
615920.0000    1.32687
615960.0000    1.79076
616000.0000    0.94548
616040.0000    1.56429
616080.0000    1.49233
616120.0000    1.58274
616160.0000    1.53500
616200.0000    1.63679
616240.0000    1.52552
616280.0000    1.17541
616320.0000    1.96836
616360.0000    1.60256
616400.0000    1.56520
616440.0000    2.08690
616480.0000    1.98416
616520.0000    1.70335
616560.0000    1.18982
616600.0000    1.46128
616640.0000    1.64544
616680.0000    2.03009
616720.0000    1.42965
616760.0000    1.18603
616800.0000    0.76048
616840.0000    1.62948
616880.0000    1.63031
616920.0000    1.56779
616960.0000    2.10598
617000.0000    1.46912
617040.0000    1.40896
617080.0000    1.12973
617120.0000    1.31427
617160.0000    1.41350
617200.0000    1.64355
617240.0000    1.31146
617280.0000    1.85577
617320.0000    1.10292
617360.0000    1.28629
617400.0000    2.26537
617440.0000    1.73981
617480.0000    1.60258
617520.0000    2.04340
617560.0000    1.98862
617600.0000    1.66053
617640.0000    1.99304
617680.0000    1.97273
617720.0000    1.41911
617760.0000    1.29794
617800.0000    1.15344
617840.0000    2.05889
617880.0000    1.92132
617920.0000    2.15709
617960.0000    2.43894
618000.0000    1.00000
618040.0000    1.80138
618080.0000    1.70522
618120.0000    1.75586
618160.0000    1.45010
618200.0000    1.91584
618240.0000    1.45977
618280.0000    1.14898
618320.0000    1.04457
618360.0000    1.28479
618400.0000    1.37446
618440.0000    1.24575
618480.0000    0.86904
618520.0000    1.82339
618560.0000    1.25905
618600.0000    1.15650
618640.0000    1.25585
618680.0000    0.81625
618720.0000    1.93531
618760.0000    0.95402
618800.0000    1.58872
618840.0000    2.41597
618880.0000    1.86314
618920.0000    1.87925
618960.0000    1.23217
619000.0000    1.01850
619040.0000    1.74257
619080.0000    1.60877
619120.0000    1.62113
619160.0000    2.66302
619200.0000    2.28459
619240.0000    2.09695
619280.0000    1.58106
619320.0000    0.98430
619360.0000    0.41810
619400.0000    0.64750
619440.0000    0.69024
619480.0000    1.78501
619520.0000    1.56590
619560.0000    1.00371
619600.0000    1.59424
619640.0000    0.96708
619680.0000    1.36156
619720.0000    0.52245
619760.0000    1.19842
619800.0000    1.32133
619840.0000    0.68642
619880.0000    1.29402
619920.0000    1.57009
619960.0000    1.29532
620000.0000    0.96714
620040.0000    1.22388
620080.0000    0.34161
620120.0000    1.07774
620160.0000    1.25547
620200.0000    2.04340
620240.0000    2.29399
620280.0000    1.79243
620320.0000    1.91247
620360.0000    1.69306
620400.0000    1.44858
620440.0000    1.85159
620480.0000    1.00483
620520.0000    0.93898
620560.0000    0.96598
620600.0000    1.37316
620640.0000    1.96771
620680.0000    0.88763
620720.0000    1.67024
620760.0000    0.66825
620800.0000    1.33930
620840.0000    1.10268
620880.0000    0.39931
620920.0000    1.59359
620960.0000    1.70968
621000.0000    1.54884
621040.0000    1.13459
621080.0000    1.27043
621120.0000    1.70127
621160.0000    1.28498
621200.0000    0.77977
621240.0000    1.69268
621280.0000    1.19280
621320.0000    0.62838
621360.0000    0.86563
621400.0000    0.96841
621440.0000    1.73002
621480.0000    1.07839
621520.0000    1.61257
621560.0000    1.61570
621600.0000    1.57111
621640.0000    1.69404
621680.0000    1.39079
621720.0000    1.18626
621760.0000    1.69226
621800.0000    1.09587
621840.0000    0.75926
621880.0000    1.23150
621920.0000    1.27726
621960.0000    1.79397
622000.0000    1.31563
622040.0000    0.54343
622080.0000    1.37574
622120.0000    1.12736
622160.0000    1.35155
622200.0000    1.57949
622240.0000    0.75113
622280.0000    1.47769
622320.0000    0.87802
622360.0000    1.21792
622400.0000    1.47480
622440.0000    0.61221
622480.0000    1.45401
622520.0000    1.06353
622560.0000    1.34401
622600.0000    1.00731
622640.0000    0.55370
622680.0000    0.54310
622720.0000    0.90748
622760.0000    0.52426
622800.0000    0.97478
622840.0000    1.31847
622880.0000    0.95953
622920.0000    1.92866
622960.0000    1.57574
623000.0000    1.86624
623040.0000    1.03776
623080.0000    0.34165
623120.0000    0.92642
623160.0000    1.16230
623200.0000    1.69209
623240.0000    1.47987
623280.0000    1.17139
623320.0000    1.38032
623360.0000    1.15181
623400.0000    0.85346
623440.0000    1.70772
623480.0000    1.48653
623520.0000    0.47009
623560.0000    1.09341
623600.0000    0.65681
623640.0000    1.95017
623680.0000    1.68616
623720.0000    1.64142
623760.0000    1.61264
623800.0000    1.06313
623840.0000    0.95272
623880.0000    1.08921
623920.0000    0.90373
623960.0000    1.09257
624000.0000    0.43584
624040.0000    1.20811
624080.0000    1.69988
624120.0000    1.13450
624160.0000    0.51402
624200.0000    1.04191
624240.0000    0.92750
624280.0000    1.54933
624320.0000    0.92594
624360.0000    1.46793
624400.0000    0.67645
624440.0000    1.53664
624480.0000    0.91785
624520.0000    2.23131
624560.0000    1.10645
624600.0000    1.09595
624640.0000    0.29524
624680.0000    1.06477
624720.0000    1.02626
624760.0000    0.67342
624800.0000    0.64743
624840.0000    1.19635
624880.0000    1.31612
624920.0000    1.41166
624960.0000    1.25297
625000.0000    1.50817
625040.0000    1.67766
625080.0000    1.02579
625120.0000    1.08133
625160.0000    0.44139
625200.0000    1.47269
625240.0000    1.13330
625280.0000    1.46055
625320.0000    1.99898
625360.0000    1.23203
625400.0000    1.09406
625440.0000   -0.20788
625480.0000   -0.47205
625520.0000    0.38835
625560.0000   -0.00020
625600.0000    0.59066
625640.0000    0.89555
625680.0000    0.56682
625720.0000    0.04832
625760.0000    0.73327
625800.0000    0.85848
625840.0000    0.50735
625880.0000    0.64951
625920.0000    0.65654
625960.0000    0.75488
626000.0000    0.85320
626040.0000    0.35765
626080.0000    1.19617
626120.0000    0.65465
626160.0000    0.59582
626200.0000    1.31912
626240.0000    1.26611
626280.0000    1.18636
626320.0000    0.71025
626360.0000    0.88335
626400.0000    2.13091
626440.0000    1.78827
626480.0000    0.74755
626520.0000    0.36455
626560.0000    1.43683
626600.0000    0.67063
626640.0000    0.78883
626680.0000    0.30143
626720.0000    0.69607
626760.0000    0.29636
626800.0000   -0.08448
626840.0000    1.38647
626880.0000    2.02027
626920.0000    0.32397
626960.0000    0.87842
627000.0000    0.88446
627040.0000    1.24161
627080.0000    2.15604
627120.0000    1.06010
627160.0000    1.07373
627200.0000    0.17189
627240.0000    1.23852
627280.0000    0.77637
627320.0000    0.93290
627360.0000    1.08047
627400.0000    1.37369
627440.0000    1.57891
627480.0000    0.99675
627520.0000    0.70140
627560.0000    0.64770
627600.0000    0.44010
627640.0000    0.91494
627680.0000    0.82217
627720.0000    0.67360
627760.0000    1.11397
627800.0000    0.38680
627840.0000   -0.20022
627880.0000    0.99591
627920.0000    0.65062
627960.0000   -0.20130
628000.0000   -0.12465
628040.0000    0.44057
628080.0000   -0.03899
628120.0000   -0.03573
628160.0000    0.28775
628200.0000   -0.35527
628240.0000   -0.26883
628280.0000    0.86487
628320.0000    0.23944
628360.0000    0.63419
628400.0000    0.13509
628440.0000    0.44853
628480.0000   -0.04867
628520.0000    1.01633
628560.0000    1.00470
628600.0000    1.08400
628640.0000    1.64416
628680.0000    1.55721
628720.0000    1.80133
628760.0000    1.16202
628800.0000    1.64215
628840.0000    1.33764
628880.0000    0.76877
628920.0000    2.18181
628960.0000    1.79503
629000.0000    2.38795
629040.0000    1.62532
629080.0000    1.46795
629120.0000    1.52194
629160.0000    0.76952
629200.0000    1.03219
629240.0000    1.26334
629280.0000    1.49989
629320.0000    1.86231
629360.0000    0.79960
629400.0000    1.32942
629440.0000    0.84357
629480.0000    1.22961
629520.0000    1.38801
629560.0000    0.64453
629600.0000    1.51067
629640.0000    0.26481
629680.0000    1.17378
629720.0000    1.22233
629760.0000    1.30393
629800.0000    1.37461
629840.0000    0.17280
629880.0000    0.16024
629920.0000    0.53030
629960.0000    0.92160
630000.0000    0.96987
630040.0000    1.66674
630080.0000    1.76096
630120.0000    0.97606
630160.0000    0.97473
630200.0000    2.01510
630240.0000    1.59742
630280.0000    1.04721
630320.0000    1.35679
630360.0000    1.03653
630400.0000    0.19366
630440.0000    0.51430
630480.0000    0.49952
630520.0000    0.34510
630560.0000   -0.23357
630600.0000    0.83917
630640.0000    0.87753
630680.0000    1.99203
630720.0000    0.70203
630760.0000    0.99600
630800.0000    1.67970
630840.0000    0.56913
630880.0000    1.53332
630920.0000    1.37354
630960.0000    0.15121
631000.0000    0.99766
631040.0000    1.08572
631080.0000   -0.57376
631120.0000    1.07480
631160.0000    0.91950
631200.0000    0.35003
631240.0000    0.82210
631280.0000    1.01553
631320.0000    1.60884
631360.0000    1.88047
631400.0000    1.43347
631440.0000    1.54409
631480.0000    1.74940
631520.0000    1.68158
631560.0000    1.28826
631600.0000    2.26227
631640.0000    1.30414
631680.0000    1.99383
631720.0000    1.49154
631760.0000    0.99013
631800.0000    0.83530
631840.0000    1.59637
631880.0000    1.70725
631920.0000    2.11782
631960.0000    0.74044
632000.0000    1.06129
632040.0000    1.91019
632080.0000    1.38243
632120.0000    1.42713
632160.0000    1.76060
632200.0000    1.09746
632240.0000    1.49539
632280.0000    2.03801
632320.0000    2.59464
632360.0000    2.68606
632400.0000    2.10242
632440.0000    1.00086
632480.0000    1.80403
632520.0000    1.07671
632560.0000    0.94135
632600.0000    1.71946
632640.0000    2.14040
632680.0000    0.87198
632720.0000    0.53555
632760.0000    0.47707
632800.0000    2.05153
632840.0000    1.71816
632880.0000    1.73781
632920.0000    1.63217
632960.0000    1.98950
633000.0000    1.87961
633040.0000    1.69661
633080.0000    1.49808
633120.0000    1.22923
633160.0000    1.22195
633200.0000    0.62736
633240.0000    0.22834
633280.0000    1.50248
633320.0000    0.68618
633360.0000    1.40711
633400.0000    1.70272
633440.0000    1.31025
633480.0000    1.15187
633520.0000    2.03871
633560.0000    1.31361
633600.0000    1.78142
633640.0000    1.21156
633680.0000    1.39508
633720.0000    0.67274
633760.0000    1.45982
633800.0000    1.95509
633840.0000    0.87754
633880.0000    1.14975
633920.0000    1.38264
633960.0000    1.84688
634000.0000    1.44472
634040.0000    2.00381
634080.0000    1.49667
634120.0000    1.04030
634160.0000    1.53629
634200.0000    1.64007
634240.0000    1.43118
634280.0000    1.42024
634320.0000    1.33187
634360.0000    0.66580
634400.0000    1.52703
634440.0000    2.08896
634480.0000    1.29211
634520.0000    1.14132
634560.0000    1.83732
634600.0000    1.51744
634640.0000    1.65974
634680.0000    0.59602
634720.0000    1.20365
634760.0000    0.44901
634800.0000    0.97931
634840.0000    1.20166
634880.0000    1.09096
634920.0000    1.01932
634960.0000    1.05262
635000.0000    1.09751
635040.0000    1.25471
635080.0000    2.08577
635120.0000    0.80567
635160.0000    0.81446
635200.0000    1.57379
635240.0000    1.04662
635280.0000    0.91961
635320.0000    1.67349
635360.0000    1.27230
635400.0000    1.23779
635440.0000    2.11783
635480.0000    1.75985
635520.0000    2.34041
635560.0000    1.77241
635600.0000    2.00644
635640.0000    1.82657
635680.0000    1.20418
635720.0000    1.58383
635760.0000    1.12856
635800.0000    2.02388
635840.0000    1.21708
635880.0000    1.39810
635920.0000    1.22131
635960.0000    0.41774
636000.0000    1.11898
636040.0000    0.99618
636080.0000    0.34921
636120.0000    1.25580
636160.0000    0.62375
636200.0000    1.51415
636240.0000    1.68493
636280.0000    2.51308
636320.0000    1.16775
636360.0000    0.90754
636400.0000    1.19230
636440.0000    1.14492
636480.0000    1.06072
636520.0000    0.20975
636560.0000    0.33998
636600.0000    0.78688
636640.0000    0.16115
636680.0000    0.44958
636720.0000    1.27488
636760.0000    0.79233
636800.0000    0.78729
636840.0000    0.83555
636880.0000    1.18308
636920.0000    0.75774
636960.0000    1.15335
637000.0000    0.34735
637040.0000    0.69488
637080.0000    1.05668
637120.0000    0.85675
637160.0000    0.57021
637200.0000    0.48333
637240.0000    0.70184
637280.0000    0.49135
637320.0000    0.50035
637360.0000    0.89776
637400.0000    0.93589
637440.0000    0.75171
637480.0000    1.46916
637520.0000    1.14030
637560.0000    1.36296
637600.0000    1.08875
637640.0000    1.69540
637680.0000    1.25109
637720.0000    1.46308
637760.0000    1.41409
637800.0000    1.05370
637840.0000    1.43053
637880.0000    0.87396
637920.0000    0.48389
637960.0000    0.88331
638000.0000    1.03052
638040.0000    0.91350
638080.0000    0.94113
638120.0000    0.74304
638160.0000    0.20833
638200.0000    1.39779
638240.0000    0.80402
638280.0000    0.97997
638320.0000    1.47553
638360.0000    1.11457
638400.0000    1.10482
638440.0000    0.69583
638480.0000    1.23232
638520.0000    1.88507
638560.0000    0.89534
638600.0000   -0.05262
638640.0000    0.49755
638680.0000    0.94970
638720.0000    0.86977
638760.0000    0.73033
638800.0000    0.57854
638840.0000    0.14240
638880.0000    0.16061
638920.0000   -0.04157
638960.0000    0.63814
639000.0000    0.61561
639040.0000    0.70522
639080.0000    0.34778
639120.0000    0.20455
639160.0000    0.65981
639200.0000    1.30053
639240.0000    1.09248
639280.0000    1.56830
639320.0000    1.58627
639360.0000    0.32036
639400.0000    0.69087
639440.0000    1.29163
639480.0000    0.93040
639520.0000    0.96751
639560.0000    1.13393
639600.0000    0.73515
639640.0000    0.19096
639680.0000    0.77941
639720.0000    1.09314
639760.0000    0.09340
639800.0000    0.01466
639840.0000    0.01992
639880.0000    0.74991
639920.0000    0.20692
639960.0000    0.10494
640000.0000    0.84257
640040.0000    1.47594
640080.0000    0.95676
640120.0000    0.47737
640160.0000    1.30131
640200.0000    0.90249
640240.0000    0.87195
640280.0000    1.48266
640320.0000    1.09362
640360.0000    1.34811
640400.0000    0.86244
640440.0000    0.51857
640480.0000    0.79345
640520.0000    0.88745
640560.0000    0.31928
640600.0000    1.52762
640640.0000    0.50570
640680.0000    0.46226
640720.0000    0.76281
640760.0000    1.68836
640800.0000    1.01435
640840.0000    0.76821
640880.0000    1.15009
640920.0000    1.69913
640960.0000    1.00870
641000.0000    1.49738
641040.0000    1.26245
641080.0000    1.47172
641120.0000    1.52623
641160.0000    1.15958
641200.0000    0.95482
641240.0000    0.88412
641280.0000    1.00562
641320.0000    0.67292
641360.0000    1.55912
641400.0000    0.70044
641440.0000    0.87367
641480.0000    0.54844
641520.0000    1.49774
641560.0000    1.48967
641600.0000    1.74943
641640.0000    1.35130
641680.0000    1.79830
641720.0000    1.38883
641760.0000    0.90091
641800.0000    0.68235
641840.0000    0.90144
641880.0000   -0.17024
641920.0000    0.70637
641960.0000   -0.15631
642000.0000    0.04769
642040.0000    0.62362
642080.0000    1.14986
642120.0000    0.20248
642160.0000    0.80385
642200.0000    1.20272
642240.0000    0.71092
642280.0000    0.87404
642320.0000    1.21873
642360.0000    0.69998
642400.0000    0.69826
642440.0000    0.24842
642480.0000    0.06512
642520.0000    0.40425
642560.0000    0.20552
642600.0000    0.17328
642640.0000   -0.26960
642680.0000   -0.82328
642720.0000    0.76389
642760.0000    0.83849
642800.0000   -0.14329
642840.0000    0.37054
642880.0000    0.85137
642920.0000    0.66087
642960.0000   -0.17198
643000.0000   -0.02890
643040.0000    0.67195
643080.0000   -0.05358
643120.0000   -0.10329
643160.0000    0.64908
643200.0000    0.51545
643240.0000    1.27724
643280.0000    0.60437
643320.0000    1.00395
643360.0000    1.47455
643400.0000    1.50952
643440.0000    0.75752
643480.0000    0.83337
643520.0000    0.85179
643560.0000    0.65735
643600.0000    0.74189
643640.0000   -0.21149
643680.0000   -0.12828
643720.0000    0.53205
643760.0000    1.03807
643800.0000    1.41361
643840.0000    0.78801
643880.0000    0.87066
643920.0000    0.50547
643960.0000    0.97060
644000.0000    0.84537
644040.0000    0.61875
644080.0000    0.36897
644120.0000    1.22068
644160.0000    0.50608
644200.0000    1.28544
644240.0000    0.92065
644280.0000    0.64855
644320.0000    1.14646
644360.0000    0.76973
644400.0000    0.29173
644440.0000    0.11124
644480.0000    0.94955
644520.0000    0.53085
644560.0000    1.34944
644600.0000    1.15593
644640.0000    0.77268
644680.0000    1.97853
644720.0000    1.81271
644760.0000    0.75242
644800.0000    0.52528
644840.0000    0.75163
644880.0000    1.54964
644920.0000    0.45781
644960.0000    1.02397
645000.0000    1.46596
645040.0000    0.38928
645080.0000    0.39262
645120.0000    1.09404
645160.0000    1.17246
645200.0000    1.25687
645240.0000    0.81979
645280.0000    0.57305
645320.0000    0.71829
645360.0000    0.30249
645400.0000    0.67789
645440.0000    2.04078
645480.0000    1.27371
645520.0000    0.82250
645560.0000    0.89773
645600.0000   -0.16426
645640.0000   -0.20666
645680.0000    1.12898
645720.0000    1.27541
645760.0000    1.30285
645800.0000    1.00658
645840.0000    1.48879
645880.0000    1.22792
645920.0000    0.66351
645960.0000    1.87897
646000.0000    1.18502
646040.0000    0.82791
646080.0000    0.28288
646120.0000    0.62112
646160.0000    1.41369
646200.0000    1.55107
646240.0000    0.52004
646280.0000    0.13621
646320.0000    0.37762
646360.0000    0.22254
646400.0000    0.96283
646440.0000    0.79306
646480.0000    1.12159
646520.0000    0.61144
646560.0000    0.05393
646600.0000   -0.03174
646640.0000    0.71905
646680.0000    0.51107
646720.0000    0.60736
646760.0000    0.70632
646800.0000    0.64139
646840.0000    0.76425
646880.0000    0.88545
646920.0000    1.42369
646960.0000    0.74597
647000.0000    0.45877
647040.0000    0.74152
647080.0000    0.47370
647120.0000    0.49227
647160.0000    1.28652
647200.0000    1.34638
647240.0000    1.31481
647280.0000    1.10860
647320.0000    2.34779
647360.0000    1.28816
647400.0000    2.38560
647440.0000    1.64120
647480.0000    2.06356
647520.0000    1.98722
647560.0000    2.04740
647600.0000    1.43071
647640.0000    1.57961
647680.0000    0.81339
647720.0000    2.10048
647760.0000    1.44179
647800.0000    1.69162
647840.0000    2.25912
647880.0000    1.55336
647920.0000    1.72835
647960.0000    1.46385
648000.0000    1.53658
648040.0000    0.88473
648080.0000    0.83211
648120.0000    0.99972
648160.0000    1.26293
648200.0000    1.45572
648240.0000    1.33874
648280.0000    1.64289
648320.0000    1.07536
648360.0000    1.85694
648400.0000    1.75048
648440.0000    1.08157
648480.0000    0.88615
648520.0000    0.23774
648560.0000    1.00896
648600.0000    2.65533
648640.0000    1.96568
648680.0000    2.04149
648720.0000    1.63391
648760.0000    2.31445
648800.0000    2.15420
648840.0000    1.21935
648880.0000    0.79964
648920.0000    1.71584
648960.0000    1.40827
649000.0000    1.52094
649040.0000    1.16884
649080.0000    1.10375
649120.0000    2.01876
649160.0000    1.41147
649200.0000    1.92934
649240.0000    1.34144
649280.0000    1.92156
649320.0000    0.96834
649360.0000    0.87617
649400.0000    2.07365
649440.0000    0.98727
649480.0000    0.93459
649520.0000    1.86349
649560.0000    1.49151
649600.0000    1.55289
649640.0000    1.64026
649680.0000    1.81809
649720.0000    1.65273
649760.0000    1.39578
649800.0000    1.24144
649840.0000    1.72086
649880.0000    1.41191
649920.0000    1.32786
649960.0000    1.41586
650000.0000    1.66238
650040.0000    1.58032
650080.0000    1.06533
650120.0000    1.39903
650160.0000    1.28712
650200.0000    1.78716
650240.0000    1.27382
650280.0000    1.74009
650320.0000    1.88001
650360.0000    1.56725
650400.0000    1.51021
650440.0000    1.99734
650480.0000    1.62548
650520.0000    1.14846
650560.0000    1.42742
650600.0000    2.08413
650640.0000    2.14367
650680.0000    1.31698
650720.0000    1.92276
650760.0000    1.45060
650800.0000    1.52029
650840.0000    1.56970
650880.0000    1.52890
650920.0000    1.93017
650960.0000    1.20402
651000.0000    0.96532
651040.0000    1.51317
651080.0000    1.83581
651120.0000    1.14905
651160.0000    1.99263
651200.0000    1.51031
651240.0000    1.87735
651280.0000    2.22192
651320.0000    2.54398
651360.0000    1.97599
651400.0000    1.29576
651440.0000    2.24981
651480.0000    1.82488
651520.0000    1.42575
651560.0000    1.68754
651600.0000    0.77302
651640.0000    1.62051
651680.0000    0.40511
651720.0000    0.56284
651760.0000    0.36141
651800.0000    0.51713
651840.0000    0.26556
651880.0000    1.02019
651920.0000    1.06343
651960.0000    1.10928
652000.0000    1.03159
652040.0000    1.58407
652080.0000    2.15204
652120.0000    1.47457
652160.0000    0.76991
652200.0000   -0.14571
652240.0000   -0.14654
652280.0000    0.58807
652320.0000    0.63173
652360.0000    0.95995
652400.0000    1.27734
652440.0000    1.64585
652480.0000    1.31992
652520.0000    1.75016
652560.0000    0.81049
652600.0000    1.57516
652640.0000    0.61489
652680.0000    0.77773
652720.0000    1.53330
652760.0000    1.83411
652800.0000    0.83087
652840.0000    1.84030
652880.0000    1.01428
652920.0000    1.51926
652960.0000    0.90175
653000.0000    0.66729
653040.0000    1.38154
653080.0000    1.41220
653120.0000    1.94018
653160.0000    1.36184
653200.0000    1.04213
653240.0000    0.97951
653280.0000    1.24490
653320.0000    1.20773
653360.0000    1.08613
653400.0000    1.59094
653440.0000    1.30959
653480.0000    0.72291
653520.0000    0.74878
653560.0000    0.79425
653600.0000    0.90432
653640.0000    1.08992
653680.0000    0.96738
653720.0000    0.74031
653760.0000    0.80426
653800.0000    1.06182
653840.0000    1.15974
653880.0000    1.71874
653920.0000    1.64814
653960.0000    1.61574
654000.0000    1.90552
654040.0000    1.62898
654080.0000    2.10637
654120.0000    2.51905
654160.0000    1.43842
654200.0000    1.26752
654240.0000    2.07509
654280.0000    1.40589
654320.0000    1.82261
654360.0000    1.90369
654400.0000    0.55683
654440.0000    0.57535
654480.0000    1.90982
654520.0000    1.20746
654560.0000    1.25167
654600.0000    1.89462
654640.0000    1.45628
654680.0000    1.58083
654720.0000    2.41097
654760.0000    1.75883
654800.0000    1.36533
654840.0000    2.20204
654880.0000    1.77135
654920.0000    1.66339
654960.0000    0.55064
655000.0000    0.96923
655040.0000    1.07234
655080.0000    1.24214
655120.0000    1.40574
655160.0000    0.67943
655200.0000    0.76417
655240.0000    0.98441
655280.0000    0.77188
655320.0000    0.79179
655360.0000    2.21166
655400.0000    0.70995
655440.0000    1.01337
655480.0000    0.73460
655520.0000    1.86867
655560.0000    1.56148
655600.0000    0.83572
655640.0000    1.75869
655680.0000    1.70138
655720.0000    0.58270
655760.0000    1.37980
655800.0000    1.48821
655840.0000    1.11079
655880.0000    0.92498
655920.0000    0.75524
655960.0000    0.74508
656000.0000    0.72724
656040.0000   -0.11114
656080.0000    0.24975
656120.0000    1.31141
656160.0000    0.46340
656200.0000    0.03695
656240.0000    0.88248
656280.0000    0.21416
656320.0000    0.82051
656360.0000    0.85394
656400.0000   -0.30414
656440.0000    0.42165
656480.0000    0.56404
656520.0000   -0.14552
656560.0000   -1.27048
656600.0000   -0.28772
656640.0000    0.42349
656680.0000    0.33682
656720.0000    0.49056
656760.0000    0.01741
656800.0000    0.19648
656840.0000    1.05254
656880.0000    1.20338
656920.0000    0.85832
656960.0000   -0.02537
657000.0000    0.47127
657040.0000    0.57376
657080.0000    0.17478
657120.0000    0.22280
657160.0000   -0.40034
657200.0000    0.39629
657240.0000    0.26148
657280.0000    1.01160
657320.0000    0.91827
657360.0000    1.20305
657400.0000    0.57082
657440.0000    1.27189
657480.0000    0.44540
657520.0000    0.25871
657560.0000    0.39550
657600.0000    0.96206
657640.0000    0.47464
657680.0000    1.07830
657720.0000    1.35328
657760.0000    1.19038
657800.0000    1.37891
657840.0000    0.95675
657880.0000    1.31653
657920.0000    1.24559
657960.0000    1.17129
658000.0000    0.84319
658040.0000    0.90358
658080.0000    1.05269
658120.0000    1.16390
658160.0000    1.12819
658200.0000    1.08411
658240.0000    1.25802
658280.0000    0.66204
658320.0000    0.79156
658360.0000    1.60623
658400.0000    0.89298
658440.0000    1.20038
658480.0000    1.57820
658520.0000    1.21116
658560.0000    1.08834
658600.0000    1.32915
658640.0000    1.20197
658680.0000    1.83430
658720.0000    1.58697
658760.0000    1.61625
658800.0000    1.64220
658840.0000    1.45071
658880.0000    1.00635
658920.0000    1.61932
658960.0000    1.51192
659000.0000    1.27382
659040.0000    1.41207
659080.0000    1.98326
659120.0000    1.10410
659160.0000    1.24411
659200.0000    1.26818
659240.0000    1.26226
659280.0000    0.97354
659320.0000    0.19164
659360.0000    1.27668
659400.0000    1.47137
659440.0000    1.30954
659480.0000    2.48477
659520.0000    1.97327
659560.0000    0.87757
659600.0000    1.27851
659640.0000    0.66379
659680.0000    0.37225
659720.0000    1.32431
659760.0000    1.16997
659800.0000    0.48197
659840.0000    0.61442
659880.0000    1.18592
659920.0000    0.76319
659960.0000    1.41561
660000.0000    0.72645
660040.0000    0.58216
660080.0000    0.41434
660120.0000    1.06640
660160.0000    1.68923
660200.0000    1.21781
660240.0000    0.84730
660280.0000    1.43973
660320.0000    1.70484
660360.0000    1.14409
660400.0000    1.66215
660440.0000    1.41912
660480.0000    1.23415
660520.0000    1.30095
660560.0000    1.56794
660600.0000    1.61313
660640.0000    1.87972
660680.0000    1.87094
660720.0000    1.02143
660760.0000    0.92455
660800.0000    1.17750
660840.0000    1.33146
660880.0000    0.70104
660920.0000    0.95595
660960.0000    0.89198
661000.0000    0.78815
661040.0000    0.90575
661080.0000    1.12617
661120.0000    1.47639
661160.0000    1.02160
661200.0000    0.33067
661240.0000    0.86724
661280.0000    0.60208
661320.0000    0.79409
661360.0000    0.70252
661400.0000    1.53190
661440.0000    0.06298
661480.0000    1.11384
661520.0000    0.37275
661560.0000    0.64762
661600.0000    1.25440
661640.0000    0.75119
661680.0000    1.14512
661720.0000    1.20175
661760.0000    1.68810
661800.0000    0.05681
661840.0000    1.49560
661880.0000    1.19272
661920.0000    0.56838
661960.0000    0.82733
662000.0000    0.62018
662040.0000    1.10371
662080.0000    2.15607
662120.0000    1.45797
662160.0000    0.65890
662200.0000    1.16278
662240.0000    0.03663
662280.0000    0.67817
662320.0000    1.17241
662360.0000    0.85567
662400.0000    0.92913
662440.0000    1.34413
662480.0000    1.24970
662520.0000    0.72841
662560.0000    0.96519
662600.0000    1.08926
662640.0000    0.98963
662680.0000    1.21764
662720.0000    0.82143
662760.0000    1.19078
662800.0000    0.79510
662840.0000    1.20276
662880.0000    0.96637
662920.0000    1.06341
662960.0000   -0.22930
663000.0000    0.44154
663040.0000    0.79311
663080.0000    0.23194
663120.0000    0.13869
663160.0000    1.34160
663200.0000    0.89698
663240.0000    0.32304
663280.0000    1.75556
663320.0000    0.56687
663360.0000    0.52611
663400.0000    1.40552
663440.0000    1.77492
663480.0000    1.37341
663520.0000    1.92534
663560.0000    1.42566
663600.0000    2.20168
663640.0000    2.27479
663680.0000    1.55166
663720.0000    1.79390
663760.0000    2.04735
663800.0000    1.54949
663840.0000    1.36047
663880.0000    1.29842
663920.0000    0.69851
663960.0000    1.34455
664000.0000    1.79912
664040.0000    1.67283
664080.0000    0.89652
664120.0000    0.83178
664160.0000    0.58422
664200.0000    0.90455
664240.0000    0.68461
664280.0000    1.27549
664320.0000    0.71231
664360.0000    0.92487
664400.0000    0.91970
664440.0000    1.47473
664480.0000    0.65763
664520.0000    1.32044
664560.0000    1.40107
664600.0000    0.30855
664640.0000    0.82148
664680.0000    1.09943
664720.0000    0.01279
664760.0000    0.47627
664800.0000    0.71498
664840.0000    0.50227
664880.0000    1.11758
664920.0000    0.27513
664960.0000    1.73612
665000.0000    1.55195
665040.0000    0.95552
665080.0000    0.31396
665120.0000    0.70071
665160.0000    0.17424
665200.0000    1.11194
665240.0000    0.90543
665280.0000    0.62628
665320.0000    1.16307
665360.0000    0.74633
665400.0000    0.78084
665440.0000    0.49340
665480.0000   -0.41255
665520.0000   -0.47031
665560.0000    0.65041
665600.0000    0.86714
665640.0000    0.49828
665680.0000    1.36309
665720.0000    1.09905
665760.0000    1.12135
665800.0000    1.84708
665840.0000    1.49523
665880.0000    1.47524
665920.0000    0.78213
665960.0000    1.05742
666000.0000    0.30029
666040.0000    0.95198
666080.0000    0.75775
666120.0000    1.04712
666160.0000    1.34314
666200.0000    0.02895
666240.0000    1.02035
666280.0000    1.10582
666320.0000    0.97843
666360.0000    0.54271
666400.0000    0.50721
666440.0000    1.39096
666480.0000    0.85577
666520.0000    1.32463
666560.0000    1.00237
666600.0000    1.05668
666640.0000    1.19556
666680.0000    0.98049
666720.0000    0.28096
666760.0000    1.55518
666800.0000    1.28331
666840.0000    0.90429
666880.0000    0.17611
666920.0000    0.87555
666960.0000    1.10296
667000.0000    0.89116
667040.0000    0.88170
667080.0000    0.13731
667120.0000    0.10661
667160.0000   -0.22396
667200.0000    0.23141
667240.0000   -0.10181
667280.0000    0.60503
667320.0000    0.90990
667360.0000    0.49007
667400.0000    0.97714
667440.0000    0.50708
667480.0000    0.48645
667520.0000    0.51699
667560.0000    0.58126
667600.0000    0.22743
667640.0000    0.12708
667680.0000    0.31225
667720.0000    0.04024
667760.0000    0.77710
667800.0000    0.31336
667840.0000    1.82900
667880.0000    1.27427
667920.0000    1.09751
667960.0000    1.16364
668000.0000    1.47899
668040.0000    1.45178
668080.0000    1.46893
668120.0000    1.47448
668160.0000    0.38086
668200.0000    0.84337
668240.0000    0.93445
668280.0000    0.71138
668320.0000    1.08917
668360.0000    0.74548
668400.0000    1.02117
668440.0000    0.83489
668480.0000    0.07455
668520.0000    0.79623
668560.0000    0.86830
668600.0000    1.11373
668640.0000    0.53113
668680.0000    1.22906
668720.0000    0.91444
668760.0000    1.52697
668800.0000    1.41434
668840.0000    1.56970
668880.0000    1.06092
668920.0000    1.40525
668960.0000    1.52195
669000.0000    1.15651
669040.0000    0.64406
669080.0000    0.31283
669120.0000    1.27278
669160.0000    0.76012
669200.0000    1.36041
669240.0000    0.60741
669280.0000    1.09750
669320.0000    0.96762
669360.0000    0.23948
669400.0000    0.73986
669440.0000    0.01670
669480.0000    0.72924
669520.0000    1.04636
669560.0000    1.21249
669600.0000    1.55606
669640.0000    1.50520
669680.0000    1.45498
669720.0000    0.97691
669760.0000    1.09825
669800.0000    1.09252
669840.0000    0.82970
669880.0000    0.93588
669920.0000    0.49137
669960.0000    0.57954
670000.0000    1.08338
670040.0000    1.53867
670080.0000    1.87764
670120.0000    1.46772
670160.0000    1.09186
670200.0000    1.15024
670240.0000    0.73925
670280.0000    0.47958
670320.0000    0.13239
670360.0000    0.63898
670400.0000    0.80905
670440.0000    0.58165
670480.0000    0.11474
670520.0000   -0.00619
670560.0000    0.48535
670600.0000    0.13040
670640.0000    0.43625
670680.0000    0.28763
670720.0000    0.18973
670760.0000    0.88764
670800.0000    1.09694
670840.0000    0.66671
670880.0000    0.66734
670920.0000    1.02759
670960.0000    0.88601
671000.0000    2.37002
671040.0000    1.55529
671080.0000    1.00120
671120.0000    1.52612
671160.0000    1.62578
671200.0000    1.55184
671240.0000    0.89135
671280.0000    1.39630
671320.0000    2.03002
671360.0000    2.41931
671400.0000    1.50126
671440.0000    1.54610
671480.0000    1.14096
671520.0000    1.76800
671560.0000    1.43018
671600.0000    1.23323
671640.0000    1.52364
671680.0000    0.98814
671720.0000    1.31669
671760.0000    1.42634
671800.0000    0.90487
671840.0000    0.74204
671880.0000    0.60438
671920.0000    0.36457
671960.0000    0.62043
672000.0000    0.10946
672040.0000    1.13407
672080.0000    0.75525
672120.0000    0.52544
672160.0000    0.30768
672200.0000    0.55152
672240.0000    0.40459
672280.0000    0.61165
672320.0000    0.51202
672360.0000    0.01335
672400.0000    0.22724
672440.0000   -0.10815
672480.0000    0.16148
672520.0000    0.99227
672560.0000    0.33723
672600.0000    0.05664
672640.0000    0.70112
672680.0000    0.68902
672720.0000    0.99530
672760.0000    1.23468
672800.0000    1.08050
672840.0000    1.23911
672880.0000    1.59600
672920.0000    0.93854
672960.0000    1.35327
673000.0000    0.88826
673040.0000    1.49372
673080.0000    0.47398
673120.0000    0.67446
673160.0000    0.83106
673200.0000    0.34591
673240.0000    0.74530
673280.0000    1.26409
673320.0000    0.42331
673360.0000    0.94217
673400.0000    1.32777
673440.0000    1.11973
673480.0000    0.62877
673520.0000    0.25076
673560.0000    0.63416
673600.0000    0.21475
673640.0000    1.17316
673680.0000    0.74674
673720.0000    1.16971
673760.0000    0.97161
673800.0000    0.69223
673840.0000    0.52687
673880.0000    1.11693
673920.0000    0.84072
673960.0000    1.78358
674000.0000    1.30905
674040.0000    1.40688
674080.0000    1.56253
674120.0000    1.41262
674160.0000    0.67169
674200.0000    0.58202
674240.0000    0.51297
674280.0000    0.11014
674320.0000    0.67607
674360.0000    0.21069
674400.0000    0.75448
674440.0000    0.16472
674480.0000    0.58718
674520.0000    0.57793
674560.0000   -0.22144
674600.0000    0.73931
674640.0000    0.55831
674680.0000    0.59067
674720.0000    0.84115
674760.0000    0.59313
674800.0000    1.91658
674840.0000    2.24764
674880.0000    1.34812
674920.0000    1.93452
674960.0000    1.05095
675000.0000    1.85221
675040.0000    1.69745
675080.0000    0.75351
675120.0000    0.84484
675160.0000    1.08018
675200.0000    1.23664
675240.0000    0.59296
675280.0000    0.16901
675320.0000    0.61136
675360.0000    0.80980
675400.0000    0.47660
675440.0000    0.42184
675480.0000    0.11662
675520.0000    0.13934
675560.0000    0.24819
675600.0000    0.19603
675640.0000    0.68962
675680.0000    0.58698
675720.0000    0.15079
675760.0000    0.68955
675800.0000    0.49121
675840.0000    1.38602
675880.0000    0.38703
675920.0000    1.19754
675960.0000    0.83692
676000.0000    0.76347
676040.0000    0.69141
676080.0000    0.07205
676120.0000    0.63904
676160.0000    0.48407
676200.0000    1.05800
676240.0000    0.50615
676280.0000    1.12163
676320.0000    0.89374
676360.0000    0.61027
676400.0000    1.39605
676440.0000   -0.18301
676480.0000    0.32801
676520.0000    0.86180
676560.0000    0.98168
676600.0000    0.59153
676640.0000    0.88285
676680.0000    1.94761
676720.0000    0.64019
676760.0000    0.81124
676800.0000    0.32788
676840.0000    0.67020
676880.0000    0.22093
676920.0000    1.06792
676960.0000    1.45121
677000.0000    1.13535
677040.0000    1.58223
677080.0000    1.62798
677120.0000    1.62468
677160.0000    0.97183
677200.0000    1.08111
677240.0000    0.56400
677280.0000    0.62589
677320.0000    0.53068
677360.0000    1.06202
677400.0000    1.19106
677440.0000    1.69493
677480.0000    1.48980
677520.0000    2.68316
677560.0000    1.70854
677600.0000    1.84032
677640.0000    1.45641
677680.0000    1.46224
677720.0000    1.60099
677760.0000    1.31303
677800.0000    0.68428
677840.0000    0.93639
677880.0000    1.62519
677920.0000    1.27344
677960.0000    0.91782
678000.0000    0.83723
678040.0000   -0.14753
678080.0000    0.35500
678120.0000    0.70262
678160.0000    2.01309
678200.0000    0.98868
678240.0000    0.59663
678280.0000    0.44563
678320.0000    1.11522
678360.0000    0.49336
678400.0000    0.81829
678440.0000    0.76922
678480.0000    1.56879
678520.0000    1.25379
678560.0000    0.78992
678600.0000    0.88227
678640.0000    0.87782
678680.0000    0.99688
678720.0000    0.74883
678760.0000    1.37211
678800.0000    0.89751
678840.0000    0.92367
678880.0000    1.17416
678920.0000    1.23654
678960.0000    1.37703
679000.0000    1.86756
679040.0000    2.16428
679080.0000    1.59911
679120.0000    1.90187
679160.0000    1.14944
679200.0000    0.54720
679240.0000    1.65213
679280.0000    1.23112
679320.0000    0.96235
679360.0000    0.46812
679400.0000    0.79642
679440.0000    1.55789
679480.0000    0.35008
679520.0000    0.59222
679560.0000    0.91693
679600.0000    0.49254
679640.0000    1.00452
679680.0000    0.38820
679720.0000    1.13938
679760.0000    0.63623
679800.0000    1.75044
679840.0000    1.82433
679880.0000    0.69265
679920.0000    1.13961
679960.0000    0.97742
680000.0000    0.77631
680040.0000    1.61993
680080.0000    1.10699
680120.0000    0.56380
680160.0000    0.83125
680200.0000    1.12357
680240.0000    0.70486
680280.0000    1.92146
680320.0000    1.02170
680360.0000    1.67273
680400.0000    0.77297
680440.0000    1.24085
680480.0000    1.04343
680520.0000    0.85967
680560.0000    0.96034
680600.0000    1.25925
680640.0000    1.23920
680680.0000    0.99351
680720.0000    1.67774
680760.0000    1.29087
680800.0000    1.09121
680840.0000    1.22545
680880.0000    1.16508
680920.0000    0.39976
680960.0000    1.31840
681000.0000    0.85848
681040.0000    1.56382
681080.0000    1.54416
681120.0000    1.50592
681160.0000   -0.56669
681200.0000    1.15271
681240.0000    0.81426
681280.0000    0.93553
681320.0000    0.81318
681360.0000    1.38840
681400.0000    1.72859
681440.0000    1.59447
681480.0000    1.62997
681520.0000    1.16540
681560.0000    1.41268
681600.0000    0.34486
681640.0000    0.97576
681680.0000    1.51368
681720.0000    0.83696
681760.0000    1.54436
681800.0000    1.17075
681840.0000    1.42271
681880.0000    1.15850
681920.0000    1.07489
681960.0000    0.94574
682000.0000    1.70236
682040.0000    1.84162
682080.0000    1.28864
682120.0000    1.51309
682160.0000    2.22707
682200.0000    2.09127
682240.0000    1.13826
682280.0000    1.21979
682320.0000    1.57033
682360.0000    1.99675
682400.0000    0.51457
682440.0000    0.89229
682480.0000    1.26787
682520.0000    1.02853
682560.0000    1.30170
682600.0000    0.75805
682640.0000    1.75217
682680.0000    1.19990
682720.0000    0.97394
682760.0000    1.51737
682800.0000    1.62299
682840.0000    1.91093
682880.0000    1.10943
682920.0000    1.48195
682960.0000    0.82229
683000.0000    1.65941
683040.0000    1.69336
683080.0000    2.16261
683120.0000    1.45169
683160.0000    1.41461
683200.0000    1.46256
683240.0000    1.28940
683280.0000    0.28212
683320.0000    0.11033
683360.0000    0.50509
683400.0000   -0.00086
683440.0000    1.33006
683480.0000    1.95503
683520.0000    1.28541
683560.0000    0.96450
683600.0000    0.94211
683640.0000    0.18303
683680.0000    1.01976
683720.0000   -0.52888
683760.0000   -0.49495
683800.0000    0.15051
683840.0000   -0.11233
683880.0000   -0.00360
683920.0000    0.84664
683960.0000    0.99064
684000.0000    1.57260
684040.0000    0.81854
684080.0000    0.72033
684120.0000    0.88572
684160.0000    1.30953
684200.0000    1.20473
684240.0000    0.81088
684280.0000    1.87848
684320.0000    0.93606
684360.0000    1.91646
684400.0000    1.28877
684440.0000    1.93799
684480.0000    0.82320
684520.0000    1.16963
684560.0000    1.08766
684600.0000    1.19263
684640.0000    1.56903
684680.0000    1.18255
684720.0000    0.50068
684760.0000    0.50709
684800.0000    0.84124
684840.0000    0.95796
684880.0000    1.15111
684920.0000    0.89825
684960.0000    1.54155
685000.0000    1.63903
685040.0000    2.47659
685080.0000    1.05084
685120.0000    1.34402
685160.0000    1.03935
685200.0000    0.94581
685240.0000    1.48854
685280.0000    0.79767
685320.0000    1.39429
685360.0000    1.17747
685400.0000    0.45951
685440.0000    0.65563
685480.0000    0.99753
685520.0000    1.08241
685560.0000    0.87634
685600.0000    0.29247
685640.0000    1.46921
685680.0000    1.36600
685720.0000    1.68095
685760.0000    1.36997
685800.0000    1.47953
685840.0000    1.09564
685880.0000    1.21133
685920.0000    1.41044
685960.0000    0.81444
686000.0000    1.25183
686040.0000    1.42595
686080.0000    1.42419
686120.0000    0.77466
686160.0000    1.54647
686200.0000    1.26155
686240.0000    1.57835
686280.0000    0.73434
686320.0000    1.00422
686360.0000    1.28381
686400.0000    1.47270
686440.0000    1.18350
686480.0000    0.82711
686520.0000    1.20518
686560.0000    0.48213
686600.0000    0.90786
686640.0000    1.06307
686680.0000    1.60663
686720.0000    0.50434
686760.0000    0.49076
686800.0000    0.77022
686840.0000    1.32055
686880.0000    1.22028
686920.0000    0.76596
686960.0000    0.76541
687000.0000    0.87234
687040.0000    1.49321
687080.0000    1.75103
687120.0000    1.93901
687160.0000    1.73480
687200.0000    1.91290
687240.0000    1.39285
687280.0000    1.16028
687320.0000    1.55255
687360.0000    1.66413
687400.0000    1.07983
687440.0000    1.10171
687480.0000    2.03708
687520.0000    1.62752
687560.0000    1.07160
687600.0000    0.39706
687640.0000    1.06866
687680.0000    1.65793
687720.0000    1.04803
687760.0000    1.02234
687800.0000    0.43935
687840.0000    1.10328
687880.0000    1.25653
687920.0000    1.18854
687960.0000    1.41662
688000.0000    2.54928
688040.0000    1.58599
688080.0000    2.06720
688120.0000    2.33048
688160.0000    1.71337
688200.0000    2.77622
688240.0000    1.97570
688280.0000    2.20302
688320.0000    1.06656
688360.0000    0.99432
688400.0000    1.07298
688440.0000    1.24062
688480.0000    0.92108
688520.0000    1.35353
688560.0000    1.42576
688600.0000    2.32691
688640.0000    1.75890
688680.0000    1.56354
688720.0000    1.85795
688760.0000    0.50396
688800.0000    1.53367
688840.0000    1.59831
688880.0000    0.86484
688920.0000    0.13135
688960.0000    1.16167
689000.0000    1.39020
689040.0000    1.81632
689080.0000    1.28064
689120.0000    0.96786
689160.0000    1.13608
689200.0000    2.63796
689240.0000    1.33182
689280.0000    1.28647
689320.0000    1.95811
689360.0000    1.14458
689400.0000    1.52979
689440.0000    1.22895
689480.0000    0.86871
689520.0000    0.16976
689560.0000    1.15270
689600.0000    0.97271
689640.0000    1.54432
689680.0000    1.15931
689720.0000    1.43583
689760.0000    1.91248
689800.0000    1.65523
689840.0000    1.31957
689880.0000    0.87385
689920.0000    1.66131
689960.0000    1.93063
690000.0000    1.48268
690040.0000    1.69002
690080.0000    1.30926
690120.0000    1.26906
690160.0000    1.45427
690200.0000    0.88036
690240.0000    1.47102
690280.0000    1.15223
690320.0000    1.10317
690360.0000    0.99617
690400.0000    0.14786
690440.0000    0.84119
690480.0000    0.10011
690520.0000    0.72044
690560.0000    1.18461
690600.0000    0.66233
690640.0000    1.24888
690680.0000    1.57227
690720.0000    1.47719
690760.0000    1.54301
690800.0000    0.32758
690840.0000    0.95663
690880.0000    1.27401
690920.0000    1.37877
690960.0000    1.25328
691000.0000    1.16759
691040.0000    1.07027
691080.0000    0.60845
691120.0000   -0.02289
691160.0000   -0.23452
691200.0000    1.15383
691240.0000    0.25290
691280.0000   -0.20435
691320.0000    1.21334
691360.0000    0.85942
691400.0000    0.72442
691440.0000    0.32772
691480.0000    1.42645
691520.0000    1.53290
691560.0000    0.67147
691600.0000    0.50272
691640.0000    0.85098
691680.0000    2.05227
691720.0000    1.16927
691760.0000    1.04026
691800.0000    1.63721
691840.0000    2.24201
691880.0000    1.07648
691920.0000    1.65514
691960.0000    0.71231
692000.0000    1.24282
692040.0000    1.00604
692080.0000    1.10311
692120.0000    1.68994
692160.0000    1.48576
692200.0000    2.01184
692240.0000    1.89740
692280.0000    1.48456
692320.0000    1.29667
692360.0000    1.35901
692400.0000    0.77246
692440.0000    1.39770
692480.0000    1.81700
692520.0000    1.41864
692560.0000    1.46374
692600.0000    1.24080
692640.0000    1.89457
692680.0000    1.88275
692720.0000    1.48311
692760.0000    1.10674
692800.0000    1.50576
692840.0000    1.54324
692880.0000    1.61800
692920.0000    1.80169
692960.0000    2.29289
693000.0000    2.56817
693040.0000    2.10161
693080.0000    1.43196
693120.0000    2.25331
693160.0000    0.80815
693200.0000    1.34477
693240.0000    1.95459
693280.0000    1.70636
693320.0000    1.58665
693360.0000    1.27546
693400.0000    1.76157
693440.0000    1.88048
693480.0000    2.09606
693520.0000    1.99296
693560.0000    1.96730
693600.0000    1.53026
693640.0000    1.36688
693680.0000    1.23843
693720.0000    1.03087
693760.0000    2.17405
693800.0000    1.77931
693840.0000    1.70575
693880.0000    1.27688
693920.0000    1.14039
693960.0000    1.43220
694000.0000    1.50220
694040.0000    1.53505
694080.0000    1.61797
694120.0000    1.28870
694160.0000    1.01044
694200.0000    1.36626
694240.0000    0.62287
694280.0000    1.79849
694320.0000    1.51882
694360.0000    2.41291
694400.0000    2.14075
694440.0000    1.07876
694480.0000    1.51815
694520.0000    1.26500
694560.0000    1.11824
694600.0000    0.83926
694640.0000    0.42248
694680.0000    0.94377
694720.0000    1.93369
694760.0000    2.00285
694800.0000    1.75501
694840.0000    1.05830
694880.0000    1.19305
694920.0000    1.31629
694960.0000    0.84101
695000.0000    1.45929
695040.0000    0.91997
695080.0000    1.21677
695120.0000    1.70173
695160.0000    1.55203
695200.0000    1.37534
695240.0000    1.15733
695280.0000    1.95355
695320.0000    1.87208
695360.0000    1.45059
695400.0000    2.32245
695440.0000    1.97089
695480.0000    1.47525
695520.0000    1.85315
695560.0000    2.30660
695600.0000    1.75889
695640.0000    1.02650
695680.0000    1.45577
695720.0000    1.71076
695760.0000    1.52249
695800.0000    0.97678
695840.0000    1.60726
695880.0000    1.58509
695920.0000    2.11426
695960.0000    1.57800
696000.0000    0.91248
696040.0000    1.54566
696080.0000    1.73653
696120.0000    0.93816
696160.0000    1.21286
696200.0000    1.83914
696240.0000    1.78490
696280.0000    0.96285
696320.0000    1.68260
696360.0000    1.17918
696400.0000    1.73533
696440.0000    1.50380
696480.0000    1.54532
696520.0000    1.60027
696560.0000    1.14642
696600.0000    1.63070
696640.0000    1.15582
696680.0000    1.06052
696720.0000    1.69712
696760.0000    1.51679
696800.0000    1.77118
696840.0000    1.78783
696880.0000    1.59060
696920.0000    1.01390
696960.0000    1.97634
697000.0000    1.92984
697040.0000    1.06030
697080.0000    1.46590
697120.0000    1.05605
697160.0000    1.33755
697200.0000    1.39294
697240.0000    1.09078
697280.0000    1.02823
697320.0000    1.22281
697360.0000    1.59697
697400.0000    1.22223
697440.0000    0.60104
697480.0000    1.58282
697520.0000    1.47403
697560.0000    1.05331
697600.0000    1.38597
697640.0000    1.63276
697680.0000    1.40009
697720.0000    1.24074
697760.0000    1.46316
697800.0000    1.40382
697840.0000    1.26758
697880.0000    1.63001
697920.0000    1.10531
697960.0000    0.98292
698000.0000    1.29253
698040.0000    0.27540
698080.0000    0.99808
698120.0000    0.74165
698160.0000    0.71221
698200.0000    1.28949
698240.0000    0.89046
698280.0000    0.43927
698320.0000    0.42305
698360.0000    1.11898
698400.0000    0.39174
698440.0000    0.74561
698480.0000    1.04686
698520.0000    0.89775
698560.0000    1.45937
698600.0000    0.95094
698640.0000    0.58690
698680.0000    0.45669
698720.0000    0.76270
698760.0000    1.02473
698800.0000    1.11698
698840.0000    0.98915
698880.0000    1.14378
698920.0000    1.05369
698960.0000    1.82318
699000.0000    0.89594
[truncated: 173,079 more chars]
