# Supplementary material for: Comment on 'Valid molecular dynamics simulations of human hemoglobin require a surprisingly large box size'
Source: eLife. 2019 Jun 20;8:e44718. doi: 10.7554/eLife.44718 (PMC6586461; doi:10.7554/eLife.44718)
Supplement: Figure 1—source data 1. — The zip archive contains a README file describing which source files correspond to the different panels. [file elife-44718-fig1-data1.zip › figure1/panel_C/150A/h/proj.xvg]

@ autoscale onread none
@ with g0
@ g0 on
@ title "projection on eigenvectors (nm)"
@ xaxis  label "Time (ps)"
@ world xmin 0
@ world xmax 1e+06
@ world ymin -9.43631
@ world ymax 7.05996
@ view xmin 0.15
@ view xmax 0.85
@ view ymin 0.15
@ view ymax 0.85
@ yaxis  label "vec 1"
@ xaxis tick major 250000
@ xaxis tick minor 125000
@ xaxis ticklabel start type spec
@ xaxis ticklabel start -0
@ yaxis tick major 5
@ yaxis tick minor 2.5
@ yaxis ticklabel start type spec
@ yaxis ticklabel start -5
@ zeroxaxis bar on
@ zeroxaxis bar linestyle 3
    0.0000   -5.09781
   40.0000   -6.14515
   80.0000   -5.54223
  120.0000   -5.92151
  160.0000   -6.07284
  200.0000   -6.75106
  240.0000   -6.76303
  280.0000   -6.35381
  320.0000   -6.08399
  360.0000   -6.60887
  400.0000   -6.05806
  440.0000   -5.78918
  480.0000   -6.04939
  520.0000   -5.46009
  560.0000   -5.39842
  600.0000   -5.21864
  640.0000   -6.41322
  680.0000   -5.94123
  720.0000   -5.38836
  760.0000   -5.81572
  800.0000   -5.24338
  840.0000   -5.37186
  880.0000   -4.93757
  920.0000   -4.16163
  960.0000   -4.88958
 1000.0000   -5.01241
 1040.0000   -5.86484
 1080.0000   -4.94220
 1120.0000   -5.52479
 1160.0000   -5.16803
 1200.0000   -4.95697
 1240.0000   -5.50822
 1280.0000   -5.21377
 1320.0000   -5.60551
 1360.0000   -5.20175
 1400.0000   -5.06856
 1440.0000   -4.87609
 1480.0000   -5.16926
 1520.0000   -5.22613
 1560.0000   -5.47109
 1600.0000   -5.74206
 1640.0000   -5.02145
 1680.0000   -4.78483
 1720.0000   -5.88376
 1760.0000   -5.91661
 1800.0000   -6.23315
 1840.0000   -6.28163
 1880.0000   -6.30854
 1920.0000   -5.66887
 1960.0000   -6.08848
 2000.0000   -6.29934
 2040.0000   -6.67531
 2080.0000   -5.85807
 2120.0000   -6.26841
 2160.0000   -5.23042
 2200.0000   -6.16502
 2240.0000   -6.01329
 2280.0000   -6.02942
 2320.0000   -5.69836
 2360.0000   -6.30937
 2400.0000   -5.26876
 2440.0000   -5.96033
 2480.0000   -5.83131
 2520.0000   -6.59278
 2560.0000   -5.60789
 2600.0000   -5.79708
 2640.0000   -5.60982
 2680.0000   -5.42918
 2720.0000   -6.45167
 2760.0000   -6.17638
 2800.0000   -7.46651
 2840.0000   -6.76663
 2880.0000   -6.41158
 2920.0000   -6.48332
 2960.0000   -6.72366
 3000.0000   -5.99082
 3040.0000   -7.24596
 3080.0000   -5.81782
 3120.0000   -5.86034
 3160.0000   -6.09118
 3200.0000   -5.10450
 3240.0000   -5.68175
 3280.0000   -5.82684
 3320.0000   -7.18235
 3360.0000   -6.33979
 3400.0000   -5.68272
 3440.0000   -6.50724
 3480.0000   -6.77874
 3520.0000   -5.95974
 3560.0000   -6.53093
 3600.0000   -6.75759
 3640.0000   -6.15822
 3680.0000   -6.37377
 3720.0000   -5.69120
 3760.0000   -5.74791
 3800.0000   -6.24841
 3840.0000   -6.04855
 3880.0000   -6.15553
 3920.0000   -5.33027
 3960.0000   -5.00918
 4000.0000   -5.58239
 4040.0000   -5.65762
 4080.0000   -5.32979
 4120.0000   -5.54328
 4160.0000   -5.10812
 4200.0000   -5.80964
 4240.0000   -6.19908
 4280.0000   -6.34429
 4320.0000   -6.43172
 4360.0000   -5.77419
 4400.0000   -6.44727
 4440.0000   -7.07804
 4480.0000   -6.20003
 4520.0000   -5.75947
 4560.0000   -6.38662
 4600.0000   -6.32350
 4640.0000   -6.96633
 4680.0000   -7.23426
 4720.0000   -7.10904
 4760.0000   -6.23003
 4800.0000   -6.56096
 4840.0000   -8.04036
 4880.0000   -6.86709
 4920.0000   -7.28003
 4960.0000   -8.07298
 5000.0000   -7.35212
 5040.0000   -6.23347
 5080.0000   -7.08006
 5120.0000   -6.64816
 5160.0000   -7.17389
 5200.0000   -6.33185
 5240.0000   -6.68607
 5280.0000   -6.66882
 5320.0000   -7.49072
 5360.0000   -6.51434
 5400.0000   -6.42841
 5440.0000   -6.65371
 5480.0000   -7.18786
 5520.0000   -6.62064
 5560.0000   -6.65048
 5600.0000   -5.66671
 5640.0000   -5.56197
 5680.0000   -6.06811
 5720.0000   -6.06627
 5760.0000   -5.00642
 5800.0000   -5.40003
 5840.0000   -5.90515
 5880.0000   -6.05206
 5920.0000   -6.19161
 5960.0000   -7.23622
 6000.0000   -6.67914
 6040.0000   -6.40861
 6080.0000   -5.71199
 6120.0000   -5.85967
 6160.0000   -5.10673
 6200.0000   -6.15694
 6240.0000   -6.80701
 6280.0000   -7.79283
 6320.0000   -6.15319
 6360.0000   -6.40922
 6400.0000   -5.55869
 6440.0000   -6.69161
 6480.0000   -6.34028
 6520.0000   -6.75660
 6560.0000   -7.42241
 6600.0000   -6.53141
 6640.0000   -6.45056
 6680.0000   -6.07762
 6720.0000   -4.96610
 6760.0000   -6.34666
 6800.0000   -6.66154
 6840.0000   -6.30449
 6880.0000   -6.22486
 6920.0000   -5.86420
 6960.0000   -6.94124
 7000.0000   -5.99939
 7040.0000   -6.94326
 7080.0000   -6.71027
 7120.0000   -6.37323
 7160.0000   -5.86517
 7200.0000   -5.39637
 7240.0000   -7.03458
 7280.0000   -7.08244
 7320.0000   -6.22026
 7360.0000   -7.32391
 7400.0000   -7.08332
 7440.0000   -5.91121
 7480.0000   -6.59199
 7520.0000   -6.75600
 7560.0000   -6.30206
 7600.0000   -6.73632
 7640.0000   -7.32536
 7680.0000   -6.80751
 7720.0000   -6.86698
 7760.0000   -6.66869
 7800.0000   -5.27636
 7840.0000   -6.21714
 7880.0000   -6.36835
 7920.0000   -6.43333
 7960.0000   -6.12360
 8000.0000   -7.40429
 8040.0000   -6.89469
 8080.0000   -6.67097
 8120.0000   -6.42323
 8160.0000   -6.45228
 8200.0000   -6.90650
 8240.0000   -6.86058
 8280.0000   -6.30872
 8320.0000   -6.29143
 8360.0000   -6.30615
 8400.0000   -6.55426
 8440.0000   -5.66646
 8480.0000   -5.53569
 8520.0000   -6.39834
 8560.0000   -6.55318
 8600.0000   -5.83840
 8640.0000   -5.79838
 8680.0000   -5.40030
 8720.0000   -5.83651
 8760.0000   -6.55230
 8800.0000   -5.60951
 8840.0000   -5.53972
 8880.0000   -6.51560
 8920.0000   -6.39218
 8960.0000   -6.40309
 9000.0000   -5.80312
 9040.0000   -5.35840
 9080.0000   -6.15557
 9120.0000   -6.70434
 9160.0000   -5.83287
 9200.0000   -5.77671
 9240.0000   -6.60483
 9280.0000   -6.35370
 9320.0000   -6.81711
 9360.0000   -6.83866
 9400.0000   -6.59008
 9440.0000   -5.69408
 9480.0000   -7.53963
 9520.0000   -6.66717
 9560.0000   -6.31349
 9600.0000   -6.78423
 9640.0000   -5.90955
 9680.0000   -6.48229
 9720.0000   -6.92063
 9760.0000   -6.47732
 9800.0000   -6.12614
 9840.0000   -6.35531
 9880.0000   -5.91909
 9920.0000   -4.69652
 9960.0000   -4.41932
10000.0000   -4.84135
10040.0000   -5.18851
10080.0000   -4.50223
10120.0000   -5.46973
10160.0000   -4.47387
10200.0000   -5.28121
10240.0000   -5.78214
10280.0000   -4.82888
10320.0000   -5.03134
10360.0000   -4.93566
10400.0000   -5.11685
10440.0000   -4.64432
10480.0000   -4.85284
10520.0000   -4.91153
10560.0000   -6.05648
10600.0000   -6.05156
10640.0000   -6.06424
10680.0000   -5.33582
10720.0000   -5.80824
10760.0000   -5.33389
10800.0000   -4.90781
10840.0000   -4.79944
10880.0000   -5.24196
10920.0000   -5.10989
10960.0000   -6.49729
11000.0000   -6.05427
11040.0000   -5.96160
11080.0000   -5.59298
11120.0000   -5.85583
11160.0000   -5.47437
11200.0000   -5.74658
11240.0000   -5.83073
11280.0000   -5.75782
11320.0000   -5.39913
11360.0000   -5.22388
11400.0000   -5.00374
11440.0000   -5.21077
11480.0000   -5.12346
11520.0000   -3.97882
11560.0000   -5.77298
11600.0000   -5.26304
11640.0000   -5.89219
11680.0000   -6.20845
11720.0000   -6.04743
11760.0000   -5.01186
11800.0000   -5.15258
11840.0000   -3.86310
11880.0000   -5.78293
11920.0000   -5.93983
11960.0000   -5.70174
12000.0000   -6.82985
12040.0000   -6.49589
12080.0000   -5.97056
12120.0000   -6.46198
12160.0000   -5.73112
12200.0000   -5.78074
12240.0000   -5.14399
12280.0000   -4.77476
12320.0000   -5.86274
12360.0000   -6.12648
12400.0000   -6.42175
12440.0000   -6.40496
12480.0000   -6.86485
12520.0000   -5.69825
12560.0000   -6.15728
12600.0000   -5.74377
12640.0000   -6.50258
12680.0000   -5.75612
12720.0000   -5.45378
12760.0000   -4.88785
12800.0000   -5.60044
12840.0000   -5.26738
12880.0000   -5.86647
12920.0000   -5.77963
12960.0000   -4.99501
13000.0000   -5.32725
13040.0000   -4.69168
13080.0000   -5.93246
13120.0000   -6.10145
13160.0000   -6.50764
13200.0000   -5.76107
13240.0000   -5.96769
13280.0000   -5.56584
13320.0000   -5.82494
13360.0000   -5.60237
13400.0000   -5.42418
13440.0000   -4.65743
13480.0000   -5.69740
13520.0000   -5.48714
13560.0000   -5.86519
13600.0000   -5.56168
13640.0000   -6.06566
13680.0000   -6.42266
13720.0000   -5.80400
13760.0000   -5.79351
13800.0000   -5.82958
13840.0000   -5.97988
13880.0000   -6.96699
13920.0000   -6.53872
13960.0000   -6.10539
14000.0000   -7.55570
14040.0000   -6.03875
14080.0000   -6.69178
14120.0000   -6.35818
14160.0000   -5.62876
14200.0000   -6.25003
14240.0000   -5.99969
14280.0000   -6.43796
14320.0000   -6.62657
14360.0000   -6.34844
14400.0000   -5.47867
14440.0000   -6.03180
14480.0000   -5.77082
14520.0000   -6.39483
14560.0000   -7.51367
14600.0000   -6.45830
14640.0000   -7.01266
14680.0000   -7.52295
14720.0000   -6.74984
14760.0000   -6.69439
14800.0000   -5.97702
14840.0000   -6.17730
14880.0000   -7.30143
14920.0000   -6.59505
14960.0000   -6.44511
15000.0000   -5.00963
15040.0000   -5.62800
15080.0000   -5.76439
15120.0000   -6.89553
15160.0000   -5.38262
15200.0000   -6.30726
15240.0000   -6.53426
15280.0000   -6.07571
15320.0000   -5.93861
15360.0000   -7.25241
15400.0000   -5.78860
15440.0000   -6.37746
15480.0000   -6.53799
15520.0000   -5.10040
15560.0000   -5.90975
15600.0000   -6.55188
15640.0000   -5.66773
15680.0000   -6.41928
15720.0000   -5.85496
15760.0000   -4.83040
15800.0000   -5.76954
15840.0000   -5.22555
15880.0000   -5.61695
15920.0000   -5.34567
15960.0000   -5.61193
16000.0000   -6.57026
16040.0000   -5.80885
16080.0000   -5.42473
16120.0000   -6.14054
16160.0000   -5.46654
16200.0000   -4.99278
16240.0000   -4.71157
16280.0000   -5.13226
16320.0000   -5.08930
16360.0000   -3.58242
16400.0000   -5.09359
16440.0000   -5.01432
16480.0000   -4.82539
16520.0000   -5.17291
16560.0000   -4.69668
16600.0000   -4.94321
16640.0000   -4.46234
16680.0000   -5.21169
16720.0000   -4.29242
16760.0000   -4.35062
16800.0000   -4.39267
16840.0000   -4.34756
16880.0000   -4.53741
16920.0000   -5.52257
16960.0000   -6.05468
17000.0000   -5.49122
17040.0000   -5.76021
17080.0000   -5.95478
17120.0000   -6.43642
17160.0000   -6.07824
17200.0000   -6.00317
17240.0000   -6.67283
17280.0000   -5.64782
17320.0000   -4.81058
17360.0000   -6.41010
17400.0000   -6.00722
17440.0000   -6.15792
17480.0000   -5.13478
17520.0000   -5.96817
17560.0000   -5.84443
17600.0000   -6.23214
17640.0000   -5.52837
17680.0000   -6.91601
17720.0000   -6.80419
17760.0000   -5.16531
17800.0000   -5.79764
17840.0000   -6.16528
17880.0000   -5.89147
17920.0000   -5.63364
17960.0000   -5.35277
18000.0000   -5.74252
18040.0000   -5.74586
18080.0000   -5.85904
18120.0000   -5.88473
18160.0000   -5.81759
18200.0000   -4.71853
18240.0000   -5.54405
18280.0000   -4.63239
18320.0000   -4.71570
18360.0000   -5.19253
18400.0000   -5.34174
18440.0000   -4.58297
18480.0000   -5.70725
18520.0000   -4.25233
18560.0000   -4.76503
18600.0000   -5.12464
18640.0000   -5.53077
18680.0000   -4.97501
18720.0000   -4.77075
18760.0000   -5.75869
18800.0000   -6.01400
18840.0000   -6.36908
18880.0000   -5.94867
18920.0000   -5.52794
18960.0000   -5.31117
19000.0000   -5.27183
19040.0000   -4.81574
19080.0000   -4.69174
19120.0000   -4.44371
19160.0000   -4.41073
19200.0000   -4.87016
19240.0000   -4.92480
19280.0000   -4.46058
19320.0000   -5.91145
19360.0000   -4.55534
19400.0000   -4.28598
19440.0000   -5.10857
19480.0000   -4.84656
19520.0000   -5.41583
19560.0000   -4.69488
19600.0000   -4.36213
19640.0000   -5.30553
19680.0000   -4.17639
19720.0000   -3.35198
19760.0000   -3.40560
19800.0000   -4.30850
19840.0000   -4.44348
19880.0000   -2.92071
19920.0000   -3.83104
19960.0000   -4.84368
20000.0000   -3.61457
20040.0000   -4.01346
20080.0000   -4.95879
20120.0000   -3.11518
20160.0000   -3.72291
20200.0000   -3.01825
20240.0000   -4.69613
20280.0000   -4.40144
20320.0000   -3.80165
20360.0000   -3.48743
20400.0000   -1.89844
20440.0000   -3.02311
20480.0000   -4.00567
20520.0000   -4.14067
20560.0000   -4.60587
20600.0000   -4.90216
20640.0000   -3.87737
20680.0000   -3.57614
20720.0000   -3.16255
20760.0000   -4.36006
20800.0000   -4.49190
20840.0000   -5.30931
20880.0000   -5.26353
20920.0000   -5.80129
20960.0000   -4.11745
21000.0000   -4.19032
21040.0000   -5.74056
21080.0000   -3.84957
21120.0000   -4.22454
21160.0000   -4.25578
21200.0000   -3.80116
21240.0000   -4.49147
21280.0000   -3.75518
21320.0000   -3.84343
21360.0000   -4.06012
21400.0000   -3.89897
21440.0000   -3.86859
21480.0000   -4.42938
21520.0000   -3.27288
21560.0000   -4.12064
21600.0000   -4.25083
21640.0000   -4.33178
21680.0000   -4.04136
21720.0000   -4.00190
21760.0000   -4.47111
21800.0000   -4.27876
21840.0000   -3.82247
21880.0000   -4.96635
21920.0000   -4.79998
21960.0000   -4.82505
22000.0000   -5.29266
22040.0000   -5.26338
22080.0000   -5.20008
22120.0000   -5.16688
22160.0000   -5.07055
22200.0000   -5.94175
22240.0000   -5.26928
22280.0000   -6.69934
22320.0000   -4.89046
22360.0000   -5.64221
22400.0000   -6.34671
22440.0000   -5.69976
22480.0000   -5.98186
22520.0000   -6.24392
22560.0000   -5.68405
22600.0000   -4.93172
22640.0000   -6.85408
22680.0000   -5.71875
22720.0000   -5.76998
22760.0000   -5.73363
22800.0000   -6.27022
22840.0000   -5.21414
22880.0000   -4.85828
22920.0000   -5.63902
22960.0000   -5.64122
23000.0000   -5.72699
23040.0000   -4.81141
23080.0000   -5.60254
23120.0000   -5.93848
23160.0000   -5.53516
23200.0000   -5.69408
23240.0000   -5.87493
23280.0000   -5.65290
23320.0000   -5.77144
23360.0000   -4.80295
23400.0000   -5.41861
23440.0000   -5.91082
23480.0000   -4.83739
23520.0000   -5.32335
23560.0000   -5.47033
23600.0000   -4.59868
23640.0000   -4.79940
23680.0000   -6.35976
23720.0000   -5.13470
23760.0000   -5.15538
23800.0000   -5.19588
23840.0000   -5.65928
23880.0000   -5.59100
23920.0000   -6.00625
23960.0000   -5.51488
24000.0000   -6.01845
24040.0000   -5.88343
24080.0000   -5.70424
24120.0000   -5.42315
24160.0000   -6.07521
24200.0000   -5.67635
24240.0000   -5.90547
24280.0000   -5.24598
24320.0000   -5.40241
24360.0000   -5.21776
24400.0000   -4.13632
24440.0000   -5.08537
24480.0000   -5.60803
24520.0000   -7.44937
24560.0000   -7.04890
24600.0000   -6.84685
24640.0000   -5.33365
24680.0000   -6.47185
24720.0000   -5.78058
24760.0000   -5.74054
24800.0000   -5.40269
24840.0000   -4.61648
24880.0000   -5.61543
24920.0000   -5.78611
24960.0000   -4.48067
25000.0000   -4.98914
25040.0000   -6.07033
25080.0000   -5.54351
25120.0000   -5.69348
25160.0000   -5.21833
25200.0000   -5.42919
25240.0000   -5.49257
25280.0000   -6.14950
25320.0000   -6.28348
25360.0000   -6.06176
25400.0000   -6.00402
25440.0000   -5.94057
25480.0000   -5.83972
25520.0000   -5.09176
25560.0000   -6.52168
25600.0000   -5.76353
25640.0000   -6.01073
25680.0000   -6.54964
25720.0000   -4.79886
25760.0000   -5.67571
25800.0000   -4.89325
25840.0000   -5.30721
25880.0000   -5.49181
25920.0000   -5.15433
25960.0000   -5.12192
26000.0000   -5.82287
26040.0000   -6.65544
26080.0000   -5.24089
26120.0000   -4.97974
26160.0000   -5.51857
26200.0000   -5.38128
26240.0000   -5.66621
26280.0000   -5.08763
26320.0000   -5.49483
26360.0000   -6.27472
26400.0000   -5.76228
26440.0000   -6.49592
26480.0000   -5.60897
26520.0000   -5.42503
26560.0000   -5.75185
26600.0000   -6.02546
26640.0000   -5.47826
26680.0000   -5.37251
26720.0000   -4.50537
26760.0000   -5.23413
26800.0000   -4.73042
26840.0000   -4.58111
26880.0000   -4.23466
26920.0000   -4.97984
26960.0000   -4.00161
27000.0000   -5.54175
27040.0000   -5.58685
27080.0000   -5.54753
27120.0000   -6.38845
27160.0000   -6.40308
27200.0000   -4.76375
27240.0000   -4.74975
27280.0000   -5.01363
27320.0000   -5.46172
27360.0000   -4.97250
27400.0000   -5.53606
27440.0000   -6.19248
27480.0000   -5.39725
27520.0000   -5.07936
27560.0000   -4.89714
27600.0000   -6.18362
27640.0000   -5.77137
27680.0000   -4.92428
27720.0000   -5.41249
27760.0000   -5.15793
27800.0000   -5.11663
27840.0000   -4.85729
27880.0000   -5.73079
27920.0000   -5.26039
27960.0000   -5.45863
28000.0000   -5.20599
28040.0000   -5.82687
28080.0000   -6.51364
28120.0000   -4.78055
28160.0000   -6.58158
28200.0000   -5.95333
28240.0000   -5.80300
28280.0000   -5.93291
28320.0000   -5.55584
28360.0000   -5.26485
28400.0000   -5.14842
28440.0000   -5.79016
28480.0000   -5.13611
28520.0000   -5.66861
28560.0000   -5.78140
28600.0000   -6.07426
28640.0000   -5.80936
28680.0000   -5.71396
28720.0000   -4.81195
28760.0000   -5.05456
28800.0000   -5.58173
28840.0000   -5.61834
28880.0000   -5.19169
28920.0000   -5.83934
28960.0000   -5.67509
29000.0000   -5.82428
29040.0000   -5.44765
29080.0000   -6.28355
29120.0000   -5.81226
29160.0000   -5.95552
29200.0000   -5.58269
29240.0000   -5.47773
29280.0000   -5.36759
29320.0000   -5.07808
29360.0000   -5.25438
29400.0000   -5.45572
29440.0000   -5.08020
29480.0000   -4.37781
29520.0000   -5.22212
29560.0000   -4.68273
29600.0000   -4.77407
29640.0000   -5.30445
29680.0000   -4.73216
29720.0000   -5.98891
29760.0000   -5.13750
29800.0000   -4.63028
29840.0000   -4.90761
29880.0000   -5.05759
29920.0000   -5.18381
29960.0000   -5.37583
30000.0000   -4.80205
30040.0000   -5.14356
30080.0000   -4.85641
30120.0000   -4.93267
30160.0000   -4.86222
30200.0000   -5.25668
30240.0000   -5.88562
30280.0000   -5.38338
30320.0000   -5.46784
30360.0000   -5.44016
30400.0000   -5.16153
30440.0000   -5.03040
30480.0000   -4.58501
30520.0000   -4.95943
30560.0000   -4.80839
30600.0000   -5.56456
30640.0000   -4.42847
30680.0000   -5.13422
30720.0000   -4.51090
30760.0000   -4.99798
30800.0000   -4.88238
30840.0000   -5.34023
30880.0000   -4.88870
30920.0000   -4.47937
30960.0000   -4.76739
31000.0000   -5.53237
31040.0000   -4.94430
31080.0000   -5.11648
31120.0000   -4.74214
31160.0000   -5.20359
31200.0000   -4.88189
31240.0000   -4.91017
31280.0000   -4.28815
31320.0000   -4.73569
31360.0000   -4.98654
31400.0000   -4.55100
31440.0000   -5.39218
31480.0000   -5.38433
31520.0000   -4.69235
31560.0000   -5.54291
31600.0000   -5.36464
31640.0000   -4.56200
31680.0000   -5.14049
31720.0000   -5.78537
31760.0000   -6.17648
31800.0000   -5.82005
31840.0000   -6.38828
31880.0000   -5.75553
31920.0000   -5.97859
31960.0000   -4.97387
32000.0000   -5.18900
32040.0000   -5.62777
32080.0000   -5.65090
32120.0000   -5.48787
32160.0000   -5.45767
32200.0000   -4.64104
32240.0000   -5.27117
32280.0000   -6.03941
32320.0000   -5.34333
32360.0000   -5.98852
32400.0000   -5.75243
32440.0000   -5.49802
32480.0000   -5.49708
32520.0000   -5.80914
32560.0000   -5.45000
32600.0000   -6.31059
32640.0000   -6.35257
32680.0000   -5.17378
32720.0000   -5.18777
32760.0000   -5.46980
32800.0000   -5.29828
32840.0000   -5.05671
32880.0000   -6.02635
32920.0000   -5.28192
32960.0000   -4.57036
33000.0000   -5.93189
33040.0000   -4.98787
33080.0000   -4.54690
33120.0000   -5.23586
33160.0000   -4.85500
33200.0000   -5.40414
33240.0000   -4.72758
33280.0000   -4.43270
33320.0000   -5.23699
33360.0000   -5.14157
33400.0000   -4.56760
33440.0000   -4.76702
33480.0000   -5.16774
33520.0000   -4.94912
33560.0000   -4.53276
33600.0000   -3.16739
33640.0000   -4.02312
33680.0000   -4.64898
33720.0000   -4.95864
33760.0000   -4.14013
33800.0000   -4.51356
33840.0000   -4.22984
33880.0000   -4.49356
33920.0000   -5.31559
33960.0000   -4.40892
34000.0000   -5.19445
34040.0000   -4.33637
34080.0000   -4.41441
34120.0000   -5.08318
34160.0000   -4.43808
34200.0000   -4.86150
34240.0000   -3.81630
34280.0000   -5.47145
34320.0000   -4.33025
34360.0000   -5.03591
34400.0000   -5.05285
34440.0000   -5.70505
34480.0000   -5.17470
34520.0000   -5.74507
34560.0000   -4.89861
34600.0000   -4.21139
34640.0000   -4.64554
34680.0000   -5.65109
34720.0000   -5.84359
34760.0000   -5.67341
34800.0000   -5.09910
34840.0000   -5.93507
34880.0000   -5.23473
34920.0000   -5.70651
34960.0000   -5.84932
35000.0000   -5.15974
35040.0000   -4.99906
35080.0000   -4.89513
35120.0000   -5.22142
35160.0000   -4.88966
35200.0000   -5.62739
35240.0000   -5.38688
35280.0000   -6.33576
35320.0000   -5.79930
35360.0000   -5.64726
35400.0000   -5.41859
35440.0000   -5.43262
35480.0000   -5.71051
35520.0000   -5.31291
35560.0000   -5.70032
35600.0000   -5.54448
35640.0000   -6.04490
35680.0000   -5.84669
35720.0000   -6.27875
35760.0000   -5.85273
35800.0000   -5.46246
35840.0000   -5.01925
35880.0000   -5.50932
35920.0000   -6.22945
35960.0000   -5.56989
36000.0000   -4.42932
36040.0000   -4.43111
36080.0000   -4.65230
36120.0000   -4.93913
36160.0000   -5.24059
36200.0000   -6.24589
36240.0000   -6.45451
36280.0000   -4.92943
36320.0000   -4.84826
36360.0000   -4.56672
36400.0000   -4.57484
36440.0000   -5.78985
36480.0000   -5.14800
36520.0000   -5.45185
36560.0000   -5.21146
36600.0000   -5.67049
36640.0000   -6.05206
36680.0000   -5.55899
36720.0000   -4.73418
36760.0000   -4.48271
36800.0000   -5.02188
36840.0000   -3.89619
36880.0000   -3.93792
36920.0000   -5.11514
36960.0000   -4.43933
37000.0000   -5.54136
37040.0000   -5.40845
37080.0000   -5.33637
37120.0000   -6.01291
37160.0000   -4.99255
37200.0000   -4.38851
37240.0000   -4.78724
37280.0000   -5.11546
37320.0000   -5.24514
37360.0000   -5.17093
37400.0000   -5.71430
37440.0000   -4.40638
37480.0000   -5.07827
37520.0000   -4.52707
37560.0000   -4.97864
37600.0000   -5.15541
37640.0000   -5.55248
37680.0000   -5.68667
37720.0000   -5.99255
37760.0000   -5.61149
37800.0000   -4.75909
37840.0000   -5.26628
37880.0000   -5.06861
37920.0000   -5.63900
37960.0000   -5.31070
38000.0000   -5.41821
38040.0000   -4.96597
38080.0000   -5.69409
38120.0000   -6.37417
38160.0000   -5.22172
38200.0000   -5.70237
38240.0000   -5.27723
38280.0000   -5.36369
38320.0000   -4.60829
38360.0000   -4.85578
38400.0000   -5.12844
38440.0000   -4.59360
38480.0000   -5.23679
38520.0000   -3.50946
38560.0000   -4.44439
38600.0000   -4.80638
38640.0000   -4.12037
38680.0000   -4.57945
38720.0000   -3.69393
38760.0000   -4.02778
38800.0000   -4.16426
38840.0000   -4.41308
38880.0000   -4.16260
38920.0000   -4.58571
38960.0000   -4.38760
39000.0000   -5.13093
39040.0000   -5.05114
39080.0000   -4.99643
39120.0000   -5.43002
39160.0000   -4.73676
39200.0000   -4.48724
39240.0000   -4.00059
39280.0000   -4.86254
39320.0000   -4.56195
39360.0000   -4.54945
39400.0000   -5.34862
39440.0000   -5.38799
39480.0000   -5.92011
39520.0000   -5.14537
39560.0000   -5.61119
39600.0000   -6.05506
39640.0000   -5.04445
39680.0000   -5.45198
39720.0000   -5.57201
39760.0000   -5.07105
39800.0000   -4.81050
39840.0000   -5.21510
39880.0000   -4.96899
39920.0000   -4.39807
39960.0000   -4.63401
40000.0000   -4.65743
40040.0000   -4.53510
40080.0000   -4.71893
40120.0000   -5.91120
40160.0000   -5.72026
40200.0000   -6.03229
40240.0000   -5.28706
40280.0000   -6.36853
40320.0000   -5.79708
40360.0000   -5.93389
40400.0000   -5.17128
40440.0000   -5.10142
40480.0000   -5.49858
40520.0000   -5.81763
40560.0000   -5.26602
40600.0000   -4.82268
40640.0000   -5.69242
40680.0000   -5.30645
40720.0000   -6.24578
40760.0000   -6.40810
40800.0000   -5.05727
40840.0000   -6.32118
40880.0000   -5.96665
40920.0000   -6.18186
40960.0000   -5.59112
41000.0000   -5.85095
41040.0000   -6.16120
41080.0000   -5.43489
41120.0000   -5.85021
41160.0000   -4.68896
41200.0000   -5.22992
41240.0000   -5.57471
41280.0000   -5.77136
41320.0000   -5.71723
41360.0000   -6.59741
41400.0000   -5.42195
41440.0000   -6.02227
41480.0000   -5.23184
41520.0000   -4.48119
41560.0000   -4.51908
41600.0000   -5.61688
41640.0000   -4.75443
41680.0000   -4.50423
41720.0000   -3.83518
41760.0000   -4.35010
41800.0000   -4.71804
41840.0000   -5.88397
41880.0000   -5.29784
41920.0000   -4.76625
41960.0000   -4.51309
42000.0000   -5.32873
42040.0000   -5.09997
42080.0000   -4.72066
42120.0000   -4.12697
42160.0000   -4.28374
42200.0000   -5.63172
42240.0000   -5.14485
42280.0000   -5.27952
42320.0000   -4.85254
42360.0000   -4.57487
42400.0000   -4.69793
42440.0000   -5.48396
42480.0000   -5.43033
42520.0000   -6.38650
42560.0000   -5.89754
42600.0000   -5.96874
42640.0000   -5.76381
42680.0000   -5.56163
42720.0000   -5.59734
42760.0000   -5.91826
42800.0000   -5.53368
42840.0000   -5.18200
42880.0000   -4.14621
42920.0000   -4.69118
42960.0000   -5.09146
43000.0000   -4.69214
43040.0000   -5.05758
43080.0000   -4.94449
43120.0000   -5.27343
43160.0000   -5.50976
43200.0000   -5.28863
43240.0000   -3.95806
43280.0000   -4.77427
43320.0000   -5.35110
43360.0000   -5.13208
43400.0000   -5.70764
43440.0000   -4.83432
43480.0000   -4.09017
43520.0000   -5.17104
43560.0000   -5.56973
43600.0000   -5.26407
43640.0000   -4.71838
43680.0000   -6.32069
43720.0000   -4.92559
43760.0000   -4.41295
43800.0000   -4.54092
43840.0000   -5.12424
43880.0000   -5.24759
43920.0000   -6.31595
43960.0000   -5.45079
44000.0000   -5.72483
44040.0000   -4.88029
44080.0000   -5.01903
44120.0000   -5.91051
44160.0000   -5.12353
44200.0000   -4.21872
44240.0000   -5.08775
44280.0000   -4.76226
44320.0000   -4.12520
44360.0000   -3.83239
44400.0000   -4.53856
44440.0000   -4.77356
44480.0000   -4.88150
44520.0000   -4.91070
44560.0000   -4.90640
44600.0000   -5.25572
44640.0000   -4.91190
44680.0000   -5.32154
44720.0000   -4.35389
44760.0000   -5.13042
44800.0000   -4.75198
44840.0000   -5.63054
44880.0000   -4.97955
44920.0000   -5.35673
44960.0000   -4.79927
45000.0000   -5.42488
45040.0000   -5.29784
45080.0000   -5.27812
45120.0000   -4.57344
45160.0000   -5.47460
45200.0000   -5.85836
45240.0000   -5.17391
45280.0000   -4.66390
45320.0000   -4.76437
45360.0000   -4.72968
45400.0000   -4.92183
45440.0000   -4.36603
45480.0000   -4.99694
45520.0000   -4.59222
45560.0000   -4.90494
45600.0000   -5.23932
45640.0000   -4.88318
45680.0000   -4.44779
45720.0000   -5.61418
45760.0000   -6.03168
45800.0000   -4.76012
45840.0000   -4.70036
45880.0000   -5.51721
45920.0000   -6.88165
45960.0000   -4.84227
46000.0000   -5.59923
46040.0000   -5.16241
46080.0000   -5.64441
46120.0000   -5.23747
46160.0000   -5.68431
46200.0000   -5.29457
46240.0000   -5.67340
46280.0000   -5.26103
46320.0000   -5.10667
46360.0000   -6.10120
46400.0000   -4.26358
46440.0000   -4.48844
46480.0000   -4.89909
46520.0000   -5.24394
46560.0000   -4.95381
46600.0000   -4.53241
46640.0000   -5.01053
46680.0000   -5.40471
46720.0000   -4.81790
46760.0000   -4.50002
46800.0000   -5.25960
46840.0000   -4.57284
46880.0000   -4.90493
46920.0000   -5.42574
46960.0000   -5.54512
47000.0000   -5.31334
47040.0000   -4.78680
47080.0000   -5.38877
47120.0000   -5.02820
47160.0000   -3.92734
47200.0000   -5.15705
47240.0000   -5.32228
47280.0000   -5.82757
47320.0000   -5.24395
47360.0000   -4.64049
47400.0000   -5.60279
47440.0000   -5.46190
47480.0000   -4.94221
47520.0000   -5.08019
47560.0000   -5.05290
47600.0000   -5.17792
47640.0000   -5.17092
47680.0000   -4.77178
47720.0000   -5.27006
47760.0000   -5.07414
47800.0000   -5.37794
47840.0000   -4.89792
47880.0000   -5.75559
47920.0000   -5.10468
47960.0000   -6.11380
48000.0000   -6.01454
48040.0000   -6.26557
48080.0000   -5.63499
48120.0000   -5.39431
48160.0000   -6.15451
48200.0000   -5.91440
48240.0000   -5.94823
48280.0000   -6.07840
48320.0000   -5.27648
48360.0000   -5.44292
48400.0000   -5.79660
48440.0000   -6.24319
48480.0000   -5.30114
48520.0000   -6.26993
48560.0000   -5.86355
48600.0000   -6.02120
48640.0000   -6.38802
48680.0000   -6.01129
48720.0000   -5.71461
48760.0000   -6.00565
48800.0000   -5.77604
48840.0000   -5.69980
48880.0000   -5.51777
48920.0000   -5.34884
48960.0000   -5.42549
49000.0000   -6.23508
49040.0000   -4.81010
49080.0000   -5.45135
49120.0000   -5.93450
49160.0000   -6.03454
49200.0000   -5.35121
49240.0000   -4.89840
49280.0000   -5.69538
49320.0000   -5.08892
49360.0000   -5.25894
49400.0000   -5.42297
49440.0000   -4.75165
49480.0000   -4.90969
49520.0000   -5.26815
49560.0000   -4.79162
49600.0000   -6.05390
49640.0000   -5.16743
49680.0000   -5.49693
49720.0000   -4.92491
49760.0000   -5.73614
49800.0000   -5.33390
49840.0000   -5.62692
49880.0000   -5.30401
49920.0000   -5.05140
49960.0000   -4.28589
50000.0000   -4.31027
50040.0000   -4.97946
50080.0000   -4.63231
50120.0000   -4.83377
50160.0000   -5.70065
50200.0000   -4.67746
50240.0000   -5.17363
50280.0000   -5.23871
50320.0000   -5.51600
50360.0000   -4.64315
50400.0000   -5.28711
50440.0000   -5.13341
50480.0000   -5.38720
50520.0000   -5.09152
50560.0000   -5.42879
50600.0000   -5.70636
50640.0000   -5.42202
50680.0000   -5.57290
50720.0000   -4.72104
50760.0000   -5.35206
50800.0000   -5.36465
50840.0000   -5.55694
50880.0000   -6.32008
50920.0000   -4.93282
50960.0000   -5.50065
51000.0000   -5.60460
51040.0000   -4.12448
51080.0000   -5.55657
51120.0000   -6.08990
51160.0000   -5.29098
51200.0000   -6.96727
51240.0000   -6.78106
51280.0000   -5.51216
51320.0000   -5.51945
51360.0000   -6.17739
51400.0000   -5.18773
51440.0000   -5.92606
51480.0000   -4.85261
51520.0000   -5.30007
51560.0000   -5.62621
51600.0000   -5.51912
51640.0000   -5.12556
51680.0000   -5.00467
51720.0000   -5.69990
51760.0000   -7.03447
51800.0000   -5.91794
51840.0000   -5.20193
51880.0000   -5.78920
51920.0000   -5.03779
51960.0000   -5.40798
52000.0000   -5.80181
52040.0000   -5.57542
52080.0000   -5.75768
52120.0000   -5.67276
52160.0000   -4.85689
52200.0000   -5.51540
52240.0000   -4.86655
52280.0000   -4.65862
52320.0000   -4.98590
52360.0000   -5.15209
52400.0000   -5.24054
52440.0000   -5.65108
52480.0000   -4.99056
52520.0000   -5.70386
52560.0000   -5.44338
52600.0000   -5.54079
52640.0000   -5.37024
52680.0000   -5.13915
52720.0000   -5.33185
52760.0000   -4.66271
52800.0000   -4.46566
52840.0000   -5.18729
52880.0000   -4.84242
52920.0000   -5.01306
52960.0000   -5.76460
53000.0000   -5.44846
53040.0000   -5.66992
53080.0000   -4.56198
53120.0000   -5.13411
53160.0000   -4.69893
53200.0000   -5.17771
53240.0000   -5.77190
53280.0000   -5.55814
53320.0000   -4.87666
53360.0000   -5.87406
53400.0000   -5.33376
53440.0000   -5.70009
53480.0000   -5.28027
53520.0000   -4.71247
53560.0000   -4.78772
53600.0000   -4.53719
53640.0000   -5.59097
53680.0000   -5.33806
53720.0000   -4.96097
53760.0000   -5.54694
53800.0000   -4.75753
53840.0000   -5.58612
53880.0000   -5.15710
53920.0000   -5.88939
53960.0000   -5.62917
54000.0000   -5.27215
54040.0000   -5.25961
54080.0000   -5.50422
54120.0000   -5.84366
54160.0000   -5.92668
54200.0000   -4.73190
54240.0000   -5.28580
54280.0000   -5.69235
54320.0000   -6.45941
54360.0000   -5.96709
54400.0000   -5.68066
54440.0000   -5.80672
54480.0000   -5.91000
54520.0000   -5.37464
54560.0000   -5.58990
54600.0000   -5.97798
54640.0000   -4.60248
54680.0000   -4.81927
54720.0000   -5.73799
54760.0000   -5.89934
54800.0000   -5.33554
54840.0000   -5.59165
54880.0000   -5.80754
54920.0000   -6.04386
54960.0000   -5.12446
55000.0000   -5.40598
55040.0000   -5.37037
55080.0000   -4.58361
55120.0000   -4.84119
55160.0000   -5.14803
55200.0000   -6.39485
55240.0000   -5.73262
55280.0000   -5.67286
55320.0000   -4.95535
55360.0000   -5.47485
55400.0000   -4.80684
55440.0000   -5.47838
55480.0000   -5.29058
55520.0000   -5.21679
55560.0000   -4.85355
55600.0000   -4.81079
55640.0000   -5.32287
55680.0000   -4.49875
55720.0000   -5.22205
55760.0000   -5.28748
55800.0000   -5.12627
55840.0000   -4.09757
55880.0000   -4.69801
55920.0000   -4.76711
55960.0000   -4.52772
56000.0000   -3.80957
56040.0000   -3.73854
56080.0000   -4.72847
56120.0000   -4.28949
56160.0000   -4.54762
56200.0000   -5.00917
56240.0000   -5.24319
56280.0000   -5.40037
56320.0000   -5.49246
56360.0000   -4.89152
56400.0000   -4.55064
56440.0000   -5.13370
56480.0000   -4.03613
56520.0000   -5.45368
56560.0000   -5.09173
56600.0000   -5.17479
56640.0000   -4.64926
56680.0000   -4.73206
56720.0000   -4.71902
56760.0000   -3.73230
56800.0000   -5.16506
56840.0000   -3.91784
56880.0000   -5.11742
56920.0000   -4.75829
56960.0000   -4.37135
57000.0000   -4.27103
57040.0000   -4.90080
57080.0000   -4.93137
57120.0000   -5.33167
57160.0000   -5.17143
57200.0000   -4.76311
57240.0000   -4.85295
57280.0000   -4.69951
57320.0000   -4.33401
57360.0000   -4.72943
57400.0000   -4.19565
57440.0000   -4.56701
57480.0000   -4.42968
57520.0000   -4.80180
57560.0000   -4.27657
57600.0000   -4.62354
57640.0000   -4.89254
57680.0000   -4.83169
57720.0000   -4.97817
57760.0000   -4.20540
57800.0000   -4.09011
57840.0000   -4.78955
57880.0000   -4.26932
57920.0000   -4.36253
57960.0000   -4.44368
58000.0000   -4.28990
58040.0000   -4.92364
58080.0000   -4.71144
58120.0000   -4.26995
58160.0000   -4.73970
58200.0000   -5.37798
58240.0000   -4.14658
58280.0000   -4.42493
58320.0000   -4.54997
58360.0000   -4.43306
58400.0000   -4.50939
58440.0000   -4.78307
58480.0000   -4.49886
58520.0000   -5.06090
58560.0000   -4.53860
58600.0000   -4.71070
58640.0000   -4.61114
58680.0000   -5.40776
58720.0000   -4.26603
58760.0000   -4.62898
58800.0000   -4.49026
58840.0000   -5.28786
58880.0000   -5.83226
58920.0000   -5.66116
58960.0000   -5.60353
59000.0000   -4.94562
59040.0000   -5.15298
59080.0000   -4.68197
59120.0000   -5.05641
59160.0000   -4.46067
59200.0000   -5.39816
59240.0000   -5.12312
59280.0000   -5.18711
59320.0000   -6.05237
59360.0000   -5.09343
59400.0000   -5.00447
59440.0000   -5.64065
59480.0000   -5.47780
59520.0000   -5.18040
59560.0000   -4.95109
59600.0000   -4.73494
59640.0000   -4.73680
59680.0000   -5.05780
59720.0000   -5.30627
59760.0000   -4.87369
59800.0000   -4.44197
59840.0000   -5.37193
59880.0000   -3.66397
59920.0000   -3.96901
59960.0000   -5.05542
60000.0000   -5.56912
60040.0000   -5.92171
60080.0000   -5.24512
60120.0000   -4.77413
60160.0000   -4.57649
60200.0000   -4.31583
60240.0000   -5.23950
60280.0000   -4.38727
60320.0000   -4.77153
60360.0000   -4.70083
60400.0000   -4.77679
60440.0000   -4.83635
60480.0000   -5.11199
60520.0000   -5.13542
60560.0000   -4.56665
60600.0000   -5.17742
60640.0000   -5.06647
60680.0000   -4.85294
60720.0000   -4.99580
60760.0000   -4.80603
60800.0000   -4.64494
60840.0000   -5.02917
60880.0000   -6.01047
60920.0000   -4.72431
60960.0000   -5.09906
61000.0000   -4.72595
61040.0000   -5.56205
61080.0000   -5.01136
61120.0000   -4.79958
61160.0000   -5.47934
61200.0000   -5.14801
61240.0000   -5.33287
61280.0000   -5.55718
61320.0000   -4.78678
61360.0000   -4.75869
61400.0000   -5.10288
61440.0000   -4.42541
61480.0000   -4.75724
61520.0000   -4.95733
61560.0000   -5.10909
61600.0000   -5.09115
61640.0000   -5.58411
61680.0000   -5.67373
61720.0000   -5.07977
61760.0000   -5.84960
61800.0000   -4.78461
61840.0000   -3.58097
61880.0000   -4.33979
61920.0000   -5.09674
61960.0000   -5.65208
62000.0000   -6.16314
62040.0000   -5.23708
62080.0000   -4.67619
62120.0000   -4.36531
62160.0000   -5.13611
62200.0000   -5.41419
62240.0000   -5.95216
62280.0000   -5.60494
62320.0000   -5.45733
62360.0000   -4.69429
62400.0000   -5.02049
62440.0000   -4.70270
62480.0000   -5.31027
62520.0000   -4.52577
62560.0000   -4.88801
62600.0000   -4.59335
62640.0000   -4.96646
62680.0000   -4.90748
62720.0000   -6.12453
62760.0000   -5.16078
62800.0000   -4.85755
62840.0000   -4.82482
62880.0000   -4.02746
62920.0000   -4.59389
62960.0000   -5.32701
63000.0000   -4.40367
63040.0000   -4.71600
63080.0000   -4.90679
63120.0000   -5.02366
63160.0000   -5.17603
63200.0000   -5.60421
63240.0000   -5.33217
63280.0000   -5.12697
63320.0000   -4.41414
63360.0000   -4.27751
63400.0000   -4.94060
63440.0000   -4.88636
63480.0000   -4.57927
63520.0000   -4.65201
63560.0000   -5.23558
63600.0000   -4.86097
63640.0000   -5.03638
63680.0000   -5.27676
63720.0000   -4.04358
63760.0000   -4.63719
63800.0000   -4.92778
63840.0000   -4.96401
63880.0000   -5.27230
63920.0000   -5.84295
63960.0000   -5.81293
64000.0000   -5.28681
64040.0000   -5.12987
64080.0000   -5.99340
64120.0000   -5.46974
64160.0000   -4.30748
64200.0000   -4.84214
64240.0000   -4.44976
64280.0000   -4.85342
64320.0000   -4.52840
64360.0000   -3.67732
64400.0000   -4.27889
64440.0000   -4.47855
64480.0000   -4.82099
64520.0000   -5.69731
64560.0000   -5.87058
64600.0000   -6.13055
64640.0000   -6.22491
64680.0000   -4.80126
64720.0000   -6.17747
64760.0000   -6.94285
64800.0000   -7.27295
64840.0000   -6.23258
64880.0000   -5.47042
64920.0000   -5.13541
64960.0000   -6.39770
65000.0000   -5.30833
65040.0000   -4.96523
65080.0000   -6.56102
65120.0000   -6.47295
65160.0000   -6.06663
65200.0000   -6.19037
65240.0000   -6.50708
65280.0000   -6.50290
65320.0000   -6.07988
65360.0000   -5.44134
65400.0000   -4.96282
65440.0000   -5.50792
65480.0000   -4.24892
65520.0000   -5.57910
65560.0000   -5.49650
65600.0000   -5.30795
65640.0000   -5.52163
65680.0000   -5.99046
65720.0000   -6.25308
65760.0000   -4.94684
65800.0000   -5.84010
65840.0000   -5.32591
65880.0000   -5.23048
65920.0000   -5.29882
65960.0000   -5.74647
66000.0000   -5.08683
66040.0000   -5.62922
66080.0000   -5.69643
66120.0000   -5.94626
66160.0000   -4.47443
66200.0000   -4.94749
66240.0000   -5.28233
66280.0000   -4.99871
66320.0000   -5.01709
66360.0000   -4.49439
66400.0000   -5.82053
66440.0000   -5.59858
66480.0000   -6.06347
66520.0000   -5.34984
66560.0000   -5.41139
66600.0000   -6.04244
66640.0000   -6.44128
66680.0000   -6.10868
66720.0000   -6.56847
66760.0000   -5.44400
66800.0000   -5.12646
66840.0000   -5.86056
66880.0000   -5.51356
66920.0000   -5.50115
66960.0000   -6.02684
67000.0000   -4.42490
67040.0000   -5.22323
67080.0000   -5.98809
67120.0000   -5.37674
67160.0000   -5.38548
67200.0000   -4.85164
67240.0000   -6.26163
67280.0000   -5.80044
67320.0000   -5.94423
67360.0000   -5.69742
67400.0000   -4.74135
67440.0000   -6.11803
67480.0000   -5.36271
67520.0000   -6.35792
67560.0000   -6.66780
67600.0000   -6.14694
67640.0000   -6.43187
67680.0000   -5.99773
67720.0000   -6.25581
67760.0000   -6.30217
67800.0000   -6.64687
67840.0000   -5.91590
67880.0000   -6.67041
67920.0000   -5.78509
67960.0000   -6.24697
68000.0000   -6.54799
68040.0000   -5.76923
68080.0000   -5.46486
68120.0000   -5.93781
68160.0000   -5.76763
68200.0000   -5.71478
68240.0000   -6.76223
68280.0000   -6.90103
68320.0000   -6.53092
68360.0000   -5.83971
68400.0000   -6.00104
68440.0000   -6.17650
68480.0000   -6.32970
68520.0000   -6.93596
68560.0000   -6.80689
68600.0000   -6.31930
68640.0000   -5.79599
68680.0000   -6.07395
68720.0000   -5.74322
68760.0000   -6.17713
68800.0000   -4.92593
68840.0000   -4.50850
68880.0000   -4.42752
68920.0000   -5.19681
68960.0000   -4.86550
69000.0000   -5.00433
69040.0000   -4.92923
69080.0000   -5.69963
69120.0000   -5.68584
69160.0000   -4.57886
69200.0000   -5.48621
69240.0000   -5.33378
69280.0000   -5.92397
69320.0000   -6.52137
69360.0000   -5.94323
69400.0000   -5.67327
69440.0000   -5.29714
69480.0000   -5.27436
69520.0000   -5.39703
69560.0000   -5.71857
69600.0000   -6.07654
69640.0000   -6.06583
69680.0000   -5.93596
69720.0000   -6.15492
69760.0000   -6.76074
69800.0000   -6.19023
69840.0000   -6.19472
69880.0000   -5.72629
69920.0000   -4.72396
69960.0000   -4.48819
70000.0000   -4.60048
70040.0000   -3.90227
70080.0000   -5.44050
70120.0000   -5.57936
70160.0000   -4.58402
70200.0000   -5.29230
70240.0000   -5.59498
70280.0000   -4.40108
70320.0000   -5.52267
70360.0000   -6.61612
70400.0000   -5.26564
70440.0000   -4.70783
70480.0000   -5.55057
70520.0000   -5.82299
70560.0000   -5.82688
70600.0000   -5.32772
70640.0000   -4.90843
70680.0000   -6.05547
70720.0000   -5.51869
70760.0000   -4.48564
70800.0000   -4.29177
70840.0000   -4.93901
70880.0000   -4.93316
70920.0000   -5.55686
70960.0000   -5.92489
71000.0000   -4.79012
71040.0000   -5.11403
71080.0000   -4.83050
71120.0000   -4.78828
71160.0000   -5.47054
71200.0000   -5.52942
71240.0000   -6.57889
71280.0000   -5.99821
71320.0000   -5.67530
71360.0000   -5.09422
71400.0000   -5.72912
71440.0000   -5.88271
71480.0000   -6.07273
71520.0000   -5.38101
71560.0000   -5.60716
71600.0000   -6.02959
71640.0000   -5.64188
71680.0000   -4.84832
71720.0000   -5.29130
71760.0000   -5.25151
71800.0000   -4.81571
71840.0000   -4.74880
71880.0000   -5.10701
71920.0000   -4.35602
71960.0000   -4.94097
72000.0000   -4.59453
72040.0000   -5.08481
72080.0000   -5.05087
72120.0000   -5.35993
72160.0000   -5.36614
72200.0000   -5.06010
72240.0000   -4.34051
72280.0000   -5.12267
72320.0000   -4.43240
72360.0000   -4.92102
72400.0000   -4.92559
72440.0000   -4.62912
72480.0000   -5.29762
72520.0000   -5.57557
72560.0000   -4.95833
72600.0000   -5.72257
72640.0000   -5.89784
72680.0000   -6.05881
72720.0000   -5.80800
72760.0000   -5.60130
72800.0000   -5.43349
72840.0000   -6.07156
72880.0000   -6.63393
72920.0000   -7.01379
72960.0000   -6.46746
73000.0000   -6.27376
73040.0000   -6.18514
73080.0000   -5.54122
73120.0000   -6.16098
73160.0000   -5.82143
73200.0000   -5.70359
73240.0000   -6.18897
73280.0000   -5.51361
73320.0000   -5.61380
73360.0000   -5.77078
73400.0000   -5.29604
73440.0000   -5.50217
73480.0000   -5.47143
73520.0000   -5.43619
73560.0000   -6.09668
73600.0000   -6.11030
73640.0000   -5.39938
73680.0000   -4.97537
73720.0000   -4.11972
73760.0000   -5.34133
73800.0000   -5.44005
73840.0000   -5.05547
73880.0000   -5.57770
73920.0000   -5.20090
73960.0000   -5.19182
74000.0000   -5.13312
74040.0000   -4.89744
74080.0000   -4.88230
74120.0000   -5.37420
74160.0000   -5.80736
74200.0000   -5.42203
74240.0000   -5.01509
74280.0000   -4.92686
74320.0000   -5.21921
74360.0000   -4.99068
74400.0000   -5.33396
74440.0000   -4.99112
74480.0000   -5.63857
74520.0000   -5.39743
74560.0000   -5.26302
74600.0000   -5.13997
74640.0000   -5.03640
74680.0000   -5.07223
74720.0000   -5.39055
74760.0000   -5.68813
74800.0000   -5.14931
74840.0000   -5.86367
74880.0000   -6.38586
74920.0000   -6.12690
74960.0000   -5.72844
75000.0000   -4.91321
75040.0000   -5.28556
75080.0000   -5.76069
75120.0000   -5.70516
75160.0000   -5.20792
75200.0000   -5.02440
75240.0000   -5.78058
75280.0000   -4.14047
75320.0000   -3.82796
75360.0000   -5.36974
75400.0000   -5.59764
75440.0000   -4.43745
75480.0000   -5.69748
75520.0000   -4.63579
75560.0000   -5.26684
75600.0000   -4.97635
75640.0000   -5.14060
75680.0000   -4.84578
75720.0000   -5.50895
75760.0000   -4.97521
75800.0000   -5.31620
75840.0000   -5.08926
75880.0000   -5.12318
75920.0000   -5.29470
75960.0000   -6.40162
76000.0000   -5.75784
76040.0000   -5.93881
76080.0000   -5.95207
76120.0000   -5.37952
76160.0000   -6.16886
76200.0000   -6.68282
76240.0000   -6.33962
76280.0000   -5.72181
76320.0000   -5.16338
76360.0000   -5.61499
76400.0000   -5.74341
76440.0000   -5.38361
76480.0000   -5.29000
76520.0000   -5.68259
76560.0000   -5.78024
76600.0000   -5.99251
76640.0000   -5.78209
76680.0000   -6.35532
76720.0000   -6.52713
76760.0000   -6.78455
76800.0000   -5.57834
76840.0000   -5.63059
76880.0000   -6.53318
76920.0000   -5.38413
76960.0000   -5.79551
77000.0000   -5.74540
77040.0000   -6.44768
77080.0000   -5.69333
77120.0000   -5.70033
77160.0000   -5.91645
77200.0000   -5.49971
77240.0000   -5.48870
77280.0000   -6.41623
77320.0000   -5.28868
77360.0000   -5.14667
77400.0000   -5.05973
77440.0000   -5.28073
77480.0000   -5.78919
77520.0000   -5.18762
77560.0000   -5.06773
77600.0000   -5.87447
77640.0000   -5.16032
77680.0000   -6.01929
77720.0000   -6.09359
77760.0000   -6.60067
77800.0000   -5.58483
77840.0000   -5.15330
77880.0000   -5.43593
77920.0000   -5.95684
77960.0000   -5.41659
78000.0000   -5.26853
78040.0000   -5.11047
78080.0000   -4.50518
78120.0000   -4.76240
78160.0000   -5.62737
78200.0000   -5.25798
78240.0000   -4.88297
78280.0000   -5.07968
78320.0000   -4.80685
78360.0000   -4.82706
78400.0000   -5.86547
78440.0000   -6.13846
78480.0000   -5.48133
78520.0000   -5.32931
78560.0000   -5.33561
78600.0000   -4.70076
78640.0000   -5.11979
78680.0000   -6.09746
78720.0000   -6.50400
78760.0000   -6.07453
78800.0000   -5.14854
78840.0000   -5.64725
78880.0000   -6.01228
78920.0000   -5.27748
78960.0000   -6.00996
79000.0000   -5.45580
79040.0000   -5.71511
79080.0000   -4.97678
79120.0000   -5.06114
79160.0000   -4.71166
79200.0000   -4.57544
79240.0000   -5.18800
79280.0000   -5.38120
79320.0000   -6.12313
79360.0000   -5.37490
79400.0000   -6.10773
79440.0000   -5.78978
79480.0000   -5.84929
79520.0000   -4.81227
79560.0000   -4.76083
79600.0000   -4.60169
79640.0000   -5.20228
79680.0000   -5.25676
79720.0000   -4.75108
79760.0000   -5.54876
79800.0000   -4.61864
79840.0000   -5.13406
79880.0000   -4.67901
79920.0000   -3.68076
79960.0000   -5.66758
80000.0000   -4.77676
80040.0000   -4.52782
80080.0000   -5.13363
80120.0000   -6.35990
80160.0000   -5.69731
80200.0000   -5.48213
80240.0000   -5.47370
80280.0000   -5.68603
80320.0000   -4.69422
80360.0000   -5.51886
80400.0000   -4.94658
80440.0000   -5.41218
80480.0000   -5.46372
80520.0000   -6.59745
80560.0000   -5.86252
80600.0000   -6.48336
80640.0000   -7.03506
80680.0000   -6.20133
80720.0000   -5.75330
80760.0000   -6.52564
80800.0000   -5.89270
80840.0000   -6.53604
80880.0000   -6.47544
80920.0000   -5.07174
80960.0000   -6.27601
81000.0000   -5.21383
81040.0000   -5.13890
81080.0000   -5.76812
81120.0000   -5.39344
81160.0000   -5.91846
81200.0000   -5.73958
81240.0000   -5.93973
81280.0000   -5.24301
81320.0000   -5.65011
81360.0000   -6.15382
81400.0000   -6.09667
81440.0000   -6.20972
81480.0000   -6.17831
81520.0000   -6.00485
81560.0000   -5.17047
81600.0000   -5.84690
81640.0000   -5.98189
81680.0000   -6.05374
81720.0000   -6.35250
81760.0000   -5.58284
81800.0000   -5.99208
81840.0000   -5.82352
81880.0000   -6.01770
81920.0000   -5.63166
81960.0000   -6.17802
82000.0000   -6.36652
82040.0000   -6.30611
82080.0000   -5.88311
82120.0000   -6.00702
82160.0000   -6.08395
82200.0000   -6.74976
82240.0000   -6.08879
82280.0000   -5.71312
82320.0000   -5.99962
82360.0000   -5.71401
82400.0000   -6.39423
82440.0000   -5.82471
82480.0000   -6.06106
82520.0000   -5.88024
82560.0000   -5.98576
82600.0000   -5.70992
82640.0000   -5.69415
82680.0000   -4.48703
82720.0000   -5.61174
82760.0000   -6.40633
82800.0000   -6.00357
82840.0000   -6.07657
82880.0000   -5.73590
82920.0000   -5.81880
82960.0000   -5.64947
83000.0000   -5.45902
83040.0000   -5.78324
83080.0000   -4.92209
83120.0000   -4.98540
83160.0000   -5.99519
83200.0000   -5.95105
83240.0000   -6.83896
83280.0000   -7.81056
83320.0000   -6.80059
83360.0000   -6.84349
83400.0000   -6.17027
83440.0000   -6.45054
83480.0000   -5.89928
83520.0000   -6.87221
83560.0000   -5.79494
83600.0000   -6.48086
83640.0000   -6.02144
83680.0000   -6.09903
83720.0000   -6.20004
83760.0000   -5.83841
83800.0000   -6.10852
83840.0000   -6.04550
83880.0000   -6.77573
83920.0000   -6.16975
83960.0000   -5.79377
84000.0000   -5.30393
84040.0000   -5.49884
84080.0000   -5.26787
84120.0000   -5.40261
84160.0000   -5.34186
84200.0000   -6.50605
84240.0000   -6.32267
84280.0000   -6.31171
84320.0000   -5.40640
84360.0000   -4.02574
84400.0000   -6.21820
84440.0000   -5.80478
84480.0000   -5.16199
84520.0000   -6.23084
84560.0000   -5.88323
84600.0000   -5.88869
84640.0000   -5.37571
84680.0000   -4.22256
84720.0000   -5.35027
84760.0000   -4.78679
84800.0000   -4.76424
84840.0000   -5.39779
84880.0000   -4.68122
84920.0000   -4.16269
84960.0000   -5.65891
85000.0000   -5.52061
85040.0000   -5.24396
85080.0000   -5.98843
85120.0000   -5.00703
85160.0000   -5.88078
85200.0000   -5.91130
85240.0000   -6.24409
85280.0000   -6.30781
85320.0000   -6.01773
85360.0000   -5.56276
85400.0000   -5.02450
85440.0000   -5.06561
85480.0000   -5.14043
85520.0000   -5.65523
85560.0000   -5.43020
85600.0000   -5.19471
85640.0000   -5.88875
85680.0000   -5.81963
85720.0000   -5.75221
85760.0000   -5.74850
85800.0000   -5.72773
85840.0000   -6.04762
85880.0000   -5.23628
85920.0000   -6.07640
85960.0000   -5.84258
86000.0000   -5.72072
86040.0000   -5.78122
86080.0000   -5.15899
86120.0000   -5.55130
86160.0000   -5.22001
86200.0000   -5.48522
86240.0000   -4.80343
86280.0000   -4.80832
86320.0000   -4.61815
86360.0000   -5.18840
86400.0000   -4.11274
86440.0000   -5.38252
86480.0000   -4.58651
86520.0000   -4.53797
86560.0000   -5.44433
86600.0000   -4.38989
86640.0000   -3.96610
86680.0000   -4.77669
86720.0000   -4.73271
86760.0000   -4.91162
86800.0000   -4.38321
86840.0000   -5.43759
86880.0000   -5.73375
86920.0000   -4.65510
86960.0000   -5.46466
87000.0000   -5.03934
87040.0000   -5.09598
87080.0000   -5.41362
87120.0000   -5.95612
87160.0000   -5.70661
87200.0000   -4.88137
87240.0000   -5.30353
87280.0000   -4.53976
87320.0000   -5.28186
87360.0000   -5.97173
87400.0000   -4.53288
87440.0000   -5.09393
87480.0000   -5.55751
87520.0000   -4.68513
87560.0000   -4.90390
87600.0000   -5.78051
87640.0000   -5.57707
87680.0000   -4.77512
87720.0000   -5.07745
87760.0000   -5.73906
87800.0000   -5.58453
87840.0000   -5.94695
87880.0000   -4.98940
87920.0000   -5.50932
87960.0000   -4.10985
88000.0000   -5.12526
88040.0000   -5.05532
88080.0000   -5.14732
88120.0000   -5.52477
88160.0000   -5.10579
88200.0000   -5.11578
88240.0000   -5.01450
88280.0000   -4.82968
88320.0000   -4.69083
88360.0000   -4.39997
88400.0000   -5.33522
88440.0000   -5.51441
88480.0000   -4.99901
88520.0000   -5.70159
88560.0000   -4.03710
88600.0000   -5.10762
88640.0000   -6.01942
88680.0000   -4.87337
88720.0000   -4.71421
88760.0000   -6.29577
88800.0000   -6.10793
88840.0000   -5.51300
88880.0000   -5.29814
88920.0000   -6.10001
88960.0000   -4.94288
89000.0000   -5.88955
89040.0000   -5.50480
89080.0000   -4.80357
89120.0000   -5.34599
89160.0000   -6.01843
89200.0000   -5.52824
89240.0000   -5.67573
89280.0000   -5.44931
89320.0000   -6.11877
89360.0000   -5.57653
89400.0000   -6.35448
89440.0000   -5.95792
89480.0000   -6.16236
89520.0000   -6.68293
89560.0000   -6.62319
89600.0000   -5.44940
89640.0000   -5.38296
89680.0000   -5.66145
89720.0000   -6.27743
89760.0000   -5.62448
89800.0000   -5.58560
89840.0000   -4.85850
89880.0000   -4.79306
89920.0000   -5.43699
89960.0000   -5.73674
90000.0000   -5.12532
90040.0000   -5.90646
90080.0000   -6.14616
90120.0000   -5.78257
90160.0000   -6.50222
90200.0000   -6.12291
90240.0000   -5.09115
90280.0000   -4.84412
90320.0000   -6.05151
90360.0000   -6.43207
90400.0000   -5.18412
90440.0000   -5.96663
90480.0000   -5.78558
90520.0000   -5.60204
90560.0000   -5.92746
90600.0000   -6.08688
90640.0000   -5.64214
90680.0000   -5.55421
90720.0000   -6.78878
90760.0000   -6.16205
90800.0000   -5.12090
90840.0000   -5.83109
90880.0000   -5.24042
90920.0000   -4.87959
90960.0000   -5.12738
91000.0000   -5.78481
91040.0000   -5.57885
91080.0000   -4.86439
91120.0000   -5.72450
91160.0000   -5.86947
91200.0000   -6.00010
91240.0000   -5.43168
91280.0000   -5.92905
91320.0000   -5.55267
91360.0000   -4.59344
91400.0000   -4.37957
91440.0000   -5.35174
91480.0000   -5.65105
91520.0000   -4.70473
91560.0000   -5.55556
91600.0000   -4.88320
91640.0000   -5.88989
91680.0000   -5.28040
91720.0000   -4.97258
91760.0000   -5.85770
91800.0000   -6.52753
91840.0000   -5.51518
91880.0000   -6.19685
91920.0000   -5.83043
91960.0000   -5.41774
92000.0000   -5.89532
92040.0000   -5.60901
92080.0000   -4.61601
92120.0000   -5.53050
92160.0000   -5.26554
92200.0000   -5.38094
92240.0000   -5.01363
92280.0000   -4.81700
92320.0000   -5.17546
92360.0000   -4.65187
92400.0000   -4.43376
92440.0000   -5.75842
92480.0000   -6.02212
92520.0000   -6.06518
92560.0000   -5.96710
92600.0000   -5.03834
92640.0000   -5.88701
92680.0000   -6.04312
92720.0000   -5.74697
92760.0000   -5.64653
92800.0000   -3.97818
92840.0000   -5.66018
92880.0000   -5.71953
92920.0000   -4.69686
92960.0000   -5.30668
93000.0000   -4.27756
93040.0000   -5.16347
93080.0000   -5.69925
93120.0000   -5.50830
93160.0000   -5.73982
93200.0000   -5.72961
93240.0000   -5.27684
93280.0000   -5.08073
93320.0000   -4.74235
93360.0000   -5.34843
93400.0000   -4.95853
93440.0000   -5.20407
93480.0000   -5.85438
93520.0000   -5.91944
93560.0000   -4.18972
93600.0000   -5.02454
93640.0000   -5.98201
93680.0000   -5.08456
93720.0000   -4.62247
93760.0000   -5.26829
93800.0000   -4.66222
93840.0000   -4.90869
93880.0000   -5.30943
93920.0000   -5.59324
93960.0000   -4.67953
94000.0000   -5.23775
94040.0000   -5.58107
94080.0000   -5.50128
94120.0000   -6.04715
94160.0000   -5.54639
94200.0000   -5.80419
94240.0000   -5.00049
94280.0000   -5.24994
94320.0000   -6.50919
94360.0000   -5.51888
94400.0000   -5.87985
94440.0000   -5.64868
94480.0000   -5.44187
94520.0000   -4.78245
94560.0000   -5.93202
94600.0000   -4.97059
94640.0000   -5.56948
94680.0000   -5.31340
94720.0000   -5.73255
94760.0000   -6.26049
94800.0000   -5.09947
94840.0000   -5.76482
94880.0000   -6.32997
94920.0000   -5.82527
94960.0000   -5.83566
95000.0000   -5.39427
95040.0000   -5.11532
95080.0000   -5.55962
95120.0000   -5.44498
95160.0000   -6.49317
95200.0000   -6.26287
95240.0000   -6.37022
95280.0000   -6.71619
95320.0000   -5.99706
95360.0000   -5.43803
95400.0000   -5.87905
95440.0000   -5.66705
95480.0000   -5.16585
95520.0000   -5.70545
95560.0000   -6.10011
95600.0000   -5.04448
95640.0000   -5.71298
95680.0000   -5.13908
95720.0000   -4.92098
95760.0000   -4.94736
95800.0000   -5.64630
95840.0000   -5.72794
95880.0000   -5.10314
95920.0000   -5.59349
95960.0000   -4.82308
96000.0000   -5.41402
96040.0000   -5.10253
96080.0000   -4.86324
96120.0000   -5.87672
96160.0000   -4.76631
96200.0000   -6.25787
96240.0000   -5.29459
96280.0000   -5.16441
96320.0000   -5.37177
96360.0000   -4.53593
96400.0000   -5.35227
96440.0000   -4.96772
96480.0000   -5.36303
96520.0000   -4.93266
96560.0000   -6.06595
96600.0000   -5.52444
96640.0000   -5.23988
96680.0000   -5.82850
96720.0000   -5.72929
96760.0000   -5.54104
96800.0000   -5.84324
96840.0000   -5.69298
96880.0000   -5.83004
96920.0000   -5.08559
96960.0000   -5.90698
97000.0000   -6.01050
97040.0000   -5.81277
97080.0000   -5.32206
97120.0000   -5.70432
97160.0000   -5.03396
97200.0000   -5.44759
97240.0000   -6.49493
97280.0000   -6.26869
97320.0000   -6.39817
97360.0000   -6.30102
97400.0000   -6.46994
97440.0000   -6.63799
97480.0000   -6.18095
97520.0000   -6.08099
97560.0000   -6.33044
97600.0000   -5.95516
97640.0000   -6.36469
97680.0000   -6.40852
97720.0000   -6.52468
97760.0000   -6.52516
97800.0000   -6.82540
97840.0000   -6.03173
97880.0000   -6.31963
97920.0000   -6.81943
97960.0000   -5.59228
98000.0000   -5.38328
98040.0000   -6.08052
98080.0000   -6.01110
98120.0000   -6.00419
98160.0000   -6.91153
98200.0000   -6.63755
98240.0000   -6.69772
98280.0000   -6.04059
98320.0000   -6.51405
98360.0000   -6.14344
98400.0000   -6.26996
98440.0000   -6.36895
98480.0000   -6.59078
98520.0000   -5.52838
98560.0000   -6.75164
98600.0000   -6.48264
98640.0000   -5.83256
98680.0000   -5.83980
98720.0000   -5.94290
98760.0000   -6.08761
98800.0000   -6.20004
98840.0000   -6.20510
98880.0000   -6.44611
98920.0000   -5.92428
98960.0000   -5.66677
99000.0000   -5.32006
99040.0000   -6.11606
99080.0000   -5.40660
99120.0000   -4.91811
99160.0000   -5.94094
99200.0000   -5.96710
99240.0000   -6.62278
99280.0000   -6.09454
99320.0000   -5.25749
99360.0000   -6.35611
99400.0000   -5.54613
99440.0000   -5.16905
99480.0000   -6.35430
99520.0000   -6.00856
99560.0000   -5.89741
99600.0000   -5.89262
99640.0000   -6.05883
99680.0000   -5.81961
99720.0000   -6.08715
99760.0000   -5.43964
99800.0000   -6.00699
99840.0000   -5.94943
99880.0000   -4.84935
99920.0000   -4.50177
99960.0000   -4.75374
100000.0000   -5.84343
100040.0000   -6.65487
100080.0000   -5.71855
100120.0000   -6.79842
100160.0000   -5.81853
100200.0000   -6.72682
100240.0000   -6.23027
100280.0000   -6.34980
100320.0000   -5.64047
100360.0000   -5.28866
100400.0000   -5.35232
100440.0000   -5.71352
100480.0000   -5.84794
100520.0000   -5.01097
100560.0000   -5.50252
100600.0000   -4.71483
100640.0000   -5.58540
100680.0000   -5.72655
100720.0000   -5.70978
100760.0000   -5.32619
100800.0000   -5.96268
100840.0000   -5.94452
100880.0000   -6.19958
100920.0000   -6.36292
100960.0000   -6.11835
101000.0000   -5.88761
101040.0000   -6.13145
101080.0000   -5.79178
101120.0000   -6.13083
101160.0000   -5.98265
101200.0000   -6.75357
101240.0000   -5.63384
101280.0000   -5.64186
101320.0000   -6.02755
101360.0000   -5.70034
101400.0000   -5.33931
101440.0000   -5.43529
101480.0000   -6.30490
101520.0000   -6.42659
101560.0000   -6.50141
101600.0000   -5.30445
101640.0000   -5.97628
101680.0000   -5.17631
101720.0000   -6.58679
101760.0000   -5.51691
101800.0000   -6.14026
101840.0000   -5.97298
101880.0000   -4.63978
101920.0000   -4.79807
101960.0000   -5.37883
102000.0000   -5.31066
102040.0000   -5.38254
102080.0000   -5.89011
102120.0000   -5.00205
102160.0000   -5.94090
102200.0000   -5.31200
102240.0000   -4.09590
102280.0000   -5.31309
102320.0000   -5.75680
102360.0000   -5.05314
102400.0000   -5.20893
102440.0000   -4.97710
102480.0000   -5.41371
102520.0000   -5.11223
102560.0000   -5.41310
102600.0000   -5.26083
102640.0000   -5.21395
102680.0000   -5.69236
102720.0000   -5.04733
102760.0000   -5.26466
102800.0000   -5.75676
102840.0000   -5.44211
102880.0000   -6.44432
102920.0000   -5.41111
102960.0000   -5.14077
103000.0000   -5.26474
103040.0000   -5.67052
103080.0000   -6.13307
103120.0000   -5.61058
103160.0000   -6.00925
103200.0000   -5.06775
103240.0000   -5.26683
103280.0000   -5.09249
103320.0000   -5.67948
103360.0000   -5.54360
103400.0000   -6.37592
103440.0000   -5.63976
103480.0000   -5.51069
103520.0000   -5.08736
103560.0000   -6.29442
103600.0000   -5.03434
103640.0000   -5.27383
103680.0000   -5.24796
103720.0000   -4.76632
103760.0000   -4.63327
103800.0000   -5.11498
103840.0000   -5.96354
103880.0000   -5.83407
103920.0000   -5.19714
103960.0000   -5.01473
104000.0000   -5.94962
104040.0000   -6.36682
104080.0000   -5.79843
104120.0000   -5.56130
104160.0000   -4.53533
104200.0000   -5.00576
104240.0000   -5.33043
104280.0000   -5.01953
104320.0000   -5.75188
104360.0000   -5.48462
104400.0000   -5.93376
104440.0000   -5.37856
104480.0000   -5.47741
104520.0000   -5.56575
104560.0000   -6.13761
104600.0000   -5.75224
104640.0000   -5.60439
104680.0000   -5.66303
104720.0000   -5.73206
104760.0000   -5.97757
104800.0000   -4.76591
104840.0000   -5.08663
104880.0000   -5.28592
104920.0000   -5.36170
104960.0000   -5.15104
105000.0000   -5.27352
105040.0000   -5.16772
105080.0000   -4.25712
105120.0000   -4.93678
105160.0000   -4.95472
105200.0000   -4.59476
105240.0000   -4.29142
105280.0000   -5.85589
105320.0000   -5.95206
105360.0000   -5.89516
105400.0000   -5.34286
105440.0000   -5.95126
105480.0000   -5.64315
105520.0000   -5.13191
105560.0000   -5.37414
105600.0000   -5.68039
105640.0000   -4.70372
105680.0000   -5.64714
105720.0000   -5.87820
105760.0000   -5.11220
105800.0000   -6.57749
105840.0000   -5.30200
105880.0000   -5.41013
105920.0000   -6.43207
105960.0000   -4.79183
106000.0000   -5.73347
106040.0000   -5.22526
106080.0000   -5.63033
106120.0000   -5.72497
106160.0000   -5.09465
106200.0000   -5.35492
106240.0000   -5.46002
106280.0000   -5.69538
106320.0000   -5.11362
106360.0000   -3.90247
106400.0000   -4.59278
106440.0000   -4.77046
106480.0000   -5.28619
106520.0000   -5.68658
106560.0000   -6.29173
106600.0000   -5.00814
106640.0000   -5.95826
106680.0000   -5.00872
106720.0000   -5.18772
106760.0000   -3.90793
106800.0000   -5.39857
106840.0000   -6.23566
106880.0000   -5.28599
106920.0000   -6.16505
106960.0000   -5.91284
107000.0000   -6.00991
107040.0000   -5.61261
107080.0000   -5.50596
107120.0000   -5.04530
107160.0000   -6.27089
107200.0000   -5.25558
107240.0000   -5.70601
107280.0000   -6.40087
107320.0000   -4.87335
107360.0000   -5.34807
107400.0000   -4.84937
107440.0000   -4.61028
107480.0000   -4.76042
107520.0000   -5.54728
107560.0000   -6.40723
107600.0000   -5.49816
107640.0000   -5.31009
107680.0000   -5.94767
107720.0000   -5.78921
107760.0000   -5.59713
107800.0000   -6.48989
107840.0000   -6.96315
107880.0000   -6.00389
107920.0000   -6.94138
107960.0000   -6.80754
108000.0000   -6.12916
108040.0000   -5.98379
108080.0000   -5.47584
108120.0000   -5.33007
108160.0000   -6.35395
108200.0000   -6.23976
108240.0000   -6.42505
108280.0000   -5.73070
108320.0000   -6.09945
108360.0000   -6.14489
108400.0000   -5.82759
108440.0000   -5.90628
108480.0000   -5.98906
108520.0000   -6.24445
108560.0000   -5.34785
108600.0000   -5.29161
108640.0000   -4.84777
108680.0000   -5.05665
108720.0000   -5.44023
108760.0000   -6.70614
108800.0000   -5.74864
108840.0000   -5.81694
108880.0000   -5.64221
108920.0000   -6.50800
108960.0000   -5.66434
109000.0000   -5.98986
109040.0000   -5.45512
109080.0000   -5.04093
109120.0000   -6.18764
109160.0000   -5.56485
109200.0000   -5.31070
109240.0000   -5.70214
109280.0000   -6.83420
109320.0000   -6.72319
109360.0000   -5.89114
109400.0000   -6.31592
109440.0000   -6.08971
109480.0000   -6.26899
109520.0000   -5.44582
109560.0000   -6.67210
109600.0000   -6.68734
109640.0000   -6.81950
109680.0000   -6.05193
109720.0000   -5.75893
109760.0000   -6.55478
109800.0000   -6.22245
109840.0000   -5.34332
109880.0000   -6.27613
109920.0000   -6.88460
109960.0000   -6.05716
110000.0000   -6.56954
110040.0000   -6.04322
110080.0000   -6.05830
110120.0000   -6.74038
110160.0000   -6.27108
110200.0000   -6.68890
110240.0000   -6.50708
110280.0000   -6.76500
110320.0000   -6.63824
110360.0000   -5.61834
110400.0000   -6.23818
110440.0000   -5.39794
110480.0000   -4.36720
110520.0000   -4.96340
110560.0000   -4.47743
110600.0000   -5.57494
110640.0000   -6.20229
110680.0000   -6.40335
110720.0000   -6.59367
110760.0000   -6.10140
110800.0000   -5.17627
110840.0000   -5.35799
110880.0000   -5.74782
110920.0000   -5.10483
110960.0000   -5.41853
111000.0000   -4.89709
111040.0000   -4.80424
111080.0000   -5.89757
111120.0000   -6.20697
111160.0000   -5.66054
111200.0000   -4.32335
111240.0000   -5.04167
111280.0000   -5.15698
111320.0000   -6.25780
111360.0000   -5.90695
111400.0000   -5.99070
111440.0000   -6.16613
111480.0000   -6.64345
111520.0000   -6.43897
111560.0000   -5.82709
111600.0000   -5.87149
111640.0000   -5.92993
111680.0000   -6.01972
111720.0000   -5.31790
111760.0000   -5.29358
111800.0000   -5.82853
111840.0000   -4.84303
111880.0000   -4.66515
111920.0000   -4.88854
111960.0000   -5.80206
112000.0000   -5.12403
112040.0000   -6.04815
112080.0000   -5.71514
112120.0000   -6.38442
112160.0000   -6.82443
112200.0000   -6.13667
112240.0000   -6.93466
112280.0000   -6.61955
112320.0000   -6.28017
112360.0000   -5.18852
112400.0000   -5.78088
112440.0000   -5.63580
112480.0000   -5.72282
112520.0000   -5.54073
112560.0000   -4.90254
112600.0000   -5.59486
112640.0000   -5.38320
112680.0000   -5.71570
112720.0000   -6.47608
112760.0000   -5.20131
112800.0000   -6.13411
112840.0000   -5.32444
112880.0000   -5.71033
112920.0000   -5.33975
112960.0000   -5.95755
113000.0000   -5.67357
113040.0000   -4.52565
113080.0000   -5.48419
113120.0000   -5.00931
113160.0000   -5.96419
113200.0000   -5.64604
113240.0000   -6.34170
113280.0000   -5.69207
113320.0000   -5.72554
113360.0000   -5.27751
113400.0000   -5.09662
113440.0000   -5.51131
113480.0000   -5.64946
113520.0000   -5.75873
113560.0000   -5.82567
113600.0000   -6.26534
113640.0000   -5.71438
113680.0000   -6.52127
113720.0000   -6.32870
113760.0000   -5.72961
113800.0000   -6.06265
113840.0000   -6.45988
113880.0000   -7.18011
113920.0000   -6.34014
113960.0000   -6.25811
114000.0000   -6.05781
114040.0000   -6.60974
114080.0000   -5.44273
114120.0000   -5.16108
114160.0000   -5.37872
114200.0000   -5.66337
114240.0000   -5.98228
114280.0000   -6.37772
114320.0000   -5.59541
114360.0000   -5.96657
114400.0000   -6.98696
114440.0000   -6.19632
114480.0000   -6.47856
114520.0000   -6.08362
114560.0000   -6.33872
114600.0000   -5.19582
114640.0000   -6.16901
114680.0000   -5.90894
114720.0000   -5.72645
114760.0000   -6.41433
114800.0000   -6.59780
114840.0000   -6.00057
114880.0000   -6.66627
114920.0000   -5.97910
114960.0000   -6.00581
115000.0000   -6.83748
115040.0000   -6.61777
115080.0000   -6.48376
115120.0000   -6.08138
115160.0000   -6.98937
115200.0000   -6.28643
115240.0000   -5.92799
115280.0000   -6.44215
115320.0000   -5.93235
115360.0000   -5.17628
115400.0000   -5.99676
115440.0000   -5.34103
115480.0000   -5.00168
115520.0000   -5.42333
115560.0000   -4.80930
115600.0000   -5.48233
115640.0000   -6.27493
115680.0000   -5.98809
115720.0000   -6.02295
115760.0000   -5.31886
115800.0000   -5.82046
115840.0000   -4.90590
115880.0000   -5.91898
115920.0000   -5.46005
115960.0000   -5.80242
116000.0000   -6.30152
116040.0000   -5.34359
116080.0000   -5.61813
116120.0000   -5.33632
116160.0000   -4.67821
116200.0000   -5.86379
116240.0000   -6.19616
116280.0000   -5.39100
116320.0000   -4.91942
116360.0000   -5.82071
116400.0000   -5.33548
116440.0000   -5.84366
116480.0000   -6.10437
116520.0000   -4.69004
116560.0000   -5.25248
116600.0000   -5.47890
116640.0000   -5.02054
116680.0000   -5.56393
116720.0000   -6.05541
116760.0000   -6.08771
116800.0000   -5.57979
116840.0000   -5.96003
116880.0000   -5.68687
116920.0000   -6.10595
116960.0000   -6.24451
117000.0000   -6.21085
117040.0000   -5.78681
117080.0000   -6.16306
117120.0000   -5.23496
117160.0000   -5.16193
117200.0000   -5.50403
117240.0000   -5.48021
117280.0000   -5.07373
117320.0000   -5.20852
117360.0000   -5.53010
117400.0000   -5.25651
117440.0000   -5.06566
117480.0000   -5.22459
117520.0000   -5.12010
117560.0000   -5.19456
117600.0000   -6.02726
117640.0000   -5.46055
117680.0000   -5.85783
117720.0000   -6.29093
117760.0000   -5.68542
117800.0000   -5.28923
117840.0000   -6.01483
117880.0000   -5.63054
117920.0000   -5.70488
117960.0000   -5.13088
118000.0000   -6.06776
118040.0000   -5.78484
118080.0000   -6.11928
118120.0000   -5.58663
118160.0000   -5.29033
118200.0000   -4.75943
118240.0000   -5.67950
118280.0000   -5.61632
118320.0000   -5.48986
118360.0000   -5.83503
118400.0000   -5.66255
118440.0000   -5.98333
118480.0000   -5.57993
118520.0000   -5.37705
118560.0000   -5.76150
118600.0000   -5.09073
118640.0000   -5.59457
118680.0000   -6.05122
118720.0000   -5.50737
118760.0000   -5.41424
118800.0000   -5.43139
118840.0000   -5.75914
118880.0000   -5.79398
118920.0000   -5.98609
118960.0000   -6.11399
119000.0000   -7.11038
119040.0000   -6.22020
119080.0000   -4.87980
119120.0000   -6.21156
119160.0000   -5.68736
119200.0000   -5.14905
119240.0000   -4.06135
119280.0000   -5.01449
119320.0000   -5.38684
119360.0000   -5.99009
119400.0000   -5.35491
119440.0000   -6.13686
119480.0000   -6.53899
119520.0000   -5.52394
119560.0000   -6.14924
119600.0000   -6.02508
119640.0000   -5.79416
119680.0000   -5.56093
119720.0000   -6.54678
119760.0000   -6.38912
119800.0000   -5.53056
119840.0000   -6.07950
119880.0000   -5.69488
119920.0000   -5.55908
119960.0000   -6.02847
120000.0000   -5.34377
120040.0000   -5.36079
120080.0000   -4.77372
120120.0000   -4.93620
120160.0000   -5.60989
120200.0000   -5.52684
120240.0000   -5.97628
120280.0000   -5.03402
120320.0000   -5.32102
120360.0000   -5.88068
120400.0000   -6.96556
120440.0000   -6.48756
120480.0000   -4.72762
120520.0000   -4.74564
120560.0000   -5.44399
120600.0000   -5.94217
120640.0000   -5.63381
120680.0000   -5.76792
120720.0000   -5.26002
120760.0000   -5.85465
120800.0000   -6.24098
120840.0000   -5.25466
120880.0000   -5.39002
120920.0000   -5.45694
120960.0000   -4.87141
121000.0000   -4.96277
121040.0000   -5.51633
121080.0000   -5.21552
121120.0000   -4.84376
121160.0000   -5.61792
121200.0000   -5.53470
121240.0000   -5.64918
121280.0000   -5.43478
121320.0000   -5.77146
121360.0000   -5.78442
121400.0000   -6.40390
121440.0000   -6.36280
121480.0000   -5.37656
121520.0000   -5.83864
121560.0000   -6.47810
121600.0000   -6.65586
121640.0000   -6.25602
121680.0000   -6.25038
121720.0000   -4.98257
121760.0000   -5.07822
121800.0000   -6.08054
121840.0000   -6.16936
121880.0000   -5.64218
121920.0000   -5.92868
121960.0000   -5.79901
122000.0000   -4.87256
122040.0000   -6.19083
122080.0000   -6.00169
122120.0000   -5.98958
122160.0000   -6.19067
122200.0000   -5.58164
122240.0000   -4.98475
122280.0000   -5.88294
122320.0000   -6.57398
122360.0000   -5.44106
122400.0000   -5.39268
122440.0000   -6.22899
122480.0000   -5.42132
122520.0000   -5.31644
122560.0000   -4.78830
122600.0000   -4.88041
122640.0000   -6.69404
122680.0000   -5.57061
122720.0000   -5.78076
122760.0000   -5.70178
122800.0000   -5.84341
122840.0000   -5.77184
122880.0000   -5.35353
122920.0000   -5.65199
122960.0000   -6.04800
123000.0000   -5.92481
123040.0000   -5.89891
123080.0000   -6.01759
123120.0000   -5.81428
123160.0000   -5.50989
123200.0000   -5.21403
123240.0000   -5.41855
123280.0000   -6.42887
123320.0000   -5.74031
123360.0000   -6.67213
123400.0000   -5.53405
123440.0000   -6.33157
123480.0000   -5.91827
123520.0000   -6.40493
123560.0000   -5.80568
123600.0000   -6.75833
123640.0000   -5.98242
123680.0000   -6.15568
123720.0000   -5.52721
123760.0000   -5.68618
123800.0000   -5.60496
123840.0000   -5.90104
123880.0000   -6.36859
123920.0000   -5.45503
123960.0000   -5.47530
124000.0000   -5.68610
124040.0000   -4.58304
124080.0000   -5.31579
124120.0000   -5.82879
124160.0000   -5.43276
124200.0000   -6.27339
124240.0000   -6.21066
124280.0000   -5.83013
124320.0000   -5.57883
124360.0000   -6.44902
124400.0000   -5.85164
124440.0000   -6.06527
124480.0000   -6.30710
124520.0000   -6.40331
124560.0000   -5.48141
124600.0000   -6.36109
124640.0000   -5.44541
124680.0000   -5.75639
124720.0000   -5.43471
124760.0000   -6.41181
124800.0000   -5.21458
124840.0000   -4.37938
124880.0000   -4.92044
124920.0000   -5.00550
124960.0000   -5.31215
125000.0000   -5.52240
125040.0000   -4.31956
125080.0000   -4.38177
125120.0000   -4.83797
125160.0000   -4.62385
125200.0000   -3.90743
125240.0000   -4.04514
125280.0000   -5.29373
125320.0000   -5.74528
125360.0000   -5.21535
125400.0000   -4.66433
125440.0000   -4.87883
125480.0000   -5.08764
125520.0000   -5.44727
125560.0000   -6.15537
125600.0000   -5.44527
125640.0000   -5.63258
125680.0000   -4.91216
125720.0000   -5.36849
125760.0000   -5.00666
125800.0000   -5.88866
125840.0000   -5.15157
125880.0000   -5.77031
125920.0000   -5.74688
125960.0000   -6.14535
126000.0000   -5.24171
126040.0000   -5.81208
126080.0000   -4.72430
126120.0000   -5.57686
126160.0000   -5.82859
126200.0000   -4.90247
126240.0000   -5.25843
126280.0000   -5.59415
126320.0000   -5.54965
126360.0000   -5.69148
126400.0000   -5.55650
126440.0000   -6.00409
126480.0000   -4.78843
126520.0000   -5.82326
126560.0000   -6.49141
126600.0000   -5.17409
126640.0000   -5.76199
126680.0000   -6.29648
126720.0000   -5.10832
126760.0000   -5.24898
126800.0000   -4.13588
126840.0000   -4.56879
126880.0000   -5.53007
126920.0000   -5.12793
126960.0000   -5.60777
127000.0000   -5.31827
127040.0000   -5.12352
127080.0000   -6.50290
127120.0000   -6.37823
127160.0000   -5.65721
127200.0000   -6.94612
127240.0000   -5.25304
127280.0000   -6.44204
127320.0000   -5.37966
127360.0000   -5.63067
127400.0000   -6.21987
127440.0000   -5.57802
127480.0000   -6.29406
127520.0000   -5.78687
127560.0000   -5.58722
127600.0000   -5.52288
127640.0000   -5.30215
127680.0000   -6.47088
127720.0000   -5.94133
127760.0000   -5.95616
127800.0000   -6.65540
127840.0000   -5.75360
127880.0000   -5.31839
127920.0000   -5.68125
127960.0000   -4.82097
128000.0000   -5.00204
128040.0000   -5.40568
128080.0000   -4.83632
128120.0000   -5.89097
128160.0000   -6.27679
128200.0000   -5.57937
128240.0000   -5.55984
128280.0000   -5.50031
128320.0000   -4.69027
128360.0000   -5.97392
128400.0000   -5.13678
128440.0000   -5.53239
128480.0000   -5.33693
128520.0000   -5.55466
128560.0000   -6.37755
128600.0000   -5.23874
128640.0000   -4.95321
128680.0000   -5.14894
128720.0000   -6.08466
128760.0000   -5.50157
128800.0000   -5.12287
128840.0000   -5.12866
128880.0000   -5.87386
128920.0000   -4.44034
128960.0000   -5.68633
129000.0000   -5.26558
129040.0000   -5.68659
129080.0000   -5.29294
129120.0000   -5.17235
129160.0000   -6.11888
129200.0000   -5.89055
129240.0000   -5.73754
129280.0000   -5.49170
129320.0000   -5.99274
129360.0000   -4.37386
129400.0000   -5.19600
129440.0000   -5.46995
129480.0000   -6.19391
129520.0000   -6.72831
129560.0000   -6.55409
129600.0000   -5.29363
129640.0000   -4.94425
129680.0000   -5.70820
129720.0000   -5.74922
129760.0000   -5.31756
129800.0000   -5.72704
129840.0000   -5.20612
129880.0000   -4.50908
129920.0000   -4.63678
129960.0000   -4.62189
130000.0000   -4.98711
130040.0000   -4.58985
130080.0000   -4.48673
130120.0000   -5.41986
130160.0000   -5.96027
130200.0000   -5.68403
130240.0000   -5.84805
130280.0000   -4.69751
130320.0000   -5.79248
130360.0000   -5.43115
130400.0000   -5.88894
130440.0000   -4.95901
130480.0000   -6.04727
130520.0000   -6.04869
130560.0000   -5.36791
130600.0000   -5.78961
130640.0000   -4.78463
130680.0000   -4.60988
130720.0000   -4.98190
130760.0000   -5.24996
130800.0000   -5.23525
130840.0000   -5.11545
130880.0000   -5.81077
130920.0000   -6.20244
130960.0000   -5.64985
131000.0000   -6.43361
131040.0000   -6.36431
131080.0000   -6.61837
131120.0000   -5.94701
131160.0000   -6.48107
131200.0000   -5.40173
131240.0000   -5.41473
131280.0000   -5.25980
131320.0000   -5.52703
131360.0000   -6.27174
131400.0000   -5.72387
131440.0000   -5.56699
131480.0000   -5.36266
131520.0000   -5.07170
131560.0000   -4.67356
131600.0000   -5.47396
131640.0000   -4.98193
131680.0000   -5.12393
131720.0000   -5.62545
131760.0000   -6.03571
131800.0000   -6.10404
131840.0000   -5.11968
131880.0000   -5.56942
131920.0000   -5.26620
131960.0000   -6.29553
132000.0000   -6.44572
132040.0000   -5.44868
132080.0000   -5.54001
132120.0000   -5.56349
132160.0000   -6.96673
132200.0000   -6.23875
132240.0000   -5.67958
132280.0000   -6.73131
132320.0000   -5.54867
132360.0000   -4.52317
132400.0000   -5.57853
132440.0000   -6.63441
132480.0000   -5.96240
132520.0000   -5.74594
132560.0000   -5.71591
132600.0000   -5.90600
132640.0000   -6.21047
132680.0000   -6.87112
132720.0000   -5.92209
132760.0000   -5.49533
132800.0000   -5.66073
132840.0000   -5.66965
132880.0000   -5.95469
132920.0000   -4.94495
132960.0000   -5.70695
133000.0000   -6.00500
133040.0000   -6.51418
133080.0000   -4.95969
133120.0000   -5.91948
133160.0000   -7.05344
133200.0000   -5.37360
133240.0000   -4.69976
133280.0000   -5.64621
133320.0000   -5.25556
133360.0000   -6.38791
133400.0000   -5.98803
133440.0000   -5.97307
133480.0000   -6.57554
133520.0000   -6.40107
133560.0000   -6.33528
133600.0000   -5.80898
133640.0000   -6.06716
133680.0000   -6.19733
133720.0000   -6.44243
133760.0000   -5.80125
133800.0000   -6.42814
133840.0000   -5.99327
133880.0000   -5.78051
133920.0000   -6.25125
133960.0000   -6.13622
134000.0000   -5.69925
134040.0000   -6.07770
134080.0000   -5.21143
134120.0000   -5.85975
134160.0000   -5.62321
134200.0000   -5.79116
134240.0000   -5.04228
134280.0000   -5.86498
134320.0000   -5.61229
134360.0000   -6.33545
134400.0000   -5.69033
134440.0000   -6.63196
134480.0000   -5.53586
134520.0000   -5.78381
134560.0000   -5.93940
134600.0000   -5.40228
134640.0000   -5.82307
134680.0000   -5.47808
134720.0000   -5.18081
134760.0000   -5.34883
134800.0000   -6.30843
134840.0000   -5.51589
134880.0000   -5.68736
134920.0000   -5.66906
134960.0000   -5.47447
135000.0000   -5.91382
135040.0000   -5.87172
135080.0000   -5.93328
135120.0000   -6.71781
135160.0000   -6.12706
135200.0000   -5.62104
135240.0000   -6.20580
135280.0000   -5.45271
135320.0000   -6.39152
135360.0000   -6.71631
135400.0000   -6.67628
135440.0000   -5.71765
135480.0000   -6.42380
135520.0000   -6.52626
135560.0000   -5.97886
135600.0000   -5.29332
135640.0000   -5.35710
135680.0000   -4.17066
135720.0000   -6.35906
135760.0000   -6.35325
135800.0000   -6.27777
135840.0000   -6.59847
135880.0000   -5.86359
135920.0000   -5.67337
135960.0000   -5.76401
136000.0000   -4.91224
136040.0000   -5.94089
136080.0000   -5.28229
136120.0000   -5.50044
136160.0000   -6.11281
136200.0000   -5.24216
136240.0000   -4.58430
136280.0000   -5.67264
136320.0000   -5.09974
136360.0000   -4.65924
136400.0000   -4.87426
136440.0000   -4.85000
136480.0000   -5.44903
136520.0000   -5.09348
136560.0000   -5.86221
136600.0000   -4.72894
136640.0000   -5.11452
136680.0000   -5.01066
136720.0000   -5.49286
136760.0000   -4.84577
136800.0000   -4.49501
136840.0000   -4.31085
136880.0000   -5.03498
136920.0000   -4.62093
136960.0000   -3.81920
137000.0000   -4.57308
137040.0000   -6.07648
137080.0000   -5.91824
137120.0000   -5.25441
137160.0000   -5.31053
137200.0000   -5.15279
137240.0000   -5.24735
137280.0000   -4.58755
137320.0000   -4.71918
137360.0000   -5.24304
137400.0000   -4.46532
137440.0000   -5.29627
137480.0000   -4.96836
137520.0000   -5.89878
137560.0000   -4.92787
137600.0000   -4.65678
137640.0000   -5.16700
137680.0000   -5.33748
137720.0000   -6.26844
137760.0000   -5.59508
137800.0000   -5.04975
137840.0000   -4.83350
137880.0000   -6.45444
137920.0000   -5.26914
137960.0000   -6.52974
138000.0000   -5.67110
138040.0000   -5.88580
138080.0000   -5.17318
138120.0000   -5.82188
138160.0000   -5.48797
138200.0000   -4.86591
138240.0000   -5.08996
138280.0000   -4.46969
138320.0000   -5.36745
138360.0000   -4.86126
138400.0000   -5.28538
138440.0000   -5.74231
138480.0000   -4.95781
138520.0000   -5.59617
138560.0000   -4.84664
138600.0000   -6.03996
138640.0000   -5.77375
138680.0000   -5.22060
138720.0000   -5.98864
138760.0000   -5.62456
138800.0000   -5.62942
138840.0000   -4.82993
138880.0000   -4.71291
138920.0000   -4.24168
138960.0000   -5.04976
139000.0000   -5.05930
139040.0000   -5.33395
139080.0000   -5.20508
139120.0000   -5.52187
139160.0000   -6.01792
139200.0000   -6.08658
139240.0000   -4.65265
139280.0000   -4.42623
139320.0000   -3.73319
139360.0000   -4.56959
139400.0000   -4.26119
139440.0000   -4.49571
139480.0000   -5.06325
139520.0000   -5.32446
139560.0000   -5.22862
139600.0000   -4.20114
139640.0000   -3.74958
139680.0000   -4.72198
139720.0000   -5.24555
139760.0000   -4.77565
139800.0000   -4.75345
139840.0000   -4.42331
139880.0000   -4.31336
139920.0000   -4.81761
139960.0000   -4.99792
140000.0000   -4.83901
140040.0000   -4.75921
140080.0000   -4.94031
140120.0000   -4.75505
140160.0000   -5.22323
140200.0000   -5.30168
140240.0000   -5.01572
140280.0000   -4.61873
140320.0000   -5.50630
140360.0000   -5.42012
140400.0000   -5.36849
140440.0000   -5.28775
140480.0000   -5.74777
140520.0000   -6.39590
140560.0000   -5.54356
140600.0000   -6.07110
140640.0000   -6.25326
140680.0000   -5.38155
140720.0000   -4.96615
140760.0000   -5.43375
140800.0000   -4.76658
140840.0000   -5.12790
140880.0000   -5.36800
140920.0000   -5.71392
140960.0000   -5.30448
141000.0000   -5.04081
141040.0000   -5.26929
141080.0000   -5.04450
141120.0000   -5.62750
141160.0000   -5.32403
141200.0000   -4.65962
141240.0000   -3.49351
141280.0000   -4.26966
141320.0000   -4.43843
141360.0000   -5.32154
141400.0000   -5.42193
141440.0000   -4.10877
141480.0000   -5.61141
141520.0000   -6.10273
141560.0000   -5.71564
141600.0000   -4.70177
141640.0000   -5.87384
141680.0000   -5.27404
141720.0000   -6.22209
141760.0000   -5.75711
141800.0000   -5.60233
141840.0000   -4.88407
141880.0000   -4.94438
141920.0000   -4.67092
141960.0000   -5.82350
142000.0000   -5.66701
142040.0000   -4.92826
142080.0000   -5.24036
142120.0000   -5.86529
142160.0000   -5.00460
142200.0000   -4.79133
142240.0000   -5.45718
142280.0000   -4.85665
142320.0000   -5.42417
142360.0000   -5.39624
142400.0000   -6.53688
142440.0000   -5.33057
142480.0000   -5.31125
142520.0000   -6.14250
142560.0000   -5.66860
142600.0000   -4.71743
142640.0000   -5.27518
142680.0000   -5.25166
142720.0000   -6.96516
142760.0000   -5.79446
142800.0000   -6.31000
142840.0000   -6.16057
142880.0000   -6.45783
142920.0000   -5.54561
142960.0000   -6.13543
143000.0000   -5.06696
143040.0000   -5.04915
143080.0000   -6.48981
143120.0000   -4.82764
143160.0000   -4.36657
143200.0000   -6.41068
143240.0000   -6.50646
143280.0000   -5.74481
143320.0000   -5.77769
143360.0000   -5.38296
143400.0000   -5.27977
143440.0000   -5.46818
143480.0000   -5.28964
143520.0000   -4.92436
143560.0000   -6.01643
143600.0000   -6.20157
143640.0000   -6.69923
143680.0000   -5.48739
143720.0000   -6.13949
143760.0000   -5.97388
143800.0000   -6.63326
143840.0000   -6.06522
143880.0000   -6.44260
143920.0000   -7.17270
143960.0000   -6.26470
144000.0000   -5.82667
144040.0000   -5.35448
144080.0000   -5.22967
144120.0000   -5.43179
144160.0000   -5.73659
144200.0000   -5.76674
144240.0000   -6.22305
144280.0000   -5.90403
144320.0000   -5.78050
144360.0000   -5.44587
144400.0000   -4.96003
144440.0000   -5.57108
144480.0000   -5.04028
144520.0000   -4.84920
144560.0000   -5.57583
144600.0000   -5.12584
144640.0000   -5.07597
144680.0000   -5.74670
144720.0000   -5.59436
144760.0000   -5.73632
144800.0000   -5.81247
144840.0000   -5.83468
144880.0000   -6.21513
144920.0000   -5.67566
144960.0000   -5.98105
145000.0000   -6.41767
145040.0000   -5.64138
145080.0000   -5.27175
145120.0000   -5.20639
145160.0000   -6.02262
145200.0000   -5.56121
145240.0000   -6.47763
145280.0000   -6.10549
145320.0000   -6.10889
145360.0000   -6.26338
145400.0000   -6.89863
145440.0000   -5.78012
145480.0000   -5.39292
145520.0000   -5.34252
145560.0000   -5.19294
145600.0000   -5.80374
145640.0000   -5.91836
145680.0000   -5.81576
145720.0000   -5.42710
145760.0000   -5.10838
145800.0000   -4.91684
145840.0000   -4.71076
145880.0000   -6.01418
145920.0000   -5.22751
145960.0000   -4.53367
146000.0000   -5.86904
146040.0000   -5.56733
146080.0000   -5.84340
146120.0000   -6.15156
146160.0000   -5.31863
146200.0000   -5.26702
146240.0000   -6.45422
146280.0000   -5.02457
146320.0000   -6.37498
146360.0000   -5.39388
146400.0000   -5.96966
146440.0000   -6.04777
146480.0000   -6.23242
146520.0000   -6.67664
146560.0000   -6.08784
146600.0000   -6.26304
146640.0000   -5.58857
146680.0000   -5.95094
146720.0000   -6.02523
146760.0000   -5.66227
146800.0000   -5.94246
146840.0000   -5.58572
146880.0000   -5.10281
146920.0000   -5.02645
146960.0000   -5.57758
147000.0000   -6.32659
147040.0000   -4.79094
147080.0000   -5.51279
147120.0000   -6.03936
147160.0000   -5.62697
147200.0000   -6.50939
147240.0000   -6.15994
147280.0000   -5.55837
147320.0000   -5.08071
147360.0000   -4.54183
147400.0000   -4.96747
147440.0000   -5.43651
147480.0000   -5.15031
147520.0000   -5.68807
147560.0000   -5.83851
147600.0000   -5.80685
147640.0000   -7.33377
147680.0000   -6.33763
147720.0000   -5.80483
147760.0000   -5.91902
147800.0000   -5.41274
147840.0000   -5.58330
147880.0000   -6.15089
147920.0000   -5.47046
147960.0000   -4.89530
148000.0000   -5.08847
148040.0000   -5.51988
148080.0000   -5.25690
148120.0000   -5.99635
148160.0000   -6.70462
148200.0000   -5.95640
148240.0000   -6.34636
148280.0000   -5.57963
148320.0000   -5.39920
148360.0000   -4.89158
148400.0000   -4.73393
148440.0000   -5.85889
148480.0000   -5.91951
148520.0000   -5.31403
148560.0000   -5.46555
148600.0000   -5.28951
148640.0000   -5.80500
148680.0000   -5.50398
148720.0000   -5.11299
148760.0000   -5.35905
148800.0000   -5.33716
148840.0000   -6.18567
148880.0000   -4.99956
148920.0000   -6.58870
148960.0000   -6.11963
149000.0000   -6.14198
149040.0000   -6.03263
149080.0000   -5.55992
149120.0000   -6.32760
149160.0000   -5.90219
149200.0000   -6.03684
149240.0000   -5.64424
149280.0000   -5.42206
149320.0000   -6.06226
149360.0000   -5.36771
149400.0000   -6.22242
149440.0000   -5.14431
149480.0000   -5.32677
149520.0000   -5.18282
149560.0000   -4.66812
149600.0000   -4.20199
149640.0000   -4.64997
149680.0000   -4.64169
149720.0000   -6.18677
149760.0000   -5.94917
149800.0000   -5.47560
149840.0000   -5.34367
149880.0000   -5.27876
149920.0000   -5.48759
149960.0000   -5.40804
150000.0000   -5.90437
150040.0000   -6.24920
150080.0000   -6.05944
150120.0000   -6.04518
150160.0000   -5.60833
150200.0000   -5.97906
150240.0000   -5.98534
150280.0000   -5.50985
150320.0000   -5.52716
150360.0000   -6.03897
150400.0000   -5.84671
150440.0000   -5.77948
150480.0000   -5.23358
150520.0000   -5.57647
150560.0000   -5.94546
150600.0000   -6.35994
150640.0000   -6.21485
150680.0000   -6.04010
150720.0000   -6.26063
150760.0000   -6.01612
150800.0000   -6.02704
150840.0000   -4.38560
150880.0000   -5.36905
150920.0000   -5.44658
150960.0000   -5.16794
151000.0000   -4.84774
151040.0000   -6.02953
151080.0000   -5.29930
151120.0000   -5.07110
151160.0000   -4.83547
151200.0000   -5.62649
151240.0000   -5.26362
151280.0000   -4.70917
151320.0000   -5.24033
151360.0000   -6.04623
151400.0000   -5.85223
151440.0000   -6.20735
151480.0000   -4.99692
151520.0000   -5.54452
151560.0000   -5.71457
151600.0000   -5.81412
151640.0000   -4.95931
151680.0000   -4.56831
151720.0000   -4.95482
151760.0000   -5.50319
151800.0000   -5.36417
151840.0000   -5.20007
151880.0000   -5.11685
151920.0000   -5.82172
151960.0000   -5.57207
152000.0000   -5.53034
152040.0000   -5.09708
152080.0000   -6.04468
152120.0000   -5.34819
152160.0000   -6.47003
152200.0000   -5.68473
152240.0000   -5.45542
152280.0000   -4.86946
152320.0000   -5.11231
152360.0000   -5.49434
152400.0000   -5.66290
152440.0000   -5.40328
152480.0000   -5.40152
152520.0000   -5.59549
152560.0000   -5.12100
152600.0000   -5.57271
152640.0000   -5.35072
152680.0000   -5.83878
152720.0000   -6.28917
152760.0000   -5.18220
152800.0000   -5.83458
152840.0000   -5.28121
152880.0000   -5.62347
152920.0000   -5.58616
152960.0000   -4.88649
153000.0000   -5.70030
153040.0000   -5.96556
153080.0000   -4.67497
153120.0000   -5.23290
153160.0000   -6.72103
153200.0000   -5.62104
153240.0000   -6.00002
153280.0000   -5.80238
153320.0000   -5.53341
153360.0000   -6.01793
153400.0000   -6.04425
153440.0000   -5.20176
153480.0000   -6.67578
153520.0000   -6.09888
153560.0000   -5.60447
153600.0000   -5.27667
153640.0000   -5.61445
153680.0000   -5.68510
153720.0000   -5.71687
153760.0000   -6.06862
153800.0000   -5.31632
153840.0000   -4.79953
153880.0000   -5.37534
153920.0000   -5.48899
153960.0000   -5.63565
154000.0000   -6.21658
154040.0000   -5.34107
154080.0000   -5.35270
154120.0000   -5.47165
154160.0000   -6.00871
154200.0000   -5.05944
154240.0000   -6.15908
154280.0000   -5.71749
154320.0000   -5.30870
154360.0000   -5.08899
154400.0000   -5.69805
154440.0000   -4.86055
154480.0000   -5.24401
154520.0000   -5.36590
154560.0000   -6.30459
154600.0000   -6.26048
154640.0000   -5.08015
154680.0000   -6.08478
154720.0000   -6.12565
154760.0000   -5.56871
154800.0000   -5.16545
154840.0000   -5.59044
154880.0000   -5.19949
154920.0000   -5.79440
154960.0000   -5.45441
155000.0000   -4.90906
155040.0000   -4.77795
155080.0000   -5.52807
155120.0000   -5.48062
155160.0000   -5.12861
155200.0000   -5.22238
155240.0000   -5.33726
155280.0000   -4.33873
155320.0000   -4.86963
155360.0000   -5.83704
155400.0000   -5.08898
155440.0000   -4.63697
155480.0000   -5.59970
155520.0000   -5.86641
155560.0000   -6.35055
155600.0000   -4.75525
155640.0000   -5.55955
155680.0000   -5.33767
155720.0000   -5.49041
155760.0000   -4.89572
155800.0000   -5.32663
155840.0000   -6.53342
155880.0000   -5.68473
155920.0000   -6.18007
155960.0000   -5.86036
156000.0000   -5.81605
156040.0000   -5.90959
156080.0000   -5.22379
156120.0000   -4.62546
156160.0000   -5.22368
156200.0000   -5.38789
156240.0000   -5.38867
156280.0000   -5.06841
156320.0000   -5.06332
156360.0000   -5.64069
156400.0000   -5.42338
156440.0000   -5.77758
156480.0000   -4.65522
156520.0000   -5.24178
156560.0000   -5.42287
156600.0000   -5.19433
156640.0000   -5.13125
156680.0000   -4.89513
156720.0000   -4.68785
156760.0000   -5.38806
156800.0000   -5.76174
156840.0000   -4.55243
156880.0000   -5.05395
156920.0000   -4.97913
156960.0000   -5.75484
157000.0000   -6.01119
157040.0000   -6.01712
157080.0000   -5.82032
157120.0000   -5.68094
157160.0000   -6.01291
157200.0000   -5.77008
157240.0000   -6.30042
157280.0000   -6.20594
157320.0000   -5.98401
157360.0000   -5.45259
157400.0000   -5.65445
157440.0000   -5.24414
157480.0000   -4.88649
157520.0000   -5.05051
157560.0000   -4.80190
157600.0000   -5.22669
157640.0000   -6.33122
157680.0000   -5.12022
157720.0000   -5.33967
157760.0000   -5.97340
157800.0000   -5.86662
157840.0000   -4.86374
157880.0000   -5.61543
157920.0000   -5.45735
157960.0000   -5.05257
158000.0000   -4.84742
158040.0000   -4.57579
158080.0000   -5.46479
158120.0000   -4.65809
158160.0000   -4.58594
158200.0000   -5.18581
158240.0000   -5.17579
158280.0000   -5.04989
158320.0000   -4.18298
158360.0000   -5.32676
158400.0000   -5.18355
158440.0000   -5.50047
158480.0000   -5.83434
158520.0000   -4.90281
158560.0000   -5.15920
158600.0000   -4.45139
158640.0000   -5.51187
158680.0000   -6.27924
158720.0000   -5.30882
158760.0000   -5.52507
158800.0000   -4.85220
158840.0000   -5.92470
158880.0000   -4.85807
158920.0000   -5.26454
158960.0000   -4.97890
159000.0000   -6.36970
159040.0000   -4.84101
159080.0000   -5.72151
159120.0000   -4.74842
159160.0000   -5.53981
159200.0000   -5.88219
159240.0000   -5.51413
159280.0000   -5.81750
159320.0000   -5.64371
159360.0000   -5.86640
159400.0000   -6.53801
159440.0000   -5.48434
159480.0000   -5.35033
159520.0000   -4.61060
159560.0000   -5.78685
159600.0000   -5.45293
159640.0000   -5.46373
159680.0000   -5.89545
159720.0000   -6.59328
159760.0000   -5.54963
159800.0000   -5.55381
159840.0000   -6.08087
159880.0000   -5.22698
159920.0000   -5.93047
159960.0000   -5.83043
160000.0000   -6.05683
160040.0000   -6.83064
160080.0000   -6.59328
160120.0000   -5.55228
160160.0000   -4.61075
160200.0000   -4.67467
160240.0000   -4.94426
160280.0000   -5.54992
160320.0000   -5.58842
160360.0000   -6.18510
160400.0000   -5.41006
160440.0000   -5.22493
160480.0000   -5.47309
160520.0000   -4.92060
160560.0000   -5.39936
160600.0000   -5.59727
160640.0000   -5.05996
160680.0000   -5.20518
160720.0000   -5.28603
160760.0000   -5.86248
160800.0000   -5.03893
160840.0000   -4.71741
160880.0000   -4.51053
160920.0000   -5.65032
160960.0000   -5.50606
161000.0000   -4.97136
161040.0000   -4.79053
161080.0000   -5.14179
161120.0000   -4.31036
161160.0000   -5.01605
161200.0000   -5.10299
161240.0000   -5.64736
161280.0000   -4.92757
161320.0000   -5.35869
161360.0000   -5.27606
161400.0000   -4.77357
161440.0000   -3.97060
161480.0000   -4.51235
161520.0000   -4.38657
161560.0000   -5.54278
161600.0000   -5.18389
161640.0000   -4.93582
161680.0000   -4.56582
161720.0000   -5.61986
161760.0000   -4.93779
161800.0000   -5.03749
161840.0000   -5.22867
161880.0000   -5.81565
161920.0000   -5.51736
161960.0000   -6.43307
162000.0000   -5.79927
162040.0000   -5.03305
162080.0000   -4.73681
162120.0000   -5.37871
162160.0000   -5.97408
162200.0000   -5.79975
162240.0000   -4.64631
162280.0000   -5.85029
162320.0000   -5.69005
162360.0000   -6.54058
162400.0000   -6.43325
162440.0000   -5.47826
162480.0000   -5.68919
162520.0000   -6.09931
162560.0000   -5.84935
162600.0000   -6.34111
162640.0000   -5.23354
162680.0000   -6.28839
162720.0000   -5.46069
162760.0000   -6.05041
162800.0000   -6.17648
162840.0000   -5.40818
162880.0000   -5.04466
162920.0000   -5.74607
162960.0000   -5.68694
163000.0000   -5.72666
163040.0000   -5.61279
163080.0000   -5.76383
163120.0000   -5.78848
163160.0000   -6.21591
163200.0000   -6.12739
163240.0000   -6.14033
163280.0000   -6.38964
163320.0000   -6.31484
163360.0000   -6.36366
163400.0000   -5.65084
163440.0000   -5.56760
163480.0000   -5.56262
163520.0000   -6.58373
163560.0000   -5.59786
163600.0000   -5.63505
163640.0000   -5.68302
163680.0000   -6.62952
163720.0000   -6.24091
163760.0000   -6.11562
163800.0000   -5.78253
163840.0000   -5.91052
163880.0000   -6.01883
163920.0000   -6.25890
163960.0000   -6.70295
164000.0000   -5.78663
164040.0000   -5.33888
164080.0000   -5.63787
164120.0000   -5.36571
164160.0000   -5.88883
164200.0000   -5.10836
164240.0000   -5.71286
164280.0000   -5.24667
164320.0000   -5.87052
164360.0000   -5.05752
164400.0000   -5.82306
164440.0000   -5.24894
164480.0000   -4.72463
164520.0000   -5.01537
164560.0000   -4.84293
164600.0000   -5.02531
164640.0000   -4.40291
164680.0000   -6.10686
164720.0000   -5.31046
164760.0000   -4.84456
164800.0000   -4.68528
164840.0000   -4.45047
164880.0000   -5.32921
164920.0000   -5.22116
164960.0000   -4.47928
165000.0000   -5.56621
165040.0000   -4.61169
165080.0000   -4.97581
165120.0000   -5.06918
165160.0000   -5.99377
165200.0000   -5.73819
165240.0000   -4.73310
165280.0000   -5.46230
165320.0000   -6.05491
165360.0000   -5.23423
165400.0000   -5.85870
165440.0000   -5.88890
165480.0000   -5.55486
165520.0000   -4.54617
165560.0000   -5.62224
165600.0000   -4.95882
165640.0000   -4.61099
165680.0000   -5.47674
165720.0000   -6.02423
165760.0000   -4.91759
165800.0000   -6.31750
165840.0000   -5.84510
165880.0000   -5.49347
165920.0000   -6.08554
165960.0000   -5.56645
166000.0000   -6.00322
166040.0000   -5.75329
166080.0000   -5.62805
166120.0000   -5.65046
166160.0000   -5.87865
166200.0000   -5.54709
166240.0000   -5.76551
166280.0000   -5.41635
166320.0000   -6.43651
166360.0000   -5.77213
166400.0000   -5.73326
166440.0000   -4.94944
166480.0000   -5.91500
166520.0000   -6.02945
166560.0000   -6.04033
166600.0000   -6.84281
166640.0000   -5.96385
166680.0000   -6.25424
166720.0000   -6.24995
166760.0000   -6.10560
166800.0000   -7.03131
166840.0000   -5.68766
166880.0000   -6.09599
166920.0000   -6.39672
166960.0000   -6.72589
167000.0000   -5.62013
167040.0000   -6.24544
167080.0000   -5.64506
167120.0000   -5.65672
167160.0000   -5.52331
167200.0000   -5.49989
167240.0000   -6.14602
167280.0000   -5.40533
167320.0000   -5.12673
167360.0000   -5.37363
167400.0000   -5.19074
167440.0000   -5.47444
167480.0000   -5.86761
167520.0000   -5.86930
167560.0000   -5.84635
167600.0000   -4.78507
167640.0000   -5.01698
167680.0000   -5.79061
167720.0000   -5.76535
167760.0000   -5.81773
167800.0000   -4.50101
167840.0000   -4.97643
167880.0000   -5.59897
167920.0000   -4.87164
167960.0000   -5.25125
168000.0000   -5.55910
168040.0000   -5.13217
168080.0000   -5.12844
168120.0000   -4.20034
168160.0000   -5.54544
168200.0000   -5.63869
168240.0000   -5.38733
168280.0000   -5.52833
168320.0000   -4.53757
168360.0000   -6.53043
168400.0000   -4.58583
168440.0000   -5.04657
168480.0000   -4.62684
168520.0000   -4.64112
168560.0000   -4.39173
168600.0000   -5.50365
168640.0000   -5.86901
168680.0000   -5.01693
168720.0000   -5.39061
168760.0000   -4.69897
168800.0000   -4.71855
168840.0000   -4.65540
168880.0000   -4.28684
168920.0000   -4.75425
168960.0000   -4.73152
169000.0000   -4.73181
169040.0000   -5.23312
169080.0000   -4.43011
169120.0000   -4.71551
169160.0000   -4.39675
169200.0000   -5.03488
169240.0000   -4.50695
169280.0000   -5.86574
169320.0000   -4.64219
169360.0000   -5.12066
169400.0000   -4.59305
169440.0000   -3.95606
169480.0000   -4.16790
169520.0000   -4.57571
169560.0000   -4.82883
169600.0000   -5.04420
169640.0000   -4.48187
169680.0000   -5.22926
169720.0000   -4.89590
169760.0000   -5.05929
169800.0000   -6.24192
169840.0000   -6.09046
169880.0000   -5.84008
169920.0000   -5.74824
169960.0000   -5.33482
170000.0000   -4.86317
170040.0000   -5.27533
170080.0000   -5.07014
170120.0000   -4.54487
170160.0000   -5.25997
170200.0000   -4.99385
170240.0000   -4.57625
170280.0000   -3.95461
170320.0000   -6.36260
170360.0000   -6.05539
170400.0000   -5.76078
170440.0000   -6.18087
170480.0000   -6.16288
170520.0000   -5.64612
170560.0000   -5.80007
170600.0000   -5.54384
170640.0000   -6.10933
170680.0000   -5.36065
170720.0000   -5.12784
170760.0000   -6.38263
170800.0000   -6.38108
170840.0000   -5.88105
170880.0000   -5.85185
170920.0000   -5.55294
170960.0000   -6.21703
171000.0000   -5.43517
171040.0000   -5.62775
171080.0000   -4.93229
171120.0000   -6.37806
171160.0000   -5.14964
171200.0000   -5.47074
171240.0000   -5.26359
171280.0000   -4.97958
171320.0000   -6.01654
171360.0000   -5.48491
171400.0000   -5.34763
171440.0000   -4.55394
171480.0000   -4.58036
171520.0000   -4.93332
171560.0000   -5.08293
171600.0000   -4.58745
171640.0000   -5.08727
171680.0000   -4.98977
171720.0000   -5.29188
171760.0000   -5.27548
171800.0000   -4.94516
171840.0000   -4.56728
171880.0000   -4.28529
171920.0000   -4.97591
171960.0000   -5.07058
172000.0000   -4.69931
172040.0000   -4.11270
172080.0000   -5.13955
172120.0000   -4.32042
172160.0000   -4.63448
172200.0000   -5.03168
172240.0000   -5.58847
172280.0000   -4.77097
172320.0000   -4.96428
172360.0000   -4.67301
172400.0000   -5.30272
172440.0000   -6.55357
172480.0000   -5.46971
172520.0000   -5.51568
172560.0000   -5.33710
172600.0000   -5.30342
172640.0000   -5.42397
172680.0000   -5.34407
172720.0000   -5.17391
172760.0000   -4.95734
172800.0000   -5.52335
172840.0000   -5.11704
172880.0000   -5.18177
172920.0000   -5.61897
172960.0000   -5.49602
173000.0000   -5.36003
173040.0000   -5.07525
173080.0000   -5.55143
173120.0000   -5.81236
173160.0000   -5.07032
173200.0000   -5.10558
173240.0000   -5.62869
173280.0000   -4.64263
173320.0000   -5.20824
173360.0000   -5.74318
173400.0000   -5.93518
173440.0000   -5.54754
173480.0000   -5.51504
173520.0000   -5.99183
173560.0000   -5.80384
173600.0000   -5.44979
173640.0000   -5.18059
173680.0000   -5.21961
173720.0000   -5.33430
173760.0000   -6.15600
173800.0000   -4.60534
173840.0000   -5.55987
173880.0000   -5.20537
173920.0000   -5.33551
173960.0000   -4.57398
174000.0000   -5.29029
174040.0000   -5.93222
174080.0000   -5.59952
174120.0000   -5.49812
174160.0000   -5.25236
174200.0000   -5.63272
174240.0000   -5.32220
174280.0000   -4.86033
174320.0000   -4.63730
174360.0000   -4.21128
174400.0000   -5.57035
174440.0000   -5.67400
174480.0000   -4.91529
174520.0000   -4.49999
174560.0000   -5.03707
174600.0000   -5.83913
174640.0000   -4.67479
174680.0000   -5.56433
174720.0000   -5.05580
174760.0000   -5.97353
174800.0000   -6.09099
174840.0000   -4.75633
174880.0000   -5.34062
174920.0000   -5.58132
174960.0000   -5.48090
175000.0000   -4.68516
175040.0000   -5.18041
175080.0000   -5.08301
175120.0000   -5.24908
175160.0000   -5.79201
175200.0000   -6.22168
175240.0000   -6.18683
175280.0000   -6.28385
175320.0000   -6.43565
175360.0000   -6.20729
175400.0000   -5.87412
175440.0000   -5.49458
175480.0000   -6.47105
175520.0000   -5.02401
175560.0000   -5.89745
175600.0000   -5.22276
175640.0000   -5.62608
175680.0000   -6.71897
175720.0000   -5.45944
175760.0000   -5.03184
175800.0000   -5.58769
175840.0000   -5.88327
175880.0000   -5.43650
175920.0000   -5.65223
175960.0000   -4.82805
176000.0000   -5.12184
176040.0000   -5.21917
176080.0000   -5.40544
176120.0000   -5.89403
176160.0000   -5.94503
176200.0000   -5.30312
176240.0000   -5.76101
176280.0000   -4.59571
176320.0000   -5.52759
176360.0000   -5.77585
176400.0000   -5.79751
176440.0000   -5.89530
176480.0000   -4.92447
176520.0000   -5.16520
176560.0000   -5.49850
176600.0000   -5.03299
176640.0000   -5.40761
176680.0000   -6.08646
176720.0000   -4.93294
176760.0000   -5.32633
176800.0000   -4.97317
176840.0000   -4.18768
176880.0000   -4.71150
176920.0000   -5.16939
176960.0000   -5.39520
177000.0000   -4.24121
177040.0000   -4.99441
177080.0000   -5.09966
177120.0000   -5.50747
177160.0000   -5.43154
177200.0000   -4.82533
177240.0000   -6.03007
177280.0000   -5.00210
177320.0000   -5.65386
177360.0000   -5.17681
177400.0000   -5.28331
177440.0000   -5.19310
177480.0000   -4.18020
177520.0000   -5.44236
177560.0000   -6.37488
177600.0000   -5.25225
177640.0000   -5.56021
177680.0000   -4.23208
177720.0000   -4.90856
177760.0000   -4.07318
177800.0000   -3.67032
177840.0000   -3.96411
177880.0000   -4.52917
177920.0000   -4.80210
177960.0000   -5.29148
178000.0000   -4.49794
178040.0000   -5.20498
178080.0000   -4.96503
178120.0000   -5.17663
178160.0000   -5.05712
178200.0000   -4.92377
178240.0000   -4.57201
178280.0000   -4.27212
178320.0000   -5.03040
178360.0000   -4.38718
178400.0000   -4.87488
178440.0000   -4.91264
178480.0000   -5.23420
178520.0000   -6.47557
178560.0000   -6.27987
178600.0000   -5.78085
178640.0000   -5.18401
178680.0000   -4.97363
178720.0000   -6.00636
178760.0000   -6.23955
178800.0000   -5.07046
178840.0000   -4.66729
178880.0000   -5.09213
178920.0000   -5.89426
178960.0000   -5.63087
179000.0000   -6.31718
179040.0000   -5.86116
179080.0000   -5.63848
179120.0000   -6.55283
179160.0000   -5.45068
179200.0000   -5.88636
179240.0000   -5.95165
179280.0000   -6.71974
179320.0000   -5.75606
179360.0000   -6.04111
179400.0000   -5.59936
179440.0000   -5.47394
179480.0000   -6.39281
179520.0000   -6.51703
179560.0000   -5.93134
179600.0000   -5.83729
179640.0000   -6.45342
179680.0000   -5.94121
179720.0000   -5.58334
179760.0000   -5.93474
179800.0000   -5.06531
179840.0000   -5.58473
179880.0000   -5.12614
179920.0000   -4.81017
179960.0000   -5.60515
180000.0000   -6.38403
180040.0000   -4.80225
180080.0000   -5.33619
180120.0000   -5.16721
180160.0000   -5.20444
180200.0000   -4.57663
180240.0000   -4.72167
180280.0000   -5.24920
180320.0000   -5.22135
180360.0000   -5.66365
180400.0000   -5.41411
180440.0000   -5.46809
180480.0000   -5.68080
180520.0000   -5.81845
180560.0000   -6.25433
180600.0000   -5.74343
180640.0000   -6.00558
180680.0000   -4.92033
180720.0000   -5.85493
180760.0000   -5.77250
180800.0000   -5.67535
180840.0000   -6.08371
180880.0000   -5.53476
180920.0000   -6.42354
180960.0000   -5.08719
181000.0000   -4.55738
181040.0000   -5.50088
181080.0000   -5.60935
181120.0000   -5.40848
181160.0000   -4.74156
181200.0000   -6.05797
181240.0000   -5.54591
181280.0000   -5.89648
181320.0000   -5.44983
181360.0000   -5.44406
181400.0000   -4.94957
181440.0000   -5.69518
181480.0000   -4.73483
181520.0000   -4.37521
181560.0000   -5.47996
181600.0000   -5.63125
181640.0000   -5.40163
181680.0000   -6.06761
181720.0000   -5.90700
181760.0000   -5.79317
181800.0000   -5.71520
181840.0000   -4.87892
181880.0000   -4.65828
181920.0000   -5.85547
181960.0000   -5.16742
182000.0000   -4.70180
182040.0000   -5.08387
182080.0000   -4.83489
182120.0000   -5.83016
182160.0000   -5.86195
182200.0000   -4.88995
182240.0000   -4.83146
182280.0000   -4.85103
182320.0000   -5.77996
182360.0000   -5.59612
182400.0000   -5.54898
182440.0000   -4.82240
182480.0000   -5.37755
182520.0000   -5.49306
182560.0000   -4.39302
182600.0000   -5.45943
182640.0000   -5.50976
182680.0000   -4.85973
182720.0000   -5.78884
182760.0000   -5.30776
182800.0000   -6.31119
182840.0000   -5.94398
182880.0000   -5.58660
182920.0000   -5.63312
182960.0000   -5.64016
183000.0000   -5.59252
183040.0000   -5.70785
183080.0000   -5.13794
183120.0000   -5.52026
183160.0000   -5.89747
183200.0000   -5.11707
183240.0000   -4.93789
183280.0000   -5.58400
183320.0000   -5.22959
183360.0000   -5.07169
183400.0000   -5.09544
183440.0000   -4.94351
183480.0000   -5.79427
183520.0000   -5.45690
183560.0000   -5.50899
183600.0000   -5.38761
183640.0000   -5.75641
183680.0000   -5.26383
183720.0000   -4.83091
183760.0000   -4.84399
183800.0000   -6.02390
183840.0000   -5.39683
183880.0000   -5.17057
183920.0000   -5.72728
183960.0000   -5.51440
184000.0000   -5.92510
184040.0000   -5.69125
184080.0000   -5.02111
184120.0000   -5.66085
184160.0000   -4.99073
184200.0000   -4.65546
184240.0000   -5.07070
184280.0000   -6.02503
184320.0000   -5.20036
184360.0000   -5.37422
184400.0000   -5.56549
184440.0000   -6.66246
184480.0000   -6.62589
184520.0000   -7.10526
184560.0000   -6.35591
184600.0000   -6.52195
184640.0000   -5.18626
184680.0000   -5.48699
184720.0000   -5.75571
184760.0000   -6.34868
184800.0000   -5.27221
184840.0000   -5.46016
184880.0000   -5.72239
184920.0000   -6.25519
184960.0000   -6.52628
185000.0000   -5.06002
185040.0000   -5.37351
185080.0000   -5.82843
185120.0000   -5.86821
185160.0000   -5.99922
185200.0000   -6.27142
185240.0000   -5.49823
185280.0000   -4.82856
185320.0000   -5.48842
185360.0000   -5.32693
185400.0000   -5.17158
185440.0000   -5.81356
185480.0000   -5.21272
185520.0000   -5.20848
185560.0000   -5.68027
185600.0000   -5.72300
185640.0000   -5.36322
185680.0000   -5.30930
185720.0000   -6.01437
185760.0000   -5.51935
185800.0000   -5.44658
185840.0000   -4.70480
185880.0000   -5.33156
185920.0000   -5.34660
185960.0000   -5.26507
186000.0000   -6.36393
186040.0000   -6.33909
186080.0000   -6.29493
186120.0000   -5.52893
186160.0000   -6.17395
186200.0000   -5.50128
186240.0000   -5.93662
186280.0000   -5.82113
186320.0000   -6.11039
186360.0000   -6.04961
186400.0000   -5.96948
186440.0000   -6.05014
186480.0000   -6.34000
186520.0000   -6.39769
186560.0000   -6.65919
186600.0000   -5.87215
186640.0000   -5.89725
186680.0000   -6.21297
186720.0000   -5.04533
186760.0000   -5.09446
186800.0000   -6.08392
186840.0000   -5.25988
186880.0000   -5.50780
186920.0000   -6.19343
186960.0000   -5.41964
187000.0000   -6.68074
187040.0000   -6.10459
187080.0000   -6.14519
187120.0000   -5.93816
187160.0000   -6.47769
187200.0000   -5.88424
187240.0000   -6.73294
187280.0000   -6.29320
187320.0000   -5.92289
187360.0000   -6.12574
187400.0000   -6.18649
187440.0000   -5.47950
187480.0000   -6.24560
187520.0000   -5.16207
187560.0000   -5.72031
187600.0000   -5.90186
187640.0000   -6.22510
187680.0000   -5.78712
187720.0000   -6.26571
187760.0000   -5.92229
187800.0000   -6.24541
187840.0000   -5.69378
187880.0000   -5.70360
187920.0000   -6.36181
187960.0000   -6.23225
188000.0000   -6.11658
188040.0000   -6.47818
188080.0000   -5.95490
188120.0000   -5.55439
188160.0000   -5.96510
188200.0000   -6.09568
188240.0000   -5.84880
188280.0000   -5.70491
188320.0000   -5.77683
188360.0000   -5.46471
188400.0000   -6.51448
188440.0000   -6.11658
188480.0000   -6.26912
188520.0000   -5.68705
188560.0000   -5.79794
188600.0000   -5.81631
188640.0000   -6.67690
188680.0000   -6.00638
188720.0000   -5.86288
188760.0000   -6.06395
188800.0000   -6.29154
188840.0000   -6.14929
188880.0000   -5.82448
188920.0000   -6.52442
188960.0000   -6.64688
189000.0000   -6.22158
189040.0000   -5.82279
189080.0000   -5.48549
189120.0000   -5.01115
189160.0000   -5.40177
189200.0000   -5.40021
189240.0000   -6.54572
189280.0000   -6.22354
189320.0000   -4.82606
189360.0000   -5.78198
189400.0000   -6.14831
189440.0000   -5.33549
189480.0000   -5.66825
189520.0000   -5.72292
189560.0000   -5.25512
189600.0000   -5.52208
189640.0000   -5.28839
189680.0000   -5.88918
189720.0000   -6.68439
189760.0000   -5.95747
189800.0000   -5.92359
189840.0000   -5.39849
189880.0000   -6.41065
189920.0000   -5.96452
189960.0000   -5.91090
190000.0000   -5.54889
190040.0000   -6.38020
190080.0000   -6.24018
190120.0000   -5.68524
190160.0000   -6.01063
190200.0000   -6.03985
190240.0000   -5.43177
190280.0000   -5.62171
190320.0000   -5.50521
190360.0000   -6.70862
190400.0000   -6.52833
190440.0000   -6.19255
190480.0000   -6.23322
190520.0000   -5.63260
190560.0000   -6.52529
190600.0000   -5.17124
190640.0000   -5.76711
190680.0000   -5.83028
190720.0000   -5.88710
190760.0000   -5.97658
190800.0000   -6.19368
190840.0000   -6.74245
190880.0000   -5.76407
190920.0000   -5.55790
190960.0000   -5.29915
191000.0000   -4.97268
191040.0000   -5.56969
191080.0000   -5.62041
191120.0000   -5.80485
191160.0000   -6.43745
191200.0000   -4.75052
191240.0000   -5.98760
191280.0000   -5.87206
191320.0000   -6.46742
191360.0000   -5.46564
191400.0000   -5.91173
191440.0000   -6.20008
191480.0000   -5.80196
191520.0000   -6.10769
191560.0000   -6.14272
191600.0000   -5.95106
191640.0000   -6.04792
191680.0000   -5.75911
191720.0000   -6.24982
191760.0000   -6.16741
191800.0000   -6.45211
191840.0000   -5.95804
191880.0000   -5.51645
191920.0000   -5.73931
191960.0000   -6.36414
192000.0000   -5.78860
192040.0000   -5.95438
192080.0000   -6.93343
192120.0000   -6.75484
192160.0000   -6.65141
192200.0000   -5.26698
192240.0000   -5.79506
192280.0000   -6.18600
192320.0000   -5.84444
192360.0000   -6.72388
192400.0000   -5.61453
192440.0000   -5.90831
192480.0000   -6.04415
192520.0000   -6.31845
192560.0000   -5.89223
192600.0000   -6.81673
192640.0000   -6.11458
192680.0000   -5.43505
192720.0000   -6.25925
192760.0000   -5.74274
192800.0000   -5.06433
192840.0000   -5.07436
192880.0000   -5.20855
192920.0000   -5.69913
192960.0000   -5.37800
193000.0000   -5.27720
193040.0000   -5.45016
193080.0000   -5.70403
193120.0000   -6.34126
193160.0000   -6.16686
193200.0000   -6.24055
193240.0000   -6.42231
193280.0000   -6.81166
193320.0000   -7.14887
193360.0000   -6.59822
193400.0000   -6.49808
193440.0000   -6.43688
193480.0000   -6.40058
193520.0000   -6.43511
193560.0000   -5.54209
193600.0000   -6.19504
193640.0000   -5.73002
193680.0000   -6.03383
193720.0000   -6.20780
193760.0000   -6.82017
193800.0000   -6.35361
193840.0000   -6.08708
193880.0000   -5.65025
193920.0000   -4.82027
193960.0000   -6.43993
194000.0000   -6.97932
194040.0000   -6.92742
194080.0000   -7.14939
194120.0000   -6.22848
194160.0000   -7.10498
194200.0000   -6.28843
194240.0000   -6.42542
194280.0000   -6.60365
194320.0000   -6.39926
194360.0000   -6.00122
194400.0000   -5.80387
194440.0000   -6.31983
194480.0000   -6.14957
194520.0000   -6.85469
194560.0000   -5.71167
194600.0000   -6.68963
194640.0000   -6.81090
194680.0000   -5.62081
194720.0000   -6.56554
194760.0000   -6.78756
194800.0000   -6.41633
194840.0000   -6.64280
194880.0000   -5.78012
194920.0000   -5.58210
194960.0000   -5.57640
195000.0000   -6.14498
195040.0000   -5.50682
195080.0000   -6.27123
195120.0000   -5.62211
195160.0000   -6.08233
195200.0000   -5.86829
195240.0000   -7.10192
195280.0000   -6.41096
195320.0000   -6.81355
195360.0000   -6.27774
195400.0000   -6.33649
195440.0000   -6.13417
195480.0000   -6.27602
195520.0000   -6.59433
195560.0000   -6.12592
195600.0000   -6.81148
195640.0000   -6.38514
195680.0000   -6.18568
195720.0000   -6.44217
195760.0000   -7.18770
195800.0000   -5.51020
195840.0000   -5.18676
195880.0000   -5.38613
195920.0000   -5.70677
195960.0000   -5.93172
196000.0000   -5.73059
196040.0000   -5.67707
196080.0000   -6.24413
196120.0000   -7.03130
196160.0000   -6.21768
196200.0000   -6.28603
196240.0000   -5.79228
196280.0000   -7.27733
196320.0000   -5.72555
196360.0000   -6.09988
196400.0000   -6.22875
196440.0000   -5.88130
196480.0000   -6.23721
196520.0000   -6.90629
196560.0000   -6.20265
196600.0000   -5.45448
196640.0000   -5.88595
196680.0000   -5.73932
196720.0000   -5.68779
196760.0000   -5.11481
196800.0000   -6.68038
196840.0000   -6.12959
196880.0000   -6.55039
196920.0000   -6.60517
196960.0000   -5.52155
197000.0000   -4.55946
197040.0000   -6.05533
197080.0000   -5.38379
197120.0000   -5.30788
197160.0000   -6.26073
197200.0000   -6.64669
197240.0000   -5.62235
197280.0000   -5.52625
197320.0000   -6.47032
197360.0000   -6.03542
197400.0000   -5.91505
197440.0000   -6.44052
197480.0000   -5.40619
197520.0000   -6.14104
197560.0000   -6.35976
197600.0000   -6.86528
197640.0000   -6.93462
197680.0000   -6.37602
197720.0000   -5.77733
197760.0000   -6.43577
197800.0000   -6.22310
197840.0000   -5.68596
197880.0000   -4.79593
197920.0000   -5.05021
197960.0000   -5.56660
198000.0000   -4.85241
198040.0000   -6.41129
198080.0000   -5.31635
198120.0000   -4.98447
198160.0000   -4.71521
198200.0000   -5.17564
198240.0000   -5.58352
198280.0000   -5.46569
198320.0000   -6.16371
198360.0000   -5.46552
198400.0000   -5.32810
198440.0000   -5.01038
198480.0000   -5.39156
198520.0000   -5.71851
198560.0000   -6.05146
198600.0000   -4.40054
198640.0000   -5.60778
198680.0000   -5.31160
198720.0000   -5.43422
198760.0000   -5.48483
198800.0000   -5.66951
198840.0000   -5.88870
198880.0000   -5.52638
198920.0000   -5.58792
198960.0000   -5.49582
199000.0000   -5.60003
199040.0000   -4.99144
199080.0000   -5.86305
199120.0000   -5.59213
199160.0000   -5.94268
199200.0000   -5.73029
199240.0000   -5.70640
199280.0000   -6.38374
199320.0000   -6.52096
199360.0000   -5.72501
199400.0000   -5.70204
199440.0000   -5.80647
199480.0000   -5.73601
199520.0000   -6.12622
199560.0000   -5.32318
199600.0000   -5.83724
199640.0000   -5.92627
199680.0000   -5.53137
199720.0000   -5.54751
199760.0000   -4.90001
199800.0000   -6.43473
199840.0000   -5.09472
199880.0000   -5.57353
199920.0000   -5.13110
199960.0000   -4.39921
200000.0000   -4.86990
200040.0000   -6.33092
200080.0000   -6.65647
200120.0000   -6.12995
200160.0000   -6.03441
200200.0000   -5.49091
200240.0000   -5.74476
200280.0000   -5.99824
200320.0000   -5.91603
200360.0000   -5.20294
200400.0000   -5.86040
200440.0000   -5.50301
200480.0000   -5.42122
200520.0000   -5.71465
200560.0000   -6.26782
200600.0000   -6.94257
200640.0000   -5.97667
200680.0000   -6.52433
200720.0000   -6.29542
200760.0000   -5.34795
200800.0000   -5.82607
200840.0000   -5.71690
200880.0000   -5.96116
200920.0000   -6.48071
200960.0000   -5.81348
201000.0000   -6.10339
201040.0000   -6.54045
201080.0000   -6.01745
201120.0000   -6.48594
201160.0000   -6.30398
201200.0000   -6.81699
201240.0000   -6.31655
201280.0000   -6.24307
201320.0000   -5.58165
201360.0000   -5.81048
201400.0000   -4.92399
201440.0000   -6.12558
201480.0000   -6.40758
201520.0000   -5.95327
201560.0000   -6.87301
201600.0000   -6.12298
201640.0000   -6.63715
201680.0000   -6.94935
201720.0000   -7.01132
201760.0000   -6.50444
201800.0000   -6.14423
201840.0000   -5.64089
201880.0000   -5.96716
201920.0000   -6.12039
201960.0000   -5.88661
202000.0000   -6.01065
202040.0000   -6.41020
202080.0000   -6.47015
202120.0000   -5.04756
202160.0000   -6.11650
202200.0000   -6.51576
202240.0000   -5.62087
202280.0000   -5.87716
202320.0000   -4.10987
202360.0000   -5.01193
202400.0000   -5.93384
202440.0000   -6.42997
202480.0000   -6.15984
202520.0000   -6.15820
202560.0000   -6.30921
202600.0000   -5.97426
202640.0000   -5.58593
202680.0000   -4.87157
202720.0000   -5.93204
202760.0000   -6.21062
202800.0000   -6.29791
202840.0000   -6.49749
202880.0000   -7.33972
202920.0000   -5.31372
202960.0000   -4.81468
203000.0000   -6.76402
203040.0000   -5.72363
203080.0000   -5.80018
203120.0000   -5.89211
203160.0000   -6.59550
203200.0000   -6.43661
203240.0000   -5.86624
203280.0000   -6.40244
203320.0000   -5.52578
203360.0000   -6.07721
203400.0000   -5.74975
203440.0000   -5.76545
203480.0000   -5.02567
203520.0000   -5.82981
203560.0000   -5.73481
203600.0000   -6.23181
203640.0000   -6.60214
203680.0000   -5.79819
203720.0000   -6.88292
203760.0000   -5.88882
203800.0000   -6.22174
203840.0000   -6.37351
203880.0000   -5.89859
203920.0000   -5.99494
203960.0000   -5.17938
204000.0000   -4.82173
204040.0000   -5.13578
204080.0000   -5.32694
204120.0000   -5.05559
204160.0000   -5.09593
204200.0000   -6.03946
204240.0000   -5.49483
204280.0000   -5.71009
204320.0000   -5.53908
204360.0000   -5.94992
204400.0000   -5.63009
204440.0000   -5.81598
204480.0000   -5.22569
204520.0000   -5.88880
204560.0000   -6.04545
204600.0000   -5.87367
204640.0000   -5.54475
204680.0000   -5.71322
204720.0000   -5.67953
204760.0000   -5.53369
204800.0000   -5.78185
204840.0000   -5.25673
204880.0000   -4.89689
204920.0000   -4.96165
204960.0000   -4.64960
205000.0000   -5.71741
205040.0000   -5.97010
205080.0000   -5.22413
205120.0000   -5.84190
205160.0000   -6.27484
205200.0000   -6.28165
205240.0000   -6.10932
205280.0000   -5.80607
205320.0000   -4.50315
205360.0000   -5.24581
205400.0000   -5.42168
205440.0000   -4.55080
205480.0000   -4.33474
205520.0000   -4.05752
205560.0000   -3.91471
205600.0000   -5.19545
205640.0000   -4.79836
205680.0000   -6.14190
205720.0000   -5.83992
205760.0000   -5.11349
205800.0000   -5.77151
205840.0000   -5.51595
205880.0000   -4.67256
205920.0000   -5.93285
205960.0000   -6.81305
206000.0000   -6.59168
206040.0000   -6.25156
206080.0000   -6.46996
206120.0000   -6.11401
206160.0000   -5.73138
206200.0000   -5.28656
206240.0000   -5.28009
206280.0000   -5.51306
206320.0000   -5.64412
206360.0000   -5.43339
206400.0000   -5.60240
206440.0000   -5.53349
206480.0000   -5.99066
206520.0000   -6.23050
206560.0000   -5.25643
206600.0000   -5.55466
206640.0000   -5.67129
206680.0000   -5.53013
206720.0000   -5.12319
206760.0000   -5.31212
206800.0000   -5.73166
206840.0000   -5.72043
206880.0000   -5.37370
206920.0000   -5.39362
206960.0000   -5.43510
207000.0000   -4.79860
207040.0000   -5.55962
207080.0000   -6.48367
207120.0000   -5.20268
207160.0000   -5.03800
207200.0000   -4.81202
207240.0000   -5.28778
207280.0000   -5.25076
207320.0000   -4.44616
207360.0000   -5.59555
207400.0000   -5.40816
207440.0000   -5.33960
207480.0000   -5.28693
207520.0000   -5.94163
207560.0000   -5.76585
207600.0000   -6.05783
207640.0000   -5.58899
207680.0000   -5.71021
207720.0000   -5.58546
207760.0000   -5.43285
207800.0000   -5.02536
207840.0000   -5.18471
207880.0000   -6.32935
207920.0000   -6.77730
207960.0000   -6.10837
208000.0000   -5.81687
208040.0000   -6.70765
208080.0000   -7.08946
208120.0000   -7.12197
208160.0000   -6.36022
208200.0000   -4.98357
208240.0000   -4.38874
208280.0000   -5.37005
208320.0000   -5.27534
208360.0000   -5.23081
208400.0000   -4.56106
208440.0000   -4.88102
208480.0000   -4.88074
208520.0000   -4.95350
208560.0000   -4.48933
208600.0000   -5.56469
208640.0000   -4.32065
208680.0000   -4.33889
208720.0000   -4.90725
208760.0000   -6.08775
208800.0000   -5.44570
208840.0000   -5.90586
208880.0000   -5.32723
208920.0000   -5.44053
208960.0000   -4.32414
209000.0000   -5.11365
209040.0000   -4.28241
209080.0000   -5.62017
209120.0000   -5.20156
209160.0000   -5.72868
209200.0000   -3.83792
209240.0000   -6.06686
209280.0000   -5.00609
209320.0000   -4.92593
209360.0000   -5.49133
209400.0000   -5.70011
209440.0000   -5.41549
209480.0000   -5.03365
209520.0000   -5.36973
209560.0000   -5.80435
209600.0000   -6.32792
209640.0000   -6.97839
209680.0000   -5.65488
209720.0000   -6.72758
209760.0000   -6.66513
209800.0000   -5.91128
209840.0000   -5.57655
209880.0000   -5.14769
209920.0000   -5.44658
209960.0000   -6.34201
210000.0000   -6.21267
210040.0000   -5.37878
210080.0000   -5.68943
210120.0000   -5.77938
210160.0000   -5.47271
210200.0000   -5.90232
210240.0000   -5.10515
210280.0000   -5.51480
210320.0000   -6.41915
210360.0000   -5.51433
210400.0000   -5.58621
210440.0000   -5.56439
210480.0000   -6.05247
210520.0000   -4.82986
210560.0000   -5.55594
210600.0000   -5.89554
210640.0000   -5.60068
210680.0000   -5.13094
210720.0000   -5.82743
210760.0000   -6.35860
210800.0000   -5.63947
210840.0000   -5.20611
210880.0000   -5.46812
210920.0000   -6.25926
210960.0000   -5.93501
211000.0000   -5.33725
211040.0000   -5.69721
211080.0000   -6.07398
211120.0000   -5.33929
211160.0000   -5.01627
211200.0000   -4.75917
211240.0000   -6.07337
211280.0000   -5.09309
211320.0000   -4.92361
211360.0000   -5.54278
211400.0000   -5.24371
211440.0000   -5.87846
211480.0000   -6.58595
211520.0000   -6.21085
211560.0000   -5.66082
211600.0000   -5.17480
211640.0000   -5.76394
211680.0000   -6.19856
211720.0000   -5.59088
211760.0000   -6.28479
211800.0000   -5.87333
211840.0000   -5.30328
211880.0000   -5.74269
211920.0000   -5.95344
211960.0000   -6.25778
212000.0000   -6.39424
212040.0000   -5.79887
212080.0000   -5.92868
212120.0000   -6.11808
212160.0000   -5.84447
212200.0000   -6.21458
212240.0000   -7.05290
212280.0000   -6.66162
212320.0000   -6.47706
212360.0000   -6.01961
212400.0000   -6.36848
212440.0000   -6.48142
212480.0000   -6.32340
212520.0000   -6.75654
212560.0000   -6.11501
212600.0000   -6.48969
212640.0000   -6.39628
212680.0000   -6.45693
212720.0000   -5.87977
212760.0000   -6.48130
212800.0000   -6.84142
212840.0000   -5.85173
212880.0000   -5.59829
212920.0000   -6.43646
212960.0000   -6.64020
213000.0000   -5.72750
213040.0000   -6.12835
213080.0000   -5.93845
213120.0000   -6.12115
213160.0000   -5.77623
213200.0000   -5.42550
213240.0000   -5.17924
213280.0000   -6.60776
213320.0000   -6.15504
213360.0000   -5.94985
213400.0000   -5.59920
213440.0000   -6.54432
213480.0000   -6.22028
213520.0000   -5.44554
213560.0000   -6.25205
213600.0000   -5.76498
213640.0000   -5.79000
213680.0000   -5.71175
213720.0000   -6.12717
213760.0000   -6.22345
213800.0000   -6.20556
213840.0000   -5.71438
213880.0000   -5.58013
213920.0000   -5.15622
213960.0000   -5.44259
214000.0000   -5.79206
214040.0000   -5.63644
214080.0000   -4.96658
214120.0000   -5.32796
214160.0000   -5.44806
214200.0000   -4.67488
214240.0000   -5.72094
214280.0000   -6.37032
214320.0000   -5.21387
214360.0000   -6.16055
214400.0000   -5.07352
214440.0000   -4.96273
214480.0000   -5.33408
214520.0000   -5.69228
214560.0000   -6.15031
214600.0000   -5.26509
214640.0000   -5.10873
214680.0000   -4.36683
214720.0000   -4.10451
214760.0000   -4.43572
214800.0000   -4.93250
214840.0000   -4.98694
214880.0000   -4.73173
214920.0000   -5.05549
214960.0000   -5.78903
215000.0000   -5.53471
215040.0000   -5.11376
215080.0000   -5.71531
215120.0000   -5.33385
215160.0000   -6.05018
215200.0000   -5.11151
215240.0000   -5.51001
215280.0000   -6.15831
215320.0000   -5.75561
215360.0000   -5.49984
215400.0000   -5.96975
215440.0000   -4.66854
215480.0000   -5.27541
215520.0000   -5.58505
215560.0000   -4.41168
215600.0000   -4.66851
215640.0000   -5.87666
215680.0000   -5.11010
215720.0000   -5.08366
215760.0000   -3.63037
215800.0000   -4.07132
215840.0000   -4.69073
215880.0000   -5.28161
215920.0000   -4.58053
215960.0000   -4.91291
216000.0000   -5.25678
216040.0000   -4.53030
216080.0000   -4.98830
216120.0000   -5.50939
216160.0000   -5.14393
216200.0000   -4.64881
216240.0000   -4.28217
216280.0000   -5.00172
216320.0000   -5.04250
216360.0000   -4.66491
216400.0000   -4.12682
216440.0000   -4.16440
216480.0000   -4.55385
216520.0000   -5.54400
216560.0000   -4.59403
216600.0000   -4.34723
216640.0000   -4.53711
216680.0000   -4.36669
216720.0000   -4.18979
216760.0000   -5.21626
216800.0000   -4.82633
216840.0000   -4.87615
216880.0000   -5.22504
216920.0000   -5.76238
216960.0000   -6.25869
217000.0000   -5.97530
217040.0000   -5.25151
217080.0000   -5.37517
217120.0000   -5.73102
217160.0000   -6.44674
217200.0000   -5.49486
217240.0000   -6.02435
217280.0000   -7.54335
217320.0000   -7.38984
217360.0000   -6.03386
217400.0000   -6.19443
217440.0000   -5.47194
217480.0000   -6.22124
217520.0000   -5.92091
217560.0000   -5.01928
217600.0000   -5.57096
217640.0000   -5.40069
217680.0000   -6.46017
217720.0000   -6.82101
217760.0000   -6.33934
217800.0000   -6.30310
217840.0000   -6.63283
217880.0000   -6.14715
217920.0000   -5.82561
217960.0000   -6.21218
218000.0000   -5.41477
218040.0000   -5.85169
218080.0000   -6.30991
218120.0000   -5.55208
218160.0000   -5.86135
218200.0000   -6.81161
218240.0000   -5.64992
218280.0000   -5.79937
218320.0000   -6.31614
218360.0000   -5.40823
218400.0000   -6.34665
218440.0000   -5.83770
218480.0000   -5.69901
218520.0000   -5.96706
218560.0000   -6.28053
218600.0000   -5.91475
218640.0000   -5.45927
218680.0000   -4.89196
218720.0000   -5.21610
218760.0000   -5.92408
218800.0000   -5.99061
218840.0000   -5.33606
218880.0000   -5.84418
218920.0000   -5.72462
218960.0000   -6.31124
219000.0000   -5.51535
219040.0000   -5.80870
219080.0000   -5.63448
219120.0000   -6.95400
219160.0000   -5.66633
219200.0000   -5.79999
219240.0000   -5.56575
219280.0000   -5.40870
219320.0000   -6.14399
219360.0000   -6.20071
219400.0000   -5.85548
219440.0000   -5.03074
219480.0000   -6.62153
219520.0000   -5.89635
219560.0000   -6.51856
219600.0000   -5.54289
219640.0000   -6.27943
219680.0000   -5.59078
219720.0000   -6.59703
219760.0000   -5.90130
219800.0000   -6.22120
219840.0000   -5.64024
219880.0000   -5.52371
219920.0000   -5.62950
219960.0000   -5.28067
220000.0000   -5.72074
220040.0000   -5.90905
220080.0000   -5.43450
220120.0000   -6.32760
220160.0000   -5.85688
220200.0000   -5.32936
220240.0000   -5.78517
220280.0000   -6.15654
220320.0000   -6.31190
220360.0000   -5.81734
220400.0000   -5.20190
220440.0000   -5.46092
220480.0000   -6.26518
220520.0000   -5.81972
220560.0000   -6.02596
220600.0000   -6.18972
220640.0000   -5.27503
220680.0000   -6.08408
220720.0000   -5.80000
220760.0000   -5.96818
220800.0000   -5.65505
220840.0000   -5.67505
220880.0000   -5.12018
220920.0000   -6.27789
220960.0000   -6.14475
221000.0000   -5.73425
221040.0000   -6.10704
221080.0000   -6.56471
221120.0000   -5.79412
221160.0000   -5.89854
221200.0000   -5.86612
221240.0000   -5.65685
221280.0000   -5.76055
221320.0000   -5.20341
221360.0000   -5.49702
221400.0000   -5.85725
221440.0000   -5.84137
221480.0000   -5.17005
221520.0000   -5.00377
221560.0000   -5.38357
221600.0000   -4.95500
221640.0000   -5.04514
221680.0000   -5.15804
221720.0000   -5.73181
221760.0000   -4.83903
221800.0000   -5.58913
221840.0000   -5.19262
221880.0000   -5.43323
221920.0000   -5.52032
221960.0000   -4.88297
222000.0000   -5.01199
222040.0000   -4.76650
222080.0000   -4.96648
222120.0000   -4.70705
222160.0000   -4.42114
222200.0000   -4.18543
222240.0000   -4.83315
222280.0000   -4.59387
222320.0000   -4.65838
222360.0000   -5.30237
222400.0000   -5.41067
222440.0000   -5.26196
222480.0000   -5.41209
222520.0000   -5.31378
222560.0000   -6.19880
222600.0000   -5.12656
222640.0000   -5.60459
222680.0000   -5.22960
222720.0000   -6.39434
222760.0000   -5.98865
222800.0000   -5.78494
222840.0000   -5.96257
222880.0000   -6.27494
222920.0000   -6.21259
222960.0000   -5.64874
223000.0000   -4.72784
223040.0000   -5.48236
223080.0000   -5.46168
223120.0000   -5.96746
223160.0000   -5.84945
223200.0000   -5.64052
223240.0000   -5.67848
223280.0000   -5.77748
223320.0000   -5.12493
223360.0000   -6.30805
223400.0000   -5.07986
223440.0000   -5.93063
223480.0000   -6.10684
223520.0000   -5.22425
223560.0000   -5.90826
223600.0000   -4.66123
223640.0000   -4.49357
223680.0000   -5.40969
223720.0000   -4.81417
223760.0000   -4.97015
223800.0000   -5.43847
223840.0000   -4.57776
223880.0000   -5.56974
223920.0000   -6.10458
223960.0000   -5.63195
224000.0000   -6.16245
224040.0000   -5.42547
224080.0000   -5.60336
224120.0000   -5.57895
224160.0000   -4.59912
224200.0000   -6.09305
224240.0000   -5.47985
224280.0000   -5.22527
224320.0000   -4.59591
224360.0000   -5.28010
224400.0000   -5.63688
224440.0000   -5.02241
224480.0000   -5.66704
224520.0000   -5.21005
224560.0000   -5.22999
224600.0000   -5.02845
224640.0000   -4.66222
224680.0000   -5.23066
224720.0000   -6.04896
224760.0000   -5.70336
224800.0000   -5.97626
224840.0000   -5.40092
224880.0000   -4.78040
224920.0000   -5.12213
224960.0000   -5.14832
225000.0000   -4.94220
225040.0000   -4.82938
225080.0000   -4.83438
225120.0000   -5.15313
225160.0000   -4.71995
225200.0000   -4.78244
225240.0000   -5.45072
225280.0000   -5.73909
225320.0000   -5.47978
225360.0000   -5.56874
225400.0000   -4.60784
225440.0000   -5.05769
225480.0000   -4.82523
225520.0000   -5.69576
225560.0000   -5.30388
225600.0000   -4.70043
225640.0000   -4.84607
225680.0000   -4.85840
225720.0000   -3.79594
225760.0000   -4.79508
225800.0000   -4.78848
225840.0000   -5.15773
225880.0000   -5.28747
225920.0000   -5.30345
225960.0000   -5.09081
226000.0000   -4.75972
226040.0000   -5.37754
226080.0000   -4.78992
226120.0000   -4.44895
226160.0000   -4.86671
226200.0000   -3.63084
226240.0000   -4.26078
226280.0000   -4.16252
226320.0000   -4.39596
226360.0000   -3.83636
226400.0000   -3.88230
226440.0000   -5.09708
226480.0000   -4.62050
226520.0000   -5.61878
226560.0000   -5.77460
226600.0000   -5.20859
226640.0000   -5.00221
226680.0000   -5.12333
226720.0000   -4.45764
226760.0000   -4.21754
226800.0000   -4.11883
226840.0000   -4.38000
226880.0000   -5.16640
226920.0000   -4.80769
226960.0000   -4.67495
227000.0000   -5.67135
227040.0000   -5.54922
227080.0000   -5.17542
227120.0000   -4.76017
227160.0000   -5.63960
227200.0000   -5.40649
227240.0000   -4.83004
227280.0000   -4.94267
227320.0000   -5.40762
227360.0000   -5.66429
227400.0000   -4.84009
227440.0000   -5.30717
227480.0000   -4.72522
227520.0000   -4.96163
227560.0000   -4.98679
227600.0000   -4.95768
227640.0000   -4.57236
227680.0000   -5.75383
227720.0000   -3.86414
227760.0000   -4.98737
227800.0000   -4.98617
227840.0000   -3.68616
227880.0000   -4.42595
227920.0000   -4.99360
227960.0000   -4.74694
228000.0000   -5.70798
228040.0000   -5.25107
228080.0000   -4.42773
228120.0000   -5.33521
228160.0000   -4.51550
228200.0000   -5.36922
228240.0000   -5.39550
228280.0000   -5.68688
228320.0000   -5.79875
228360.0000   -5.03054
228400.0000   -4.53746
228440.0000   -5.57932
228480.0000   -5.59055
228520.0000   -5.15701
228560.0000   -5.10623
228600.0000   -5.15259
228640.0000   -5.10564
228680.0000   -4.99658
228720.0000   -4.43863
228760.0000   -5.85110
228800.0000   -5.02343
228840.0000   -5.01943
228880.0000   -5.32584
228920.0000   -4.38556
228960.0000   -5.28076
229000.0000   -5.74803
229040.0000   -4.97847
229080.0000   -6.30031
229120.0000   -6.18239
229160.0000   -5.75013
229200.0000   -5.22665
229240.0000   -5.87009
229280.0000   -4.52038
229320.0000   -5.57024
229360.0000   -5.63551
229400.0000   -6.39407
229440.0000   -6.14828
229480.0000   -5.09991
229520.0000   -5.88487
229560.0000   -5.37254
229600.0000   -5.68765
229640.0000   -6.10827
229680.0000   -5.50120
229720.0000   -5.36724
229760.0000   -5.08065
229800.0000   -5.62448
229840.0000   -6.06931
229880.0000   -5.14921
229920.0000   -4.78072
229960.0000   -4.91532
230000.0000   -5.27407
230040.0000   -5.46207
230080.0000   -4.96517
230120.0000   -5.03529
230160.0000   -5.51861
230200.0000   -5.88565
230240.0000   -5.21879
230280.0000   -4.86323
230320.0000   -5.62131
230360.0000   -5.08792
230400.0000   -4.86524
230440.0000   -5.82730
230480.0000   -5.27884
230520.0000   -5.50475
230560.0000   -5.43530
230600.0000   -4.65607
230640.0000   -5.13299
230680.0000   -4.22908
230720.0000   -4.83721
230760.0000   -4.97653
230800.0000   -4.87217
230840.0000   -5.13654
230880.0000   -5.32735
230920.0000   -4.71465
230960.0000   -4.92979
231000.0000   -4.78975
231040.0000   -6.15152
231080.0000   -5.93396
231120.0000   -5.41957
231160.0000   -6.24541
231200.0000   -5.59818
231240.0000   -6.18329
231280.0000   -6.13338
231320.0000   -6.74925
231360.0000   -5.46966
231400.0000   -6.04757
231440.0000   -4.44739
231480.0000   -4.15649
231520.0000   -5.33096
231560.0000   -5.05674
231600.0000   -4.86417
231640.0000   -5.65338
231680.0000   -5.15736
231720.0000   -5.21861
231760.0000   -5.53671
231800.0000   -6.02660
231840.0000   -5.64476
231880.0000   -4.85110
231920.0000   -4.58198
231960.0000   -5.01458
232000.0000   -4.90235
232040.0000   -5.14088
232080.0000   -5.66153
232120.0000   -5.00787
232160.0000   -5.31921
232200.0000   -4.80732
232240.0000   -4.86738
232280.0000   -5.09529
232320.0000   -4.51438
232360.0000   -5.12134
232400.0000   -5.70502
232440.0000   -5.76044
232480.0000   -5.66353
232520.0000   -5.41618
232560.0000   -4.80182
232600.0000   -4.91573
232640.0000   -5.05613
232680.0000   -4.02511
232720.0000   -4.89600
232760.0000   -3.97964
232800.0000   -4.31268
232840.0000   -5.76600
232880.0000   -5.40801
232920.0000   -5.98717
232960.0000   -5.16237
233000.0000   -5.93437
233040.0000   -4.58219
233080.0000   -4.98841
233120.0000   -5.19782
233160.0000   -5.14295
233200.0000   -5.86378
233240.0000   -5.81280
233280.0000   -5.41035
233320.0000   -6.20718
233360.0000   -4.85699
233400.0000   -5.78912
233440.0000   -6.81936
233480.0000   -5.82887
233520.0000   -6.22812
233560.0000   -5.84652
233600.0000   -5.68071
233640.0000   -5.29872
233680.0000   -5.96283
233720.0000   -5.44410
233760.0000   -5.03965
233800.0000   -4.39687
233840.0000   -5.16785
233880.0000   -6.07811
233920.0000   -5.73281
233960.0000   -5.32079
234000.0000   -5.06826
234040.0000   -5.06360
234080.0000   -5.14761
234120.0000   -5.75574
234160.0000   -5.67095
234200.0000   -5.41929
234240.0000   -4.21065
234280.0000   -4.62380
234320.0000   -5.46595
234360.0000   -5.88583
234400.0000   -5.32816
234440.0000   -4.83617
234480.0000   -5.67527
234520.0000   -5.91887
234560.0000   -5.21882
234600.0000   -5.28511
234640.0000   -4.79566
234680.0000   -5.43316
234720.0000   -5.40854
234760.0000   -4.68773
234800.0000   -4.47607
234840.0000   -4.87858
234880.0000   -5.35183
234920.0000   -5.60883
234960.0000   -6.21634
235000.0000   -6.26638
235040.0000   -5.66902
235080.0000   -5.61286
235120.0000   -5.03810
235160.0000   -5.17131
235200.0000   -5.80579
235240.0000   -6.09857
235280.0000   -5.76442
235320.0000   -6.14647
235360.0000   -6.22821
235400.0000   -6.11131
235440.0000   -5.95148
235480.0000   -5.25574
235520.0000   -5.54858
235560.0000   -6.18071
235600.0000   -5.49428
235640.0000   -5.50093
235680.0000   -4.93625
235720.0000   -4.82946
235760.0000   -4.79538
235800.0000   -5.02893
235840.0000   -4.96168
235880.0000   -4.04892
235920.0000   -5.54831
235960.0000   -6.07781
236000.0000   -5.50607
236040.0000   -5.69355
236080.0000   -5.39987
236120.0000   -5.33680
236160.0000   -4.79459
236200.0000   -6.29925
236240.0000   -5.72210
236280.0000   -4.73448
236320.0000   -5.35350
236360.0000   -4.69805
236400.0000   -4.99638
236440.0000   -5.85655
236480.0000   -5.04449
236520.0000   -5.63483
236560.0000   -5.95167
236600.0000   -5.43562
236640.0000   -5.64637
236680.0000   -5.31946
236720.0000   -5.49944
236760.0000   -4.60939
236800.0000   -5.28479
236840.0000   -5.72819
236880.0000   -5.48918
236920.0000   -5.87958
236960.0000   -5.17504
237000.0000   -5.71247
237040.0000   -4.62922
237080.0000   -6.39253
237120.0000   -5.22965
237160.0000   -5.29103
237200.0000   -5.73634
237240.0000   -4.87500
237280.0000   -5.09260
237320.0000   -5.50339
237360.0000   -5.34691
237400.0000   -4.77352
237440.0000   -5.38923
237480.0000   -4.84953
237520.0000   -5.24137
237560.0000   -4.79546
237600.0000   -5.90883
237640.0000   -5.65948
237680.0000   -5.65125
237720.0000   -4.82652
237760.0000   -5.33653
237800.0000   -6.12886
237840.0000   -5.54784
237880.0000   -5.60913
237920.0000   -5.24356
237960.0000   -5.33634
238000.0000   -5.52538
238040.0000   -5.13386
238080.0000   -5.30349
238120.0000   -5.30117
238160.0000   -4.98486
238200.0000   -5.41207
238240.0000   -5.85079
238280.0000   -5.63012
238320.0000   -6.21284
238360.0000   -5.29778
238400.0000   -5.71501
238440.0000   -5.67119
238480.0000   -5.97518
238520.0000   -5.29669
238560.0000   -5.64576
238600.0000   -5.50778
238640.0000   -5.31458
238680.0000   -5.59953
238720.0000   -5.57981
238760.0000   -5.28643
238800.0000   -5.47602
238840.0000   -5.56564
238880.0000   -6.26731
238920.0000   -5.63554
238960.0000   -5.29946
239000.0000   -5.02708
239040.0000   -5.07525
239080.0000   -5.43234
239120.0000   -5.27317
239160.0000   -5.00792
239200.0000   -5.64484
239240.0000   -5.43854
239280.0000   -5.77343
239320.0000   -4.92127
239360.0000   -5.61764
239400.0000   -5.90009
239440.0000   -5.63685
239480.0000   -5.10313
239520.0000   -5.02509
239560.0000   -4.81668
239600.0000   -5.60582
239640.0000   -4.28196
239680.0000   -4.48913
239720.0000   -5.03272
239760.0000   -5.27118
239800.0000   -4.89199
239840.0000   -5.22805
239880.0000   -5.61368
239920.0000   -5.24360
239960.0000   -5.47448
240000.0000   -5.60954
240040.0000   -5.83906
240080.0000   -5.40314
240120.0000   -5.97661
240160.0000   -5.94333
240200.0000   -6.12375
240240.0000   -6.34805
240280.0000   -6.60784
240320.0000   -5.49921
240360.0000   -5.63475
240400.0000   -5.63079
240440.0000   -4.64214
240480.0000   -5.32521
240520.0000   -5.79553
240560.0000   -5.59035
240600.0000   -5.87745
240640.0000   -5.63795
240680.0000   -6.29388
240720.0000   -5.34858
240760.0000   -5.03526
240800.0000   -4.99884
240840.0000   -6.24107
240880.0000   -4.81961
240920.0000   -5.49436
240960.0000   -5.61618
241000.0000   -4.93198
241040.0000   -4.84750
241080.0000   -5.49946
241120.0000   -5.60889
241160.0000   -5.55544
241200.0000   -5.49771
241240.0000   -6.23061
241280.0000   -5.84205
241320.0000   -5.55694
241360.0000   -5.94137
241400.0000   -5.73536
241440.0000   -6.09460
241480.0000   -5.90586
241520.0000   -5.21146
241560.0000   -5.52534
241600.0000   -5.19998
241640.0000   -5.04321
241680.0000   -5.62704
241720.0000   -6.19279
241760.0000   -6.04724
241800.0000   -5.52845
241840.0000   -5.30691
241880.0000   -5.61148
241920.0000   -5.78199
241960.0000   -5.27343
242000.0000   -5.86739
242040.0000   -6.18934
242080.0000   -6.80271
242120.0000   -5.60814
242160.0000   -5.13391
242200.0000   -5.14067
242240.0000   -5.46938
242280.0000   -6.39203
242320.0000   -5.62227
242360.0000   -6.38500
242400.0000   -5.90152
242440.0000   -6.23869
242480.0000   -5.89244
242520.0000   -6.42858
242560.0000   -6.31054
242600.0000   -5.47055
242640.0000   -5.34133
242680.0000   -5.71491
242720.0000   -5.95910
242760.0000   -5.22673
242800.0000   -4.81510
242840.0000   -5.54077
242880.0000   -5.32070
242920.0000   -4.89534
242960.0000   -5.37304
243000.0000   -4.13093
243040.0000   -5.05706
243080.0000   -5.02537
243120.0000   -5.41426
243160.0000   -4.67620
243200.0000   -4.96852
243240.0000   -5.38870
243280.0000   -4.37529
243320.0000   -4.14427
243360.0000   -4.40510
243400.0000   -4.50648
243440.0000   -4.58430
243480.0000   -4.10081
243520.0000   -5.94280
243560.0000   -4.59755
243600.0000   -3.74428
243640.0000   -5.58904
243680.0000   -5.02282
243720.0000   -5.31495
243760.0000   -5.17990
243800.0000   -6.03296
243840.0000   -5.50843
243880.0000   -5.36365
243920.0000   -4.89894
243960.0000   -5.24651
244000.0000   -4.77647
244040.0000   -4.66879
244080.0000   -5.41359
244120.0000   -5.88142
244160.0000   -5.62932
244200.0000   -4.87935
244240.0000   -4.41637
244280.0000   -5.91523
244320.0000   -4.94401
244360.0000   -4.32407
244400.0000   -4.68735
244440.0000   -4.51241
244480.0000   -5.11963
244520.0000   -4.61324
244560.0000   -6.21196
244600.0000   -5.54463
244640.0000   -6.44523
244680.0000   -5.77397
244720.0000   -5.31486
244760.0000   -6.37168
244800.0000   -4.85857
244840.0000   -5.69821
244880.0000   -6.02536
244920.0000   -5.11971
244960.0000   -4.99759
245000.0000   -5.22157
245040.0000   -4.42298
245080.0000   -4.70510
245120.0000   -4.87238
245160.0000   -5.24943
245200.0000   -5.47390
245240.0000   -4.72224
245280.0000   -5.44349
245320.0000   -5.78406
245360.0000   -5.51222
245400.0000   -6.51657
245440.0000   -5.24657
245480.0000   -5.96621
245520.0000   -5.74377
245560.0000   -5.69166
245600.0000   -5.49092
245640.0000   -4.61294
245680.0000   -5.27593
245720.0000   -6.05354
245760.0000   -5.88861
245800.0000   -5.75905
245840.0000   -5.07455
245880.0000   -5.69750
245920.0000   -6.11721
245960.0000   -4.28601
246000.0000   -6.09404
246040.0000   -4.98282
246080.0000   -5.34046
246120.0000   -5.49758
246160.0000   -5.25613
246200.0000   -4.98815
246240.0000   -5.50694
246280.0000   -5.01112
246320.0000   -5.21358
246360.0000   -5.89570
246400.0000   -5.55308
246440.0000   -4.63370
246480.0000   -5.07498
246520.0000   -5.36278
246560.0000   -5.54123
246600.0000   -4.48942
246640.0000   -5.29889
246680.0000   -6.08960
246720.0000   -4.60566
246760.0000   -4.38624
246800.0000   -4.13003
246840.0000   -4.88929
246880.0000   -4.89198
246920.0000   -4.50168
246960.0000   -3.87729
247000.0000   -5.04606
247040.0000   -4.62306
247080.0000   -5.29246
247120.0000   -4.59983
247160.0000   -4.73743
247200.0000   -5.76308
247240.0000   -4.14783
247280.0000   -4.79562
247320.0000   -4.77521
247360.0000   -5.05793
247400.0000   -4.13431
247440.0000   -4.50108
247480.0000   -4.86180
247520.0000   -4.92747
247560.0000   -5.54889
247600.0000   -4.78855
247640.0000   -5.25199
247680.0000   -4.91939
247720.0000   -5.38791
247760.0000   -6.16169
247800.0000   -5.63440
247840.0000   -5.13193
247880.0000   -5.04335
247920.0000   -4.98708
247960.0000   -4.68531
248000.0000   -5.06570
248040.0000   -4.42621
248080.0000   -5.47907
248120.0000   -4.19513
248160.0000   -4.89686
248200.0000   -5.41818
248240.0000   -5.34279
248280.0000   -4.22006
248320.0000   -4.59486
248360.0000   -4.83963
248400.0000   -5.14845
248440.0000   -5.04359
248480.0000   -3.79130
248520.0000   -4.52732
248560.0000   -4.51582
248600.0000   -5.18669
248640.0000   -4.86115
248680.0000   -4.58737
248720.0000   -5.18070
248760.0000   -4.07007
248800.0000   -4.80191
248840.0000   -5.23713
248880.0000   -4.21277
248920.0000   -3.64191
248960.0000   -4.92621
249000.0000   -4.96036
249040.0000   -4.94383
249080.0000   -4.72991
249120.0000   -5.33418
249160.0000   -5.27114
249200.0000   -4.82201
249240.0000   -4.62228
249280.0000   -4.27033
249320.0000   -4.78785
249360.0000   -4.75530
249400.0000   -4.28190
249440.0000   -5.19468
249480.0000   -4.70951
249520.0000   -5.18628
249560.0000   -5.41437
249600.0000   -5.08655
249640.0000   -5.19943
249680.0000   -5.11661
249720.0000   -4.86305
249760.0000   -4.62683
249800.0000   -4.56042
249840.0000   -4.76749
249880.0000   -4.25165
249920.0000   -4.26623
249960.0000   -5.18603
250000.0000   -4.90349
250040.0000   -4.47487
250080.0000   -5.04500
250120.0000   -4.76425
250160.0000   -5.48132
250200.0000   -5.26331
250240.0000   -5.41075
250280.0000   -4.98467
250320.0000   -4.97783
250360.0000   -3.25418
250400.0000   -4.55154
250440.0000   -4.40554
250480.0000   -5.20584
250520.0000   -6.01113
250560.0000   -4.67733
250600.0000   -5.63611
250640.0000   -5.89204
250680.0000   -4.23410
250720.0000   -5.06238
250760.0000   -6.24906
250800.0000   -5.34890
250840.0000   -5.54348
250880.0000   -5.31049
250920.0000   -5.86342
250960.0000   -5.65565
251000.0000   -4.79136
251040.0000   -4.31853
251080.0000   -5.06391
251120.0000   -5.44095
251160.0000   -4.74599
251200.0000   -5.49298
251240.0000   -4.88888
251280.0000   -4.51522
251320.0000   -5.05448
251360.0000   -4.66631
251400.0000   -5.20793
251440.0000   -5.15050
251480.0000   -4.66576
251520.0000   -4.80624
251560.0000   -5.04468
251600.0000   -5.02335
251640.0000   -4.03331
251680.0000   -4.25483
251720.0000   -4.43230
251760.0000   -4.78499
251800.0000   -4.35555
251840.0000   -5.01162
251880.0000   -5.42298
251920.0000   -5.71835
251960.0000   -5.56362
252000.0000   -5.10879
252040.0000   -5.46542
252080.0000   -5.86435
252120.0000   -4.45441
252160.0000   -5.59085
252200.0000   -4.32720
252240.0000   -3.87241
252280.0000   -4.52632
252320.0000   -4.81472
252360.0000   -4.46078
252400.0000   -5.05739
252440.0000   -5.24777
252480.0000   -5.16457
252520.0000   -5.28300
252560.0000   -5.05925
252600.0000   -5.08275
252640.0000   -5.33009
252680.0000   -4.97658
252720.0000   -5.42926
252760.0000   -3.46586
252800.0000   -3.70390
252840.0000   -4.67822
252880.0000   -4.61219
252920.0000   -4.83153
252960.0000   -4.25939
253000.0000   -4.14847
253040.0000   -4.25693
253080.0000   -3.69638
253120.0000   -4.75922
253160.0000   -4.87118
253200.0000   -4.03526
253240.0000   -4.16842
253280.0000   -4.67023
253320.0000   -5.50752
253360.0000   -4.79298
253400.0000   -4.81485
253440.0000   -5.14041
253480.0000   -4.86669
253520.0000   -4.70886
253560.0000   -5.02333
253600.0000   -5.29547
253640.0000   -3.96671
253680.0000   -5.44160
253720.0000   -4.17528
253760.0000   -4.51362
253800.0000   -5.20780
253840.0000   -4.91116
253880.0000   -4.80573
253920.0000   -5.00304
253960.0000   -4.89616
254000.0000   -5.33611
254040.0000   -5.23910
254080.0000   -5.12568
254120.0000   -5.24085
254160.0000   -4.28208
254200.0000   -4.39789
254240.0000   -4.00905
254280.0000   -4.95066
254320.0000   -5.52326
254360.0000   -4.93484
254400.0000   -4.22668
254440.0000   -4.14484
254480.0000   -4.02460
254520.0000   -4.59532
254560.0000   -4.79837
254600.0000   -3.74338
254640.0000   -4.32081
254680.0000   -5.04363
254720.0000   -4.51376
254760.0000   -5.21925
254800.0000   -5.43352
254840.0000   -3.81069
254880.0000   -4.25099
254920.0000   -5.63260
254960.0000   -4.44693
255000.0000   -3.84781
255040.0000   -4.42544
255080.0000   -5.39466
255120.0000   -5.75767
255160.0000   -5.29313
255200.0000   -5.07936
255240.0000   -4.68237
255280.0000   -5.19272
255320.0000   -5.96156
255360.0000   -5.90323
255400.0000   -5.58678
255440.0000   -4.56030
255480.0000   -4.34737
255520.0000   -4.72952
255560.0000   -4.76563
255600.0000   -4.11211
255640.0000   -3.71883
255680.0000   -4.09186
255720.0000   -4.57144
255760.0000   -5.17849
255800.0000   -4.36858
255840.0000   -4.64781
255880.0000   -4.20757
255920.0000   -5.36184
255960.0000   -5.01368
256000.0000   -5.23101
256040.0000   -4.73814
256080.0000   -4.30124
256120.0000   -4.48295
256160.0000   -4.65769
256200.0000   -4.23478
256240.0000   -3.75185
256280.0000   -4.35790
256320.0000   -4.23920
256360.0000   -4.99855
256400.0000   -5.01399
256440.0000   -5.09465
256480.0000   -5.37193
256520.0000   -5.38079
256560.0000   -4.98929
256600.0000   -4.62349
256640.0000   -4.05688
256680.0000   -4.44960
256720.0000   -5.05824
256760.0000   -4.69379
256800.0000   -4.88278
256840.0000   -4.47842
256880.0000   -5.51901
256920.0000   -5.33461
256960.0000   -5.08896
257000.0000   -5.85807
257040.0000   -5.24970
257080.0000   -5.76113
257120.0000   -4.57704
257160.0000   -5.39183
257200.0000   -4.68803
257240.0000   -4.59882
257280.0000   -5.09486
257320.0000   -5.28552
257360.0000   -4.42255
257400.0000   -4.51928
257440.0000   -5.12452
257480.0000   -4.78535
257520.0000   -5.35443
257560.0000   -4.98542
257600.0000   -4.33489
257640.0000   -3.60854
257680.0000   -3.58223
257720.0000   -4.71338
257760.0000   -4.53185
257800.0000   -4.36540
257840.0000   -4.84616
257880.0000   -4.55941
257920.0000   -5.60448
257960.0000   -5.30439
258000.0000   -5.50682
258040.0000   -3.75413
258080.0000   -4.45411
258120.0000   -4.49856
258160.0000   -5.21071
258200.0000   -4.85582
258240.0000   -4.28585
258280.0000   -5.05598
258320.0000   -4.90389
258360.0000   -4.17921
258400.0000   -5.32732
258440.0000   -4.61577
258480.0000   -4.82848
258520.0000   -4.71827
258560.0000   -4.12631
258600.0000   -5.31740
258640.0000   -5.14741
258680.0000   -5.39609
258720.0000   -4.06359
258760.0000   -5.31326
258800.0000   -4.55044
258840.0000   -4.82763
258880.0000   -4.34851
258920.0000   -3.86929
258960.0000   -4.42823
259000.0000   -4.19161
259040.0000   -5.28652
259080.0000   -4.54724
259120.0000   -4.29929
259160.0000   -3.83907
259200.0000   -4.32239
259240.0000   -4.76008
259280.0000   -5.12478
259320.0000   -4.95444
259360.0000   -4.55171
259400.0000   -4.87305
259440.0000   -5.12367
259480.0000   -4.55305
259520.0000   -3.96884
259560.0000   -5.71516
259600.0000   -4.87694
259640.0000   -3.47418
259680.0000   -3.50885
259720.0000   -4.32877
259760.0000   -5.01155
259800.0000   -4.24399
259840.0000   -4.76882
259880.0000   -5.15982
259920.0000   -3.37092
259960.0000   -4.31110
260000.0000   -3.42178
260040.0000   -3.54595
260080.0000   -3.78441
260120.0000   -4.54277
260160.0000   -3.77382
260200.0000   -3.85027
260240.0000   -4.49907
260280.0000   -4.06471
260320.0000   -4.53378
260360.0000   -4.57267
260400.0000   -4.18847
260440.0000   -4.72451
260480.0000   -4.57891
260520.0000   -4.34365
260560.0000   -4.41969
260600.0000   -4.36100
260640.0000   -2.89082
260680.0000   -4.46646
260720.0000   -4.66726
260760.0000   -4.13684
260800.0000   -4.68607
260840.0000   -4.78895
260880.0000   -4.64380
260920.0000   -4.15273
260960.0000   -3.62020
261000.0000   -4.72436
261040.0000   -4.82580
261080.0000   -4.91946
261120.0000   -4.44329
261160.0000   -5.34085
261200.0000   -4.87195
261240.0000   -4.43623
261280.0000   -4.13728
261320.0000   -3.85944
261360.0000   -4.26157
261400.0000   -5.63511
261440.0000   -4.87850
261480.0000   -4.08625
261520.0000   -4.28123
261560.0000   -4.26698
261600.0000   -3.59400
261640.0000   -4.83900
261680.0000   -4.63392
261720.0000   -3.99246
261760.0000   -4.45034
261800.0000   -5.53160
261840.0000   -4.27704
261880.0000   -3.71826
261920.0000   -3.45975
261960.0000   -4.15793
262000.0000   -3.88453
262040.0000   -4.92735
262080.0000   -5.61789
262120.0000   -4.62560
262160.0000   -5.59957
262200.0000   -3.85083
262240.0000   -4.73014
262280.0000   -4.39746
262320.0000   -3.60303
262360.0000   -4.37596
262400.0000   -5.09398
262440.0000   -4.18449
262480.0000   -4.28047
262520.0000   -4.26018
262560.0000   -4.13584
262600.0000   -4.03459
262640.0000   -5.22834
262680.0000   -4.38428
262720.0000   -4.32763
262760.0000   -3.58279
262800.0000   -5.23873
262840.0000   -5.23168
262880.0000   -3.79981
262920.0000   -4.53639
262960.0000   -4.13216
263000.0000   -5.59206
263040.0000   -4.54380
263080.0000   -4.16993
263120.0000   -4.99166
263160.0000   -3.91486
263200.0000   -3.50269
263240.0000   -5.69901
263280.0000   -4.66452
263320.0000   -5.11088
263360.0000   -4.71492
263400.0000   -4.54734
263440.0000   -4.32221
263480.0000   -4.45219
263520.0000   -4.24033
263560.0000   -5.02721
263600.0000   -4.78315
263640.0000   -5.25640
263680.0000   -4.99328
263720.0000   -5.68796
263760.0000   -5.62207
263800.0000   -5.41445
263840.0000   -5.60372
263880.0000   -5.27145
263920.0000   -5.96665
263960.0000   -5.23026
264000.0000   -4.92952
264040.0000   -5.62565
264080.0000   -5.42632
264120.0000   -5.53465
264160.0000   -5.70864
264200.0000   -5.59954
264240.0000   -6.05848
264280.0000   -5.78088
264320.0000   -5.29172
264360.0000   -5.89420
264400.0000   -5.69107
264440.0000   -5.28085
264480.0000   -4.38278
264520.0000   -5.50785
264560.0000   -4.05487
264600.0000   -5.51141
264640.0000   -5.36155
264680.0000   -4.94649
264720.0000   -5.06644
264760.0000   -5.49017
264800.0000   -4.26583
264840.0000   -4.37616
264880.0000   -4.83050
264920.0000   -5.06803
264960.0000   -4.92836
265000.0000   -4.91271
265040.0000   -4.85251
265080.0000   -4.64667
265120.0000   -4.95025
265160.0000   -4.15728
265200.0000   -4.96072
265240.0000   -5.01197
265280.0000   -4.32260
265320.0000   -4.89315
265360.0000   -4.93322
265400.0000   -5.68793
265440.0000   -5.03119
265480.0000   -4.16125
265520.0000   -4.67311
265560.0000   -4.04245
265600.0000   -3.62113
265640.0000   -3.73108
265680.0000   -4.77065
265720.0000   -5.10474
265760.0000   -4.67943
265800.0000   -4.74825
265840.0000   -5.00986
265880.0000   -5.14215
265920.0000   -4.40376
265960.0000   -5.18482
266000.0000   -5.14933
266040.0000   -4.99538
266080.0000   -5.39358
266120.0000   -4.34862
266160.0000   -4.90137
266200.0000   -5.10585
266240.0000   -5.19810
266280.0000   -5.04657
266320.0000   -4.15067
266360.0000   -4.82158
266400.0000   -4.24350
266440.0000   -4.14122
266480.0000   -4.26932
266520.0000   -3.86639
266560.0000   -3.86619
266600.0000   -4.97522
266640.0000   -4.03864
266680.0000   -4.23453
266720.0000   -4.16526
266760.0000   -4.44614
266800.0000   -4.19490
266840.0000   -4.28536
266880.0000   -4.29104
266920.0000   -4.05047
266960.0000   -3.81732
267000.0000   -3.87852
267040.0000   -4.22167
267080.0000   -5.56178
267120.0000   -4.32764
267160.0000   -4.54241
267200.0000   -4.28856
267240.0000   -4.87023
267280.0000   -4.38823
267320.0000   -4.79027
267360.0000   -4.30766
267400.0000   -3.96983
267440.0000   -4.35064
267480.0000   -4.64536
267520.0000   -4.59487
267560.0000   -4.02498
267600.0000   -4.23755
267640.0000   -4.05509
267680.0000   -4.27034
267720.0000   -4.19916
267760.0000   -3.73263
267800.0000   -4.10095
267840.0000   -3.99636
267880.0000   -4.03291
267920.0000   -4.55475
267960.0000   -5.03111
268000.0000   -5.41032
268040.0000   -5.11161
268080.0000   -4.94084
268120.0000   -4.15514
268160.0000   -4.68399
268200.0000   -4.11006
268240.0000   -3.38137
268280.0000   -4.34454
268320.0000   -4.35380
268360.0000   -3.83656
268400.0000   -4.73802
268440.0000   -5.49399
268480.0000   -5.55120
268520.0000   -4.65803
268560.0000   -4.44458
268600.0000   -4.10692
268640.0000   -3.30745
268680.0000   -3.27910
268720.0000   -4.22409
268760.0000   -3.61171
268800.0000   -3.93749
268840.0000   -4.91193
268880.0000   -4.17341
268920.0000   -3.91781
268960.0000   -4.32544
269000.0000   -3.81757
269040.0000   -3.98913
269080.0000   -4.24466
269120.0000   -4.28062
269160.0000   -4.43757
269200.0000   -4.73997
269240.0000   -4.67445
269280.0000   -5.32292
269320.0000   -4.90113
269360.0000   -5.04367
269400.0000   -3.79846
269440.0000   -3.50073
269480.0000   -5.21256
269520.0000   -4.27629
269560.0000   -3.51707
269600.0000   -5.05677
269640.0000   -4.73676
269680.0000   -4.39050
269720.0000   -4.30010
269760.0000   -4.79160
269800.0000   -3.97408
269840.0000   -4.83923
269880.0000   -4.62396
269920.0000   -4.48248
269960.0000   -5.43250
270000.0000   -5.52060
270040.0000   -5.36525
270080.0000   -5.19147
270120.0000   -4.80809
270160.0000   -3.53391
270200.0000   -4.32017
270240.0000   -3.41592
270280.0000   -4.61719
270320.0000   -4.33147
270360.0000   -4.73293
270400.0000   -3.93185
270440.0000   -4.91234
270480.0000   -5.45120
270520.0000   -4.67369
270560.0000   -4.07725
270600.0000   -4.13943
270640.0000   -4.31901
270680.0000   -4.35463
270720.0000   -4.34476
270760.0000   -4.57962
270800.0000   -4.59556
270840.0000   -4.00191
270880.0000   -4.38070
270920.0000   -4.88848
270960.0000   -5.14165
271000.0000   -5.28987
271040.0000   -5.28471
271080.0000   -4.47785
271120.0000   -4.27091
271160.0000   -5.79735
271200.0000   -5.15891
271240.0000   -5.37955
271280.0000   -4.38154
271320.0000   -5.40480
271360.0000   -5.12318
271400.0000   -4.87347
271440.0000   -5.40752
271480.0000   -5.87282
271520.0000   -3.91145
271560.0000   -3.15615
271600.0000   -4.44336
271640.0000   -4.48620
271680.0000   -4.78275
271720.0000   -5.76124
271760.0000   -5.46910
271800.0000   -6.57448
271840.0000   -4.78658
271880.0000   -4.96165
271920.0000   -5.16380
271960.0000   -4.48579
272000.0000   -5.23064
272040.0000   -5.27935
272080.0000   -5.94097
272120.0000   -5.06362
272160.0000   -5.26728
272200.0000   -5.33375
272240.0000   -4.56604
272280.0000   -5.03800
272320.0000   -5.60558
272360.0000   -4.98488
272400.0000   -5.95181
272440.0000   -5.39613
272480.0000   -5.54968
272520.0000   -4.69705
272560.0000   -5.74584
272600.0000   -6.68779
272640.0000   -6.66134
272680.0000   -7.48703
272720.0000   -6.62824
272760.0000   -5.42621
272800.0000   -5.46102
272840.0000   -6.07114
272880.0000   -4.66073
272920.0000   -5.09355
272960.0000   -4.69805
273000.0000   -5.32513
273040.0000   -5.09044
273080.0000   -4.76943
273120.0000   -5.66403
273160.0000   -5.44700
273200.0000   -5.84081
273240.0000   -5.78262
273280.0000   -5.93596
273320.0000   -6.38183
273360.0000   -4.83756
273400.0000   -4.62446
273440.0000   -5.23292
273480.0000   -4.98378
273520.0000   -5.71500
273560.0000   -5.43767
273600.0000   -5.19671
273640.0000   -5.19035
273680.0000   -5.45198
273720.0000   -5.19949
273760.0000   -4.67787
273800.0000   -4.52644
273840.0000   -5.18272
273880.0000   -5.41015
273920.0000   -4.71821
273960.0000   -4.23986
274000.0000   -5.08800
274040.0000   -5.30062
274080.0000   -4.88136
274120.0000   -5.08267
274160.0000   -5.19606
274200.0000   -5.03925
274240.0000   -5.02148
274280.0000   -5.22020
274320.0000   -5.48233
274360.0000   -4.66914
274400.0000   -4.29267
274440.0000   -4.94110
274480.0000   -4.91993
274520.0000   -4.81957
274560.0000   -4.35999
274600.0000   -5.43111
274640.0000   -5.44151
274680.0000   -5.52523
274720.0000   -4.81250
274760.0000   -4.15149
274800.0000   -4.89200
274840.0000   -4.79150
274880.0000   -5.31229
274920.0000   -5.16270
274960.0000   -5.56033
275000.0000   -5.55588
275040.0000   -5.72633
275080.0000   -5.14482
275120.0000   -5.08573
275160.0000   -4.74623
275200.0000   -4.79000
275240.0000   -4.70796
275280.0000   -5.49324
275320.0000   -5.11366
275360.0000   -4.96182
275400.0000   -5.89071
275440.0000   -4.89873
275480.0000   -4.28562
275520.0000   -4.17846
275560.0000   -4.56380
275600.0000   -4.14796
275640.0000   -5.49234
275680.0000   -5.29786
275720.0000   -4.77306
275760.0000   -5.33527
275800.0000   -4.87608
275840.0000   -4.43429
275880.0000   -4.45284
275920.0000   -4.65605
275960.0000   -4.27936
276000.0000   -4.52164
276040.0000   -5.11943
276080.0000   -4.77800
276120.0000   -4.63480
276160.0000   -5.40669
276200.0000   -5.62583
276240.0000   -5.45175
276280.0000   -5.52091
276320.0000   -5.30876
276360.0000   -4.90387
276400.0000   -4.32404
276440.0000   -4.66929
276480.0000   -5.04518
276520.0000   -5.60927
276560.0000   -4.81185
276600.0000   -4.53513
276640.0000   -4.73554
276680.0000   -3.30928
276720.0000   -4.09358
276760.0000   -5.09161
276800.0000   -4.51536
276840.0000   -4.98721
276880.0000   -4.91603
276920.0000   -4.62746
276960.0000   -5.02448
277000.0000   -5.23921
277040.0000   -5.95697
277080.0000   -4.99475
277120.0000   -4.42569
277160.0000   -4.92372
277200.0000   -5.48139
277240.0000   -4.58588
277280.0000   -4.70270
277320.0000   -4.48987
277360.0000   -4.33822
277400.0000   -5.28907
277440.0000   -5.62298
277480.0000   -5.88294
277520.0000   -5.66930
277560.0000   -4.75495
277600.0000   -5.07057
277640.0000   -4.10239
277680.0000   -4.45313
277720.0000   -5.22822
277760.0000   -5.48768
277800.0000   -5.28967
277840.0000   -5.16677
277880.0000   -3.96857
277920.0000   -4.28252
277960.0000   -5.22290
278000.0000   -5.51562
278040.0000   -5.75521
278080.0000   -4.37791
278120.0000   -4.76766
278160.0000   -4.72149
278200.0000   -5.10700
278240.0000   -5.23969
278280.0000   -6.33543
278320.0000   -6.33843
278360.0000   -5.40022
278400.0000   -4.49401
278440.0000   -5.18171
278480.0000   -4.07194
278520.0000   -4.27173
278560.0000   -3.68406
278600.0000   -4.46360
278640.0000   -4.67213
278680.0000   -4.56654
278720.0000   -5.10316
278760.0000   -4.99279
278800.0000   -4.76053
278840.0000   -5.23600
278880.0000   -4.66754
278920.0000   -4.81202
278960.0000   -5.53321
279000.0000   -5.84638
279040.0000   -4.24760
279080.0000   -4.46447
279120.0000   -4.47048
279160.0000   -4.33512
279200.0000   -3.96403
279240.0000   -4.42658
279280.0000   -4.53530
279320.0000   -4.16261
279360.0000   -4.24702
279400.0000   -4.57934
279440.0000   -4.82996
279480.0000   -5.04797
279520.0000   -4.44473
279560.0000   -3.84112
279600.0000   -4.34627
279640.0000   -5.32404
279680.0000   -5.12023
279720.0000   -5.27089
279760.0000   -5.42127
279800.0000   -5.37059
279840.0000   -4.46272
279880.0000   -5.57678
279920.0000   -5.51155
279960.0000   -5.21868
280000.0000   -6.10209
280040.0000   -4.18977
280080.0000   -5.04101
280120.0000   -5.79680
280160.0000   -4.98278
280200.0000   -5.80315
280240.0000   -4.97585
280280.0000   -4.99326
280320.0000   -5.64699
280360.0000   -5.42770
280400.0000   -4.53795
280440.0000   -4.78825
280480.0000   -5.05059
280520.0000   -5.36887
280560.0000   -4.54644
280600.0000   -4.53953
280640.0000   -5.03085
280680.0000   -4.30115
280720.0000   -3.86830
280760.0000   -4.52075
280800.0000   -5.50093
280840.0000   -4.25055
280880.0000   -5.17739
280920.0000   -5.04258
280960.0000   -4.59651
281000.0000   -5.83638
281040.0000   -5.15090
281080.0000   -4.99934
281120.0000   -4.93318
281160.0000   -5.25635
281200.0000   -5.52795
281240.0000   -4.84621
281280.0000   -5.90671
281320.0000   -4.69853
281360.0000   -4.47787
281400.0000   -4.47963
281440.0000   -4.42308
281480.0000   -4.06983
281520.0000   -4.66646
281560.0000   -4.11592
281600.0000   -4.04086
281640.0000   -4.48644
281680.0000   -6.00688
281720.0000   -4.36331
281760.0000   -5.42012
281800.0000   -5.02757
281840.0000   -5.37305
281880.0000   -4.38264
281920.0000   -5.37584
281960.0000   -5.34151
282000.0000   -5.28842
282040.0000   -5.27239
282080.0000   -5.16917
282120.0000   -5.53696
282160.0000   -4.61268
282200.0000   -5.28153
282240.0000   -6.30921
282280.0000   -4.59354
282320.0000   -4.84643
282360.0000   -5.36782
282400.0000   -5.23585
282440.0000   -4.91342
282480.0000   -4.66867
282520.0000   -5.49391
282560.0000   -5.28859
282600.0000   -5.59598
282640.0000   -4.89193
282680.0000   -5.57014
282720.0000   -5.36472
282760.0000   -5.10437
282800.0000   -6.02022
282840.0000   -5.29016
282880.0000   -5.71731
282920.0000   -5.64580
282960.0000   -5.16041
283000.0000   -5.55735
283040.0000   -5.60476
283080.0000   -5.97071
283120.0000   -5.26021
283160.0000   -5.19496
283200.0000   -4.27746
283240.0000   -4.81928
283280.0000   -5.08676
283320.0000   -5.90452
283360.0000   -4.56136
283400.0000   -5.26960
283440.0000   -5.34710
283480.0000   -5.42103
283520.0000   -5.17882
283560.0000   -4.19122
283600.0000   -5.35103
283640.0000   -5.10954
283680.0000   -5.17713
283720.0000   -5.26109
283760.0000   -5.45766
283800.0000   -4.84945
283840.0000   -5.40036
283880.0000   -5.19707
283920.0000   -5.18564
283960.0000   -4.69663
284000.0000   -4.55334
284040.0000   -5.16299
284080.0000   -5.68584
284120.0000   -5.73943
284160.0000   -5.75381
284200.0000   -5.96968
284240.0000   -5.83992
284280.0000   -6.33991
284320.0000   -5.35293
284360.0000   -5.14395
284400.0000   -5.90768
284440.0000   -5.14522
284480.0000   -4.75509
284520.0000   -5.84890
284560.0000   -6.01963
284600.0000   -5.51745
284640.0000   -5.83284
284680.0000   -5.19973
284720.0000   -5.23232
284760.0000   -4.17356
284800.0000   -5.14682
284840.0000   -5.44505
284880.0000   -5.28424
284920.0000   -5.63120
284960.0000   -5.35434
285000.0000   -5.14608
285040.0000   -6.02112
285080.0000   -5.49954
285120.0000   -5.45834
285160.0000   -5.22191
285200.0000   -4.89457
285240.0000   -5.23329
285280.0000   -5.62778
285320.0000   -5.59194
285360.0000   -5.22490
285400.0000   -5.49418
285440.0000   -5.58422
285480.0000   -6.48839
285520.0000   -6.67646
285560.0000   -5.07108
285600.0000   -5.96400
285640.0000   -6.35557
285680.0000   -5.74238
285720.0000   -5.09734
285760.0000   -4.96518
285800.0000   -6.26854
285840.0000   -5.71948
285880.0000   -5.36683
285920.0000   -5.45256
285960.0000   -5.68639
286000.0000   -5.12874
286040.0000   -5.17426
286080.0000   -5.37296
286120.0000   -5.17045
286160.0000   -5.23006
286200.0000   -6.50186
286240.0000   -4.60089
286280.0000   -4.99216
286320.0000   -5.57339
286360.0000   -6.02416
286400.0000   -5.72175
286440.0000   -5.65842
286480.0000   -7.57345
286520.0000   -6.47166
286560.0000   -4.77791
286600.0000   -4.68563
286640.0000   -6.08088
286680.0000   -5.19648
286720.0000   -5.47186
286760.0000   -5.52059
286800.0000   -6.43393
286840.0000   -5.45322
286880.0000   -5.65024
286920.0000   -5.08578
286960.0000   -5.12468
287000.0000   -5.41185
287040.0000   -5.69347
287080.0000   -5.19809
287120.0000   -5.15913
287160.0000   -6.01276
287200.0000   -5.69092
287240.0000   -5.17424
287280.0000   -4.32410
287320.0000   -4.84929
287360.0000   -4.56047
287400.0000   -5.07794
287440.0000   -5.54479
287480.0000   -5.58319
287520.0000   -5.02130
287560.0000   -5.47310
287600.0000   -5.18807
287640.0000   -4.89972
287680.0000   -5.30264
287720.0000   -5.21750
287760.0000   -5.58315
287800.0000   -4.98930
287840.0000   -5.11249
287880.0000   -5.01473
287920.0000   -6.18949
287960.0000   -6.10443
288000.0000   -5.94192
288040.0000   -5.61431
288080.0000   -5.25577
288120.0000   -6.42156
288160.0000   -6.79014
288200.0000   -6.71966
288240.0000   -5.42623
288280.0000   -6.09625
288320.0000   -6.11444
288360.0000   -6.37255
288400.0000   -6.67707
288440.0000   -5.43237
288480.0000   -5.15192
288520.0000   -5.68092
288560.0000   -5.73687
288600.0000   -5.52337
288640.0000   -5.82658
288680.0000   -6.01940
288720.0000   -5.95733
288760.0000   -5.28458
288800.0000   -5.50666
288840.0000   -4.94420
288880.0000   -6.16729
288920.0000   -5.48744
288960.0000   -4.73835
289000.0000   -5.37809
289040.0000   -4.82781
289080.0000   -5.21142
289120.0000   -5.72794
289160.0000   -5.38949
289200.0000   -5.87998
289240.0000   -6.42911
289280.0000   -6.33011
289320.0000   -5.80244
289360.0000   -6.21248
289400.0000   -6.19295
289440.0000   -6.28458
289480.0000   -5.65958
289520.0000   -6.21486
289560.0000   -6.67963
289600.0000   -5.53966
289640.0000   -6.60592
289680.0000   -5.85683
289720.0000   -5.88242
289760.0000   -4.84313
289800.0000   -5.44875
289840.0000   -6.32162
289880.0000   -6.15901
289920.0000   -5.79327
289960.0000   -5.58753
290000.0000   -5.07316
290040.0000   -5.79098
290080.0000   -5.73555
290120.0000   -6.31978
290160.0000   -5.76826
290200.0000   -6.42904
290240.0000   -5.80071
290280.0000   -5.39957
290320.0000   -5.70716
290360.0000   -6.50345
290400.0000   -6.40755
290440.0000   -4.77229
290480.0000   -4.55111
290520.0000   -5.20659
290560.0000   -5.63904
290600.0000   -5.41891
290640.0000   -5.74254
290680.0000   -5.80422
290720.0000   -5.06921
290760.0000   -5.32299
290800.0000   -5.96220
290840.0000   -5.72190
290880.0000   -6.70015
290920.0000   -6.24630
290960.0000   -5.74957
291000.0000   -5.26053
291040.0000   -5.62409
291080.0000   -4.80459
291120.0000   -4.73077
291160.0000   -5.99342
291200.0000   -4.92515
291240.0000   -5.16642
291280.0000   -6.06380
291320.0000   -5.22728
291360.0000   -5.87205
291400.0000   -5.40825
291440.0000   -5.96596
291480.0000   -5.59025
291520.0000   -6.58752
291560.0000   -4.90838
291600.0000   -6.68960
291640.0000   -5.95708
291680.0000   -6.46068
291720.0000   -5.25756
291760.0000   -6.04459
291800.0000   -5.39185
291840.0000   -4.66265
291880.0000   -4.80294
291920.0000   -4.69527
291960.0000   -6.33898
292000.0000   -6.34036
292040.0000   -5.86728
292080.0000   -6.10249
292120.0000   -5.98577
292160.0000   -5.41884
292200.0000   -6.30523
292240.0000   -5.40632
292280.0000   -5.71489
292320.0000   -6.38309
292360.0000   -6.56302
292400.0000   -6.43027
292440.0000   -6.33404
292480.0000   -6.00067
292520.0000   -5.74682
292560.0000   -5.95911
292600.0000   -6.08311
292640.0000   -6.79863
292680.0000   -5.95563
292720.0000   -5.38986
292760.0000   -5.80841
292800.0000   -5.63349
292840.0000   -5.87873
292880.0000   -6.35344
292920.0000   -5.74868
292960.0000   -5.18070
293000.0000   -5.34877
293040.0000   -5.60903
293080.0000   -5.60767
293120.0000   -5.91553
293160.0000   -5.51326
293200.0000   -5.58959
293240.0000   -6.17544
293280.0000   -5.10992
293320.0000   -5.29364
293360.0000   -5.50453
293400.0000   -7.04413
293440.0000   -6.41536
293480.0000   -5.40595
293520.0000   -5.72527
293560.0000   -5.75925
293600.0000   -6.63077
293640.0000   -5.86381
293680.0000   -6.18996
293720.0000   -6.03272
293760.0000   -5.80749
293800.0000   -5.31702
293840.0000   -5.81783
293880.0000   -6.04566
293920.0000   -5.18363
293960.0000   -5.60685
294000.0000   -6.04630
294040.0000   -4.36859
294080.0000   -4.22499
294120.0000   -5.58300
294160.0000   -5.06745
294200.0000   -4.08735
294240.0000   -5.83685
294280.0000   -4.87394
294320.0000   -4.45680
294360.0000   -5.24592
294400.0000   -4.88524
294440.0000   -4.99695
294480.0000   -5.18321
294520.0000   -5.31632
294560.0000   -5.61414
294600.0000   -5.59780
294640.0000   -5.32002
294680.0000   -5.41718
294720.0000   -5.73207
294760.0000   -5.88485
294800.0000   -6.83734
294840.0000   -6.80663
294880.0000   -5.46562
294920.0000   -6.09659
294960.0000   -6.79656
295000.0000   -5.74108
295040.0000   -5.09246
295080.0000   -5.36566
295120.0000   -5.98670
295160.0000   -5.97563
295200.0000   -5.83694
295240.0000   -5.87879
295280.0000   -5.05784
295320.0000   -4.34210
295360.0000   -4.60048
295400.0000   -4.77784
295440.0000   -5.21041
295480.0000   -5.80980
295520.0000   -5.40214
295560.0000   -4.75634
295600.0000   -5.15430
295640.0000   -4.86699
295680.0000   -6.09457
295720.0000   -5.45861
295760.0000   -5.73487
295800.0000   -5.86420
295840.0000   -5.60470
295880.0000   -5.50165
295920.0000   -4.96163
295960.0000   -5.70469
296000.0000   -5.11432
296040.0000   -5.21266
296080.0000   -5.25600
296120.0000   -4.44165
296160.0000   -4.52170
296200.0000   -4.78566
296240.0000   -5.02137
296280.0000   -5.07299
296320.0000   -4.80519
296360.0000   -4.07160
296400.0000   -4.18272
296440.0000   -5.04829
296480.0000   -5.43403
296520.0000   -5.53032
296560.0000   -5.16758
296600.0000   -5.58319
296640.0000   -5.23815
296680.0000   -4.52973
296720.0000   -4.61792
296760.0000   -5.65909
296800.0000   -5.82349
296840.0000   -4.89616
296880.0000   -5.33324
296920.0000   -4.99856
296960.0000   -5.35593
297000.0000   -5.64774
297040.0000   -5.49391
297080.0000   -5.82961
297120.0000   -5.73114
297160.0000   -4.95939
297200.0000   -5.13779
297240.0000   -4.96935
297280.0000   -5.31041
297320.0000   -4.25508
297360.0000   -4.69183
297400.0000   -5.13614
297440.0000   -4.82233
297480.0000   -5.07437
297520.0000   -4.81354
297560.0000   -3.54656
297600.0000   -4.65055
297640.0000   -4.68928
297680.0000   -4.52196
297720.0000   -4.73883
297760.0000   -4.82752
297800.0000   -5.23805
297840.0000   -5.90280
297880.0000   -5.12874
297920.0000   -4.10213
297960.0000   -5.15181
298000.0000   -5.41429
298040.0000   -5.64259
298080.0000   -5.53975
298120.0000   -4.90859
298160.0000   -4.81499
298200.0000   -5.48154
298240.0000   -6.46434
298280.0000   -5.91750
298320.0000   -5.94595
298360.0000   -4.52300
298400.0000   -5.27206
298440.0000   -5.60531
298480.0000   -5.54155
298520.0000   -5.81809
298560.0000   -5.87861
298600.0000   -5.76190
298640.0000   -5.72494
298680.0000   -5.46142
298720.0000   -5.26101
298760.0000   -4.06622
298800.0000   -4.35793
298840.0000   -3.75449
298880.0000   -4.22462
298920.0000   -3.55839
298960.0000   -3.42657
299000.0000   -4.33800
299040.0000   -4.37184
299080.0000   -3.82323
299120.0000   -4.58167
299160.0000   -4.13937
299200.0000   -3.64566
299240.0000   -4.24809
299280.0000   -4.53583
299320.0000   -4.46699
299360.0000   -3.61845
299400.0000   -5.44160
299440.0000   -5.08478
299480.0000   -4.98196
299520.0000   -4.49850
299560.0000   -5.51211
299600.0000   -4.82893
299640.0000   -4.81381
299680.0000   -4.25782
299720.0000   -4.20911
299760.0000   -4.95509
299800.0000   -4.49039
299840.0000   -4.49956
299880.0000   -4.67305
299920.0000   -4.74459
299960.0000   -5.13984
300000.0000   -4.64231
300040.0000   -5.08361
300080.0000   -5.78874
300120.0000   -5.17773
300160.0000   -4.39528
300200.0000   -4.10487
300240.0000   -4.31216
300280.0000   -4.62742
300320.0000   -4.93176
300360.0000   -4.95182
300400.0000   -5.68865
300440.0000   -4.21909
300480.0000   -4.63544
300520.0000   -5.10300
300560.0000   -4.28888
300600.0000   -4.47758
300640.0000   -4.88665
300680.0000   -4.83586
300720.0000   -4.68346
300760.0000   -4.18665
300800.0000   -5.24479
300840.0000   -4.56345
300880.0000   -4.93369
300920.0000   -4.47519
300960.0000   -4.77974
301000.0000   -5.38484
301040.0000   -4.58260
301080.0000   -5.57646
301120.0000   -4.88097
301160.0000   -4.01626
301200.0000   -4.20802
301240.0000   -3.82117
301280.0000   -4.15959
301320.0000   -3.94648
301360.0000   -4.04375
301400.0000   -4.45272
301440.0000   -4.14967
301480.0000   -4.67536
301520.0000   -4.83620
301560.0000   -3.93863
301600.0000   -4.45171
301640.0000   -4.06693
301680.0000   -4.70922
301720.0000   -5.09511
301760.0000   -4.12587
301800.0000   -4.83421
301840.0000   -5.43802
301880.0000   -5.08352
301920.0000   -5.63528
301960.0000   -4.92447
302000.0000   -4.89419
302040.0000   -4.74482
302080.0000   -4.08468
302120.0000   -3.91564
302160.0000   -4.32527
302200.0000   -4.60713
302240.0000   -3.33732
302280.0000   -3.64788
302320.0000   -4.08091
302360.0000   -4.69364
302400.0000   -4.81230
302440.0000   -3.90711
302480.0000   -3.56161
302520.0000   -4.30391
302560.0000   -4.53186
302600.0000   -5.20312
302640.0000   -4.75142
302680.0000   -4.61637
302720.0000   -4.93174
302760.0000   -5.01013
302800.0000   -4.98622
302840.0000   -4.93072
302880.0000   -6.10210
302920.0000   -4.87167
302960.0000   -5.14535
303000.0000   -5.17226
303040.0000   -6.01415
303080.0000   -5.85839
303120.0000   -5.43942
303160.0000   -5.08225
303200.0000   -5.95199
303240.0000   -5.75122
303280.0000   -5.58878
303320.0000   -6.40561
303360.0000   -5.81979
303400.0000   -4.58556
303440.0000   -5.60868
303480.0000   -5.83484
303520.0000   -5.53451
303560.0000   -5.78914
303600.0000   -5.39714
303640.0000   -4.93983
303680.0000   -4.67207
303720.0000   -5.60865
303760.0000   -5.69592
303800.0000   -5.26587
303840.0000   -5.78671
303880.0000   -5.02815
303920.0000   -5.31755
303960.0000   -4.83959
304000.0000   -5.27860
304040.0000   -5.75713
304080.0000   -5.49940
304120.0000   -5.57383
304160.0000   -6.07369
304200.0000   -5.66566
304240.0000   -5.80399
304280.0000   -5.58768
304320.0000   -6.15263
304360.0000   -6.09329
304400.0000   -5.86037
304440.0000   -5.65624
304480.0000   -5.96750
304520.0000   -5.85625
304560.0000   -5.97838
304600.0000   -5.69434
304640.0000   -5.91522
304680.0000   -6.67419
304720.0000   -6.98750
304760.0000   -5.36305
304800.0000   -5.79908
304840.0000   -5.78428
304880.0000   -6.02882
304920.0000   -5.67505
304960.0000   -5.41844
305000.0000   -5.23916
305040.0000   -5.75301
305080.0000   -4.79223
305120.0000   -5.00965
305160.0000   -5.60576
305200.0000   -4.42161
305240.0000   -5.86584
305280.0000   -5.74398
305320.0000   -4.98345
305360.0000   -5.35268
305400.0000   -5.77987
305440.0000   -5.04171
305480.0000   -4.84021
305520.0000   -6.06894
305560.0000   -5.23042
305600.0000   -5.37715
305640.0000   -4.92262
305680.0000   -5.97680
305720.0000   -5.85192
305760.0000   -4.85628
305800.0000   -5.22272
305840.0000   -5.16810
305880.0000   -5.15735
305920.0000   -6.10390
305960.0000   -5.07122
306000.0000   -5.48899
306040.0000   -5.29754
306080.0000   -5.36743
306120.0000   -5.44396
306160.0000   -5.27946
306200.0000   -5.68396
306240.0000   -5.66981
306280.0000   -4.51625
306320.0000   -4.70989
306360.0000   -5.80254
306400.0000   -5.46752
306440.0000   -5.44625
306480.0000   -4.68120
306520.0000   -5.34499
306560.0000   -5.65704
306600.0000   -5.26191
306640.0000   -4.15103
306680.0000   -4.47251
306720.0000   -5.76667
306760.0000   -5.20892
306800.0000   -4.75048
306840.0000   -5.69165
306880.0000   -4.76787
306920.0000   -5.21652
306960.0000   -5.26494
307000.0000   -5.45579
307040.0000   -5.44038
307080.0000   -5.04271
307120.0000   -5.07250
307160.0000   -4.95902
307200.0000   -5.56748
307240.0000   -5.30400
307280.0000   -5.72297
307320.0000   -5.62143
307360.0000   -5.56785
307400.0000   -6.03580
307440.0000   -5.09444
307480.0000   -5.06654
307520.0000   -5.90759
307560.0000   -5.75495
307600.0000   -5.48777
307640.0000   -5.34143
307680.0000   -5.56873
307720.0000   -5.22907
307760.0000   -5.60618
307800.0000   -5.13197
307840.0000   -5.80389
307880.0000   -5.12697
307920.0000   -5.05371
307960.0000   -5.27247
308000.0000   -5.04711
308040.0000   -6.34722
308080.0000   -5.79652
308120.0000   -5.84256
308160.0000   -6.15218
308200.0000   -5.25636
308240.0000   -5.23411
308280.0000   -5.15837
308320.0000   -5.89006
308360.0000   -5.66867
308400.0000   -6.07327
308440.0000   -5.73986
308480.0000   -4.96446
308520.0000   -5.15636
308560.0000   -4.22351
308600.0000   -5.82115
308640.0000   -5.08089
308680.0000   -5.50801
308720.0000   -5.40158
308760.0000   -5.51986
308800.0000   -5.25166
308840.0000   -4.64231
308880.0000   -4.93452
308920.0000   -4.65813
308960.0000   -5.59660
309000.0000   -5.78616
309040.0000   -5.44712
309080.0000   -5.20802
309120.0000   -4.48681
309160.0000   -4.71300
309200.0000   -4.60384
309240.0000   -5.82740
309280.0000   -5.83669
309320.0000   -5.07433
309360.0000   -5.12517
309400.0000   -5.56950
309440.0000   -5.27073
309480.0000   -5.18995
309520.0000   -5.32946
309560.0000   -5.04172
309600.0000   -5.66485
309640.0000   -5.31074
309680.0000   -5.28591
309720.0000   -5.04170
309760.0000   -4.86116
309800.0000   -6.13666
309840.0000   -6.03065
309880.0000   -5.61156
309920.0000   -5.50178
309960.0000   -6.27470
310000.0000   -6.61790
310040.0000   -5.43037
310080.0000   -5.43502
310120.0000   -5.45444
310160.0000   -5.61557
310200.0000   -4.94691
310240.0000   -4.74830
310280.0000   -5.46719
310320.0000   -5.88837
310360.0000   -5.53305
310400.0000   -5.22500
310440.0000   -5.62917
310480.0000   -4.76603
310520.0000   -5.12444
310560.0000   -3.96267
310600.0000   -5.63281
310640.0000   -5.35535
310680.0000   -5.60906
310720.0000   -5.61054
310760.0000   -4.91295
310800.0000   -5.32440
310840.0000   -5.65339
310880.0000   -5.74890
310920.0000   -5.45582
310960.0000   -4.33580
311000.0000   -4.98816
311040.0000   -5.57350
311080.0000   -4.97374
311120.0000   -6.03112
311160.0000   -4.73502
311200.0000   -5.52408
311240.0000   -5.20939
311280.0000   -5.14433
311320.0000   -5.36212
311360.0000   -4.90469
311400.0000   -5.35880
311440.0000   -5.05746
311480.0000   -5.08772
311520.0000   -4.66598
311560.0000   -4.10204
311600.0000   -4.67162
311640.0000   -5.24944
311680.0000   -5.15494
311720.0000   -5.36636
311760.0000   -5.77851
311800.0000   -4.90331
311840.0000   -6.30087
311880.0000   -5.59655
311920.0000   -5.64371
311960.0000   -5.74584
312000.0000   -4.72995
312040.0000   -5.21082
312080.0000   -5.09937
312120.0000   -5.37396
312160.0000   -5.49853
312200.0000   -5.80709
312240.0000   -5.31228
312280.0000   -5.23561
312320.0000   -5.62591
312360.0000   -5.18886
312400.0000   -5.26755
312440.0000   -5.91024
312480.0000   -5.18557
312520.0000   -5.50355
312560.0000   -5.67790
312600.0000   -5.44214
312640.0000   -5.99770
312680.0000   -5.44395
312720.0000   -5.46102
312760.0000   -5.07372
312800.0000   -5.23490
312840.0000   -5.03385
312880.0000   -5.12057
312920.0000   -5.54608
312960.0000   -5.19976
313000.0000   -5.40899
313040.0000   -5.38373
313080.0000   -6.04685
313120.0000   -4.47281
313160.0000   -5.71515
313200.0000   -5.88554
313240.0000   -5.78624
313280.0000   -5.48391
313320.0000   -5.23410
313360.0000   -5.17715
313400.0000   -4.87057
313440.0000   -5.17935
313480.0000   -5.55122
313520.0000   -5.40907
313560.0000   -5.19157
313600.0000   -5.10768
313640.0000   -5.25452
313680.0000   -5.26222
313720.0000   -5.88062
313760.0000   -5.06369
313800.0000   -5.90911
313840.0000   -5.82883
313880.0000   -5.59899
313920.0000   -5.94735
313960.0000   -5.22354
314000.0000   -5.62785
314040.0000   -4.76164
314080.0000   -5.10811
314120.0000   -5.44961
314160.0000   -4.90027
314200.0000   -4.60035
314240.0000   -5.60982
314280.0000   -5.03972
314320.0000   -5.63134
314360.0000   -5.66059
314400.0000   -6.13784
314440.0000   -5.51515
314480.0000   -5.60370
314520.0000   -5.03835
314560.0000   -5.24974
314600.0000   -5.29756
314640.0000   -6.11852
314680.0000   -5.65982
314720.0000   -5.42463
314760.0000   -4.85368
314800.0000   -5.11963
314840.0000   -5.38483
314880.0000   -5.77890
314920.0000   -6.59268
314960.0000   -6.09890
315000.0000   -6.11215
315040.0000   -5.96612
315080.0000   -5.19150
315120.0000   -5.03522
315160.0000   -4.34105
315200.0000   -5.17685
315240.0000   -4.99132
315280.0000   -5.12344
315320.0000   -5.42358
315360.0000   -5.53225
315400.0000   -5.55010
315440.0000   -6.01389
315480.0000   -5.83901
315520.0000   -5.17791
315560.0000   -5.04669
315600.0000   -4.96834
315640.0000   -4.17099
315680.0000   -4.80249
315720.0000   -5.39030
315760.0000   -5.81103
315800.0000   -4.76162
315840.0000   -4.99939
315880.0000   -5.02381
315920.0000   -5.37302
315960.0000   -5.07770
316000.0000   -5.18026
316040.0000   -5.42264
316080.0000   -5.70216
316120.0000   -6.03429
316160.0000   -5.59273
316200.0000   -6.05896
316240.0000   -5.57322
316280.0000   -6.07144
316320.0000   -4.71772
316360.0000   -4.98964
316400.0000   -4.79900
316440.0000   -6.28440
316480.0000   -4.97071
316520.0000   -6.02619
316560.0000   -5.88451
316600.0000   -5.51717
316640.0000   -5.63724
316680.0000   -5.76037
316720.0000   -5.89908
316760.0000   -5.41107
316800.0000   -4.95911
316840.0000   -5.62875
316880.0000   -5.48335
316920.0000   -5.56046
316960.0000   -5.17077
317000.0000   -5.60985
317040.0000   -6.08417
317080.0000   -6.15649
317120.0000   -5.80295
317160.0000   -5.12653
317200.0000   -5.63770
317240.0000   -6.60192
317280.0000   -5.86705
317320.0000   -6.35975
317360.0000   -5.70251
317400.0000   -5.96710
317440.0000   -6.18517
317480.0000   -5.42931
317520.0000   -4.22497
317560.0000   -3.65959
317600.0000   -5.61060
317640.0000   -5.79612
317680.0000   -6.43602
317720.0000   -5.72256
317760.0000   -4.92406
317800.0000   -5.56057
317840.0000   -4.61111
317880.0000   -5.14505
317920.0000   -4.69432
317960.0000   -5.05922
318000.0000   -4.87881
318040.0000   -4.76572
318080.0000   -4.79198
318120.0000   -4.84873
318160.0000   -4.99454
318200.0000   -4.34191
318240.0000   -4.63485
318280.0000   -5.16024
318320.0000   -4.40140
318360.0000   -5.09865
318400.0000   -5.09159
318440.0000   -5.94296
318480.0000   -4.78835
318520.0000   -5.34390
318560.0000   -5.61820
318600.0000   -5.60885
318640.0000   -5.04163
318680.0000   -5.42625
318720.0000   -4.89405
318760.0000   -5.44233
318800.0000   -6.43097
318840.0000   -6.37626
318880.0000   -5.80969
318920.0000   -6.40412
318960.0000   -6.42828
319000.0000   -6.16371
319040.0000   -6.08418
319080.0000   -5.70446
319120.0000   -6.33462
319160.0000   -5.92187
319200.0000   -5.74824
319240.0000   -6.05967
319280.0000   -5.12453
319320.0000   -5.31830
319360.0000   -4.75372
319400.0000   -5.09770
319440.0000   -5.76818
319480.0000   -4.71717
319520.0000   -5.26484
319560.0000   -6.01680
319600.0000   -5.31676
319640.0000   -5.47918
319680.0000   -5.50156
319720.0000   -4.98406
319760.0000   -4.95646
319800.0000   -4.90739
319840.0000   -6.00731
319880.0000   -5.68532
319920.0000   -6.12678
319960.0000   -4.55160
320000.0000   -5.70603
320040.0000   -4.93758
320080.0000   -4.87198
320120.0000   -4.74370
320160.0000   -4.38194
320200.0000   -4.56754
320240.0000   -4.67591
320280.0000   -4.95922
320320.0000   -4.90049
320360.0000   -5.74856
320400.0000   -5.54950
320440.0000   -5.40260
320480.0000   -5.27407
320520.0000   -5.80015
320560.0000   -5.84324
320600.0000   -5.26229
320640.0000   -5.92660
320680.0000   -5.50497
320720.0000   -5.74730
320760.0000   -5.97328
320800.0000   -5.72342
320840.0000   -5.37392
320880.0000   -5.96496
320920.0000   -6.20212
320960.0000   -5.79941
321000.0000   -4.56742
321040.0000   -3.71293
321080.0000   -3.72589
321120.0000   -4.09818
321160.0000   -4.37593
321200.0000   -4.39905
321240.0000   -4.33251
321280.0000   -4.77193
321320.0000   -4.76667
321360.0000   -3.90469
321400.0000   -4.72365
321440.0000   -5.18403
321480.0000   -4.82356
321520.0000   -5.82528
321560.0000   -5.08099
321600.0000   -5.32073
321640.0000   -4.34836
321680.0000   -5.87318
321720.0000   -4.56101
321760.0000   -5.16153
321800.0000   -5.56580
321840.0000   -4.79294
321880.0000   -4.23097
321920.0000   -4.26931
321960.0000   -4.87610
322000.0000   -4.63632
322040.0000   -4.15665
322080.0000   -4.00476
322120.0000   -4.05221
322160.0000   -4.47889
322200.0000   -4.42497
322240.0000   -4.59489
322280.0000   -5.30408
322320.0000   -4.88158
322360.0000   -4.36653
322400.0000   -4.24489
322440.0000   -5.31156
322480.0000   -4.71530
322520.0000   -5.20556
322560.0000   -4.07990
322600.0000   -4.61504
322640.0000   -4.78645
322680.0000   -4.49288
322720.0000   -5.11371
322760.0000   -4.50243
322800.0000   -3.41415
322840.0000   -4.74667
322880.0000   -4.06371
322920.0000   -4.74488
322960.0000   -4.15614
323000.0000   -4.52500
323040.0000   -4.51624
323080.0000   -5.39985
323120.0000   -5.42671
323160.0000   -5.00557
323200.0000   -4.90185
323240.0000   -5.11399
323280.0000   -4.82834
323320.0000   -4.29333
323360.0000   -4.00091
323400.0000   -4.57653
323440.0000   -4.87527
323480.0000   -4.79729
323520.0000   -4.01360
323560.0000   -4.71969
323600.0000   -5.77473
323640.0000   -4.50498
323680.0000   -5.33277
323720.0000   -5.24024
323760.0000   -5.00798
323800.0000   -5.53561
323840.0000   -5.58307
323880.0000   -5.14504
323920.0000   -4.88189
323960.0000   -4.05277
324000.0000   -4.88458
324040.0000   -5.02106
324080.0000   -5.44698
324120.0000   -4.89150
324160.0000   -4.03073
324200.0000   -4.32241
324240.0000   -4.04814
324280.0000   -4.39433
324320.0000   -4.53195
324360.0000   -3.97420
324400.0000   -4.28543
324440.0000   -5.25157
324480.0000   -4.43216
324520.0000   -4.43159
324560.0000   -4.33377
324600.0000   -5.08548
324640.0000   -5.46800
324680.0000   -4.74324
324720.0000   -5.94214
324760.0000   -4.74243
324800.0000   -5.07186
324840.0000   -5.14467
324880.0000   -4.98994
324920.0000   -4.14647
324960.0000   -4.94249
325000.0000   -4.66538
325040.0000   -4.83835
325080.0000   -5.58832
325120.0000   -5.90520
325160.0000   -5.24247
325200.0000   -5.43174
325240.0000   -4.22042
325280.0000   -4.75595
325320.0000   -5.51248
325360.0000   -4.51498
325400.0000   -4.81991
325440.0000   -5.63021
325480.0000   -4.91253
325520.0000   -5.74941
325560.0000   -5.10447
325600.0000   -5.62765
325640.0000   -5.36521
325680.0000   -5.08584
325720.0000   -5.14050
325760.0000   -5.27549
325800.0000   -5.42456
325840.0000   -5.56438
325880.0000   -5.65609
325920.0000   -5.95070
325960.0000   -5.76572
326000.0000   -5.96470
326040.0000   -5.89384
326080.0000   -5.96224
326120.0000   -5.75430
326160.0000   -5.82855
326200.0000   -6.12570
326240.0000   -6.29586
326280.0000   -5.38394
326320.0000   -6.32118
326360.0000   -5.87759
326400.0000   -5.38629
326440.0000   -4.98585
326480.0000   -5.92024
326520.0000   -6.23759
326560.0000   -5.90740
326600.0000   -6.56196
326640.0000   -5.33579
326680.0000   -6.30990
326720.0000   -5.90247
326760.0000   -5.39615
326800.0000   -6.51595
326840.0000   -5.39570
326880.0000   -5.31024
326920.0000   -5.03123
326960.0000   -6.36846
327000.0000   -5.66237
327040.0000   -5.86612
327080.0000   -6.16471
327120.0000   -5.61582
327160.0000   -5.27178
327200.0000   -5.56904
327240.0000   -5.47356
327280.0000   -5.09497
327320.0000   -4.52728
327360.0000   -5.05864
327400.0000   -5.19842
327440.0000   -5.55489
327480.0000   -5.27779
327520.0000   -4.61186
327560.0000   -5.54512
327600.0000   -5.25352
327640.0000   -5.41556
327680.0000   -5.55820
327720.0000   -5.29296
327760.0000   -5.87896
327800.0000   -5.38767
327840.0000   -4.59802
327880.0000   -5.49175
327920.0000   -5.45945
327960.0000   -5.79871
328000.0000   -5.35215
328040.0000   -5.10714
328080.0000   -4.04093
328120.0000   -5.21751
328160.0000   -5.46610
328200.0000   -5.43694
328240.0000   -5.52037
328280.0000   -6.78821
328320.0000   -5.82007
328360.0000   -6.35493
328400.0000   -5.65001
328440.0000   -6.21022
328480.0000   -6.27585
328520.0000   -6.84385
328560.0000   -5.42706
328600.0000   -5.81371
328640.0000   -5.62877
328680.0000   -5.37241
328720.0000   -4.96507
328760.0000   -6.20670
328800.0000   -5.05157
328840.0000   -4.82593
328880.0000   -5.42378
328920.0000   -5.12948
328960.0000   -5.03315
329000.0000   -5.63005
329040.0000   -4.86673
329080.0000   -5.54696
329120.0000   -4.87933
329160.0000   -5.18670
329200.0000   -4.94473
329240.0000   -5.78686
329280.0000   -4.16868
329320.0000   -4.28043
329360.0000   -5.65847
329400.0000   -5.38116
329440.0000   -4.39472
329480.0000   -5.03957
329520.0000   -5.11382
329560.0000   -5.99693
329600.0000   -4.62999
329640.0000   -5.53979
329680.0000   -5.51415
329720.0000   -5.42560
329760.0000   -5.47244
329800.0000   -5.49215
329840.0000   -5.61469
329880.0000   -5.56734
329920.0000   -5.43899
329960.0000   -5.36734
330000.0000   -5.66590
330040.0000   -4.74377
330080.0000   -4.52775
330120.0000   -5.30044
330160.0000   -4.89988
330200.0000   -4.74080
330240.0000   -4.91172
330280.0000   -5.16251
330320.0000   -5.30766
330360.0000   -4.77243
330400.0000   -3.87318
330440.0000   -4.33008
330480.0000   -4.75848
330520.0000   -5.66990
330560.0000   -4.64014
330600.0000   -4.22327
330640.0000   -3.89932
330680.0000   -4.68953
330720.0000   -4.88711
330760.0000   -5.16296
330800.0000   -4.93433
330840.0000   -4.74716
330880.0000   -5.00046
330920.0000   -5.57558
330960.0000   -5.85707
331000.0000   -5.95059
331040.0000   -5.10938
331080.0000   -5.86250
331120.0000   -5.32962
331160.0000   -5.37821
331200.0000   -4.79266
331240.0000   -5.78384
331280.0000   -6.40471
331320.0000   -5.59485
331360.0000   -5.32102
331400.0000   -6.13805
331440.0000   -6.14274
331480.0000   -6.05760
331520.0000   -6.14691
331560.0000   -6.04649
331600.0000   -5.77242
331640.0000   -5.48325
331680.0000   -4.90514
331720.0000   -5.40083
331760.0000   -5.50922
331800.0000   -5.30349
331840.0000   -6.07672
331880.0000   -4.98653
331920.0000   -5.31534
331960.0000   -5.91893
332000.0000   -6.35699
332040.0000   -6.23945
332080.0000   -6.20809
332120.0000   -5.60028
332160.0000   -4.86478
332200.0000   -5.26678
332240.0000   -5.59346
332280.0000   -5.28184
332320.0000   -4.87232
332360.0000   -4.98385
332400.0000   -4.20791
332440.0000   -4.92651
332480.0000   -4.77494
332520.0000   -4.78798
332560.0000   -5.09276
332600.0000   -5.02675
332640.0000   -5.38858
332680.0000   -4.98728
332720.0000   -6.05181
332760.0000   -5.62123
332800.0000   -4.52217
332840.0000   -6.18581
332880.0000   -5.59295
332920.0000   -5.42016
332960.0000   -5.19279
333000.0000   -5.19633
333040.0000   -5.81758
333080.0000   -5.02737
333120.0000   -5.03981
333160.0000   -5.13358
333200.0000   -5.16963
333240.0000   -5.74574
333280.0000   -5.83219
333320.0000   -5.88697
333360.0000   -5.36842
333400.0000   -5.33648
333440.0000   -5.09883
333480.0000   -5.05420
333520.0000   -4.80962
333560.0000   -5.02954
333600.0000   -5.54595
333640.0000   -5.13225
333680.0000   -4.54213
333720.0000   -5.88755
333760.0000   -6.20050
333800.0000   -5.73706
333840.0000   -5.06385
333880.0000   -6.47375
333920.0000   -5.70733
333960.0000   -5.56764
334000.0000   -5.29119
334040.0000   -4.57431
334080.0000   -5.73020
334120.0000   -5.11367
334160.0000   -5.36872
334200.0000   -5.43683
334240.0000   -5.38766
334280.0000   -5.12792
334320.0000   -6.48712
334360.0000   -6.26126
334400.0000   -5.40127
334440.0000   -4.98033
334480.0000   -5.93859
334520.0000   -5.50042
334560.0000   -5.26442
334600.0000   -4.98967
334640.0000   -4.21762
334680.0000   -5.29725
334720.0000   -5.77337
334760.0000   -5.18749
334800.0000   -4.71535
334840.0000   -5.46432
334880.0000   -4.95639
334920.0000   -5.19032
334960.0000   -5.36337
335000.0000   -4.18290
335040.0000   -5.23334
335080.0000   -4.55201
335120.0000   -4.90490
335160.0000   -4.20427
335200.0000   -4.29925
335240.0000   -5.64711
335280.0000   -5.40934
335320.0000   -4.87086
335360.0000   -5.50640
335400.0000   -5.16244
335440.0000   -5.46114
335480.0000   -5.57315
335520.0000   -4.97293
335560.0000   -3.78651
335600.0000   -4.72576
335640.0000   -4.79334
335680.0000   -5.16787
335720.0000   -4.70617
335760.0000   -5.13429
335800.0000   -4.65319
335840.0000   -5.74436
335880.0000   -5.35804
335920.0000   -5.65209
335960.0000   -5.72958
336000.0000   -5.86288
336040.0000   -5.57330
336080.0000   -4.07504
336120.0000   -4.83307
336160.0000   -4.44930
336200.0000   -4.84892
336240.0000   -4.71387
336280.0000   -5.05303
336320.0000   -4.40864
336360.0000   -4.64244
336400.0000   -4.78834
336440.0000   -4.66321
336480.0000   -4.27592
336520.0000   -4.80160
336560.0000   -4.88275
336600.0000   -5.26372
336640.0000   -5.29774
336680.0000   -4.36410
336720.0000   -4.47817
336760.0000   -4.82230
336800.0000   -5.21064
336840.0000   -5.07288
336880.0000   -5.56964
336920.0000   -5.33066
336960.0000   -5.21624
337000.0000   -4.89558
337040.0000   -5.96396
337080.0000   -5.05456
337120.0000   -4.83345
337160.0000   -5.07790
337200.0000   -4.44105
337240.0000   -4.77040
337280.0000   -5.20541
337320.0000   -4.41186
337360.0000   -4.64026
337400.0000   -3.86741
337440.0000   -4.76713
337480.0000   -5.49910
337520.0000   -4.10299
337560.0000   -4.74713
337600.0000   -4.85688
337640.0000   -4.71694
337680.0000   -4.44984
337720.0000   -4.05240
337760.0000   -4.00176
337800.0000   -5.18931
337840.0000   -4.67202
337880.0000   -5.57117
337920.0000   -4.88510
337960.0000   -5.00084
338000.0000   -4.79910
338040.0000   -4.52178
338080.0000   -4.51644
338120.0000   -4.50259
338160.0000   -4.43507
338200.0000   -4.16016
338240.0000   -4.94720
338280.0000   -5.15036
338320.0000   -6.06027
338360.0000   -6.02918
338400.0000   -5.56242
338440.0000   -5.69824
338480.0000   -5.11355
338520.0000   -4.58467
338560.0000   -4.97634
338600.0000   -5.00737
338640.0000   -5.05210
338680.0000   -4.62370
338720.0000   -4.68094
338760.0000   -4.04437
338800.0000   -5.51809
338840.0000   -4.94781
338880.0000   -5.92233
338920.0000   -4.94218
338960.0000   -4.54261
339000.0000   -4.75550
339040.0000   -4.36962
339080.0000   -5.18594
339120.0000   -3.52360
339160.0000   -4.87757
339200.0000   -4.84595
339240.0000   -5.51828
339280.0000   -5.33097
339320.0000   -5.30376
339360.0000   -5.14864
339400.0000   -5.86798
339440.0000   -4.66365
339480.0000   -4.79510
339520.0000   -5.70029
339560.0000   -5.30917
339600.0000   -4.02969
339640.0000   -4.73203
339680.0000   -4.80518
339720.0000   -5.37251
339760.0000   -5.70133
339800.0000   -5.74245
339840.0000   -4.96020
339880.0000   -5.48463
339920.0000   -5.52049
339960.0000   -5.76415
340000.0000   -5.21437
340040.0000   -5.46469
340080.0000   -4.28924
340120.0000   -4.74760
340160.0000   -4.52502
340200.0000   -5.28851
340240.0000   -4.95196
340280.0000   -4.33755
340320.0000   -5.01608
340360.0000   -4.30290
340400.0000   -4.94009
340440.0000   -5.11794
340480.0000   -4.02765
340520.0000   -4.83481
340560.0000   -5.80725
340600.0000   -6.20136
340640.0000   -5.78571
340680.0000   -5.64063
340720.0000   -5.48266
340760.0000   -6.24149
340800.0000   -6.87678
340840.0000   -6.32520
340880.0000   -6.16455
340920.0000   -5.84180
340960.0000   -5.79528
341000.0000   -6.32354
341040.0000   -5.63300
341080.0000   -5.44079
341120.0000   -6.03546
341160.0000   -5.30446
341200.0000   -5.39655
341240.0000   -5.09002
341280.0000   -5.63561
341320.0000   -4.83691
341360.0000   -5.18351
341400.0000   -5.63273
341440.0000   -5.42758
341480.0000   -6.18755
341520.0000   -5.40045
341560.0000   -6.15169
341600.0000   -5.78470
341640.0000   -6.03690
341680.0000   -5.83876
341720.0000   -5.96184
341760.0000   -6.29609
341800.0000   -6.65485
341840.0000   -5.73695
341880.0000   -6.09367
341920.0000   -5.15840
341960.0000   -5.78804
342000.0000   -5.20281
342040.0000   -6.57847
342080.0000   -6.30131
342120.0000   -6.21192
342160.0000   -5.69417
342200.0000   -6.40050
342240.0000   -6.10437
342280.0000   -6.35188
342320.0000   -6.61738
342360.0000   -6.38098
342400.0000   -6.27360
342440.0000   -4.53682
342480.0000   -6.36943
342520.0000   -6.18314
342560.0000   -6.62883
342600.0000   -5.87499
342640.0000   -5.81333
342680.0000   -5.80631
342720.0000   -6.00559
342760.0000   -6.14648
342800.0000   -5.42164
342840.0000   -5.23263
342880.0000   -5.40374
342920.0000   -5.45119
342960.0000   -4.81022
343000.0000   -5.71847
343040.0000   -5.78592
343080.0000   -5.11706
343120.0000   -6.51799
343160.0000   -5.12572
343200.0000   -6.28230
343240.0000   -5.19654
343280.0000   -5.12620
343320.0000   -5.26853
343360.0000   -5.36913
343400.0000   -5.91251
343440.0000   -6.37633
343480.0000   -5.44351
343520.0000   -4.52314
343560.0000   -5.63922
343600.0000   -5.32064
343640.0000   -5.24118
343680.0000   -5.51653
343720.0000   -5.87758
343760.0000   -6.29140
343800.0000   -6.40583
343840.0000   -5.34912
343880.0000   -5.97534
343920.0000   -6.56156
343960.0000   -4.71905
344000.0000   -5.88487
344040.0000   -5.47089
344080.0000   -6.26378
344120.0000   -6.84017
344160.0000   -6.01117
344200.0000   -6.67784
344240.0000   -5.60163
344280.0000   -5.66054
344320.0000   -5.94911
344360.0000   -5.75432
344400.0000   -6.76690
344440.0000   -6.52123
344480.0000   -5.69798
344520.0000   -6.09680
344560.0000   -6.16012
344600.0000   -6.39144
344640.0000   -7.10219
344680.0000   -6.57518
344720.0000   -5.22214
344760.0000   -5.69276
344800.0000   -5.01065
344840.0000   -4.53356
344880.0000   -6.62192
344920.0000   -4.93045
344960.0000   -5.11022
345000.0000   -4.69725
345040.0000   -5.06068
345080.0000   -5.64138
345120.0000   -5.65452
345160.0000   -5.15145
345200.0000   -5.36384
345240.0000   -5.49972
345280.0000   -5.40949
345320.0000   -6.01531
345360.0000   -5.84319
345400.0000   -6.41052
345440.0000   -5.75793
345480.0000   -6.23454
345520.0000   -6.41201
345560.0000   -5.77657
345600.0000   -6.11185
345640.0000   -6.14363
345680.0000   -6.14065
345720.0000   -4.82520
345760.0000   -5.67272
345800.0000   -5.38303
345840.0000   -6.35723
345880.0000   -6.15526
345920.0000   -6.13722
345960.0000   -5.17569
346000.0000   -6.55745
346040.0000   -5.32765
346080.0000   -5.56124
346120.0000   -6.32135
346160.0000   -6.01649
346200.0000   -5.56054
346240.0000   -6.34534
346280.0000   -5.62462
346320.0000   -4.84207
346360.0000   -4.69387
346400.0000   -5.64583
346440.0000   -5.29957
346480.0000   -5.14377
346520.0000   -4.76227
346560.0000   -4.53265
346600.0000   -4.90877
346640.0000   -5.50763
346680.0000   -4.64931
346720.0000   -4.61397
346760.0000   -5.22630
346800.0000   -4.95284
346840.0000   -5.25285
346880.0000   -5.90627
346920.0000   -5.07627
346960.0000   -4.83560
347000.0000   -4.87758
347040.0000   -5.79865
347080.0000   -5.07862
347120.0000   -4.92439
347160.0000   -5.68312
347200.0000   -5.72899
347240.0000   -5.73646
347280.0000   -4.72819
347320.0000   -4.91444
347360.0000   -4.87117
347400.0000   -4.81890
347440.0000   -4.70889
347480.0000   -4.82032
347520.0000   -4.83784
347560.0000   -5.62961
347600.0000   -5.36692
347640.0000   -4.89710
347680.0000   -5.01470
347720.0000   -5.83729
347760.0000   -4.91285
347800.0000   -4.96383
347840.0000   -4.85783
347880.0000   -5.55163
347920.0000   -4.69619
347960.0000   -4.92459
348000.0000   -4.06925
348040.0000   -5.40458
348080.0000   -4.57462
348120.0000   -4.75046
348160.0000   -5.46166
348200.0000   -5.78130
348240.0000   -3.81710
348280.0000   -5.39158
348320.0000   -5.28809
348360.0000   -5.14543
348400.0000   -4.97085
348440.0000   -4.53300
348480.0000   -4.05155
348520.0000   -4.63475
348560.0000   -4.81803
348600.0000   -4.46732
348640.0000   -4.23496
348680.0000   -4.59390
348720.0000   -5.05086
348760.0000   -4.93101
348800.0000   -5.21729
348840.0000   -4.93196
348880.0000   -4.77499
348920.0000   -4.05690
348960.0000   -4.93215
349000.0000   -4.48597
349040.0000   -4.81636
349080.0000   -4.99100
349120.0000   -5.12169
349160.0000   -4.71635
349200.0000   -4.50339
349240.0000   -5.91406
349280.0000   -4.42751
349320.0000   -4.70124
349360.0000   -5.03175
349400.0000   -5.45966
349440.0000   -5.36960
349480.0000   -4.88875
349520.0000   -5.87565
349560.0000   -4.83864
349600.0000   -4.17660
349640.0000   -4.70312
349680.0000   -5.00136
349720.0000   -4.56570
349760.0000   -4.70062
349800.0000   -4.90045
349840.0000   -4.63562
349880.0000   -4.71959
349920.0000   -4.99705
349960.0000   -4.68939
350000.0000   -4.65592
350040.0000   -5.00722
350080.0000   -5.84490
350120.0000   -5.75806
350160.0000   -5.55146
350200.0000   -6.08115
350240.0000   -5.56185
350280.0000   -6.06869
350320.0000   -5.12186
350360.0000   -5.78977
350400.0000   -5.61613
350440.0000   -5.97236
350480.0000   -3.92103
350520.0000   -5.13649
350560.0000   -4.33139
350600.0000   -5.29250
350640.0000   -5.59561
350680.0000   -4.76526
350720.0000   -5.17209
350760.0000   -4.61843
350800.0000   -4.41611
350840.0000   -5.04525
350880.0000   -5.25372
350920.0000   -5.41221
350960.0000   -5.41640
351000.0000   -6.11108
351040.0000   -5.01563
351080.0000   -3.97320
351120.0000   -4.51041
351160.0000   -5.64780
351200.0000   -5.68140
351240.0000   -4.96311
351280.0000   -5.25809
351320.0000   -5.19355
351360.0000   -4.89274
351400.0000   -5.14396
351440.0000   -4.42813
351480.0000   -4.74835
351520.0000   -5.18298
351560.0000   -4.16856
351600.0000   -4.35800
351640.0000   -4.47681
351680.0000   -4.88511
351720.0000   -5.04858
351760.0000   -5.23730
351800.0000   -4.50034
351840.0000   -4.26618
351880.0000   -5.19118
351920.0000   -5.05991
351960.0000   -4.82494
352000.0000   -5.48917
352040.0000   -5.12545
352080.0000   -5.66616
352120.0000   -5.69945
352160.0000   -5.06352
352200.0000   -5.30419
352240.0000   -4.51073
352280.0000   -5.87207
352320.0000   -6.82359
352360.0000   -5.72116
352400.0000   -4.88709
352440.0000   -6.26924
352480.0000   -5.29682
352520.0000   -5.39890
352560.0000   -5.13189
352600.0000   -5.14193
352640.0000   -5.49301
352680.0000   -5.43335
352720.0000   -6.10969
352760.0000   -4.70367
352800.0000   -3.88246
352840.0000   -5.74970
352880.0000   -5.49284
352920.0000   -6.67189
352960.0000   -6.43834
353000.0000   -6.93939
353040.0000   -6.52748
353080.0000   -6.43359
353120.0000   -6.64793
353160.0000   -7.06381
353200.0000   -5.71619
353240.0000   -5.50390
353280.0000   -6.20512
353320.0000   -6.28964
353360.0000   -5.35711
353400.0000   -5.93708
353440.0000   -6.37536
353480.0000   -6.98681
353520.0000   -6.43655
353560.0000   -6.56679
353600.0000   -6.42862
353640.0000   -5.73212
353680.0000   -5.42086
353720.0000   -6.57788
353760.0000   -6.54723
353800.0000   -6.24126
353840.0000   -5.73151
353880.0000   -6.30443
353920.0000   -5.81548
353960.0000   -5.92646
354000.0000   -6.87365
354040.0000   -5.80131
354080.0000   -5.91805
354120.0000   -5.73775
354160.0000   -5.19368
354200.0000   -6.38816
354240.0000   -6.21691
354280.0000   -6.34663
354320.0000   -5.59889
354360.0000   -5.44444
354400.0000   -6.10419
354440.0000   -6.73542
354480.0000   -6.61360
354520.0000   -6.15244
354560.0000   -6.10136
354600.0000   -6.06796
354640.0000   -5.39939
354680.0000   -4.76884
354720.0000   -5.91020
354760.0000   -6.21705
354800.0000   -5.75626
354840.0000   -5.59465
354880.0000   -5.85920
354920.0000   -5.93974
354960.0000   -6.27434
355000.0000   -6.33134
355040.0000   -7.10411
355080.0000   -6.72485
355120.0000   -6.72136
355160.0000   -6.13248
355200.0000   -5.89625
355240.0000   -5.51712
355280.0000   -6.64448
355320.0000   -4.38739
355360.0000   -5.15150
355400.0000   -4.33173
355440.0000   -4.66797
355480.0000   -4.03878
355520.0000   -4.11211
355560.0000   -4.89307
355600.0000   -4.32200
355640.0000   -4.39334
355680.0000   -3.97299
355720.0000   -3.37850
355760.0000   -4.07236
355800.0000   -3.61344
355840.0000   -3.53422
355880.0000   -4.17103
355920.0000   -4.80584
355960.0000   -4.32397
356000.0000   -3.57373
356040.0000   -4.95508
356080.0000   -4.04856
356120.0000   -4.49543
356160.0000   -4.04196
356200.0000   -4.46913
356240.0000   -4.09670
356280.0000   -4.49898
356320.0000   -2.73271
356360.0000   -3.57555
356400.0000   -3.43182
356440.0000   -3.44946
356480.0000   -3.05724
356520.0000   -3.47994
356560.0000   -3.05101
356600.0000   -3.07156
356640.0000   -2.69943
356680.0000   -4.22585
356720.0000   -3.28208
356760.0000   -3.26059
356800.0000   -2.65177
356840.0000   -2.55425
356880.0000   -3.83477
356920.0000   -3.00128
356960.0000   -3.47476
357000.0000   -3.59522
357040.0000   -3.35309
357080.0000   -4.05166
357120.0000   -3.25766
357160.0000   -3.28703
357200.0000   -2.32808
357240.0000   -2.53859
357280.0000   -3.04005
357320.0000   -3.63749
357360.0000   -2.91294
357400.0000   -3.80983
357440.0000   -3.79490
357480.0000   -4.13636
357520.0000   -4.05914
357560.0000   -3.14786
357600.0000   -3.62374
357640.0000   -4.29284
357680.0000   -4.04893
357720.0000   -3.44764
357760.0000   -3.22984
357800.0000   -3.51454
357840.0000   -2.31140
357880.0000   -2.48490
357920.0000   -3.51827
357960.0000   -2.72640
358000.0000   -2.18690
358040.0000   -2.04216
358080.0000   -1.83384
358120.0000   -1.38041
358160.0000   -0.89670
358200.0000   -1.04033
358240.0000   -0.64345
358280.0000   -1.53292
358320.0000   -1.91930
358360.0000   -1.82427
358400.0000   -2.27052
358440.0000   -0.95151
358480.0000   -1.43413
358520.0000   -1.13293
358560.0000   -1.54646
358600.0000   -0.83643
358640.0000   -0.90360
358680.0000   -0.28504
358720.0000    0.29512
358760.0000   -0.38635
358800.0000   -0.29947
358840.0000   -0.52302
358880.0000   -1.14644
358920.0000   -0.67105
358960.0000    0.61282
359000.0000   -0.14472
359040.0000    0.29648
359080.0000    0.06915
359120.0000   -0.35163
359160.0000   -0.98903
359200.0000   -0.95053
359240.0000   -0.75686
359280.0000   -0.97337
359320.0000   -0.48511
359360.0000   -0.83215
359400.0000   -0.30305
359440.0000   -0.75688
359480.0000   -0.06012
359520.0000    0.24949
359560.0000    0.43123
359600.0000    0.51253
359640.0000    1.53300
359680.0000    1.29817
359720.0000    0.27025
359760.0000    0.68661
359800.0000    1.10977
359840.0000    0.61215
359880.0000    1.89533
359920.0000   -0.00121
359960.0000    1.25386
360000.0000    0.03124
360040.0000    0.47560
360080.0000   -0.06661
360120.0000    0.62119
360160.0000    0.71358
360200.0000    0.69295
360240.0000    0.41790
360280.0000    0.56115
360320.0000   -0.08088
360360.0000   -0.21415
360400.0000   -0.31942
360440.0000   -0.54209
360480.0000   -1.03665
360520.0000   -0.09226
360560.0000   -0.58914
360600.0000    0.05265
360640.0000   -0.22292
360680.0000    0.91045
360720.0000    0.73080
360760.0000    0.88814
360800.0000    1.12160
360840.0000    0.70326
360880.0000    0.85201
360920.0000    1.53527
360960.0000    1.11304
361000.0000    0.74432
361040.0000    0.69803
361080.0000    0.74549
361120.0000    0.74376
361160.0000    1.44276
361200.0000    1.24162
361240.0000    0.38471
361280.0000    1.60976
361320.0000    2.66826
361360.0000    1.89426
361400.0000    2.22428
361440.0000    2.41418
361480.0000    2.20217
361520.0000    0.63818
361560.0000    1.10230
361600.0000    1.49165
361640.0000    1.88190
361680.0000    0.96272
361720.0000    1.22184
361760.0000    0.45913
361800.0000    1.91336
361840.0000    1.14285
361880.0000    0.89408
361920.0000    0.29011
361960.0000   -0.43352
362000.0000   -0.97738
362040.0000   -0.89740
362080.0000    0.76735
362120.0000    0.38601
362160.0000   -0.21220
362200.0000    0.42544
362240.0000    0.07983
362280.0000   -0.10945
362320.0000    0.22427
362360.0000    0.71594
362400.0000    0.53353
362440.0000    0.67611
362480.0000    0.19798
362520.0000    0.68358
362560.0000    0.94858
362600.0000    1.64521
362640.0000    1.54222
362680.0000    1.15497
362720.0000    0.75673
362760.0000    0.44740
362800.0000    0.38533
362840.0000    0.89378
362880.0000    0.81040
362920.0000    0.19006
362960.0000    0.63963
363000.0000    0.67044
363040.0000    1.14990
363080.0000    0.89383
363120.0000   -0.01476
363160.0000   -0.30226
363200.0000    0.35090
363240.0000    0.03327
363280.0000   -0.45212
363320.0000    0.74003
363360.0000    0.16009
363400.0000    1.40882
363440.0000    1.18856
363480.0000    0.45861
363520.0000    0.89593
363560.0000    0.80620
363600.0000    1.43691
363640.0000    1.67179
363680.0000    1.00797
363720.0000    0.33316
363760.0000    1.58891
363800.0000    1.74495
363840.0000    1.01035
363880.0000    1.12070
363920.0000    1.10682
363960.0000    0.66935
364000.0000    0.37404
364040.0000    1.64578
364080.0000    0.69655
364120.0000    0.70561
364160.0000    0.13295
364200.0000   -0.78602
364240.0000   -0.28239
364280.0000   -0.19104
364320.0000    0.13509
364360.0000    0.21833
364400.0000   -0.07106
364440.0000    0.11994
364480.0000    0.79706
364520.0000    0.57647
364560.0000    1.60391
364600.0000    1.55493
364640.0000    0.84363
364680.0000    0.74902
364720.0000    0.65390
364760.0000   -0.08254
364800.0000    0.00140
364840.0000   -0.10160
364880.0000    0.59000
364920.0000    0.79389
364960.0000    1.29983
365000.0000    1.97787
365040.0000    1.30650
365080.0000    0.57831
365120.0000    1.64526
365160.0000    1.57304
365200.0000    2.29637
365240.0000    2.18919
365280.0000    2.22665
365320.0000    2.69158
365360.0000    2.58364
365400.0000    2.45454
365440.0000    2.44761
365480.0000    2.15071
365520.0000    0.63642
365560.0000    0.79997
365600.0000    0.17298
365640.0000    1.39923
365680.0000    0.63184
365720.0000    0.70417
365760.0000    0.08368
365800.0000    0.56977
365840.0000    0.70805
365880.0000    0.94555
365920.0000    1.77181
365960.0000    1.31395
366000.0000    1.77691
366040.0000    1.18729
366080.0000    1.35263
366120.0000    1.24078
366160.0000    1.21451
366200.0000    1.07632
366240.0000    0.77390
366280.0000    0.70357
366320.0000    0.61434
366360.0000    0.60593
366400.0000    0.91768
366440.0000    0.61700
366480.0000    1.62400
366520.0000    0.87041
366560.0000   -0.52768
366600.0000    0.24200
366640.0000   -0.99940
366680.0000   -0.51996
366720.0000   -0.45662
366760.0000   -0.01559
366800.0000    0.95680
366840.0000    0.43065
366880.0000    0.64835
366920.0000    0.96663
366960.0000    0.00910
367000.0000    0.32783
367040.0000    1.17639
367080.0000    0.89281
367120.0000    0.13736
367160.0000    0.20489
367200.0000   -0.16666
367240.0000    0.80511
367280.0000    0.07983
367320.0000    0.91189
367360.0000    0.31296
367400.0000    1.81220
367440.0000    1.08998
367480.0000    1.06747
367520.0000    0.85011
367560.0000    0.28664
367600.0000    0.00193
367640.0000   -0.24759
367680.0000   -0.08060
367720.0000    0.49636
367760.0000    0.11953
367800.0000    0.38350
367840.0000   -0.64904
367880.0000   -0.19761
367920.0000   -0.27798
367960.0000    0.61949
368000.0000    0.74250
368040.0000    0.74165
368080.0000   -0.41051
368120.0000    0.44158
368160.0000    0.26149
368200.0000    0.75614
368240.0000    0.31125
368280.0000    0.96472
368320.0000    0.69012
368360.0000   -0.08400
368400.0000    0.32642
368440.0000    0.08990
368480.0000   -0.05522
368520.0000   -0.02986
368560.0000   -1.23063
368600.0000    0.46400
368640.0000    0.11418
368680.0000    0.24328
368720.0000    0.29829
368760.0000    0.66105
368800.0000    0.90659
368840.0000    1.12536
368880.0000    1.03099
368920.0000    0.40263
368960.0000    0.01118
369000.0000    1.41995
369040.0000    0.87381
369080.0000    0.72149
369120.0000    0.98459
369160.0000    1.11766
369200.0000    1.13682
369240.0000    0.82013
369280.0000    0.70172
369320.0000    0.25013
369360.0000    0.76575
369400.0000    0.90666
369440.0000   -0.33173
369480.0000    0.01318
369520.0000    0.65273
369560.0000    0.23568
369600.0000   -0.37145
369640.0000    0.44734
369680.0000   -0.18767
369720.0000    0.39047
369760.0000   -0.97729
369800.0000    0.89002
369840.0000    1.01851
369880.0000    0.87425
369920.0000    1.15208
369960.0000    0.28847
370000.0000   -0.64555
370040.0000   -0.07961
370080.0000    0.12373
370120.0000    0.56838
370160.0000   -0.57289
370200.0000    0.02892
370240.0000    0.54603
370280.0000    0.64290
370320.0000    2.35490
370360.0000    0.67295
370400.0000   -0.11629
370440.0000    1.38777
370480.0000    1.22479
370520.0000    0.43105
370560.0000    0.91300
370600.0000    0.96076
370640.0000    0.64855
370680.0000    0.19802
370720.0000    0.17396
370760.0000    0.76981
370800.0000    0.41630
370840.0000    0.13137
370880.0000    0.42291
370920.0000    0.00994
370960.0000    0.07713
371000.0000    0.20043
371040.0000    0.51384
371080.0000    0.87072
371120.0000    0.49789
371160.0000    1.42220
371200.0000    1.09480
371240.0000    0.79574
371280.0000   -0.32414
371320.0000    0.61708
371360.0000    0.91944
371400.0000    0.95469
371440.0000    0.82524
371480.0000    1.05201
371520.0000    0.63361
371560.0000    0.91210
371600.0000    0.97772
371640.0000    0.41476
371680.0000    0.79325
371720.0000    0.58409
371760.0000    0.27957
371800.0000    0.82827
371840.0000    0.29289
371880.0000    0.94458
371920.0000    0.55764
371960.0000   -0.45245
372000.0000    0.45012
372040.0000    0.55944
372080.0000    0.81098
372120.0000    0.09467
372160.0000    0.16178
372200.0000   -0.47818
372240.0000    0.08646
372280.0000   -0.27545
372320.0000   -0.80494
372360.0000   -0.65195
372400.0000    0.00809
372440.0000   -1.01496
372480.0000    0.23370
372520.0000   -0.69979
372560.0000   -0.68148
372600.0000    0.36345
372640.0000   -0.02354
372680.0000    0.58086
372720.0000    0.74707
372760.0000    1.23425
372800.0000    0.07213
372840.0000   -0.49711
372880.0000   -0.29839
372920.0000    0.27734
372960.0000    0.90627
373000.0000   -0.22993
373040.0000   -0.22103
373080.0000   -0.79632
373120.0000    0.48107
373160.0000    0.28733
373200.0000   -0.82757
373240.0000    0.35691
373280.0000   -0.23024
373320.0000    0.48220
373360.0000    0.01334
373400.0000   -0.43007
373440.0000    1.88129
373480.0000    0.67062
373520.0000    1.65230
373560.0000    0.73879
373600.0000    0.59077
373640.0000    1.71630
373680.0000    1.69159
373720.0000    1.82457
373760.0000    2.24887
373800.0000    1.81458
373840.0000    1.81569
373880.0000    2.27488
373920.0000    1.38372
373960.0000    1.23416
374000.0000    1.52529
374040.0000    1.75175
374080.0000    1.01438
374120.0000    1.95219
374160.0000    1.73347
374200.0000    1.32879
374240.0000    1.83319
374280.0000    2.25034
374320.0000    1.54807
374360.0000    1.02350
374400.0000    0.98667
374440.0000    1.58801
374480.0000    2.02437
374520.0000    0.38487
374560.0000    1.02869
374600.0000    1.11460
374640.0000    1.16247
374680.0000    1.94353
374720.0000    2.18825
374760.0000    1.68401
374800.0000    1.57436
374840.0000    1.17905
374880.0000    1.10241
374920.0000    1.32176
374960.0000    1.76914
375000.0000    1.96742
375040.0000    1.49443
375080.0000    2.35165
375120.0000    2.20849
375160.0000    2.32812
375200.0000    2.06892
375240.0000    2.00859
375280.0000    1.22648
375320.0000    2.37154
375360.0000    2.34344
375400.0000    1.69550
375440.0000    2.10176
375480.0000    2.05898
375520.0000    2.26943
375560.0000    2.02615
375600.0000    1.89772
375640.0000    2.21559
375680.0000    2.07440
375720.0000    1.92904
375760.0000    1.13435
375800.0000    0.28943
375840.0000    1.51154
375880.0000    0.90098
375920.0000    0.63188
375960.0000    0.66607
376000.0000    0.82642
376040.0000   -0.12755
376080.0000    0.34381
376120.0000    0.43283
376160.0000    0.99275
376200.0000    0.86970
376240.0000    1.20601
376280.0000    1.42658
376320.0000    1.14421
376360.0000   -0.14234
376400.0000    0.39338
376440.0000   -0.10133
376480.0000   -0.62242
376520.0000   -0.04048
376560.0000   -0.64249
376600.0000   -0.31533
376640.0000    0.27990
376680.0000    0.31950
376720.0000    0.38350
376760.0000    0.44880
376800.0000    0.36742
376840.0000    1.28397
376880.0000    0.97216
376920.0000    1.16422
376960.0000    1.14237
377000.0000    1.41465
377040.0000    1.54997
377080.0000    1.20154
377120.0000    0.94645
377160.0000   -0.75862
377200.0000    0.32270
377240.0000   -0.09031
377280.0000   -0.66569
377320.0000   -0.38526
377360.0000   -0.48685
377400.0000    0.41903
377440.0000    0.88762
377480.0000   -0.36657
377520.0000   -0.17537
377560.0000   -0.51019
377600.0000   -0.18219
377640.0000    1.09812
377680.0000   -0.51083
377720.0000    0.50705
377760.0000    0.16741
377800.0000   -0.64298
377840.0000   -1.31581
377880.0000   -0.33416
377920.0000   -0.18164
377960.0000   -0.47989
378000.0000   -1.14430
378040.0000   -1.10424
378080.0000   -0.59800
378120.0000   -1.18177
378160.0000   -1.08972
378200.0000   -2.42106
378240.0000   -1.91962
378280.0000   -0.87728
378320.0000   -0.09443
378360.0000    0.34040
378400.0000    1.50353
378440.0000    1.65905
378480.0000    1.42770
378520.0000    1.64809
378560.0000    2.48183
378600.0000    0.74688
378640.0000    1.43929
378680.0000    1.96188
378720.0000    2.13969
378760.0000    2.55466
378800.0000    1.20132
378840.0000    1.24583
378880.0000    1.44344
378920.0000    1.05981
378960.0000    1.76455
379000.0000    2.34345
379040.0000    2.24853
379080.0000    2.10369
379120.0000    2.47666
379160.0000    1.82190
379200.0000    1.64269
379240.0000    2.51118
379280.0000    1.80906
379320.0000    1.76228
379360.0000    1.93554
379400.0000    0.83646
379440.0000    1.24837
379480.0000    2.00077
379520.0000    2.16945
379560.0000    1.98512
379600.0000    2.37966
379640.0000    1.25480
379680.0000    0.72075
379720.0000    1.95373
379760.0000    1.47338
379800.0000    1.93931
379840.0000    1.61632
379880.0000    1.78422
379920.0000    2.30637
379960.0000    1.56780
380000.0000    1.85932
380040.0000    2.99887
380080.0000    2.38803
380120.0000    2.43818
380160.0000    2.34592
380200.0000    1.61493
380240.0000    2.09680
380280.0000    1.84173
380320.0000    1.73750
380360.0000    1.52745
380400.0000    2.16976
380440.0000    1.65013
380480.0000    2.12580
380520.0000    1.64894
380560.0000    1.40863
380600.0000    1.48492
380640.0000    2.99366
380680.0000    1.47618
380720.0000    1.08791
380760.0000    1.24631
380800.0000    1.11867
380840.0000    1.23928
380880.0000    2.28341
380920.0000    2.13367
380960.0000    2.43010
381000.0000    2.20362
381040.0000    2.36254
381080.0000    2.64435
381120.0000    1.99794
381160.0000    1.68342
381200.0000    2.22422
381240.0000    2.46924
381280.0000    2.36010
381320.0000    2.24909
381360.0000    2.25119
381400.0000    2.41312
381440.0000    1.87660
381480.0000    1.75235
381520.0000    1.89380
381560.0000    1.90709
381600.0000    1.56709
381640.0000    1.50560
381680.0000    1.30242
381720.0000    1.69911
381760.0000    2.17205
381800.0000    2.87281
381840.0000    2.43878
381880.0000    2.03725
381920.0000    2.19056
381960.0000    2.46299
382000.0000    3.28744
382040.0000    1.31847
382080.0000    2.39167
382120.0000    2.79213
382160.0000    2.02196
382200.0000    2.64950
382240.0000    2.31732
382280.0000    2.78848
382320.0000    3.32077
382360.0000    2.34752
382400.0000    2.96850
382440.0000    2.96023
382480.0000    1.78301
382520.0000    2.48128
382560.0000    1.66340
382600.0000    2.05400
382640.0000    1.61054
382680.0000    1.53397
382720.0000    2.47582
382760.0000    2.02452
382800.0000    2.04120
382840.0000    2.63315
382880.0000    2.94577
382920.0000    2.61092
382960.0000    3.04517
383000.0000    3.22570
383040.0000    2.87205
383080.0000    2.93346
383120.0000    2.81417
383160.0000    3.22066
383200.0000    3.41802
383240.0000    2.88856
383280.0000    2.52511
383320.0000    2.49558
383360.0000    2.54985
383400.0000    3.34647
383440.0000    3.38317
383480.0000    4.14652
383520.0000    2.50750
383560.0000    2.98403
383600.0000    3.23949
383640.0000    3.65628
383680.0000    3.23567
383720.0000    3.36595
383760.0000    2.77825
383800.0000    3.05585
383840.0000    3.40661
383880.0000    3.40205
383920.0000    3.49492
383960.0000    2.99733
384000.0000    3.50774
384040.0000    2.59007
384080.0000    2.92245
384120.0000    2.29911
384160.0000    2.79601
384200.0000    2.88148
384240.0000    3.33143
384280.0000    2.77689
384320.0000    2.39527
384360.0000    2.70876
384400.0000    2.60676
384440.0000    2.76928
384480.0000    2.96685
384520.0000    3.25224
384560.0000    3.58015
384600.0000    4.01547
384640.0000    4.85588
384680.0000    4.30258
384720.0000    3.17853
384760.0000    3.32314
384800.0000    3.15597
384840.0000    2.70305
384880.0000    3.32368
384920.0000    3.34661
384960.0000    2.96288
385000.0000    3.42517
385040.0000    3.63247
385080.0000    2.94062
385120.0000    3.03850
385160.0000    2.49897
385200.0000    2.77348
385240.0000    2.38089
385280.0000    2.78847
385320.0000    3.09221
385360.0000    2.95147
385400.0000    3.35456
385440.0000    2.84587
385480.0000    3.20594
385520.0000    2.76941
385560.0000    2.87983
385600.0000    2.40634
385640.0000    3.37366
385680.0000    2.87215
385720.0000    2.86102
385760.0000    2.66167
385800.0000    2.58907
385840.0000    2.79343
385880.0000    2.49812
385920.0000    3.54919
385960.0000    1.65647
386000.0000    1.98488
386040.0000    2.78113
386080.0000    2.02584
386120.0000    2.15994
386160.0000    2.10126
386200.0000    3.08790
386240.0000    2.41101
386280.0000    3.09210
386320.0000    3.31841
386360.0000    2.55989
386400.0000    2.52343
386440.0000    3.18564
386480.0000    2.94505
386520.0000    3.77517
386560.0000    3.36462
386600.0000    3.41573
386640.0000    3.14672
386680.0000    3.30064
386720.0000    2.56212
386760.0000    3.26886
386800.0000    3.87527
386840.0000    2.66822
386880.0000    2.73286
386920.0000    3.54074
386960.0000    3.41681
387000.0000    3.42028
387040.0000    3.27271
387080.0000    3.25661
387120.0000    3.00825
387160.0000    2.74392
387200.0000    3.03076
387240.0000    3.08938
387280.0000    2.82112
387320.0000    2.72753
387360.0000    2.26760
387400.0000    3.20883
387440.0000    2.33485
387480.0000    3.26297
387520.0000    2.53678
387560.0000    3.38385
387600.0000    3.46617
387640.0000    2.42091
387680.0000    3.47238
387720.0000    3.59169
387760.0000    2.89772
387800.0000    2.39636
387840.0000    2.63482
387880.0000    2.65646
387920.0000    2.33733
387960.0000    2.26231
388000.0000    3.31112
388040.0000    2.82008
388080.0000    3.18241
388120.0000    3.32937
388160.0000    2.73849
388200.0000    2.96654
388240.0000    2.81898
388280.0000    3.18413
388320.0000    3.04059
388360.0000    3.03447
388400.0000    2.36560
388440.0000    2.02751
388480.0000    2.79629
388520.0000    2.92332
388560.0000    2.81169
388600.0000    3.55136
388640.0000    3.63190
388680.0000    2.65752
388720.0000    2.60585
388760.0000    3.54380
388800.0000    3.68768
388840.0000    3.30778
388880.0000    3.29319
388920.0000    2.91383
388960.0000    3.49091
389000.0000    3.25534
389040.0000    3.33144
389080.0000    3.12965
389120.0000    3.39547
389160.0000    3.52210
389200.0000    3.51600
389240.0000    2.83858
389280.0000    3.41859
389320.0000    3.39266
389360.0000    3.34897
389400.0000    4.01567
389440.0000    3.62033
389480.0000    2.87769
389520.0000    3.16416
389560.0000    2.96991
389600.0000    2.91479
389640.0000    3.39403
389680.0000    2.94042
389720.0000    3.49254
389760.0000    2.88441
389800.0000    2.95838
389840.0000    2.68963
389880.0000    2.81182
389920.0000    2.45148
389960.0000    2.37276
390000.0000    3.31534
390040.0000    3.13342
390080.0000    4.17144
390120.0000    3.73493
390160.0000    3.54515
390200.0000    3.80800
390240.0000    4.48748
390280.0000    3.69532
390320.0000    3.61378
390360.0000    3.61849
390400.0000    3.77478
390440.0000    4.18465
390480.0000    3.65317
390520.0000    4.48337
390560.0000    3.26518
390600.0000    3.96222
390640.0000    3.09840
390680.0000    3.10506
390720.0000    4.22612
390760.0000    3.27222
390800.0000    3.74332
390840.0000    2.70111
390880.0000    3.75196
390920.0000    2.93832
390960.0000    3.65849
391000.0000    4.59064
391040.0000    4.08223
391080.0000    3.89897
391120.0000    3.86760
391160.0000    2.89558
391200.0000    3.31169
391240.0000    3.20210
391280.0000    2.78363
391320.0000    3.39500
391360.0000    2.63994
391400.0000    3.15148
391440.0000    2.87494
391480.0000    2.85460
391520.0000    2.74117
391560.0000    2.90072
391600.0000    3.07076
391640.0000    3.78961
391680.0000    3.20261
391720.0000    3.36537
391760.0000    2.82471
391800.0000    3.24492
391840.0000    3.07367
391880.0000    2.83190
391920.0000    3.21036
391960.0000    3.11419
392000.0000    3.58051
392040.0000    3.45285
392080.0000    3.13048
392120.0000    3.37527
392160.0000    3.42257
392200.0000    2.87325
392240.0000    3.33229
392280.0000    2.90214
392320.0000    3.78585
392360.0000    3.25766
392400.0000    2.14342
392440.0000    2.93712
392480.0000    3.66950
392520.0000    3.21161
392560.0000    2.93942
392600.0000    3.67727
392640.0000    3.65712
392680.0000    4.16997
392720.0000    3.08860
392760.0000    4.03419
392800.0000    3.51224
392840.0000    3.80841
392880.0000    3.08326
392920.0000    3.99782
392960.0000    3.34610
393000.0000    3.80933
393040.0000    3.37390
393080.0000    2.71157
393120.0000    3.10186
393160.0000    2.76432
393200.0000    2.80790
393240.0000    3.45582
393280.0000    3.09541
393320.0000    2.92391
393360.0000    3.69499
393400.0000    3.14862
393440.0000    3.26250
393480.0000    3.79836
393520.0000    3.17965
393560.0000    4.05962
393600.0000    3.66535
393640.0000    3.73001
393680.0000    3.44592
393720.0000    3.16108
393760.0000    2.84078
393800.0000    2.70120
393840.0000    3.06548
393880.0000    3.84162
393920.0000    3.21383
393960.0000    3.11435
394000.0000    2.50313
394040.0000    2.69586
394080.0000    3.63453
394120.0000    2.91192
394160.0000    2.65240
394200.0000    2.59580
394240.0000    3.36008
394280.0000    3.19586
394320.0000    3.70133
394360.0000    4.01405
394400.0000    3.69505
394440.0000    2.59091
394480.0000    3.14232
394520.0000    3.33110
394560.0000    3.25377
394600.0000    2.90290
394640.0000    3.92468
394680.0000    2.46885
394720.0000    3.35036
394760.0000    3.01631
394800.0000    3.40525
394840.0000    3.20063
394880.0000    3.03683
394920.0000    3.27352
394960.0000    1.90400
395000.0000    2.35752
395040.0000    2.49926
395080.0000    2.84724
395120.0000    3.51490
395160.0000    3.34931
395200.0000    3.77304
395240.0000    3.02721
395280.0000    2.77961
395320.0000    3.07391
395360.0000    2.89609
395400.0000    3.10472
395440.0000    3.52370
395480.0000    3.56586
395520.0000    3.26712
395560.0000    2.68685
395600.0000    2.81223
395640.0000    2.95307
395680.0000    2.97769
395720.0000    2.75193
395760.0000    2.72173
395800.0000    2.96665
395840.0000    3.18306
395880.0000    3.17372
395920.0000    3.33069
395960.0000    3.56913
396000.0000    3.76982
396040.0000    3.77222
396080.0000    3.41824
396120.0000    3.54396
396160.0000    2.98535
396200.0000    4.14889
396240.0000    3.77470
396280.0000    3.28970
396320.0000    3.71144
396360.0000    3.46846
396400.0000    3.45138
396440.0000    3.24778
396480.0000    3.56826
396520.0000    3.45112
396560.0000    3.98463
396600.0000    3.36728
396640.0000    3.45122
396680.0000    2.87238
396720.0000    3.27936
396760.0000    2.87047
396800.0000    3.18910
396840.0000    3.22650
396880.0000    2.82157
396920.0000    3.26932
396960.0000    3.21979
397000.0000    2.86342
397040.0000    2.72904
397080.0000    2.69209
397120.0000    3.30472
397160.0000    4.08795
397200.0000    3.01319
397240.0000    2.95773
397280.0000    3.64107
397320.0000    3.97987
397360.0000    3.47526
397400.0000    2.96688
397440.0000    2.65846
397480.0000    2.75232
397520.0000    2.83102
397560.0000    2.38654
397600.0000    2.64316
397640.0000    3.41220
397680.0000    3.76676
397720.0000    3.03514
397760.0000    3.15850
397800.0000    2.70728
397840.0000    2.57597
397880.0000    2.82187
397920.0000    3.05215
397960.0000    2.99765
398000.0000    2.91368
398040.0000    3.18412
398080.0000    2.68477
398120.0000    3.27460
398160.0000    3.10414
398200.0000    3.89002
398240.0000    3.47367
398280.0000    3.27683
398320.0000    2.76672
398360.0000    2.92804
398400.0000    2.49257
398440.0000    2.32879
398480.0000    2.05655
398520.0000    3.14543
398560.0000    3.03619
398600.0000    2.56138
398640.0000    2.39767
398680.0000    3.30530
398720.0000    2.76067
398760.0000    2.65132
398800.0000    3.03836
398840.0000    3.13004
398880.0000    2.70245
398920.0000    3.00441
398960.0000    3.02921
399000.0000    3.66969
399040.0000    3.12242
399080.0000    2.76474
399120.0000    2.05980
399160.0000    2.48987
399200.0000    2.93498
399240.0000    2.87210
399280.0000    2.13742
399320.0000    2.88977
399360.0000    3.12102
399400.0000    3.22085
399440.0000    2.65931
399480.0000    2.77758
399520.0000    2.39202
399560.0000    2.38988
399600.0000    2.00198
399640.0000    2.74117
399680.0000    3.15438
399720.0000    2.81896
399760.0000    2.82292
399800.0000    3.85753
399840.0000    2.92828
399880.0000    3.08282
399920.0000    2.60133
399960.0000    2.46397
400000.0000    2.30100
400040.0000    2.82259
400080.0000    2.37777
400120.0000    3.18095
400160.0000    3.10523
400200.0000    2.41558
400240.0000    3.68618
400280.0000    3.07926
400320.0000    2.95589
400360.0000    3.52936
400400.0000    3.50132
400440.0000    3.91653
400480.0000    3.87819
400520.0000    3.67922
400560.0000    4.17658
400600.0000    3.59280
400640.0000    3.71633
400680.0000    3.56359
400720.0000    3.30367
400760.0000    3.84165
400800.0000    4.05603
400840.0000    3.45243
400880.0000    3.42151
400920.0000    3.31717
400960.0000    4.07169
401000.0000    3.83473
401040.0000    4.41999
401080.0000    3.96354
401120.0000    4.04173
401160.0000    4.05798
401200.0000    4.03539
401240.0000    3.83429
401280.0000    4.82502
401320.0000    4.78268
401360.0000    4.18492
401400.0000    4.38293
401440.0000    4.07451
401480.0000    3.88538
401520.0000    4.25410
401560.0000    3.56191
401600.0000    3.19452
401640.0000    3.09142
401680.0000    3.84213
401720.0000    3.76697
401760.0000    4.13350
401800.0000    2.68226
401840.0000    3.73640
401880.0000    2.91930
401920.0000    2.93401
401960.0000    2.93528
402000.0000    3.62726
402040.0000    3.21991
402080.0000    3.13323
402120.0000    2.79439
402160.0000    3.37573
402200.0000    3.73748
402240.0000    3.84019
402280.0000    3.56712
402320.0000    3.72242
402360.0000    4.41182
402400.0000    3.90983
402440.0000    3.95652
402480.0000    3.62486
402520.0000    3.34956
402560.0000    3.52572
402600.0000    4.22292
402640.0000    2.93796
402680.0000    2.96063
402720.0000    2.21822
402760.0000    2.68703
402800.0000    2.80340
402840.0000    2.50534
402880.0000    2.86311
402920.0000    3.15472
402960.0000    3.00958
403000.0000    2.64561
403040.0000    1.99151
403080.0000    2.64342
403120.0000    2.12462
403160.0000    2.32148
403200.0000    2.39854
403240.0000    2.65484
403280.0000    2.52712
403320.0000    2.21362
403360.0000    2.63355
403400.0000    2.44850
403440.0000    2.15937
403480.0000    2.28231
403520.0000    2.04534
403560.0000    1.64842
403600.0000    2.41362
403640.0000    1.94107
403680.0000    2.33078
403720.0000    2.55052
403760.0000    3.13993
403800.0000    2.35047
403840.0000    2.42601
403880.0000    2.15203
403920.0000    1.91624
403960.0000    2.30090
404000.0000    2.01638
404040.0000    1.86883
404080.0000    2.26062
404120.0000    2.11968
404160.0000    2.44211
404200.0000    2.37738
404240.0000    2.91933
404280.0000    2.98392
404320.0000    1.94604
404360.0000    2.71440
404400.0000    2.70865
404440.0000    2.45114
404480.0000    2.05309
404520.0000    2.91447
404560.0000    2.66628
404600.0000    2.22124
404640.0000    2.76618
404680.0000    2.81113
404720.0000    2.52776
404760.0000    2.60159
404800.0000    3.18104
404840.0000    2.91754
404880.0000    2.63434
404920.0000    2.97972
404960.0000    2.27303
405000.0000    3.33036
405040.0000    2.71992
405080.0000    3.33159
405120.0000    2.95521
405160.0000    2.88355
405200.0000    2.92543
405240.0000    2.72380
405280.0000    2.52039
405320.0000    3.17918
405360.0000    3.84405
405400.0000    2.80891
405440.0000    3.50100
405480.0000    3.73617
405520.0000    3.71163
405560.0000    3.46835
405600.0000    3.10032
405640.0000    2.61943
405680.0000    3.42400
405720.0000    3.09538
405760.0000    2.51692
405800.0000    2.81323
405840.0000    3.03791
405880.0000    2.71497
405920.0000    3.08624
405960.0000    1.66695
406000.0000    2.28718
406040.0000    3.08715
406080.0000    2.00236
406120.0000    3.06167
406160.0000    1.68767
406200.0000    2.88960
406240.0000    3.10294
406280.0000    2.99614
406320.0000    3.32552
406360.0000    2.21195
406400.0000    3.02258
406440.0000    2.94120
406480.0000    2.81687
406520.0000    2.59702
406560.0000    2.26598
406600.0000    2.37631
406640.0000    3.02620
406680.0000    2.85812
406720.0000    2.92303
406760.0000    2.80728
406800.0000    2.28750
406840.0000    2.42974
406880.0000    2.45758
406920.0000    2.80927
406960.0000    2.56115
407000.0000    2.64808
407040.0000    2.74021
407080.0000    2.45245
407120.0000    1.68255
407160.0000    2.41447
407200.0000    2.20798
407240.0000    2.73595
407280.0000    2.16230
407320.0000    2.32799
407360.0000    2.22922
407400.0000    1.60191
407440.0000    1.50160
407480.0000    1.66182
407520.0000    2.09421
407560.0000    1.89659
407600.0000    1.73258
407640.0000    1.72351
407680.0000    2.70702
407720.0000    2.30302
407760.0000    2.68805
407800.0000    2.39079
407840.0000    2.59394
407880.0000    3.35964
407920.0000    2.11089
407960.0000    1.87512
408000.0000    2.01961
408040.0000    2.11307
408080.0000    2.33856
408120.0000    1.90483
408160.0000    2.63032
408200.0000    2.02363
408240.0000    2.88759
408280.0000    1.82527
408320.0000    3.05293
408360.0000    2.56456
408400.0000    2.69064
408440.0000    2.82246
408480.0000    3.31096
408520.0000    2.74131
408560.0000    2.97408
408600.0000    2.13447
408640.0000    2.76991
408680.0000    2.58396
408720.0000    3.02155
408760.0000    2.44584
408800.0000    3.53028
408840.0000    2.91750
408880.0000    3.25148
408920.0000    4.10576
408960.0000    3.52348
409000.0000    2.89004
409040.0000    3.31530
409080.0000    3.00622
409120.0000    2.97829
409160.0000    3.22161
409200.0000    3.22985
409240.0000    3.11283
409280.0000    3.42593
409320.0000    3.85249
409360.0000    3.11921
409400.0000    2.75723
409440.0000    2.64423
409480.0000    3.48762
409520.0000    2.74137
409560.0000    3.25794
409600.0000    3.26882
409640.0000    2.97389
409680.0000    3.14678
409720.0000    3.26554
409760.0000    2.55259
409800.0000    3.05378
409840.0000    3.24092
409880.0000    3.16107
409920.0000    3.59617
409960.0000    3.21872
410000.0000    3.07429
410040.0000    3.16276
410080.0000    3.54614
410120.0000    3.33214
410160.0000    3.10351
410200.0000    2.29386
410240.0000    2.84413
410280.0000    3.06164
410320.0000    2.87121
410360.0000    2.59002
410400.0000    1.60681
410440.0000    2.04721
410480.0000    1.92270
410520.0000    2.20039
410560.0000    3.17567
410600.0000    2.15554
410640.0000    3.22592
410680.0000    3.15785
410720.0000    2.94602
410760.0000    2.05612
410800.0000    2.40264
410840.0000    2.67424
410880.0000    2.72354
410920.0000    3.19859
410960.0000    3.38024
411000.0000    3.53422
411040.0000    3.35098
411080.0000    2.60118
411120.0000    2.36997
411160.0000    3.16869
411200.0000    2.06345
411240.0000    2.73339
411280.0000    3.18470
411320.0000    2.97336
411360.0000    2.02858
411400.0000    2.89980
411440.0000    2.67391
411480.0000    2.53630
411520.0000    2.46132
411560.0000    3.09611
411600.0000    2.82343
411640.0000    1.77823
411680.0000    2.15414
411720.0000    2.57507
411760.0000    2.03158
411800.0000    2.76904
411840.0000    2.92704
411880.0000    2.47538
411920.0000    3.14307
411960.0000    2.01071
412000.0000    2.80188
412040.0000    2.51027
412080.0000    2.65710
412120.0000    2.24492
412160.0000    3.24895
412200.0000    2.19256
412240.0000    2.82456
412280.0000    2.49666
412320.0000    2.76909
412360.0000    2.29288
412400.0000    2.81273
412440.0000    2.62385
412480.0000    2.80194
412520.0000    2.83616
412560.0000    2.72705
412600.0000    3.16325
412640.0000    2.46003
412680.0000    2.54954
412720.0000    2.84649
412760.0000    2.46882
412800.0000    3.12066
412840.0000    1.84487
412880.0000    3.12941
412920.0000    3.30560
412960.0000    2.46077
413000.0000    2.73996
413040.0000    2.52137
413080.0000    2.36202
413120.0000    2.66685
413160.0000    3.28595
413200.0000    3.17842
413240.0000    2.88958
413280.0000    3.29779
413320.0000    2.35278
413360.0000    1.76847
413400.0000    2.08521
413440.0000    2.02889
413480.0000    2.08007
413520.0000    2.79511
413560.0000    2.71963
413600.0000    1.68112
413640.0000    1.52791
413680.0000    1.98385
413720.0000    1.96837
413760.0000    2.09386
413800.0000    2.04021
413840.0000    2.13847
413880.0000    2.09687
413920.0000    2.77981
413960.0000    2.80423
414000.0000    3.36822
414040.0000    2.74203
414080.0000    2.81697
414120.0000    2.35004
414160.0000    2.28841
414200.0000    2.40562
414240.0000    2.49325
414280.0000    2.40879
414320.0000    3.22585
414360.0000    2.20129
414400.0000    2.13517
414440.0000    2.53110
414480.0000    2.52388
414520.0000    2.13307
414560.0000    2.60028
414600.0000    2.52098
414640.0000    2.34599
414680.0000    2.45532
414720.0000    2.69723
414760.0000    2.85433
414800.0000    2.60507
414840.0000    2.36388
414880.0000    1.79781
414920.0000    2.45997
414960.0000    1.74161
415000.0000    1.82727
415040.0000    2.74631
415080.0000    2.22477
415120.0000    2.21964
415160.0000    2.57880
415200.0000    1.92089
415240.0000    2.21269
415280.0000    2.52707
415320.0000    2.96818
415360.0000    2.50104
415400.0000    3.25038
415440.0000    2.81097
415480.0000    3.03480
415520.0000    3.27211
415560.0000    3.06914
415600.0000    2.97924
415640.0000    2.67309
415680.0000    2.84433
415720.0000    3.14052
415760.0000    2.38683
415800.0000    2.83980
415840.0000    2.49943
415880.0000    2.09223
415920.0000    2.79512
415960.0000    3.34348
416000.0000    2.44507
416040.0000    2.98041
416080.0000    3.00593
416120.0000    2.09880
416160.0000    2.68368
416200.0000    3.41455
416240.0000    3.15341
416280.0000    2.94997
416320.0000    3.43163
416360.0000    3.55046
416400.0000    4.15918
416440.0000    3.06735
416480.0000    3.80360
416520.0000    2.43096
416560.0000    3.24050
416600.0000    2.78278
416640.0000    3.88840
416680.0000    3.14797
416720.0000    2.63119
416760.0000    2.94309
416800.0000    2.11405
416840.0000    1.92446
416880.0000    2.49569
416920.0000    3.40703
416960.0000    2.52660
417000.0000    3.22599
417040.0000    2.53127
417080.0000    3.21537
417120.0000    3.39894
417160.0000    3.02161
417200.0000    2.65366
417240.0000    2.21241
417280.0000    2.09721
417320.0000    2.21843
417360.0000    2.58975
417400.0000    2.62679
417440.0000    2.01545
417480.0000    2.94143
417520.0000    2.06655
417560.0000    2.61383
417600.0000    2.74130
417640.0000    2.01879
417680.0000    2.00207
417720.0000    1.84307
417760.0000    2.64503
417800.0000    2.13121
417840.0000    2.43803
417880.0000    3.62757
417920.0000    3.21970
417960.0000    3.08526
418000.0000    2.06239
418040.0000    2.90222
418080.0000    3.71220
418120.0000    2.81288
418160.0000    2.66509
418200.0000    3.12246
418240.0000    3.10779
418280.0000    3.46341
418320.0000    3.21925
418360.0000    3.42491
418400.0000    3.11848
418440.0000    3.12258
418480.0000    3.45930
418520.0000    2.73545
418560.0000    3.44151
418600.0000    2.90311
418640.0000    3.46341
418680.0000    3.90241
418720.0000    3.58306
418760.0000    3.44503
418800.0000    3.93031
418840.0000    2.83609
418880.0000    2.93827
418920.0000    3.70553
418960.0000    3.43260
419000.0000    3.04491
419040.0000    2.72206
419080.0000    2.93206
419120.0000    3.25872
419160.0000    2.81693
419200.0000    3.63269
419240.0000    3.14807
419280.0000    3.22387
419320.0000    3.68198
419360.0000    4.31992
419400.0000    3.65469
419440.0000    3.11355
419480.0000    4.53812
419520.0000    4.13788
419560.0000    3.35270
419600.0000    3.61442
419640.0000    3.10204
419680.0000    3.52749
419720.0000    3.70348
419760.0000    2.97967
419800.0000    3.67423
419840.0000    2.83405
419880.0000    2.73022
419920.0000    3.66757
419960.0000    3.33270
420000.0000    3.31964
420040.0000    3.40963
420080.0000    3.43367
420120.0000    4.05283
420160.0000    3.65545
420200.0000    3.98189
420240.0000    4.00301
420280.0000    3.76792
420320.0000    2.59833
420360.0000    2.62182
420400.0000    2.72080
420440.0000    3.30505
420480.0000    3.40805
420520.0000    3.81847
420560.0000    4.08042
420600.0000    4.85366
420640.0000    4.14359
420680.0000    3.76653
420720.0000    3.48257
420760.0000    3.46150
420800.0000    3.89233
420840.0000    3.45216
420880.0000    3.28528
420920.0000    3.68428
420960.0000    3.36251
421000.0000    2.74314
421040.0000    3.14163
421080.0000    3.01066
421120.0000    3.17395
421160.0000    3.11844
421200.0000    2.43569
421240.0000    3.53351
421280.0000    3.79849
421320.0000    3.70668
421360.0000    3.42679
421400.0000    4.16166
421440.0000    3.04939
421480.0000    3.16768
421520.0000    2.95835
421560.0000    2.50233
421600.0000    3.67432
421640.0000    3.27371
421680.0000    3.10715
421720.0000    4.08860
421760.0000    3.88324
421800.0000    4.00143
421840.0000    3.03320
421880.0000    2.89322
421920.0000    3.44510
421960.0000    4.29265
422000.0000    4.06143
422040.0000    3.90837
422080.0000    3.76170
422120.0000    3.75567
422160.0000    3.54551
422200.0000    2.85255
422240.0000    3.76461
422280.0000    3.80706
422320.0000    3.21483
422360.0000    3.51509
422400.0000    2.84817
422440.0000    2.66780
422480.0000    2.67309
422520.0000    3.86568
422560.0000    3.58287
422600.0000    3.65933
422640.0000    3.86039
422680.0000    3.77985
422720.0000    3.69696
422760.0000    3.99986
422800.0000    4.16370
422840.0000    3.40110
422880.0000    4.16459
422920.0000    4.20297
422960.0000    3.57245
423000.0000    4.40404
423040.0000    3.46383
423080.0000    3.36669
423120.0000    4.36748
423160.0000    3.78743
423200.0000    4.21696
423240.0000    3.39464
423280.0000    3.99727
423320.0000    4.07605
423360.0000    4.08911
423400.0000    4.49643
423440.0000    2.98574
423480.0000    3.01632
423520.0000    3.79952
423560.0000    2.86580
423600.0000    4.03013
423640.0000    4.50883
423680.0000    3.78064
423720.0000    2.97008
423760.0000    3.43742
423800.0000    3.40287
423840.0000    3.51306
423880.0000    3.29607
423920.0000    3.19898
423960.0000    4.07397
424000.0000    4.80113
424040.0000    3.57552
424080.0000    3.79402
424120.0000    4.63101
424160.0000    3.84514
424200.0000    4.45765
424240.0000    4.16257
424280.0000    3.42556
424320.0000    3.45281
424360.0000    4.06303
424400.0000    4.03934
424440.0000    4.48770
424480.0000    3.56700
424520.0000    4.05390
424560.0000    4.30002
424600.0000    4.36415
424640.0000    3.51866
424680.0000    4.90540
424720.0000    4.31262
424760.0000    3.94301
424800.0000    3.74775
424840.0000    4.20572
424880.0000    3.43565
424920.0000    3.66041
424960.0000    4.54568
425000.0000    4.65111
425040.0000    4.87778
425080.0000    4.88542
425120.0000    5.54565
425160.0000    5.56030
425200.0000    5.13521
425240.0000    4.40990
425280.0000    4.61446
425320.0000    4.88984
425360.0000    3.63636
425400.0000    4.34550
425440.0000    3.93395
425480.0000    4.27801
425520.0000    4.67553
425560.0000    4.27963
425600.0000    3.99072
425640.0000    4.05725
425680.0000    4.43721
425720.0000    3.98681
425760.0000    4.90763
425800.0000    4.00991
425840.0000    3.61579
425880.0000    3.59467
425920.0000    3.33525
425960.0000    3.50952
426000.0000    4.47262
426040.0000    4.32076
426080.0000    3.82799
426120.0000    3.66376
426160.0000    3.63452
426200.0000    3.27254
426240.0000    2.77978
426280.0000    3.74105
426320.0000    3.08136
426360.0000    3.31658
426400.0000    2.81538
426440.0000    3.89953
426480.0000    4.22511
426520.0000    4.08644
426560.0000    4.04749
426600.0000    3.22581
426640.0000    4.24583
426680.0000    4.23396
426720.0000    2.98068
426760.0000    3.19148
426800.0000    4.31360
426840.0000    3.28804
426880.0000    3.43608
426920.0000    3.19488
426960.0000    4.40734
427000.0000    3.58328
427040.0000    3.05915
427080.0000    3.49284
427120.0000    3.90144
427160.0000    2.73643
427200.0000    3.60257
427240.0000    3.68959
427280.0000    2.91144
427320.0000    2.76460
427360.0000    3.72146
427400.0000    3.88346
427440.0000    3.55860
427480.0000    3.79012
427520.0000    3.47564
427560.0000    3.41917
427600.0000    2.92161
427640.0000    4.06681
427680.0000    4.17874
427720.0000    3.48430
427760.0000    3.37799
427800.0000    3.75974
427840.0000    3.17213
427880.0000    3.32480
427920.0000    3.32937
427960.0000    3.62997
428000.0000    3.69246
428040.0000    3.56790
428080.0000    3.48838
428120.0000    3.23706
428160.0000    3.11731
428200.0000    2.89627
428240.0000    3.25446
428280.0000    3.61179
428320.0000    3.61251
428360.0000    3.56632
428400.0000    4.08111
428440.0000    3.53313
428480.0000    3.48069
428520.0000    3.88466
428560.0000    3.54175
428600.0000    3.92633
428640.0000    3.18996
428680.0000    3.33507
428720.0000    3.66567
428760.0000    3.92643
428800.0000    4.44009
428840.0000    3.87365
428880.0000    4.50618
428920.0000    4.41536
428960.0000    4.54192
429000.0000    3.85135
429040.0000    4.40512
429080.0000    4.76942
429120.0000    3.83226
429160.0000    4.20950
429200.0000    3.92882
429240.0000    4.56589
429280.0000    3.87183
429320.0000    3.63541
429360.0000    3.62159
429400.0000    3.02536
429440.0000    3.25217
429480.0000    4.02331
429520.0000    3.12812
429560.0000    3.25980
429600.0000    3.40659
429640.0000    4.07815
429680.0000    3.41280
429720.0000    3.41324
429760.0000    3.63850
429800.0000    3.83497
429840.0000    3.01932
429880.0000    4.26807
429920.0000    4.63012
429960.0000    3.50635
430000.0000    3.57572
430040.0000    4.02393
430080.0000    4.64479
430120.0000    4.55934
430160.0000    4.47771
430200.0000    4.69250
430240.0000    3.65773
430280.0000    3.66674
430320.0000    3.98273
430360.0000    4.49593
430400.0000    4.23682
430440.0000    2.91418
430480.0000    3.50529
430520.0000    3.11668
430560.0000    4.17372
430600.0000    3.00820
430640.0000    4.02463
430680.0000    4.32587
430720.0000    3.82939
430760.0000    3.21750
430800.0000    4.17708
430840.0000    4.37591
430880.0000    3.96178
430920.0000    3.04071
430960.0000    2.84201
431000.0000    3.05723
431040.0000    2.86777
431080.0000    3.20199
431120.0000    3.03520
431160.0000    3.22248
431200.0000    2.74413
431240.0000    3.01926
431280.0000    3.01516
431320.0000    3.29737
431360.0000    3.18970
431400.0000    2.76877
431440.0000    2.73679
431480.0000    2.03030
431520.0000    2.63421
431560.0000    3.35100
431600.0000    2.90477
431640.0000    2.60960
431680.0000    2.82136
431720.0000    3.39939
431760.0000    3.41780
431800.0000    3.23390
431840.0000    1.96280
431880.0000    2.28097
431920.0000    3.37398
431960.0000    2.67759
432000.0000    3.69933
432040.0000    3.09954
432080.0000    3.20776
432120.0000    3.57458
432160.0000    4.08036
432200.0000    3.13831
432240.0000    3.06096
432280.0000    3.72967
432320.0000    3.30717
432360.0000    3.19265
432400.0000    3.22945
432440.0000    3.13202
432480.0000    3.37987
432520.0000    3.95853
432560.0000    3.61785
432600.0000    2.76513
432640.0000    3.69866
432680.0000    3.47257
432720.0000    3.12543
432760.0000    2.68853
432800.0000    2.77956
432840.0000    2.77572
432880.0000    3.21553
432920.0000    3.51692
432960.0000    3.06132
433000.0000    3.54025
433040.0000    2.89131
433080.0000    3.52850
433120.0000    3.08144
433160.0000    2.87160
433200.0000    2.72103
433240.0000    3.92412
433280.0000    3.59239
433320.0000    2.59457
433360.0000    2.67119
433400.0000    2.88149
433440.0000    3.05890
433480.0000    3.45038
433520.0000    2.82695
433560.0000    3.48753
433600.0000    3.26049
433640.0000    3.40071
433680.0000    3.24442
433720.0000    3.26986
433760.0000    2.85829
433800.0000    2.97410
433840.0000    2.13416
433880.0000    3.11064
433920.0000    2.49825
433960.0000    2.59855
434000.0000    3.33886
434040.0000    3.01000
434080.0000    2.91007
434120.0000    3.13124
434160.0000    3.59383
434200.0000    3.46674
434240.0000    2.45839
434280.0000    2.90383
434320.0000    3.29199
434360.0000    2.92073
434400.0000    3.16581
434440.0000    3.04756
434480.0000    3.01705
434520.0000    2.84918
434560.0000    3.40513
434600.0000    2.99287
434640.0000    3.11712
434680.0000    2.61554
434720.0000    2.98728
434760.0000    2.75779
434800.0000    2.84227
434840.0000    2.67879
434880.0000    2.93410
434920.0000    2.56581
434960.0000    2.74810
435000.0000    3.15122
435040.0000    3.84146
435080.0000    3.87379
435120.0000    4.30459
435160.0000    3.51881
435200.0000    4.21793
435240.0000    3.99568
435280.0000    4.04400
435320.0000    3.83838
435360.0000    2.98108
435400.0000    3.18320
435440.0000    2.74753
435480.0000    2.87591
435520.0000    2.95673
435560.0000    3.48265
435600.0000    3.10170
435640.0000    2.67037
435680.0000    3.31010
435720.0000    2.80215
435760.0000    2.44220
435800.0000    2.77105
435840.0000    2.89981
435880.0000    2.44931
435920.0000    2.59530
435960.0000    2.77823
436000.0000    2.47491
436040.0000    2.93735
436080.0000    3.23722
436120.0000    3.47458
436160.0000    3.03034
436200.0000    2.49378
436240.0000    2.29124
436280.0000    2.82645
436320.0000    2.95789
436360.0000    2.24982
436400.0000    2.87705
436440.0000    2.90309
436480.0000    3.53396
436520.0000    2.49770
436560.0000    3.18587
436600.0000    3.38371
436640.0000    2.87895
436680.0000    2.81916
436720.0000    2.92010
436760.0000    2.23106
436800.0000    2.46680
436840.0000    3.28001
436880.0000    3.32780
436920.0000    2.63281
436960.0000    3.20034
437000.0000    2.73429
437040.0000    3.23225
437080.0000    2.67034
437120.0000    2.74191
437160.0000    3.20558
437200.0000    2.69996
437240.0000    2.72401
437280.0000    3.02640
437320.0000    3.86849
437360.0000    2.41745
437400.0000    2.85602
437440.0000    2.51592
437480.0000    3.16499
437520.0000    1.69134
437560.0000    3.04789
437600.0000    2.85149
437640.0000    2.32305
437680.0000    3.24551
437720.0000    3.30242
437760.0000    4.05532
437800.0000    3.01986
437840.0000    3.96820
437880.0000    3.80230
437920.0000    3.48111
437960.0000    3.90561
438000.0000    3.28778
438040.0000    3.10067
438080.0000    3.32133
438120.0000    2.73509
438160.0000    2.97028
438200.0000    3.26618
438240.0000    3.57319
438280.0000    3.37633
438320.0000    3.60933
438360.0000    3.03418
438400.0000    3.52385
438440.0000    3.16582
438480.0000    2.72527
438520.0000    3.57347
438560.0000    4.06528
438600.0000    3.63166
438640.0000    3.30012
438680.0000    3.18067
438720.0000    2.41773
438760.0000    2.88421
438800.0000    2.86129
438840.0000    2.96915
438880.0000    2.71708
438920.0000    3.10473
438960.0000    3.03851
439000.0000    2.62993
439040.0000    2.77185
439080.0000    3.13438
439120.0000    2.67758
439160.0000    2.65378
439200.0000    2.46933
439240.0000    3.16308
439280.0000    2.73267
439320.0000    2.38049
439360.0000    2.57237
439400.0000    2.40149
439440.0000    2.37793
439480.0000    2.70066
439520.0000    2.71059
439560.0000    3.01727
439600.0000    2.68468
439640.0000    3.25123
439680.0000    3.19584
439720.0000    2.59463
439760.0000    2.81809
439800.0000    3.03572
439840.0000    3.21731
439880.0000    3.15367
439920.0000    2.98230
439960.0000    2.79699
440000.0000    2.89768
440040.0000    2.84655
440080.0000    2.57613
440120.0000    1.95283
440160.0000    3.05594
440200.0000    2.46174
440240.0000    1.81489
440280.0000    2.32126
440320.0000    3.18380
440360.0000    2.78260
440400.0000    3.12168
440440.0000    2.66885
440480.0000    2.68293
440520.0000    2.16749
440560.0000    2.04350
440600.0000    2.56469
440640.0000    2.77105
440680.0000    2.70469
440720.0000    3.42570
440760.0000    2.61684
440800.0000    3.05599
440840.0000    3.11564
440880.0000    3.19248
440920.0000    3.98404
440960.0000    3.56333
441000.0000    2.99766
441040.0000    3.61976
441080.0000    2.97416
441120.0000    3.45163
441160.0000    3.22280
441200.0000    2.97722
441240.0000    2.50069
441280.0000    1.48083
441320.0000    2.23262
441360.0000    2.47223
441400.0000    1.38500
441440.0000    2.62315
441480.0000    2.61402
441520.0000    3.11452
441560.0000    2.71034
441600.0000    2.41297
441640.0000    2.32686
441680.0000    2.33242
441720.0000    2.52408
441760.0000    2.36101
441800.0000    2.05417
441840.0000    3.30904
441880.0000    3.20108
441920.0000    2.38897
441960.0000    3.47191
442000.0000    3.13491
442040.0000    2.55290
442080.0000    2.90481
442120.0000    3.04752
442160.0000    2.24369
442200.0000    2.12017
442240.0000    2.74175
442280.0000    2.62739
442320.0000    2.56396
442360.0000    2.82900
442400.0000    2.38745
442440.0000    2.97888
442480.0000    2.78916
442520.0000    3.11998
442560.0000    2.88333
442600.0000    3.59018
442640.0000    3.74703
442680.0000    3.20176
442720.0000    2.85352
442760.0000    2.97683
442800.0000    3.05464
442840.0000    3.07332
442880.0000    3.35414
442920.0000    3.38032
442960.0000    3.01266
443000.0000    3.31342
443040.0000    3.27324
443080.0000    3.61002
443120.0000    3.27432
443160.0000    3.35136
443200.0000    3.70623
443240.0000    3.14319
443280.0000    3.30967
443320.0000    3.05074
443360.0000    2.85771
443400.0000    3.22653
443440.0000    3.33654
443480.0000    2.90029
443520.0000    2.60455
443560.0000    2.68059
443600.0000    2.70750
443640.0000    2.73321
443680.0000    2.85129
443720.0000    3.03744
443760.0000    3.40425
443800.0000    3.29548
443840.0000    2.20175
443880.0000    2.74740
443920.0000    2.48270
443960.0000    3.11271
444000.0000    2.93850
444040.0000    3.26420
444080.0000    2.84159
444120.0000    3.06389
444160.0000    2.52957
444200.0000    2.37902
444240.0000    2.85461
444280.0000    2.90278
444320.0000    3.51511
444360.0000    2.51618
444400.0000    2.60714
444440.0000    2.55699
444480.0000    2.93005
444520.0000    2.75996
444560.0000    3.16045
444600.0000    3.27873
444640.0000    2.79996
444680.0000    4.05647
444720.0000    3.49614
444760.0000    3.01194
444800.0000    2.87044
444840.0000    3.12646
444880.0000    2.47831
444920.0000    3.51884
444960.0000    2.70708
445000.0000    3.18867
445040.0000    3.48827
445080.0000    2.92300
445120.0000    3.46644
445160.0000    3.69361
445200.0000    3.44425
445240.0000    2.91705
445280.0000    2.56983
445320.0000    3.53849
445360.0000    3.03420
445400.0000    3.65009
445440.0000    3.72221
445480.0000    2.40053
445520.0000    3.16526
445560.0000    2.48692
445600.0000    3.42004
445640.0000    3.15026
445680.0000    3.08317
445720.0000    3.16189
445760.0000    3.14486
445800.0000    4.16541
445840.0000    3.85527
445880.0000    3.91972
445920.0000    3.71410
445960.0000    3.74347
446000.0000    3.29528
446040.0000    3.27005
446080.0000    3.85441
446120.0000    3.66501
446160.0000    3.84081
446200.0000    3.58886
446240.0000    3.44127
446280.0000    3.80480
446320.0000    3.87500
446360.0000    3.87494
446400.0000    3.84671
446440.0000    4.01244
446480.0000    4.27943
446520.0000    3.52119
446560.0000    4.18009
446600.0000    3.79235
446640.0000    4.47715
446680.0000    3.49179
446720.0000    3.62121
446760.0000    3.71347
446800.0000    3.50732
446840.0000    3.72593
446880.0000    3.97245
446920.0000    4.32772
446960.0000    3.78718
447000.0000    4.27718
447040.0000    4.61077
447080.0000    4.07962
447120.0000    3.91118
447160.0000    2.88743
447200.0000    3.22387
447240.0000    3.41865
447280.0000    3.87451
447320.0000    3.41280
447360.0000    3.24600
447400.0000    3.30266
447440.0000    3.14269
447480.0000    2.51749
447520.0000    2.61131
447560.0000    2.60211
447600.0000    2.90768
447640.0000    3.32641
447680.0000    3.57301
447720.0000    2.86828
447760.0000    3.04216
447800.0000    2.34238
447840.0000    3.33695
447880.0000    3.94624
447920.0000    3.85407
447960.0000    3.48782
448000.0000    4.24399
448040.0000    3.86509
448080.0000    4.06799
448120.0000    3.88046
448160.0000    3.98770
448200.0000    4.42420
448240.0000    3.97258
448280.0000    3.79175
448320.0000    4.39893
448360.0000    3.49457
448400.0000    4.21306
448440.0000    3.60778
448480.0000    3.90736
448520.0000    3.27217
448560.0000    3.47922
448600.0000    3.18154
448640.0000    3.20424
448680.0000    3.37555
448720.0000    3.37427
448760.0000    3.12675
448800.0000    3.44444
448840.0000    2.55353
448880.0000    3.25342
448920.0000    3.05481
448960.0000    2.30724
449000.0000    3.02883
449040.0000    3.35437
449080.0000    3.26010
449120.0000    3.09463
449160.0000    2.97398
449200.0000    3.31059
449240.0000    3.64470
449280.0000    4.61032
449320.0000    3.85766
449360.0000    3.42706
449400.0000    3.18645
449440.0000    3.56309
449480.0000    3.85953
449520.0000    3.86942
449560.0000    3.24095
449600.0000    3.33644
449640.0000    3.46856
449680.0000    3.71924
449720.0000    3.34416
449760.0000    2.53594
449800.0000    3.27913
449840.0000    3.34312
449880.0000    3.35406
449920.0000    3.64813
449960.0000    3.85793
450000.0000    3.56324
450040.0000    3.69704
450080.0000    4.76095
450120.0000    4.67380
450160.0000    3.98909
450200.0000    3.18384
450240.0000    2.79024
450280.0000    3.01220
450320.0000    3.33189
450360.0000    4.20748
450400.0000    3.83536
450440.0000    3.08033
450480.0000    2.59021
450520.0000    2.97164
450560.0000    3.35135
450600.0000    3.08360
450640.0000    3.60544
450680.0000    3.16122
450720.0000    3.27836
450760.0000    2.57846
450800.0000    2.54777
450840.0000    3.08139
450880.0000    3.24761
450920.0000    3.89382
450960.0000    3.52886
451000.0000    3.60375
451040.0000    4.01719
451080.0000    2.81206
451120.0000    2.86643
451160.0000    3.20780
451200.0000    2.67943
451240.0000    2.59944
451280.0000    3.05636
451320.0000    3.79885
451360.0000    2.87923
451400.0000    2.99234
451440.0000    2.46790
451480.0000    2.20966
451520.0000    2.16530
451560.0000    2.61235
451600.0000    2.72046
451640.0000    3.30445
451680.0000    3.21610
451720.0000    3.69181
451760.0000    3.84150
451800.0000    3.66909
451840.0000    3.33736
451880.0000    3.90585
451920.0000    3.59165
451960.0000    3.16886
452000.0000    3.43288
452040.0000    3.52175
452080.0000    2.72311
452120.0000    3.09552
452160.0000    2.28300
452200.0000    2.57793
452240.0000    2.98185
452280.0000    3.30493
452320.0000    2.90768
452360.0000    2.94687
452400.0000    3.20166
452440.0000    2.78971
452480.0000    2.68775
452520.0000    2.28914
452560.0000    2.64555
452600.0000    2.72298
452640.0000    2.02961
452680.0000    1.71244
452720.0000    3.38404
452760.0000    2.55565
452800.0000    3.05304
452840.0000    2.06480
452880.0000    2.39345
452920.0000    2.60699
452960.0000    3.29512
453000.0000    2.75338
453040.0000    2.58816
453080.0000    2.64172
453120.0000    2.97029
453160.0000    2.70709
453200.0000    2.77140
453240.0000    1.09915
453280.0000    3.05120
453320.0000    2.98424
453360.0000    2.05327
453400.0000    2.26393
453440.0000    2.50159
453480.0000    2.00024
453520.0000    2.51514
453560.0000    1.81485
453600.0000    2.65741
453640.0000    2.18526
453680.0000    2.03594
453720.0000    1.95422
453760.0000    1.93250
453800.0000    2.05856
453840.0000    1.39352
453880.0000    1.66488
453920.0000    1.62926
453960.0000    1.32316
454000.0000    1.09127
454040.0000    1.46168
454080.0000    1.51576
454120.0000    2.65878
454160.0000    1.46428
454200.0000    1.89952
454240.0000    3.40508
454280.0000    2.69426
454320.0000    2.50741
454360.0000    2.37635
454400.0000    2.40000
454440.0000    2.65632
454480.0000    2.65970
454520.0000    2.40171
454560.0000    2.37108
454600.0000    3.59980
454640.0000    3.80473
454680.0000    3.84115
454720.0000    3.78425
454760.0000    2.97871
454800.0000    2.91978
454840.0000    3.28459
454880.0000    2.77202
454920.0000    3.47077
454960.0000    3.76105
455000.0000    3.85295
455040.0000    2.89613
455080.0000    3.06081
455120.0000    3.92274
455160.0000    2.69798
455200.0000    2.06859
455240.0000    2.93038
455280.0000    3.26769
455320.0000    3.14183
455360.0000    3.40230
455400.0000    3.33040
455440.0000    2.68933
455480.0000    2.70930
455520.0000    2.56054
455560.0000    3.28446
455600.0000    3.12974
455640.0000    3.22805
455680.0000    3.58527
455720.0000    3.25422
455760.0000    3.95767
455800.0000    2.62929
455840.0000    3.69439
455880.0000    3.55383
455920.0000    3.42931
455960.0000    2.97924
456000.0000    3.05117
456040.0000    2.73873
456080.0000    3.17930
456120.0000    3.67789
456160.0000    2.97182
456200.0000    2.85084
456240.0000    3.35002
456280.0000    3.43771
456320.0000    2.92985
456360.0000    3.61010
456400.0000    3.65548
456440.0000    3.13079
456480.0000    2.86224
456520.0000    3.27541
456560.0000    3.48243
456600.0000    2.43248
456640.0000    2.25870
456680.0000    1.99546
456720.0000    2.17787
456760.0000    4.10375
456800.0000    2.59886
456840.0000    2.61407
456880.0000    3.20417
456920.0000    3.12064
456960.0000    3.35663
457000.0000    3.67246
457040.0000    3.73513
457080.0000    2.76142
457120.0000    2.61227
457160.0000    3.03960
457200.0000    2.93030
457240.0000    3.35777
457280.0000    2.55308
457320.0000    2.65754
457360.0000    2.51621
457400.0000    3.17857
457440.0000    3.80001
457480.0000    4.48778
457520.0000    3.79449
457560.0000    2.29615
457600.0000    2.72515
457640.0000    3.28906
457680.0000    2.56288
457720.0000    3.49654
457760.0000    3.55056
457800.0000    2.82696
457840.0000    3.07290
457880.0000    2.89163
457920.0000    2.91857
457960.0000    3.20123
458000.0000    3.42440
458040.0000    2.67437
458080.0000    2.79290
458120.0000    3.00487
458160.0000    2.68684
458200.0000    3.16317
458240.0000    2.75689
458280.0000    2.97166
458320.0000    2.63161
458360.0000    2.61073
458400.0000    1.91556
458440.0000    2.82988
458480.0000    2.58255
458520.0000    2.46910
458560.0000    3.01256
458600.0000    3.12703
458640.0000    2.85681
458680.0000    2.80950
458720.0000    2.95607
458760.0000    2.81455
458800.0000    2.15518
458840.0000    1.97176
458880.0000    2.64681
458920.0000    2.44527
458960.0000    3.11162
459000.0000    3.65586
459040.0000    2.75492
459080.0000    2.69916
459120.0000    2.50159
459160.0000    2.70055
459200.0000    2.10356
459240.0000    3.14694
459280.0000    3.00858
459320.0000    2.30029
459360.0000    3.07567
459400.0000    3.18781
459440.0000    2.96260
459480.0000    2.35566
459520.0000    2.38077
459560.0000    2.74215
459600.0000    2.79432
459640.0000    3.31639
459680.0000    3.02797
459720.0000    3.34249
459760.0000    2.94319
459800.0000    3.22299
459840.0000    2.80586
459880.0000    3.00104
459920.0000    2.31717
459960.0000    3.25343
460000.0000    3.05485
460040.0000    2.69307
460080.0000    3.26597
460120.0000    3.58355
460160.0000    4.21748
460200.0000    3.31268
460240.0000    4.03826
460280.0000    3.87718
460320.0000    3.84960
460360.0000    3.75825
460400.0000    4.08242
460440.0000    3.62627
460480.0000    4.24599
460520.0000    3.62231
460560.0000    4.19420
460600.0000    4.01631
460640.0000    4.60231
460680.0000    3.61522
460720.0000    2.78658
460760.0000    3.49424
460800.0000    3.45108
460840.0000    3.18404
460880.0000    2.83941
460920.0000    3.17371
460960.0000    3.12557
461000.0000    3.15124
461040.0000    3.73705
461080.0000    3.35180
461120.0000    3.87723
461160.0000    2.94898
461200.0000    3.12418
461240.0000    3.23709
461280.0000    3.12828
461320.0000    3.59998
461360.0000    2.60395
461400.0000    3.68247
461440.0000    3.04015
461480.0000    3.79559
461520.0000    4.60320
461560.0000    3.91637
461600.0000    3.31558
461640.0000    4.26606
461680.0000    3.80182
461720.0000    3.92585
461760.0000    3.99624
461800.0000    3.45713
461840.0000    3.85618
461880.0000    2.91091
461920.0000    3.19118
461960.0000    3.53564
462000.0000    3.51117
462040.0000    2.90393
462080.0000    3.28511
462120.0000    2.99936
462160.0000    3.41004
462200.0000    3.69533
462240.0000    4.32824
462280.0000    3.51772
462320.0000    3.42882
462360.0000    2.91156
462400.0000    2.54184
462440.0000    3.77883
462480.0000    2.99675
462520.0000    3.39306
462560.0000    3.62937
462600.0000    3.58736
462640.0000    3.40000
462680.0000    3.30844
462720.0000    3.46514
462760.0000    3.09504
462800.0000    3.01064
462840.0000    4.07958
462880.0000    3.31773
462920.0000    3.01776
462960.0000    2.80310
463000.0000    2.53112
463040.0000    2.26958
463080.0000    3.71901
463120.0000    3.59842
463160.0000    3.83683
463200.0000    3.34574
463240.0000    2.90909
463280.0000    3.15484
463320.0000    3.17209
463360.0000    3.12188
463400.0000    4.77643
463440.0000    3.50241
463480.0000    3.90022
463520.0000    3.11477
463560.0000    3.20527
463600.0000    3.55455
463640.0000    3.73464
463680.0000    3.82577
463720.0000    4.90097
463760.0000    4.14831
463800.0000    4.21839
463840.0000    4.10334
463880.0000    4.95573
463920.0000    3.86718
463960.0000    4.08987
464000.0000    4.08145
464040.0000    4.63088
464080.0000    4.35770
464120.0000    4.38318
464160.0000    3.89821
464200.0000    3.49446
464240.0000    3.45328
464280.0000    3.97730
464320.0000    4.21236
464360.0000    4.53061
464400.0000    3.72965
464440.0000    4.00208
464480.0000    3.70786
464520.0000    3.69037
464560.0000    3.79237
464600.0000    4.20479
464640.0000    3.41393
464680.0000    3.81442
464720.0000    3.34602
464760.0000    3.21316
464800.0000    3.00914
464840.0000    3.63578
464880.0000    2.88181
464920.0000    3.52227
464960.0000    3.37645
465000.0000    3.56798
465040.0000    3.38910
465080.0000    3.58617
465120.0000    3.57343
465160.0000    3.76320
465200.0000    3.31478
465240.0000    3.22755
465280.0000    3.46550
465320.0000    3.77792
465360.0000    3.85647
465400.0000    3.83516
465440.0000    4.60711
465480.0000    3.82345
465520.0000    4.02381
465560.0000    3.33966
465600.0000    3.84172
465640.0000    3.78928
465680.0000    3.37855
465720.0000    3.88197
465760.0000    4.25047
465800.0000    3.49437
465840.0000    4.53475
465880.0000    3.50001
465920.0000    4.46439
465960.0000    4.01319
466000.0000    4.26877
466040.0000    3.91069
466080.0000    4.35779
466120.0000    4.10278
466160.0000    4.37090
466200.0000    4.20512
466240.0000    4.13875
466280.0000    4.30887
466320.0000    3.79892
466360.0000    4.07631
466400.0000    4.16540
466440.0000    3.74495
466480.0000    4.21229
466520.0000    3.33573
466560.0000    3.87458
466600.0000    3.63296
466640.0000    3.26263
466680.0000    3.10798
466720.0000    3.04697
466760.0000    3.13168
466800.0000    3.11076
466840.0000    3.14926
466880.0000    3.51821
466920.0000    3.78661
466960.0000    4.12884
467000.0000    3.77110
467040.0000    4.18326
467080.0000    3.90970
467120.0000    4.34294
467160.0000    4.04177
467200.0000    4.36946
467240.0000    4.46700
467280.0000    3.73109
467320.0000    3.34936
467360.0000    3.43599
467400.0000    3.93967
467440.0000    3.67732
467480.0000    3.94827
467520.0000    3.88110
467560.0000    3.47034
467600.0000    3.51661
467640.0000    3.72905
467680.0000    3.91238
467720.0000    4.62094
467760.0000    4.14020
467800.0000    4.36815
467840.0000    3.44121
467880.0000    3.84635
467920.0000    3.70062
467960.0000    3.75411
468000.0000    3.46127
468040.0000    3.55561
468080.0000    3.11728
468120.0000    3.87243
468160.0000    3.54405
468200.0000    3.35650
468240.0000    4.36864
468280.0000    3.64475
468320.0000    4.26675
468360.0000    3.67306
468400.0000    3.98630
468440.0000    3.53265
468480.0000    3.98871
468520.0000    3.87804
468560.0000    4.15987
468600.0000    3.67379
468640.0000    3.83628
468680.0000    3.63904
468720.0000    4.31748
468760.0000    3.77108
468800.0000    3.73775
468840.0000    4.15078
468880.0000    3.60624
468920.0000    4.41383
468960.0000    3.54287
469000.0000    3.95161
469040.0000    3.63602
469080.0000    3.95361
469120.0000    4.20087
469160.0000    3.91986
469200.0000    4.61880
469240.0000    4.60840
469280.0000    4.14838
469320.0000    4.00869
469360.0000    3.55832
469400.0000    3.53419
469440.0000    3.47838
469480.0000    3.75727
469520.0000    3.98966
469560.0000    3.35166
469600.0000    3.15805
469640.0000    3.84372
469680.0000    3.76332
469720.0000    4.80108
469760.0000    4.37256
469800.0000    4.13056
469840.0000    4.18747
469880.0000    3.99338
469920.0000    3.62146
469960.0000    3.54883
470000.0000    4.28580
470040.0000    3.97428
470080.0000    4.29375
470120.0000    4.34766
470160.0000    4.72008
470200.0000    4.71783
470240.0000    3.68272
470280.0000    3.73339
470320.0000    3.83583
470360.0000    3.32786
470400.0000    3.61097
470440.0000    3.41415
470480.0000    2.77279
470520.0000    3.29981
470560.0000    3.43741
470600.0000    3.10270
470640.0000    3.95255
470680.0000    3.44333
470720.0000    4.11275
470760.0000    4.07759
470800.0000    3.16365
470840.0000    3.03132
470880.0000    3.97244
470920.0000    3.89458
470960.0000    3.81031
471000.0000    3.74887
471040.0000    3.49676
471080.0000    2.98161
471120.0000    3.23305
471160.0000    3.71800
471200.0000    3.48083
471240.0000    3.09868
471280.0000    3.87562
471320.0000    3.87952
471360.0000    3.76420
471400.0000    4.08867
471440.0000    3.61660
471480.0000    3.87473
471520.0000    4.52539
471560.0000    3.62160
471600.0000    3.32713
471640.0000    3.07234
471680.0000    3.92717
471720.0000    3.31069
471760.0000    3.22102
471800.0000    3.57123
471840.0000    3.49476
471880.0000    3.03468
471920.0000    4.03416
471960.0000    3.33514
472000.0000    4.21398
472040.0000    3.26225
472080.0000    3.42986
472120.0000    3.14517
472160.0000    2.77273
472200.0000    2.57336
472240.0000    3.03079
472280.0000    3.31532
472320.0000    3.45233
472360.0000    3.30691
472400.0000    2.90771
472440.0000    3.04029
472480.0000    3.02804
472520.0000    3.35500
472560.0000    3.07381
472600.0000    3.61432
472640.0000    3.45140
472680.0000    2.89563
472720.0000    2.88731
472760.0000    3.58974
472800.0000    2.96088
472840.0000    3.50591
472880.0000    3.30977
472920.0000    2.95342
472960.0000    2.92416
473000.0000    3.05868
473040.0000    2.92631
473080.0000    3.47413
473120.0000    2.58804
473160.0000    3.48826
473200.0000    2.62264
473240.0000    2.78159
473280.0000    2.64191
473320.0000    3.47892
473360.0000    3.19171
473400.0000    3.65333
473440.0000    2.61972
473480.0000    2.30245
473520.0000    2.29710
473560.0000    1.93118
473600.0000    3.20878
473640.0000    2.80229
473680.0000    2.49732
473720.0000    2.96166
473760.0000    3.53482
473800.0000    3.66341
473840.0000    3.55468
473880.0000    3.42320
473920.0000    2.66617
473960.0000    2.92348
474000.0000    3.69405
474040.0000    3.72216
474080.0000    3.85514
474120.0000    3.73687
474160.0000    3.51647
474200.0000    3.06413
474240.0000    3.18455
474280.0000    3.69957
474320.0000    3.84917
474360.0000    3.94248
474400.0000    3.61993
474440.0000    3.38403
474480.0000    3.11599
474520.0000    2.10411
474560.0000    3.13717
474600.0000    3.10225
474640.0000    3.42596
474680.0000    3.24928
474720.0000    3.46729
474760.0000    2.63741
474800.0000    2.99681
474840.0000    3.62497
474880.0000    3.94097
474920.0000    2.95974
474960.0000    3.18085
475000.0000    3.44412
475040.0000    3.81086
475080.0000    2.94809
475120.0000    3.42557
475160.0000    3.26421
475200.0000    4.13860
475240.0000    3.40469
475280.0000    2.80014
475320.0000    2.51221
475360.0000    3.07039
475400.0000    4.28435
475440.0000    4.14681
475480.0000    3.71357
475520.0000    2.93437
475560.0000    3.38101
475600.0000    3.54504
475640.0000    2.91573
475680.0000    3.02962
475720.0000    3.37396
475760.0000    3.96898
475800.0000    3.96838
475840.0000    3.48071
475880.0000    2.96060
475920.0000    3.50597
475960.0000    2.62959
476000.0000    3.00344
476040.0000    3.82324
476080.0000    2.86207
476120.0000    3.04642
476160.0000    2.39717
476200.0000    3.18082
476240.0000    3.16138
476280.0000    2.21978
476320.0000    3.25200
476360.0000    2.98402
476400.0000    2.91970
476440.0000    2.39817
476480.0000    2.60579
476520.0000    3.16078
476560.0000    3.51690
476600.0000    3.75018
476640.0000    2.54463
476680.0000    3.22932
476720.0000    2.91944
476760.0000    3.02488
476800.0000    3.07496
476840.0000    2.90642
476880.0000    2.68986
476920.0000    2.66932
476960.0000    2.95051
477000.0000    2.96266
477040.0000    2.85355
477080.0000    2.92891
477120.0000    2.68195
477160.0000    2.64213
477200.0000    2.50020
477240.0000    2.07863
477280.0000    3.53262
477320.0000    2.76705
477360.0000    2.57413
477400.0000    3.56077
477440.0000    3.34619
477480.0000    3.45569
477520.0000    2.82383
477560.0000    3.47972
477600.0000    2.52024
477640.0000    2.57373
477680.0000    3.36535
477720.0000    3.21476
477760.0000    2.68646
477800.0000    3.78145
477840.0000    3.50089
477880.0000    4.14527
477920.0000    4.42648
477960.0000    4.67926
478000.0000    4.44530
478040.0000    4.29613
478080.0000    3.82359
478120.0000    4.06777
478160.0000    3.13565
478200.0000    3.65158
478240.0000    3.29230
478280.0000    3.60906
478320.0000    3.87227
478360.0000    3.92691
478400.0000    3.73947
478440.0000    4.16412
478480.0000    3.15327
478520.0000    3.94325
478560.0000    4.59838
478600.0000    3.76437
478640.0000    3.46077
478680.0000    3.57759
478720.0000    4.13098
478760.0000    4.38380
478800.0000    3.99370
478840.0000    3.32749
478880.0000    4.07286
478920.0000    3.44166
478960.0000    2.96136
479000.0000    3.38936
479040.0000    3.71414
479080.0000    4.03497
479120.0000    3.80344
479160.0000    4.24287
479200.0000    3.91690
479240.0000    3.15962
479280.0000    4.44066
479320.0000    4.25355
479360.0000    3.90958
479400.0000    3.83680
479440.0000    3.73438
479480.0000    3.26682
479520.0000    3.41935
479560.0000    3.09606
479600.0000    3.54826
479640.0000    4.13271
479680.0000    3.92646
479720.0000    4.41122
479760.0000    3.94483
479800.0000    3.50898
479840.0000    3.42073
479880.0000    3.66388
479920.0000    3.30861
479960.0000    3.67854
480000.0000    3.23071
480040.0000    2.97070
480080.0000    4.00876
480120.0000    3.02568
480160.0000    3.00577
480200.0000    3.50842
480240.0000    2.86002
480280.0000    3.50344
480320.0000    3.63594
480360.0000    4.15676
480400.0000    3.56524
480440.0000    4.10060
480480.0000    3.31390
480520.0000    4.24028
480560.0000    3.34314
480600.0000    2.98145
480640.0000    4.03344
480680.0000    3.22735
480720.0000    3.90826
480760.0000    4.29461
480800.0000    3.79172
480840.0000    3.93022
480880.0000    3.25989
480920.0000    3.17743
480960.0000    2.52930
481000.0000    4.10668
481040.0000    2.97064
481080.0000    3.03027
481120.0000    3.39957
481160.0000    3.22504
481200.0000    3.73601
481240.0000    3.59611
481280.0000    3.67454
481320.0000    3.50682
481360.0000    2.96346
481400.0000    4.26074
481440.0000    3.60342
481480.0000    3.84934
481520.0000    3.60866
481560.0000    3.67523
481600.0000    3.85209
481640.0000    3.47233
481680.0000    3.53140
481720.0000    3.27009
481760.0000    3.21889
481800.0000    4.09228
481840.0000    3.88174
481880.0000    3.74564
481920.0000    3.86208
481960.0000    3.83318
482000.0000    3.54320
482040.0000    2.83261
482080.0000    3.12593
482120.0000    3.55933
482160.0000    3.32505
482200.0000    2.81092
482240.0000    3.25718
482280.0000    3.54836
482320.0000    2.86893
482360.0000    3.37990
482400.0000    3.26489
482440.0000    3.16357
482480.0000    2.80540
482520.0000    3.14682
482560.0000    3.54370
482600.0000    3.28119
482640.0000    2.85027
482680.0000    2.96309
482720.0000    3.59570
482760.0000    3.13823
482800.0000    1.72303
482840.0000    2.69514
482880.0000    3.27542
482920.0000    2.70224
482960.0000    2.99345
483000.0000    2.52120
483040.0000    3.24705
483080.0000    2.82960
483120.0000    2.53213
483160.0000    3.07452
483200.0000    3.16754
483240.0000    2.69144
483280.0000    2.91422
483320.0000    3.85400
483360.0000    3.58053
483400.0000    3.43759
483440.0000    3.42814
483480.0000    3.33812
483520.0000    3.42744
483560.0000    3.84628
483600.0000    4.09918
483640.0000    2.75609
483680.0000    3.71916
483720.0000    3.10156
483760.0000    3.56052
483800.0000    3.40470
483840.0000    3.92990
483880.0000    3.52690
483920.0000    2.95948
483960.0000    3.53723
484000.0000    3.46163
484040.0000    3.85343
484080.0000    4.17116
484120.0000    2.93243
484160.0000    2.80359
484200.0000    3.61779
484240.0000    2.93556
484280.0000    2.49017
484320.0000    3.69554
484360.0000    3.33811
484400.0000    2.55040
484440.0000    2.52007
484480.0000    2.84908
484520.0000    3.33678
484560.0000    3.22373
484600.0000    2.55464
484640.0000    3.43990
484680.0000    3.22209
484720.0000    2.64214
484760.0000    3.41949
484800.0000    3.61896
484840.0000    3.17273
484880.0000    3.05470
484920.0000    3.59755
484960.0000    3.40408
485000.0000    2.76313
485040.0000    3.06114
485080.0000    3.29560
485120.0000    3.39155
485160.0000    3.45398
485200.0000    3.61870
485240.0000    3.22578
485280.0000    3.96006
485320.0000    3.07580
485360.0000    2.83789
485400.0000    3.32299
485440.0000    3.52875
485480.0000    3.45263
485520.0000    3.08961
485560.0000    3.05959
485600.0000    2.94389
485640.0000    3.91483
485680.0000    3.70470
485720.0000    3.58697
485760.0000    3.33499
485800.0000    3.25312
485840.0000    3.25021
485880.0000    3.24535
485920.0000    3.86624
485960.0000    3.23734
486000.0000    3.39579
486040.0000    4.05688
486080.0000    3.38734
486120.0000    3.46761
486160.0000    4.39095
486200.0000    3.68418
486240.0000    3.86860
486280.0000    3.32082
486320.0000    2.80821
486360.0000    3.48817
486400.0000    3.58339
486440.0000    3.16726
486480.0000    3.30224
486520.0000    3.70745
486560.0000    3.88202
486600.0000    3.35615
486640.0000    2.92310
486680.0000    3.52382
486720.0000    3.27321
486760.0000    2.96009
486800.0000    3.02246
486840.0000    2.57582
486880.0000    3.06037
486920.0000    3.52304
486960.0000    2.69045
487000.0000    3.10298
487040.0000    3.43650
487080.0000    3.06574
487120.0000    3.35304
487160.0000    2.52818
487200.0000    3.31470
487240.0000    2.77213
487280.0000    3.35459
487320.0000    2.12680
487360.0000    2.35371
487400.0000    2.32727
487440.0000    2.24505
487480.0000    2.84672
487520.0000    3.26060
487560.0000    3.19947
487600.0000    2.26912
487640.0000    2.92445
487680.0000    3.24155
487720.0000    3.17771
487760.0000    3.37687
487800.0000    3.26033
487840.0000    2.64252
487880.0000    2.53662
487920.0000    3.29560
487960.0000    2.89842
488000.0000    2.97227
488040.0000    3.54965
488080.0000    2.77702
488120.0000    2.79436
488160.0000    2.54799
488200.0000    2.79119
488240.0000    3.44339
488280.0000    2.69334
488320.0000    3.66007
488360.0000    3.54397
488400.0000    3.45749
488440.0000    3.04748
488480.0000    3.53350
488520.0000    3.55177
488560.0000    4.15432
488600.0000    3.91439
488640.0000    3.80508
488680.0000    4.19856
488720.0000    3.98571
488760.0000    3.61318
488800.0000    2.73945
488840.0000    2.51548
488880.0000    2.86466
488920.0000    3.32187
488960.0000    2.69192
489000.0000    3.30522
489040.0000    3.24258
489080.0000    3.91272
489120.0000    3.10490
489160.0000    2.55816
489200.0000    3.20036
489240.0000    3.20805
489280.0000    2.82384
489320.0000    2.98671
489360.0000    3.04070
489400.0000    3.94900
489440.0000    4.41824
489480.0000    2.92030
489520.0000    4.32232
489560.0000    3.51388
489600.0000    3.05259
489640.0000    2.88505
489680.0000    3.50896
489720.0000    3.46932
489760.0000    3.67308
489800.0000    4.25688
489840.0000    3.95361
489880.0000    3.37829
489920.0000    3.86310
489960.0000    3.30933
490000.0000    3.67324
490040.0000    4.45613
490080.0000    4.02087
490120.0000    4.02277
490160.0000    3.52968
490200.0000    3.38707
490240.0000    3.72831
490280.0000    2.92306
490320.0000    3.50926
490360.0000    2.72795
490400.0000    2.87482
490440.0000    2.80531
490480.0000    3.12790
490520.0000    4.11327
490560.0000    3.31499
490600.0000    2.30756
490640.0000    2.63444
490680.0000    2.80342
490720.0000    2.86253
490760.0000    2.90539
490800.0000    2.96920
490840.0000    3.06486
490880.0000    3.56799
490920.0000    3.12769
490960.0000    3.75438
491000.0000    3.55586
491040.0000    3.39845
491080.0000    3.55981
491120.0000    3.38011
491160.0000    3.70907
491200.0000    3.44574
491240.0000    2.86052
491280.0000    2.58285
491320.0000    3.10126
491360.0000    3.33229
491400.0000    3.46649
491440.0000    3.24876
491480.0000    3.77333
491520.0000    3.84033
491560.0000    3.46981
491600.0000    3.61348
491640.0000    4.24378
491680.0000    3.90686
491720.0000    3.79634
491760.0000    3.10624
491800.0000    3.28252
491840.0000    3.44439
491880.0000    3.37567
491920.0000    3.21267
491960.0000    3.26212
492000.0000    3.37634
492040.0000    3.20088
492080.0000    3.47415
492120.0000    2.95542
492160.0000    4.21746
492200.0000    3.62135
492240.0000    4.49128
492280.0000    4.19667
492320.0000    3.45808
492360.0000    3.43240
492400.0000    4.21512
492440.0000    3.18586
492480.0000    3.23086
492520.0000    3.29543
492560.0000    2.15417
492600.0000    2.33139
492640.0000    4.38840
492680.0000    3.25269
492720.0000    3.47576
492760.0000    3.75136
492800.0000    4.38155
492840.0000    2.84488
492880.0000    2.73281
492920.0000    2.48227
492960.0000    3.92452
493000.0000    3.48068
493040.0000    3.56897
493080.0000    3.00624
493120.0000    3.30758
493160.0000    2.90740
493200.0000    3.19947
493240.0000    3.25447
493280.0000    3.26685
493320.0000    2.98646
493360.0000    2.40736
493400.0000    2.88056
493440.0000    2.26178
493480.0000    3.32876
493520.0000    3.49143
493560.0000    3.06607
493600.0000    3.25706
493640.0000    4.09755
493680.0000    3.57081
493720.0000    3.74645
493760.0000    3.20638
493800.0000    3.26474
493840.0000    3.46264
493880.0000    2.56221
493920.0000    3.04189
493960.0000    4.24216
494000.0000    3.40596
494040.0000    3.41933
494080.0000    2.93626
494120.0000    3.13831
494160.0000    3.83886
494200.0000    3.48940
494240.0000    3.46556
494280.0000    3.76110
494320.0000    3.70370
494360.0000    4.07071
494400.0000    3.96745
494440.0000    4.19840
494480.0000    3.88076
494520.0000    3.48477
494560.0000    3.50017
494600.0000    3.48554
494640.0000    3.11717
494680.0000    2.69448
494720.0000    3.20623
494760.0000    3.12377
494800.0000    3.32548
494840.0000    3.30906
494880.0000    2.67682
494920.0000    3.63941
494960.0000    3.66602
495000.0000    2.67484
495040.0000    4.19466
495080.0000    3.81174
495120.0000    3.21624
495160.0000    3.66885
495200.0000    3.93168
495240.0000    3.17241
495280.0000    2.94496
495320.0000    3.57699
495360.0000    3.41587
495400.0000    3.14348
495440.0000    3.41443
495480.0000    3.63963
495520.0000    3.16874
495560.0000    3.16082
495600.0000    3.58913
495640.0000    3.06624
495680.0000    2.85047
495720.0000    3.28471
495760.0000    3.25547
495800.0000    3.78860
495840.0000    3.27414
495880.0000    2.75830
495920.0000    3.73601
495960.0000    3.39048
496000.0000    2.52130
496040.0000    3.06847
496080.0000    4.26604
496120.0000    3.89039
496160.0000    3.70459
496200.0000    3.47197
496240.0000    2.98263
496280.0000    3.85782
496320.0000    2.89190
496360.0000    3.50881
496400.0000    3.05133
496440.0000    3.37291
496480.0000    3.56700
496520.0000    3.66283
496560.0000    3.63937
496600.0000    3.27974
496640.0000    3.85446
496680.0000    3.82936
496720.0000    4.29733
496760.0000    4.19465
496800.0000    3.93723
496840.0000    3.34608
496880.0000    3.18795
496920.0000    3.83610
496960.0000    3.45565
497000.0000    3.76836
497040.0000    4.32503
497080.0000    3.35308
497120.0000    4.15956
497160.0000    4.44273
497200.0000    3.83217
497240.0000    3.57062
497280.0000    2.99489
497320.0000    3.30267
497360.0000    3.86855
497400.0000    3.51279
497440.0000    2.71620
497480.0000    3.07910
497520.0000    3.40063
497560.0000    4.17756
497600.0000    3.33364
497640.0000    3.20114
497680.0000    3.87926
497720.0000    3.66496
497760.0000    3.84714
497800.0000    3.96347
497840.0000    3.47394
497880.0000    3.77894
497920.0000    4.37564
497960.0000    3.35514
498000.0000    3.24921
498040.0000    3.71597
498080.0000    4.04437
498120.0000    3.75298
498160.0000    4.86070
498200.0000    3.35839
498240.0000    4.01634
498280.0000    3.91709
498320.0000    3.34747
498360.0000    3.85350
498400.0000    3.85229
498440.0000    3.24048
498480.0000    3.23718
498520.0000    3.77180
498560.0000    2.98439
498600.0000    3.46940
498640.0000    3.63565
498680.0000    3.41770
498720.0000    4.23888
498760.0000    3.33098
498800.0000    3.42057
498840.0000    3.74999
498880.0000    3.71594
498920.0000    3.35840
498960.0000    3.70711
499000.0000    3.50786
499040.0000    4.08009
499080.0000    3.92128
499120.0000    4.01905
499160.0000    3.12771
499200.0000    2.84330
499240.0000    2.91585
499280.0000    2.88526
499320.0000    3.68697
499360.0000    3.37420
499400.0000    3.06557
499440.0000    3.52908
499480.0000    3.54996
499520.0000    2.76773
499560.0000    3.59663
499600.0000    3.34118
499640.0000    2.99263
499680.0000    2.58436
499720.0000    2.94958
499760.0000    3.46655
499800.0000    2.54807
499840.0000    3.64799
499880.0000    3.31687
499920.0000    2.82708
499960.0000    3.33569
500000.0000    3.70870
500040.0000    4.04612
500080.0000    2.90773
500120.0000    3.25253
500160.0000    3.66596
500200.0000    3.64993
500240.0000    3.59900
500280.0000    4.34386
500320.0000    4.06894
500360.0000    3.64091
500400.0000    3.90865
500440.0000    3.82042
500480.0000    3.00964
500520.0000    3.21003
500560.0000    3.35101
500600.0000    3.37221
500640.0000    4.02947
500680.0000    3.36620
500720.0000    3.36691
500760.0000    3.84470
500800.0000    4.63414
500840.0000    3.96767
500880.0000    3.70999
500920.0000    4.56128
500960.0000    4.54436
501000.0000    4.26808
501040.0000    4.89207
501080.0000    4.42035
501120.0000    4.07968
501160.0000    2.82037
501200.0000    4.37563
501240.0000    3.55228
501280.0000    3.53312
501320.0000    3.06152
501360.0000    4.11445
501400.0000    3.12773
501440.0000    2.88660
501480.0000    2.79649
501520.0000    2.87131
501560.0000    2.52269
501600.0000    3.04587
501640.0000    3.23055
501680.0000    3.45873
501720.0000    4.32336
501760.0000    3.47735
501800.0000    2.39290
501840.0000    4.02681
501880.0000    3.25998
501920.0000    2.53342
501960.0000    1.90494
502000.0000    2.64334
502040.0000    3.03264
502080.0000    3.40525
502120.0000    3.45727
502160.0000    3.58534
502200.0000    3.17163
502240.0000    2.62070
502280.0000    3.58982
502320.0000    3.90732
502360.0000    3.55349
502400.0000    3.30362
502440.0000    3.17817
502480.0000    3.15372
502520.0000    3.45765
502560.0000    3.18229
502600.0000    3.27430
502640.0000    3.62691
502680.0000    3.27557
502720.0000    4.37285
502760.0000    3.66069
502800.0000    3.89575
502840.0000    3.81504
502880.0000    4.11831
502920.0000    2.84260
502960.0000    3.86288
503000.0000    3.59037
503040.0000    3.89658
503080.0000    3.68737
503120.0000    3.57305
503160.0000    4.08031
503200.0000    4.00959
503240.0000    3.06915
503280.0000    4.07445
503320.0000    3.05894
503360.0000    3.70252
503400.0000    2.97280
503440.0000    2.77386
503480.0000    2.90490
503520.0000    2.70376
503560.0000    3.03702
503600.0000    3.46807
503640.0000    3.05455
503680.0000    2.58142
503720.0000    2.92995
503760.0000    2.74947
503800.0000    3.17768
503840.0000    3.24012
503880.0000    2.60950
503920.0000    2.67210
503960.0000    3.06742
504000.0000    2.73457
504040.0000    3.39591
504080.0000    3.29708
504120.0000    3.73711
504160.0000    2.65025
504200.0000    3.38672
504240.0000    3.75966
504280.0000    2.95894
504320.0000    3.62514
504360.0000    3.30736
504400.0000    3.30632
504440.0000    4.04008
504480.0000    3.74774
504520.0000    3.30282
504560.0000    3.79678
504600.0000    3.41779
504640.0000    3.36640
504680.0000    3.43414
504720.0000    3.14681
504760.0000    3.83503
504800.0000    4.04504
504840.0000    3.06013
504880.0000    4.23708
504920.0000    3.49362
504960.0000    3.28403
505000.0000    2.74834
505040.0000    2.58291
505080.0000    2.62703
505120.0000    3.18709
505160.0000    2.35032
505200.0000    2.71657
505240.0000    2.70462
505280.0000    2.20144
505320.0000    2.55025
505360.0000    3.61133
505400.0000    3.64466
505440.0000    3.17580
505480.0000    2.55660
505520.0000    2.23892
505560.0000    3.55087
505600.0000    2.58924
505640.0000    3.12476
505680.0000    3.37203
505720.0000    3.24968
505760.0000    3.36354
505800.0000    2.85888
505840.0000    2.41944
505880.0000    2.78119
505920.0000    2.17106
505960.0000    2.39344
506000.0000    3.55817
506040.0000    2.90091
506080.0000    2.69701
506120.0000    3.79188
506160.0000    3.16762
506200.0000    3.94556
506240.0000    3.37646
506280.0000    3.08473
506320.0000    2.92168
506360.0000    3.51158
506400.0000    3.27833
506440.0000    2.59207
506480.0000    3.15828
506520.0000    3.23449
506560.0000    2.72758
506600.0000    2.56959
506640.0000    3.53158
506680.0000    3.56922
506720.0000    3.32806
506760.0000    2.20373
506800.0000    2.32326
506840.0000    2.97381
506880.0000    3.12604
506920.0000    3.29762
506960.0000    3.25698
507000.0000    3.58960
507040.0000    3.72390
507080.0000    3.58225
507120.0000    2.89898
507160.0000    2.97882
507200.0000    3.05415
507240.0000    3.16975
507280.0000    2.24598
507320.0000    2.59894
507360.0000    2.47683
507400.0000    3.48700
507440.0000    2.62606
507480.0000    3.22851
507520.0000    3.08527
507560.0000    3.10464
507600.0000    3.02562
507640.0000    2.52582
507680.0000    2.51444
507720.0000    3.01678
507760.0000    1.79196
507800.0000    3.00727
507840.0000    2.55822
507880.0000    2.70795
507920.0000    2.62548
507960.0000    1.97300
508000.0000    2.57316
508040.0000    2.56192
508080.0000    3.27339
508120.0000    2.54667
508160.0000    2.77802
508200.0000    2.71023
508240.0000    2.80464
508280.0000    2.37193
508320.0000    1.64349
508360.0000    1.53821
508400.0000    1.63272
508440.0000    2.53366
508480.0000    2.82514
508520.0000    2.61250
508560.0000    2.36952
508600.0000    2.35376
508640.0000    2.20743
508680.0000    2.01306
508720.0000    2.29155
508760.0000    2.14241
508800.0000    2.44989
508840.0000    2.69523
508880.0000    1.58702
508920.0000    2.06759
508960.0000    2.98422
509000.0000    2.70756
509040.0000    2.97271
509080.0000    2.31532
509120.0000    2.72624
509160.0000    1.50584
509200.0000    2.79657
509240.0000    1.76850
509280.0000    2.89755
509320.0000    2.29323
509360.0000    2.15660
509400.0000    2.64797
509440.0000    1.79230
509480.0000    2.64540
509520.0000    3.35437
509560.0000    2.95409
509600.0000    2.90274
509640.0000    2.08530
509680.0000    2.99114
509720.0000    3.53520
509760.0000    2.50395
509800.0000    2.66026
509840.0000    1.97006
509880.0000    2.80329
509920.0000    2.37646
509960.0000    3.28307
510000.0000    3.84121
510040.0000    3.17635
510080.0000    3.40065
510120.0000    4.13589
510160.0000    3.70756
510200.0000    4.50834
510240.0000    3.81737
510280.0000    3.42657
510320.0000    4.06721
510360.0000    3.73236
510400.0000    4.26396
510440.0000    3.37529
510480.0000    3.36087
510520.0000    3.55337
510560.0000    3.43522
510600.0000    2.76390
510640.0000    2.75803
510680.0000    2.89547
510720.0000    2.36247
510760.0000    2.39800
510800.0000    2.30340
510840.0000    2.69886
510880.0000    2.72108
510920.0000    2.20360
510960.0000    2.38534
511000.0000    3.02636
511040.0000    2.77297
511080.0000    2.63687
511120.0000    2.60196
511160.0000    3.17777
511200.0000    3.27904
511240.0000    3.21730
511280.0000    3.26550
511320.0000    2.48244
511360.0000    1.84875
511400.0000    2.33670
511440.0000    2.58110
511480.0000    2.57426
511520.0000    2.56593
511560.0000    2.66983
511600.0000    2.80081
511640.0000    2.80873
511680.0000    2.82524
511720.0000    2.13982
511760.0000    2.25524
511800.0000    2.91153
511840.0000    2.83208
511880.0000    3.31786
511920.0000    2.61003
511960.0000    3.00605
512000.0000    3.10256
512040.0000    3.57218
512080.0000    3.72110
512120.0000    2.56423
512160.0000    3.03522
512200.0000    3.81912
512240.0000    2.47236
512280.0000    3.65100
512320.0000    3.60263
512360.0000    3.02444
512400.0000    3.19833
512440.0000    2.19225
512480.0000    2.79875
512520.0000    3.02384
512560.0000    2.60501
512600.0000    2.93522
512640.0000    3.35645
512680.0000    3.31951
512720.0000    3.11001
512760.0000    2.33297
512800.0000    3.22937
512840.0000    3.74961
512880.0000    3.07888
512920.0000    2.74582
512960.0000    3.99850
513000.0000    2.81830
513040.0000    3.81894
513080.0000    2.76943
513120.0000    3.08275
513160.0000    3.43672
513200.0000    4.05488
513240.0000    3.66766
513280.0000    3.25010
513320.0000    3.17867
513360.0000    3.35959
513400.0000    3.29532
513440.0000    3.10827
513480.0000    3.40778
513520.0000    3.38814
513560.0000    2.91805
513600.0000    3.15595
513640.0000    2.93343
513680.0000    3.14218
513720.0000    2.39220
513760.0000    3.47242
513800.0000    3.60128
513840.0000    3.69160
513880.0000    3.44199
513920.0000    3.38508
513960.0000    3.14714
514000.0000    3.71948
514040.0000    3.38824
514080.0000    2.35449
514120.0000    2.90448
514160.0000    3.52720
514200.0000    3.27183
514240.0000    3.82792
514280.0000    2.50210
514320.0000    2.87439
514360.0000    2.95014
514400.0000    1.81198
514440.0000    3.44439
514480.0000    1.97827
514520.0000    3.48517
514560.0000    2.23904
514600.0000    2.41040
514640.0000    3.69074
514680.0000    3.31046
514720.0000    2.86348
514760.0000    3.26470
514800.0000    4.50376
514840.0000    3.93106
514880.0000    3.20883
514920.0000    2.93497
514960.0000    2.92038
515000.0000    3.48706
515040.0000    3.96805
515080.0000    2.96175
515120.0000    3.22873
515160.0000    4.08177
515200.0000    3.96237
515240.0000    3.93518
515280.0000    3.22082
515320.0000    3.64027
515360.0000    3.69587
515400.0000    3.04030
515440.0000    3.45622
515480.0000    2.91350
515520.0000    2.28582
515560.0000    2.74446
515600.0000    2.66485
515640.0000    3.76564
515680.0000    3.57950
515720.0000    2.46695
515760.0000    2.95109
515800.0000    2.71194
515840.0000    2.32788
515880.0000    2.32911
515920.0000    1.81393
515960.0000    3.05263
516000.0000    3.28748
516040.0000    1.83364
516080.0000    2.17115
516120.0000    2.61301
516160.0000    2.71983
516200.0000    3.74754
516240.0000    3.20948
516280.0000    2.48925
516320.0000    2.81546
516360.0000    2.31924
516400.0000    1.94714
516440.0000    1.58889
516480.0000    1.94955
516520.0000    2.40242
516560.0000    1.76331
516600.0000    2.99462
516640.0000    2.81974
516680.0000    1.32639
516720.0000    2.48551
516760.0000    2.61642
516800.0000    2.10772
516840.0000    2.67798
516880.0000    2.53868
516920.0000    3.70083
516960.0000    4.15623
517000.0000    3.21185
517040.0000    3.23296
517080.0000    3.32124
517120.0000    3.38760
517160.0000    2.91428
517200.0000    2.44271
517240.0000    2.86792
517280.0000    2.87232
517320.0000    3.62670
517360.0000    2.85268
517400.0000    3.43674
517440.0000    3.30568
517480.0000    3.49563
517520.0000    3.30331
517560.0000    2.67270
517600.0000    3.12895
517640.0000    2.10482
517680.0000    2.36819
517720.0000    2.59347
517760.0000    2.70233
517800.0000    3.01557
517840.0000    3.33188
517880.0000    3.34964
517920.0000    3.55194
517960.0000    3.47057
518000.0000    3.83654
518040.0000    2.95525
518080.0000    2.78689
518120.0000    2.56879
518160.0000    3.21655
518200.0000    2.69235
518240.0000    2.71879
518280.0000    1.59991
518320.0000    2.58553
518360.0000    3.08947
518400.0000    2.48198
518440.0000    2.35344
518480.0000    2.59123
518520.0000    2.24887
518560.0000    2.74335
518600.0000    2.80153
518640.0000    2.94434
518680.0000    3.39267
518720.0000    2.64970
518760.0000    2.39090
518800.0000    2.46315
518840.0000    3.16048
518880.0000    3.57268
518920.0000    2.23614
518960.0000    2.27060
519000.0000    2.38062
519040.0000    2.16885
519080.0000    2.44257
519120.0000    3.66017
519160.0000    3.47778
519200.0000    3.04545
519240.0000    3.72814
519280.0000    3.38245
519320.0000    2.49767
519360.0000    2.23786
519400.0000    3.05068
519440.0000    3.10324
519480.0000    3.02474
519520.0000    3.74105
519560.0000    3.12083
519600.0000    2.72683
519640.0000    3.28147
519680.0000    2.45834
519720.0000    2.15388
519760.0000    2.91251
519800.0000    3.05977
519840.0000    3.35922
519880.0000    2.85467
519920.0000    2.99162
519960.0000    3.16255
520000.0000    3.16760
520040.0000    2.23767
520080.0000    2.75316
520120.0000    3.18652
520160.0000    3.22534
520200.0000    3.67425
520240.0000    2.47069
520280.0000    2.83027
520320.0000    2.93340
520360.0000    2.44525
520400.0000    2.89895
520440.0000    2.85230
520480.0000    3.44762
520520.0000    3.42782
520560.0000    3.96888
520600.0000    3.62730
520640.0000    4.09674
520680.0000    4.60143
520720.0000    4.31448
520760.0000    4.44924
520800.0000    3.20909
520840.0000    2.70945
520880.0000    3.30862
520920.0000    2.84548
520960.0000    3.61550
521000.0000    2.72356
521040.0000    3.46020
521080.0000    3.33242
521120.0000    3.40478
521160.0000    3.27970
521200.0000    3.67586
521240.0000    3.77370
521280.0000    2.71984
521320.0000    3.06326
521360.0000    3.26256
521400.0000    3.74763
521440.0000    3.82793
521480.0000    3.61794
521520.0000    3.78971
521560.0000    3.75486
521600.0000    4.28734
521640.0000    2.40869
521680.0000    3.52446
521720.0000    3.37811
521760.0000    3.54613
521800.0000    3.80929
521840.0000    3.14825
521880.0000    3.59628
521920.0000    3.39998
521960.0000    2.60696
522000.0000    4.39859
522040.0000    4.07058
522080.0000    4.48634
522120.0000    3.71871
522160.0000    4.91963
522200.0000    4.95639
522240.0000    3.81656
522280.0000    4.83924
522320.0000    3.81855
522360.0000    3.79407
522400.0000    3.55124
522440.0000    3.76083
522480.0000    3.45675
522520.0000    4.06094
522560.0000    2.71471
522600.0000    3.21602
522640.0000    3.43848
522680.0000    3.38552
522720.0000    2.81969
522760.0000    3.16655
522800.0000    2.38006
522840.0000    2.83694
522880.0000    3.13514
522920.0000    3.33359
522960.0000    3.40818
523000.0000    2.64278
523040.0000    3.25318
523080.0000    2.81239
523120.0000    3.37033
523160.0000    4.22366
523200.0000    4.10943
523240.0000    4.45192
523280.0000    3.84033
523320.0000    3.89661
523360.0000    3.52686
523400.0000    4.15049
523440.0000    3.50623
523480.0000    2.99505
523520.0000    3.20186
523560.0000    3.75181
523600.0000    3.75541
523640.0000    3.44842
523680.0000    3.97562
523720.0000    2.84883
523760.0000    3.11677
523800.0000    2.72242
523840.0000    2.70923
523880.0000    3.18129
523920.0000    2.09570
523960.0000    2.08857
524000.0000    2.63771
524040.0000    3.37577
524080.0000    3.10063
524120.0000    3.09602
524160.0000    2.73988
524200.0000    3.21094
524240.0000    2.84772
524280.0000    3.58630
524320.0000    3.37071
524360.0000    3.30506
524400.0000    3.37111
524440.0000    3.06151
524480.0000    3.31767
524520.0000    3.33390
524560.0000    3.24450
524600.0000    2.68586
524640.0000    3.08820
524680.0000    2.81313
524720.0000    3.21095
524760.0000    2.59149
524800.0000    3.17155
524840.0000    2.39410
524880.0000    2.71141
524920.0000    2.26337
524960.0000    3.37421
525000.0000    2.48060
525040.0000    3.16993
525080.0000    2.84677
525120.0000    2.80317
525160.0000    2.28911
525200.0000    2.07823
525240.0000    2.60210
525280.0000    2.48540
525320.0000    2.64678
525360.0000    2.87860
525400.0000    3.35366
525440.0000    2.40141
525480.0000    3.49814
525520.0000    3.12505
525560.0000    2.99529
525600.0000    3.22289
525640.0000    3.34029
525680.0000    3.43824
525720.0000    3.64660
525760.0000    3.68050
525800.0000    3.70899
525840.0000    3.89539
525880.0000    4.68154
525920.0000    4.09155
525960.0000    3.49690
526000.0000    3.88549
526040.0000    3.45510
526080.0000    2.65130
526120.0000    2.95749
526160.0000    2.96785
526200.0000    3.11231
526240.0000    2.80416
526280.0000    3.43646
526320.0000    3.00955
526360.0000    2.29706
526400.0000    3.61048
526440.0000    2.98875
526480.0000    3.68248
526520.0000    3.14108
526560.0000    2.78188
526600.0000    2.31072
526640.0000    2.55333
526680.0000    2.68880
526720.0000    3.06145
526760.0000    3.02885
526800.0000    3.14050
526840.0000    3.31535
526880.0000    3.30751
526920.0000    3.61868
526960.0000    3.33380
527000.0000    3.47248
527040.0000    3.12369
527080.0000    2.94485
527120.0000    3.73855
527160.0000    3.13084
527200.0000    3.51534
527240.0000    4.31274
527280.0000    3.33448
527320.0000    4.68933
527360.0000    4.57158
527400.0000    3.55662
527440.0000    3.27593
527480.0000    3.88527
527520.0000    3.63977
527560.0000    2.65772
527600.0000    2.71557
527640.0000    3.81665
527680.0000    3.23580
527720.0000    3.28934
527760.0000    3.18724
527800.0000    3.27573
527840.0000    3.39391
527880.0000    3.46913
527920.0000    3.87123
527960.0000    3.01936
528000.0000    3.19851
528040.0000    2.88488
528080.0000    2.79887
528120.0000    2.92996
528160.0000    3.21901
528200.0000    2.96513
528240.0000    2.98790
528280.0000    2.62681
528320.0000    2.77994
528360.0000    3.15868
528400.0000    3.63043
528440.0000    2.97636
528480.0000    2.99278
528520.0000    2.90561
528560.0000    3.29786
528600.0000    3.45077
528640.0000    3.35221
528680.0000    3.19096
528720.0000    2.67456
528760.0000    3.28758
528800.0000    3.53886
528840.0000    3.20308
528880.0000    4.16575
528920.0000    3.66418
528960.0000    4.27138
529000.0000    3.10095
529040.0000    3.55820
529080.0000    3.01097
529120.0000    3.10230
529160.0000    2.76954
529200.0000    3.38418
529240.0000    3.59564
529280.0000    2.87707
529320.0000    3.42466
529360.0000    3.20905
529400.0000    3.37370
529440.0000    3.43047
529480.0000    3.79037
529520.0000    2.86584
529560.0000    3.60877
529600.0000    3.85149
529640.0000    3.40590
529680.0000    2.72984
529720.0000    3.36437
529760.0000    2.99291
529800.0000    3.46493
529840.0000    3.19373
529880.0000    3.10059
529920.0000    3.00671
529960.0000    2.75076
530000.0000    3.01388
530040.0000    2.47064
530080.0000    3.40276
530120.0000    3.02105
530160.0000    2.99218
530200.0000    3.13624
530240.0000    2.63624
530280.0000    3.26874
530320.0000    3.91139
530360.0000    3.34059
530400.0000    3.43908
530440.0000    3.34172
530480.0000    3.65167
530520.0000    3.38067
530560.0000    2.97373
530600.0000    3.00804
530640.0000    2.57639
530680.0000    2.84757
530720.0000    3.24314
530760.0000    3.50653
530800.0000    3.18775
530840.0000    3.29951
530880.0000    3.28344
530920.0000    3.29888
530960.0000    2.82324
531000.0000    2.90682
531040.0000    2.80546
531080.0000    3.46042
531120.0000    3.66418
531160.0000    3.87503
531200.0000    3.00513
531240.0000    2.52559
531280.0000    3.90753
531320.0000    3.37472
531360.0000    3.32464
531400.0000    3.96148
531440.0000    4.04502
531480.0000    3.15091
531520.0000    3.65300
531560.0000    3.08121
531600.0000    2.82985
531640.0000    2.81284
531680.0000    3.11969
531720.0000    4.07717
531760.0000    3.66038
531800.0000    2.77691
531840.0000    2.98466
531880.0000    3.38454
531920.0000    3.48857
531960.0000    3.17953
532000.0000    2.76911
532040.0000    3.13254
532080.0000    3.21274
532120.0000    3.16455
532160.0000    3.08476
532200.0000    4.50084
532240.0000    3.74923
532280.0000    3.61017
532320.0000    4.19182
532360.0000    3.63130
532400.0000    3.59843
532440.0000    3.19213
532480.0000    3.44540
532520.0000    3.42230
532560.0000    3.64838
532600.0000    3.90080
532640.0000    3.88378
532680.0000    4.14583
532720.0000    3.93288
532760.0000    3.25646
532800.0000    3.74917
532840.0000    3.10433
532880.0000    3.79549
532920.0000    3.54740
532960.0000    3.66421
533000.0000    3.52676
533040.0000    3.80310
533080.0000    3.55606
533120.0000    2.94287
533160.0000    3.20537
533200.0000    3.41051
533240.0000    4.06867
533280.0000    4.16846
533320.0000    3.58239
533360.0000    2.68218
533400.0000    3.32059
533440.0000    2.80749
533480.0000    3.24626
533520.0000    3.12835
533560.0000    3.51562
533600.0000    3.80543
533640.0000    3.97637
533680.0000    4.21978
533720.0000    3.62376
533760.0000    3.58752
533800.0000    3.02608
533840.0000    2.98941
533880.0000    3.08724
533920.0000    2.84403
533960.0000    3.11762
534000.0000    3.23399
534040.0000    4.05510
534080.0000    3.49678
534120.0000    4.00895
534160.0000    3.19384
534200.0000    4.25047
534240.0000    3.43269
534280.0000    3.61671
534320.0000    3.39398
534360.0000    3.50419
534400.0000    3.77323
534440.0000    3.86644
534480.0000    3.97486
534520.0000    3.87173
534560.0000    4.58175
534600.0000    4.53342
534640.0000    4.63503
534680.0000    4.40724
534720.0000    4.40207
534760.0000    3.83153
534800.0000    3.99466
534840.0000    4.83127
534880.0000    4.16751
534920.0000    3.60947
534960.0000    4.42166
535000.0000    3.95654
535040.0000    4.38405
535080.0000    4.25362
535120.0000    4.52965
535160.0000    3.30920
535200.0000    4.02951
535240.0000    3.11239
535280.0000    3.15626
535320.0000    3.51258
535360.0000    3.42098
535400.0000    3.70668
535440.0000    4.26480
535480.0000    4.04056
535520.0000    4.09965
535560.0000    3.06281
535600.0000    3.84598
535640.0000    3.18518
535680.0000    3.72924
535720.0000    3.38113
535760.0000    3.93169
535800.0000    3.42935
535840.0000    3.14581
535880.0000    3.68359
535920.0000    3.82633
535960.0000    3.40510
536000.0000    4.21422
536040.0000    3.89438
536080.0000    3.42382
536120.0000    3.82541
536160.0000    3.25581
536200.0000    3.58259
536240.0000    3.45408
536280.0000    3.41803
536320.0000    3.28019
536360.0000    2.89616
536400.0000    2.96584
536440.0000    3.46233
536480.0000    3.39304
536520.0000    3.87698
536560.0000    3.39308
536600.0000    3.80186
536640.0000    3.83227
536680.0000    3.83254
536720.0000    2.50629
536760.0000    3.43985
536800.0000    2.71632
536840.0000    3.45830
536880.0000    2.63158
536920.0000    3.67652
536960.0000    3.95709
537000.0000    3.98050
537040.0000    3.99268
537080.0000    4.41685
537120.0000    4.11482
537160.0000    3.22262
537200.0000    4.09785
537240.0000    3.14444
537280.0000    3.08934
537320.0000    3.25584
537360.0000    4.24242
537400.0000    3.46745
537440.0000    3.46237
537480.0000    3.83904
537520.0000    3.75086
537560.0000    3.74477
537600.0000    3.93794
537640.0000    3.66735
537680.0000    3.64779
537720.0000    3.61255
537760.0000    4.26886
537800.0000    4.08199
537840.0000    4.42978
537880.0000    4.54362
537920.0000    4.34836
537960.0000    4.45386
538000.0000    4.46700
538040.0000    3.97498
538080.0000    4.65469
538120.0000    4.32825
538160.0000    4.09282
538200.0000    3.68845
538240.0000    4.06057
538280.0000    3.78426
538320.0000    3.58624
538360.0000    4.54240
538400.0000    4.57368
538440.0000    4.45312
538480.0000    3.63837
538520.0000    4.27330
538560.0000    3.79051
538600.0000    4.61217
538640.0000    3.48010
538680.0000    3.71292
538720.0000    3.63878
538760.0000    3.73696
538800.0000    3.24911
538840.0000    4.22939
538880.0000    3.83887
538920.0000    4.18537
538960.0000    4.30415
539000.0000    4.05260
539040.0000    4.48101
539080.0000    4.19525
539120.0000    3.81057
539160.0000    4.18574
539200.0000    3.81348
539240.0000    4.11582
539280.0000    4.18141
539320.0000    4.26220
539360.0000    3.51914
539400.0000    3.92394
539440.0000    4.06181
539480.0000    3.48457
539520.0000    3.56105
539560.0000    3.24725
539600.0000    3.17180
539640.0000    3.58245
539680.0000    4.09778
539720.0000    3.61583
539760.0000    3.24481
539800.0000    3.81070
539840.0000    3.47484
539880.0000    3.70868
539920.0000    3.40357
539960.0000    3.98022
540000.0000    3.67192
540040.0000    3.00343
540080.0000    3.47485
540120.0000    3.18913
540160.0000    3.12661
540200.0000    3.95281
540240.0000    3.14791
540280.0000    3.63337
540320.0000    3.43038
540360.0000    2.99588
540400.0000    3.10712
540440.0000    3.48292
540480.0000    3.42098
540520.0000    3.18747
540560.0000    3.69821
540600.0000    3.48090
540640.0000    3.83731
540680.0000    3.64563
540720.0000    4.02600
540760.0000    4.03654
540800.0000    3.65700
540840.0000    3.46454
540880.0000    4.02258
540920.0000    3.69502
540960.0000    3.74719
541000.0000    3.82543
541040.0000    2.90563
541080.0000    3.65933
541120.0000    4.11721
541160.0000    4.10638
541200.0000    3.60423
541240.0000    3.61716
541280.0000    4.26340
541320.0000    3.61944
541360.0000    4.41152
541400.0000    3.12083
541440.0000    3.22419
541480.0000    2.42849
541520.0000    2.65647
541560.0000    3.04511
541600.0000    2.76473
541640.0000    2.80348
541680.0000    3.21945
541720.0000    3.29205
541760.0000    2.97024
541800.0000    3.12858
541840.0000    4.04066
541880.0000    4.04452
541920.0000    3.61132
541960.0000    3.32904
542000.0000    2.98653
542040.0000    3.91413
542080.0000    3.67476
542120.0000    3.26136
542160.0000    3.76053
542200.0000    3.32313
542240.0000    3.42909
542280.0000    3.57017
542320.0000    3.68191
542360.0000    4.08442
542400.0000    3.34591
542440.0000    3.23652
542480.0000    3.27614
542520.0000    2.99316
542560.0000    3.63558
542600.0000    3.66004
542640.0000    3.82294
542680.0000    3.21687
542720.0000    3.25363
542760.0000    4.21013
542800.0000    4.00317
542840.0000    4.28022
542880.0000    3.45100
542920.0000    3.24547
542960.0000    3.79869
543000.0000    3.61884
543040.0000    2.89740
543080.0000    2.95710
543120.0000    2.84927
543160.0000    3.73991
543200.0000    2.78861
543240.0000    3.35119
543280.0000    2.52895
543320.0000    3.15329
543360.0000    3.44384
543400.0000    3.31825
543440.0000    3.97343
543480.0000    3.17185
543520.0000    3.23496
543560.0000    3.42963
543600.0000    3.79132
543640.0000    3.43787
543680.0000    3.13260
543720.0000    3.41062
543760.0000    3.31674
543800.0000    2.47374
543840.0000    2.76117
543880.0000    3.63394
543920.0000    3.87141
543960.0000    3.38137
544000.0000    3.07240
544040.0000    2.52483
544080.0000    3.40854
544120.0000    3.03833
544160.0000    3.56551
544200.0000    3.49935
544240.0000    3.81538
544280.0000    4.15209
544320.0000    3.32391
544360.0000    4.29565
544400.0000    4.03987
544440.0000    3.91683
544480.0000    3.61034
544520.0000    3.34583
544560.0000    3.62030
544600.0000    2.94378
544640.0000    3.12928
544680.0000    3.25095
544720.0000    3.71190
544760.0000    4.14511
544800.0000    3.94305
544840.0000    3.48082
544880.0000    3.30458
544920.0000    2.90382
544960.0000    3.47819
545000.0000    2.90555
545040.0000    2.96632
545080.0000    2.66576
545120.0000    3.21523
545160.0000    2.85274
545200.0000    3.26033
545240.0000    3.06550
545280.0000    3.34220
545320.0000    3.76497
545360.0000    3.21315
545400.0000    3.62595
545440.0000    3.34397
545480.0000    3.64432
545520.0000    3.53912
545560.0000    3.07257
545600.0000    3.19305
545640.0000    3.67916
545680.0000    3.16650
545720.0000    3.07744
545760.0000    3.16149
545800.0000    3.35475
545840.0000    3.78117
545880.0000    3.60645
545920.0000    3.27456
545960.0000    3.59903
546000.0000    3.24980
546040.0000    3.77013
546080.0000    3.13239
546120.0000    3.61383
546160.0000    3.17685
546200.0000    3.53418
546240.0000    3.17075
546280.0000    3.12100
546320.0000    3.99949
546360.0000    3.76145
546400.0000    2.96004
546440.0000    4.02430
546480.0000    3.61108
546520.0000    4.20298
546560.0000    2.98065
546600.0000    3.84596
546640.0000    4.46212
546680.0000    3.27462
546720.0000    4.41735
546760.0000    4.63095
546800.0000    4.34882
546840.0000    4.45161
546880.0000    4.12669
546920.0000    4.18398
546960.0000    4.00485
547000.0000    4.23628
547040.0000    3.76958
547080.0000    4.46409
547120.0000    4.13107
547160.0000    4.28367
547200.0000    4.70962
547240.0000    3.62481
547280.0000    4.18860
547320.0000    3.82536
547360.0000    3.68428
547400.0000    3.12649
547440.0000    2.93240
547480.0000    3.57411
547520.0000    2.40737
547560.0000    3.32854
547600.0000    2.73880
547640.0000    2.89406
547680.0000    3.35371
547720.0000    4.04317
547760.0000    3.46179
547800.0000    3.48355
547840.0000    3.35831
547880.0000    3.26215
547920.0000    3.19734
547960.0000    3.01323
548000.0000    3.20971
548040.0000    2.87680
548080.0000    2.66951
548120.0000    3.28005
548160.0000    3.78036
548200.0000    4.37014
548240.0000    3.47463
548280.0000    3.10623
548320.0000    2.81253
548360.0000    3.45508
548400.0000    3.31493
548440.0000    3.03896
548480.0000    2.99569
548520.0000    2.99921
548560.0000    2.69772
548600.0000    3.59234
548640.0000    3.20676
548680.0000    3.39013
548720.0000    3.84717
548760.0000    3.86048
548800.0000    3.32329
548840.0000    3.41355
548880.0000    3.78051
548920.0000    3.24507
548960.0000    2.99146
549000.0000    3.34693
549040.0000    3.63300
549080.0000    3.63385
549120.0000    3.63167
549160.0000    3.24832
549200.0000    3.75988
549240.0000    2.95905
549280.0000    3.70809
549320.0000    3.39930
549360.0000    3.48687
549400.0000    3.15744
549440.0000    3.20642
549480.0000    3.01998
549520.0000    3.52151
549560.0000    3.57409
549600.0000    2.89350
549640.0000    2.75264
549680.0000    3.19308
549720.0000    3.05878
549760.0000    2.52897
549800.0000    2.85421
549840.0000    3.01612
549880.0000    2.74507
549920.0000    2.93188
549960.0000    2.83790
550000.0000    3.30490
550040.0000    3.02538
550080.0000    3.29841
550120.0000    3.08666
550160.0000    3.44453
550200.0000    3.11948
550240.0000    2.90527
550280.0000    2.80207
550320.0000    2.67170
550360.0000    2.78088
550400.0000    2.64609
550440.0000    3.17677
550480.0000    2.81511
550520.0000    2.47716
550560.0000    2.63133
550600.0000    3.17841
550640.0000    2.53456
550680.0000    3.30522
550720.0000    2.81674
550760.0000    2.69285
550800.0000    3.64894
550840.0000    3.01374
550880.0000    3.74117
550920.0000    3.15443
550960.0000    3.99299
551000.0000    3.12102
551040.0000    2.97805
551080.0000    3.48858
551120.0000    3.47196
551160.0000    2.88534
551200.0000    3.10726
551240.0000    3.32157
551280.0000    2.84562
551320.0000    3.76857
551360.0000    3.16295
551400.0000    2.60627
551440.0000    3.40794
551480.0000    3.23936
551520.0000    3.53410
551560.0000    3.36396
551600.0000    4.40479
551640.0000    3.80937
551680.0000    3.97191
551720.0000    3.91188
551760.0000    3.14199
551800.0000    3.45385
551840.0000    3.33939
551880.0000    3.79034
551920.0000    3.34836
551960.0000    3.59714
552000.0000    3.19031
552040.0000    3.77069
552080.0000    2.59331
552120.0000    3.87842
552160.0000    3.42466
552200.0000    3.74582
552240.0000    3.50386
552280.0000    3.95484
552320.0000    4.00052
552360.0000    3.14291
552400.0000    3.96447
552440.0000    3.80272
552480.0000    3.89953
552520.0000    4.36379
552560.0000    3.76368
552600.0000    3.75088
552640.0000    3.00609
552680.0000    2.98314
552720.0000    3.28063
552760.0000    2.94636
552800.0000    3.83951
552840.0000    3.84691
552880.0000    3.88598
552920.0000    3.97360
552960.0000    3.80760
553000.0000    3.75589
553040.0000    3.43379
553080.0000    4.18256
553120.0000    3.63194
553160.0000    4.03840
553200.0000    4.33578
553240.0000    4.31945
553280.0000    4.06639
553320.0000    3.06690
553360.0000    3.55509
553400.0000    3.51816
553440.0000    4.32324
553480.0000    4.11952
553520.0000    3.98297
553560.0000    4.28692
553600.0000    4.50647
553640.0000    4.76476
553680.0000    4.49467
553720.0000    5.00753
553760.0000    4.51807
553800.0000    3.86182
553840.0000    3.80106
553880.0000    4.25192
553920.0000    3.74799
553960.0000    3.56943
554000.0000    4.12378
554040.0000    4.37400
554080.0000    3.97373
554120.0000    3.65597
554160.0000    3.69172
554200.0000    3.74964
554240.0000    4.42488
554280.0000    4.41263
554320.0000    3.92123
554360.0000    3.65624
554400.0000    3.56474
554440.0000    4.41522
554480.0000    3.68631
554520.0000    4.02370
554560.0000    4.29494
554600.0000    3.64592
554640.0000    3.82896
554680.0000    3.18131
554720.0000    4.26984
554760.0000    4.49594
554800.0000    3.82295
554840.0000    3.75432
554880.0000    3.95517
554920.0000    4.09164
554960.0000    3.97910
555000.0000    3.77345
555040.0000    4.07078
555080.0000    4.22857
555120.0000    4.03848
555160.0000    3.91482
555200.0000    3.83353
555240.0000    3.87955
555280.0000    3.72276
555320.0000    4.03829
555360.0000    3.68643
555400.0000    3.57464
555440.0000    3.74982
555480.0000    3.67814
555520.0000    4.09444
555560.0000    4.33931
555600.0000    4.00553
555640.0000    3.63796
555680.0000    3.73629
555720.0000    3.87786
555760.0000    3.79230
555800.0000    4.01555
555840.0000    4.57816
555880.0000    3.34716
555920.0000    4.29597
555960.0000    4.05734
556000.0000    4.46023
556040.0000    4.33987
556080.0000    3.91117
556120.0000    3.14776
556160.0000    3.78656
556200.0000    4.13404
556240.0000    3.42181
556280.0000    3.42566
556320.0000    3.76117
556360.0000    3.70912
556400.0000    3.88691
556440.0000    3.32939
556480.0000    3.85380
556520.0000    3.11927
556560.0000    3.28620
556600.0000    3.08375
556640.0000    4.25505
556680.0000    3.86660
556720.0000    4.50874
556760.0000    4.04630
556800.0000    3.50879
556840.0000    3.40170
556880.0000    2.96945
556920.0000    3.32256
556960.0000    3.61565
557000.0000    3.64971
557040.0000    3.85985
557080.0000    4.32143
557120.0000    3.88605
557160.0000    3.74638
557200.0000    2.68814
557240.0000    2.58405
557280.0000    2.67651
557320.0000    3.11823
557360.0000    3.17228
557400.0000    3.57652
557440.0000    3.64416
557480.0000    3.93115
557520.0000    3.38925
557560.0000    3.70169
557600.0000    4.11347
557640.0000    3.86656
557680.0000    3.22137
557720.0000    4.06470
557760.0000    4.46233
557800.0000    3.85295
557840.0000    3.69752
557880.0000    3.88642
557920.0000    4.33195
557960.0000    3.60318
558000.0000    3.82846
558040.0000    3.95070
558080.0000    3.39148
558120.0000    3.58791
558160.0000    4.34576
558200.0000    3.91470
558240.0000    4.14694
558280.0000    4.17264
558320.0000    4.40555
558360.0000    4.61401
558400.0000    4.81632
558440.0000    4.49598
558480.0000    4.17178
558520.0000    3.55375
558560.0000    3.64505
558600.0000    3.84106
558640.0000    3.87157
558680.0000    3.54700
558720.0000    3.71559
558760.0000    3.54868
558800.0000    3.01780
558840.0000    3.81633
558880.0000    3.61096
558920.0000    4.25499
558960.0000    4.21822
559000.0000    4.84831
559040.0000    4.71143
559080.0000    4.79852
559120.0000    3.99934
559160.0000    4.43342
559200.0000    3.54512
559240.0000    3.73960
559280.0000    3.78967
559320.0000    3.88131
559360.0000    3.46507
559400.0000    4.66971
559440.0000    3.82879
559480.0000    3.89293
559520.0000    3.74844
559560.0000    3.67196
559600.0000    3.53942
559640.0000    3.38616
559680.0000    3.19361
559720.0000    3.68960
559760.0000    3.63649
559800.0000    4.02453
559840.0000    3.90883
559880.0000    3.55392
559920.0000    3.71661
559960.0000    3.54364
560000.0000    3.65868
560040.0000    3.99845
560080.0000    3.19839
560120.0000    3.89110
560160.0000    4.08865
560200.0000    4.24111
560240.0000    3.50016
560280.0000    3.93262
560320.0000    3.96787
560360.0000    3.50217
560400.0000    3.72296
560440.0000    2.75244
560480.0000    3.83439
560520.0000    4.08561
560560.0000    3.82712
560600.0000    3.97898
560640.0000    3.99186
560680.0000    3.24575
560720.0000    3.14066
560760.0000    3.17858
560800.0000    2.69901
560840.0000    3.58786
560880.0000    4.13771
560920.0000    3.70543
560960.0000    3.79292
561000.0000    3.90291
561040.0000    4.03045
561080.0000    3.33562
561120.0000    3.88697
561160.0000    3.89107
561200.0000    3.70383
561240.0000    3.82333
561280.0000    3.56793
561320.0000    3.16919
561360.0000    4.31552
561400.0000    2.79460
561440.0000    4.10738
561480.0000    3.63504
561520.0000    3.37907
561560.0000    3.65011
561600.0000    3.18386
561640.0000    4.92203
561680.0000    4.57081
561720.0000    4.32222
561760.0000    4.19786
561800.0000    4.38402
561840.0000    3.64730
561880.0000    4.09645
561920.0000    4.46211
561960.0000    4.04046
562000.0000    3.65583
562040.0000    4.13158
562080.0000    3.79970
562120.0000    3.92383
562160.0000    4.19064
562200.0000    3.90230
562240.0000    4.00746
562280.0000    4.45672
562320.0000    4.13464
562360.0000    4.21053
562400.0000    4.03973
562440.0000    5.14128
562480.0000    4.79141
562520.0000    4.37954
562560.0000    4.11143
562600.0000    4.41381
562640.0000    4.30863
562680.0000    4.26704
562720.0000    4.65897
562760.0000    4.14099
562800.0000    4.54452
562840.0000    4.79050
562880.0000    4.21512
562920.0000    4.32633
562960.0000    4.38212
563000.0000    3.79295
563040.0000    4.07579
563080.0000    3.83688
563120.0000    3.94453
563160.0000    3.40580
563200.0000    3.63628
563240.0000    4.09396
563280.0000    3.49394
563320.0000    3.42742
563360.0000    2.94519
563400.0000    3.48765
563440.0000    3.78129
563480.0000    2.84740
563520.0000    3.33613
563560.0000    3.01017
563600.0000    3.02876
563640.0000    3.73001
563680.0000    2.76471
563720.0000    2.59365
563760.0000    2.75473
563800.0000    3.85319
563840.0000    3.94846
563880.0000    3.40324
563920.0000    3.43492
563960.0000    3.39092
564000.0000    3.24776
564040.0000    3.55726
564080.0000    4.10922
564120.0000    3.58188
564160.0000    3.61207
564200.0000    3.57343
564240.0000    4.33766
564280.0000    3.28227
564320.0000    3.77671
564360.0000    3.44311
564400.0000    3.70864
564440.0000    3.53304
564480.0000    3.57896
564520.0000    3.26851
564560.0000    3.09410
564600.0000    4.26572
564640.0000    2.91298
564680.0000    3.57215
564720.0000    3.95206
564760.0000    3.38715
564800.0000    3.22598
564840.0000    3.51336
564880.0000    3.56397
564920.0000    3.45474
564960.0000    3.40990
565000.0000    2.73813
565040.0000    2.62940
565080.0000    3.04052
565120.0000    3.45554
565160.0000    3.10451
565200.0000    3.98769
565240.0000    3.17284
565280.0000    3.12168
565320.0000    3.00758
565360.0000    3.14053
565400.0000    3.60068
565440.0000    3.68318
565480.0000    4.05793
565520.0000    3.59112
565560.0000    3.29160
565600.0000    3.63488
565640.0000    3.32902
565680.0000    3.65186
565720.0000    2.80559
565760.0000    3.25910
565800.0000    2.95144
565840.0000    3.85518
565880.0000    3.87702
565920.0000    3.43421
565960.0000    4.38794
566000.0000    3.60123
566040.0000    3.93213
566080.0000    3.77605
566120.0000    3.83514
566160.0000    4.04819
566200.0000    3.66360
566240.0000    3.74196
566280.0000    3.97927
566320.0000    4.27610
566360.0000    3.75901
566400.0000    3.71945
566440.0000    4.00209
566480.0000    4.07432
566520.0000    3.36145
566560.0000    3.84438
566600.0000    4.33346
566640.0000    3.70996
566680.0000    4.45241
566720.0000    4.09484
566760.0000    3.84547
566800.0000    3.76003
566840.0000    3.76452
566880.0000    3.97446
566920.0000    3.75906
566960.0000    3.74286
567000.0000    3.82810
567040.0000    3.84419
567080.0000    4.08256
567120.0000    3.36584
567160.0000    3.44040
567200.0000    2.98791
567240.0000    3.71399
567280.0000    4.62306
567320.0000    3.90007
567360.0000    3.66072
567400.0000    4.46079
567440.0000    3.65123
567480.0000    3.99641
567520.0000    3.76467
567560.0000    3.89477
567600.0000    3.92660
567640.0000    3.33823
567680.0000    2.92583
567720.0000    3.96791
567760.0000    4.23623
567800.0000    3.17804
567840.0000    3.96622
567880.0000    4.01702
567920.0000    3.68982
567960.0000    3.54389
568000.0000    4.52957
568040.0000    4.38569
568080.0000    4.52673
568120.0000    3.67970
568160.0000    3.61482
568200.0000    4.27671
568240.0000    4.26731
568280.0000    4.34128
568320.0000    3.84490
568360.0000    4.31597
568400.0000    4.42695
568440.0000    4.44277
568480.0000    4.26300
568520.0000    4.06732
568560.0000    4.60496
568600.0000    3.84517
568640.0000    4.61037
568680.0000    3.68799
568720.0000    3.49104
568760.0000    3.28361
568800.0000    4.17485
568840.0000    4.29733
568880.0000    4.51615
568920.0000    4.63403
568960.0000    4.25366
569000.0000    5.08711
569040.0000    4.09672
569080.0000    4.57483
569120.0000    4.27086
569160.0000    4.21761
569200.0000    4.58615
569240.0000    3.57769
569280.0000    4.34491
569320.0000    4.57640
569360.0000    4.57059
569400.0000    4.08744
569440.0000    4.55904
569480.0000    3.88644
569520.0000    3.59566
569560.0000    3.83993
569600.0000    4.33984
569640.0000    4.26505
569680.0000    3.93872
569720.0000    4.15275
569760.0000    3.66826
569800.0000    3.43115
569840.0000    3.39089
569880.0000    4.09311
569920.0000    3.34109
569960.0000    3.40597
570000.0000    4.20672
570040.0000    3.91675
570080.0000    3.88112
570120.0000    4.45370
570160.0000    3.77425
570200.0000    3.97158
570240.0000    3.94520
570280.0000    4.14861
570320.0000    3.82177
570360.0000    3.91117
570400.0000    3.56486
570440.0000    2.93664
570480.0000    3.22821
570520.0000    3.41655
570560.0000    3.93641
570600.0000    3.32423
570640.0000    3.75179
570680.0000    3.69377
570720.0000    3.38632
570760.0000    3.79465
570800.0000    3.58612
570840.0000    3.44207
570880.0000    4.05087
570920.0000    4.37178
570960.0000    4.09205
571000.0000    3.95220
571040.0000    3.62994
571080.0000    4.18655
571120.0000    3.80917
571160.0000    3.72062
571200.0000    3.64475
571240.0000    4.54276
571280.0000    3.77080
571320.0000    3.95705
571360.0000    4.03627
571400.0000    3.83253
571440.0000    2.68889
571480.0000    3.15211
571520.0000    3.18719
571560.0000    3.81130
571600.0000    2.99843
571640.0000    3.09707
571680.0000    3.64858
571720.0000    3.39139
571760.0000    3.63008
571800.0000    3.91826
571840.0000    3.34401
571880.0000    3.61305
571920.0000    3.62703
571960.0000    3.59339
572000.0000    3.86791
572040.0000    3.56888
572080.0000    3.72184
572120.0000    3.11777
572160.0000    4.06346
572200.0000    3.49483
572240.0000    3.47456
572280.0000    3.62776
572320.0000    3.07414
572360.0000    3.69204
572400.0000    4.31994
572440.0000    3.58636
572480.0000    3.78265
572520.0000    3.37278
572560.0000    3.53370
572600.0000    3.38514
572640.0000    3.57079
572680.0000    3.89944
572720.0000    3.90344
572760.0000    4.02910
572800.0000    3.43883
572840.0000    3.46133
572880.0000    3.67168
572920.0000    3.77080
572960.0000    3.67030
573000.0000    3.84925
573040.0000    4.20971
573080.0000    3.45399
573120.0000    3.67719
573160.0000    3.63223
573200.0000    3.73941
573240.0000    3.39277
573280.0000    3.74255
573320.0000    4.17420
573360.0000    3.96886
573400.0000    3.49969
573440.0000    3.78294
573480.0000    3.76061
573520.0000    3.38044
573560.0000    3.78966
573600.0000    4.38965
573640.0000    5.13273
573680.0000    4.11042
573720.0000    4.05188
573760.0000    3.74145
573800.0000    3.75608
573840.0000    3.69722
573880.0000    3.65215
573920.0000    2.97646
573960.0000    3.45734
574000.0000    3.53116
574040.0000    3.73319
574080.0000    3.75513
574120.0000    3.90914
574160.0000    3.82324
574200.0000    3.94935
574240.0000    4.29983
574280.0000    4.41048
574320.0000    3.59272
574360.0000    4.83667
574400.0000    4.47048
574440.0000    4.13021
574480.0000    3.42882
574520.0000    4.24108
574560.0000    4.25119
574600.0000    3.88669
574640.0000    3.90627
574680.0000    4.02433
574720.0000    3.89843
574760.0000    4.21677
574800.0000    4.44429
574840.0000    4.37940
574880.0000    3.75907
574920.0000    3.77644
574960.0000    4.10476
575000.0000    4.15688
575040.0000    3.91330
575080.0000    3.13645
575120.0000    3.66326
575160.0000    4.46979
575200.0000    3.74664
575240.0000    3.79770
575280.0000    3.94759
575320.0000    3.63252
575360.0000    3.46358
575400.0000    3.97338
575440.0000    3.99813
575480.0000    4.19374
575520.0000    4.17065
575560.0000    3.94105
575600.0000    3.92206
575640.0000    3.57660
575680.0000    3.83542
575720.0000    3.00127
575760.0000    4.03699
575800.0000    4.05146
575840.0000    3.74227
575880.0000    3.25996
575920.0000    3.75747
575960.0000    3.41172
576000.0000    3.41383
576040.0000    3.67085
576080.0000    2.97155
576120.0000    3.43537
576160.0000    2.80365
576200.0000    3.27070
576240.0000    2.58767
576280.0000    3.60128
576320.0000    3.00390
576360.0000    3.69909
576400.0000    3.23754
576440.0000    3.24051
576480.0000    4.07447
576520.0000    3.95721
576560.0000    3.42450
576600.0000    3.22294
576640.0000    3.19405
576680.0000    4.04632
576720.0000    3.48533
576760.0000    3.20268
576800.0000    3.95999
576840.0000    4.22079
576880.0000    3.78229
576920.0000    3.80192
576960.0000    4.72067
577000.0000    3.61126
577040.0000    3.41458
577080.0000    3.77387
577120.0000    4.30529
577160.0000    4.31809
577200.0000    4.10042
577240.0000    4.00214
577280.0000    4.53260
577320.0000    4.18989
577360.0000    4.15527
577400.0000    3.73551
577440.0000    4.11848
577480.0000    4.05506
577520.0000    3.65330
577560.0000    4.63494
577600.0000    4.13267
577640.0000    3.73181
577680.0000    3.05876
577720.0000    3.85825
577760.0000    3.53606
577800.0000    4.12280
577840.0000    4.16392
577880.0000    4.03657
577920.0000    3.65111
577960.0000    3.77222
578000.0000    3.76829
578040.0000    3.51772
578080.0000    3.16929
578120.0000    3.95886
578160.0000    3.70674
578200.0000    3.82182
578240.0000    3.76860
578280.0000    3.41912
578320.0000    3.38653
578360.0000    3.42069
578400.0000    3.61366
578440.0000    3.64084
578480.0000    4.05308
578520.0000    4.19477
578560.0000    3.82602
578600.0000    3.85940
578640.0000    3.22997
578680.0000    3.49876
578720.0000    2.85393
578760.0000    3.31755
578800.0000    3.34244
578840.0000    3.30567
578880.0000    3.13826
578920.0000    3.05038
578960.0000    3.14536
579000.0000    3.76083
579040.0000    4.32311
579080.0000    3.21852
579120.0000    3.24380
579160.0000    3.67196
579200.0000    3.29913
579240.0000    3.42472
579280.0000    3.59084
579320.0000    3.15966
579360.0000    2.91392
579400.0000    2.85883
579440.0000    3.59671
579480.0000    3.73908
579520.0000    3.76286
579560.0000    4.23246
579600.0000    3.92071
579640.0000    3.69651
579680.0000    4.00652
579720.0000    4.21845
579760.0000    3.38419
579800.0000    4.06210
579840.0000    3.83520
579880.0000    3.27018
579920.0000    4.09047
579960.0000    3.27280
580000.0000    3.85257
580040.0000    3.05938
580080.0000    3.06160
580120.0000    4.25832
580160.0000    3.85976
580200.0000    3.54660
580240.0000    3.63412
580280.0000    3.73418
580320.0000    4.07117
580360.0000    4.50850
580400.0000    3.81740
580440.0000    3.58889
580480.0000    4.13649
580520.0000    3.33616
580560.0000    3.84915
580600.0000    3.21004
580640.0000    3.24414
580680.0000    3.26579
580720.0000    3.32548
580760.0000    3.75611
580800.0000    3.31367
580840.0000    3.53019
580880.0000    3.59164
580920.0000    3.60385
580960.0000    3.69618
581000.0000    3.56086
581040.0000    4.14516
581080.0000    3.70619
581120.0000    3.69680
581160.0000    3.77024
581200.0000    3.94222
581240.0000    2.85328
581280.0000    3.74588
581320.0000    3.66024
581360.0000    3.39416
581400.0000    3.08423
581440.0000    3.51545
581480.0000    2.96521
581520.0000    3.35784
581560.0000    3.74357
581600.0000    3.33550
581640.0000    3.51652
581680.0000    3.00186
581720.0000    3.75010
581760.0000    3.05660
581800.0000    3.72557
581840.0000    3.42728
581880.0000    3.82303
581920.0000    4.23891
581960.0000    3.80527
582000.0000    3.19533
582040.0000    3.77158
582080.0000    3.85547
582120.0000    3.82292
582160.0000    4.23950
582200.0000    5.16579
582240.0000    5.38302
582280.0000    4.98005
582320.0000    5.16811
582360.0000    5.26813
582400.0000    4.13934
582440.0000    4.68273
582480.0000    4.80550
582520.0000    3.87161
582560.0000    4.21794
582600.0000    4.91490
582640.0000    3.91493
582680.0000    4.44161
582720.0000    3.57006
582760.0000    4.21936
582800.0000    3.88861
582840.0000    3.80990
582880.0000    3.37392
582920.0000    3.33010
582960.0000    3.20859
583000.0000    3.73315
583040.0000    3.96468
583080.0000    3.69705
583120.0000    3.74029
583160.0000    3.82618
583200.0000    3.03320
583240.0000    3.79313
583280.0000    3.91072
583320.0000    4.56000
583360.0000    3.99258
583400.0000    4.28648
583440.0000    4.19392
583480.0000    4.15549
583520.0000    4.55769
583560.0000    4.67637
583600.0000    3.92219
583640.0000    3.84669
583680.0000    4.18797
583720.0000    4.60521
583760.0000    4.71191
583800.0000    4.32136
583840.0000    4.29546
583880.0000    3.93424
583920.0000    3.13478
583960.0000    4.40735
584000.0000    3.87293
584040.0000    3.81026
584080.0000    3.43038
584120.0000    4.39776
584160.0000    3.89579
584200.0000    4.53632
584240.0000    3.75650
584280.0000    3.79481
584320.0000    3.94870
584360.0000    4.70911
584400.0000    4.64525
584440.0000    4.13637
584480.0000    4.26641
584520.0000    4.20410
584560.0000    4.15954
584600.0000    3.94089
584640.0000    3.78667
584680.0000    3.75365
584720.0000    5.05449
584760.0000    3.81012
584800.0000    3.68955
584840.0000    3.81861
584880.0000    4.44956
584920.0000    4.84803
584960.0000    4.27205
585000.0000    4.24781
585040.0000    4.55986
585080.0000    3.91494
585120.0000    4.89233
585160.0000    4.21188
585200.0000    4.35914
585240.0000    4.20559
585280.0000    4.60481
585320.0000    3.83281
585360.0000    3.88171
585400.0000    4.44786
585440.0000    4.79570
585480.0000    4.86650
585520.0000    4.58125
585560.0000    4.24186
585600.0000    4.47348
585640.0000    4.05741
585680.0000    4.26248
585720.0000    4.31318
585760.0000    4.28202
585800.0000    4.04003
585840.0000    3.84154
585880.0000    4.52677
585920.0000    3.87632
585960.0000    4.37379
586000.0000    3.63002
586040.0000    3.12709
586080.0000    4.71022
586120.0000    3.73558
586160.0000    3.89600
586200.0000    4.29142
586240.0000    3.98077
586280.0000    3.93031
586320.0000    4.29947
586360.0000    4.00183
586400.0000    3.78680
586440.0000    3.56881
586480.0000    3.48660
586520.0000    3.49475
586560.0000    4.11362
586600.0000    4.17649
586640.0000    4.08215
586680.0000    3.98743
586720.0000    3.88540
586760.0000    3.37809
586800.0000    3.62466
586840.0000    2.95307
586880.0000    4.29385
586920.0000    4.69702
586960.0000    3.48808
587000.0000    4.21505
587040.0000    3.94944
587080.0000    4.68025
587120.0000    4.01640
587160.0000    3.53341
587200.0000    4.01564
587240.0000    3.88783
587280.0000    3.32969
587320.0000    4.11332
587360.0000    4.63365
587400.0000    4.51218
587440.0000    4.08117
587480.0000    3.93000
587520.0000    4.37955
587560.0000    3.84959
587600.0000    4.04625
587640.0000    3.94978
587680.0000    3.76392
587720.0000    3.49145
587760.0000    3.48690
587800.0000    4.39698
587840.0000    3.11286
587880.0000    3.59209
587920.0000    3.44372
587960.0000    3.29638
588000.0000    3.21049
588040.0000    3.53272
588080.0000    3.62684
588120.0000    3.51272
588160.0000    3.86209
588200.0000    3.61858
588240.0000    3.79153
588280.0000    3.86584
588320.0000    3.50893
588360.0000    3.60964
588400.0000    3.40099
588440.0000    3.43102
588480.0000    3.43540
588520.0000    3.59611
588560.0000    3.61162
588600.0000    3.20015
588640.0000    3.75360
588680.0000    3.44489
588720.0000    3.66499
588760.0000    3.11824
588800.0000    3.19168
588840.0000    3.20712
588880.0000    3.57005
588920.0000    3.55930
588960.0000    2.97252
589000.0000    3.62696
589040.0000    2.26997
589080.0000    2.59340
589120.0000    2.77482
589160.0000    2.92027
589200.0000    3.74785
589240.0000    3.91136
589280.0000    3.64126
589320.0000    3.19915
589360.0000    3.24987
589400.0000    3.34790
589440.0000    2.90302
589480.0000    3.32396
589520.0000    4.16907
589560.0000    3.45480
589600.0000    3.88721
589640.0000    3.35185
589680.0000    3.71570
589720.0000    3.77448
589760.0000    3.87416
589800.0000    3.49936
589840.0000    4.36557
589880.0000    3.96722
589920.0000    3.81382
589960.0000    3.52276
590000.0000    2.64291
590040.0000    3.75005
590080.0000    3.53616
590120.0000    4.07110
590160.0000    4.11340
590200.0000    3.68218
590240.0000    4.02736
590280.0000    3.55857
590320.0000    3.55404
590360.0000    4.33671
590400.0000    4.09867
590440.0000    3.61459
590480.0000    3.34544
590520.0000    3.08257
590560.0000    3.57381
590600.0000    3.75948
590640.0000    3.18614
590680.0000    4.19153
590720.0000    3.39148
590760.0000    3.44642
590800.0000    3.15753
590840.0000    3.12052
590880.0000    3.43095
590920.0000    3.88990
590960.0000    4.03436
591000.0000    3.70131
591040.0000    3.91272
591080.0000    3.66629
591120.0000    4.02353
591160.0000    3.64374
591200.0000    3.26674
591240.0000    3.31768
591280.0000    3.66257
591320.0000    3.23687
591360.0000    3.82473
591400.0000    2.93541
591440.0000    3.70388
591480.0000    3.44151
591520.0000    3.89825
591560.0000    3.72034
591600.0000    3.74655
591640.0000    3.54006
591680.0000    2.08566
591720.0000    2.97921
591760.0000    3.16148
591800.0000    3.63959
591840.0000    3.97565
591880.0000    3.46170
591920.0000    3.23606
591960.0000    3.44028
592000.0000    2.93889
592040.0000    2.45396
592080.0000    3.98789
592120.0000    2.83393
592160.0000    3.06048
592200.0000    2.85972
592240.0000    3.64852
592280.0000    3.35024
592320.0000    3.02181
592360.0000    3.23987
592400.0000    3.65075
592440.0000    3.70903
592480.0000    4.09073
592520.0000    3.82707
592560.0000    3.54181
592600.0000    4.14462
592640.0000    4.21304
592680.0000    3.96950
592720.0000    3.60518
592760.0000    3.82529
592800.0000    3.73173
592840.0000    3.83185
592880.0000    3.13568
592920.0000    3.82900
592960.0000    3.87526
593000.0000    3.21857
593040.0000    3.89210
593080.0000    3.22872
593120.0000    3.36556
593160.0000    3.81754
593200.0000    2.71733
593240.0000    3.71442
593280.0000    3.59713
593320.0000    3.82226
593360.0000    4.32038
593400.0000    3.09518
593440.0000    3.24757
593480.0000    3.24284
593520.0000    3.38319
593560.0000    3.33847
593600.0000    2.23065
593640.0000    3.19692
593680.0000    3.70513
593720.0000    2.83647
593760.0000    2.73786
593800.0000    2.30611
593840.0000    3.06400
593880.0000    3.35112
593920.0000    2.66582
593960.0000    4.18965
594000.0000    2.30547
594040.0000    2.69181
594080.0000    2.49839
594120.0000    2.68680
594160.0000    2.86214
594200.0000    2.53040
594240.0000    3.70836
594280.0000    3.60444
594320.0000    2.48065
594360.0000    2.88670
594400.0000    3.69836
594440.0000    4.72485
594480.0000    3.36070
594520.0000    3.19596
594560.0000    3.48574
594600.0000    3.36176
594640.0000    3.50161
594680.0000    3.69984
594720.0000    3.67770
594760.0000    4.11946
594800.0000    3.37828
594840.0000    3.31583
594880.0000    3.80569
594920.0000    3.59580
594960.0000    3.34501
595000.0000    3.43581
595040.0000    3.76142
595080.0000    4.09031
595120.0000    3.47701
595160.0000    3.15188
595200.0000    3.78855
595240.0000    3.87140
595280.0000    4.10528
595320.0000    3.48336
595360.0000    4.68922
595400.0000    3.25151
595440.0000    2.91664
595480.0000    3.47917
595520.0000    3.11160
595560.0000    3.90913
595600.0000    3.23937
595640.0000    3.44048
595680.0000    2.95445
595720.0000    3.86248
595760.0000    3.05300
595800.0000    3.24351
595840.0000    3.63154
595880.0000    3.13537
595920.0000    3.30261
595960.0000    3.43823
596000.0000    3.21853
596040.0000    3.80101
596080.0000    3.85478
596120.0000    3.94598
596160.0000    3.12745
596200.0000    3.97574
596240.0000    3.82860
596280.0000    3.20428
596320.0000    3.37800
596360.0000    3.28372
596400.0000    3.67884
596440.0000    3.01352
596480.0000    3.31386
596520.0000    4.09276
596560.0000    4.42539
596600.0000    4.09867
596640.0000    3.97090
596680.0000    4.54710
596720.0000    3.60454
596760.0000    3.12409
596800.0000    3.27575
596840.0000    2.93282
596880.0000    3.87509
596920.0000    4.08291
596960.0000    2.59054
597000.0000    3.96445
597040.0000    3.51266
597080.0000    3.42015
597120.0000    3.06732
597160.0000    3.02690
597200.0000    3.54366
597240.0000    3.69869
597280.0000    4.14125
597320.0000    3.06120
597360.0000    3.86559
597400.0000    3.72643
597440.0000    3.81532
597480.0000    3.56643
597520.0000    3.67585
597560.0000    3.58448
597600.0000    3.44886
597640.0000    2.92333
597680.0000    3.91041
597720.0000    3.62923
597760.0000    3.68826
597800.0000    3.93707
597840.0000    3.19183
597880.0000    3.43746
597920.0000    3.53348
597960.0000    3.93573
598000.0000    3.53932
598040.0000    2.70888
598080.0000    3.36719
598120.0000    3.95203
598160.0000    3.26728
598200.0000    3.79749
598240.0000    3.47740
598280.0000    3.94415
598320.0000    3.55330
598360.0000    3.96234
598400.0000    2.73864
598440.0000    3.69019
598480.0000    3.36758
598520.0000    3.39669
598560.0000    4.02728
598600.0000    3.13274
598640.0000    3.62783
598680.0000    4.16423
598720.0000    4.64083
598760.0000    3.77363
598800.0000    3.37556
598840.0000    3.45446
598880.0000    3.13054
598920.0000    4.37421
598960.0000    3.89154
599000.0000    4.16532
599040.0000    4.30174
599080.0000    3.47265
599120.0000    4.12374
599160.0000    3.42503
599200.0000    3.19091
599240.0000    3.75698
599280.0000    3.53634
599320.0000    3.26245
599360.0000    3.44892
599400.0000    3.84246
599440.0000    3.78583
599480.0000    3.44584
599520.0000    3.35992
599560.0000    3.31408
599600.0000    3.77916
599640.0000    3.64630
599680.0000    3.18242
599720.0000    3.79079
599760.0000    3.48848
599800.0000    3.51240
599840.0000    3.90491
599880.0000    3.68364
599920.0000    3.97403
599960.0000    3.66586
600000.0000    3.72531
600040.0000    3.78746
600080.0000    3.54475
600120.0000    2.64347
600160.0000    3.22644
600200.0000    3.88697
600240.0000    3.41147
600280.0000    3.44785
600320.0000    3.30733
600360.0000    3.49902
600400.0000    3.82563
600440.0000    4.32903
600480.0000    4.09223
600520.0000    4.50770
600560.0000    4.53576
600600.0000    3.72057
600640.0000    3.29802
600680.0000    3.21432
600720.0000    3.91121
600760.0000    3.12853
600800.0000    3.49009
600840.0000    3.70695
600880.0000    3.28757
600920.0000    3.67165
600960.0000    3.68848
601000.0000    2.97590
601040.0000    2.81246
601080.0000    3.42603
601120.0000    3.33796
601160.0000    3.46017
601200.0000    3.53224
601240.0000    3.66809
601280.0000    3.93429
601320.0000    3.76105
601360.0000    3.94718
601400.0000    3.29709
601440.0000    4.36057
601480.0000    3.88316
601520.0000    2.99776
601560.0000    3.49063
601600.0000    3.83314
601640.0000    3.51775
601680.0000    3.35531
601720.0000    3.62993
601760.0000    3.83672
601800.0000    3.55131
601840.0000    3.70941
601880.0000    3.33377
601920.0000    3.01521
601960.0000    3.33114
602000.0000    3.35418
602040.0000    3.20861
602080.0000    3.14342
602120.0000    3.00798
602160.0000    3.42925
602200.0000    3.67390
602240.0000    3.54956
602280.0000    3.56289
602320.0000    3.81719
602360.0000    2.98520
602400.0000    3.54261
602440.0000    4.23938
602480.0000    3.30315
602520.0000    4.19384
602560.0000    3.14178
602600.0000    3.43201
602640.0000    3.31327
602680.0000    3.12991
602720.0000    3.85468
602760.0000    3.74664
602800.0000    3.43268
602840.0000    2.96098
602880.0000    3.79431
602920.0000    3.40200
602960.0000    3.22875
603000.0000    3.53427
603040.0000    3.17624
603080.0000    3.47922
603120.0000    3.13364
603160.0000    2.72766
603200.0000    2.37547
603240.0000    2.54039
603280.0000    2.92704
603320.0000    3.17835
603360.0000    3.47894
603400.0000    3.57206
603440.0000    2.87501
603480.0000    3.59461
603520.0000    3.89807
603560.0000    3.78314
603600.0000    3.19531
603640.0000    3.87848
603680.0000    3.13702
603720.0000    3.58672
603760.0000    4.00574
603800.0000    3.93009
603840.0000    2.24176
603880.0000    2.66763
603920.0000    2.85391
603960.0000    3.38468
604000.0000    2.85531
604040.0000    3.21103
604080.0000    3.39569
604120.0000    3.01900
604160.0000    3.25596
604200.0000    2.99765
604240.0000    3.40832
604280.0000    3.17104
604320.0000    3.27153
604360.0000    3.39299
604400.0000    3.33433
604440.0000    2.74985
604480.0000    3.42664
604520.0000    3.21050
604560.0000    3.11399
604600.0000    2.49976
604640.0000    3.60789
604680.0000    3.15079
604720.0000    3.01127
604760.0000    3.83649
604800.0000    2.67402
604840.0000    2.92274
604880.0000    3.36603
604920.0000    3.28296
604960.0000    3.76230
605000.0000    3.67790
605040.0000    3.63781
605080.0000    3.31524
605120.0000    3.71858
605160.0000    3.56490
605200.0000    3.50457
605240.0000    3.40512
605280.0000    3.04267
605320.0000    3.15248
605360.0000    3.09756
605400.0000    3.44430
605440.0000    3.08240
605480.0000    3.29865
605520.0000    3.44314
605560.0000    3.54422
605600.0000    3.23553
605640.0000    3.08857
605680.0000    3.15108
605720.0000    2.89086
605760.0000    3.07378
605800.0000    3.11947
605840.0000    3.45046
605880.0000    3.46937
605920.0000    3.30477
605960.0000    3.54011
606000.0000    3.65126
606040.0000    3.03597
606080.0000    2.79627
606120.0000    3.28157
606160.0000    3.98416
606200.0000    3.67903
606240.0000    2.98264
606280.0000    3.42131
606320.0000    3.22548
606360.0000    3.32171
606400.0000    2.88017
606440.0000    3.00554
606480.0000    3.33349
606520.0000    3.34433
606560.0000    3.50031
606600.0000    3.72584
606640.0000    3.80936
606680.0000    3.50509
606720.0000    3.49354
606760.0000    3.40025
606800.0000    3.49037
606840.0000    3.26282
606880.0000    3.54849
606920.0000    3.39191
606960.0000    3.69331
607000.0000    3.93768
607040.0000    3.68760
607080.0000    3.24926
607120.0000    2.67886
607160.0000    2.96604
607200.0000    3.28685
607240.0000    3.75287
607280.0000    2.98637
607320.0000    2.57775
607360.0000    3.01479
607400.0000    3.34278
607440.0000    3.84056
607480.0000    3.36691
607520.0000    2.58067
607560.0000    2.81596
607600.0000    2.38596
607640.0000    2.44683
607680.0000    2.74106
607720.0000    2.45142
607760.0000    2.58241
607800.0000    2.45605
607840.0000    3.37455
607880.0000    3.10613
607920.0000    2.59454
607960.0000    2.90184
608000.0000    3.38290
608040.0000    2.95098
608080.0000    2.84931
608120.0000    2.67519
608160.0000    2.76275
608200.0000    2.48770
608240.0000    2.46059
608280.0000    2.05664
608320.0000    2.82339
608360.0000    2.86994
608400.0000    2.35145
608440.0000    2.14965
608480.0000    2.77271
608520.0000    3.19338
608560.0000    3.21822
608600.0000    3.13118
608640.0000    3.30236
608680.0000    3.30884
608720.0000    3.98044
608760.0000    2.76473
608800.0000    2.92409
608840.0000    3.25354
608880.0000    3.19933
608920.0000    2.83113
608960.0000    2.93011
609000.0000    3.33232
609040.0000    3.73942
609080.0000    3.60975
609120.0000    3.36144
609160.0000    2.82395
609200.0000    3.22820
609240.0000    3.96947
609280.0000    3.43125
609320.0000    2.71551
609360.0000    3.34483
609400.0000    3.32414
609440.0000    3.15711
609480.0000    3.27143
609520.0000    2.91523
609560.0000    3.16486
609600.0000    2.89654
609640.0000    2.77574
609680.0000    3.08645
609720.0000    3.32552
609760.0000    3.68291
609800.0000    3.18115
609840.0000    2.73634
609880.0000    3.60000
609920.0000    3.02357
609960.0000    3.19931
610000.0000    2.88088
610040.0000    3.12393
610080.0000    2.70001
610120.0000    2.26896
610160.0000    3.02310
610200.0000    2.43699
610240.0000    2.42645
610280.0000    2.38952
610320.0000    3.03704
610360.0000    3.31504
610400.0000    2.57415
610440.0000    2.70113
610480.0000    3.46143
610520.0000    3.07109
610560.0000    2.78921
610600.0000    2.75727
610640.0000    2.41891
610680.0000    2.96365
610720.0000    3.54161
610760.0000    3.76971
610800.0000    3.12937
610840.0000    2.82857
610880.0000    2.98602
610920.0000    2.98150
610960.0000    3.02967
611000.0000    3.46902
611040.0000    3.20445
611080.0000    3.97956
611120.0000    3.79077
611160.0000    3.08475
611200.0000    3.02661
611240.0000    3.38793
611280.0000    3.04267
611320.0000    2.35522
611360.0000    2.00496
611400.0000    2.86634
611440.0000    2.70364
611480.0000    3.36867
611520.0000    2.71398
611560.0000    3.53916
611600.0000    3.21361
611640.0000    2.99145
611680.0000    3.36730
611720.0000    3.01779
611760.0000    2.42549
611800.0000    2.92628
611840.0000    1.95043
611880.0000    1.89715
611920.0000    2.54230
611960.0000    3.21389
612000.0000    3.68111
612040.0000    3.07869
612080.0000    2.79961
612120.0000    3.14525
612160.0000    3.01657
612200.0000    3.74884
612240.0000    2.97247
612280.0000    2.99380
612320.0000    3.35483
612360.0000    3.26091
612400.0000    3.02404
612440.0000    3.29288
612480.0000    3.25572
612520.0000    2.42545
612560.0000    2.64593
612600.0000    2.97801
612640.0000    2.82437
612680.0000    2.39721
612720.0000    2.66078
612760.0000    2.68450
612800.0000    2.66718
612840.0000    2.66724
612880.0000    2.78667
612920.0000    3.20299
612960.0000    2.81425
613000.0000    2.90660
613040.0000    2.56732
613080.0000    2.73585
613120.0000    3.35197
613160.0000    2.72886
613200.0000    3.21949
613240.0000    3.04061
613280.0000    3.19228
613320.0000    2.91115
613360.0000    3.52636
613400.0000    3.11681
613440.0000    2.80793
613480.0000    2.15366
613520.0000    2.86796
613560.0000    2.02571
613600.0000    2.60450
613640.0000    2.63084
613680.0000    2.61243
613720.0000    2.29256
613760.0000    2.36244
613800.0000    3.11874
613840.0000    3.10480
613880.0000    2.81528
613920.0000    3.05206
613960.0000    3.55509
614000.0000    2.86100
614040.0000    2.43827
614080.0000    2.34115
614120.0000    3.23990
614160.0000    2.73603
614200.0000    3.06155
614240.0000    3.25305
614280.0000    3.94408
614320.0000    3.07554
614360.0000    2.45232
614400.0000    2.97266
614440.0000    3.38303
614480.0000    2.52051
614520.0000    3.37469
614560.0000    3.21038
614600.0000    2.86371
614640.0000    3.32991
614680.0000    2.45149
614720.0000    2.88348
614760.0000    2.57982
614800.0000    2.69855
614840.0000    3.06893
614880.0000    2.50905
614920.0000    2.88517
614960.0000    3.35832
615000.0000    3.12368
615040.0000    3.45682
615080.0000    3.85045
615120.0000    3.01278
615160.0000    3.58361
615200.0000    2.53286
615240.0000    2.68496
615280.0000    3.65846
615320.0000    3.67700
615360.0000    3.23632
615400.0000    2.93452
615440.0000    2.76492
615480.0000    2.79847
615520.0000    3.17619
615560.0000    3.37294
615600.0000    3.49287
615640.0000    3.42976
615680.0000    2.68107
615720.0000    3.27910
615760.0000    2.90462
615800.0000    3.27512
615840.0000    3.72323
615880.0000    2.76750
615920.0000    3.51046
615960.0000    2.57229
616000.0000    3.19840
616040.0000    3.53326
616080.0000    3.20504
616120.0000    2.75615
616160.0000    2.84808
616200.0000    3.03147
616240.0000    2.97538
616280.0000    3.26682
616320.0000    2.82858
616360.0000    3.35538
616400.0000    3.46659
616440.0000    3.35868
616480.0000    3.14318
616520.0000    3.24379
616560.0000    3.10777
616600.0000    3.95920
616640.0000    4.41308
616680.0000    3.64592
616720.0000    3.24903
616760.0000    3.90738
616800.0000    3.02750
616840.0000    3.68825
616880.0000    3.63285
616920.0000    3.51884
616960.0000    3.58192
617000.0000    2.99799
617040.0000    3.73962
617080.0000    3.01925
617120.0000    3.28408
617160.0000    3.16721
617200.0000    3.39915
617240.0000    3.39537
617280.0000    3.98167
617320.0000    3.51758
617360.0000    3.33226
617400.0000    3.79820
617440.0000    3.74290
617480.0000    3.54483
617520.0000    3.63324
617560.0000    2.77458
617600.0000    3.39012
617640.0000    3.76454
617680.0000    4.08685
617720.0000    3.96119
617760.0000    4.34390
617800.0000    4.18432
617840.0000    3.85905
617880.0000    3.72097
617920.0000    3.73414
617960.0000    3.72369
618000.0000    3.60146
618040.0000    4.10323
618080.0000    3.04593
618120.0000    3.90210
618160.0000    3.87009
618200.0000    4.15572
618240.0000    3.45546
618280.0000    3.87190
618320.0000    3.27868
618360.0000    2.37424
618400.0000    2.47890
618440.0000    2.82184
618480.0000    2.80600
618520.0000    3.13703
618560.0000    2.59172
618600.0000    2.77469
618640.0000    3.03098
618680.0000    1.99080
618720.0000    2.64204
618760.0000    2.58031
618800.0000    3.23147
618840.0000    2.47991
618880.0000    2.40767
618920.0000    3.23812
618960.0000    3.56621
619000.0000    3.71363
619040.0000    3.77140
619080.0000    3.63823
619120.0000    3.19682
619160.0000    3.59285
619200.0000    2.80152
619240.0000    2.76649
619280.0000    3.17905
619320.0000    2.65749
619360.0000    2.97618
619400.0000    2.91013
619440.0000    3.76430
619480.0000    2.76695
619520.0000    3.14357
619560.0000    3.50676
619600.0000    3.73356
619640.0000    3.39536
619680.0000    2.97663
619720.0000    2.60511
619760.0000    2.83763
619800.0000    2.91099
619840.0000    2.80320
619880.0000    3.26228
619920.0000    3.76226
619960.0000    3.17526
620000.0000    2.77931
620040.0000    2.88081
620080.0000    2.94826
620120.0000    3.04605
620160.0000    2.79365
620200.0000    3.24337
620240.0000    2.67527
620280.0000    2.67583
620320.0000    2.30313
620360.0000    2.00955
620400.0000    3.35309
620440.0000    3.34481
620480.0000    3.44927
620520.0000    3.24168
620560.0000    2.70782
620600.0000    3.83866
620640.0000    2.63098
620680.0000    3.38225
620720.0000    3.30869
620760.0000    2.65806
620800.0000    2.51186
620840.0000    2.65818
620880.0000    3.43780
620920.0000    2.86007
620960.0000    2.62071
621000.0000    2.94669
621040.0000    3.26438
621080.0000    2.89194
621120.0000    2.96871
621160.0000    2.56403
621200.0000    2.60395
621240.0000    3.07730
621280.0000    3.05543
621320.0000    2.81221
621360.0000    3.24422
621400.0000    3.58683
621440.0000    3.62808
621480.0000    2.99967
621520.0000    3.27117
621560.0000    3.26060
621600.0000    3.08872
621640.0000    3.93687
621680.0000    3.53456
621720.0000    3.81159
621760.0000    3.54961
621800.0000    3.70802
621840.0000    3.97094
621880.0000    3.98291
621920.0000    3.26672
621960.0000    3.72159
622000.0000    4.21518
622040.0000    3.20235
622080.0000    3.75798
622120.0000    3.41263
622160.0000    3.57975
622200.0000    2.96197
622240.0000    3.37446
622280.0000    4.01237
622320.0000    4.29058
622360.0000    4.44299
622400.0000    3.93959
622440.0000    3.45372
622480.0000    4.37826
622520.0000    3.81220
622560.0000    3.72520
622600.0000    4.43198
622640.0000    3.81458
622680.0000    3.70658
622720.0000    3.77274
622760.0000    3.90253
622800.0000    3.09333
622840.0000    3.70139
622880.0000    3.53731
622920.0000    2.69863
622960.0000    2.91483
623000.0000    3.74604
623040.0000    3.97301
623080.0000    3.26351
623120.0000    3.23006
623160.0000    3.72835
623200.0000    3.41171
623240.0000    3.53342
623280.0000    3.03790
623320.0000    2.48716
623360.0000    3.71625
623400.0000    3.32485
623440.0000    2.98076
623480.0000    2.94274
623520.0000    3.36130
623560.0000    3.19934
623600.0000    3.30315
623640.0000    2.96875
623680.0000    3.51560
623720.0000    3.12831
623760.0000    2.31166
623800.0000    3.37211
623840.0000    2.80543
623880.0000    2.96879
623920.0000    2.95511
623960.0000    3.28817
624000.0000    3.86726
624040.0000    3.35917
624080.0000    3.55347
624120.0000    2.56372
624160.0000    3.03089
624200.0000    2.78698
624240.0000    2.48419
624280.0000    2.66933
624320.0000    2.71257
624360.0000    3.23535
624400.0000    1.90455
624440.0000    2.87643
624480.0000    2.90898
624520.0000    2.08504
624560.0000    2.68713
624600.0000    2.89457
624640.0000    3.18143
624680.0000    2.98783
624720.0000    3.29705
624760.0000    2.52524
624800.0000    3.04474
624840.0000    3.46826
624880.0000    3.08792
624920.0000    3.84639
624960.0000    3.45402
625000.0000    3.38012
625040.0000    3.02865
625080.0000    3.19963
625120.0000    2.73097
625160.0000    3.40566
625200.0000    3.09014
625240.0000    3.37993
625280.0000    3.09590
625320.0000    3.97260
625360.0000    3.81054
625400.0000    4.34832
625440.0000    3.76055
625480.0000    3.08720
625520.0000    2.96819
625560.0000    2.90168
625600.0000    3.42683
625640.0000    4.19068
625680.0000    3.74508
625720.0000    3.51253
625760.0000    3.28929
625800.0000    3.20204
625840.0000    4.04604
625880.0000    3.19825
625920.0000    3.33235
625960.0000    3.73818
626000.0000    4.37199
626040.0000    3.66700
626080.0000    4.09538
626120.0000    2.97407
626160.0000    3.46057
626200.0000    3.89150
626240.0000    3.78658
626280.0000    4.18423
626320.0000    2.93827
626360.0000    3.90438
626400.0000    3.37831
626440.0000    3.71166
626480.0000    3.31535
626520.0000    3.53238
626560.0000    4.03257
626600.0000    3.53068
626640.0000    4.14384
626680.0000    4.32767
626720.0000    3.69138
626760.0000    4.04771
626800.0000    4.07014
626840.0000    3.54593
626880.0000    3.84290
626920.0000    3.70269
626960.0000    3.94116
627000.0000    3.56676
627040.0000    3.98730
627080.0000    3.72026
627120.0000    3.95878
627160.0000    3.22720
627200.0000    3.73525
627240.0000    3.96147
627280.0000    3.56583
627320.0000    3.65818
627360.0000    3.62990
627400.0000    3.62441
627440.0000    3.94030
627480.0000    3.60094
627520.0000    3.64918
627560.0000    3.42131
627600.0000    3.33398
627640.0000    3.63411
627680.0000    3.37242
627720.0000    4.06807
627760.0000    3.57742
627800.0000    3.70114
627840.0000    2.84312
627880.0000    2.75520
627920.0000    3.18417
627960.0000    3.29155
628000.0000    3.18239
628040.0000    3.36157
628080.0000    3.07812
628120.0000    2.73372
628160.0000    2.88488
628200.0000    2.90388
628240.0000    2.92599
628280.0000    3.70965
628320.0000    3.32412
628360.0000    3.94697
628400.0000    3.91080
628440.0000    3.78263
628480.0000    3.74578
628520.0000    3.36074
628560.0000    3.61074
628600.0000    3.74802
628640.0000    3.82969
628680.0000    3.47226
628720.0000    3.74656
628760.0000    3.40604
628800.0000    3.74246
628840.0000    3.57277
628880.0000    2.91601
628920.0000    3.35538
628960.0000    2.66546
629000.0000    3.44305
629040.0000    3.48997
629080.0000    3.11700
629120.0000    3.87916
629160.0000    4.52473
629200.0000    3.96935
629240.0000    3.40812
629280.0000    3.76620
629320.0000    3.67010
629360.0000    2.96744
629400.0000    3.87594
629440.0000    3.50511
629480.0000    3.75411
629520.0000    3.81461
629560.0000    3.58202
629600.0000    2.97879
629640.0000    3.20512
629680.0000    3.05609
629720.0000    3.67319
629760.0000    3.49680
629800.0000    2.95619
629840.0000    3.21499
629880.0000    3.74499
629920.0000    3.17528
629960.0000    2.95427
630000.0000    3.15153
630040.0000    3.15913
630080.0000    3.02269
630120.0000    3.02168
630160.0000    2.89731
630200.0000    3.03902
630240.0000    3.48921
630280.0000    3.86854
630320.0000    3.17705
630360.0000    3.65275
630400.0000    3.16040
630440.0000    3.30316
630480.0000    3.66377
630520.0000    3.67892
630560.0000    3.50254
630600.0000    4.16243
630640.0000    3.80986
630680.0000    3.57679
630720.0000    2.52214
630760.0000    2.80361
630800.0000    2.80980
630840.0000    2.96268
630880.0000    3.25186
630920.0000    3.39146
630960.0000    2.95501
631000.0000    3.38831
631040.0000    3.60093
631080.0000    3.65471
631120.0000    3.62179
631160.0000    4.45934
631200.0000    3.57432
631240.0000    3.75756
631280.0000    3.61344
631320.0000    4.05674
631360.0000    3.79572
631400.0000    3.23057
631440.0000    3.30008
631480.0000    3.40347
631520.0000    3.89729
631560.0000    4.15382
631600.0000    4.03760
631640.0000    3.41243
631680.0000    3.31481
631720.0000    2.73367
631760.0000    3.47714
631800.0000    4.17432
631840.0000    3.75187
631880.0000    2.73150
631920.0000    4.48773
631960.0000    4.35910
632000.0000    4.72429
632040.0000    4.40244
632080.0000    4.67439
632120.0000    4.52804
632160.0000    4.68307
632200.0000    3.53054
632240.0000    3.77537
632280.0000    3.51634
632320.0000    3.44104
632360.0000    3.69550
632400.0000    4.43302
632440.0000    4.25480
632480.0000    3.39157
632520.0000    3.50087
632560.0000    3.10616
632600.0000    3.96266
632640.0000    3.44421
632680.0000    3.77554
632720.0000    3.67576
632760.0000    3.59906
632800.0000    3.94914
632840.0000    4.57875
632880.0000    4.19527
632920.0000    3.80937
632960.0000    4.21448
633000.0000    3.91466
633040.0000    4.58687
633080.0000    3.36159
633120.0000    4.17596
633160.0000    4.15217
633200.0000    4.21888
633240.0000    3.65472
633280.0000    3.97183
633320.0000    5.07842
633360.0000    3.75909
633400.0000    4.44578
633440.0000    4.11337
633480.0000    4.53425
633520.0000    3.99692
633560.0000    3.87163
633600.0000    4.62844
633640.0000    3.39610
633680.0000    4.01804
633720.0000    3.87316
633760.0000    3.92330
633800.0000    3.80756
633840.0000    3.70393
633880.0000    3.03916
633920.0000    3.27892
633960.0000    3.51539
634000.0000    3.83645
634040.0000    3.77131
634080.0000    3.72445
634120.0000    3.92110
634160.0000    3.11705
634200.0000    3.54504
634240.0000    3.23093
634280.0000    3.51656
634320.0000    3.05283
634360.0000    3.40509
634400.0000    2.71701
634440.0000    3.76066
634480.0000    3.82406
634520.0000    3.71609
634560.0000    2.94626
634600.0000    2.95805
634640.0000    2.72274
634680.0000    3.52310
634720.0000    2.19786
634760.0000    2.42468
634800.0000    2.21401
634840.0000    2.21100
634880.0000    1.84108
634920.0000    2.23994
634960.0000    2.52335
635000.0000    3.01871
635040.0000    2.15151
635080.0000    2.22520
635120.0000    2.59068
635160.0000    2.70158
635200.0000    2.60693
635240.0000    1.98772
635280.0000    2.10663
635320.0000    1.20802
635360.0000    2.67378
635400.0000    1.82219
635440.0000    1.97587
635480.0000    1.52456
635520.0000    2.30694
635560.0000    2.70996
635600.0000    2.25639
635640.0000    2.14895
635680.0000    2.67994
635720.0000    1.60955
635760.0000    2.84124
635800.0000    2.72892
635840.0000    2.27040
635880.0000    2.05865
635920.0000    2.24175
635960.0000    2.26213
636000.0000    2.04903
636040.0000    1.96717
636080.0000    3.28277
636120.0000    2.47980
636160.0000    2.30757
636200.0000    2.77828
636240.0000    2.37950
636280.0000    2.77436
636320.0000    2.76925
636360.0000    2.25830
636400.0000    2.18676
636440.0000    2.93091
636480.0000    2.78651
636520.0000    2.90848
636560.0000    2.50283
636600.0000    2.10654
636640.0000    2.31101
636680.0000    2.06156
636720.0000    2.30904
636760.0000    1.72916
636800.0000    1.78164
636840.0000    2.36437
636880.0000    2.44042
636920.0000    2.49412
636960.0000    3.04380
637000.0000    2.41261
637040.0000    2.05364
637080.0000    2.91273
637120.0000    2.47573
637160.0000    2.02658
637200.0000    1.25778
637240.0000    1.86060
637280.0000    1.75918
637320.0000    2.81313
637360.0000    2.12599
637400.0000    2.06843
637440.0000    1.92876
637480.0000    1.26459
637520.0000    1.58912
637560.0000    2.32604
637600.0000    1.68986
637640.0000    2.43554
637680.0000    1.96114
637720.0000    1.83049
637760.0000    1.22254
637800.0000    1.15183
637840.0000    1.81822
637880.0000    1.31184
637920.0000    1.67889
637960.0000    2.03306
638000.0000    1.62289
638040.0000    1.51733
638080.0000    2.17632
638120.0000    1.10882
638160.0000    1.44685
638200.0000    1.03310
638240.0000    1.78585
638280.0000    2.00337
638320.0000    2.66854
638360.0000    1.78386
638400.0000    1.88970
638440.0000    2.81047
638480.0000    2.73243
638520.0000    2.52670
638560.0000    2.32170
638600.0000    2.97239
638640.0000    2.85020
638680.0000    3.33269
638720.0000    2.43483
638760.0000    2.61192
638800.0000    2.67141
638840.0000    2.11145
638880.0000    2.35417
638920.0000    2.09486
638960.0000    2.57516
639000.0000    2.89299
639040.0000    2.72561
639080.0000    2.12461
639120.0000    2.71486
639160.0000    2.82404
639200.0000    3.29816
639240.0000    2.56568
639280.0000    2.37037
639320.0000    2.25082
639360.0000    2.50319
639400.0000    2.62463
639440.0000    1.69977
639480.0000    2.33550
639520.0000    2.30281
639560.0000    2.65680
639600.0000    3.20682
639640.0000    2.90890
639680.0000    2.32327
639720.0000    2.49324
639760.0000    2.64997
639800.0000    3.27693
639840.0000    3.47839
639880.0000    2.78327
639920.0000    2.58582
639960.0000    3.10452
640000.0000    2.92464
640040.0000    2.61735
640080.0000    2.73123
640120.0000    3.03517
640160.0000    2.73811
640200.0000    3.02068
640240.0000    3.04420
640280.0000    3.33198
640320.0000    2.66406
640360.0000    4.27630
640400.0000    2.33719
640440.0000    3.63692
640480.0000    2.84119
640520.0000    3.51238
640560.0000    3.46599
640600.0000    3.24396
640640.0000    2.80059
640680.0000    2.64303
640720.0000    3.42858
640760.0000    3.61656
640800.0000    3.05552
640840.0000    3.28419
640880.0000    3.17814
640920.0000    3.26666
640960.0000    2.85090
641000.0000    3.17760
641040.0000    2.71544
641080.0000    2.34688
641120.0000    2.21010
641160.0000    3.09092
641200.0000    1.98670
641240.0000    1.84742
641280.0000    2.76927
641320.0000    2.90934
641360.0000    2.28287
641400.0000    2.74145
641440.0000    2.52967
641480.0000    2.55795
641520.0000    2.09933
641560.0000    1.83141
641600.0000    2.94443
641640.0000    2.64569
641680.0000    2.84447
641720.0000    2.76835
641760.0000    2.73362
641800.0000    3.35104
641840.0000    3.26769
641880.0000    2.14615
641920.0000    2.66618
641960.0000    2.35753
642000.0000    2.62917
642040.0000    3.16711
642080.0000    3.68672
642120.0000    3.41637
642160.0000    3.50678
642200.0000    2.77727
642240.0000    2.35199
642280.0000    2.35305
642320.0000    2.72857
642360.0000    2.30868
642400.0000    2.79300
642440.0000    2.40662
642480.0000    2.55109
642520.0000    2.57160
642560.0000    3.10310
642600.0000    2.54608
642640.0000    2.27703
642680.0000    2.35746
642720.0000    1.71236
642760.0000    2.20562
642800.0000    2.40569
642840.0000    2.52557
642880.0000    2.14690
642920.0000    2.91139
642960.0000    2.56553
643000.0000    2.23167
643040.0000    2.52642
643080.0000    2.76934
643120.0000    1.46208
643160.0000    2.98884
643200.0000    2.02238
643240.0000    1.78937
643280.0000    2.56893
643320.0000    2.70263
643360.0000    2.81755
643400.0000    1.59397
643440.0000    2.31558
643480.0000    2.75672
643520.0000    2.37688
643560.0000    2.46686
643600.0000    2.92843
643640.0000    2.89257
643680.0000    2.25408
643720.0000    2.38868
643760.0000    1.75972
643800.0000    2.82472
643840.0000    2.53144
643880.0000    3.02037
643920.0000    3.12145
643960.0000    2.07423
644000.0000    2.37241
644040.0000    2.26791
644080.0000    2.66682
644120.0000    2.72640
644160.0000    3.48636
644200.0000    3.58519
644240.0000    2.74654
644280.0000    3.27853
644320.0000    3.40078
644360.0000    2.64636
644400.0000    2.90436
644440.0000    2.50473
644480.0000    3.18840
644520.0000    2.95023
644560.0000    2.93011
644600.0000    3.08877
644640.0000    3.00730
644680.0000    3.20173
644720.0000    1.83782
644760.0000    2.46707
644800.0000    2.74571
644840.0000    3.10254
644880.0000    2.27991
644920.0000    2.52611
644960.0000    2.64507
645000.0000    2.53526
645040.0000    3.70051
645080.0000    3.16037
645120.0000    3.17303
645160.0000    2.94156
645200.0000    2.83502
645240.0000    3.22508
645280.0000    3.41991
645320.0000    2.41654
645360.0000    3.32444
645400.0000    3.21925
645440.0000    3.57273
645480.0000    3.20629
645520.0000    3.66453
645560.0000    3.53397
645600.0000    3.30892
645640.0000    3.46158
645680.0000    3.31989
645720.0000    3.36261
645760.0000    2.84701
645800.0000    3.03330
645840.0000    3.65263
645880.0000    2.98203
645920.0000    2.90709
645960.0000    3.40686
646000.0000    2.72271
646040.0000    1.23878
646080.0000    2.87842
646120.0000    2.58077
646160.0000    2.32056
646200.0000    3.07135
646240.0000    3.49591
646280.0000    3.60197
646320.0000    3.49306
646360.0000    3.58397
646400.0000    3.38337
646440.0000    3.55217
646480.0000    3.37683
646520.0000    3.26590
646560.0000    3.07451
646600.0000    2.95104
646640.0000    2.85408
646680.0000    2.86566
646720.0000    2.37247
646760.0000    2.91262
646800.0000    2.71109
646840.0000    1.97974
646880.0000    2.65678
646920.0000    2.43519
646960.0000    2.45902
647000.0000    2.42823
647040.0000    2.16391
647080.0000    2.45218
647120.0000    2.43683
647160.0000    3.09010
647200.0000    2.90426
647240.0000    3.88916
647280.0000    3.16855
647320.0000    3.40106
647360.0000    3.73395
647400.0000    3.69895
647440.0000    3.00318
647480.0000    3.00029
647520.0000    3.78585
647560.0000    3.60955
647600.0000    3.73190
647640.0000    3.85177
647680.0000    2.79555
647720.0000    3.81202
647760.0000    3.91207
647800.0000    4.13669
647840.0000    4.02716
647880.0000    3.59509
647920.0000    3.60989
647960.0000    3.81740
648000.0000    3.38643
648040.0000    3.16677
648080.0000    3.92229
648120.0000    3.88105
648160.0000    3.51436
648200.0000    3.01451
648240.0000    3.44656
648280.0000    3.45415
648320.0000    3.04756
648360.0000    3.85579
648400.0000    3.75052
648440.0000    2.57561
648480.0000    2.57705
648520.0000    2.90650
648560.0000    3.32814
648600.0000    2.94741
648640.0000    2.97288
648680.0000    3.04951
648720.0000    3.76072
648760.0000    3.64025
648800.0000    3.23179
648840.0000    2.68228
648880.0000    3.09489
648920.0000    3.34231
648960.0000    3.20463
649000.0000    3.41928
649040.0000    3.66827
649080.0000    3.95337
649120.0000    3.62750
649160.0000    3.45923
649200.0000    3.30673
649240.0000    3.16944
649280.0000    3.10622
649320.0000    2.69352
649360.0000    2.86666
649400.0000    2.64303
649440.0000    3.04875
649480.0000    3.18200
649520.0000    3.78010
649560.0000    3.90009
649600.0000    2.71618
649640.0000    3.39086
649680.0000    3.20983
649720.0000    3.80370
649760.0000    3.26292
649800.0000    3.66173
649840.0000    3.27797
649880.0000    3.30178
649920.0000    2.85756
649960.0000    3.09505
650000.0000    3.10866
650040.0000    2.67742
650080.0000    3.02406
650120.0000    3.12661
650160.0000    3.21825
650200.0000    3.81127
650240.0000    3.49973
650280.0000    3.93658
650320.0000    3.36230
650360.0000    3.20505
650400.0000    3.78137
650440.0000    3.63471
650480.0000    3.73906
650520.0000    3.01131
650560.0000    4.32964
650600.0000    2.92649
650640.0000    3.14965
650680.0000    2.85062
650720.0000    3.43280
650760.0000    3.68631
650800.0000    4.32279
650840.0000    4.40580
650880.0000    4.05243
650920.0000    4.48572
650960.0000    4.14322
651000.0000    3.90961
651040.0000    2.86658
651080.0000    2.64355
651120.0000    3.10366
651160.0000    3.01358
651200.0000    3.34137
651240.0000    3.18942
651280.0000    3.14258
651320.0000    3.31106
651360.0000    3.14766
651400.0000    3.60860
651440.0000    3.46141
651480.0000    3.02928
651520.0000    3.38353
651560.0000    3.23980
651600.0000    4.08274
651640.0000    4.11145
651680.0000    4.19457
651720.0000    3.69176
651760.0000    2.83754
651800.0000    3.46879
651840.0000    3.00549
651880.0000    2.93427
651920.0000    2.65162
651960.0000    2.75241
652000.0000    2.82103
652040.0000    2.46694
652080.0000    2.65858
652120.0000    2.78399
652160.0000    2.62177
652200.0000    2.97256
652240.0000    2.99336
652280.0000    2.34918
652320.0000    2.70047
652360.0000    3.52180
652400.0000    2.66878
652440.0000    2.63999
652480.0000    2.11430
652520.0000    3.22073
652560.0000    3.09641
652600.0000    3.47043
652640.0000    3.00489
652680.0000    2.78802
652720.0000    2.69803
652760.0000    2.61286
652800.0000    3.55675
652840.0000    3.24247
652880.0000    3.76484
652920.0000    2.84808
652960.0000    2.98648
653000.0000    3.16351
653040.0000    3.05166
653080.0000    3.80977
653120.0000    2.78413
653160.0000    3.05431
653200.0000    2.86467
653240.0000    3.17696
653280.0000    3.09620
653320.0000    2.78318
653360.0000    2.49067
653400.0000    2.97005
653440.0000    2.30810
653480.0000    2.80921
653520.0000    3.32340
653560.0000    3.42718
653600.0000    2.97497
653640.0000    3.16757
653680.0000    2.71742
653720.0000    2.89684
653760.0000    2.61939
653800.0000    2.78678
653840.0000    2.53171
653880.0000    3.16775
653920.0000    3.44800
653960.0000    2.90943
654000.0000    3.17020
654040.0000    3.68905
654080.0000    2.97232
654120.0000    2.48649
654160.0000    2.87428
654200.0000    2.96022
654240.0000    2.77530
654280.0000    2.54241
654320.0000    2.61659
654360.0000    2.68914
654400.0000    2.93206
654440.0000    2.68590
654480.0000    2.64361
654520.0000    3.19307
654560.0000    3.26942
654600.0000    3.74428
654640.0000    3.98146
654680.0000    3.39932
654720.0000    2.97401
654760.0000    3.23722
654800.0000    3.79580
654840.0000    3.33613
654880.0000    2.88097
654920.0000    3.43485
654960.0000    3.42391
655000.0000    3.19437
655040.0000    3.29566
655080.0000    2.73963
655120.0000    2.28298
655160.0000    3.01444
655200.0000    3.44382
655240.0000    3.89787
655280.0000    2.80766
655320.0000    3.37816
655360.0000    2.74757
655400.0000    3.22465
655440.0000    2.85345
655480.0000    3.66708
655520.0000    3.25558
655560.0000    3.27087
655600.0000    2.79230
655640.0000    3.68289
655680.0000    3.42520
655720.0000    2.48942
655760.0000    2.21159
655800.0000    2.59714
655840.0000    3.09212
655880.0000    2.41454
655920.0000    2.76175
655960.0000    3.02595
656000.0000    2.67737
656040.0000    2.61570
656080.0000    2.98481
656120.0000    3.06002
656160.0000    2.91907
656200.0000    2.94291
656240.0000    2.73472
656280.0000    2.13106
656320.0000    2.39891
656360.0000    2.90475
656400.0000    3.19038
656440.0000    3.22353
656480.0000    2.90907
656520.0000    2.96742
656560.0000    2.72691
656600.0000    2.81411
656640.0000    2.86130
656680.0000    3.28921
656720.0000    3.10726
656760.0000    2.83134
656800.0000    2.99332
656840.0000    3.15848
656880.0000    3.54134
656920.0000    3.26450
656960.0000    3.16364
657000.0000    3.56968
657040.0000    2.85863
657080.0000    3.40731
657120.0000    2.69694
657160.0000    2.55444
657200.0000    2.60745
657240.0000    2.89838
657280.0000    3.03959
657320.0000    2.74453
657360.0000    2.70984
657400.0000    2.80396
657440.0000    2.85954
657480.0000    2.96616
657520.0000    3.00243
657560.0000    2.84337
657600.0000    2.34199
657640.0000    2.69018
657680.0000    2.13888
657720.0000    2.58474
657760.0000    1.95922
657800.0000    3.03610
657840.0000    2.98437
657880.0000    2.50453
657920.0000    3.16786
657960.0000    2.78721
658000.0000    3.48273
658040.0000    3.85523
658080.0000    3.74677
658120.0000    3.24219
658160.0000    3.57340
658200.0000    2.61144
658240.0000    3.40209
658280.0000    2.79575
658320.0000    3.89119
658360.0000    3.12500
658400.0000    3.33238
658440.0000    2.87604
658480.0000    2.95949
658520.0000    3.13324
658560.0000    3.16810
658600.0000    2.62071
658640.0000    2.78880
658680.0000    2.73197
658720.0000    2.82683
658760.0000    3.21899
658800.0000    3.26230
658840.0000    2.08889
658880.0000    2.77305
658920.0000    2.67024
658960.0000    1.93874
659000.0000    2.18970
659040.0000    2.88831
659080.0000    2.41532
659120.0000    2.47205
659160.0000    3.47290
659200.0000    2.48928
659240.0000    2.77489
659280.0000    2.68978
659320.0000    2.63729
659360.0000    2.96251
659400.0000    3.44681
659440.0000    2.72898
659480.0000    2.51720
659520.0000    3.62756
659560.0000    3.39185
659600.0000    2.44742
659640.0000    2.29507
659680.0000    3.20645
659720.0000    3.36491
659760.0000    3.11423
659800.0000    3.17690
659840.0000    3.34082
659880.0000    3.11787
659920.0000    3.04607
659960.0000    3.63188
660000.0000    3.40224
660040.0000    3.90313
660080.0000    3.75721
660120.0000    3.28191
660160.0000    3.11172
660200.0000    3.22855
660240.0000    2.36805
660280.0000    2.70931
660320.0000    2.73670
660360.0000    1.45746
660400.0000    2.15957
660440.0000    2.18244
660480.0000    3.22801
660520.0000    3.31868
660560.0000    2.74831
660600.0000    2.46344
660640.0000    2.26927
660680.0000    2.73126
660720.0000    2.92658
660760.0000    2.91775
660800.0000    3.15442
660840.0000    2.81101
660880.0000    3.28572
660920.0000    2.98778
660960.0000    3.09232
661000.0000    3.30088
661040.0000    3.12744
661080.0000    3.39206
661120.0000    3.74900
661160.0000    3.55893
661200.0000    2.97993
661240.0000    3.32757
661280.0000    3.21396
661320.0000    3.55310
661360.0000    3.00051
661400.0000    2.43851
661440.0000    2.89115
661480.0000    3.50434
661520.0000    3.06719
661560.0000    3.21335
661600.0000    2.53835
661640.0000    3.20298
661680.0000    2.51010
661720.0000    3.10828
661760.0000    2.46519
661800.0000    2.65344
661840.0000    2.22025
661880.0000    2.54934
661920.0000    3.42965
661960.0000    3.30291
662000.0000    2.40503
662040.0000    2.60733
662080.0000    2.59318
662120.0000    2.99488
662160.0000    2.93965
662200.0000    3.67017
662240.0000    3.30807
662280.0000    3.25848
662320.0000    3.40246
662360.0000    3.45963
662400.0000    3.27578
662440.0000    3.09444
662480.0000    3.62892
662520.0000    3.61816
662560.0000    2.69331
662600.0000    3.09289
662640.0000    2.76814
662680.0000    3.27210
662720.0000    3.41336
662760.0000    2.82070
662800.0000    3.08883
662840.0000    2.92542
662880.0000    2.94380
662920.0000    2.88636
662960.0000    2.75602
663000.0000    2.70833
663040.0000    2.54547
663080.0000    2.47451
663120.0000    2.29418
663160.0000    3.18743
663200.0000    3.04032
663240.0000    3.10992
663280.0000    3.26002
663320.0000    3.36232
663360.0000    2.84783
663400.0000    3.06696
663440.0000    2.98782
663480.0000    3.60121
663520.0000    3.69713
663560.0000    3.48053
663600.0000    3.35103
663640.0000    3.75489
663680.0000    3.20834
663720.0000    3.21941
663760.0000    3.71209
663800.0000    3.87396
663840.0000    3.89486
663880.0000    3.49394
663920.0000    3.72370
663960.0000    2.81216
664000.0000    3.84759
664040.0000    3.26471
664080.0000    4.08941
664120.0000    3.71416
664160.0000    3.59751
664200.0000    3.39385
664240.0000    2.75446
664280.0000    3.71186
664320.0000    3.44065
664360.0000    3.28382
664400.0000    2.95116
664440.0000    3.10543
664480.0000    2.86663
664520.0000    2.71722
664560.0000    3.81793
664600.0000    3.24829
664640.0000    3.78684
664680.0000    3.19180
664720.0000    3.34308
664760.0000    4.17341
664800.0000    3.88990
664840.0000    4.02534
664880.0000    3.25927
664920.0000    3.58843
664960.0000    3.32611
665000.0000    3.55707
665040.0000    3.66168
665080.0000    3.28928
665120.0000    3.75112
665160.0000    3.64797
665200.0000    3.61589
665240.0000    4.25899
665280.0000    4.51871
665320.0000    4.44815
665360.0000    4.11368
665400.0000    3.86286
665440.0000    3.23972
665480.0000    3.10028
665520.0000    2.93488
665560.0000    3.29699
665600.0000    3.71468
665640.0000    3.33009
665680.0000    2.79657
665720.0000    2.70831
665760.0000    2.99558
665800.0000    3.78200
665840.0000    3.64329
665880.0000    3.34370
665920.0000    3.28118
665960.0000    3.64863
666000.0000    3.19878
666040.0000    2.84989
666080.0000    2.98919
666120.0000    3.22538
666160.0000    3.33334
666200.0000    3.25406
666240.0000    3.16281
666280.0000    3.49277
666320.0000    3.18406
666360.0000    3.54320
666400.0000    3.50010
666440.0000    4.31988
666480.0000    4.13124
666520.0000    4.20792
666560.0000    3.28946
666600.0000    2.91960
666640.0000    3.29523
666680.0000    3.11897
666720.0000    3.23684
666760.0000    3.40220
666800.0000    4.05522
666840.0000    3.93020
666880.0000    3.70955
666920.0000    3.45918
666960.0000    3.71036
667000.0000    3.43845
667040.0000    3.65642
667080.0000    3.04800
667120.0000    3.46626
667160.0000    3.76005
667200.0000    3.42968
667240.0000    3.32090
667280.0000    2.85860
667320.0000    2.44809
667360.0000    3.43824
667400.0000    3.26997
667440.0000    3.57923
667480.0000    2.94189
667520.0000    3.28439
667560.0000    2.78035
667600.0000    3.23614
667640.0000    2.95100
667680.0000    3.11712
667720.0000    3.30717
667760.0000    3.36916
667800.0000    3.29657
667840.0000    3.48744
667880.0000    3.50462
667920.0000    3.49484
667960.0000    3.56637
668000.0000    3.60646
668040.0000    3.91949
668080.0000    3.45888
668120.0000    3.48376
668160.0000    3.84983
668200.0000    3.64437
668240.0000    3.40719
668280.0000    3.18295
668320.0000    3.75535
668360.0000    3.86718
668400.0000    3.57947
668440.0000    3.02228
668480.0000    3.81930
668520.0000    3.42871
668560.0000    2.82447
668600.0000    3.99692
668640.0000    3.82416
668680.0000    3.46551
668720.0000    3.50282
668760.0000    3.33365
668800.0000    3.96050
668840.0000    3.21704
668880.0000    3.47332
668920.0000    3.67744
668960.0000    3.37677
669000.0000    3.70648
669040.0000    3.64162
669080.0000    3.64026
669120.0000    3.67940
669160.0000    3.63823
669200.0000    3.69927
669240.0000    3.40430
669280.0000    2.86871
669320.0000    3.35925
669360.0000    2.50868
669400.0000    3.91603
669440.0000    3.22222
669480.0000    3.75511
669520.0000    4.02290
669560.0000    3.33070
669600.0000    3.42445
669640.0000    3.68579
669680.0000    3.45887
669720.0000    3.63257
669760.0000    2.96401
669800.0000    3.47281
669840.0000    3.14290
669880.0000    2.47169
669920.0000    2.51242
669960.0000    3.26182
670000.0000    3.12520
670040.0000    3.49688
670080.0000    3.27785
670120.0000    3.33980
670160.0000    3.14650
670200.0000    3.96050
670240.0000    3.20442
670280.0000    3.09276
670320.0000    3.75463
670360.0000    3.33215
670400.0000    3.32359
670440.0000    3.11620
670480.0000    3.08718
670520.0000    3.55787
670560.0000    3.05407
670600.0000    3.30602
670640.0000    3.70521
670680.0000    3.20501
670720.0000    3.12684
670760.0000    3.86509
670800.0000    3.25394
670840.0000    2.92611
670880.0000    2.94063
670920.0000    3.02184
670960.0000    3.21413
671000.0000    3.26009
671040.0000    2.96127
671080.0000    3.57758
671120.0000    3.05373
671160.0000    3.05733
671200.0000    3.03759
671240.0000    3.28093
671280.0000    2.71507
671320.0000    3.09548
671360.0000    3.38114
671400.0000    3.62617
671440.0000    3.39537
671480.0000    3.07519
671520.0000    3.39694
671560.0000    3.25674
671600.0000    3.35129
671640.0000    3.31889
671680.0000    3.20875
671720.0000    3.61882
671760.0000    3.25329
671800.0000    3.11989
671840.0000    3.68249
671880.0000    3.38703
671920.0000    2.78767
671960.0000    2.89303
672000.0000    3.09143
672040.0000    3.20343
672080.0000    3.38589
672120.0000    2.44226
672160.0000    3.33885
672200.0000    3.26650
672240.0000    3.30586
672280.0000    3.33335
672320.0000    3.03208
672360.0000    2.97329
672400.0000    2.15322
672440.0000    2.24180
672480.0000    1.98889
672520.0000    3.33509
672560.0000    2.67535
672600.0000    2.80828
672640.0000    2.37851
672680.0000    3.54271
672720.0000    2.64504
672760.0000    3.05145
672800.0000    3.00080
672840.0000    3.42819
672880.0000    3.04053
672920.0000    3.17451
672960.0000    3.01833
673000.0000    3.19872
673040.0000    2.81006
673080.0000    3.25586
673120.0000    2.99645
673160.0000    2.95345
673200.0000    3.25023
673240.0000    3.01280
673280.0000    2.71541
673320.0000    2.71463
673360.0000    2.07344
673400.0000    2.79815
673440.0000    2.70202
673480.0000    3.07092
673520.0000    2.66080
673560.0000    3.27997
673600.0000    2.70647
673640.0000    2.97329
673680.0000    3.50548
673720.0000    3.44212
673760.0000    3.08707
673800.0000    3.23427
673840.0000    3.45232
673880.0000    3.40401
673920.0000    3.91363
673960.0000    3.19295
674000.0000    3.43038
674040.0000    2.88529
674080.0000    3.40476
674120.0000    3.71522
674160.0000    3.68663
674200.0000    3.03656
674240.0000    3.49816
674280.0000    2.89706
674320.0000    3.20029
674360.0000    3.20824
674400.0000    2.56074
674440.0000    3.18713
674480.0000    3.11946
674520.0000    2.98298
674560.0000    3.24154
674600.0000    3.41230
674640.0000    3.50209
674680.0000    3.34729
674720.0000    3.14309
674760.0000    3.28606
674800.0000    3.09019
674840.0000    2.29928
674880.0000    3.42039
674920.0000    2.80843
674960.0000    2.50187
675000.0000    2.84775
675040.0000    3.01799
675080.0000    2.64809
675120.0000    2.64711
675160.0000    2.66563
675200.0000    2.62175
675240.0000    3.00210
675280.0000    2.90620
675320.0000    2.91025
675360.0000    2.38711
675400.0000    2.30512
675440.0000    3.44926
675480.0000    3.41406
675520.0000    2.90211
675560.0000    2.25595
675600.0000    2.66392
675640.0000    2.21744
675680.0000    2.62987
675720.0000    2.23816
675760.0000    2.52009
675800.0000    2.52881
675840.0000    1.91325
675880.0000    2.01102
675920.0000    2.49275
675960.0000    2.80766
676000.0000    3.08510
676040.0000    2.14672
676080.0000    2.66933
676120.0000    2.39609
676160.0000    2.57061
676200.0000    2.35217
676240.0000    2.86378
676280.0000    2.63961
676320.0000    2.21698
676360.0000    2.10546
676400.0000    2.34960
676440.0000    1.91517
676480.0000    2.26373
676520.0000    3.28222
676560.0000    3.10518
676600.0000    3.79615
676640.0000    3.18833
676680.0000    3.89922
676720.0000    3.16022
676760.0000    2.89511
676800.0000    3.41037
676840.0000    3.26787
676880.0000    2.62407
676920.0000    2.30513
676960.0000    2.34410
677000.0000    2.79496
677040.0000    2.55697
677080.0000    2.36810
677120.0000    3.48877
677160.0000    2.64222
677200.0000    3.12570
677240.0000    2.60080
677280.0000    2.93872
677320.0000    3.24158
677360.0000    3.42828
677400.0000    3.64470
677440.0000    2.79112
677480.0000    3.30808
677520.0000    2.74213
677560.0000    3.08618
677600.0000    3.14003
677640.0000    2.83826
677680.0000    2.93144
677720.0000    2.66820
677760.0000    3.43476
677800.0000    2.96816
677840.0000    3.28604
677880.0000    3.24971
677920.0000    2.91395
677960.0000    3.37125
678000.0000    3.05096
678040.0000    2.55415
678080.0000    3.19588
678120.0000    3.17699
678160.0000    3.40405
678200.0000    3.11784
678240.0000    4.09179
678280.0000    4.02419
678320.0000    3.42582
678360.0000    2.60665
678400.0000    2.99588
678440.0000    2.62858
678480.0000    3.27439
678520.0000    2.60213
678560.0000    3.05682
678600.0000    2.76601
678640.0000    2.67039
678680.0000    2.52548
678720.0000    3.24934
678760.0000    3.60016
678800.0000    3.90747
678840.0000    3.52973
678880.0000    3.36539
678920.0000    3.68352
678960.0000    3.11079
679000.0000    2.92355
679040.0000    3.14236
679080.0000    3.74235
679120.0000    3.31300
679160.0000    3.82024
679200.0000    3.09037
679240.0000    2.99177
679280.0000    3.18573
679320.0000    3.34000
679360.0000    3.17105
679400.0000    3.75584
679440.0000    3.92423
679480.0000    4.22866
679520.0000    3.45100
679560.0000    3.31938
679600.0000    4.15055
679640.0000    3.48113
679680.0000    3.66170
679720.0000    3.35983
679760.0000    3.65535
679800.0000    3.90124
679840.0000    3.93989
679880.0000    3.48003
679920.0000    3.65880
679960.0000    3.95289
680000.0000    3.64554
680040.0000    3.57730
680080.0000    3.55457
680120.0000    4.54800
680160.0000    3.37240
680200.0000    2.27223
680240.0000    3.52822
680280.0000    3.29957
680320.0000    3.33742
680360.0000    3.03593
680400.0000    3.41305
680440.0000    3.07458
680480.0000    2.60701
680520.0000    2.80639
680560.0000    3.18653
680600.0000    3.11097
680640.0000    4.02864
680680.0000    4.01178
680720.0000    4.21812
680760.0000    3.68592
680800.0000    3.24001
680840.0000    3.57329
680880.0000    3.76735
680920.0000    3.27251
680960.0000    3.11850
681000.0000    3.66103
681040.0000    3.48104
681080.0000    4.01831
681120.0000    3.44697
681160.0000    3.25821
681200.0000    3.49763
681240.0000    3.68327
681280.0000    3.58647
681320.0000    3.77241
681360.0000    3.15251
681400.0000    3.03257
681440.0000    3.57413
681480.0000    3.42224
681520.0000    3.35150
681560.0000    3.80055
681600.0000    3.88319
681640.0000    3.96001
681680.0000    4.46674
681720.0000    3.77624
681760.0000    3.79162
681800.0000    4.07081
681840.0000    3.54505
681880.0000    3.52559
681920.0000    3.25406
681960.0000    3.55737
682000.0000    3.31104
682040.0000    3.29057
682080.0000    3.67835
682120.0000    3.63230
682160.0000    3.64509
682200.0000    3.81939
682240.0000    3.93442
682280.0000    3.39850
682320.0000    4.01233
682360.0000    3.07467
682400.0000    3.41721
682440.0000    3.61688
682480.0000    3.99486
682520.0000    3.49355
682560.0000    3.97379
682600.0000    3.86648
682640.0000    4.19111
682680.0000    4.16047
682720.0000    3.81729
682760.0000    3.97724
682800.0000    3.37890
682840.0000    3.37859
682880.0000    3.83383
682920.0000    3.23996
682960.0000    3.66821
683000.0000    3.55020
683040.0000    3.53413
683080.0000    3.64760
683120.0000    3.61137
683160.0000    3.33729
683200.0000    4.03187
683240.0000    3.29539
683280.0000    3.72779
683320.0000    3.91914
683360.0000    3.13618
683400.0000    2.52873
683440.0000    3.36382
683480.0000    2.78000
683520.0000    2.30976
683560.0000    2.68807
683600.0000    2.99699
683640.0000    3.49502
683680.0000    3.54047
683720.0000    3.85969
683760.0000    3.33560
683800.0000    3.58935
683840.0000    2.95397
683880.0000    3.00487
683920.0000    2.63804
683960.0000    3.12861
684000.0000    3.57694
684040.0000    3.62007
684080.0000    2.57126
684120.0000    2.43384
684160.0000    2.24596
684200.0000    2.23040
684240.0000    2.88661
684280.0000    2.43021
684320.0000    2.92300
684360.0000    2.36704
684400.0000    2.27689
684440.0000    2.45861
684480.0000    2.39615
684520.0000    2.64026
684560.0000    2.68733
684600.0000    3.46679
684640.0000    3.22731
684680.0000    3.16986
684720.0000    2.81480
684760.0000    3.27679
684800.0000    3.12844
684840.0000    3.69217
684880.0000    3.49360
684920.0000    3.41975
684960.0000    2.91445
685000.0000    3.37965
685040.0000    2.50178
685080.0000    2.82478
685120.0000    2.64178
685160.0000    2.61793
685200.0000    3.55981
685240.0000    3.82077
685280.0000    3.08502
685320.0000    3.75647
685360.0000    3.35567
685400.0000    2.94732
685440.0000    3.71621
685480.0000    3.11323
685520.0000    3.33225
685560.0000    3.30259
685600.0000    3.35848
685640.0000    3.11627
685680.0000    3.16596
685720.0000    3.01745
685760.0000    3.47523
685800.0000    2.85306
685840.0000    3.42132
685880.0000    3.76716
685920.0000    3.48625
685960.0000    3.80838
686000.0000    3.52001
686040.0000    3.61488
686080.0000    2.66100
686120.0000    3.57568
686160.0000    3.52049
686200.0000    3.37428
686240.0000    3.76440
686280.0000    3.39177
686320.0000    3.20027
686360.0000    3.47688
686400.0000    2.47671
686440.0000    2.44902
686480.0000    2.84296
686520.0000    2.93649
686560.0000    3.41961
686600.0000    3.26748
686640.0000    3.07512
686680.0000    3.70422
686720.0000    3.00456
686760.0000    3.63705
686800.0000    3.02738
686840.0000    2.75064
686880.0000    3.06728
686920.0000    2.87283
686960.0000    2.79415
687000.0000    2.62435
687040.0000    3.21696
687080.0000    3.50551
687120.0000    2.88289
687160.0000    2.72096
687200.0000    3.11453
687240.0000    3.15813
687280.0000    2.02711
687320.0000    2.24400
687360.0000    2.44467
687400.0000    2.14000
687440.0000    2.54671
687480.0000    2.97771
687520.0000    2.66983
687560.0000    3.79489
687600.0000    3.23111
687640.0000    3.09984
687680.0000    3.74593
687720.0000    4.36582
687760.0000    3.63282
687800.0000    4.10764
687840.0000    3.00539
687880.0000    4.02018
687920.0000    3.52835
687960.0000    3.76527
688000.0000    4.35930
688040.0000    3.34130
688080.0000    3.05736
688120.0000    3.60980
688160.0000    3.21522
688200.0000    3.57252
688240.0000    4.34479
688280.0000    3.46311
688320.0000    3.43459
688360.0000    4.01849
688400.0000    4.17535
688440.0000    4.31324
688480.0000    4.12872
688520.0000    4.42252
688560.0000    4.85571
688600.0000    3.91134
688640.0000    4.60858
688680.0000    2.91795
688720.0000    3.16985
688760.0000    3.90116
688800.0000    3.83357
688840.0000    3.50295
688880.0000    2.66760
688920.0000    3.65663
688960.0000    4.03116
689000.0000    3.88227
689040.0000    3.79170
689080.0000    3.86958
689120.0000    4.10191
689160.0000    4.21034
689200.0000    3.68298
689240.0000    3.38177
689280.0000    3.62897
689320.0000    3.82758
689360.0000    3.19811
689400.0000    4.35100
689440.0000    3.85814
689480.0000    3.47939
689520.0000    4.02215
689560.0000    2.92801
689600.0000    3.91060
689640.0000    3.19365
689680.0000    2.98581
689720.0000    3.30367
689760.0000    3.24541
689800.0000    3.44806
689840.0000    3.45710
689880.0000    3.57710
689920.0000    3.59331
689960.0000    3.67178
690000.0000    3.88830
690040.0000    3.44122
690080.0000    3.91663
690120.0000    3.46654
690160.0000    3.84580
690200.0000    3.32879
690240.0000    3.57967
690280.0000    3.84442
690320.0000    3.72884
690360.0000    4.04703
690400.0000    3.66394
690440.0000    3.49558
690480.0000    4.16803
690520.0000    3.58187
690560.0000    2.87591
690600.0000    3.67454
690640.0000    3.95281
690680.0000    3.89700
690720.0000    3.20258
690760.0000    3.93898
690800.0000    4.24943
690840.0000    4.11467
690880.0000    3.70005
690920.0000    3.87091
690960.0000    3.90386
691000.0000    4.23266
691040.0000    4.13830
691080.0000    3.77215
691120.0000    3.92838
691160.0000    3.66087
691200.0000    3.34644
691240.0000    3.06307
691280.0000    3.37486
691320.0000    3.02862
691360.0000    3.11964
691400.0000    3.29956
691440.0000    3.33606
691480.0000    3.53325
691520.0000    3.46608
691560.0000    3.59117
691600.0000    3.76227
691640.0000    4.08500
691680.0000    3.75410
691720.0000    3.76192
691760.0000    4.16906
691800.0000    4.29376
691840.0000    4.08539
691880.0000    3.71580
691920.0000    3.77595
691960.0000    4.02982
692000.0000    3.23907
692040.0000    3.80175
692080.0000    3.85543
692120.0000    4.10120
692160.0000    4.11660
692200.0000    3.49824
692240.0000    3.40009
692280.0000    3.56605
692320.0000    3.37304
692360.0000    3.37476
692400.0000    3.30916
692440.0000    2.79629
692480.0000    3.60129
692520.0000    4.48961
692560.0000    3.28542
692600.0000    3.19421
692640.0000    3.09932
692680.0000    2.83538
692720.0000    3.14577
692760.0000    3.54845
692800.0000    3.72642
692840.0000    3.58074
692880.0000    3.65742
692920.0000    4.34015
692960.0000    3.84198
693000.0000    3.55260
693040.0000    3.17712
693080.0000    4.18624
693120.0000    4.21297
693160.0000    4.14114
693200.0000    4.33658
693240.0000    4.11783
693280.0000    3.49122
693320.0000    3.72262
693360.0000    3.94120
693400.0000    3.63356
693440.0000    3.50942
693480.0000    3.02880
693520.0000    2.89816
693560.0000    3.16266
693600.0000    2.49600
693640.0000    3.85498
693680.0000    2.66029
693720.0000    3.21116
693760.0000    2.83819
693800.0000    3.64221
693840.0000    3.66507
693880.0000    3.31584
693920.0000    3.66962
693960.0000    3.55783
694000.0000    3.47859
694040.0000    3.80275
694080.0000    3.38732
694120.0000    3.67254
694160.0000    3.70904
694200.0000    3.59275
694240.0000    3.12970
694280.0000    3.59457
694320.0000    3.47952
694360.0000    3.15544
694400.0000    3.57547
694440.0000    2.74429
694480.0000    3.64754
694520.0000    3.89501
694560.0000    3.73091
694600.0000    3.36102
694640.0000    3.12086
694680.0000    3.27687
694720.0000    3.43886
694760.0000    3.49432
694800.0000    3.16130
694840.0000    2.71837
694880.0000    3.09205
694920.0000    3.15162
694960.0000    3.73736
695000.0000    2.99162
695040.0000    4.06639
695080.0000    2.99445
695120.0000    3.02335
695160.0000    3.44690
695200.0000    3.21335
695240.0000    2.37017
695280.0000    3.10166
695320.0000    2.33672
695360.0000    3.26360
695400.0000    2.98576
695440.0000    3.05252
695480.0000    3.40391
695520.0000    3.05108
695560.0000    3.67332
695600.0000    3.71060
695640.0000    3.77011
695680.0000    3.96295
695720.0000    3.93936
695760.0000    3.44938
695800.0000    3.57924
695840.0000    3.96511
695880.0000    3.45365
695920.0000    3.17436
695960.0000    3.80957
696000.0000    3.65786
696040.0000    4.34407
696080.0000    3.66282
696120.0000    3.59503
696160.0000    4.93616
696200.0000    3.57630
696240.0000    4.15397
696280.0000    4.02520
696320.0000    4.24721
696360.0000    3.66130
696400.0000    3.58440
696440.0000    2.98017
696480.0000    4.11191
696520.0000    3.35544
696560.0000    3.41022
696600.0000    3.64318
696640.0000    3.06811
696680.0000    3.73575
696720.0000    3.06565
696760.0000    3.07980
696800.0000    3.07908
696840.0000    3.53373
696880.0000    4.17207
696920.0000    4.54178
696960.0000    3.16734
697000.0000    3.52076
697040.0000    3.61395
697080.0000    3.61438
697120.0000    3.56519
697160.0000    3.13658
697200.0000    3.67435
697240.0000    3.04965
697280.0000    3.64621
697320.0000    4.04228
697360.0000    3.11282
697400.0000    4.00348
697440.0000    4.16169
697480.0000    3.77806
697520.0000    3.75573
697560.0000    3.87223
697600.0000    3.62797
697640.0000    3.38146
697680.0000    3.46905
697720.0000    4.23400
697760.0000    4.11977
697800.0000    3.85210
697840.0000    3.72689
697880.0000    4.14876
697920.0000    3.64157
697960.0000    3.73805
698000.0000    3.54939
698040.0000    4.25564
698080.0000    3.92470
698120.0000    3.47239
698160.0000    3.15804
698200.0000    3.88458
698240.0000    3.69964
698280.0000    3.85453
698320.0000    3.42560
698360.0000    3.85618
698400.0000    3.47093
698440.0000    3.65204
698480.0000    3.53412
698520.0000    4.11741
698560.0000    4.07406
698600.0000    3.70752
698640.0000    3.96452
698680.0000    3.63158
698720.0000    3.26860
698760.0000    3.26059
698800.0000    3.58845
698840.0000    4.35923
698880.0000    3.95565
698920.0000    3.08440
698960.0000    3.32804
699000.0000    3.16390
[truncated: 173,079 more chars]
