# Supplementary material for: Comment on 'Valid molecular dynamics simulations of human hemoglobin require a surprisingly large box size'
Source: eLife. 2019 Jun 20;8:e44718. doi: 10.7554/eLife.44718 (PMC6586461; doi:10.7554/eLife.44718)
Supplement: Figure 1—source data 1. — The zip archive contains a README file describing which source files correspond to the different panels. [file elife-44718-fig1-data1.zip › figure1/panel_C/150A/4/proj.xvg]

@ autoscale onread none
@ with g0
@ g0 on
@ title "projection on eigenvectors (nm)"
@ xaxis  label "Time (ps)"
@ world xmin 0
@ world xmax 1e+06
@ world ymin -8.25658
@ world ymax 5.06978
@ view xmin 0.15
@ view xmax 0.85
@ view ymin 0.15
@ view ymax 0.85
@ yaxis  label "vec 1"
@ xaxis tick major 250000
@ xaxis tick minor 125000
@ xaxis ticklabel start type spec
@ xaxis ticklabel start -0
@ yaxis tick major 5
@ yaxis tick minor 2.5
@ yaxis ticklabel start type spec
@ yaxis ticklabel start -5
@ zeroxaxis bar on
@ zeroxaxis bar linestyle 3
    0.0000   -5.09781
   40.0000   -5.63011
   80.0000   -5.45759
  120.0000   -5.19643
  160.0000   -5.66541
  200.0000   -5.05814
  240.0000   -6.18201
  280.0000   -4.51810
  320.0000   -5.91650
  360.0000   -5.17845
  400.0000   -5.92401
  440.0000   -5.45455
  480.0000   -5.53482
  520.0000   -5.96755
  560.0000   -5.45304
  600.0000   -5.93201
  640.0000   -4.89220
  680.0000   -5.21345
  720.0000   -6.00282
  760.0000   -5.36538
  800.0000   -5.34311
  840.0000   -5.92936
  880.0000   -5.78433
  920.0000   -5.63410
  960.0000   -5.75151
 1000.0000   -5.58888
 1040.0000   -5.45426
 1080.0000   -5.22477
 1120.0000   -4.82827
 1160.0000   -5.89571
 1200.0000   -5.19970
 1240.0000   -5.42374
 1280.0000   -4.67201
 1320.0000   -4.57206
 1360.0000   -5.24178
 1400.0000   -5.06436
 1440.0000   -4.08766
 1480.0000   -4.46745
 1520.0000   -4.35746
 1560.0000   -3.88406
 1600.0000   -3.57536
 1640.0000   -3.79829
 1680.0000   -4.38322
 1720.0000   -3.86130
 1760.0000   -4.79708
 1800.0000   -5.00181
 1840.0000   -5.44495
 1880.0000   -4.82063
 1920.0000   -4.37977
 1960.0000   -4.15556
 2000.0000   -4.25142
 2040.0000   -4.52109
 2080.0000   -3.73525
 2120.0000   -4.58986
 2160.0000   -4.78702
 2200.0000   -4.18726
 2240.0000   -5.11130
 2280.0000   -4.49935
 2320.0000   -5.39180
 2360.0000   -4.38196
 2400.0000   -5.11502
 2440.0000   -6.47146
 2480.0000   -5.79183
 2520.0000   -5.74592
 2560.0000   -4.80102
 2600.0000   -4.94118
 2640.0000   -5.21238
 2680.0000   -3.88016
 2720.0000   -4.35688
 2760.0000   -5.09382
 2800.0000   -5.46814
 2840.0000   -4.45355
 2880.0000   -4.99371
 2920.0000   -3.69498
 2960.0000   -5.34281
 3000.0000   -4.75701
 3040.0000   -4.50772
 3080.0000   -3.76652
 3120.0000   -4.63865
 3160.0000   -4.09587
 3200.0000   -5.18517
 3240.0000   -5.19727
 3280.0000   -5.35118
 3320.0000   -5.58435
 3360.0000   -6.42522
 3400.0000   -6.38382
 3440.0000   -6.61799
 3480.0000   -5.81853
 3520.0000   -5.85498
 3560.0000   -4.91477
 3600.0000   -4.08449
 3640.0000   -4.35468
 3680.0000   -4.08204
 3720.0000   -4.42060
 3760.0000   -4.42468
 3800.0000   -4.06317
 3840.0000   -4.81310
 3880.0000   -5.17958
 3920.0000   -4.89199
 3960.0000   -4.53453
 4000.0000   -4.01883
 4040.0000   -5.22642
 4080.0000   -5.17065
 4120.0000   -4.44783
 4160.0000   -5.01343
 4200.0000   -5.78926
 4240.0000   -4.74454
 4280.0000   -4.75833
 4320.0000   -5.32525
 4360.0000   -5.13868
 4400.0000   -5.43804
 4440.0000   -5.27757
 4480.0000   -5.24231
 4520.0000   -5.24670
 4560.0000   -5.14231
 4600.0000   -4.52082
 4640.0000   -5.45185
 4680.0000   -5.49844
 4720.0000   -5.67544
 4760.0000   -4.91565
 4800.0000   -5.30903
 4840.0000   -4.83091
 4880.0000   -4.98420
 4920.0000   -4.84935
 4960.0000   -6.68717
 5000.0000   -5.26440
 5040.0000   -5.54878
 5080.0000   -5.00128
 5120.0000   -5.15039
 5160.0000   -5.07691
 5200.0000   -4.88520
 5240.0000   -3.82970
 5280.0000   -4.24253
 5320.0000   -3.80257
 5360.0000   -4.05975
 5400.0000   -5.36253
 5440.0000   -5.97708
 5480.0000   -5.00171
 5520.0000   -6.02517
 5560.0000   -5.89771
 5600.0000   -5.63151
 5640.0000   -5.44043
 5680.0000   -5.73255
 5720.0000   -4.45150
 5760.0000   -5.96571
 5800.0000   -6.07361
 5840.0000   -4.75227
 5880.0000   -5.75343
 5920.0000   -5.30559
 5960.0000   -4.68616
 6000.0000   -5.58321
 6040.0000   -5.42400
 6080.0000   -5.67385
 6120.0000   -5.30309
 6160.0000   -5.08113
 6200.0000   -5.05840
 6240.0000   -5.76379
 6280.0000   -5.37938
 6320.0000   -5.29256
 6360.0000   -5.34367
 6400.0000   -4.94410
 6440.0000   -6.32273
 6480.0000   -6.47806
 6520.0000   -5.26094
 6560.0000   -5.37493
 6600.0000   -6.05104
 6640.0000   -5.33798
 6680.0000   -5.25175
 6720.0000   -5.99172
 6760.0000   -5.92091
 6800.0000   -6.90134
 6840.0000   -5.72359
 6880.0000   -4.77729
 6920.0000   -5.76532
 6960.0000   -5.44895
 7000.0000   -5.55903
 7040.0000   -4.91695
 7080.0000   -6.26771
 7120.0000   -4.86158
 7160.0000   -6.05976
 7200.0000   -5.88212
 7240.0000   -6.15206
 7280.0000   -5.31495
 7320.0000   -5.79315
 7360.0000   -5.74228
 7400.0000   -6.10351
 7440.0000   -5.85588
 7480.0000   -5.78810
 7520.0000   -5.46770
 7560.0000   -5.63420
 7600.0000   -4.98014
 7640.0000   -5.59723
 7680.0000   -5.40762
 7720.0000   -4.61673
 7760.0000   -5.01310
 7800.0000   -5.02385
 7840.0000   -5.24803
 7880.0000   -6.09192
 7920.0000   -5.33446
 7960.0000   -5.32994
 8000.0000   -5.63319
 8040.0000   -5.51807
 8080.0000   -5.13763
 8120.0000   -5.65218
 8160.0000   -4.94986
 8200.0000   -5.18367
 8240.0000   -4.76446
 8280.0000   -5.27941
 8320.0000   -5.65207
 8360.0000   -5.37250
 8400.0000   -6.16398
 8440.0000   -5.70559
 8480.0000   -5.95506
 8520.0000   -5.29743
 8560.0000   -5.47496
 8600.0000   -5.54606
 8640.0000   -6.34681
 8680.0000   -6.19579
 8720.0000   -7.15523
 8760.0000   -7.01435
 8800.0000   -6.80919
 8840.0000   -6.23719
 8880.0000   -6.85644
 8920.0000   -6.61714
 8960.0000   -6.38727
 9000.0000   -6.28424
 9040.0000   -5.87984
 9080.0000   -6.66627
 9120.0000   -6.12169
 9160.0000   -5.99111
 9200.0000   -5.10053
 9240.0000   -5.45200
 9280.0000   -5.82452
 9320.0000   -5.58508
 9360.0000   -4.38241
 9400.0000   -5.01425
 9440.0000   -5.30417
 9480.0000   -5.08773
 9520.0000   -4.76599
 9560.0000   -5.19672
 9600.0000   -4.41690
 9640.0000   -4.08103
 9680.0000   -4.48468
 9720.0000   -4.62811
 9760.0000   -4.93420
 9800.0000   -5.75825
 9840.0000   -4.83522
 9880.0000   -5.40870
 9920.0000   -5.18535
 9960.0000   -4.56744
10000.0000   -4.47919
10040.0000   -5.04000
10080.0000   -3.20562
10120.0000   -3.33930
10160.0000   -4.12832
10200.0000   -4.19007
10240.0000   -4.86422
10280.0000   -4.71286
10320.0000   -4.60111
10360.0000   -5.03353
10400.0000   -4.15765
10440.0000   -4.70859
10480.0000   -4.96947
10520.0000   -4.68613
10560.0000   -4.82515
10600.0000   -4.15841
10640.0000   -5.07623
10680.0000   -4.56573
10720.0000   -4.45938
10760.0000   -4.93055
10800.0000   -4.99809
10840.0000   -5.63351
10880.0000   -4.90966
10920.0000   -4.43045
10960.0000   -4.72589
11000.0000   -5.30864
11040.0000   -5.10476
11080.0000   -5.19539
11120.0000   -5.51695
11160.0000   -4.83177
11200.0000   -4.47410
11240.0000   -4.92803
11280.0000   -4.59538
11320.0000   -5.47293
11360.0000   -4.70637
11400.0000   -4.52530
11440.0000   -4.70749
11480.0000   -4.34994
11520.0000   -5.96227
11560.0000   -5.45556
11600.0000   -5.31692
11640.0000   -5.74094
11680.0000   -4.94135
11720.0000   -5.47699
11760.0000   -4.89897
11800.0000   -6.38808
11840.0000   -5.41967
11880.0000   -5.30543
11920.0000   -4.79694
11960.0000   -4.93476
12000.0000   -4.22827
12040.0000   -4.41281
12080.0000   -4.62991
12120.0000   -6.01716
12160.0000   -5.25700
12200.0000   -4.13248
12240.0000   -5.23675
12280.0000   -5.36670
12320.0000   -5.78571
12360.0000   -5.14471
12400.0000   -6.26117
12440.0000   -5.20855
12480.0000   -5.31733
12520.0000   -5.29170
12560.0000   -5.20134
12600.0000   -4.48820
12640.0000   -5.19340
12680.0000   -4.82949
12720.0000   -5.15245
12760.0000   -5.61099
12800.0000   -5.48125
12840.0000   -4.93429
12880.0000   -5.08379
12920.0000   -5.52807
12960.0000   -5.42332
13000.0000   -4.14564
13040.0000   -5.68658
13080.0000   -6.02220
13120.0000   -4.75600
13160.0000   -5.45076
13200.0000   -4.95144
13240.0000   -4.99112
13280.0000   -4.28758
13320.0000   -5.15195
13360.0000   -5.05481
13400.0000   -4.43086
13440.0000   -5.39948
13480.0000   -5.47006
13520.0000   -5.14906
13560.0000   -4.97805
13600.0000   -5.80783
13640.0000   -5.15985
13680.0000   -4.79118
13720.0000   -5.62479
13760.0000   -5.89444
13800.0000   -6.15272
13840.0000   -4.76018
13880.0000   -4.66959
13920.0000   -4.28591
13960.0000   -4.56158
14000.0000   -4.66125
14040.0000   -4.67036
14080.0000   -3.61751
14120.0000   -4.33201
14160.0000   -4.36209
14200.0000   -4.84818
14240.0000   -4.34146
14280.0000   -4.97880
14320.0000   -4.61642
14360.0000   -5.39057
14400.0000   -5.10325
14440.0000   -5.40079
14480.0000   -4.82674
14520.0000   -4.94335
14560.0000   -5.63518
14600.0000   -4.06738
14640.0000   -4.49564
14680.0000   -5.07100
14720.0000   -4.98737
14760.0000   -4.39876
14800.0000   -4.80233
14840.0000   -5.46380
14880.0000   -4.90210
14920.0000   -5.33099
14960.0000   -5.32586
15000.0000   -5.00157
15040.0000   -5.01082
15080.0000   -5.09000
15120.0000   -5.05611
15160.0000   -5.67287
15200.0000   -4.77134
15240.0000   -5.04430
15280.0000   -5.48186
15320.0000   -4.38747
15360.0000   -4.83842
15400.0000   -5.29303
15440.0000   -4.55536
15480.0000   -4.70083
15520.0000   -4.97023
15560.0000   -4.11151
15600.0000   -4.40664
15640.0000   -5.61278
15680.0000   -5.24630
15720.0000   -5.35977
15760.0000   -4.53961
15800.0000   -4.72993
15840.0000   -5.53819
15880.0000   -4.15666
15920.0000   -5.38546
15960.0000   -5.38827
16000.0000   -3.80451
16040.0000   -4.46942
16080.0000   -3.83609
16120.0000   -5.08586
16160.0000   -5.16107
16200.0000   -4.98848
16240.0000   -5.00593
16280.0000   -4.83349
16320.0000   -4.98348
16360.0000   -5.33208
16400.0000   -5.20617
16440.0000   -4.11942
16480.0000   -4.21871
16520.0000   -4.82486
16560.0000   -5.12311
16600.0000   -5.09611
16640.0000   -4.80843
16680.0000   -5.10718
16720.0000   -4.46160
16760.0000   -4.25946
16800.0000   -4.19811
16840.0000   -3.21963
16880.0000   -4.15589
16920.0000   -4.51057
16960.0000   -5.10530
17000.0000   -4.66500
17040.0000   -4.46060
17080.0000   -4.48942
17120.0000   -4.39348
17160.0000   -4.36591
17200.0000   -5.02202
17240.0000   -3.50728
17280.0000   -3.87942
17320.0000   -4.18369
17360.0000   -4.58554
17400.0000   -5.53874
17440.0000   -4.93489
17480.0000   -5.79835
17520.0000   -5.05429
17560.0000   -5.13534
17600.0000   -5.78180
17640.0000   -5.84842
17680.0000   -4.69448
17720.0000   -4.38998
17760.0000   -4.55783
17800.0000   -5.00829
17840.0000   -4.93646
17880.0000   -4.63708
17920.0000   -4.48314
17960.0000   -4.19751
18000.0000   -4.28943
18040.0000   -5.10004
18080.0000   -5.27834
18120.0000   -5.02502
18160.0000   -5.07267
18200.0000   -5.03866
18240.0000   -5.48147
18280.0000   -4.37407
18320.0000   -5.25867
18360.0000   -4.53338
18400.0000   -4.77395
18440.0000   -4.87692
18480.0000   -4.70491
18520.0000   -3.74066
18560.0000   -4.11467
18600.0000   -4.08310
18640.0000   -4.87637
18680.0000   -4.24739
18720.0000   -5.22328
18760.0000   -5.17457
18800.0000   -5.76180
18840.0000   -5.93381
18880.0000   -4.56597
18920.0000   -4.34811
18960.0000   -4.79606
19000.0000   -4.58125
19040.0000   -5.01516
19080.0000   -5.14475
19120.0000   -4.77404
19160.0000   -5.60970
19200.0000   -5.32513
19240.0000   -4.60091
19280.0000   -5.76042
19320.0000   -6.07973
19360.0000   -5.46736
19400.0000   -4.41656
19440.0000   -5.07972
19480.0000   -5.30552
19520.0000   -5.85441
19560.0000   -6.02899
19600.0000   -5.54356
19640.0000   -5.74402
19680.0000   -6.09297
19720.0000   -5.29571
19760.0000   -4.63511
19800.0000   -5.70471
19840.0000   -4.61074
19880.0000   -5.49496
19920.0000   -4.72868
19960.0000   -5.65607
20000.0000   -5.51891
20040.0000   -5.16939
20080.0000   -5.10344
20120.0000   -4.69060
20160.0000   -4.25683
20200.0000   -3.96611
20240.0000   -4.02596
20280.0000   -4.66029
20320.0000   -5.00089
20360.0000   -4.35406
20400.0000   -4.60366
20440.0000   -4.66657
20480.0000   -4.60133
20520.0000   -4.88337
20560.0000   -5.46524
20600.0000   -4.75318
20640.0000   -4.24811
20680.0000   -5.36565
20720.0000   -5.47553
20760.0000   -4.97959
20800.0000   -5.01039
20840.0000   -4.24496
20880.0000   -5.06152
20920.0000   -5.42563
20960.0000   -5.65738
21000.0000   -5.05075
21040.0000   -5.31814
21080.0000   -5.87410
21120.0000   -5.59092
21160.0000   -4.95480
21200.0000   -5.11604
21240.0000   -5.67225
21280.0000   -5.22389
21320.0000   -5.13647
21360.0000   -5.55545
21400.0000   -4.95830
21440.0000   -5.77155
21480.0000   -5.33822
21520.0000   -4.54156
21560.0000   -5.56774
21600.0000   -6.02907
21640.0000   -5.53237
21680.0000   -5.54511
21720.0000   -5.40369
21760.0000   -4.82043
21800.0000   -5.92526
21840.0000   -5.62486
21880.0000   -6.16169
21920.0000   -5.31939
21960.0000   -4.94126
22000.0000   -5.55079
22040.0000   -4.95046
22080.0000   -5.44754
22120.0000   -5.88394
22160.0000   -5.59726
22200.0000   -6.34261
22240.0000   -5.86635
22280.0000   -4.63151
22320.0000   -5.73688
22360.0000   -5.86468
22400.0000   -6.04714
22440.0000   -5.32897
22480.0000   -5.00873
22520.0000   -5.31219
22560.0000   -4.63756
22600.0000   -4.81737
22640.0000   -5.54037
22680.0000   -5.78086
22720.0000   -4.69083
22760.0000   -4.70338
22800.0000   -4.96212
22840.0000   -4.66152
22880.0000   -3.87902
22920.0000   -4.15401
22960.0000   -4.02578
23000.0000   -4.24899
23040.0000   -4.68945
23080.0000   -4.95346
23120.0000   -4.81252
23160.0000   -4.61936
23200.0000   -5.18828
23240.0000   -5.49399
23280.0000   -5.76923
23320.0000   -5.62179
23360.0000   -4.94095
23400.0000   -5.66684
23440.0000   -4.50044
23480.0000   -5.32966
23520.0000   -5.48958
23560.0000   -5.26050
23600.0000   -5.29490
23640.0000   -5.02698
23680.0000   -6.11363
23720.0000   -4.51935
23760.0000   -5.01693
23800.0000   -5.02875
23840.0000   -5.26009
23880.0000   -5.75930
23920.0000   -5.41543
23960.0000   -4.91033
24000.0000   -5.73034
24040.0000   -4.00757
24080.0000   -5.29402
24120.0000   -4.99169
24160.0000   -6.05840
24200.0000   -5.10860
24240.0000   -4.58963
24280.0000   -5.07906
24320.0000   -5.22562
24360.0000   -4.39561
24400.0000   -3.46841
24440.0000   -4.46371
24480.0000   -3.40715
24520.0000   -3.25576
24560.0000   -3.67310
24600.0000   -4.41519
24640.0000   -5.15718
24680.0000   -5.17091
24720.0000   -5.89005
24760.0000   -5.59850
24800.0000   -5.57433
24840.0000   -5.73286
24880.0000   -5.50773
24920.0000   -5.61691
24960.0000   -5.38880
25000.0000   -4.70339
25040.0000   -5.16013
25080.0000   -5.43836
25120.0000   -4.94163
25160.0000   -4.92478
25200.0000   -4.56261
25240.0000   -4.78388
25280.0000   -4.35795
25320.0000   -5.35021
25360.0000   -5.76316
25400.0000   -4.62798
25440.0000   -3.39200
25480.0000   -4.90262
25520.0000   -4.90870
25560.0000   -4.81169
25600.0000   -5.16159
25640.0000   -4.65054
25680.0000   -5.38700
25720.0000   -4.67969
25760.0000   -4.79987
25800.0000   -4.74350
25840.0000   -5.03645
25880.0000   -5.01843
25920.0000   -5.19286
25960.0000   -5.12060
26000.0000   -4.87451
26040.0000   -4.98135
26080.0000   -4.87984
26120.0000   -4.86175
26160.0000   -5.13895
26200.0000   -5.63490
26240.0000   -4.55075
26280.0000   -4.66924
26320.0000   -4.82487
26360.0000   -4.43558
26400.0000   -5.36324
26440.0000   -4.46978
26480.0000   -4.42085
26520.0000   -5.00953
26560.0000   -4.45229
26600.0000   -5.04666
26640.0000   -5.15034
26680.0000   -4.94681
26720.0000   -5.46907
26760.0000   -5.63761
26800.0000   -5.01694
26840.0000   -5.04105
26880.0000   -4.86687
26920.0000   -4.92135
26960.0000   -5.02811
27000.0000   -4.55215
27040.0000   -5.02054
27080.0000   -4.53194
27120.0000   -4.57807
27160.0000   -5.27547
27200.0000   -4.52037
27240.0000   -4.97067
27280.0000   -4.77914
27320.0000   -3.63051
27360.0000   -3.54797
27400.0000   -3.14298
27440.0000   -3.99908
27480.0000   -4.49709
27520.0000   -4.50297
27560.0000   -4.01024
27600.0000   -3.86503
27640.0000   -3.91099
27680.0000   -4.67234
27720.0000   -4.82645
27760.0000   -4.29913
27800.0000   -4.30569
27840.0000   -4.36084
27880.0000   -4.14824
27920.0000   -4.76643
27960.0000   -4.88473
28000.0000   -5.00065
28040.0000   -3.87321
28080.0000   -3.86389
28120.0000   -4.66344
28160.0000   -4.37360
28200.0000   -4.13536
28240.0000   -4.65852
28280.0000   -4.31167
28320.0000   -3.86794
28360.0000   -4.18748
28400.0000   -5.04201
28440.0000   -6.08340
28480.0000   -5.13471
28520.0000   -4.99200
28560.0000   -4.97464
28600.0000   -4.74053
28640.0000   -5.34714
28680.0000   -4.94346
28720.0000   -5.10706
28760.0000   -4.55762
28800.0000   -5.25601
28840.0000   -5.40828
28880.0000   -5.04751
28920.0000   -5.37402
28960.0000   -4.56949
29000.0000   -4.61611
29040.0000   -4.63816
29080.0000   -4.33142
29120.0000   -3.79687
29160.0000   -4.15458
29200.0000   -5.50073
29240.0000   -4.97178
29280.0000   -5.49614
29320.0000   -5.70168
29360.0000   -6.38531
29400.0000   -5.83006
29440.0000   -6.01666
29480.0000   -5.45578
29520.0000   -4.76448
29560.0000   -4.23095
29600.0000   -4.47390
29640.0000   -4.33416
29680.0000   -4.42583
29720.0000   -4.10551
29760.0000   -4.27264
29800.0000   -3.73776
29840.0000   -5.39662
29880.0000   -3.93485
29920.0000   -4.93590
29960.0000   -5.59038
30000.0000   -5.50769
30040.0000   -5.44256
30080.0000   -5.68901
30120.0000   -5.35614
30160.0000   -5.22288
30200.0000   -5.17836
30240.0000   -5.21977
30280.0000   -4.94448
30320.0000   -3.93404
30360.0000   -5.50717
30400.0000   -4.20430
30440.0000   -3.51872
30480.0000   -4.39682
30520.0000   -4.56763
30560.0000   -4.59840
30600.0000   -5.09207
30640.0000   -4.30013
30680.0000   -4.98477
30720.0000   -5.38900
30760.0000   -4.20876
30800.0000   -4.82964
30840.0000   -4.93860
30880.0000   -3.88732
30920.0000   -4.84475
30960.0000   -4.53277
31000.0000   -4.53503
31040.0000   -5.76996
31080.0000   -5.23139
31120.0000   -5.12663
31160.0000   -5.31920
31200.0000   -5.51521
31240.0000   -5.62758
31280.0000   -5.30187
31320.0000   -5.19626
31360.0000   -4.62178
31400.0000   -4.41726
31440.0000   -4.06023
31480.0000   -3.63983
31520.0000   -4.50189
31560.0000   -4.50440
31600.0000   -5.32206
31640.0000   -5.14484
31680.0000   -5.16386
31720.0000   -5.41698
31760.0000   -5.12626
31800.0000   -5.22725
31840.0000   -5.26931
31880.0000   -5.70179
31920.0000   -5.33425
31960.0000   -4.91073
32000.0000   -5.86061
32040.0000   -5.32999
32080.0000   -5.44166
32120.0000   -4.55938
32160.0000   -4.54532
32200.0000   -4.56150
32240.0000   -5.17057
32280.0000   -4.67952
32320.0000   -3.93508
32360.0000   -3.91142
32400.0000   -4.11050
32440.0000   -3.49849
32480.0000   -3.25284
32520.0000   -3.42442
32560.0000   -3.13752
32600.0000   -4.29456
32640.0000   -4.11336
32680.0000   -4.78399
32720.0000   -5.08864
32760.0000   -3.73274
32800.0000   -4.61703
32840.0000   -4.59619
32880.0000   -4.17145
32920.0000   -4.37394
32960.0000   -4.81321
33000.0000   -5.22303
33040.0000   -4.57111
33080.0000   -4.60261
33120.0000   -3.98652
33160.0000   -4.04227
33200.0000   -3.70733
33240.0000   -4.31050
33280.0000   -4.23581
33320.0000   -4.29785
33360.0000   -4.29750
33400.0000   -3.10796
33440.0000   -3.53713
33480.0000   -3.84976
33520.0000   -3.76474
33560.0000   -3.60141
33600.0000   -2.87978
33640.0000   -3.40997
33680.0000   -2.62325
33720.0000   -2.85342
33760.0000   -3.84115
33800.0000   -3.81142
33840.0000   -5.11278
33880.0000   -4.25603
33920.0000   -5.15460
33960.0000   -4.10767
34000.0000   -3.94917
34040.0000   -4.54486
34080.0000   -4.47880
34120.0000   -4.46704
34160.0000   -4.28818
34200.0000   -4.92358
34240.0000   -5.50505
34280.0000   -3.95724
34320.0000   -4.83022
34360.0000   -4.71804
34400.0000   -4.49088
34440.0000   -4.60011
34480.0000   -4.04267
34520.0000   -3.92603
34560.0000   -4.97733
34600.0000   -4.77859
34640.0000   -3.83177
34680.0000   -4.09589
34720.0000   -4.51260
34760.0000   -4.70248
34800.0000   -4.31727
34840.0000   -3.99827
34880.0000   -4.09990
34920.0000   -4.65627
34960.0000   -4.78310
35000.0000   -4.21163
35040.0000   -3.86413
35080.0000   -3.12976
35120.0000   -4.20321
35160.0000   -3.94964
35200.0000   -3.31779
35240.0000   -3.68358
35280.0000   -4.54037
35320.0000   -4.32585
35360.0000   -3.31108
35400.0000   -4.20045
35440.0000   -3.92229
35480.0000   -3.75359
35520.0000   -4.11732
35560.0000   -3.04583
35600.0000   -3.54892
35640.0000   -3.58494
35680.0000   -3.82099
35720.0000   -3.90929
35760.0000   -4.10808
35800.0000   -4.03864
35840.0000   -3.78207
35880.0000   -3.85404
35920.0000   -4.45520
35960.0000   -4.38966
36000.0000   -4.56918
36040.0000   -4.99681
36080.0000   -4.64610
36120.0000   -4.58524
36160.0000   -5.24496
36200.0000   -5.13671
36240.0000   -4.94583
36280.0000   -5.43966
36320.0000   -4.36032
36360.0000   -5.09337
36400.0000   -4.38935
36440.0000   -4.63244
36480.0000   -4.83399
36520.0000   -4.31431
36560.0000   -4.42689
36600.0000   -4.17969
36640.0000   -4.98773
36680.0000   -3.59599
36720.0000   -4.14520
36760.0000   -4.22030
36800.0000   -3.29057
36840.0000   -4.67704
36880.0000   -4.25189
36920.0000   -4.33932
36960.0000   -4.39890
37000.0000   -4.57410
37040.0000   -4.32345
37080.0000   -4.25521
37120.0000   -6.18963
37160.0000   -5.78782
37200.0000   -5.44255
37240.0000   -4.98518
37280.0000   -4.27879
37320.0000   -4.97134
37360.0000   -4.69475
37400.0000   -5.75870
37440.0000   -5.30552
37480.0000   -6.42248
37520.0000   -5.80945
37560.0000   -4.53189
37600.0000   -4.92704
37640.0000   -5.04002
37680.0000   -4.86633
37720.0000   -4.49797
37760.0000   -5.55333
37800.0000   -5.30984
37840.0000   -5.72644
37880.0000   -5.30426
37920.0000   -4.71357
37960.0000   -5.75830
38000.0000   -5.29501
38040.0000   -4.48154
38080.0000   -5.82461
38120.0000   -4.16260
38160.0000   -5.44433
38200.0000   -5.50072
38240.0000   -5.62435
38280.0000   -5.13204
38320.0000   -5.56704
38360.0000   -5.27793
38400.0000   -5.61287
38440.0000   -5.43379
38480.0000   -5.43081
38520.0000   -4.89154
38560.0000   -5.76977
38600.0000   -4.70764
38640.0000   -5.46894
38680.0000   -5.67775
38720.0000   -5.13611
38760.0000   -5.55646
38800.0000   -5.00202
38840.0000   -4.68271
38880.0000   -5.23942
38920.0000   -4.34648
38960.0000   -5.01873
39000.0000   -4.87281
39040.0000   -4.38915
39080.0000   -4.69660
39120.0000   -4.25680
39160.0000   -4.40769
39200.0000   -4.73901
39240.0000   -4.99319
39280.0000   -5.25903
39320.0000   -4.12361
39360.0000   -5.57230
39400.0000   -4.83775
39440.0000   -4.89602
39480.0000   -4.25100
39520.0000   -4.01676
39560.0000   -3.83834
39600.0000   -4.37328
39640.0000   -4.31236
39680.0000   -4.22196
39720.0000   -4.62113
39760.0000   -4.09643
39800.0000   -3.77131
39840.0000   -3.33583
39880.0000   -3.24168
39920.0000   -3.47708
39960.0000   -4.85570
40000.0000   -5.13555
40040.0000   -4.82355
40080.0000   -4.58389
40120.0000   -5.62341
40160.0000   -4.66702
40200.0000   -3.98071
40240.0000   -4.83887
40280.0000   -4.37970
40320.0000   -4.47760
40360.0000   -4.68824
40400.0000   -5.12405
40440.0000   -4.87678
40480.0000   -5.26129
40520.0000   -4.76935
40560.0000   -4.81194
40600.0000   -3.99780
40640.0000   -4.53905
40680.0000   -4.03623
40720.0000   -4.59419
40760.0000   -4.81586
40800.0000   -4.58098
40840.0000   -5.30226
40880.0000   -5.02074
40920.0000   -5.40302
40960.0000   -4.22261
41000.0000   -5.97167
41040.0000   -5.97359
41080.0000   -4.84244
41120.0000   -3.94797
41160.0000   -4.59939
41200.0000   -5.30193
41240.0000   -4.96615
41280.0000   -4.91581
41320.0000   -4.03400
41360.0000   -3.77285
41400.0000   -4.02984
41440.0000   -5.04962
41480.0000   -4.44732
41520.0000   -4.54954
41560.0000   -4.66386
41600.0000   -5.44414
41640.0000   -4.87518
41680.0000   -4.77196
41720.0000   -5.77999
41760.0000   -5.75706
41800.0000   -4.89599
41840.0000   -5.63287
41880.0000   -5.12572
41920.0000   -5.51488
41960.0000   -5.34081
42000.0000   -5.01513
42040.0000   -5.05841
42080.0000   -4.81329
42120.0000   -5.36687
42160.0000   -5.81769
42200.0000   -4.83859
42240.0000   -5.20031
42280.0000   -4.29715
42320.0000   -4.61791
42360.0000   -4.84472
42400.0000   -5.01967
42440.0000   -4.01036
42480.0000   -4.21695
42520.0000   -4.38228
42560.0000   -4.46886
42600.0000   -4.13389
42640.0000   -4.86881
42680.0000   -5.71349
42720.0000   -5.00769
42760.0000   -4.47045
42800.0000   -5.02304
42840.0000   -4.76957
42880.0000   -5.23612
42920.0000   -5.38832
42960.0000   -5.42370
43000.0000   -5.16027
43040.0000   -4.96111
43080.0000   -4.86295
43120.0000   -4.93899
43160.0000   -5.28522
43200.0000   -5.33629
43240.0000   -4.77885
43280.0000   -4.93759
43320.0000   -4.19936
43360.0000   -5.12598
43400.0000   -4.24929
43440.0000   -4.99868
43480.0000   -4.58415
43520.0000   -4.97228
43560.0000   -5.90573
43600.0000   -5.39469
43640.0000   -4.51940
43680.0000   -5.24605
43720.0000   -5.58553
43760.0000   -5.28765
43800.0000   -4.68187
43840.0000   -4.57564
43880.0000   -5.26692
43920.0000   -5.49747
43960.0000   -4.53867
44000.0000   -4.94214
44040.0000   -4.46212
44080.0000   -4.18402
44120.0000   -4.28621
44160.0000   -4.94670
44200.0000   -5.51096
44240.0000   -5.07253
44280.0000   -4.70635
44320.0000   -4.87758
44360.0000   -4.99599
44400.0000   -4.85717
44440.0000   -5.16706
44480.0000   -4.46159
44520.0000   -4.68924
44560.0000   -4.78561
44600.0000   -4.41700
44640.0000   -4.32369
44680.0000   -5.63962
44720.0000   -5.74659
44760.0000   -4.53909
44800.0000   -4.31489
44840.0000   -4.84719
44880.0000   -4.73611
44920.0000   -5.41996
44960.0000   -5.53328
45000.0000   -4.93249
45040.0000   -5.44056
45080.0000   -4.54468
45120.0000   -5.20777
45160.0000   -4.94278
45200.0000   -4.29922
45240.0000   -4.28929
45280.0000   -3.91381
45320.0000   -3.32999
45360.0000   -4.39173
45400.0000   -4.08683
45440.0000   -3.72951
45480.0000   -3.71482
45520.0000   -3.41847
45560.0000   -4.67107
45600.0000   -4.82603
45640.0000   -4.15903
45680.0000   -4.59168
45720.0000   -4.02794
45760.0000   -4.32394
45800.0000   -4.00304
45840.0000   -5.94140
45880.0000   -5.27054
45920.0000   -5.24700
45960.0000   -5.14448
46000.0000   -5.12604
46040.0000   -5.43363
46080.0000   -4.97046
46120.0000   -5.36681
46160.0000   -5.36015
46200.0000   -4.77146
46240.0000   -4.31761
46280.0000   -5.11261
46320.0000   -4.74266
46360.0000   -4.45415
46400.0000   -5.06025
46440.0000   -4.63316
46480.0000   -4.84685
46520.0000   -4.26516
46560.0000   -5.22813
46600.0000   -4.51882
46640.0000   -4.56314
46680.0000   -4.60378
46720.0000   -4.53183
46760.0000   -4.11943
46800.0000   -4.20711
46840.0000   -4.47684
46880.0000   -4.18707
46920.0000   -4.88989
46960.0000   -4.90275
47000.0000   -4.83790
47040.0000   -3.97297
47080.0000   -4.29267
47120.0000   -5.05885
47160.0000   -4.97448
47200.0000   -4.77939
47240.0000   -4.39568
47280.0000   -4.59843
47320.0000   -4.24273
47360.0000   -3.88357
47400.0000   -4.85818
47440.0000   -5.50556
47480.0000   -4.98979
47520.0000   -3.82570
47560.0000   -5.32717
47600.0000   -4.22399
47640.0000   -4.78265
47680.0000   -4.41738
47720.0000   -4.87271
47760.0000   -4.49189
47800.0000   -4.59743
47840.0000   -4.51006
47880.0000   -4.55728
47920.0000   -5.68180
47960.0000   -5.31076
48000.0000   -4.88976
48040.0000   -4.17295
48080.0000   -4.12224
48120.0000   -4.71915
48160.0000   -4.47288
48200.0000   -4.80915
48240.0000   -5.98297
48280.0000   -4.90132
48320.0000   -4.95066
48360.0000   -4.73354
48400.0000   -4.89044
48440.0000   -5.46444
48480.0000   -4.78620
48520.0000   -4.57110
48560.0000   -5.13723
48600.0000   -4.91575
48640.0000   -4.22506
48680.0000   -4.62987
48720.0000   -4.21304
48760.0000   -4.63767
48800.0000   -5.07947
48840.0000   -4.92095
48880.0000   -4.56937
48920.0000   -4.26842
48960.0000   -4.02031
49000.0000   -3.89333
49040.0000   -4.62716
49080.0000   -3.98268
49120.0000   -5.27929
49160.0000   -4.87148
49200.0000   -4.48952
49240.0000   -5.09014
49280.0000   -5.46450
49320.0000   -5.75116
49360.0000   -5.49654
49400.0000   -4.44883
49440.0000   -5.09683
49480.0000   -5.26098
49520.0000   -5.10275
49560.0000   -4.17994
49600.0000   -4.56475
49640.0000   -4.30491
49680.0000   -5.22897
49720.0000   -5.29708
49760.0000   -4.81726
49800.0000   -5.19461
49840.0000   -5.00273
49880.0000   -5.15961
49920.0000   -6.12154
49960.0000   -6.21213
50000.0000   -6.21808
50040.0000   -5.21858
50080.0000   -6.00914
50120.0000   -5.10484
50160.0000   -4.93874
50200.0000   -4.18405
50240.0000   -5.27405
50280.0000   -4.47442
50320.0000   -5.44735
50360.0000   -5.43127
50400.0000   -5.88257
50440.0000   -4.96246
50480.0000   -5.15194
50520.0000   -5.28678
50560.0000   -5.17136
50600.0000   -5.66792
50640.0000   -5.14965
50680.0000   -4.75392
50720.0000   -5.23948
50760.0000   -4.41438
50800.0000   -4.41860
50840.0000   -5.03701
50880.0000   -5.06275
50920.0000   -5.25369
50960.0000   -4.47425
51000.0000   -4.82433
51040.0000   -4.72352
51080.0000   -4.29849
51120.0000   -4.82262
51160.0000   -4.33681
51200.0000   -4.28796
51240.0000   -4.86479
51280.0000   -5.86036
51320.0000   -5.24467
51360.0000   -4.35602
51400.0000   -4.14165
51440.0000   -4.72307
51480.0000   -4.64213
51520.0000   -4.81655
51560.0000   -4.52895
51600.0000   -5.11329
51640.0000   -5.51891
51680.0000   -5.01451
51720.0000   -4.29967
51760.0000   -4.98490
51800.0000   -3.99200
51840.0000   -5.20701
51880.0000   -3.83825
51920.0000   -3.87546
51960.0000   -5.30961
52000.0000   -3.70835
52040.0000   -4.41929
52080.0000   -5.37720
52120.0000   -5.10579
52160.0000   -5.03306
52200.0000   -5.61647
52240.0000   -4.58901
52280.0000   -4.76938
52320.0000   -4.42256
52360.0000   -5.31458
52400.0000   -4.20328
52440.0000   -4.34108
52480.0000   -3.72387
52520.0000   -4.21426
52560.0000   -4.28713
52600.0000   -3.65085
52640.0000   -4.09275
52680.0000   -4.24046
52720.0000   -4.11066
52760.0000   -4.93739
52800.0000   -4.90110
52840.0000   -4.49378
52880.0000   -4.69055
52920.0000   -4.70658
52960.0000   -4.69638
53000.0000   -5.27416
53040.0000   -5.49556
53080.0000   -5.48603
53120.0000   -5.55413
53160.0000   -4.79227
53200.0000   -5.62122
53240.0000   -5.44778
53280.0000   -5.93716
53320.0000   -5.44330
53360.0000   -4.54981
53400.0000   -4.99984
53440.0000   -4.72520
53480.0000   -4.54491
53520.0000   -4.09038
53560.0000   -4.73570
53600.0000   -4.11207
53640.0000   -3.74310
53680.0000   -5.01884
53720.0000   -4.49809
53760.0000   -4.34130
53800.0000   -4.73397
53840.0000   -5.03312
53880.0000   -3.78220
53920.0000   -3.55230
53960.0000   -4.65897
54000.0000   -4.55224
54040.0000   -3.96957
54080.0000   -5.16645
54120.0000   -4.66946
54160.0000   -5.08229
54200.0000   -4.01534
54240.0000   -4.07461
54280.0000   -4.88593
54320.0000   -4.84751
54360.0000   -5.69528
54400.0000   -5.41573
54440.0000   -5.06346
54480.0000   -5.08946
54520.0000   -4.84107
54560.0000   -5.48890
54600.0000   -4.77595
54640.0000   -3.41288
54680.0000   -3.95375
54720.0000   -4.16296
54760.0000   -3.83086
54800.0000   -4.81921
54840.0000   -5.70877
54880.0000   -5.48057
54920.0000   -4.96496
54960.0000   -4.50845
55000.0000   -4.98476
55040.0000   -4.86804
55080.0000   -4.64828
55120.0000   -4.25040
55160.0000   -4.45421
55200.0000   -4.66892
55240.0000   -5.39435
55280.0000   -4.18196
55320.0000   -4.68434
55360.0000   -4.50873
55400.0000   -4.77136
55440.0000   -4.67106
55480.0000   -6.23762
55520.0000   -5.53348
55560.0000   -5.97866
55600.0000   -5.02037
55640.0000   -5.46013
55680.0000   -5.91122
55720.0000   -4.71045
55760.0000   -4.72034
55800.0000   -4.66481
55840.0000   -5.14432
55880.0000   -4.79700
55920.0000   -4.27553
55960.0000   -3.23083
56000.0000   -4.15015
56040.0000   -3.90921
56080.0000   -3.72160
56120.0000   -4.00098
56160.0000   -4.79362
56200.0000   -5.24549
56240.0000   -5.56991
56280.0000   -4.35379
56320.0000   -3.76012
56360.0000   -4.80053
56400.0000   -4.73842
56440.0000   -4.11784
56480.0000   -4.50730
56520.0000   -5.06512
56560.0000   -4.06254
56600.0000   -5.89435
56640.0000   -5.16858
56680.0000   -5.61348
56720.0000   -5.33126
56760.0000   -5.46217
56800.0000   -5.16101
56840.0000   -5.12052
56880.0000   -5.26560
56920.0000   -4.72447
56960.0000   -3.68823
57000.0000   -3.90849
57040.0000   -4.18591
57080.0000   -5.05194
57120.0000   -5.20402
57160.0000   -4.78860
57200.0000   -4.47906
57240.0000   -4.39325
57280.0000   -5.73886
57320.0000   -4.84699
57360.0000   -4.75160
57400.0000   -3.93831
57440.0000   -4.77062
57480.0000   -5.43856
57520.0000   -5.58732
57560.0000   -6.05646
57600.0000   -4.93109
57640.0000   -5.82818
57680.0000   -5.56696
57720.0000   -6.21958
57760.0000   -5.07414
57800.0000   -5.89549
57840.0000   -5.46510
57880.0000   -4.53209
57920.0000   -4.09116
57960.0000   -4.37952
58000.0000   -4.44835
58040.0000   -4.18297
58080.0000   -4.18453
58120.0000   -4.45955
58160.0000   -4.22610
58200.0000   -4.95742
58240.0000   -4.10397
58280.0000   -4.35603
58320.0000   -3.22723
58360.0000   -4.46814
58400.0000   -4.08058
58440.0000   -4.46402
58480.0000   -3.88246
58520.0000   -4.23602
58560.0000   -4.73041
58600.0000   -4.39229
58640.0000   -5.12606
58680.0000   -5.14231
58720.0000   -4.82031
58760.0000   -3.73239
58800.0000   -4.73360
58840.0000   -4.45038
58880.0000   -4.28863
58920.0000   -4.31149
58960.0000   -4.41915
59000.0000   -4.10509
59040.0000   -3.95950
59080.0000   -3.96308
59120.0000   -4.54243
59160.0000   -3.56305
59200.0000   -2.99706
59240.0000   -3.34093
59280.0000   -4.06541
59320.0000   -3.48913
59360.0000   -3.96892
59400.0000   -4.52795
59440.0000   -3.54419
59480.0000   -4.38904
59520.0000   -3.79499
59560.0000   -4.12520
59600.0000   -3.23282
59640.0000   -3.32299
59680.0000   -4.41474
59720.0000   -4.46293
59760.0000   -3.60671
59800.0000   -3.44450
59840.0000   -3.66807
59880.0000   -3.49781
59920.0000   -3.51454
59960.0000   -3.46705
60000.0000   -4.52625
60040.0000   -5.44759
60080.0000   -4.23626
60120.0000   -3.65341
60160.0000   -3.35152
60200.0000   -4.43392
60240.0000   -3.84228
60280.0000   -4.26896
60320.0000   -3.40801
60360.0000   -4.18378
60400.0000   -4.23850
60440.0000   -4.51327
60480.0000   -4.58816
60520.0000   -4.70695
60560.0000   -4.39958
60600.0000   -4.33496
60640.0000   -4.58897
60680.0000   -4.16542
60720.0000   -4.28613
60760.0000   -4.87238
60800.0000   -4.46520
60840.0000   -5.36864
60880.0000   -4.21835
60920.0000   -5.12395
60960.0000   -5.37631
61000.0000   -5.12170
61040.0000   -4.01726
61080.0000   -5.03521
61120.0000   -5.12463
61160.0000   -4.67162
61200.0000   -4.80710
61240.0000   -4.04635
61280.0000   -4.23418
61320.0000   -5.02842
61360.0000   -4.61575
61400.0000   -4.42539
61440.0000   -4.37980
61480.0000   -3.47846
61520.0000   -3.97933
61560.0000   -4.18422
61600.0000   -3.22928
61640.0000   -3.77695
61680.0000   -4.59593
61720.0000   -5.53929
61760.0000   -4.62327
61800.0000   -5.06862
61840.0000   -5.16269
61880.0000   -4.35414
61920.0000   -4.10267
61960.0000   -4.21856
62000.0000   -4.60200
62040.0000   -3.46660
62080.0000   -4.07008
62120.0000   -4.55781
62160.0000   -4.99481
62200.0000   -4.94122
62240.0000   -4.94249
62280.0000   -5.12568
62320.0000   -5.12371
62360.0000   -4.51541
62400.0000   -5.12427
62440.0000   -5.33308
62480.0000   -3.79702
62520.0000   -3.69899
62560.0000   -3.15859
62600.0000   -3.45442
62640.0000   -4.07786
62680.0000   -4.54791
62720.0000   -4.75188
62760.0000   -5.30489
62800.0000   -4.23275
62840.0000   -4.62948
62880.0000   -4.34189
62920.0000   -4.72723
62960.0000   -5.12191
63000.0000   -5.37961
63040.0000   -4.28883
63080.0000   -4.10832
63120.0000   -4.26828
63160.0000   -3.47538
63200.0000   -4.43607
63240.0000   -5.82574
63280.0000   -5.10823
63320.0000   -3.62507
63360.0000   -3.99241
63400.0000   -4.71791
63440.0000   -4.81909
63480.0000   -4.25619
63520.0000   -4.09083
63560.0000   -4.70363
63600.0000   -4.28068
63640.0000   -3.85445
63680.0000   -4.42113
63720.0000   -4.72183
63760.0000   -4.87114
63800.0000   -4.28870
63840.0000   -4.15404
63880.0000   -4.40992
63920.0000   -3.96633
63960.0000   -3.24805
64000.0000   -3.51345
64040.0000   -2.72006
64080.0000   -2.85820
64120.0000   -3.42776
64160.0000   -3.27937
64200.0000   -3.71941
64240.0000   -3.63507
64280.0000   -3.90610
64320.0000   -3.31845
64360.0000   -3.53104
64400.0000   -3.08023
64440.0000   -4.13483
64480.0000   -3.70840
64520.0000   -4.55692
64560.0000   -4.10816
64600.0000   -4.32014
64640.0000   -3.99117
64680.0000   -4.18717
64720.0000   -4.52207
64760.0000   -3.88404
64800.0000   -3.82063
64840.0000   -4.18026
64880.0000   -3.47193
64920.0000   -4.25755
64960.0000   -3.51439
65000.0000   -3.58737
65040.0000   -3.77255
65080.0000   -3.46171
65120.0000   -3.08698
65160.0000   -3.21702
65200.0000   -2.39321
65240.0000   -2.91609
65280.0000   -2.43926
65320.0000   -3.01182
65360.0000   -2.52382
65400.0000   -3.32818
65440.0000   -3.13486
65480.0000   -3.10250
65520.0000   -2.99608
65560.0000   -3.08452
65600.0000   -3.25466
65640.0000   -3.40467
65680.0000   -3.93421
65720.0000   -3.64770
65760.0000   -3.40154
65800.0000   -2.57309
65840.0000   -3.53591
65880.0000   -3.60270
65920.0000   -2.18257
65960.0000   -2.99289
66000.0000   -3.02959
66040.0000   -3.22357
66080.0000   -2.80337
66120.0000   -3.48299
66160.0000   -3.20734
66200.0000   -2.70137
66240.0000   -2.25602
66280.0000   -3.65476
66320.0000   -3.83443
66360.0000   -3.32231
66400.0000   -3.28483
66440.0000   -4.19491
66480.0000   -3.25026
66520.0000   -3.33878
66560.0000   -2.79667
66600.0000   -2.99442
66640.0000   -2.75496
66680.0000   -2.61891
66720.0000   -3.02735
66760.0000   -2.80528
66800.0000   -3.33094
66840.0000   -3.54193
66880.0000   -2.91821
66920.0000   -1.77596
66960.0000   -3.09940
67000.0000   -3.00747
67040.0000   -2.51431
67080.0000   -3.47106
67120.0000   -3.62766
67160.0000   -3.71266
67200.0000   -3.66295
67240.0000   -2.55521
67280.0000   -2.97282
67320.0000   -3.19415
67360.0000   -3.03982
67400.0000   -3.42699
67440.0000   -3.32164
67480.0000   -2.72523
67520.0000   -3.38990
67560.0000   -2.92725
67600.0000   -3.72172
67640.0000   -2.46745
67680.0000   -3.91693
67720.0000   -3.77401
67760.0000   -2.62182
67800.0000   -3.04723
67840.0000   -2.43538
67880.0000   -2.92249
67920.0000   -3.35376
67960.0000   -3.55156
68000.0000   -2.51155
68040.0000   -2.51564
68080.0000   -3.23931
68120.0000   -2.75592
68160.0000   -2.21910
68200.0000   -2.58796
68240.0000   -2.09864
68280.0000   -1.68262
68320.0000   -2.19126
68360.0000   -3.18470
68400.0000   -2.49051
68440.0000   -3.21216
68480.0000   -2.09684
68520.0000   -3.29457
68560.0000   -2.34052
68600.0000   -2.48289
68640.0000   -3.58518
68680.0000   -3.12031
68720.0000   -2.38775
68760.0000   -3.04600
68800.0000   -1.19762
68840.0000   -1.34919
68880.0000   -2.03757
68920.0000   -1.79485
68960.0000   -2.51100
69000.0000   -2.09704
69040.0000   -2.39759
69080.0000   -2.95316
69120.0000   -2.54226
69160.0000   -3.11181
69200.0000   -3.17144
69240.0000   -2.78792
69280.0000   -2.97683
69320.0000   -3.13501
69360.0000   -2.57832
69400.0000   -2.69061
69440.0000   -3.10883
69480.0000   -3.46557
69520.0000   -3.20021
69560.0000   -3.03378
69600.0000   -2.88571
69640.0000   -3.35745
69680.0000   -4.19849
69720.0000   -3.88957
69760.0000   -3.86578
69800.0000   -3.55426
69840.0000   -3.82528
69880.0000   -3.88330
69920.0000   -4.55470
69960.0000   -5.00191
70000.0000   -3.77003
70040.0000   -4.19971
70080.0000   -4.12381
70120.0000   -3.62298
70160.0000   -3.65464
70200.0000   -4.52245
70240.0000   -3.69543
70280.0000   -4.58903
70320.0000   -4.43215
70360.0000   -4.09557
70400.0000   -4.40850
70440.0000   -4.46827
70480.0000   -4.54315
70520.0000   -3.98927
70560.0000   -4.95616
70600.0000   -3.75156
70640.0000   -4.29760
70680.0000   -4.39125
70720.0000   -4.69912
70760.0000   -4.25235
70800.0000   -4.05615
70840.0000   -4.08247
70880.0000   -3.80181
70920.0000   -4.55678
70960.0000   -4.83975
71000.0000   -4.40179
71040.0000   -3.98006
71080.0000   -3.88210
71120.0000   -4.09509
71160.0000   -3.85289
71200.0000   -3.87526
71240.0000   -4.33059
71280.0000   -3.98340
71320.0000   -4.31606
71360.0000   -4.29288
71400.0000   -3.25299
71440.0000   -3.66387
71480.0000   -3.96811
71520.0000   -3.72565
71560.0000   -3.89114
71600.0000   -3.31674
71640.0000   -3.45946
71680.0000   -3.74082
71720.0000   -3.01729
71760.0000   -3.06459
71800.0000   -3.12498
71840.0000   -3.70713
71880.0000   -3.96525
71920.0000   -3.12738
71960.0000   -3.57551
72000.0000   -4.16924
72040.0000   -2.70282
72080.0000   -3.14781
72120.0000   -3.49418
72160.0000   -3.26021
72200.0000   -4.36665
72240.0000   -4.72472
72280.0000   -3.31987
72320.0000   -4.13361
72360.0000   -3.49012
72400.0000   -4.06555
72440.0000   -4.07883
72480.0000   -2.92158
72520.0000   -3.72036
72560.0000   -4.09317
72600.0000   -3.42634
72640.0000   -3.30307
72680.0000   -3.57869
72720.0000   -3.51053
72760.0000   -4.24517
72800.0000   -4.39284
72840.0000   -3.69874
72880.0000   -3.64963
72920.0000   -2.71020
72960.0000   -3.54465
73000.0000   -3.65010
73040.0000   -4.73590
73080.0000   -3.60333
73120.0000   -4.18179
73160.0000   -3.91874
73200.0000   -4.30158
73240.0000   -4.25871
73280.0000   -3.71712
73320.0000   -4.49898
73360.0000   -4.29188
73400.0000   -4.52453
73440.0000   -4.15545
73480.0000   -4.07660
73520.0000   -4.61179
73560.0000   -4.41881
73600.0000   -4.34353
73640.0000   -4.70940
73680.0000   -3.30872
73720.0000   -4.04908
73760.0000   -3.61426
73800.0000   -3.99134
73840.0000   -3.65492
73880.0000   -3.31809
73920.0000   -4.31996
73960.0000   -4.33408
74000.0000   -4.26332
74040.0000   -3.69399
74080.0000   -3.74014
74120.0000   -3.65720
74160.0000   -4.60694
74200.0000   -5.21169
74240.0000   -4.25563
74280.0000   -3.46088
74320.0000   -3.60386
74360.0000   -4.40292
74400.0000   -4.70405
74440.0000   -4.51750
74480.0000   -4.25559
74520.0000   -4.71747
74560.0000   -4.58400
74600.0000   -4.99871
74640.0000   -5.63504
74680.0000   -4.68228
74720.0000   -4.89993
74760.0000   -5.20580
74800.0000   -5.12962
74840.0000   -5.35155
74880.0000   -4.86312
74920.0000   -4.07648
74960.0000   -4.32814
75000.0000   -4.72876
75040.0000   -5.66996
75080.0000   -4.90375
75120.0000   -5.52271
75160.0000   -3.87849
75200.0000   -4.53936
75240.0000   -4.23711
75280.0000   -4.39909
75320.0000   -4.05707
75360.0000   -4.13545
75400.0000   -4.39688
75440.0000   -3.78210
75480.0000   -3.20376
75520.0000   -3.85190
75560.0000   -3.99462
75600.0000   -3.58043
75640.0000   -4.62313
75680.0000   -4.15534
75720.0000   -4.51495
75760.0000   -4.38496
75800.0000   -4.50425
75840.0000   -4.37705
75880.0000   -3.39167
75920.0000   -3.35338
75960.0000   -3.76648
76000.0000   -4.53667
76040.0000   -5.16097
76080.0000   -4.16939
76120.0000   -4.16501
76160.0000   -4.34253
76200.0000   -3.69053
76240.0000   -4.15356
76280.0000   -4.80743
76320.0000   -2.98756
76360.0000   -3.73414
76400.0000   -4.11356
76440.0000   -3.44868
76480.0000   -3.15276
76520.0000   -4.06794
76560.0000   -4.18875
76600.0000   -4.13000
76640.0000   -4.24352
76680.0000   -4.19822
76720.0000   -4.08282
76760.0000   -3.13024
76800.0000   -3.96464
76840.0000   -3.40794
76880.0000   -3.49956
76920.0000   -4.09431
76960.0000   -4.02993
77000.0000   -5.09784
77040.0000   -4.90290
77080.0000   -4.48520
77120.0000   -5.30816
77160.0000   -5.29866
77200.0000   -5.27233
77240.0000   -4.74444
77280.0000   -5.25361
77320.0000   -4.83604
77360.0000   -3.87007
77400.0000   -3.96347
77440.0000   -3.92279
77480.0000   -4.09533
77520.0000   -4.59553
77560.0000   -6.30230
77600.0000   -3.97867
77640.0000   -3.96491
77680.0000   -5.05208
77720.0000   -4.93574
77760.0000   -4.70643
77800.0000   -5.00285
77840.0000   -4.27794
77880.0000   -4.67508
77920.0000   -4.71116
77960.0000   -4.75521
78000.0000   -4.40478
78040.0000   -3.95783
78080.0000   -4.75548
78120.0000   -5.06445
78160.0000   -4.61359
78200.0000   -4.07954
78240.0000   -4.85247
78280.0000   -5.23511
78320.0000   -5.14005
78360.0000   -6.10466
78400.0000   -4.76828
78440.0000   -3.98321
78480.0000   -3.83466
78520.0000   -3.90601
78560.0000   -4.58708
78600.0000   -4.70454
78640.0000   -3.48207
78680.0000   -4.65451
78720.0000   -3.44305
78760.0000   -3.52718
78800.0000   -3.99111
78840.0000   -3.62690
78880.0000   -3.57961
78920.0000   -3.36381
78960.0000   -3.84301
79000.0000   -4.47147
79040.0000   -4.51860
79080.0000   -4.80155
79120.0000   -4.28539
79160.0000   -3.65968
79200.0000   -4.21387
79240.0000   -3.73326
79280.0000   -4.15839
79320.0000   -4.75910
79360.0000   -4.44477
79400.0000   -4.63974
79440.0000   -4.30678
79480.0000   -4.25411
79520.0000   -3.02492
79560.0000   -3.63811
79600.0000   -4.49309
79640.0000   -3.37756
79680.0000   -4.11962
79720.0000   -4.11378
79760.0000   -5.26138
79800.0000   -3.82445
79840.0000   -3.59621
79880.0000   -3.36025
79920.0000   -4.18812
79960.0000   -4.32415
80000.0000   -4.06795
80040.0000   -4.84494
80080.0000   -4.79093
80120.0000   -4.61255
80160.0000   -4.50354
80200.0000   -4.62779
80240.0000   -4.85992
80280.0000   -4.82294
80320.0000   -4.49811
80360.0000   -5.23741
80400.0000   -4.69499
80440.0000   -4.78324
80480.0000   -5.49143
80520.0000   -4.86724
80560.0000   -4.49700
80600.0000   -4.85813
80640.0000   -4.39249
80680.0000   -4.65229
80720.0000   -5.04961
80760.0000   -5.18714
80800.0000   -4.43602
80840.0000   -4.66597
80880.0000   -5.77924
80920.0000   -5.42832
80960.0000   -5.24023
81000.0000   -5.15422
81040.0000   -4.47892
81080.0000   -4.84006
81120.0000   -5.42683
81160.0000   -5.30716
81200.0000   -5.26168
81240.0000   -4.37474
81280.0000   -4.43348
81320.0000   -5.24394
81360.0000   -4.17264
81400.0000   -4.64643
81440.0000   -5.69645
81480.0000   -5.91397
81520.0000   -5.60892
81560.0000   -5.38564
81600.0000   -5.38630
81640.0000   -4.80688
81680.0000   -5.63385
81720.0000   -5.07628
81760.0000   -4.49553
81800.0000   -4.48174
81840.0000   -5.10581
81880.0000   -5.24064
81920.0000   -5.46729
81960.0000   -5.29039
82000.0000   -4.97736
82040.0000   -5.07517
82080.0000   -5.30077
82120.0000   -5.15750
82160.0000   -4.78019
82200.0000   -4.55470
82240.0000   -5.13377
82280.0000   -5.67838
82320.0000   -5.58410
82360.0000   -4.99589
82400.0000   -5.20692
82440.0000   -4.83855
82480.0000   -5.11361
82520.0000   -4.84163
82560.0000   -4.72695
82600.0000   -5.07971
82640.0000   -5.04426
82680.0000   -4.21167
82720.0000   -3.77033
82760.0000   -4.67032
82800.0000   -4.67235
82840.0000   -5.28063
82880.0000   -5.59531
82920.0000   -4.78761
82960.0000   -4.61632
83000.0000   -4.68628
83040.0000   -5.15838
83080.0000   -4.99541
83120.0000   -5.53557
83160.0000   -5.51768
83200.0000   -5.74211
83240.0000   -5.24494
83280.0000   -5.63346
83320.0000   -5.27396
83360.0000   -4.81209
83400.0000   -4.92121
83440.0000   -4.85133
83480.0000   -4.57379
83520.0000   -5.34456
83560.0000   -4.42544
83600.0000   -5.54715
83640.0000   -5.47718
83680.0000   -5.68052
83720.0000   -5.10077
83760.0000   -5.41802
83800.0000   -5.37231
83840.0000   -6.04077
83880.0000   -6.06781
83920.0000   -5.11863
83960.0000   -4.44210
84000.0000   -4.33897
84040.0000   -5.03393
84080.0000   -4.84553
84120.0000   -6.15691
84160.0000   -4.51389
84200.0000   -4.94535
84240.0000   -4.23043
84280.0000   -4.40555
84320.0000   -5.48649
84360.0000   -5.15753
84400.0000   -4.93109
84440.0000   -5.78475
84480.0000   -5.38876
84520.0000   -5.68832
84560.0000   -5.21091
84600.0000   -4.74527
84640.0000   -5.53756
84680.0000   -5.61014
84720.0000   -5.17174
84760.0000   -5.08497
84800.0000   -4.99565
84840.0000   -5.01987
84880.0000   -5.68588
84920.0000   -5.23490
84960.0000   -5.30032
85000.0000   -3.73167
85040.0000   -5.09810
85080.0000   -4.11594
85120.0000   -5.24445
85160.0000   -4.89422
85200.0000   -4.73345
85240.0000   -4.99109
85280.0000   -5.48522
85320.0000   -3.89102
85360.0000   -5.25810
85400.0000   -5.60527
85440.0000   -4.62832
85480.0000   -5.53731
85520.0000   -4.51219
85560.0000   -5.16070
85600.0000   -5.00945
85640.0000   -5.19591
85680.0000   -5.21490
85720.0000   -5.16700
85760.0000   -4.66886
85800.0000   -4.73523
85840.0000   -4.89964
85880.0000   -5.17841
85920.0000   -5.27147
85960.0000   -6.02989
86000.0000   -5.61854
86040.0000   -5.65591
86080.0000   -5.18294
86120.0000   -5.81184
86160.0000   -6.11121
86200.0000   -5.46049
86240.0000   -5.98697
86280.0000   -6.09868
86320.0000   -5.28063
86360.0000   -5.34960
86400.0000   -5.32078
86440.0000   -4.76679
86480.0000   -5.80630
86520.0000   -5.31882
86560.0000   -5.80450
86600.0000   -6.02862
86640.0000   -5.84306
86680.0000   -4.81544
86720.0000   -4.91265
86760.0000   -5.75417
86800.0000   -4.91121
86840.0000   -5.92865
86880.0000   -5.71750
86920.0000   -4.73699
86960.0000   -4.16916
87000.0000   -5.36568
87040.0000   -5.20126
87080.0000   -5.54170
87120.0000   -5.64647
87160.0000   -5.42027
87200.0000   -5.72861
87240.0000   -5.65861
87280.0000   -5.68751
87320.0000   -6.30458
87360.0000   -5.71725
87400.0000   -5.24579
87440.0000   -5.31502
87480.0000   -5.45533
87520.0000   -4.88546
87560.0000   -5.75020
87600.0000   -5.31941
87640.0000   -5.16838
87680.0000   -5.23362
87720.0000   -4.96386
87760.0000   -5.78856
87800.0000   -5.12706
87840.0000   -6.15384
87880.0000   -5.60641
87920.0000   -5.59487
87960.0000   -5.31855
88000.0000   -5.14944
88040.0000   -5.61076
88080.0000   -5.84758
88120.0000   -5.00623
88160.0000   -5.37174
88200.0000   -5.32635
88240.0000   -5.63651
88280.0000   -5.10842
88320.0000   -5.52578
88360.0000   -5.01783
88400.0000   -5.51870
88440.0000   -5.51451
88480.0000   -5.71718
88520.0000   -5.95669
88560.0000   -4.45351
88600.0000   -4.61851
88640.0000   -4.54952
88680.0000   -5.07531
88720.0000   -4.77294
88760.0000   -5.08760
88800.0000   -5.82505
88840.0000   -5.33218
88880.0000   -4.91545
88920.0000   -4.82587
88960.0000   -4.80627
89000.0000   -4.06937
89040.0000   -4.81753
89080.0000   -3.72857
89120.0000   -3.92438
89160.0000   -3.43256
89200.0000   -3.49502
89240.0000   -3.96795
89280.0000   -4.45049
89320.0000   -4.34874
89360.0000   -2.99299
89400.0000   -4.41182
89440.0000   -4.67629
89480.0000   -3.36233
89520.0000   -3.48936
89560.0000   -3.44418
89600.0000   -4.51082
89640.0000   -4.44126
89680.0000   -5.02311
89720.0000   -5.15538
89760.0000   -5.20446
89800.0000   -4.71298
89840.0000   -5.06514
89880.0000   -4.65230
89920.0000   -4.20619
89960.0000   -4.53982
90000.0000   -5.16731
90040.0000   -5.06791
90080.0000   -4.43244
90120.0000   -5.00769
90160.0000   -5.17963
90200.0000   -4.44256
90240.0000   -4.96136
90280.0000   -4.94865
90320.0000   -4.25400
90360.0000   -3.61235
90400.0000   -4.54717
90440.0000   -5.07153
90480.0000   -5.09529
90520.0000   -4.70008
90560.0000   -3.64318
90600.0000   -5.09342
90640.0000   -4.53395
90680.0000   -4.72001
90720.0000   -4.95050
90760.0000   -4.89605
90800.0000   -4.38583
90840.0000   -4.29284
90880.0000   -4.36064
90920.0000   -5.00839
90960.0000   -4.84634
91000.0000   -4.85776
91040.0000   -4.35865
91080.0000   -3.86530
91120.0000   -4.97703
91160.0000   -4.83175
91200.0000   -4.33681
91240.0000   -4.59731
91280.0000   -4.62166
91320.0000   -4.14136
91360.0000   -4.25280
91400.0000   -4.45938
91440.0000   -5.01518
91480.0000   -4.97689
91520.0000   -4.42174
91560.0000   -4.28589
91600.0000   -4.50379
91640.0000   -4.82248
91680.0000   -5.40832
91720.0000   -5.02164
91760.0000   -5.76397
91800.0000   -6.14268
91840.0000   -6.32431
91880.0000   -5.29690
91920.0000   -4.55270
91960.0000   -5.30246
92000.0000   -4.03693
92040.0000   -4.48201
92080.0000   -5.03419
92120.0000   -4.63048
92160.0000   -5.79686
92200.0000   -5.29810
92240.0000   -4.55788
92280.0000   -5.33736
92320.0000   -4.81337
92360.0000   -4.93525
92400.0000   -4.34024
92440.0000   -4.77466
92480.0000   -5.43248
92520.0000   -5.98205
92560.0000   -6.16711
92600.0000   -5.34198
92640.0000   -5.96755
92680.0000   -5.36712
92720.0000   -5.34830
92760.0000   -4.25634
92800.0000   -5.18707
92840.0000   -5.50658
92880.0000   -5.93654
92920.0000   -5.56465
92960.0000   -5.86508
93000.0000   -5.35907
93040.0000   -5.61546
93080.0000   -5.00065
93120.0000   -5.71117
93160.0000   -5.61060
93200.0000   -5.12765
93240.0000   -5.59402
93280.0000   -4.50239
93320.0000   -4.95443
93360.0000   -4.30806
93400.0000   -4.65377
93440.0000   -4.13237
93480.0000   -3.67486
93520.0000   -4.68704
93560.0000   -5.12137
93600.0000   -4.90724
93640.0000   -5.21021
93680.0000   -4.92579
93720.0000   -5.17612
93760.0000   -4.12122
93800.0000   -4.59707
93840.0000   -4.49654
93880.0000   -5.13906
93920.0000   -4.44078
93960.0000   -4.01854
94000.0000   -4.51267
94040.0000   -4.56496
94080.0000   -5.19336
94120.0000   -5.20894
94160.0000   -4.68089
94200.0000   -4.99164
94240.0000   -4.38697
94280.0000   -4.60414
94320.0000   -4.94354
94360.0000   -4.05444
94400.0000   -4.21952
94440.0000   -5.06792
94480.0000   -4.37307
94520.0000   -4.87842
94560.0000   -5.35276
94600.0000   -5.27960
94640.0000   -4.78374
94680.0000   -5.69375
94720.0000   -4.06943
94760.0000   -4.55256
94800.0000   -4.56623
94840.0000   -5.37631
94880.0000   -5.06003
94920.0000   -4.77198
94960.0000   -4.74638
95000.0000   -5.47588
95040.0000   -5.62151
95080.0000   -5.87930
95120.0000   -5.31081
95160.0000   -4.78836
95200.0000   -4.96055
95240.0000   -5.37228
95280.0000   -4.91146
95320.0000   -5.48158
95360.0000   -5.58919
95400.0000   -5.08361
95440.0000   -5.16826
95480.0000   -5.20303
95520.0000   -5.69270
95560.0000   -5.21052
95600.0000   -5.25063
95640.0000   -4.99603
95680.0000   -4.79180
95720.0000   -5.21801
95760.0000   -5.27251
95800.0000   -5.42399
95840.0000   -5.18126
95880.0000   -5.25482
95920.0000   -4.79281
95960.0000   -5.83621
96000.0000   -5.00416
96040.0000   -4.73482
96080.0000   -4.66706
96120.0000   -5.19934
96160.0000   -5.79072
96200.0000   -5.45781
96240.0000   -5.68532
96280.0000   -5.27941
96320.0000   -4.77302
96360.0000   -4.50329
96400.0000   -4.97196
96440.0000   -5.27378
96480.0000   -5.85939
96520.0000   -4.95511
96560.0000   -4.21461
96600.0000   -4.88568
96640.0000   -5.15147
96680.0000   -5.46888
96720.0000   -6.01399
96760.0000   -4.90676
96800.0000   -5.33580
96840.0000   -5.07144
96880.0000   -4.80257
96920.0000   -5.60635
96960.0000   -4.75093
97000.0000   -5.02986
97040.0000   -4.61835
97080.0000   -4.20906
97120.0000   -4.86699
97160.0000   -5.83571
97200.0000   -5.32140
97240.0000   -5.45578
97280.0000   -5.14375
97320.0000   -4.45384
97360.0000   -4.69419
97400.0000   -4.61812
97440.0000   -4.54313
97480.0000   -4.54185
97520.0000   -5.06443
97560.0000   -4.60182
97600.0000   -4.72228
97640.0000   -4.52320
97680.0000   -4.54024
97720.0000   -5.72755
97760.0000   -4.96533
97800.0000   -5.14665
97840.0000   -4.29126
97880.0000   -4.09132
97920.0000   -5.00390
97960.0000   -5.21460
98000.0000   -4.51178
98040.0000   -4.55551
98080.0000   -5.05992
98120.0000   -4.31838
98160.0000   -4.07659
98200.0000   -4.35427
98240.0000   -4.88705
98280.0000   -5.00889
98320.0000   -4.39402
98360.0000   -3.93530
98400.0000   -5.28876
98440.0000   -4.38395
98480.0000   -4.58527
98520.0000   -4.02850
98560.0000   -4.48056
98600.0000   -5.20871
98640.0000   -4.84453
98680.0000   -5.00656
98720.0000   -4.63164
98760.0000   -3.93624
98800.0000   -5.33253
98840.0000   -5.21565
98880.0000   -5.10043
98920.0000   -4.66251
98960.0000   -4.37917
99000.0000   -5.79929
99040.0000   -4.88103
99080.0000   -4.48176
99120.0000   -4.95715
99160.0000   -4.72876
99200.0000   -4.18856
99240.0000   -4.31293
99280.0000   -4.56568
99320.0000   -4.73920
99360.0000   -4.34178
99400.0000   -4.61279
99440.0000   -4.07206
99480.0000   -3.96691
99520.0000   -4.20715
99560.0000   -3.76017
99600.0000   -3.72890
99640.0000   -4.66000
99680.0000   -5.08654
99720.0000   -4.50595
99760.0000   -4.36738
99800.0000   -4.86657
99840.0000   -4.49007
99880.0000   -3.68077
99920.0000   -4.08308
99960.0000   -3.93764
100000.0000   -5.36215
100040.0000   -4.67535
100080.0000   -5.31867
100120.0000   -4.68454
100160.0000   -4.69346
100200.0000   -4.75414
100240.0000   -5.76331
100280.0000   -5.40795
100320.0000   -5.01353
100360.0000   -4.74087
100400.0000   -4.86492
100440.0000   -4.69849
100480.0000   -5.42866
100520.0000   -5.16922
100560.0000   -5.99198
100600.0000   -5.46153
100640.0000   -5.04119
100680.0000   -5.11235
100720.0000   -4.91753
100760.0000   -4.03658
100800.0000   -6.17279
100840.0000   -5.28348
100880.0000   -5.31633
100920.0000   -4.73500
100960.0000   -5.47637
101000.0000   -5.07511
101040.0000   -5.31614
101080.0000   -4.83012
101120.0000   -5.03937
101160.0000   -4.76025
101200.0000   -4.44225
101240.0000   -4.66346
101280.0000   -5.38524
101320.0000   -4.74900
101360.0000   -4.03344
101400.0000   -4.37258
101440.0000   -4.05784
101480.0000   -4.67636
101520.0000   -4.82228
101560.0000   -4.78289
101600.0000   -4.69772
101640.0000   -4.16448
101680.0000   -3.40798
101720.0000   -4.49001
101760.0000   -4.49858
101800.0000   -4.52101
101840.0000   -4.71256
101880.0000   -3.81439
101920.0000   -4.13731
101960.0000   -4.79165
102000.0000   -3.44334
102040.0000   -3.25023
102080.0000   -3.58495
102120.0000   -3.55792
102160.0000   -4.12716
102200.0000   -4.06890
102240.0000   -4.52079
102280.0000   -4.85922
102320.0000   -4.27932
102360.0000   -5.03921
102400.0000   -4.13783
102440.0000   -3.86779
102480.0000   -4.58213
102520.0000   -5.84440
102560.0000   -5.05810
102600.0000   -4.95613
102640.0000   -4.70032
102680.0000   -4.30049
102720.0000   -5.39590
102760.0000   -4.39717
102800.0000   -5.18268
102840.0000   -4.58060
102880.0000   -4.29435
102920.0000   -4.87330
102960.0000   -5.56931
103000.0000   -5.13504
103040.0000   -5.24940
103080.0000   -4.68772
103120.0000   -4.92988
103160.0000   -5.07866
103200.0000   -5.83504
103240.0000   -5.92474
103280.0000   -5.26926
103320.0000   -5.39233
103360.0000   -4.96358
103400.0000   -4.10386
103440.0000   -5.42300
103480.0000   -4.68630
103520.0000   -5.09386
103560.0000   -5.07456
103600.0000   -5.70227
103640.0000   -5.16456
103680.0000   -4.92105
103720.0000   -5.90643
103760.0000   -5.93778
103800.0000   -6.08568
103840.0000   -5.44844
103880.0000   -5.26791
103920.0000   -4.98438
103960.0000   -5.10707
104000.0000   -5.46594
104040.0000   -5.17159
104080.0000   -5.11577
104120.0000   -5.45317
104160.0000   -5.34871
104200.0000   -4.77507
104240.0000   -4.72470
104280.0000   -5.39219
104320.0000   -5.66930
104360.0000   -5.75505
104400.0000   -5.20006
104440.0000   -5.15375
104480.0000   -5.03629
104520.0000   -5.76725
104560.0000   -6.09093
104600.0000   -5.82214
104640.0000   -5.60623
104680.0000   -3.99759
104720.0000   -3.91850
104760.0000   -5.13092
104800.0000   -5.70208
104840.0000   -4.70026
104880.0000   -4.94093
104920.0000   -5.10603
104960.0000   -4.75864
105000.0000   -6.37800
105040.0000   -5.53996
105080.0000   -5.50128
105120.0000   -6.46221
105160.0000   -6.57653
105200.0000   -6.17436
105240.0000   -6.53397
105280.0000   -6.20834
105320.0000   -5.19610
105360.0000   -6.12442
105400.0000   -5.85566
105440.0000   -5.76669
105480.0000   -6.31583
105520.0000   -6.57582
105560.0000   -5.24222
105600.0000   -6.02904
105640.0000   -5.80274
105680.0000   -4.90276
105720.0000   -5.12604
105760.0000   -5.50665
105800.0000   -5.93548
105840.0000   -5.63238
105880.0000   -5.43800
105920.0000   -5.23322
105960.0000   -5.62734
106000.0000   -5.10250
106040.0000   -5.70895
106080.0000   -5.62046
106120.0000   -5.37029
106160.0000   -5.01609
106200.0000   -6.00469
106240.0000   -5.67332
106280.0000   -5.13215
106320.0000   -5.61386
106360.0000   -5.03570
106400.0000   -5.67279
106440.0000   -5.42461
106480.0000   -5.37580
106520.0000   -6.24809
106560.0000   -4.92870
106600.0000   -5.51024
106640.0000   -5.86911
106680.0000   -5.85638
106720.0000   -5.81971
106760.0000   -4.77248
106800.0000   -5.42267
106840.0000   -4.61786
106880.0000   -5.11312
106920.0000   -5.21016
106960.0000   -4.79138
107000.0000   -5.39625
107040.0000   -4.86439
107080.0000   -4.62129
107120.0000   -4.97080
107160.0000   -5.01435
107200.0000   -4.02385
107240.0000   -4.79627
107280.0000   -4.29105
107320.0000   -4.82730
107360.0000   -4.39515
107400.0000   -5.39519
107440.0000   -4.93062
107480.0000   -5.01701
107520.0000   -4.13678
107560.0000   -4.97196
107600.0000   -5.59152
107640.0000   -6.39568
107680.0000   -5.71403
107720.0000   -5.69912
107760.0000   -5.28237
107800.0000   -4.42893
107840.0000   -5.16418
107880.0000   -4.82302
107920.0000   -4.91664
107960.0000   -4.83457
108000.0000   -5.29351
108040.0000   -4.92224
108080.0000   -4.42207
108120.0000   -4.44927
108160.0000   -5.29350
108200.0000   -4.61849
108240.0000   -3.65161
108280.0000   -5.63822
108320.0000   -5.33489
108360.0000   -6.17600
108400.0000   -5.00377
108440.0000   -5.76367
108480.0000   -4.88810
108520.0000   -4.61522
108560.0000   -5.35428
108600.0000   -5.42762
108640.0000   -5.60280
108680.0000   -4.83298
108720.0000   -5.18129
108760.0000   -4.81013
108800.0000   -5.18732
108840.0000   -4.68040
108880.0000   -5.64325
108920.0000   -5.03790
108960.0000   -5.46566
109000.0000   -4.91550
109040.0000   -4.95549
109080.0000   -5.13481
109120.0000   -5.17191
109160.0000   -4.32959
109200.0000   -4.83556
109240.0000   -6.04050
109280.0000   -4.93076
109320.0000   -5.25751
109360.0000   -4.92110
109400.0000   -5.12006
109440.0000   -5.74213
109480.0000   -4.74418
109520.0000   -5.21729
109560.0000   -5.99759
109600.0000   -6.25952
109640.0000   -5.94775
109680.0000   -5.71968
109720.0000   -6.34861
109760.0000   -6.32126
109800.0000   -6.09252
109840.0000   -6.11299
109880.0000   -6.00124
109920.0000   -5.44439
109960.0000   -6.38808
110000.0000   -6.53278
110040.0000   -6.69152
110080.0000   -6.04526
110120.0000   -5.75643
110160.0000   -6.33263
110200.0000   -5.90221
110240.0000   -6.03330
110280.0000   -5.70123
110320.0000   -4.88562
110360.0000   -4.44949
110400.0000   -4.25635
110440.0000   -4.79278
110480.0000   -6.09320
110520.0000   -7.12840
110560.0000   -6.27496
110600.0000   -5.64554
110640.0000   -5.94152
110680.0000   -5.32577
110720.0000   -4.45640
110760.0000   -5.80595
110800.0000   -5.60916
110840.0000   -5.70823
110880.0000   -5.72056
110920.0000   -6.43774
110960.0000   -6.18462
111000.0000   -5.71941
111040.0000   -6.02616
111080.0000   -5.16270
111120.0000   -5.39339
111160.0000   -5.82382
111200.0000   -5.48904
111240.0000   -6.18666
111280.0000   -5.49330
111320.0000   -5.09520
111360.0000   -4.37819
111400.0000   -5.35385
111440.0000   -4.88532
111480.0000   -5.74780
111520.0000   -5.24990
111560.0000   -5.03601
111600.0000   -5.26305
111640.0000   -4.75105
111680.0000   -4.88383
111720.0000   -5.13714
111760.0000   -5.26119
111800.0000   -5.09525
111840.0000   -5.55941
111880.0000   -5.99887
111920.0000   -5.92753
111960.0000   -5.18100
112000.0000   -5.05685
112040.0000   -4.57689
112080.0000   -4.76302
112120.0000   -4.96369
112160.0000   -5.72329
112200.0000   -5.77396
112240.0000   -4.87321
112280.0000   -4.70219
112320.0000   -5.72399
112360.0000   -4.99000
112400.0000   -5.15485
112440.0000   -5.42293
112480.0000   -6.42617
112520.0000   -5.47920
112560.0000   -5.24122
112600.0000   -5.42444
112640.0000   -5.52786
112680.0000   -6.82381
112720.0000   -6.07825
112760.0000   -6.00015
112800.0000   -5.87582
112840.0000   -5.99348
112880.0000   -6.53560
112920.0000   -4.40027
112960.0000   -5.30242
113000.0000   -5.53035
113040.0000   -5.72614
113080.0000   -5.30494
113120.0000   -5.27230
113160.0000   -4.79531
113200.0000   -4.27462
113240.0000   -4.78965
113280.0000   -3.79401
113320.0000   -4.29301
113360.0000   -5.05014
113400.0000   -4.74401
113440.0000   -3.69652
113480.0000   -3.89493
113520.0000   -4.92416
113560.0000   -5.36149
113600.0000   -4.64566
113640.0000   -4.42114
113680.0000   -3.91572
113720.0000   -4.92993
113760.0000   -4.47673
113800.0000   -4.90440
113840.0000   -4.25695
113880.0000   -4.50161
113920.0000   -3.76575
113960.0000   -5.00466
114000.0000   -5.12076
114040.0000   -4.12275
114080.0000   -4.09730
114120.0000   -4.51291
114160.0000   -4.89350
114200.0000   -4.70135
114240.0000   -5.20289
114280.0000   -4.50081
114320.0000   -5.01891
114360.0000   -5.35552
114400.0000   -4.62090
114440.0000   -5.19629
114480.0000   -5.32611
114520.0000   -5.33830
114560.0000   -5.77652
114600.0000   -4.82377
114640.0000   -4.51824
114680.0000   -5.35588
114720.0000   -4.15148
114760.0000   -5.04843
114800.0000   -3.42728
114840.0000   -4.10176
114880.0000   -4.31224
114920.0000   -3.23863
114960.0000   -3.67793
115000.0000   -3.33641
115040.0000   -3.02116
115080.0000   -3.61169
115120.0000   -4.24701
115160.0000   -4.06475
115200.0000   -4.10663
115240.0000   -4.34432
115280.0000   -4.62683
115320.0000   -5.08035
115360.0000   -5.24030
115400.0000   -5.30532
115440.0000   -5.00955
115480.0000   -4.04419
115520.0000   -5.18836
115560.0000   -4.15753
115600.0000   -3.84630
115640.0000   -3.54968
115680.0000   -4.46516
115720.0000   -4.74748
115760.0000   -5.06617
115800.0000   -4.19615
115840.0000   -3.77929
115880.0000   -4.98805
115920.0000   -4.97163
115960.0000   -4.91831
116000.0000   -4.70469
116040.0000   -4.28748
116080.0000   -5.49897
116120.0000   -5.73507
116160.0000   -5.37009
116200.0000   -4.65290
116240.0000   -5.15129
116280.0000   -4.80444
116320.0000   -4.63904
116360.0000   -4.69032
116400.0000   -4.14600
116440.0000   -3.82769
116480.0000   -4.98865
116520.0000   -5.66730
116560.0000   -4.66510
116600.0000   -5.23758
116640.0000   -4.94300
116680.0000   -5.56921
116720.0000   -5.70423
116760.0000   -5.03642
116800.0000   -3.91554
116840.0000   -4.56735
116880.0000   -3.87662
116920.0000   -3.74531
116960.0000   -4.53322
117000.0000   -4.21794
117040.0000   -4.67977
117080.0000   -4.92751
117120.0000   -5.14540
117160.0000   -5.21373
117200.0000   -5.24927
117240.0000   -5.39277
117280.0000   -4.95942
117320.0000   -4.85553
117360.0000   -5.31408
117400.0000   -5.29619
117440.0000   -4.98018
117480.0000   -5.63994
117520.0000   -4.59760
117560.0000   -5.35608
117600.0000   -4.30129
117640.0000   -5.07552
117680.0000   -4.92330
117720.0000   -5.09834
117760.0000   -5.02860
117800.0000   -3.97658
117840.0000   -5.91330
117880.0000   -5.41246
117920.0000   -4.24174
117960.0000   -4.76577
118000.0000   -5.73627
118040.0000   -5.08048
118080.0000   -5.80965
118120.0000   -5.94228
118160.0000   -4.24958
118200.0000   -3.67965
118240.0000   -4.01313
118280.0000   -4.30157
118320.0000   -3.83823
118360.0000   -4.20010
118400.0000   -4.12813
118440.0000   -4.34076
118480.0000   -3.63878
118520.0000   -4.19705
118560.0000   -5.37436
118600.0000   -4.76193
118640.0000   -4.62898
118680.0000   -4.44746
118720.0000   -3.98338
118760.0000   -4.66999
118800.0000   -4.12459
118840.0000   -4.25313
118880.0000   -4.25862
118920.0000   -4.54696
118960.0000   -3.53981
119000.0000   -4.22655
119040.0000   -3.45538
119080.0000   -4.63379
119120.0000   -4.25779
119160.0000   -4.22846
119200.0000   -5.07796
119240.0000   -4.56377
119280.0000   -4.81593
119320.0000   -4.42861
119360.0000   -3.41275
119400.0000   -4.80368
119440.0000   -5.26119
119480.0000   -5.00498
119520.0000   -4.45982
119560.0000   -4.63568
119600.0000   -4.32162
119640.0000   -3.87930
119680.0000   -4.73846
119720.0000   -4.37171
119760.0000   -4.07772
119800.0000   -3.92573
119840.0000   -4.39536
119880.0000   -4.69759
119920.0000   -4.17316
119960.0000   -4.22057
120000.0000   -4.37058
120040.0000   -4.67358
120080.0000   -5.23475
120120.0000   -4.87287
120160.0000   -4.71079
120200.0000   -4.65615
120240.0000   -4.24145
120280.0000   -4.45307
120320.0000   -4.45884
120360.0000   -4.85119
120400.0000   -4.82666
120440.0000   -3.93957
120480.0000   -4.68688
120520.0000   -4.75890
120560.0000   -4.39914
120600.0000   -4.90429
120640.0000   -4.49348
120680.0000   -4.66451
120720.0000   -3.80215
120760.0000   -4.48566
120800.0000   -4.14997
120840.0000   -4.32673
120880.0000   -4.79997
120920.0000   -5.11085
120960.0000   -4.91377
121000.0000   -5.05773
121040.0000   -4.18837
121080.0000   -3.71984
121120.0000   -4.49411
121160.0000   -4.77526
121200.0000   -4.96676
121240.0000   -5.29812
121280.0000   -4.86824
121320.0000   -5.20752
121360.0000   -4.88364
121400.0000   -5.66207
121440.0000   -5.21945
121480.0000   -5.93318
121520.0000   -5.94274
121560.0000   -5.76446
121600.0000   -5.77039
121640.0000   -4.54487
121680.0000   -5.12299
121720.0000   -4.98981
121760.0000   -4.57137
121800.0000   -5.24613
121840.0000   -4.99369
121880.0000   -5.11807
121920.0000   -4.68290
121960.0000   -4.25813
122000.0000   -4.42216
122040.0000   -4.20462
122080.0000   -4.16393
122120.0000   -4.59207
122160.0000   -3.86611
122200.0000   -4.01137
122240.0000   -4.11788
122280.0000   -4.29925
122320.0000   -3.80496
122360.0000   -4.09319
122400.0000   -3.85425
122440.0000   -3.69724
122480.0000   -4.22163
122520.0000   -4.18860
122560.0000   -5.57217
122600.0000   -4.79364
122640.0000   -4.49151
122680.0000   -4.41248
122720.0000   -3.71768
122760.0000   -5.49782
122800.0000   -4.38424
122840.0000   -4.66486
122880.0000   -4.84284
122920.0000   -5.01870
122960.0000   -4.61208
123000.0000   -4.51285
123040.0000   -5.17564
123080.0000   -4.84444
123120.0000   -5.12955
123160.0000   -5.37196
123200.0000   -5.03741
123240.0000   -4.88504
123280.0000   -4.70992
123320.0000   -5.30194
123360.0000   -4.18412
123400.0000   -5.25118
123440.0000   -5.02956
123480.0000   -5.07357
123520.0000   -5.72093
123560.0000   -5.15224
123600.0000   -4.71908
123640.0000   -5.30826
123680.0000   -4.91204
123720.0000   -5.09671
123760.0000   -4.67148
123800.0000   -4.73094
123840.0000   -5.11986
123880.0000   -5.08691
123920.0000   -4.55776
123960.0000   -4.40033
124000.0000   -4.89527
124040.0000   -5.08175
124080.0000   -6.05036
124120.0000   -5.57023
124160.0000   -5.75962
124200.0000   -4.98121
124240.0000   -4.76383
124280.0000   -5.71923
124320.0000   -5.98819
124360.0000   -5.69642
124400.0000   -5.36988
124440.0000   -5.33886
124480.0000   -4.91504
124520.0000   -5.14396
124560.0000   -5.58642
124600.0000   -6.31996
124640.0000   -5.38160
124680.0000   -5.22837
124720.0000   -4.83882
124760.0000   -4.52823
124800.0000   -4.22473
124840.0000   -5.42601
124880.0000   -4.81026
124920.0000   -4.80906
124960.0000   -4.79244
125000.0000   -3.59342
125040.0000   -3.60893
125080.0000   -4.47593
125120.0000   -4.36799
125160.0000   -4.62248
125200.0000   -3.60061
125240.0000   -3.47502
125280.0000   -3.97772
125320.0000   -3.95991
125360.0000   -4.96461
125400.0000   -3.52455
125440.0000   -3.31632
125480.0000   -4.21727
125520.0000   -4.54404
125560.0000   -4.40021
125600.0000   -4.75737
125640.0000   -4.17834
125680.0000   -4.58225
125720.0000   -4.65229
125760.0000   -4.20689
125800.0000   -3.70125
125840.0000   -3.32285
125880.0000   -3.71917
125920.0000   -4.11291
125960.0000   -4.42278
126000.0000   -5.11750
126040.0000   -5.37234
126080.0000   -5.23670
126120.0000   -5.41987
126160.0000   -5.12804
126200.0000   -5.29187
126240.0000   -4.23854
126280.0000   -3.81891
126320.0000   -4.42010
126360.0000   -3.76384
126400.0000   -4.24388
126440.0000   -4.98632
126480.0000   -4.12985
126520.0000   -3.89223
126560.0000   -4.09241
126600.0000   -4.57351
126640.0000   -4.01322
126680.0000   -4.13920
126720.0000   -4.03490
126760.0000   -4.29966
126800.0000   -4.58204
126840.0000   -4.93118
126880.0000   -5.77674
126920.0000   -4.82177
126960.0000   -5.58305
127000.0000   -4.32820
127040.0000   -3.77874
127080.0000   -4.39468
127120.0000   -4.82595
127160.0000   -5.40590
127200.0000   -5.04450
127240.0000   -4.76103
127280.0000   -4.19985
127320.0000   -4.40952
127360.0000   -4.93751
127400.0000   -5.86775
127440.0000   -4.42218
127480.0000   -3.97624
127520.0000   -4.52357
127560.0000   -3.91088
127600.0000   -4.80649
127640.0000   -4.42314
127680.0000   -4.13273
127720.0000   -3.90324
127760.0000   -4.25489
127800.0000   -4.57552
127840.0000   -5.22398
127880.0000   -5.10272
127920.0000   -4.24848
127960.0000   -4.12815
128000.0000   -4.28345
128040.0000   -5.03606
128080.0000   -3.56807
128120.0000   -3.98273
128160.0000   -3.94079
128200.0000   -4.53793
128240.0000   -4.04499
128280.0000   -4.08030
128320.0000   -4.84323
128360.0000   -5.07505
128400.0000   -4.60269
128440.0000   -4.38020
128480.0000   -4.37906
128520.0000   -4.20401
128560.0000   -4.33891
128600.0000   -4.48706
128640.0000   -5.32051
128680.0000   -3.69723
128720.0000   -3.66772
128760.0000   -4.36762
128800.0000   -4.68487
128840.0000   -4.57673
128880.0000   -4.76785
128920.0000   -5.10952
128960.0000   -4.79201
129000.0000   -3.62750
129040.0000   -5.01359
129080.0000   -4.36492
129120.0000   -4.32030
129160.0000   -4.58460
129200.0000   -4.89743
129240.0000   -4.62249
129280.0000   -5.09226
129320.0000   -4.83103
129360.0000   -3.65431
129400.0000   -3.94974
129440.0000   -4.73143
129480.0000   -4.02960
129520.0000   -4.81082
129560.0000   -4.32758
129600.0000   -5.42534
129640.0000   -4.79562
129680.0000   -4.50785
129720.0000   -5.43986
129760.0000   -4.59979
129800.0000   -4.82387
129840.0000   -3.74584
129880.0000   -3.72597
129920.0000   -4.05075
129960.0000   -4.78951
130000.0000   -4.46212
130040.0000   -3.90201
130080.0000   -3.74803
130120.0000   -3.77389
130160.0000   -3.83196
130200.0000   -3.96056
130240.0000   -5.01689
130280.0000   -4.53563
130320.0000   -4.47015
130360.0000   -5.00561
130400.0000   -4.46715
130440.0000   -4.13652
130480.0000   -3.74630
130520.0000   -4.66708
130560.0000   -4.01092
130600.0000   -4.07173
130640.0000   -4.83981
130680.0000   -5.03000
130720.0000   -5.12307
130760.0000   -4.34908
130800.0000   -4.38257
130840.0000   -4.56441
130880.0000   -4.34539
130920.0000   -3.81605
130960.0000   -3.94435
131000.0000   -3.39962
131040.0000   -4.09495
131080.0000   -4.28767
131120.0000   -4.15098
131160.0000   -3.79681
131200.0000   -4.06383
131240.0000   -5.61839
131280.0000   -4.71207
131320.0000   -4.54124
131360.0000   -4.34619
131400.0000   -3.86085
131440.0000   -4.23339
131480.0000   -4.58972
131520.0000   -5.36160
131560.0000   -5.38278
131600.0000   -3.75012
131640.0000   -3.28262
131680.0000   -4.33748
131720.0000   -5.24106
131760.0000   -4.75859
131800.0000   -4.58037
131840.0000   -5.55719
131880.0000   -5.28773
131920.0000   -5.18527
131960.0000   -5.44553
132000.0000   -5.02498
132040.0000   -4.15687
132080.0000   -5.33817
132120.0000   -5.02615
132160.0000   -4.72175
132200.0000   -4.79244
132240.0000   -3.74730
132280.0000   -3.28256
132320.0000   -3.77062
132360.0000   -5.68137
132400.0000   -5.41692
132440.0000   -4.29224
132480.0000   -3.86863
132520.0000   -4.47403
132560.0000   -3.90434
132600.0000   -5.05158
132640.0000   -3.75945
132680.0000   -5.27116
132720.0000   -4.42379
132760.0000   -4.84853
132800.0000   -5.21888
132840.0000   -5.50469
132880.0000   -4.89081
132920.0000   -4.93532
132960.0000   -5.30662
133000.0000   -5.41260
133040.0000   -4.97051
133080.0000   -5.67662
133120.0000   -6.33318
133160.0000   -5.83672
133200.0000   -5.46115
133240.0000   -6.69160
133280.0000   -6.41338
133320.0000   -6.05248
133360.0000   -5.76777
133400.0000   -4.81810
133440.0000   -5.18395
133480.0000   -4.75002
133520.0000   -4.93653
133560.0000   -5.16591
133600.0000   -5.23056
133640.0000   -4.96275
133680.0000   -4.95388
133720.0000   -5.69915
133760.0000   -5.11199
133800.0000   -5.45543
133840.0000   -4.79235
133880.0000   -4.80211
133920.0000   -4.51927
133960.0000   -4.47882
134000.0000   -4.38421
134040.0000   -4.78610
134080.0000   -4.82968
134120.0000   -4.20373
134160.0000   -4.66147
134200.0000   -3.76912
134240.0000   -3.82389
134280.0000   -4.38711
134320.0000   -4.84265
134360.0000   -5.43099
134400.0000   -4.75297
134440.0000   -4.60555
134480.0000   -3.71848
134520.0000   -3.73080
134560.0000   -4.15329
134600.0000   -3.99340
134640.0000   -4.49036
134680.0000   -5.12141
134720.0000   -4.45642
134760.0000   -4.80764
134800.0000   -4.99586
134840.0000   -4.77187
134880.0000   -4.50344
134920.0000   -4.41823
134960.0000   -2.95636
135000.0000   -4.07435
135040.0000   -4.57699
135080.0000   -3.54379
135120.0000   -4.07375
135160.0000   -3.47679
135200.0000   -4.36009
135240.0000   -4.00722
135280.0000   -3.90850
135320.0000   -4.25351
135360.0000   -4.91230
135400.0000   -4.62673
135440.0000   -4.39690
135480.0000   -3.76194
135520.0000   -4.39974
135560.0000   -5.32103
135600.0000   -5.01501
135640.0000   -4.41799
135680.0000   -4.49224
135720.0000   -3.80919
135760.0000   -4.11625
135800.0000   -4.37151
135840.0000   -4.62562
135880.0000   -4.52319
135920.0000   -4.40587
135960.0000   -3.73507
136000.0000   -4.93972
136040.0000   -4.37784
136080.0000   -4.28453
136120.0000   -5.15385
136160.0000   -5.44303
136200.0000   -5.25421
136240.0000   -5.36390
136280.0000   -4.59855
136320.0000   -4.78335
136360.0000   -3.58833
136400.0000   -4.52490
136440.0000   -3.81504
136480.0000   -4.56081
136520.0000   -4.76257
136560.0000   -5.05915
136600.0000   -4.37155
136640.0000   -4.49302
136680.0000   -3.15334
136720.0000   -4.38231
136760.0000   -4.29792
136800.0000   -4.75718
136840.0000   -4.94645
136880.0000   -5.08768
136920.0000   -5.18502
136960.0000   -4.32455
137000.0000   -4.80497
137040.0000   -5.15754
137080.0000   -3.96988
137120.0000   -4.27498
137160.0000   -4.51060
137200.0000   -5.80820
137240.0000   -4.71645
137280.0000   -4.54634
137320.0000   -4.94985
137360.0000   -5.19632
137400.0000   -5.42775
137440.0000   -5.60549
137480.0000   -4.92623
137520.0000   -4.73097
137560.0000   -5.19040
137600.0000   -4.70091
137640.0000   -5.15266
137680.0000   -4.64183
137720.0000   -5.73910
137760.0000   -6.08488
137800.0000   -5.38723
137840.0000   -5.15343
137880.0000   -4.49401
137920.0000   -4.19851
137960.0000   -4.10351
138000.0000   -4.02657
138040.0000   -3.54237
138080.0000   -3.88650
138120.0000   -3.85387
138160.0000   -3.24051
138200.0000   -3.10249
138240.0000   -4.24601
138280.0000   -4.71980
138320.0000   -5.08193
138360.0000   -4.24649
138400.0000   -5.14240
138440.0000   -5.44644
138480.0000   -5.46594
138520.0000   -5.29171
138560.0000   -4.59604
138600.0000   -4.42770
138640.0000   -4.43343
138680.0000   -5.65872
138720.0000   -4.76864
138760.0000   -5.20319
138800.0000   -4.68290
138840.0000   -4.97004
138880.0000   -4.28722
138920.0000   -4.56835
138960.0000   -5.66959
139000.0000   -5.69414
139040.0000   -5.03488
139080.0000   -5.27930
139120.0000   -4.75037
139160.0000   -5.64254
139200.0000   -5.78704
139240.0000   -5.20698
139280.0000   -5.65358
139320.0000   -5.00555
139360.0000   -5.39476
139400.0000   -4.69689
139440.0000   -4.24991
139480.0000   -5.22272
139520.0000   -4.99756
139560.0000   -4.80719
139600.0000   -4.08247
139640.0000   -3.96019
139680.0000   -4.79689
139720.0000   -4.76500
139760.0000   -4.91495
139800.0000   -4.78946
139840.0000   -5.29666
139880.0000   -5.44028
139920.0000   -5.46401
139960.0000   -4.62127
140000.0000   -4.96815
140040.0000   -4.49459
140080.0000   -4.62969
140120.0000   -3.96588
140160.0000   -5.12099
140200.0000   -4.78617
140240.0000   -5.28171
140280.0000   -4.88697
140320.0000   -5.37368
140360.0000   -4.74770
140400.0000   -3.62795
140440.0000   -4.60700
140480.0000   -4.51544
140520.0000   -4.02782
140560.0000   -3.73119
140600.0000   -3.88744
140640.0000   -4.38471
140680.0000   -4.68307
140720.0000   -4.41462
140760.0000   -4.36407
140800.0000   -5.30950
140840.0000   -4.57504
140880.0000   -4.20918
140920.0000   -5.06233
140960.0000   -5.28584
141000.0000   -4.24925
141040.0000   -4.44988
141080.0000   -4.66227
141120.0000   -4.27326
141160.0000   -5.64506
141200.0000   -5.60046
141240.0000   -4.85926
141280.0000   -5.60410
141320.0000   -5.35493
141360.0000   -5.03677
141400.0000   -5.25080
141440.0000   -5.19073
141480.0000   -3.99046
141520.0000   -5.31572
141560.0000   -4.06612
141600.0000   -4.31714
141640.0000   -5.51040
141680.0000   -4.94196
141720.0000   -5.39136
141760.0000   -5.37560
141800.0000   -5.67173
141840.0000   -5.41791
141880.0000   -5.38521
141920.0000   -5.33451
141960.0000   -5.60530
142000.0000   -5.98144
142040.0000   -4.97544
142080.0000   -4.51469
142120.0000   -4.82897
142160.0000   -6.12245
142200.0000   -5.80370
142240.0000   -5.04118
142280.0000   -5.05532
142320.0000   -4.25105
142360.0000   -5.27013
142400.0000   -5.44156
142440.0000   -4.82437
142480.0000   -5.60116
142520.0000   -4.30187
142560.0000   -4.76711
142600.0000   -5.32971
142640.0000   -5.06509
142680.0000   -5.82532
142720.0000   -4.96802
142760.0000   -5.46790
142800.0000   -5.38603
142840.0000   -4.70582
142880.0000   -5.03097
142920.0000   -4.97365
142960.0000   -4.37264
143000.0000   -5.11916
143040.0000   -5.11437
143080.0000   -4.56963
143120.0000   -5.34922
143160.0000   -4.79093
143200.0000   -4.54910
143240.0000   -4.37120
143280.0000   -4.96090
143320.0000   -4.32042
143360.0000   -4.21768
143400.0000   -3.43677
143440.0000   -4.10201
143480.0000   -2.72265
143520.0000   -3.85056
143560.0000   -4.66653
143600.0000   -5.46785
143640.0000   -4.60006
143680.0000   -4.16607
143720.0000   -5.00118
143760.0000   -5.03637
143800.0000   -5.29227
143840.0000   -4.77057
143880.0000   -4.97834
143920.0000   -4.29215
143960.0000   -3.50564
144000.0000   -4.88862
144040.0000   -4.75681
144080.0000   -5.16963
144120.0000   -3.76117
144160.0000   -4.57048
144200.0000   -4.64633
144240.0000   -4.55148
144280.0000   -4.39584
144320.0000   -4.18350
144360.0000   -5.49994
144400.0000   -4.29924
144440.0000   -4.92378
144480.0000   -4.69202
144520.0000   -4.41260
144560.0000   -5.39336
144600.0000   -5.41796
144640.0000   -5.02681
144680.0000   -5.27891
144720.0000   -5.87395
144760.0000   -3.66895
144800.0000   -4.74043
144840.0000   -4.35926
144880.0000   -3.53398
144920.0000   -4.49970
144960.0000   -4.32735
145000.0000   -4.71582
145040.0000   -4.11274
145080.0000   -4.26615
145120.0000   -3.54950
145160.0000   -3.86607
145200.0000   -4.56276
145240.0000   -4.90761
145280.0000   -5.00842
145320.0000   -4.27279
145360.0000   -4.54601
145400.0000   -5.30505
145440.0000   -4.28238
145480.0000   -3.81471
145520.0000   -4.86384
145560.0000   -4.91071
145600.0000   -4.38140
145640.0000   -3.41160
145680.0000   -4.39105
145720.0000   -3.63430
145760.0000   -3.45689
145800.0000   -4.13483
145840.0000   -4.99595
145880.0000   -4.13022
145920.0000   -3.65770
145960.0000   -3.64709
146000.0000   -4.20711
146040.0000   -4.46248
146080.0000   -4.56868
146120.0000   -4.27308
146160.0000   -3.57813
146200.0000   -4.39957
146240.0000   -4.75461
146280.0000   -3.97958
146320.0000   -4.66426
146360.0000   -3.78890
146400.0000   -3.97698
146440.0000   -4.62705
146480.0000   -4.56670
146520.0000   -4.04207
146560.0000   -3.96028
146600.0000   -4.00958
146640.0000   -4.28577
146680.0000   -4.62254
146720.0000   -4.22289
146760.0000   -4.77774
146800.0000   -4.53237
146840.0000   -4.89777
146880.0000   -3.82453
146920.0000   -4.77327
146960.0000   -5.15361
147000.0000   -4.33321
147040.0000   -4.73116
147080.0000   -4.59570
147120.0000   -5.09232
147160.0000   -5.26449
147200.0000   -4.95829
147240.0000   -4.77724
147280.0000   -3.65636
147320.0000   -3.34689
147360.0000   -4.29122
147400.0000   -3.98744
147440.0000   -4.28430
147480.0000   -4.07096
147520.0000   -4.08164
147560.0000   -3.85418
147600.0000   -3.76115
147640.0000   -4.30797
147680.0000   -4.98919
147720.0000   -4.39259
147760.0000   -5.03871
147800.0000   -4.64474
147840.0000   -5.08088
147880.0000   -4.77170
147920.0000   -4.90007
147960.0000   -4.33320
148000.0000   -4.31481
148040.0000   -4.20852
148080.0000   -4.14361
148120.0000   -4.19468
148160.0000   -4.32371
148200.0000   -3.64908
148240.0000   -3.81620
148280.0000   -4.37458
148320.0000   -4.90701
148360.0000   -3.37997
148400.0000   -4.62586
148440.0000   -3.46734
148480.0000   -3.15112
148520.0000   -3.55744
148560.0000   -3.43373
148600.0000   -3.92238
148640.0000   -3.60143
148680.0000   -3.25625
148720.0000   -3.33154
148760.0000   -3.71325
148800.0000   -3.65883
148840.0000   -4.13667
148880.0000   -3.63048
148920.0000   -3.90359
148960.0000   -4.52976
149000.0000   -4.23572
149040.0000   -4.03387
149080.0000   -3.91647
149120.0000   -4.52091
149160.0000   -3.87301
149200.0000   -3.68732
149240.0000   -3.94700
149280.0000   -3.64930
149320.0000   -2.88094
149360.0000   -3.37070
149400.0000   -3.96339
149440.0000   -3.43826
149480.0000   -2.85674
149520.0000   -3.92215
149560.0000   -4.32819
149600.0000   -3.92213
149640.0000   -4.51803
149680.0000   -3.80520
149720.0000   -4.28541
149760.0000   -3.49035
149800.0000   -4.23960
149840.0000   -4.75290
149880.0000   -4.00035
149920.0000   -4.63080
149960.0000   -5.01339
150000.0000   -5.02703
150040.0000   -4.49851
150080.0000   -5.12752
150120.0000   -4.68882
150160.0000   -4.34479
150200.0000   -5.04235
150240.0000   -5.66631
150280.0000   -3.86027
150320.0000   -3.65657
150360.0000   -3.99409
150400.0000   -3.74827
150440.0000   -5.96283
150480.0000   -5.18179
150520.0000   -5.20646
150560.0000   -4.36798
150600.0000   -3.83884
150640.0000   -4.13407
150680.0000   -5.00876
150720.0000   -4.34482
150760.0000   -4.39543
150800.0000   -4.95102
150840.0000   -4.44267
150880.0000   -4.94869
150920.0000   -3.62229
150960.0000   -3.69967
151000.0000   -3.48743
151040.0000   -4.52763
151080.0000   -4.58698
151120.0000   -5.10782
151160.0000   -4.37485
151200.0000   -4.60719
151240.0000   -4.73664
151280.0000   -4.35716
151320.0000   -3.87882
151360.0000   -4.20484
151400.0000   -4.88510
151440.0000   -3.82397
151480.0000   -4.32891
151520.0000   -4.74769
151560.0000   -4.93448
151600.0000   -4.21722
151640.0000   -4.34668
151680.0000   -5.36969
151720.0000   -4.62352
151760.0000   -4.75646
151800.0000   -3.69151
151840.0000   -4.74414
151880.0000   -4.80832
151920.0000   -4.95784
151960.0000   -4.09822
152000.0000   -4.67691
152040.0000   -4.31346
152080.0000   -5.12874
152120.0000   -4.19909
152160.0000   -3.83444
152200.0000   -5.19657
152240.0000   -4.23618
152280.0000   -4.28297
152320.0000   -4.58038
152360.0000   -5.61662
152400.0000   -5.76520
152440.0000   -5.03032
152480.0000   -4.39461
152520.0000   -4.59623
152560.0000   -3.89193
152600.0000   -4.21520
152640.0000   -4.39248
152680.0000   -4.14909
152720.0000   -5.30616
152760.0000   -4.76592
152800.0000   -4.23204
152840.0000   -3.98964
152880.0000   -3.47087
152920.0000   -4.50866
152960.0000   -4.64039
153000.0000   -3.89761
153040.0000   -4.14546
153080.0000   -4.53100
153120.0000   -5.35663
153160.0000   -5.25864
153200.0000   -5.97185
153240.0000   -5.15997
153280.0000   -5.17606
153320.0000   -4.96325
153360.0000   -5.39276
153400.0000   -5.45206
153440.0000   -5.31522
153480.0000   -5.16849
153520.0000   -5.16726
153560.0000   -4.66062
153600.0000   -5.32414
153640.0000   -4.88328
153680.0000   -4.53792
153720.0000   -4.70697
153760.0000   -5.11800
153800.0000   -4.41132
153840.0000   -5.29502
153880.0000   -5.26072
153920.0000   -4.76465
153960.0000   -5.16675
154000.0000   -4.17311
154040.0000   -4.61913
154080.0000   -4.10939
154120.0000   -4.98451
154160.0000   -4.81664
154200.0000   -5.42969
154240.0000   -4.55813
154280.0000   -5.19618
154320.0000   -4.67134
154360.0000   -4.74009
154400.0000   -4.03415
154440.0000   -4.59732
154480.0000   -5.47989
154520.0000   -4.79207
154560.0000   -5.36020
154600.0000   -5.03276
154640.0000   -5.69867
154680.0000   -4.96231
154720.0000   -5.09040
154760.0000   -4.07440
154800.0000   -6.03891
154840.0000   -3.75963
154880.0000   -5.09109
154920.0000   -4.29057
154960.0000   -4.36785
155000.0000   -4.78290
155040.0000   -4.40563
155080.0000   -4.86832
155120.0000   -5.04045
155160.0000   -4.76795
155200.0000   -4.50546
155240.0000   -5.07505
155280.0000   -5.47025
155320.0000   -4.90486
155360.0000   -4.59973
155400.0000   -4.54328
155440.0000   -5.27712
155480.0000   -4.59518
155520.0000   -5.13447
155560.0000   -4.14327
155600.0000   -4.22901
155640.0000   -4.83330
155680.0000   -4.97981
155720.0000   -4.31788
155760.0000   -4.47756
155800.0000   -4.36814
155840.0000   -4.59706
155880.0000   -4.34603
155920.0000   -4.20922
155960.0000   -4.61236
156000.0000   -4.64313
156040.0000   -4.85069
156080.0000   -4.77838
156120.0000   -4.65582
156160.0000   -5.27264
156200.0000   -5.79404
156240.0000   -4.77214
156280.0000   -3.94396
156320.0000   -4.73546
156360.0000   -4.36607
156400.0000   -4.33583
156440.0000   -4.35010
156480.0000   -4.30214
156520.0000   -5.10015
156560.0000   -4.35129
156600.0000   -3.59470
156640.0000   -4.02201
156680.0000   -4.52542
156720.0000   -4.47730
156760.0000   -4.40528
156800.0000   -4.79526
156840.0000   -4.73279
156880.0000   -3.56329
156920.0000   -4.29528
156960.0000   -4.55765
157000.0000   -3.63667
157040.0000   -4.66403
157080.0000   -4.77965
157120.0000   -4.94941
157160.0000   -4.51248
157200.0000   -4.85274
157240.0000   -4.88771
157280.0000   -4.63844
157320.0000   -4.56183
157360.0000   -4.71814
157400.0000   -4.07691
157440.0000   -4.34174
157480.0000   -4.27777
157520.0000   -5.48730
157560.0000   -4.68132
157600.0000   -5.59071
157640.0000   -4.82426
157680.0000   -4.92531
157720.0000   -5.71220
157760.0000   -3.96655
157800.0000   -4.47008
157840.0000   -3.96358
157880.0000   -4.64549
157920.0000   -4.72489
157960.0000   -3.97615
158000.0000   -3.61332
158040.0000   -4.73156
158080.0000   -5.00622
158120.0000   -5.02363
158160.0000   -4.32767
158200.0000   -5.61769
158240.0000   -4.37834
158280.0000   -5.14165
158320.0000   -5.14473
158360.0000   -5.07067
158400.0000   -4.81633
158440.0000   -4.72716
158480.0000   -5.26308
158520.0000   -5.18691
158560.0000   -4.80252
158600.0000   -4.50807
158640.0000   -4.15581
158680.0000   -4.00417
158720.0000   -3.81538
158760.0000   -4.39302
158800.0000   -5.07655
158840.0000   -5.40092
158880.0000   -5.86108
158920.0000   -4.35199
158960.0000   -4.67951
159000.0000   -5.03585
159040.0000   -4.31489
159080.0000   -4.57706
159120.0000   -5.06739
159160.0000   -4.91329
159200.0000   -5.61999
159240.0000   -4.98661
159280.0000   -5.37228
159320.0000   -4.23718
159360.0000   -4.36851
159400.0000   -5.64893
159440.0000   -4.98802
159480.0000   -4.70015
159520.0000   -4.62817
159560.0000   -5.40800
159600.0000   -3.77947
159640.0000   -4.64850
159680.0000   -4.27757
159720.0000   -4.39961
159760.0000   -4.42542
159800.0000   -4.61382
159840.0000   -5.17902
159880.0000   -5.08852
159920.0000   -4.98848
159960.0000   -4.43216
160000.0000   -3.42115
160040.0000   -4.06654
160080.0000   -4.01665
160120.0000   -5.05061
160160.0000   -4.19167
160200.0000   -5.08532
160240.0000   -5.25784
160280.0000   -5.60757
160320.0000   -6.20115
160360.0000   -5.07492
160400.0000   -4.79659
160440.0000   -3.68256
160480.0000   -4.98715
160520.0000   -4.95942
160560.0000   -4.60632
160600.0000   -4.47442
160640.0000   -4.42951
160680.0000   -4.76517
160720.0000   -3.63380
160760.0000   -4.25548
160800.0000   -5.57518
160840.0000   -5.93929
160880.0000   -5.18135
160920.0000   -5.11400
160960.0000   -4.58977
161000.0000   -4.89258
161040.0000   -4.35436
161080.0000   -4.52234
161120.0000   -5.66641
161160.0000   -4.56280
161200.0000   -5.09302
161240.0000   -5.03979
161280.0000   -5.07266
161320.0000   -5.28184
161360.0000   -5.45355
161400.0000   -4.00455
161440.0000   -4.75383
161480.0000   -5.28328
161520.0000   -5.87705
161560.0000   -5.46217
161600.0000   -4.53635
161640.0000   -4.27948
161680.0000   -4.19470
161720.0000   -3.68331
161760.0000   -4.42957
161800.0000   -5.01279
161840.0000   -4.65501
161880.0000   -4.11379
161920.0000   -5.19368
161960.0000   -4.46784
162000.0000   -4.34728
162040.0000   -4.30958
162080.0000   -5.42203
162120.0000   -5.58635
162160.0000   -3.38671
162200.0000   -5.06547
162240.0000   -4.98982
162280.0000   -4.06677
162320.0000   -4.83342
162360.0000   -4.21282
162400.0000   -4.34842
162440.0000   -4.93302
162480.0000   -4.67526
162520.0000   -4.65772
162560.0000   -5.16054
162600.0000   -5.32530
162640.0000   -4.64900
162680.0000   -3.92300
162720.0000   -4.28323
162760.0000   -3.85469
162800.0000   -4.42616
162840.0000   -4.97622
162880.0000   -4.96262
162920.0000   -5.37306
162960.0000   -5.23082
163000.0000   -5.57801
163040.0000   -4.84886
163080.0000   -5.38561
163120.0000   -3.96497
163160.0000   -4.14566
163200.0000   -4.23547
163240.0000   -4.32194
163280.0000   -5.00849
163320.0000   -4.24354
163360.0000   -4.26213
163400.0000   -4.44819
163440.0000   -4.90389
163480.0000   -3.85622
163520.0000   -4.93746
163560.0000   -4.86107
163600.0000   -4.32078
163640.0000   -5.39366
163680.0000   -5.58225
163720.0000   -4.97751
163760.0000   -4.79764
163800.0000   -4.81931
163840.0000   -6.09563
163880.0000   -4.98495
163920.0000   -5.07753
163960.0000   -4.67000
164000.0000   -5.65524
164040.0000   -5.30629
164080.0000   -5.64377
164120.0000   -5.59258
164160.0000   -5.60470
164200.0000   -5.15974
164240.0000   -4.46508
164280.0000   -4.58785
164320.0000   -5.62641
164360.0000   -4.67362
164400.0000   -5.08067
164440.0000   -4.65886
164480.0000   -4.04363
164520.0000   -4.80433
164560.0000   -4.74451
164600.0000   -4.64141
164640.0000   -4.30217
164680.0000   -4.82551
164720.0000   -4.66046
164760.0000   -4.28478
164800.0000   -4.58441
164840.0000   -4.03279
164880.0000   -3.78160
164920.0000   -3.83642
164960.0000   -4.13936
165000.0000   -4.69604
165040.0000   -5.11187
165080.0000   -5.43577
165120.0000   -4.04751
165160.0000   -4.44799
165200.0000   -4.10264
165240.0000   -4.73148
165280.0000   -4.45739
165320.0000   -4.66427
165360.0000   -4.56809
165400.0000   -4.86297
165440.0000   -3.81242
165480.0000   -4.10834
165520.0000   -5.10625
165560.0000   -4.92691
165600.0000   -4.83392
165640.0000   -5.06613
165680.0000   -5.29320
165720.0000   -4.28914
165760.0000   -6.11390
165800.0000   -4.77554
165840.0000   -5.24263
165880.0000   -4.30266
165920.0000   -4.95778
165960.0000   -4.25011
166000.0000   -4.05600
166040.0000   -5.02649
166080.0000   -4.54054
166120.0000   -4.64963
166160.0000   -5.53271
166200.0000   -4.32083
166240.0000   -3.45133
166280.0000   -4.57998
166320.0000   -4.68319
166360.0000   -4.65294
166400.0000   -4.47412
166440.0000   -4.47080
166480.0000   -4.32301
166520.0000   -4.40090
166560.0000   -4.53913
166600.0000   -4.54635
166640.0000   -4.87369
166680.0000   -5.10412
166720.0000   -5.23969
166760.0000   -5.08246
166800.0000   -4.50504
166840.0000   -5.21449
166880.0000   -4.56481
166920.0000   -4.13688
166960.0000   -4.70367
167000.0000   -4.51068
167040.0000   -3.98557
167080.0000   -4.51621
167120.0000   -4.68754
167160.0000   -3.09109
167200.0000   -3.56769
167240.0000   -4.45667
167280.0000   -4.95714
167320.0000   -4.74193
167360.0000   -4.76807
167400.0000   -5.00175
167440.0000   -4.62335
167480.0000   -5.52355
167520.0000   -4.81087
167560.0000   -4.88238
167600.0000   -3.94812
167640.0000   -3.99525
167680.0000   -4.50376
167720.0000   -4.99625
167760.0000   -4.47766
167800.0000   -4.32762
167840.0000   -5.13448
167880.0000   -4.03024
167920.0000   -4.68974
167960.0000   -4.61078
168000.0000   -3.78656
168040.0000   -4.15230
168080.0000   -4.35444
168120.0000   -4.60361
168160.0000   -4.71443
168200.0000   -4.65938
168240.0000   -4.15524
168280.0000   -3.64578
168320.0000   -3.31935
168360.0000   -4.21656
168400.0000   -4.67642
168440.0000   -4.84847
168480.0000   -5.81369
168520.0000   -4.91912
168560.0000   -5.18193
168600.0000   -5.03887
168640.0000   -5.58302
168680.0000   -5.95410
168720.0000   -5.33014
168760.0000   -4.90646
168800.0000   -4.61580
168840.0000   -4.86076
168880.0000   -5.44187
168920.0000   -5.34918
168960.0000   -4.51990
169000.0000   -4.32752
169040.0000   -4.51382
169080.0000   -4.37551
169120.0000   -4.70318
169160.0000   -5.05844
169200.0000   -3.48908
169240.0000   -3.65826
169280.0000   -4.02920
169320.0000   -3.52539
169360.0000   -4.58745
169400.0000   -4.36743
169440.0000   -4.03911
169480.0000   -4.83365
169520.0000   -4.80746
169560.0000   -5.11496
169600.0000   -5.03054
169640.0000   -4.61888
169680.0000   -5.44247
169720.0000   -4.82099
169760.0000   -5.00967
169800.0000   -4.85305
169840.0000   -4.85290
169880.0000   -5.04087
169920.0000   -4.92019
169960.0000   -4.08419
170000.0000   -5.06688
170040.0000   -4.62778
170080.0000   -3.61968
170120.0000   -4.50050
170160.0000   -5.01388
170200.0000   -5.19640
170240.0000   -4.52542
170280.0000   -4.32037
170320.0000   -4.87043
170360.0000   -4.72737
170400.0000   -4.81257
170440.0000   -4.41099
170480.0000   -4.02188
170520.0000   -4.66409
170560.0000   -4.45781
170600.0000   -4.63667
170640.0000   -4.89018
170680.0000   -4.86810
170720.0000   -4.66388
170760.0000   -3.85628
170800.0000   -4.62674
170840.0000   -4.23774
170880.0000   -4.82116
170920.0000   -5.09843
170960.0000   -5.15921
171000.0000   -4.90177
171040.0000   -4.74551
171080.0000   -4.40328
171120.0000   -4.88341
171160.0000   -4.33509
171200.0000   -4.68798
171240.0000   -5.43780
171280.0000   -4.37705
171320.0000   -4.54884
171360.0000   -3.39845
171400.0000   -4.42788
171440.0000   -4.14566
171480.0000   -4.67869
171520.0000   -4.14807
171560.0000   -4.35052
171600.0000   -5.55007
171640.0000   -5.61393
171680.0000   -5.02025
171720.0000   -4.41222
171760.0000   -4.96690
171800.0000   -4.75777
171840.0000   -4.62162
171880.0000   -5.21919
171920.0000   -5.03357
171960.0000   -5.22619
172000.0000   -5.42132
172040.0000   -5.59483
172080.0000   -5.38891
172120.0000   -4.52455
172160.0000   -4.26339
172200.0000   -5.00860
172240.0000   -5.09099
172280.0000   -4.88263
172320.0000   -4.36559
172360.0000   -4.36323
172400.0000   -3.54803
172440.0000   -4.59369
172480.0000   -4.25986
172520.0000   -4.22509
172560.0000   -4.77230
172600.0000   -4.70889
172640.0000   -4.02164
172680.0000   -4.54218
172720.0000   -3.99581
172760.0000   -4.24847
172800.0000   -4.03044
172840.0000   -4.12253
172880.0000   -4.32988
172920.0000   -3.92801
172960.0000   -4.17919
173000.0000   -4.23913
173040.0000   -4.59468
173080.0000   -5.10053
173120.0000   -4.47054
173160.0000   -4.36707
173200.0000   -4.55964
173240.0000   -4.37781
173280.0000   -4.80392
173320.0000   -4.64880
173360.0000   -4.35006
173400.0000   -4.51623
173440.0000   -4.17850
173480.0000   -4.49025
173520.0000   -4.24800
173560.0000   -4.06473
173600.0000   -4.98596
173640.0000   -4.18341
173680.0000   -4.95338
173720.0000   -5.64020
173760.0000   -5.54775
173800.0000   -5.56701
173840.0000   -5.78790
173880.0000   -5.56140
173920.0000   -5.76251
173960.0000   -5.00524
174000.0000   -4.87118
174040.0000   -4.34314
174080.0000   -4.96742
174120.0000   -4.91030
174160.0000   -4.58345
174200.0000   -3.94989
174240.0000   -4.51738
174280.0000   -4.64060
174320.0000   -5.28411
174360.0000   -5.53541
174400.0000   -5.45705
174440.0000   -5.38922
174480.0000   -5.56710
174520.0000   -5.37231
174560.0000   -5.51608
174600.0000   -5.32848
174640.0000   -4.75747
174680.0000   -4.65910
174720.0000   -5.62044
174760.0000   -5.54095
174800.0000   -5.15381
174840.0000   -4.93544
174880.0000   -6.16092
174920.0000   -5.03509
174960.0000   -4.91666
175000.0000   -6.37847
175040.0000   -5.22086
175080.0000   -5.44509
175120.0000   -4.71228
175160.0000   -4.14379
175200.0000   -5.11683
175240.0000   -4.59901
175280.0000   -4.71808
175320.0000   -4.84427
175360.0000   -4.60553
175400.0000   -4.29452
175440.0000   -5.03138
175480.0000   -3.84860
175520.0000   -4.38291
175560.0000   -4.70737
175600.0000   -4.89396
175640.0000   -4.67765
175680.0000   -4.76152
175720.0000   -4.14558
175760.0000   -3.72064
175800.0000   -4.38092
175840.0000   -5.03045
175880.0000   -4.22589
175920.0000   -5.41564
175960.0000   -5.44064
176000.0000   -5.09823
176040.0000   -4.71860
176080.0000   -5.04309
176120.0000   -5.38729
176160.0000   -5.06517
176200.0000   -5.31792
176240.0000   -4.78830
176280.0000   -5.74310
176320.0000   -5.32119
176360.0000   -4.60000
176400.0000   -4.54850
176440.0000   -5.01949
176480.0000   -5.18993
176520.0000   -5.90701
176560.0000   -4.92015
176600.0000   -4.84224
176640.0000   -3.98587
176680.0000   -4.58922
176720.0000   -4.37817
176760.0000   -4.72991
176800.0000   -5.00242
176840.0000   -5.31165
176880.0000   -4.95285
176920.0000   -5.37432
176960.0000   -5.72943
177000.0000   -5.89591
177040.0000   -5.91924
177080.0000   -5.73477
177120.0000   -5.09207
177160.0000   -6.13500
177200.0000   -5.33384
177240.0000   -5.41338
177280.0000   -5.24542
177320.0000   -5.83913
177360.0000   -5.33393
177400.0000   -5.26583
177440.0000   -4.94611
177480.0000   -5.94470
177520.0000   -6.56680
177560.0000   -5.49117
177600.0000   -6.03104
177640.0000   -5.32270
177680.0000   -5.59546
177720.0000   -5.80111
177760.0000   -5.66647
177800.0000   -5.54832
177840.0000   -6.20932
177880.0000   -5.89846
177920.0000   -5.25780
177960.0000   -5.43861
178000.0000   -6.06211
178040.0000   -5.90893
178080.0000   -5.09518
178120.0000   -5.89799
178160.0000   -5.17881
178200.0000   -4.59783
178240.0000   -5.02457
178280.0000   -5.18070
178320.0000   -5.37790
178360.0000   -5.11434
178400.0000   -4.74718
178440.0000   -5.66202
178480.0000   -5.09880
178520.0000   -5.01880
178560.0000   -5.66101
178600.0000   -5.29218
178640.0000   -4.37282
178680.0000   -4.15015
178720.0000   -4.88046
178760.0000   -5.46005
178800.0000   -5.77056
178840.0000   -5.45946
178880.0000   -5.26992
178920.0000   -5.30332
178960.0000   -5.66482
179000.0000   -5.06799
179040.0000   -5.02009
179080.0000   -4.59171
179120.0000   -5.20138
179160.0000   -4.26483
179200.0000   -4.31746
179240.0000   -4.87947
179280.0000   -4.49509
179320.0000   -3.62927
179360.0000   -3.84985
179400.0000   -4.76521
179440.0000   -4.71705
179480.0000   -5.44629
179520.0000   -5.23180
179560.0000   -4.89591
179600.0000   -4.97753
179640.0000   -5.10314
179680.0000   -5.29743
179720.0000   -5.43505
179760.0000   -5.23713
179800.0000   -4.48955
179840.0000   -4.56185
179880.0000   -5.12273
179920.0000   -4.55436
179960.0000   -5.09781
180000.0000   -5.37246
180040.0000   -5.30427
180080.0000   -4.72601
180120.0000   -4.93219
180160.0000   -4.75481
180200.0000   -4.41637
180240.0000   -5.24627
180280.0000   -5.76528
180320.0000   -5.46591
180360.0000   -5.47176
180400.0000   -5.24567
180440.0000   -5.25770
180480.0000   -4.73931
180520.0000   -4.84437
180560.0000   -5.01220
180600.0000   -4.72683
180640.0000   -4.81343
180680.0000   -5.28063
180720.0000   -5.81337
180760.0000   -5.22044
180800.0000   -5.40814
180840.0000   -5.46960
180880.0000   -3.85398
180920.0000   -4.35822
180960.0000   -3.85226
181000.0000   -3.54913
181040.0000   -4.85923
181080.0000   -4.88040
181120.0000   -4.35010
181160.0000   -4.80134
181200.0000   -4.83420
181240.0000   -4.05939
181280.0000   -4.35971
181320.0000   -4.17017
181360.0000   -4.59879
181400.0000   -4.15773
181440.0000   -5.10068
181480.0000   -4.51706
181520.0000   -4.64208
181560.0000   -5.14711
181600.0000   -3.87747
181640.0000   -4.78537
181680.0000   -5.03559
181720.0000   -4.05340
181760.0000   -3.81698
181800.0000   -4.45375
181840.0000   -5.00443
181880.0000   -4.18033
181920.0000   -4.15383
181960.0000   -3.76752
182000.0000   -5.09521
182040.0000   -3.91831
182080.0000   -4.16494
182120.0000   -4.29721
182160.0000   -5.15354
182200.0000   -5.30073
182240.0000   -5.92256
182280.0000   -4.88646
182320.0000   -5.24794
182360.0000   -4.29707
182400.0000   -4.67383
182440.0000   -4.79993
182480.0000   -4.70662
182520.0000   -4.71859
182560.0000   -4.40009
182600.0000   -3.37470
182640.0000   -3.89416
182680.0000   -4.13238
182720.0000   -4.90161
182760.0000   -4.53728
182800.0000   -4.51328
182840.0000   -5.09665
182880.0000   -5.50129
182920.0000   -6.56499
182960.0000   -5.54597
183000.0000   -5.89894
183040.0000   -5.20291
183080.0000   -5.45272
183120.0000   -4.97882
183160.0000   -4.37363
183200.0000   -4.32987
183240.0000   -4.96862
183280.0000   -4.70112
183320.0000   -4.17186
183360.0000   -5.41959
183400.0000   -4.83433
183440.0000   -4.45841
183480.0000   -4.47369
183520.0000   -5.25593
183560.0000   -5.31743
183600.0000   -4.93247
183640.0000   -4.68800
183680.0000   -4.75851
183720.0000   -5.31056
183760.0000   -5.22142
183800.0000   -4.15859
183840.0000   -4.32299
183880.0000   -5.15627
183920.0000   -4.28055
183960.0000   -4.79642
184000.0000   -4.67122
184040.0000   -4.25140
184080.0000   -5.09381
184120.0000   -4.30709
184160.0000   -4.47891
184200.0000   -4.44075
184240.0000   -3.74027
184280.0000   -3.29488
184320.0000   -4.26085
184360.0000   -4.27647
184400.0000   -4.77642
184440.0000   -4.89810
184480.0000   -4.69243
184520.0000   -5.16728
184560.0000   -4.94188
184600.0000   -5.02526
184640.0000   -4.15536
184680.0000   -4.39941
184720.0000   -3.82786
184760.0000   -4.84822
184800.0000   -4.15473
184840.0000   -4.85315
184880.0000   -5.17785
184920.0000   -4.67274
184960.0000   -5.20536
185000.0000   -5.21845
185040.0000   -4.69429
185080.0000   -4.61266
185120.0000   -4.36030
185160.0000   -5.08116
185200.0000   -4.57022
185240.0000   -5.76881
185280.0000   -4.86289
185320.0000   -4.93614
185360.0000   -4.81575
185400.0000   -4.47997
185440.0000   -4.62658
185480.0000   -3.84702
185520.0000   -3.84210
185560.0000   -3.28397
185600.0000   -4.14164
185640.0000   -4.03764
185680.0000   -4.06796
185720.0000   -4.60771
185760.0000   -3.47881
185800.0000   -4.14020
185840.0000   -4.49139
185880.0000   -3.58545
185920.0000   -3.89146
185960.0000   -3.47101
186000.0000   -3.94360
186040.0000   -3.43156
186080.0000   -3.42127
186120.0000   -3.31873
186160.0000   -3.31455
186200.0000   -4.51766
186240.0000   -3.80463
186280.0000   -4.04254
186320.0000   -4.43136
186360.0000   -4.63316
186400.0000   -4.09353
186440.0000   -4.92553
186480.0000   -5.04494
186520.0000   -4.64887
186560.0000   -4.35629
186600.0000   -4.00346
186640.0000   -5.03507
186680.0000   -3.86425
186720.0000   -4.18230
186760.0000   -3.96469
186800.0000   -4.61012
186840.0000   -4.52908
186880.0000   -4.80433
186920.0000   -4.83140
186960.0000   -4.79030
187000.0000   -4.46504
187040.0000   -6.10468
187080.0000   -4.60293
187120.0000   -6.67069
187160.0000   -5.77241
187200.0000   -5.40174
187240.0000   -4.95512
187280.0000   -5.10002
187320.0000   -5.04213
187360.0000   -4.54888
187400.0000   -4.44801
187440.0000   -3.98639
187480.0000   -5.24428
187520.0000   -5.14377
187560.0000   -5.04277
187600.0000   -5.04788
187640.0000   -4.27907
187680.0000   -4.48040
187720.0000   -2.68412
187760.0000   -1.99138
187800.0000   -3.46849
187840.0000   -4.05005
187880.0000   -4.99914
187920.0000   -4.57543
187960.0000   -4.80770
188000.0000   -4.58691
188040.0000   -4.93792
188080.0000   -3.20663
188120.0000   -4.19102
188160.0000   -4.77512
188200.0000   -4.64919
188240.0000   -4.90952
188280.0000   -3.20716
188320.0000   -4.18431
188360.0000   -4.82968
188400.0000   -4.51701
188440.0000   -4.80738
188480.0000   -3.82791
188520.0000   -3.87876
188560.0000   -3.47181
188600.0000   -3.51348
188640.0000   -3.08530
188680.0000   -3.63311
188720.0000   -3.96217
188760.0000   -3.78363
188800.0000   -4.57979
188840.0000   -4.80716
188880.0000   -4.27656
188920.0000   -5.17424
188960.0000   -4.88840
189000.0000   -4.93567
189040.0000   -4.85556
189080.0000   -4.70556
189120.0000   -5.13175
189160.0000   -4.90646
189200.0000   -5.00627
189240.0000   -4.52194
189280.0000   -4.59362
189320.0000   -4.06416
189360.0000   -4.40135
189400.0000   -5.53849
189440.0000   -5.04203
189480.0000   -5.73680
189520.0000   -5.53403
189560.0000   -6.11732
189600.0000   -5.14270
189640.0000   -5.50597
189680.0000   -5.28039
189720.0000   -4.92966
189760.0000   -5.42525
189800.0000   -4.69384
189840.0000   -4.62859
189880.0000   -4.54424
189920.0000   -3.95276
189960.0000   -5.01977
190000.0000   -5.00405
190040.0000   -4.74322
190080.0000   -3.96656
190120.0000   -3.92755
190160.0000   -3.88589
190200.0000   -3.86307
190240.0000   -3.88917
190280.0000   -2.93843
190320.0000   -3.03151
190360.0000   -3.40279
190400.0000   -3.03365
190440.0000   -3.57644
190480.0000   -3.07088
190520.0000   -3.41623
190560.0000   -1.92169
190600.0000   -2.69477
190640.0000   -2.95625
190680.0000   -2.56487
190720.0000   -3.00450
190760.0000   -3.14778
190800.0000   -2.81790
190840.0000   -2.44087
190880.0000   -1.21098
190920.0000   -1.03606
190960.0000   -1.90382
191000.0000   -1.65335
191040.0000   -1.60657
191080.0000   -2.22664
191120.0000   -1.51122
191160.0000   -1.51651
191200.0000   -1.23188
191240.0000   -1.07578
191280.0000   -2.26379
191320.0000   -1.68392
191360.0000   -1.15286
191400.0000   -1.95476
191440.0000   -1.90194
191480.0000   -1.96122
191520.0000   -1.04036
191560.0000   -1.32647
191600.0000   -2.12385
191640.0000   -2.67392
191680.0000   -2.67338
191720.0000   -3.46008
191760.0000   -3.17706
191800.0000   -3.34652
191840.0000   -3.07042
191880.0000   -2.35144
191920.0000   -4.11416
191960.0000   -2.74115
192000.0000   -3.57495
192040.0000   -2.21648
192080.0000   -2.99228
192120.0000   -2.71126
192160.0000   -2.67436
192200.0000   -2.14193
192240.0000   -2.74684
192280.0000   -2.99946
192320.0000   -2.88506
192360.0000   -1.48502
192400.0000   -2.08135
192440.0000   -1.39257
192480.0000   -1.15292
192520.0000   -3.22585
192560.0000   -1.77122
192600.0000   -2.43049
192640.0000   -1.95582
192680.0000   -1.72518
192720.0000   -1.94992
192760.0000   -1.63449
192800.0000   -1.53734
192840.0000   -1.11930
192880.0000   -0.72916
192920.0000   -2.18262
192960.0000   -0.94091
193000.0000   -1.45950
193040.0000   -0.65006
193080.0000   -0.72094
193120.0000   -0.15879
193160.0000   -0.59154
193200.0000   -1.35327
193240.0000   -1.22228
193280.0000   -1.52451
193320.0000   -1.09865
193360.0000   -0.96747
193400.0000   -0.42278
193440.0000   -1.61289
193480.0000   -1.53605
193520.0000   -0.57317
193560.0000   -0.46215
193600.0000   -0.07285
193640.0000    0.38253
193680.0000   -0.56196
193720.0000   -0.74040
193760.0000   -0.89483
193800.0000   -1.01855
193840.0000   -1.58994
193880.0000   -0.60910
193920.0000   -0.64008
193960.0000   -0.24588
194000.0000   -0.60774
194040.0000   -1.29556
194080.0000   -1.30000
194120.0000   -1.01944
194160.0000   -0.01378
194200.0000   -0.85881
194240.0000   -0.77169
194280.0000   -0.10228
194320.0000   -0.15235
194360.0000   -0.49807
194400.0000   -1.20894
194440.0000   -1.15273
194480.0000   -0.92330
194520.0000   -1.44957
194560.0000   -1.75662
194600.0000   -0.85888
194640.0000   -0.74487
194680.0000   -0.92134
194720.0000   -0.42539
194760.0000   -0.76073
194800.0000   -1.43116
194840.0000   -0.44842
194880.0000   -0.45413
194920.0000   -0.11656
194960.0000    0.15792
195000.0000    0.61340
195040.0000   -0.42435
195080.0000   -0.34088
195120.0000   -0.34171
195160.0000   -1.28728
195200.0000   -0.56150
195240.0000    0.01166
195280.0000   -0.05805
195320.0000   -0.41826
195360.0000   -0.70321
195400.0000   -1.80786
195440.0000   -1.43398
195480.0000   -0.22518
195520.0000   -0.32859
195560.0000   -0.44068
195600.0000   -0.69238
195640.0000   -0.57282
195680.0000    0.65328
195720.0000    0.27274
195760.0000   -0.18957
195800.0000   -0.40017
195840.0000   -0.47502
195880.0000   -0.83556
195920.0000   -0.31889
195960.0000   -0.03948
196000.0000   -0.12429
196040.0000   -0.88719
196080.0000    0.54122
196120.0000   -0.33627
196160.0000   -1.07289
196200.0000    0.08212
196240.0000    0.09807
196280.0000    0.50173
196320.0000   -0.82614
196360.0000   -1.22737
196400.0000   -1.13031
196440.0000   -1.01079
196480.0000   -1.10999
196520.0000   -1.39939
196560.0000   -1.16319
196600.0000   -0.46595
196640.0000   -0.32202
196680.0000   -0.55364
196720.0000   -1.01364
196760.0000   -0.93048
196800.0000   -0.60876
196840.0000   -0.76828
196880.0000   -0.83382
196920.0000   -0.08540
196960.0000   -0.54117
197000.0000   -0.85055
197040.0000   -0.68168
197080.0000   -0.34243
197120.0000    0.21811
197160.0000   -0.70740
197200.0000    0.47601
197240.0000   -0.41965
197280.0000   -0.40519
197320.0000    0.25811
197360.0000   -0.27042
197400.0000   -0.64207
197440.0000   -0.64210
197480.0000   -0.28284
197520.0000    0.54695
197560.0000    1.12834
197600.0000    0.14522
197640.0000   -0.50940
197680.0000   -0.40417
197720.0000   -0.51046
197760.0000   -0.24808
197800.0000    0.29903
197840.0000   -0.79794
197880.0000    0.51227
197920.0000   -0.41836
197960.0000   -0.29766
198000.0000   -0.08725
198040.0000   -0.27033
198080.0000   -0.94330
198120.0000   -0.27427
198160.0000   -0.22688
198200.0000    0.88316
198240.0000    0.94215
198280.0000    0.79402
198320.0000    0.00690
198360.0000    0.20178
198400.0000   -0.09089
198440.0000   -0.50727
198480.0000    0.69840
198520.0000    0.02139
198560.0000   -0.04449
198600.0000   -0.55302
198640.0000   -0.57392
198680.0000   -0.46892
198720.0000   -0.12398
198760.0000    0.58834
198800.0000    0.33469
198840.0000    0.02521
198880.0000   -0.40762
198920.0000   -0.56313
198960.0000    0.07126
199000.0000   -0.56024
199040.0000   -1.06280
199080.0000   -0.02606
199120.0000   -0.01297
199160.0000    0.60036
199200.0000   -0.69580
199240.0000   -0.19632
199280.0000   -0.98932
199320.0000   -1.20338
199360.0000    0.05964
199400.0000    0.42999
199440.0000   -0.63370
199480.0000   -1.33741
199520.0000   -0.17321
199560.0000   -0.72254
199600.0000   -1.11131
199640.0000   -0.53912
199680.0000   -0.96050
199720.0000   -0.73607
199760.0000   -0.14016
199800.0000   -0.37265
199840.0000   -0.39882
199880.0000   -0.36464
199920.0000   -0.48005
199960.0000   -0.73554
200000.0000   -0.01448
200040.0000    0.80033
200080.0000    0.91915
200120.0000    0.41258
200160.0000   -0.17444
200200.0000   -0.27814
200240.0000    0.24264
200280.0000   -1.00107
200320.0000   -0.63528
200360.0000   -0.36312
200400.0000   -0.60650
200440.0000   -1.04408
200480.0000   -0.78933
200520.0000   -0.48743
200560.0000   -0.25064
200600.0000   -0.08781
200640.0000   -0.71111
200680.0000    1.05530
200720.0000   -0.43447
200760.0000   -1.29975
200800.0000   -0.99139
200840.0000   -0.67110
200880.0000   -0.98447
200920.0000   -0.46919
200960.0000   -0.28534
201000.0000   -0.44808
201040.0000   -0.32577
201080.0000   -0.32904
201120.0000    0.12020
201160.0000    0.03637
201200.0000    0.08492
201240.0000    0.45153
201280.0000   -0.17495
201320.0000    0.75038
201360.0000    0.11552
201400.0000    0.54842
201440.0000   -0.38659
201480.0000   -0.54039
201520.0000   -0.75281
201560.0000   -0.01398
201600.0000   -0.16871
201640.0000    0.58375
201680.0000   -0.34044
201720.0000   -0.75111
201760.0000   -0.38157
201800.0000    0.79655
201840.0000    1.05013
201880.0000    1.22212
201920.0000    1.30166
201960.0000    1.13349
202000.0000    1.30731
202040.0000    0.67494
202080.0000    1.28911
202120.0000    0.71435
202160.0000    0.44071
202200.0000    0.83122
202240.0000    0.49804
202280.0000    0.01977
202320.0000   -0.26299
202360.0000   -0.50266
202400.0000    0.10819
202440.0000    0.40497
202480.0000   -0.68707
202520.0000   -0.02099
202560.0000    0.46786
202600.0000   -0.64473
202640.0000   -0.61979
202680.0000   -0.32387
202720.0000    0.01738
202760.0000   -0.65670
202800.0000    0.26676
202840.0000    0.87994
202880.0000    0.98468
202920.0000    1.30093
202960.0000    1.64851
203000.0000    2.11779
203040.0000    1.17936
203080.0000    0.61700
203120.0000    1.46619
203160.0000    1.42712
203200.0000    0.70250
203240.0000    1.42534
203280.0000    0.21335
203320.0000   -0.00790
203360.0000    0.06864
203400.0000    0.94561
203440.0000    0.78683
203480.0000    0.75752
203520.0000    1.67823
203560.0000    0.78369
203600.0000    1.40051
203640.0000    1.42502
203680.0000    0.75536
203720.0000    0.97902
203760.0000    0.74828
203800.0000    1.75451
203840.0000    1.41194
203880.0000    1.12758
203920.0000    0.28703
203960.0000    1.70079
204000.0000    0.53259
204040.0000    0.41633
204080.0000    1.28898
204120.0000    0.11588
204160.0000   -0.04026
204200.0000    0.11700
204240.0000    0.81875
204280.0000    1.04201
204320.0000    1.71290
204360.0000    0.76750
204400.0000    0.25847
204440.0000    0.81419
204480.0000    0.86320
204520.0000    0.46021
204560.0000    1.06567
204600.0000    1.03527
204640.0000    0.52473
204680.0000    0.76483
204720.0000    0.88201
204760.0000    0.50924
204800.0000    1.23963
204840.0000    0.52015
204880.0000    1.00717
204920.0000    0.65721
204960.0000    0.23780
205000.0000    0.68201
205040.0000    0.46833
205080.0000   -0.28340
205120.0000    0.52512
205160.0000    0.28050
205200.0000   -0.14203
205240.0000   -0.29931
205280.0000    0.22481
205320.0000    0.40916
205360.0000   -0.74336
205400.0000   -0.87126
205440.0000   -0.96581
205480.0000   -1.10824
205520.0000   -1.34786
205560.0000   -0.41124
205600.0000   -0.32217
205640.0000    0.29606
205680.0000   -0.72242
205720.0000   -0.71777
205760.0000   -0.38825
205800.0000   -1.40844
205840.0000   -0.77021
205880.0000   -1.36287
205920.0000   -0.38153
205960.0000   -0.37563
206000.0000   -0.30933
206040.0000    0.09759
206080.0000   -0.07663
206120.0000   -0.54396
206160.0000   -0.62182
206200.0000   -1.03901
206240.0000   -0.85752
206280.0000    0.16333
206320.0000    0.66322
206360.0000    0.26804
206400.0000   -0.49132
206440.0000   -0.91920
206480.0000    0.00257
206520.0000   -0.56529
206560.0000   -0.28381
206600.0000    0.44243
206640.0000    0.83716
206680.0000   -0.65045
206720.0000    0.06403
206760.0000   -1.03714
206800.0000   -1.31231
206840.0000   -1.27527
206880.0000   -1.73097
206920.0000   -0.93614
206960.0000   -1.19623
207000.0000   -0.61756
207040.0000   -0.85835
207080.0000   -1.11109
207120.0000   -0.31232
207160.0000    0.59702
207200.0000   -0.93144
207240.0000    1.06485
207280.0000    0.02468
207320.0000    0.14234
207360.0000    0.39163
207400.0000   -0.24424
207440.0000   -0.50461
207480.0000   -1.53491
207520.0000   -1.19860
207560.0000   -1.20500
207600.0000   -0.58559
207640.0000   -0.51533
207680.0000   -0.47968
207720.0000   -0.14003
207760.0000    0.16630
207800.0000   -0.77905
207840.0000   -0.82413
207880.0000   -0.57073
207920.0000   -0.81873
207960.0000   -1.09367
208000.0000   -0.45156
208040.0000   -0.14668
208080.0000   -0.64747
208120.0000   -0.81460
208160.0000   -0.83230
208200.0000   -1.33196
208240.0000   -1.09004
208280.0000   -1.41901
208320.0000   -1.90258
208360.0000   -1.53108
208400.0000   -1.88680
208440.0000   -1.63968
208480.0000   -0.76473
208520.0000   -0.88377
208560.0000   -1.53152
208600.0000   -0.72855
208640.0000   -1.35840
208680.0000   -1.25169
208720.0000   -0.82494
208760.0000   -1.58417
208800.0000   -1.21432
208840.0000   -0.44117
208880.0000    0.14658
208920.0000    0.39861
208960.0000   -0.56880
209000.0000   -0.37450
209040.0000   -1.16175
209080.0000   -1.19738
209120.0000   -1.25635
209160.0000   -0.54475
209200.0000   -0.29800
209240.0000   -0.02419
209280.0000   -0.89015
209320.0000   -1.94036
209360.0000   -1.12207
209400.0000   -1.46268
209440.0000   -2.28805
209480.0000   -0.86353
209520.0000   -0.51720
209560.0000   -1.14374
209600.0000   -1.60346
209640.0000   -1.08811
209680.0000   -2.62100
209720.0000   -1.91705
209760.0000   -2.34792
209800.0000   -1.98392
209840.0000   -1.56120
209880.0000   -1.93991
209920.0000   -0.50290
209960.0000   -0.54288
210000.0000   -0.68251
210040.0000   -0.76879
210080.0000   -0.97907
210120.0000   -0.57993
210160.0000    0.19101
210200.0000   -1.07222
210240.0000   -0.08549
210280.0000   -0.57346
210320.0000    0.79071
210360.0000   -0.90803
210400.0000   -0.96953
210440.0000   -0.73582
210480.0000   -0.07921
210520.0000   -0.66483
210560.0000   -0.45446
210600.0000    0.26655
210640.0000   -0.27434
210680.0000    0.28011
210720.0000   -0.49923
210760.0000   -0.72723
210800.0000   -0.66273
210840.0000   -1.08701
210880.0000   -1.20442
210920.0000   -0.41098
210960.0000   -1.66739
211000.0000   -1.03835
211040.0000   -1.29371
211080.0000   -1.16544
211120.0000   -0.91378
211160.0000   -0.59619
211200.0000   -0.99457
211240.0000    0.42793
211280.0000    0.93315
211320.0000   -0.36216
211360.0000    0.18071
211400.0000    0.22817
211440.0000    0.73938
211480.0000   -0.36335
211520.0000   -0.55735
211560.0000    0.08161
211600.0000    0.05908
211640.0000    0.14468
211680.0000   -0.08836
211720.0000   -0.76440
211760.0000   -1.04564
211800.0000   -0.55432
211840.0000    0.06263
211880.0000   -0.30042
211920.0000   -0.96837
211960.0000   -0.64546
212000.0000   -1.48555
212040.0000   -0.19166
212080.0000   -1.34911
212120.0000   -2.39932
212160.0000   -1.16207
212200.0000   -0.85941
212240.0000   -0.38204
212280.0000   -0.01536
212320.0000   -1.49009
212360.0000   -0.63270
212400.0000   -1.07430
212440.0000   -0.30554
212480.0000   -0.42176
212520.0000   -0.34935
212560.0000   -0.14025
212600.0000   -0.16046
212640.0000   -0.68202
212680.0000   -1.26971
212720.0000   -0.91750
212760.0000   -0.86583
212800.0000   -1.43100
212840.0000   -1.10396
212880.0000   -0.59375
212920.0000   -0.74988
212960.0000   -0.70826
213000.0000   -1.19583
213040.0000   -0.18276
213080.0000   -1.14142
213120.0000   -0.88472
213160.0000    0.17334
213200.0000    0.22673
213240.0000   -0.00028
213280.0000   -0.52919
213320.0000    0.14166
213360.0000   -0.23953
213400.0000    0.67163
213440.0000    0.99948
213480.0000    0.49310
213520.0000   -0.36407
213560.0000   -0.20791
213600.0000    0.36825
213640.0000    0.41271
213680.0000    0.24225
213720.0000    0.21132
213760.0000    1.08623
213800.0000    0.82860
213840.0000    0.30675
213880.0000    0.40544
213920.0000    0.06475
213960.0000   -0.56460
214000.0000   -0.23609
214040.0000   -1.33385
214080.0000   -1.17510
214120.0000   -0.41852
214160.0000    0.45232
214200.0000    1.16861
214240.0000   -0.03180
214280.0000   -0.76824
214320.0000   -1.00455
214360.0000   -0.58562
214400.0000   -0.12454
214440.0000    0.23126
214480.0000   -0.91822
214520.0000    0.36868
214560.0000   -0.34222
214600.0000   -0.53893
214640.0000   -0.47700
214680.0000   -0.70977
214720.0000   -0.72751
214760.0000   -0.20756
214800.0000   -0.70212
214840.0000   -0.63306
214880.0000   -0.42322
214920.0000   -1.00666
214960.0000   -0.81135
215000.0000   -0.02175
215040.0000   -0.52394
215080.0000   -0.19649
215120.0000   -0.10335
215160.0000   -0.03682
215200.0000   -0.54549
215240.0000    0.12362
215280.0000   -0.95975
215320.0000   -0.26894
215360.0000   -0.20446
215400.0000   -1.33505
215440.0000    0.33871
215480.0000    0.04187
215520.0000   -0.36231
215560.0000   -0.85714
215600.0000    1.03861
215640.0000    0.18808
215680.0000   -0.90165
215720.0000   -0.57213
215760.0000   -0.35642
215800.0000    0.11095
215840.0000   -0.12240
215880.0000    0.61348
215920.0000   -0.18598
215960.0000   -0.90151
216000.0000   -1.70699
216040.0000   -0.63167
216080.0000   -0.64552
216120.0000   -0.40765
216160.0000    0.39306
216200.0000   -0.62951
216240.0000    0.02634
216280.0000   -1.08760
216320.0000   -0.74957
216360.0000    0.57628
216400.0000    0.00605
216440.0000   -0.40402
216480.0000   -0.07146
216520.0000   -0.15560
216560.0000   -0.18653
216600.0000    0.06278
216640.0000    0.54882
216680.0000    0.23265
216720.0000   -0.06615
216760.0000    0.41330
216800.0000    0.05154
216840.0000   -0.18349
216880.0000    0.16310
216920.0000    0.13334
216960.0000   -0.45957
217000.0000   -0.66861
217040.0000   -0.05503
217080.0000   -0.70149
217120.0000   -0.78027
217160.0000   -0.13316
217200.0000   -0.78696
217240.0000   -0.34265
217280.0000   -1.33885
217320.0000   -0.82050
217360.0000   -0.40728
217400.0000   -0.05421
217440.0000   -0.01386
217480.0000   -0.67748
217520.0000   -0.89583
217560.0000   -0.14847
217600.0000    0.55455
217640.0000    0.09265
217680.0000    0.05284
217720.0000    0.85721
217760.0000    0.68469
217800.0000    0.57592
217840.0000    1.35523
217880.0000    0.47777
217920.0000    0.62826
217960.0000    0.56587
218000.0000    0.88267
218040.0000    0.13419
218080.0000    0.36411
218120.0000    0.38746
218160.0000    0.15693
218200.0000    1.36740
218240.0000    0.16571
218280.0000    0.30006
218320.0000    1.18718
218360.0000    0.78867
218400.0000    0.33719
218440.0000    0.44642
218480.0000   -0.18257
218520.0000   -0.67930
218560.0000   -1.12448
218600.0000    0.48047
218640.0000    0.48546
218680.0000    0.20204
218720.0000    0.45674
218760.0000    0.52988
218800.0000    0.98891
218840.0000    0.11522
218880.0000    0.18678
218920.0000    1.40543
218960.0000    0.84554
219000.0000    0.27270
219040.0000    0.70122
219080.0000   -0.32760
219120.0000   -1.40345
219160.0000   -0.89604
219200.0000    0.30822
219240.0000   -0.56219
219280.0000   -1.11767
219320.0000   -0.61125
219360.0000   -1.20891
219400.0000   -1.79941
219440.0000   -1.24493
219480.0000   -1.38702
219520.0000   -0.79150
219560.0000   -0.44581
219600.0000   -1.34137
219640.0000   -0.46123
219680.0000    0.04757
219720.0000    0.77503
219760.0000   -0.31772
219800.0000    0.15099
219840.0000    1.07214
219880.0000    0.77706
219920.0000    0.92655
219960.0000   -0.00755
220000.0000   -0.07038
220040.0000    0.29047
220080.0000    1.07975
220120.0000    0.93288
220160.0000    1.00528
220200.0000    0.63805
220240.0000    1.10570
220280.0000    1.49305
220320.0000    0.87342
220360.0000    1.26290
220400.0000   -0.59155
220440.0000   -0.55212
220480.0000   -1.40076
220520.0000   -0.14177
220560.0000   -1.29316
220600.0000   -0.11052
220640.0000   -0.70593
220680.0000   -0.14368
220720.0000    0.09968
220760.0000    0.49920
220800.0000   -0.04502
220840.0000   -0.08490
220880.0000    0.28664
220920.0000   -0.02521
220960.0000    1.61818
221000.0000    1.37996
221040.0000    1.37216
221080.0000    1.93645
221120.0000    1.20589
221160.0000    1.07755
221200.0000    1.42582
221240.0000    1.22649
221280.0000    1.03925
221320.0000    0.77906
221360.0000    0.85215
221400.0000    2.30897
221440.0000    1.83670
221480.0000    2.44385
221520.0000    1.82350
221560.0000    1.30261
221600.0000    0.59988
221640.0000    1.30648
221680.0000    0.87633
221720.0000    1.60384
221760.0000    2.33742
221800.0000    1.46495
221840.0000    1.52128
221880.0000    1.84372
221920.0000    1.04376
221960.0000    1.60929
222000.0000    1.43178
222040.0000    2.10274
222080.0000    1.73715
222120.0000    1.74109
222160.0000    1.59906
222200.0000    0.99637
222240.0000    2.15567
222280.0000    1.18996
222320.0000    2.26876
222360.0000    1.96146
222400.0000    2.05522
222440.0000    0.64712
222480.0000    1.58280
222520.0000    1.29854
222560.0000    2.03329
222600.0000    0.43939
222640.0000    1.25458
222680.0000    0.63240
222720.0000    0.56045
222760.0000    1.81192
222800.0000    1.41241
222840.0000    2.11059
222880.0000    1.23739
222920.0000    1.74877
222960.0000    1.82493
223000.0000    1.27416
223040.0000   -0.17243
223080.0000    1.37075
223120.0000    0.49939
223160.0000    0.65902
223200.0000    1.02985
223240.0000    1.57737
223280.0000    1.40459
223320.0000    0.70525
223360.0000    1.63245
223400.0000    1.36877
223440.0000    0.71362
223480.0000    1.00589
223520.0000    2.17381
223560.0000    1.51465
223600.0000    1.03500
223640.0000    1.04681
223680.0000    1.80710
223720.0000    1.49044
223760.0000    1.70884
223800.0000    2.68454
223840.0000    1.63862
223880.0000    2.30022
223920.0000    2.33250
223960.0000    1.79921
224000.0000    0.98218
224040.0000    1.11926
224080.0000    1.20864
224120.0000    1.91122
224160.0000    0.80819
224200.0000    1.13753
224240.0000    1.36059
224280.0000    1.32619
224320.0000    2.83537
224360.0000    1.60134
224400.0000    2.03659
224440.0000    1.64176
224480.0000    1.66610
224520.0000    1.45528
224560.0000    1.59554
224600.0000    1.30725
224640.0000    2.19092
224680.0000    1.19934
224720.0000    1.66862
224760.0000    2.06506
224800.0000    1.58169
224840.0000    1.50972
224880.0000    0.85344
224920.0000    1.75836
224960.0000    2.53233
225000.0000    2.74247
225040.0000    2.93163
225080.0000    2.51624
225120.0000    1.91134
225160.0000    1.62879
225200.0000    2.70708
225240.0000    2.12831
225280.0000    2.15787
225320.0000    2.82203
225360.0000    1.63615
225400.0000    2.05678
225440.0000    1.84142
225480.0000    1.63488
225520.0000    1.50966
225560.0000    1.16095
225600.0000    1.98404
225640.0000    1.99096
225680.0000    1.19635
225720.0000    1.53749
225760.0000    1.88762
225800.0000    2.30041
225840.0000    1.59587
225880.0000    2.37660
225920.0000    1.95275
225960.0000    2.05412
226000.0000    1.00668
226040.0000   -0.15874
226080.0000    0.79190
226120.0000    0.38175
226160.0000    0.19989
226200.0000    0.76641
226240.0000    0.55289
226280.0000    0.97337
226320.0000    0.37064
226360.0000    0.65153
226400.0000    1.13137
226440.0000    1.57505
226480.0000    0.55355
226520.0000    1.18317
226560.0000    0.80638
226600.0000    1.68213
226640.0000    2.21390
226680.0000    3.22708
226720.0000    1.17076
226760.0000    1.82903
226800.0000    2.23497
226840.0000    2.59857
226880.0000    1.94392
226920.0000    1.56857
226960.0000    0.84284
227000.0000    1.46372
227040.0000    0.83208
227080.0000    0.93086
227120.0000    0.31246
227160.0000    1.09227
227200.0000    1.38781
227240.0000    0.60314
227280.0000    1.81665
227320.0000    2.41934
227360.0000    1.64956
227400.0000    1.80383
227440.0000    2.49491
227480.0000    2.33822
227520.0000    2.36454
227560.0000    2.23855
227600.0000    1.87870
227640.0000    1.76086
227680.0000    1.54445
227720.0000    0.41910
227760.0000    1.30132
227800.0000    1.90447
227840.0000    2.71747
227880.0000    2.25018
227920.0000    2.50586
227960.0000    2.08330
228000.0000    1.57352
228040.0000    2.12508
228080.0000    1.89750
228120.0000    2.11078
228160.0000    2.26794
228200.0000    2.38867
228240.0000    2.63670
228280.0000    3.02703
228320.0000    3.59077
228360.0000    2.37292
228400.0000    2.57133
228440.0000    2.82110
228480.0000    2.29437
228520.0000    2.86527
228560.0000    2.68867
228600.0000    2.76994
228640.0000    2.69130
228680.0000    1.88612
228720.0000    2.18722
228760.0000    1.40332
228800.0000    1.78673
228840.0000    1.66263
228880.0000    1.57588
228920.0000    2.05097
228960.0000    1.53612
229000.0000    2.10522
229040.0000    1.53201
229080.0000    1.66793
229120.0000    1.38690
229160.0000    1.22590
229200.0000    1.52489
229240.0000    1.04161
229280.0000    2.27252
229320.0000    0.88668
229360.0000    2.05253
229400.0000    2.00612
229440.0000    1.37021
229480.0000    1.83372
229520.0000    1.42772
229560.0000    1.96988
229600.0000    1.94140
229640.0000    1.18049
229680.0000    1.25831
229720.0000    1.17085
229760.0000    0.72457
229800.0000    0.30564
229840.0000    0.68316
229880.0000    1.19372
229920.0000    0.86169
229960.0000    1.29989
230000.0000    2.17201
230040.0000    0.74405
230080.0000    0.87515
230120.0000    1.03331
230160.0000    1.13712
230200.0000    0.23140
230240.0000    1.64180
230280.0000    2.18384
230320.0000    1.37106
230360.0000    1.37489
230400.0000    1.83906
230440.0000    0.97090
230480.0000    2.19585
230520.0000    1.59101
230560.0000    1.59872
230600.0000    1.20228
230640.0000    1.39697
230680.0000    1.55723
230720.0000    1.84153
230760.0000    1.41564
230800.0000    0.75618
230840.0000    2.40473
230880.0000    0.83359
230920.0000    0.91730
230960.0000    0.65002
231000.0000    1.48029
231040.0000    1.92581
231080.0000    1.44141
231120.0000    1.51669
231160.0000    0.81333
231200.0000    0.98512
231240.0000    0.72073
231280.0000    0.83335
231320.0000    1.17081
231360.0000    0.74072
231400.0000    1.52152
231440.0000    1.03928
231480.0000    0.40826
231520.0000    1.87343
231560.0000    1.40300
231600.0000    1.29751
231640.0000    0.89835
231680.0000    1.04609
231720.0000    1.03093
231760.0000    1.22958
231800.0000    0.81172
231840.0000    0.15009
231880.0000    0.68096
231920.0000    1.03588
231960.0000    0.61294
232000.0000    1.22549
232040.0000    1.41150
232080.0000    0.92102
232120.0000    1.57965
232160.0000    1.37282
232200.0000    1.71436
232240.0000    0.59228
232280.0000    0.80733
232320.0000    1.15218
232360.0000    1.23791
232400.0000    1.20492
232440.0000    1.68137
232480.0000    0.68893
232520.0000    0.83395
232560.0000    0.24092
232600.0000    0.45987
232640.0000    1.46288
232680.0000    1.94350
232720.0000    1.46158
232760.0000    0.92695
232800.0000    0.99828
232840.0000    0.84853
232880.0000    0.84661
232920.0000    0.38040
232960.0000    1.52695
233000.0000    0.62523
233040.0000    0.37112
233080.0000    0.80810
233120.0000    1.11901
233160.0000    0.89155
233200.0000    1.48024
233240.0000    0.92253
233280.0000    0.28786
233320.0000    0.09559
233360.0000    0.47791
233400.0000    0.67014
233440.0000    0.37995
233480.0000   -0.57786
233520.0000    0.38774
233560.0000    0.64728
233600.0000    1.20700
233640.0000    1.07699
233680.0000    0.78453
233720.0000    0.44997
233760.0000    1.01453
233800.0000    0.57478
233840.0000    1.40885
233880.0000    0.37379
233920.0000   -0.14231
233960.0000   -0.23344
234000.0000   -0.05794
234040.0000    1.29804
234080.0000    0.66571
234120.0000    0.65156
234160.0000    0.27312
234200.0000    1.71343
234240.0000    0.51188
234280.0000    0.96269
234320.0000    0.77553
234360.0000    1.71354
234400.0000    0.46910
234440.0000    0.79933
234480.0000   -0.42256
234520.0000   -0.07780
234560.0000   -0.28814
234600.0000    0.60414
234640.0000    0.14984
234680.0000    0.04060
234720.0000    0.22607
234760.0000    0.41287
234800.0000   -0.35144
234840.0000    0.37553
234880.0000    0.47865
234920.0000    0.80758
234960.0000    0.64937
235000.0000    0.88401
235040.0000    0.94017
235080.0000    0.68498
235120.0000    0.98693
235160.0000    0.97077
235200.0000    0.76678
235240.0000    0.65813
235280.0000    1.11699
235320.0000    1.26755
235360.0000    0.58281
235400.0000    1.26467
235440.0000    1.36123
235480.0000    1.54231
235520.0000    1.10796
235560.0000    0.67381
235600.0000    0.72541
235640.0000    1.45957
235680.0000    0.31171
235720.0000    1.34104
235760.0000    0.90615
235800.0000    0.82496
235840.0000    1.44358
235880.0000    1.59591
235920.0000    1.56609
235960.0000    0.85421
236000.0000    2.30201
236040.0000    1.57265
236080.0000    0.93831
236120.0000    2.23817
236160.0000    1.96682
236200.0000    0.84252
236240.0000    0.47366
236280.0000    0.56904
236320.0000    0.43658
236360.0000    0.45192
236400.0000    0.41717
236440.0000   -0.62077
236480.0000    1.31749
236520.0000    0.59676
236560.0000    1.65129
236600.0000    0.86715
236640.0000    0.70400
236680.0000    0.23611
236720.0000    1.22726
236760.0000    0.88718
236800.0000    0.91597
236840.0000    0.97472
236880.0000    1.10290
236920.0000    1.25604
236960.0000    0.63653
237000.0000    0.55996
237040.0000    1.06370
237080.0000    2.16579
237120.0000    3.21510
237160.0000    2.57125
237200.0000    1.97737
237240.0000    1.42553
237280.0000    2.16002
237320.0000    1.32410
237360.0000    1.33283
237400.0000    2.01622
237440.0000    1.01332
237480.0000    2.44162
237520.0000    1.69069
237560.0000    1.49483
237600.0000    2.07838
237640.0000    1.64092
237680.0000    1.74557
237720.0000    1.02014
237760.0000    1.43021
237800.0000    1.42181
237840.0000    2.03287
237880.0000    1.44148
237920.0000    1.10395
237960.0000    0.97867
238000.0000    1.56630
238040.0000    1.86405
238080.0000    1.52041
238120.0000    1.50042
238160.0000    1.17582
238200.0000    1.06525
238240.0000    1.36003
238280.0000    1.10181
238320.0000    1.15647
238360.0000    0.61457
238400.0000    1.34736
238440.0000    0.96849
238480.0000    1.01072
238520.0000    1.41413
238560.0000    1.05594
238600.0000    1.35571
238640.0000    1.60712
238680.0000    1.45560
238720.0000    2.06706
238760.0000    1.41758
238800.0000    1.49787
238840.0000    1.22321
238880.0000    1.74568
238920.0000    1.27288
238960.0000    2.62438
239000.0000    0.96094
239040.0000    1.55193
239080.0000    0.74635
239120.0000    0.02361
239160.0000    0.71593
239200.0000    0.85818
239240.0000    0.96475
239280.0000    0.85561
239320.0000    1.08819
239360.0000   -0.16695
239400.0000    0.02522
239440.0000    0.05677
239480.0000    0.96504
239520.0000   -0.69899
239560.0000   -0.52088
239600.0000   -0.05659
239640.0000   -0.12345
239680.0000    0.58721
239720.0000   -0.39216
239760.0000    0.30526
239800.0000    0.67430
239840.0000    0.34185
239880.0000    0.54906
239920.0000   -0.03739
239960.0000   -0.30352
240000.0000   -0.30076
240040.0000   -0.09018
240080.0000   -0.31653
240120.0000    0.59517
240160.0000    0.41023
240200.0000   -0.03877
240240.0000    0.59702
240280.0000    0.13984
240320.0000   -0.10829
240360.0000    0.13207
240400.0000    0.48229
240440.0000   -0.55671
240480.0000   -0.22247
240520.0000   -1.01163
240560.0000    0.06182
240600.0000   -1.06657
240640.0000   -0.17044
240680.0000   -0.29809
240720.0000   -0.17219
240760.0000    0.21295
240800.0000    0.40128
240840.0000    0.06893
240880.0000   -0.52457
240920.0000    0.20071
240960.0000    0.44893
241000.0000    0.26825
241040.0000   -0.07993
241080.0000    0.17691
241120.0000   -0.66879
241160.0000    0.21476
241200.0000    0.52452
241240.0000    0.07268
241280.0000    0.44765
241320.0000   -0.62422
241360.0000    0.20085
241400.0000    0.17473
241440.0000    0.05837
241480.0000    0.27681
241520.0000   -0.37368
241560.0000   -0.17469
241600.0000   -0.08145
241640.0000   -0.10004
241680.0000   -0.78347
241720.0000   -0.18784
241760.0000   -0.30692
241800.0000   -0.08059
241840.0000    0.07389
241880.0000    0.56895
241920.0000    0.48635
241960.0000   -0.24576
242000.0000   -0.00337
242040.0000    0.73176
242080.0000   -0.23059
242120.0000   -0.06493
242160.0000   -0.57494
242200.0000    0.85772
242240.0000    0.46279
242280.0000    0.20713
242320.0000   -0.09218
242360.0000   -0.18808
242400.0000   -0.71025
242440.0000   -0.40637
242480.0000   -0.06830
242520.0000   -0.74597
242560.0000   -0.78075
242600.0000   -0.24703
242640.0000   -0.71349
242680.0000    1.04560
242720.0000    0.04198
242760.0000    0.31863
242800.0000    0.21287
242840.0000    0.09777
242880.0000   -0.30973
242920.0000    0.14520
242960.0000   -0.33569
243000.0000   -0.16147
243040.0000    0.04383
243080.0000   -0.09297
243120.0000    0.53457
243160.0000    0.84546
243200.0000    0.28062
243240.0000    0.44082
243280.0000   -0.01046
243320.0000   -0.38047
243360.0000   -0.07496
243400.0000   -0.09673
243440.0000    0.11210
243480.0000    0.43850
243520.0000   -0.23407
243560.0000    0.77678
243600.0000   -0.16290
243640.0000    0.07737
243680.0000    0.10438
243720.0000    0.28075
243760.0000    0.24169
243800.0000    0.02597
243840.0000   -0.77816
243880.0000   -0.70975
243920.0000   -0.80945
243960.0000   -0.00565
244000.0000    0.44021
244040.0000   -0.45988
244080.0000    0.12195
244120.0000    0.10653
244160.0000   -0.28415
244200.0000   -0.42076
244240.0000   -0.22541
244280.0000    0.12612
244320.0000    0.07970
244360.0000    0.60647
244400.0000    0.54891
244440.0000    0.45820
244480.0000    0.36552
244520.0000    1.82029
244560.0000    0.04970
244600.0000    0.38742
244640.0000    0.43180
244680.0000    1.13865
244720.0000    1.12382
244760.0000    1.10033
244800.0000    0.49539
244840.0000    0.57820
244880.0000    0.17938
244920.0000    0.79819
244960.0000    0.81491
245000.0000    0.88818
245040.0000    0.33197
245080.0000    0.19227
245120.0000   -0.17402
245160.0000   -0.10317
245200.0000    0.76763
245240.0000    0.54768
245280.0000   -0.08723
245320.0000   -0.41244
245360.0000   -1.12188
245400.0000    0.05205
245440.0000    0.55728
245480.0000   -0.41723
245520.0000   -0.05032
245560.0000    0.14232
245600.0000   -0.16493
245640.0000    0.12566
245680.0000    0.44013
245720.0000    0.50935
245760.0000    1.22350
245800.0000    0.87588
245840.0000   -0.66049
245880.0000   -0.72846
245920.0000   -0.08441
245960.0000   -0.08402
246000.0000    0.47285
246040.0000    0.21317
246080.0000   -0.41708
246120.0000   -0.10477
246160.0000    0.44281
246200.0000    0.30522
246240.0000   -0.24906
246280.0000    1.28726
246320.0000    1.16878
246360.0000    0.24653
246400.0000    0.75822
246440.0000    1.11307
246480.0000    0.63732
246520.0000    1.22033
246560.0000    0.69555
246600.0000    0.55210
246640.0000    1.37218
246680.0000    0.15231
246720.0000    0.14697
246760.0000    0.54043
246800.0000    0.83095
246840.0000    0.83008
246880.0000    0.96873
246920.0000    0.88977
246960.0000    1.16891
247000.0000    0.61834
247040.0000    0.50683
247080.0000    0.85268
247120.0000    0.38458
247160.0000    1.14364
247200.0000    0.59125
247240.0000    0.99939
247280.0000    0.59922
247320.0000    0.74657
247360.0000   -0.40400
247400.0000    0.19566
247440.0000    0.70317
247480.0000    0.35516
247520.0000    0.20767
247560.0000    0.54181
247600.0000    0.06791
247640.0000    0.31946
247680.0000   -0.52621
247720.0000    0.00650
247760.0000    0.44009
247800.0000    0.48244
247840.0000    0.94157
247880.0000    0.35360
247920.0000   -0.24277
247960.0000   -0.33109
248000.0000    0.09798
248040.0000    0.70519
248080.0000    0.50388
248120.0000    0.47990
248160.0000    0.58029
248200.0000    1.02731
248240.0000    1.09613
248280.0000    0.13883
248320.0000   -0.37393
248360.0000    0.57139
248400.0000    0.15549
248440.0000    0.12010
248480.0000    0.97587
248520.0000    0.81697
248560.0000    0.84869
248600.0000    2.07160
248640.0000    1.15462
248680.0000    0.94261
248720.0000    0.54244
248760.0000    0.68519
248800.0000    0.63074
248840.0000   -0.13223
248880.0000    0.41206
248920.0000    0.71012
248960.0000    0.24756
249000.0000    0.33806
249040.0000    0.03099
249080.0000   -0.05972
249120.0000    0.35830
249160.0000    0.63442
249200.0000    0.08866
249240.0000    0.27370
249280.0000    0.70830
249320.0000    0.80350
249360.0000    0.53417
249400.0000    1.19015
249440.0000    1.17203
249480.0000    1.10467
249520.0000    1.64105
249560.0000    0.27180
249600.0000    0.38924
249640.0000    1.39563
249680.0000    0.73500
249720.0000    0.51004
249760.0000    0.44851
249800.0000    0.61888
249840.0000    0.33412
249880.0000    0.19199
249920.0000    0.67518
249960.0000    0.50524
250000.0000    0.97599
250040.0000    0.89316
250080.0000    0.85344
250120.0000    0.97889
250160.0000    1.03052
250200.0000    0.84416
250240.0000    1.36199
250280.0000    0.25870
250320.0000    0.80868
250360.0000    1.11889
250400.0000    0.94793
250440.0000    0.79597
250480.0000    0.37125
250520.0000    0.90089
250560.0000    1.83705
250600.0000    0.93333
250640.0000    1.05591
250680.0000    0.32732
250720.0000    0.54716
250760.0000    0.20906
250800.0000    1.36029
250840.0000    1.15079
250880.0000    1.25639
250920.0000    0.76224
250960.0000    1.29375
251000.0000    1.44418
251040.0000    0.91134
251080.0000    1.11827
251120.0000    1.68348
251160.0000    1.39382
251200.0000    1.34417
251240.0000    0.50912
251280.0000    1.63623
251320.0000    0.72171
251360.0000    1.02651
251400.0000    0.98365
251440.0000    1.81634
251480.0000    1.86275
251520.0000    1.63662
251560.0000    1.40199
251600.0000    1.46174
251640.0000    1.11842
251680.0000    1.02476
251720.0000    1.43689
251760.0000    1.98220
251800.0000    1.16122
251840.0000    1.86127
251880.0000    1.59906
251920.0000    1.13138
251960.0000    1.49603
252000.0000    1.24306
252040.0000    1.86413
252080.0000    1.31412
252120.0000    1.65396
252160.0000    0.79198
252200.0000    1.31574
252240.0000   -0.18753
252280.0000    0.47557
252320.0000    1.40032
252360.0000    1.00654
252400.0000    1.80507
252440.0000    2.36968
252480.0000    2.06066
252520.0000    2.05029
252560.0000    2.09165
252600.0000    1.63205
252640.0000    2.09186
252680.0000    2.49171
252720.0000    1.62073
252760.0000    2.05032
252800.0000    1.74601
252840.0000    2.22729
252880.0000    1.82324
252920.0000    2.09340
252960.0000    0.82313
253000.0000    1.32219
253040.0000    0.52862
253080.0000    1.56562
253120.0000    1.61601
253160.0000    1.24110
253200.0000    1.74092
253240.0000    2.09509
253280.0000    2.42470
253320.0000    3.43796
253360.0000    1.71158
253400.0000    2.35221
253440.0000    2.06461
253480.0000    2.29468
253520.0000    1.58619
253560.0000    1.89623
253600.0000    2.06410
253640.0000    2.23185
253680.0000    1.45246
253720.0000    1.57394
253760.0000    0.80482
253800.0000    0.81697
253840.0000    1.73673
253880.0000    0.56521
253920.0000    0.79717
253960.0000    1.68516
254000.0000    1.44394
254040.0000    1.23492
254080.0000    1.54230
254120.0000    0.96279
254160.0000    2.13634
254200.0000    1.53396
254240.0000    1.04563
254280.0000    1.20229
254320.0000    2.16614
254360.0000    1.40371
254400.0000    1.84981
254440.0000    1.63712
254480.0000    1.66878
254520.0000    1.61626
254560.0000    1.65473
254600.0000    1.92148
254640.0000    1.43605
254680.0000    1.30354
254720.0000    1.32869
254760.0000    1.11520
254800.0000    1.23452
254840.0000    1.32022
254880.0000    1.05390
254920.0000    0.89654
254960.0000    0.47893
255000.0000    0.43252
255040.0000    0.93047
255080.0000    1.52520
255120.0000    0.42352
255160.0000    0.97300
255200.0000    0.77425
255240.0000    1.04365
255280.0000    1.19153
255320.0000    2.14877
255360.0000    0.80632
255400.0000    1.39079
255440.0000    1.12497
255480.0000    0.74057
255520.0000    0.93935
255560.0000    0.67727
255600.0000    0.25022
255640.0000    1.67779
255680.0000    1.48423
255720.0000    0.93042
255760.0000    1.34178
255800.0000    0.46539
255840.0000    1.13191
255880.0000    0.88570
255920.0000    0.91637
255960.0000    0.89265
256000.0000    0.53056
256040.0000    1.23085
256080.0000    1.11903
256120.0000    0.66496
256160.0000    0.45679
256200.0000    0.22544
256240.0000    0.06044
256280.0000    0.14124
256320.0000    0.75743
256360.0000    0.57871
256400.0000    0.75788
256440.0000    0.51631
256480.0000    1.22138
256520.0000    1.02428
256560.0000    0.60889
256600.0000    0.48598
256640.0000    0.10829
256680.0000    0.84379
256720.0000    1.11230
256760.0000    1.06700
256800.0000    1.10783
256840.0000    1.41171
256880.0000    0.86605
256920.0000    0.92194
256960.0000    0.27963
257000.0000    0.40729
257040.0000    0.16830
257080.0000    0.52750
257120.0000   -0.12591
257160.0000    0.23591
257200.0000    1.89240
257240.0000    0.75891
257280.0000    0.74324
257320.0000    0.37849
257360.0000    1.17040
257400.0000    0.63738
257440.0000   -0.04032
257480.0000   -0.06372
257520.0000    0.15834
257560.0000    1.42399
257600.0000    2.09109
257640.0000    1.40793
257680.0000    2.34529
257720.0000    1.37585
257760.0000    2.32863
257800.0000    1.92684
257840.0000    2.04517
257880.0000    2.84466
257920.0000    1.08070
257960.0000    1.50612
258000.0000    1.60387
258040.0000    1.46756
258080.0000    1.54909
258120.0000    1.73661
258160.0000    0.94579
258200.0000    0.65492
258240.0000    1.31770
258280.0000    0.79827
258320.0000    0.84833
258360.0000    0.98826
258400.0000    0.66712
258440.0000    1.51018
258480.0000    1.33070
258520.0000    1.26903
258560.0000    1.19712
258600.0000    1.70036
258640.0000    1.32831
258680.0000    1.79724
258720.0000    1.32160
258760.0000    1.36791
258800.0000    1.01729
258840.0000    1.05380
258880.0000    0.49195
258920.0000    0.96494
258960.0000    0.78303
259000.0000    0.21223
259040.0000    1.27943
259080.0000    1.39755
259120.0000    1.05247
259160.0000    1.31563
259200.0000    0.84261
259240.0000    0.69149
259280.0000   -0.01593
259320.0000    1.20937
259360.0000    0.69982
259400.0000    0.10463
259440.0000    1.16728
259480.0000    0.58474
259520.0000    1.56979
259560.0000    0.77021
259600.0000    1.01217
259640.0000    1.67083
259680.0000    1.11252
259720.0000    0.56621
259760.0000    1.72996
259800.0000    0.54751
259840.0000    0.55157
259880.0000    1.13693
259920.0000    0.84243
259960.0000    0.67191
260000.0000    0.43033
260040.0000    1.21337
260080.0000    1.13750
260120.0000    1.23405
260160.0000    1.71069
260200.0000    1.36619
260240.0000    1.06941
260280.0000    1.07659
260320.0000    1.24333
260360.0000    1.06699
260400.0000    0.59626
260440.0000    0.83429
260480.0000    1.53292
260520.0000    1.56283
260560.0000    0.52982
260600.0000    0.80229
260640.0000    1.45006
260680.0000    1.04854
260720.0000    0.91941
260760.0000    0.08894
260800.0000    1.37617
260840.0000    1.05612
260880.0000    0.97624
260920.0000    1.83915
260960.0000    1.14975
261000.0000    1.92739
261040.0000    1.36550
261080.0000    1.45196
261120.0000    0.92601
261160.0000    1.88483
261200.0000    1.13995
261240.0000    1.04554
261280.0000    1.66918
261320.0000    1.03717
261360.0000    1.29251
261400.0000    1.00967
261440.0000    1.82964
261480.0000    1.26290
261520.0000    0.91382
261560.0000    0.86856
261600.0000    0.92995
261640.0000    1.76618
261680.0000    1.25941
261720.0000    0.40253
261760.0000    1.46278
261800.0000    0.45397
261840.0000    0.66119
261880.0000    1.64904
261920.0000    1.64133
261960.0000    2.15274
262000.0000    2.56532
262040.0000    1.53020
262080.0000    2.72387
262120.0000    2.57988
262160.0000    2.26392
262200.0000    2.28296
262240.0000    3.10662
262280.0000    2.74121
262320.0000    3.09856
262360.0000    2.81726
262400.0000    1.90331
262440.0000    2.01386
262480.0000    1.71766
262520.0000    1.23663
262560.0000    1.93529
262600.0000    1.18889
262640.0000    0.86798
262680.0000    0.83029
262720.0000    1.19392
262760.0000    0.49516
262800.0000    0.40258
262840.0000    0.77719
262880.0000    0.47940
262920.0000    1.15967
262960.0000    1.45391
263000.0000    1.06942
263040.0000    1.08948
263080.0000    0.65177
263120.0000    1.50834
263160.0000    1.36939
263200.0000    1.42037
263240.0000    1.13896
263280.0000    0.95680
263320.0000    1.11125
263360.0000    0.78556
263400.0000    0.62441
263440.0000    1.47544
263480.0000    0.57620
263520.0000    1.04177
263560.0000    1.47113
263600.0000    1.61889
263640.0000    1.73308
263680.0000    1.74600
263720.0000    1.09388
263760.0000    1.33832
263800.0000    1.43230
263840.0000    1.15405
263880.0000    1.13331
263920.0000    1.48577
263960.0000    1.08706
264000.0000    0.71976
264040.0000    0.75850
264080.0000    0.28044
264120.0000    0.38900
264160.0000    0.52569
264200.0000    0.29484
264240.0000    1.30881
264280.0000    0.72743
264320.0000    0.81345
264360.0000    1.17317
264400.0000    0.20181
264440.0000    0.44025
264480.0000    0.91183
264520.0000    1.47550
264560.0000    0.80855
264600.0000    1.27302
264640.0000    1.08519
264680.0000    1.06380
264720.0000    0.29133
264760.0000    1.17151
264800.0000    0.92541
264840.0000    0.46898
264880.0000    0.28950
264920.0000    1.26176
264960.0000    1.37375
265000.0000    1.66078
265040.0000    1.02168
265080.0000    1.72647
265120.0000    1.06240
265160.0000    0.79290
265200.0000   -0.74720
265240.0000    0.44684
265280.0000    0.56528
265320.0000   -0.10268
265360.0000    0.57589
265400.0000    0.32912
265440.0000    1.08637
265480.0000    0.89400
265520.0000    0.30992
265560.0000    0.40912
265600.0000    0.24036
265640.0000    1.46036
265680.0000    1.14805
265720.0000    1.06944
265760.0000    1.36581
265800.0000    0.98729
265840.0000    1.19337
265880.0000    0.91166
265920.0000    1.32944
265960.0000    0.70974
266000.0000    0.78873
266040.0000    1.45768
266080.0000    1.18446
266120.0000    1.89083
266160.0000    0.87166
266200.0000    0.05678
266240.0000   -0.07662
266280.0000    0.51705
266320.0000    0.31935
266360.0000    0.32537
266400.0000    0.26253
266440.0000    0.78525
266480.0000    0.57296
266520.0000    1.29195
266560.0000    1.56193
266600.0000    1.11711
266640.0000    1.28403
266680.0000    1.32956
266720.0000    0.76390
266760.0000    1.21380
266800.0000    1.06389
266840.0000    0.80929
266880.0000    1.79602
266920.0000    1.35743
266960.0000    0.54552
267000.0000    1.09583
267040.0000    0.39382
267080.0000    0.99998
267120.0000    1.24690
267160.0000    0.98726
267200.0000    1.17290
267240.0000    1.61247
267280.0000    1.58943
267320.0000    0.79305
267360.0000    1.76134
267400.0000    1.58016
267440.0000    0.79588
267480.0000    1.34701
267520.0000    1.00043
267560.0000    2.07325
267600.0000    2.05141
267640.0000    1.30835
267680.0000    1.65565
267720.0000    1.97693
267760.0000    2.07119
267800.0000    1.42773
267840.0000    1.45173
267880.0000    1.47258
267920.0000    1.10241
267960.0000    1.79146
268000.0000    1.30019
268040.0000    0.78589
268080.0000    0.58503
268120.0000    0.81690
268160.0000    1.76534
268200.0000    1.69041
268240.0000    1.89385
268280.0000    1.73993
268320.0000    1.48550
268360.0000    1.53328
268400.0000    1.34215
268440.0000    1.82876
268480.0000    1.72964
268520.0000    1.73294
268560.0000    2.12704
268600.0000    1.86645
268640.0000    2.00467
268680.0000    0.32104
268720.0000    0.99495
268760.0000    0.92177
268800.0000    0.99067
268840.0000    0.93528
268880.0000    1.62293
268920.0000    1.01843
268960.0000    1.25956
269000.0000    1.03619
269040.0000    0.94202
269080.0000    0.80497
269120.0000    1.78540
269160.0000    0.62928
269200.0000    1.22773
269240.0000    1.30197
269280.0000    1.08014
269320.0000    1.81717
269360.0000    1.13793
269400.0000    1.21194
269440.0000    0.86609
269480.0000    1.60412
269520.0000    2.54275
269560.0000    2.40288
269600.0000    2.31020
269640.0000    1.61847
269680.0000    1.97497
269720.0000    2.26472
269760.0000    1.82211
269800.0000    2.37173
269840.0000    2.76920
269880.0000    2.48656
269920.0000    2.95073
269960.0000    1.54481
270000.0000    1.55541
270040.0000    2.66502
270080.0000    2.41297
270120.0000    2.71748
270160.0000    2.00135
270200.0000    2.00773
270240.0000    2.54771
270280.0000    2.01512
270320.0000    1.89752
270360.0000    2.24227
270400.0000    1.69835
270440.0000    1.12269
270480.0000    2.31388
270520.0000    2.14434
270560.0000    1.89193
270600.0000    1.84211
270640.0000    1.70601
270680.0000    2.18072
270720.0000    1.37956
270760.0000    1.98952
270800.0000    1.94919
270840.0000    3.35450
270880.0000    2.04830
270920.0000    1.91482
270960.0000    2.75000
271000.0000    1.80994
271040.0000    1.49215
271080.0000    1.39707
271120.0000    1.60208
271160.0000    1.84029
271200.0000    1.81792
271240.0000    1.85792
271280.0000    2.11184
271320.0000    2.09435
271360.0000    2.68534
271400.0000    2.09288
271440.0000    1.56769
271480.0000    1.67427
271520.0000    1.08597
271560.0000    1.34775
271600.0000    0.85201
271640.0000    2.48016
271680.0000    1.41569
271720.0000    1.50081
271760.0000    1.22610
271800.0000    1.70839
271840.0000    2.27386
271880.0000    2.29001
271920.0000    2.08623
271960.0000    2.25151
272000.0000    1.90674
272040.0000    1.74561
272080.0000    1.81515
272120.0000    1.68046
272160.0000    1.49244
272200.0000    2.17589
272240.0000    1.30754
272280.0000    1.42650
272320.0000    1.77301
272360.0000    1.76076
272400.0000    1.93014
272440.0000    1.88380
272480.0000    2.58806
272520.0000    2.57190
272560.0000    2.34613
272600.0000    1.99716
272640.0000    2.16370
272680.0000    2.13969
272720.0000    2.43989
272760.0000    2.22189
272800.0000    1.79190
272840.0000    1.37526
272880.0000    1.77666
272920.0000    1.73849
272960.0000    2.17117
273000.0000    1.77571
273040.0000    2.43864
273080.0000    2.05029
273120.0000    2.01339
273160.0000    1.93940
273200.0000    1.91287
273240.0000    1.29942
273280.0000    1.84420
273320.0000    1.85385
273360.0000    1.66935
273400.0000    1.59053
273440.0000    2.33725
273480.0000    2.17273
273520.0000    1.76623
273560.0000    1.56543
273600.0000    1.29778
273640.0000    1.62887
273680.0000    2.01474
273720.0000    2.05238
273760.0000    2.34430
273800.0000    1.53824
273840.0000    1.40888
273880.0000    2.30313
273920.0000    1.81123
273960.0000    1.78520
274000.0000    1.39713
274040.0000    2.19453
274080.0000    1.84908
274120.0000    2.12364
274160.0000    2.39609
274200.0000    2.01417
274240.0000    2.09517
274280.0000    1.86693
274320.0000    2.20656
274360.0000    1.95374
274400.0000    2.59144
274440.0000    2.54671
274480.0000    2.29410
274520.0000    2.48303
274560.0000    1.67032
274600.0000    1.95051
274640.0000    2.46450
274680.0000    1.50589
274720.0000    1.62190
274760.0000    1.61736
274800.0000    2.06995
274840.0000    2.16907
274880.0000    1.90743
274920.0000    2.06284
274960.0000    1.47973
275000.0000    2.43684
275040.0000    2.30866
275080.0000    1.92088
275120.0000    2.81698
275160.0000    2.01009
275200.0000    1.96804
275240.0000    1.64581
275280.0000    1.24826
275320.0000    1.88589
275360.0000    2.42453
275400.0000    2.53526
275440.0000    2.99880
275480.0000    2.95201
275520.0000    2.83180
275560.0000    2.74613
275600.0000    3.45416
275640.0000    2.82506
275680.0000    2.40729
275720.0000    2.61290
275760.0000    3.09426
275800.0000    2.66105
275840.0000    2.16743
275880.0000    2.00529
275920.0000    2.05533
275960.0000    1.62206
276000.0000    2.20950
276040.0000    2.21060
276080.0000    1.91505
276120.0000    1.86156
276160.0000    1.94288
276200.0000    2.38009
276240.0000    2.61583
276280.0000    2.62966
276320.0000    1.12464
276360.0000    1.80934
276400.0000    1.51099
276440.0000    2.60036
276480.0000    2.05270
276520.0000    1.67230
276560.0000    1.80048
276600.0000    1.74419
276640.0000    1.57813
276680.0000    1.38965
276720.0000    1.89072
276760.0000    2.03458
276800.0000    1.20406
276840.0000    1.06117
276880.0000    1.89059
276920.0000    2.10938
276960.0000    1.83466
277000.0000    2.18453
277040.0000    2.15461
277080.0000    1.68599
277120.0000    1.39544
277160.0000    1.36079
277200.0000    2.33880
277240.0000    2.11529
277280.0000    1.89768
277320.0000    1.57877
277360.0000    1.57859
277400.0000    1.61085
277440.0000    1.11155
277480.0000    1.92911
277520.0000    1.49253
277560.0000    1.47346
277600.0000    0.89152
277640.0000    1.27836
277680.0000    1.11737
277720.0000    1.48371
277760.0000    1.48845
277800.0000    1.65341
277840.0000    0.87966
277880.0000    1.18926
277920.0000    2.31648
277960.0000    1.51373
278000.0000    2.56591
278040.0000    1.38477
278080.0000    1.41440
278120.0000    1.72532
278160.0000    1.16788
278200.0000    0.87510
278240.0000    0.93812
278280.0000    1.27963
278320.0000    1.13173
278360.0000    1.12587
278400.0000    1.23047
278440.0000    1.86789
278480.0000    1.70172
278520.0000    1.97094
278560.0000    1.98041
278600.0000    1.44697
278640.0000    1.59553
278680.0000    2.30104
278720.0000    2.17030
278760.0000    1.84641
278800.0000    1.77518
278840.0000    1.71220
278880.0000    1.08457
278920.0000    1.43865
278960.0000    1.63644
279000.0000    1.98713
279040.0000    0.96814
279080.0000    2.26154
279120.0000    2.16813
279160.0000    2.15639
279200.0000    2.34896
279240.0000    2.07542
279280.0000    1.46122
279320.0000    1.81407
279360.0000    1.67419
279400.0000    2.82979
279440.0000    2.21498
279480.0000    1.53208
279520.0000    1.38953
279560.0000    0.91225
279600.0000    1.07647
279640.0000    1.59976
279680.0000    1.05140
279720.0000    1.87325
279760.0000    1.34821
279800.0000    1.57464
279840.0000    1.08940
279880.0000    1.13816
279920.0000    1.20761
279960.0000    1.85525
280000.0000    1.96134
280040.0000    1.32253
280080.0000    2.22244
280120.0000    0.99187
280160.0000    1.53642
280200.0000    1.29814
280240.0000    1.55166
280280.0000    0.81491
280320.0000    0.57060
280360.0000    0.73091
280400.0000    0.94766
280440.0000    0.73470
280480.0000    0.83734
280520.0000    0.30629
280560.0000    0.63617
280600.0000    0.72222
280640.0000   -0.41670
280680.0000    0.53703
280720.0000    1.54865
280760.0000    1.14876
280800.0000    0.51511
280840.0000    1.35978
280880.0000    0.68757
280920.0000    0.72224
280960.0000    1.26864
281000.0000    0.81136
281040.0000    0.38845
281080.0000   -0.38214
281120.0000    0.87991
281160.0000    0.69237
281200.0000    0.83359
281240.0000    0.67656
281280.0000    1.15938
281320.0000    0.57648
281360.0000    0.69757
281400.0000    1.41174
281440.0000    0.88717
281480.0000    0.80154
281520.0000    0.63982
281560.0000    0.32783
281600.0000    0.26862
281640.0000    0.59565
281680.0000    0.50964
281720.0000    0.69443
281760.0000    0.04396
281800.0000    1.15493
281840.0000   -0.09648
281880.0000    0.43461
281920.0000    0.16377
281960.0000    0.60373
282000.0000    0.10710
282040.0000    1.00933
282080.0000    0.62954
282120.0000    0.70813
282160.0000    0.87900
282200.0000    1.06583
282240.0000    0.99413
282280.0000    0.47776
282320.0000    1.04106
282360.0000    0.10879
282400.0000    0.78688
282440.0000    0.90003
282480.0000    0.24970
282520.0000    0.39466
282560.0000    0.37480
282600.0000   -0.22573
282640.0000    0.17489
282680.0000    0.98721
282720.0000    0.29625
282760.0000   -0.43580
282800.0000    0.08693
282840.0000    0.32447
282880.0000    0.82165
282920.0000    0.09209
282960.0000    1.11892
283000.0000    0.90545
283040.0000    0.05038
283080.0000    0.59833
283120.0000    0.89725
283160.0000    0.29458
283200.0000    1.24422
283240.0000    0.76053
283280.0000    1.28919
283320.0000    0.80356
283360.0000    0.49612
283400.0000    0.48827
283440.0000    1.08610
283480.0000    1.04036
283520.0000    0.66870
283560.0000    1.32113
283600.0000    1.65231
283640.0000    2.15246
283680.0000    0.84217
283720.0000    0.60998
283760.0000    1.28792
283800.0000    1.14261
283840.0000    0.87293
283880.0000    0.69297
283920.0000    0.13772
283960.0000    0.43696
284000.0000    0.90104
284040.0000    0.19707
284080.0000    0.23410
284120.0000    0.17199
284160.0000   -0.09071
284200.0000    0.23200
284240.0000   -0.40177
284280.0000   -0.58861
284320.0000   -0.03059
284360.0000    0.22852
284400.0000   -0.20167
284440.0000    0.60050
284480.0000   -0.62495
284520.0000    0.09939
284560.0000    0.59904
284600.0000   -0.24345
284640.0000    0.15197
284680.0000    0.34518
284720.0000    0.87178
284760.0000    1.08644
284800.0000    0.13110
284840.0000    1.30121
284880.0000    1.29462
284920.0000    1.34325
284960.0000    1.14920
285000.0000    0.49596
285040.0000    0.44794
285080.0000    0.11603
285120.0000    1.29640
285160.0000    1.09419
285200.0000    0.70164
285240.0000    0.53146
285280.0000    1.40430
285320.0000    1.22440
285360.0000    0.98475
285400.0000    0.08157
285440.0000    0.44683
285480.0000   -0.64669
285520.0000    0.21594
285560.0000    0.60793
285600.0000    1.11317
285640.0000    0.46526
285680.0000    0.19850
285720.0000    1.01313
285760.0000    1.08304
285800.0000    0.09437
285840.0000    0.51156
285880.0000    0.00125
285920.0000    1.13041
285960.0000    1.80408
286000.0000    1.37665
286040.0000    1.29249
286080.0000    0.97214
286120.0000    1.10646
286160.0000    0.54938
286200.0000    0.72030
286240.0000    0.59895
286280.0000    1.12304
286320.0000    1.44787
286360.0000    0.75358
286400.0000    0.40224
286440.0000    1.24183
286480.0000   -0.14810
286520.0000    0.72739
286560.0000    1.32640
286600.0000    1.28332
286640.0000    1.41556
286680.0000    0.46585
286720.0000    1.12434
286760.0000    1.30694
286800.0000    1.11033
286840.0000    0.39708
286880.0000    1.11255
286920.0000    1.15840
286960.0000    1.27324
287000.0000    0.31330
287040.0000    0.59900
287080.0000    0.96365
287120.0000    0.48324
287160.0000    1.71624
287200.0000    1.18193
287240.0000    0.99165
287280.0000    1.12823
287320.0000    1.11322
287360.0000    0.63142
287400.0000    0.82670
287440.0000    1.06062
287480.0000    0.97833
287520.0000    0.74301
287560.0000    1.44619
287600.0000    0.92943
287640.0000    1.18857
287680.0000    0.32338
287720.0000    1.47740
287760.0000    1.24835
287800.0000    1.48014
287840.0000   -0.59540
287880.0000   -0.56990
287920.0000    0.45443
287960.0000    1.02157
288000.0000    0.64076
288040.0000   -0.07587
288080.0000   -0.33850
288120.0000    0.00026
288160.0000    0.57286
288200.0000    0.73602
288240.0000    0.54514
288280.0000    0.05863
288320.0000   -0.34567
288360.0000   -1.43538
288400.0000   -0.35757
288440.0000   -0.35116
288480.0000    0.71980
288520.0000    0.61176
288560.0000    0.14944
288600.0000   -0.40896
288640.0000   -0.90761
288680.0000   -0.76028
288720.0000   -1.10654
288760.0000   -0.19939
288800.0000   -0.39442
288840.0000   -0.04810
288880.0000    0.83522
288920.0000    0.61757
288960.0000    1.61210
289000.0000    1.11003
289040.0000    0.36604
289080.0000    1.09811
289120.0000    0.93692
289160.0000    0.50679
289200.0000    0.23670
289240.0000    0.14253
289280.0000    0.39780
289320.0000    0.31766
289360.0000    0.58486
289400.0000    0.45988
289440.0000    0.52853
289480.0000    0.53157
289520.0000    1.22631
289560.0000    0.82121
289600.0000    0.87399
289640.0000    0.73122
289680.0000    0.68535
289720.0000    1.04071
289760.0000    1.91079
289800.0000    0.42416
289840.0000    0.88235
289880.0000    0.50374
289920.0000   -0.42270
289960.0000   -0.65093
290000.0000   -0.75241
290040.0000   -0.20332
290080.0000   -0.06184
290120.0000   -0.02901
290160.0000   -0.71666
290200.0000   -0.71686
290240.0000    0.06120
290280.0000    0.84998
290320.0000    0.58700
290360.0000    1.25873
290400.0000    1.89745
290440.0000    0.71435
290480.0000    0.89907
290520.0000    1.27757
290560.0000    0.98425
290600.0000    0.99571
290640.0000    1.38296
290680.0000    0.55091
290720.0000    1.09509
290760.0000    1.28838
290800.0000    1.30887
290840.0000    0.97706
290880.0000    1.31044
290920.0000    1.28072
290960.0000    0.62326
291000.0000    0.87612
291040.0000    1.45863
291080.0000    0.73144
291120.0000    1.66717
291160.0000    0.39165
291200.0000    0.60254
291240.0000    1.64126
291280.0000    1.00068
291320.0000    0.82655
291360.0000    0.24900
291400.0000    1.03311
291440.0000    1.39752
291480.0000    1.21648
291520.0000   -0.08632
291560.0000   -0.01562
291600.0000    0.05677
291640.0000    0.86831
291680.0000    0.80840
291720.0000    1.52804
291760.0000    0.69025
291800.0000    0.19546
291840.0000   -0.16243
291880.0000    0.16596
291920.0000    0.29029
291960.0000    0.15958
292000.0000    0.48778
292040.0000    0.93135
292080.0000    0.68628
292120.0000    0.83137
292160.0000    1.90927
292200.0000    0.37644
292240.0000    0.67604
292280.0000    0.27131
292320.0000    1.23425
292360.0000    1.65646
292400.0000    1.59923
292440.0000    1.23307
292480.0000    2.08855
292520.0000    1.75455
292560.0000    1.47187
292600.0000    0.95748
292640.0000    1.38689
292680.0000    0.73928
292720.0000    0.54758
292760.0000    1.54742
292800.0000    2.26910
292840.0000    1.14683
292880.0000    1.21585
292920.0000    1.30138
292960.0000    0.68552
293000.0000    0.57242
293040.0000    0.46237
293080.0000    1.22979
293120.0000    0.72506
293160.0000    1.36703
293200.0000    1.69691
293240.0000    1.54311
293280.0000    0.60518
293320.0000    0.05108
293360.0000   -0.68907
293400.0000   -0.30362
293440.0000    0.03547
293480.0000    0.08896
293520.0000    0.38297
293560.0000   -0.05026
293600.0000    0.00220
293640.0000    0.80610
293680.0000    1.00475
293720.0000    0.47781
293760.0000    1.54462
293800.0000    2.01908
293840.0000    1.80715
293880.0000    0.22027
293920.0000    1.44233
293960.0000    1.05503
294000.0000    1.43472
294040.0000    1.13102
294080.0000    1.71542
294120.0000    1.95804
294160.0000    1.97502
294200.0000    1.99737
294240.0000    1.35415
294280.0000    1.52030
294320.0000    1.36334
294360.0000    1.26899
294400.0000    1.41694
294440.0000    2.62426
294480.0000    0.78033
294520.0000    1.85750
294560.0000    1.43505
294600.0000    0.68902
294640.0000    0.76511
294680.0000    1.10784
294720.0000    2.12723
294760.0000    1.82473
294800.0000    1.58967
294840.0000    2.19178
294880.0000    0.95659
294920.0000    1.32553
294960.0000    1.11461
295000.0000    1.25784
295040.0000    0.33341
295080.0000    1.88909
295120.0000    0.74820
295160.0000    0.71174
295200.0000    1.15255
295240.0000    1.09065
295280.0000    0.67042
295320.0000    1.16219
295360.0000    0.72814
295400.0000    0.63770
295440.0000    0.25348
295480.0000    0.31604
295520.0000    0.39318
295560.0000   -0.82514
295600.0000   -0.27090
295640.0000    0.91407
295680.0000    1.07789
295720.0000    2.21079
295760.0000    0.57745
295800.0000    1.55368
295840.0000    2.23153
295880.0000    0.60481
295920.0000    1.24365
295960.0000    0.48485
296000.0000    1.28998
296040.0000    0.91616
296080.0000    0.36285
296120.0000    1.35737
296160.0000    1.77027
296200.0000    2.01268
296240.0000    2.36244
296280.0000    1.01911
296320.0000    1.63484
296360.0000    2.01419
296400.0000    1.85634
296440.0000    2.24005
296480.0000    1.23708
296520.0000    1.62919
296560.0000    1.28659
296600.0000    1.21035
296640.0000   -0.10308
296680.0000    0.86136
296720.0000    1.57116
296760.0000    0.65187
296800.0000    1.29479
296840.0000    0.78087
296880.0000    0.73992
296920.0000    0.98493
296960.0000    0.76437
297000.0000    0.03613
297040.0000    1.00533
297080.0000    0.82492
297120.0000    0.74089
297160.0000    0.51346
297200.0000    0.71563
297240.0000    1.08583
297280.0000    0.69519
297320.0000    1.18032
297360.0000    0.57148
297400.0000    1.20491
297440.0000    0.85467
297480.0000    0.68334
297520.0000    0.90172
297560.0000    0.87831
297600.0000    0.61906
297640.0000    0.68879
297680.0000    0.29770
297720.0000    0.61961
297760.0000    0.31691
297800.0000    0.73200
297840.0000    0.14321
297880.0000    1.12912
297920.0000    0.90158
297960.0000    0.41184
298000.0000    0.43141
298040.0000    0.10375
298080.0000    0.03338
298120.0000   -0.17975
298160.0000    0.43139
298200.0000   -0.07974
298240.0000    0.39453
298280.0000    0.17451
298320.0000    1.25212
298360.0000    2.43899
298400.0000    2.11574
298440.0000    2.76731
298480.0000    1.91237
298520.0000    1.59914
298560.0000    1.96978
298600.0000    0.80914
298640.0000    0.64963
298680.0000    0.74260
298720.0000    0.59609
298760.0000   -0.11564
298800.0000    0.37372
298840.0000    0.58534
298880.0000    1.35823
298920.0000    0.41706
298960.0000    0.97261
299000.0000    0.04549
299040.0000    0.69307
299080.0000    0.78561
299120.0000    0.74929
299160.0000    0.55441
299200.0000   -0.20235
299240.0000    1.31188
299280.0000    0.66474
299320.0000    1.48278
299360.0000    0.78878
299400.0000    1.40411
299440.0000    1.31236
299480.0000    0.39683
299520.0000    0.58315
299560.0000    0.85586
299600.0000    1.64489
299640.0000    0.96119
299680.0000    2.00876
299720.0000    2.08124
299760.0000    1.70156
299800.0000    1.56070
299840.0000    1.81784
299880.0000    2.29535
299920.0000    1.46082
299960.0000    1.98650
300000.0000    2.03469
300040.0000    3.29346
300080.0000    1.97373
300120.0000    1.97471
300160.0000    2.46803
300200.0000    2.63170
300240.0000    3.62975
300280.0000    2.55008
300320.0000    2.87172
300360.0000    3.15975
300400.0000    1.64132
300440.0000    1.89870
300480.0000    2.60438
300520.0000    2.07041
300560.0000    2.66564
300600.0000    2.74382
300640.0000    2.52173
300680.0000    2.62273
300720.0000    1.33536
300760.0000    2.29359
300800.0000    2.17662
300840.0000    2.64094
300880.0000    2.21341
300920.0000    2.79378
300960.0000    2.71013
301000.0000    1.96370
301040.0000    2.12224
301080.0000    1.89837
301120.0000    1.29333
301160.0000    1.45533
301200.0000    1.76902
301240.0000    2.48190
301280.0000    1.93125
301320.0000    2.21377
301360.0000    1.30803
301400.0000    1.75481
301440.0000    1.81313
301480.0000    1.51200
301520.0000    1.99104
301560.0000    1.65289
301600.0000    1.26732
301640.0000    1.38343
301680.0000    0.48977
301720.0000    0.55386
301760.0000    0.65866
301800.0000    0.93229
301840.0000    1.53868
301880.0000    1.19943
301920.0000    1.28338
301960.0000    1.00226
302000.0000    0.49639
302040.0000    0.59387
302080.0000    0.62349
302120.0000    0.70610
302160.0000    1.54599
302200.0000    0.78937
302240.0000    0.73281
302280.0000    0.89339
302320.0000    0.64959
302360.0000    0.80346
302400.0000    1.36072
302440.0000    1.08587
302480.0000    0.82347
302520.0000    0.79168
302560.0000    1.08672
302600.0000    1.17333
302640.0000    1.27383
302680.0000    0.40178
302720.0000    0.33364
302760.0000    1.88438
302800.0000    1.10092
302840.0000    0.99076
302880.0000    1.46150
302920.0000    1.09369
302960.0000    1.45050
303000.0000    1.34331
303040.0000    1.27593
303080.0000    1.44970
303120.0000    0.45070
303160.0000    0.98884
303200.0000    1.03533
303240.0000    0.92210
303280.0000    0.80752
303320.0000    0.91109
303360.0000   -0.09824
303400.0000    1.35335
303440.0000    0.68014
303480.0000    0.42919
303520.0000    0.10731
303560.0000    0.94389
303600.0000    0.19511
303640.0000    0.58723
303680.0000    0.79205
303720.0000   -0.72216
303760.0000    0.73605
303800.0000   -0.45048
303840.0000   -0.19102
303880.0000    0.57410
303920.0000    0.71408
303960.0000    1.00374
304000.0000    1.00542
304040.0000    0.66622
304080.0000    1.16992
304120.0000    2.03137
304160.0000    1.89158
304200.0000    1.23892
304240.0000    0.61876
304280.0000    0.48450
304320.0000    0.32397
304360.0000    0.14228
304400.0000    1.10349
304440.0000    1.23507
304480.0000    1.41759
304520.0000    1.20927
304560.0000    1.67439
304600.0000    1.66204
304640.0000    1.70332
304680.0000    1.87439
304720.0000    0.72067
304760.0000    1.46253
304800.0000    1.91288
304840.0000    1.82138
304880.0000    1.89105
304920.0000    1.72886
304960.0000    1.63719
305000.0000    1.79820
305040.0000    0.93438
305080.0000    0.97387
305120.0000    1.11724
305160.0000    1.14511
305200.0000    1.51727
305240.0000    1.83238
305280.0000    0.70700
305320.0000    2.51135
305360.0000    0.65608
305400.0000    0.28077
305440.0000    0.85823
305480.0000    0.44606
305520.0000    0.86150
305560.0000    0.99573
305600.0000    2.25760
305640.0000    1.29685
305680.0000    0.92169
305720.0000    1.26361
305760.0000    0.84289
305800.0000    0.75045
305840.0000    0.63878
305880.0000    1.48124
305920.0000    1.87283
305960.0000    2.00023
306000.0000    0.87157
306040.0000    1.00960
306080.0000    0.88526
306120.0000    0.63478
306160.0000    1.26434
306200.0000    1.80787
306240.0000    0.41620
306280.0000    0.85241
306320.0000    1.05276
306360.0000    0.44256
306400.0000    1.13841
306440.0000    1.22160
306480.0000    1.99052
306520.0000    1.42124
306560.0000    1.44184
306600.0000    2.53461
306640.0000    1.44487
306680.0000    2.30618
306720.0000    1.90621
306760.0000    1.68659
306800.0000    1.23331
306840.0000    1.76455
306880.0000    0.85407
306920.0000    1.21206
306960.0000    2.16487
307000.0000    1.97535
307040.0000    2.44576
307080.0000    1.90491
307120.0000    1.90480
307160.0000    2.80718
307200.0000    1.49872
307240.0000    1.17017
307280.0000    1.02587
307320.0000    1.20621
307360.0000    1.34467
307400.0000    0.76368
307440.0000    1.36056
307480.0000    1.62142
307520.0000    1.55664
307560.0000    1.70571
307600.0000    1.73172
307640.0000    0.79998
307680.0000    2.13715
307720.0000    1.53130
307760.0000    0.43237
307800.0000    0.77053
307840.0000    1.41348
307880.0000    1.01733
307920.0000    1.47659
307960.0000    1.29562
308000.0000    1.21712
308040.0000    0.98881
308080.0000    1.33623
308120.0000    0.91983
308160.0000    1.44911
308200.0000    0.43877
308240.0000    0.34255
308280.0000    1.09856
308320.0000    1.37380
308360.0000    1.53261
308400.0000    2.24240
308440.0000    1.54814
308480.0000    0.92581
308520.0000    0.30963
308560.0000    1.06697
308600.0000    1.85954
308640.0000    1.18059
308680.0000    1.69881
308720.0000    2.70415
308760.0000    1.64856
308800.0000    1.96169
308840.0000    1.47165
308880.0000    1.51545
308920.0000    1.38028
308960.0000    1.95067
309000.0000    1.77153
309040.0000    1.63732
309080.0000    1.30700
309120.0000    1.61174
309160.0000    1.40920
309200.0000    1.79801
309240.0000    2.02424
309280.0000    0.67656
309320.0000    2.13669
309360.0000    1.35195
309400.0000    2.53459
309440.0000    1.93747
309480.0000    1.70607
309520.0000    2.03052
309560.0000    1.99057
309600.0000    2.12311
309640.0000    2.81318
309680.0000    2.01898
309720.0000    3.10512
309760.0000    2.50050
309800.0000    1.97351
309840.0000    2.68237
309880.0000    1.78209
309920.0000    1.37578
309960.0000    1.80313
310000.0000    1.26843
310040.0000    1.14810
310080.0000    1.11645
310120.0000    1.19886
310160.0000    1.92829
310200.0000    1.84410
310240.0000    1.68581
310280.0000    1.56948
310320.0000    0.98924
310360.0000    1.11531
310400.0000    0.98304
310440.0000    1.45734
310480.0000    1.39319
310520.0000    1.42097
310560.0000    1.62979
310600.0000    1.65290
310640.0000    0.75969
310680.0000   -0.11226
310720.0000    0.24369
310760.0000    0.76578
310800.0000    0.33181
310840.0000    0.17637
310880.0000    0.06250
310920.0000    0.36590
310960.0000    0.00687
311000.0000   -0.15105
311040.0000    1.06561
311080.0000    1.37365
311120.0000    0.93672
311160.0000    1.50736
311200.0000    0.76354
311240.0000    0.72133
311280.0000    1.01626
311320.0000    0.67095
311360.0000    0.72526
311400.0000    0.98504
311440.0000    0.00276
311480.0000    0.34656
311520.0000    1.01877
311560.0000    0.65643
311600.0000    0.93227
311640.0000    1.47855
311680.0000    1.14565
311720.0000    1.78366
311760.0000    2.32889
311800.0000    0.14870
311840.0000    0.82914
311880.0000    1.00399
311920.0000    1.52577
311960.0000    1.94334
312000.0000    1.50942
312040.0000    1.36424
312080.0000    0.54146
312120.0000    1.95371
312160.0000    2.03691
312200.0000    1.51872
312240.0000    1.37646
312280.0000   -0.01841
312320.0000    0.86909
312360.0000    1.16295
312400.0000    0.99221
312440.0000    1.11558
312480.0000    2.15576
312520.0000    1.89800
312560.0000    1.51075
312600.0000    1.07515
312640.0000    1.86086
312680.0000    1.02790
312720.0000    1.80556
312760.0000    2.03004
312800.0000    1.60846
312840.0000    1.07896
312880.0000    0.65906
312920.0000    1.05580
312960.0000    0.92675
313000.0000    1.99437
313040.0000    1.61331
313080.0000    2.13914
313120.0000    2.13500
313160.0000    1.64462
313200.0000    1.51691
313240.0000    1.74745
313280.0000    1.72393
313320.0000    1.60573
313360.0000    0.97388
313400.0000    1.56379
313440.0000    1.29719
313480.0000    1.96735
313520.0000    2.11324
313560.0000    2.05767
313600.0000    1.53071
313640.0000    1.99308
313680.0000    2.74118
313720.0000    1.50291
313760.0000    1.78346
313800.0000    1.87412
313840.0000    1.55680
313880.0000    1.41457
313920.0000    2.30282
313960.0000    1.28210
314000.0000    1.86774
314040.0000    0.99110
314080.0000    1.47067
314120.0000    1.04244
314160.0000    0.75679
314200.0000    1.30594
314240.0000    1.20566
314280.0000    0.05154
314320.0000    1.35238
314360.0000    1.67922
314400.0000    1.89953
314440.0000    1.82505
314480.0000    1.98708
314520.0000    1.49712
314560.0000    1.21717
314600.0000    0.48216
314640.0000    1.03191
314680.0000    1.51862
314720.0000    1.05219
314760.0000    1.12558
314800.0000    1.95953
314840.0000    2.58485
314880.0000    2.62929
314920.0000    1.55900
314960.0000    1.69659
315000.0000    1.15825
315040.0000    1.55864
315080.0000    1.74494
315120.0000    2.30151
315160.0000    2.54623
315200.0000    1.98897
315240.0000    2.14907
315280.0000    1.34507
315320.0000    1.65469
315360.0000    1.09251
315400.0000    1.66726
315440.0000    1.53732
315480.0000   -0.01447
315520.0000    0.86770
315560.0000    0.98251
315600.0000    1.20500
315640.0000    1.25940
315680.0000    0.19462
315720.0000    1.30184
315760.0000    1.74756
315800.0000    1.23658
315840.0000    1.58741
315880.0000    1.11521
315920.0000    0.08880
315960.0000    1.00632
316000.0000    1.63913
316040.0000    1.23019
316080.0000    1.44038
316120.0000    1.66122
316160.0000    1.85624
316200.0000    1.62139
316240.0000    1.66327
316280.0000    1.26278
316320.0000    1.20239
316360.0000    1.54750
316400.0000    0.96785
316440.0000    1.40979
316480.0000    1.22586
316520.0000    0.38862
316560.0000    1.16871
316600.0000    2.00036
316640.0000    1.50953
316680.0000    1.92470
316720.0000    2.02162
316760.0000    2.02435
316800.0000    0.86589
316840.0000   -0.22178
316880.0000    0.89957
316920.0000    1.37927
316960.0000    1.27191
317000.0000    1.61134
317040.0000    2.32243
317080.0000    1.98524
317120.0000    1.54405
317160.0000    1.48061
317200.0000    1.42812
317240.0000    1.45914
317280.0000    1.37037
317320.0000    1.49317
317360.0000    1.58877
317400.0000    0.81324
317440.0000    1.49298
317480.0000    1.39481
317520.0000    0.65964
317560.0000    0.10880
317600.0000    0.87297
317640.0000    0.15986
317680.0000    0.99373
317720.0000    0.10304
317760.0000   -0.27182
317800.0000    0.66948
317840.0000    1.52484
317880.0000    1.51092
317920.0000    1.23153
317960.0000    1.50685
318000.0000    1.76994
318040.0000    1.75173
318080.0000    1.96289
318120.0000    1.28991
318160.0000    1.55204
318200.0000    1.35153
318240.0000   -0.00325
318280.0000    1.50279
318320.0000    2.05471
318360.0000    1.06442
318400.0000    1.92719
318440.0000    0.57659
318480.0000    1.76619
318520.0000    1.03115
318560.0000    1.08506
318600.0000    0.51713
318640.0000    1.03506
318680.0000    1.44795
318720.0000    0.93763
318760.0000    1.03241
318800.0000    1.14675
318840.0000    0.73336
318880.0000    0.73971
318920.0000    1.95677
318960.0000    1.45450
319000.0000    1.73275
319040.0000    1.10527
319080.0000    1.16570
319120.0000    1.94115
319160.0000    1.33148
319200.0000    0.78977
319240.0000    1.20090
319280.0000    2.17619
319320.0000    1.43457
319360.0000    1.32007
319400.0000    1.29525
319440.0000    0.91303
319480.0000    1.76676
319520.0000    1.67564
319560.0000    1.31167
319600.0000    0.95472
319640.0000    1.38464
319680.0000    0.89847
319720.0000    0.52263
319760.0000    0.22428
319800.0000    0.61721
319840.0000    0.35810
319880.0000    0.91241
319920.0000    1.20308
319960.0000    1.46190
320000.0000    0.99714
320040.0000    0.39216
320080.0000    0.92333
320120.0000    0.74230
320160.0000    1.16739
320200.0000    1.33630
320240.0000    1.51994
320280.0000    1.33992
320320.0000    1.51412
320360.0000    0.78912
320400.0000    2.33392
320440.0000    0.76067
320480.0000    0.60909
320520.0000    1.00399
320560.0000    0.88641
320600.0000    1.06594
320640.0000    0.16256
320680.0000    2.00100
320720.0000    2.07384
320760.0000    1.22210
320800.0000    1.28846
320840.0000    1.17109
320880.0000    1.03788
320920.0000    0.99370
320960.0000    0.92374
321000.0000    2.49409
321040.0000    0.86864
321080.0000    2.06640
321120.0000    1.22420
321160.0000    2.49495
321200.0000    2.10602
321240.0000    2.61683
321280.0000    3.06457
321320.0000    3.73150
321360.0000    3.31191
321400.0000    2.74268
321440.0000    2.59202
321480.0000    3.32202
321520.0000    1.55128
321560.0000    3.18507
321600.0000    1.37703
321640.0000    1.90075
321680.0000    2.28195
321720.0000    2.42548
321760.0000    1.90171
321800.0000    1.35879
321840.0000    1.27583
321880.0000    2.12352
321920.0000    2.32519
321960.0000    1.41575
322000.0000    1.38762
322040.0000    1.57176
322080.0000    2.14284
322120.0000    2.23147
322160.0000    2.31798
322200.0000    3.54819
322240.0000    2.54864
322280.0000    2.72888
322320.0000    2.33763
322360.0000    3.31110
322400.0000    2.41806
322440.0000    2.01104
322480.0000    2.05913
322520.0000    2.34467
322560.0000    1.87914
322600.0000    2.35721
322640.0000    2.26834
322680.0000    2.96690
322720.0000    2.39036
322760.0000    1.37433
322800.0000    1.60136
322840.0000    1.79777
322880.0000    2.18334
322920.0000    0.98074
322960.0000    1.16137
323000.0000    1.32381
323040.0000    1.57324
323080.0000    1.60017
323120.0000    2.39333
323160.0000    1.98833
323200.0000    2.10350
323240.0000    1.09625
323280.0000    1.08357
323320.0000    0.57514
323360.0000    1.08921
323400.0000    1.56541
323440.0000    1.33357
323480.0000    1.61938
323520.0000    2.47504
323560.0000    2.94300
323600.0000    1.24360
323640.0000    2.18297
323680.0000    3.11661
323720.0000    3.06048
323760.0000    2.23498
323800.0000    2.17042
323840.0000    1.41984
323880.0000    1.94450
323920.0000    1.38095
323960.0000    1.51577
324000.0000    2.77245
324040.0000    2.73453
324080.0000    2.08039
324120.0000    2.38102
324160.0000    1.62662
324200.0000    2.67077
324240.0000    2.43300
324280.0000    1.89643
324320.0000    2.80935
324360.0000    2.39078
324400.0000    2.79375
324440.0000    2.76422
324480.0000    2.48764
324520.0000    2.51629
324560.0000    2.71258
324600.0000    2.39435
324640.0000    2.84215
324680.0000    2.67165
324720.0000    1.58928
324760.0000    2.41416
324800.0000    1.95140
324840.0000    1.90614
324880.0000    1.60019
324920.0000    1.64832
324960.0000    1.24651
325000.0000    2.01159
325040.0000    1.82821
325080.0000    1.76659
325120.0000    1.97443
325160.0000    1.40197
325200.0000    1.91988
325240.0000    2.23328
325280.0000    1.98889
325320.0000    1.97409
325360.0000    1.89217
325400.0000    1.05013
325440.0000    1.79580
325480.0000    1.92851
325520.0000    2.77673
325560.0000    2.21063
325600.0000    2.98010
325640.0000    2.91868
325680.0000    3.24408
325720.0000    2.53756
325760.0000    2.05452
325800.0000    2.31244
325840.0000    2.16755
325880.0000    1.82130
325920.0000    2.85040
325960.0000    2.57563
326000.0000    2.16667
326040.0000    1.93381
326080.0000    2.32896
326120.0000    2.94648
326160.0000    2.20013
326200.0000    1.78226
326240.0000    2.53570
326280.0000    2.11884
326320.0000    2.25707
326360.0000    2.52701
326400.0000    2.62374
326440.0000    2.24104
326480.0000    2.60661
326520.0000    1.68709
326560.0000    2.26496
326600.0000    2.61190
326640.0000    2.76070
326680.0000    2.89850
326720.0000    3.26280
326760.0000    1.92225
326800.0000    3.18370
326840.0000    3.37910
326880.0000    3.25144
326920.0000    3.28229
326960.0000    3.17882
327000.0000    3.10904
327040.0000    2.97145
327080.0000    2.71328
327120.0000    3.10444
327160.0000    2.01196
327200.0000    2.60264
327240.0000    2.88674
327280.0000    3.28559
327320.0000    2.93647
327360.0000    2.56852
327400.0000    2.99430
327440.0000    1.92633
327480.0000    2.89687
327520.0000    2.43234
327560.0000    1.74359
327600.0000    2.43661
327640.0000    1.67765
327680.0000    1.84974
327720.0000    1.79040
327760.0000    2.58537
327800.0000    0.66104
327840.0000    2.49806
327880.0000    1.54249
327920.0000    1.57729
327960.0000    2.23082
328000.0000    2.36391
328040.0000    1.39738
328080.0000    1.95203
328120.0000    1.80779
328160.0000    2.03868
328200.0000    2.63964
328240.0000    2.21293
328280.0000    1.72435
328320.0000    2.39204
328360.0000    2.58178
328400.0000    3.29964
328440.0000    2.28408
328480.0000    1.92539
328520.0000    2.47315
328560.0000    2.04161
328600.0000    1.90152
328640.0000    1.93542
328680.0000    1.84454
328720.0000    2.59613
328760.0000    2.91649
328800.0000    2.75526
328840.0000    2.34814
328880.0000    2.93996
328920.0000    2.93016
328960.0000    2.66919
329000.0000    2.37962
329040.0000    2.03563
329080.0000    3.03926
329120.0000    2.98243
329160.0000    1.95389
329200.0000    2.15006
329240.0000    2.39717
329280.0000    2.31971
329320.0000    2.87960
329360.0000    3.73231
329400.0000    2.71772
329440.0000    2.41420
329480.0000    2.43344
329520.0000    2.25733
329560.0000    3.30915
329600.0000    2.72432
329640.0000    1.77682
329680.0000    3.33288
329720.0000    2.80258
329760.0000    2.71908
329800.0000    2.43787
329840.0000    2.88931
329880.0000    3.85829
329920.0000    2.44517
329960.0000    2.69090
330000.0000    3.29849
330040.0000    2.11905
330080.0000    2.77446
330120.0000    1.46124
330160.0000    2.89607
330200.0000    2.40446
330240.0000    1.71026
330280.0000    2.32012
330320.0000    1.59138
330360.0000    2.51368
330400.0000    1.76040
330440.0000    2.35473
330480.0000    1.63498
330520.0000    2.03822
330560.0000    2.19366
330600.0000    2.29826
330640.0000    1.93997
330680.0000    1.81593
330720.0000    1.26177
330760.0000    0.76478
330800.0000    2.16558
330840.0000    1.64301
330880.0000    1.53777
330920.0000    1.69310
330960.0000    1.17446
331000.0000    1.99141
331040.0000    1.84845
331080.0000    2.24772
331120.0000    2.79039
331160.0000    1.72175
331200.0000    1.78358
331240.0000    2.25102
331280.0000    2.11580
331320.0000    2.28910
331360.0000    2.41007
331400.0000    2.10557
331440.0000    0.91404
331480.0000    1.52507
331520.0000    1.71188
331560.0000    1.31503
331600.0000    1.88439
331640.0000    1.78919
331680.0000    1.44515
331720.0000    1.10192
331760.0000    1.48018
331800.0000    1.26728
331840.0000    1.28111
331880.0000    1.37995
331920.0000    2.36510
331960.0000    2.64498
332000.0000    2.24717
332040.0000    2.37408
332080.0000    1.89654
332120.0000    2.45317
332160.0000    0.68763
332200.0000    1.90507
332240.0000    1.98400
332280.0000    0.90086
332320.0000    1.74824
332360.0000    1.41729
332400.0000    1.13790
332440.0000    1.40672
332480.0000    1.01216
332520.0000    1.19864
332560.0000    1.97307
332600.0000    2.36520
332640.0000    2.47788
332680.0000    2.50000
332720.0000    2.17473
332760.0000    2.25552
332800.0000    2.53245
332840.0000    1.92908
332880.0000    1.83500
332920.0000    2.38257
332960.0000    1.67433
333000.0000    1.71172
333040.0000    2.40320
333080.0000    2.36282
333120.0000    2.23240
333160.0000    1.96878
333200.0000    2.09308
333240.0000    1.46044
333280.0000    1.34255
333320.0000    2.23677
333360.0000    1.56807
333400.0000    0.44622
333440.0000    1.64152
333480.0000    1.17806
333520.0000    1.62720
333560.0000    1.30318
333600.0000    1.37803
333640.0000    1.50589
333680.0000    0.97523
333720.0000    0.96515
333760.0000    1.04443
333800.0000    1.00751
333840.0000    1.69739
333880.0000    1.22972
333920.0000    1.75234
333960.0000    1.20813
334000.0000    1.79718
334040.0000    1.53144
334080.0000    2.09685
334120.0000    2.27553
334160.0000    1.84849
334200.0000    1.14411
334240.0000    0.78033
334280.0000    0.74038
334320.0000    0.50431
334360.0000    0.42072
334400.0000    1.41403
334440.0000    1.71603
334480.0000    1.84709
334520.0000    1.70870
334560.0000    1.17616
334600.0000    1.52043
334640.0000    1.81135
334680.0000    1.22543
334720.0000    1.05387
334760.0000    1.78744
334800.0000    2.23377
334840.0000    1.95178
334880.0000    1.79532
334920.0000    2.02635
334960.0000    1.62509
335000.0000    1.36405
335040.0000    0.86441
335080.0000    0.85740
335120.0000    0.53851
335160.0000    1.63785
335200.0000    1.99163
335240.0000    1.45967
335280.0000    1.35570
335320.0000    1.76926
335360.0000    0.93625
335400.0000    0.88116
335440.0000    1.01705
335480.0000    0.86782
335520.0000    0.87994
335560.0000    0.92239
335600.0000    1.81028
335640.0000    1.21996
335680.0000    1.58508
335720.0000    1.03244
335760.0000    0.70470
335800.0000    1.04200
335840.0000    0.60010
335880.0000    1.01417
335920.0000    1.06600
335960.0000    0.50209
336000.0000    2.04127
336040.0000    1.54219
336080.0000    1.32331
336120.0000    1.38944
336160.0000    1.05074
336200.0000    0.79438
336240.0000    0.63193
336280.0000    0.75106
336320.0000    1.02595
336360.0000    0.03134
336400.0000    1.46382
336440.0000    0.85028
336480.0000    0.80757
336520.0000    1.01962
336560.0000    0.81782
336600.0000    0.27533
336640.0000    0.86283
336680.0000    0.88989
336720.0000    1.41502
336760.0000    0.83646
336800.0000    0.91784
336840.0000    1.13572
336880.0000    1.15859
336920.0000   -0.01498
336960.0000    0.98724
337000.0000    1.36066
337040.0000    0.42978
337080.0000    1.21948
337120.0000    0.72855
337160.0000    0.54208
337200.0000    1.21095
337240.0000    0.80393
337280.0000    1.12291
337320.0000    1.91112
337360.0000    1.33588
337400.0000    1.38716
337440.0000    1.33054
337480.0000    0.62179
337520.0000    1.24876
337560.0000    1.33050
337600.0000    1.66182
337640.0000    2.28200
337680.0000    1.59004
337720.0000    1.12545
337760.0000    1.52742
337800.0000    1.34855
337840.0000    2.14113
337880.0000    1.93518
337920.0000    1.41031
337960.0000    1.89030
338000.0000    1.40830
338040.0000    1.60540
338080.0000    1.45114
338120.0000    1.15278
338160.0000    1.03036
338200.0000    1.00733
338240.0000    1.38512
338280.0000    1.37008
338320.0000    1.72564
338360.0000    0.95743
338400.0000    1.57490
338440.0000    0.71950
338480.0000    1.15134
338520.0000    1.03834
338560.0000    0.41010
338600.0000    0.68369
338640.0000    0.34238
338680.0000    0.84045
338720.0000    0.60226
338760.0000   -0.19773
338800.0000    0.38493
338840.0000    1.32671
338880.0000    1.51278
338920.0000    0.69876
338960.0000    1.17397
339000.0000    1.07229
339040.0000    0.35124
339080.0000    0.50062
339120.0000    0.96479
339160.0000    1.75341
339200.0000    1.91753
339240.0000    1.20855
339280.0000    0.69853
339320.0000    0.58190
339360.0000    0.65167
339400.0000    1.61332
339440.0000    0.25194
339480.0000    0.06701
339520.0000    0.53337
339560.0000    0.44620
339600.0000    0.31477
339640.0000   -0.04430
339680.0000    0.43203
339720.0000    0.01497
339760.0000   -0.08848
339800.0000    0.28069
339840.0000    0.25215
339880.0000    0.05480
339920.0000   -0.12977
339960.0000    0.55758
340000.0000   -0.47536
340040.0000   -0.04273
340080.0000   -0.61073
340120.0000   -0.01372
340160.0000   -0.15674
340200.0000   -0.99516
340240.0000    0.12445
340280.0000   -0.66738
340320.0000   -1.02000
340360.0000    0.39980
340400.0000    0.02646
340440.0000    0.37275
340480.0000    0.01939
340520.0000    0.35872
340560.0000    0.76527
340600.0000    0.64230
340640.0000    0.54881
340680.0000    0.80921
340720.0000    0.90797
340760.0000    0.73290
340800.0000    0.77257
340840.0000    1.03810
340880.0000    0.38537
340920.0000   -0.13663
340960.0000    0.81655
341000.0000    0.89307
341040.0000    0.26248
341080.0000    0.61819
341120.0000    0.46604
341160.0000   -0.22888
341200.0000    0.63402
341240.0000    0.27665
341280.0000    0.64681
341320.0000    0.76001
341360.0000    0.51606
341400.0000    0.66588
341440.0000    0.50273
341480.0000    0.10036
341520.0000    0.54391
341560.0000    0.41427
341600.0000    0.77063
341640.0000    0.83002
341680.0000    0.43977
341720.0000    0.39303
341760.0000    0.82703
341800.0000    0.73042
341840.0000    0.36760
341880.0000    0.26208
341920.0000    0.99479
341960.0000    0.68493
342000.0000    0.49887
342040.0000    1.08342
342080.0000    0.27460
342120.0000    0.86146
342160.0000    1.02175
342200.0000    0.45759
342240.0000    0.32480
342280.0000   -0.53450
342320.0000   -0.32387
342360.0000    1.11658
342400.0000    1.88578
342440.0000    1.03345
342480.0000    1.47306
342520.0000    0.84041
342560.0000    0.53370
342600.0000    0.54016
342640.0000    0.67983
342680.0000    0.31276
342720.0000    0.38702
342760.0000    0.07585
342800.0000    0.76120
342840.0000    0.29875
342880.0000   -0.22443
342920.0000    0.70325
342960.0000    0.17344
343000.0000    1.01459
343040.0000    0.80417
343080.0000    0.31215
343120.0000    0.90186
343160.0000    1.04679
343200.0000    0.42860
343240.0000   -0.44670
343280.0000    0.02402
343320.0000    1.14207
343360.0000    0.98545
343400.0000    0.61435
343440.0000    0.92076
343480.0000    0.36406
343520.0000    0.23142
343560.0000    0.39674
343600.0000    0.25627
343640.0000    0.15191
343680.0000    0.26859
343720.0000    0.48956
343760.0000    0.15605
343800.0000    0.16168
343840.0000   -0.37034
343880.0000   -0.33173
343920.0000    0.20128
343960.0000    0.74268
344000.0000    0.26748
344040.0000   -0.34139
344080.0000   -0.21008
344120.0000    0.41962
344160.0000    0.46803
344200.0000    0.63226
344240.0000    0.34523
344280.0000    0.34769
344320.0000    0.63758
344360.0000    0.48506
344400.0000    1.11704
344440.0000    0.92571
344480.0000    0.89989
344520.0000    0.78233
344560.0000    1.02248
344600.0000    0.55075
344640.0000    0.21920
344680.0000    0.43119
344720.0000    0.33640
344760.0000    0.84865
344800.0000   -0.22566
344840.0000   -0.19268
344880.0000    0.11920
344920.0000   -0.30421
344960.0000   -0.64228
345000.0000    0.28572
345040.0000   -0.82692
345080.0000   -0.46911
345120.0000   -0.10400
345160.0000   -0.03498
345200.0000    0.20641
345240.0000   -0.04573
345280.0000   -0.23477
345320.0000   -0.24903
345360.0000   -0.51981
345400.0000   -0.43049
345440.0000   -0.01025
345480.0000    0.33644
345520.0000   -0.23033
345560.0000   -1.13192
345600.0000   -0.56657
345640.0000    0.11277
345680.0000   -0.44646
345720.0000    0.10828
345760.0000    0.04696
345800.0000    0.08248
345840.0000    0.06339
345880.0000   -0.10250
345920.0000    0.06143
345960.0000    0.20920
346000.0000    0.31816
346040.0000    1.11281
346080.0000   -0.42037
346120.0000   -1.15576
346160.0000   -0.90432
346200.0000    0.11735
346240.0000   -0.06360
346280.0000    0.90505
346320.0000   -0.42813
346360.0000   -0.22856
346400.0000   -0.42896
346440.0000    0.59067
346480.0000   -0.24139
346520.0000   -0.24841
346560.0000   -0.28389
346600.0000   -0.37686
346640.0000   -0.32783
346680.0000    0.09873
346720.0000    0.10707
346760.0000    0.15020
346800.0000   -0.08628
346840.0000   -0.09882
346880.0000   -0.19746
346920.0000   -0.18581
346960.0000    0.04679
347000.0000    0.20506
347040.0000    0.71068
347080.0000    0.10597
347120.0000    0.19857
347160.0000    0.11745
347200.0000    0.23770
347240.0000    0.41583
347280.0000   -0.00272
347320.0000   -0.46921
347360.0000    0.23733
347400.0000   -0.29849
347440.0000   -0.59625
347480.0000   -0.15407
347520.0000    0.50000
347560.0000    0.38422
347600.0000   -0.78019
347640.0000   -0.48585
347680.0000   -1.05867
347720.0000    0.15987
347760.0000   -0.03697
347800.0000   -0.13199
347840.0000   -0.73343
347880.0000   -0.67086
347920.0000   -0.73206
347960.0000   -0.63291
348000.0000    0.71203
348040.0000   -0.48804
348080.0000    0.41530
348120.0000   -0.32912
348160.0000   -0.38145
348200.0000    0.08056
348240.0000   -0.31620
348280.0000   -0.48539
348320.0000    0.38213
348360.0000    0.78251
348400.0000    0.27497
348440.0000   -0.22754
348480.0000    0.37029
348520.0000   -0.11990
348560.0000   -0.42318
348600.0000   -0.02719
348640.0000   -0.75124
348680.0000    0.39707
348720.0000    0.49355
348760.0000    0.41988
348800.0000   -0.49935
348840.0000    0.71581
348880.0000    0.30292
348920.0000    0.55778
348960.0000   -0.03488
349000.0000    0.00015
349040.0000   -0.25541
349080.0000   -0.44055
349120.0000   -0.54931
349160.0000   -0.54498
349200.0000   -0.76359
349240.0000   -0.62875
349280.0000   -0.34072
349320.0000   -0.22510
349360.0000    0.06615
349400.0000   -0.02779
349440.0000   -0.02093
349480.0000   -1.06481
349520.0000    0.12661
349560.0000   -0.35209
349600.0000   -0.51872
349640.0000   -0.81232
349680.0000   -0.05997
349720.0000   -0.47631
349760.0000    0.12487
349800.0000   -0.05801
349840.0000   -0.06623
349880.0000   -0.08338
349920.0000   -0.30283
349960.0000   -0.52181
350000.0000   -0.06646
350040.0000    0.44964
350080.0000   -0.19923
350120.0000   -0.20299
350160.0000   -0.12470
350200.0000   -0.26295
350240.0000    0.25530
350280.0000    0.21147
350320.0000    0.38023
350360.0000   -0.29308
350400.0000   -0.26052
350440.0000   -0.73943
350480.0000   -0.45941
350520.0000   -0.57175
350560.0000   -0.48407
350600.0000   -0.08912
350640.0000   -0.08949
350680.0000   -0.30130
350720.0000   -0.07325
350760.0000   -0.86942
350800.0000   -0.56271
350840.0000    0.06451
350880.0000    0.03705
350920.0000   -0.02198
350960.0000    0.15729
351000.0000    0.14586
351040.0000    0.21398
351080.0000   -0.22512
351120.0000   -0.27297
351160.0000   -0.00948
351200.0000    0.38686
351240.0000   -0.90017
351280.0000   -0.40838
351320.0000    0.20119
351360.0000   -0.01807
351400.0000   -0.42370
351440.0000   -0.17158
351480.0000   -0.54225
351520.0000   -0.39124
351560.0000    0.02167
351600.0000   -0.37908
351640.0000   -0.62097
351680.0000   -0.67792
351720.0000   -0.51632
351760.0000   -0.05961
351800.0000   -0.14047
351840.0000    0.24469
351880.0000   -0.47497
351920.0000    0.03346
351960.0000    0.36135
352000.0000   -0.12592
352040.0000   -0.47416
352080.0000   -0.27800
352120.0000   -0.56329
352160.0000   -0.81735
352200.0000   -0.34426
352240.0000   -0.20559
352280.0000   -0.47170
352320.0000   -0.24386
352360.0000   -0.69176
352400.0000   -0.40483
352440.0000   -0.16204
352480.0000   -0.23861
352520.0000   -0.20158
352560.0000   -0.44663
352600.0000   -0.64563
352640.0000    0.80201
352680.0000   -0.48435
352720.0000   -0.21741
352760.0000   -0.42459
352800.0000   -0.63593
352840.0000    0.18043
352880.0000   -0.81858
352920.0000   -0.03075
352960.0000   -1.06182
353000.0000   -0.57718
353040.0000   -0.38580
353080.0000   -0.84370
353120.0000   -1.10336
353160.0000   -1.08686
353200.0000   -1.71702
353240.0000   -1.60955
353280.0000   -0.71919
353320.0000   -0.71226
353360.0000   -0.15071
353400.0000   -0.01966
353440.0000    0.51395
353480.0000    0.43999
353520.0000   -0.62506
353560.0000    0.24949
353600.0000   -0.02709
353640.0000    0.40647
353680.0000    0.03661
353720.0000    0.11019
353760.0000   -0.24424
353800.0000   -0.51174
353840.0000    0.00621
353880.0000    0.57235
353920.0000   -0.05073
353960.0000   -0.83939
354000.0000   -0.99660
354040.0000   -0.04838
354080.0000   -0.45675
354120.0000    0.17485
354160.0000    0.46459
354200.0000    0.46016
354240.0000    0.27527
354280.0000   -0.28914
354320.0000    0.30678
354360.0000    0.28641
354400.0000   -0.10440
354440.0000   -0.24364
354480.0000   -0.71752
354520.0000   -0.64898
354560.0000    0.33603
354600.0000    0.29076
354640.0000   -0.53132
354680.0000   -1.04765
354720.0000   -0.93975
354760.0000   -0.59466
354800.0000   -0.63271
354840.0000   -0.26846
354880.0000   -0.32884
354920.0000    0.35217
354960.0000    0.29915
355000.0000   -0.06436
355040.0000    0.32316
355080.0000   -0.23821
355120.0000    0.71561
355160.0000   -0.38343
355200.0000   -0.68395
355240.0000   -0.01774
355280.0000   -0.62625
355320.0000   -0.03342
355360.0000   -0.31645
355400.0000    0.35338
355440.0000   -0.55270
355480.0000   -0.02095
355520.0000   -0.34275
355560.0000    0.27567
355600.0000   -0.71377
355640.0000   -0.30213
355680.0000   -0.61972
355720.0000    0.55082
355760.0000    0.42544
355800.0000    0.18383
355840.0000   -0.20950
355880.0000    0.42892
355920.0000   -0.00639
355960.0000   -0.35223
356000.0000    0.59187
356040.0000   -0.15050
356080.0000    0.16088
356120.0000   -1.10522
356160.0000   -0.47071
356200.0000    0.11099
356240.0000   -0.00229
356280.0000   -0.22758
356320.0000   -0.23487
356360.0000   -0.33363
356400.0000   -0.00289
356440.0000    0.44266
356480.0000   -0.01256
356520.0000    0.83867
356560.0000    0.13497
356600.0000    0.03359
356640.0000    0.28328
356680.0000   -0.41829
356720.0000   -0.75997
356760.0000    0.07152
356800.0000    0.25935
356840.0000    0.47729
356880.0000    0.53240
356920.0000   -0.33213
356960.0000   -0.60103
357000.0000    0.00034
357040.0000   -0.04751
357080.0000    0.05937
357120.0000   -0.33784
357160.0000    0.02632
357200.0000    0.30055
357240.0000    0.18798
357280.0000    0.03620
357320.0000    0.33118
357360.0000   -0.49557
357400.0000   -0.62248
357440.0000   -0.27844
357480.0000   -0.31439
357520.0000    0.61134
357560.0000    0.29211
357600.0000   -0.48993
357640.0000   -0.23356
357680.0000   -0.44975
357720.0000    0.09599
357760.0000    0.94742
357800.0000    0.11099
357840.0000   -0.21395
357880.0000   -0.25905
357920.0000   -0.69742
357960.0000   -0.34239
358000.0000   -1.23011
358040.0000   -1.22883
358080.0000   -0.28762
358120.0000   -0.14355
358160.0000   -0.67213
358200.0000   -0.31468
358240.0000   -0.53310
358280.0000   -0.42966
358320.0000   -0.73789
358360.0000   -0.27954
358400.0000   -0.15193
358440.0000    0.11172
358480.0000    0.15906
358520.0000   -1.27840
358560.0000   -0.49146
358600.0000   -0.88300
358640.0000   -0.76407
358680.0000   -0.42501
358720.0000   -0.20376
358760.0000   -0.30093
358800.0000   -0.08756
358840.0000   -0.39135
358880.0000   -0.02353
358920.0000    0.37749
358960.0000    0.41064
359000.0000    0.12122
359040.0000   -0.41232
359080.0000   -0.80961
359120.0000   -0.44024
359160.0000   -0.92408
359200.0000   -0.27281
359240.0000    0.04603
359280.0000   -0.27162
359320.0000   -0.75196
359360.0000   -0.49938
359400.0000   -0.09711
359440.0000   -0.41506
359480.0000   -0.80496
359520.0000   -0.25692
359560.0000   -0.12342
359600.0000   -0.13054
359640.0000   -0.02808
359680.0000   -0.59050
359720.0000   -0.46627
359760.0000   -0.28512
359800.0000   -1.21029
359840.0000    0.24818
359880.0000   -0.58936
359920.0000   -0.38358
359960.0000   -0.01811
360000.0000   -0.66873
360040.0000   -0.82484
360080.0000   -0.44207
360120.0000   -1.12836
360160.0000    0.35651
360200.0000   -0.68843
360240.0000   -0.85541
360280.0000   -0.66427
360320.0000    0.01387
360360.0000    0.21615
360400.0000   -0.49453
360440.0000    0.30131
360480.0000    0.26915
360520.0000   -0.78871
360560.0000   -0.90933
360600.0000    0.13621
360640.0000   -0.19975
360680.0000   -0.41115
360720.0000   -0.04159
360760.0000    0.41406
360800.0000   -0.54847
360840.0000   -0.42838
360880.0000   -0.01712
360920.0000   -0.54244
360960.0000   -1.43482
361000.0000   -0.68040
361040.0000    0.05240
361080.0000   -0.60573
361120.0000   -0.60431
361160.0000   -0.03198
361200.0000   -0.95321
361240.0000    0.29940
361280.0000   -0.23330
361320.0000   -0.74868
361360.0000   -0.65205
361400.0000   -0.92758
361440.0000   -0.39192
361480.0000    0.48136
361520.0000   -0.90509
361560.0000   -0.22205
361600.0000   -0.52537
361640.0000   -0.23793
361680.0000   -0.71494
361720.0000   -0.35348
361760.0000   -0.20804
361800.0000   -0.40115
361840.0000   -0.12521
361880.0000   -0.04012
361920.0000    0.04238
361960.0000   -0.53681
362000.0000    0.26958
362040.0000   -0.72015
362080.0000   -0.61804
362120.0000   -0.53819
362160.0000   -0.96145
362200.0000   -0.94913
362240.0000   -0.56727
362280.0000   -0.48588
362320.0000   -0.39662
362360.0000    0.12157
362400.0000    0.42482
362440.0000    0.09420
362480.0000    0.25505
362520.0000   -1.18516
362560.0000   -1.13664
362600.0000   -0.96955
362640.0000   -0.61746
362680.0000   -0.81231
362720.0000   -0.56100
362760.0000   -0.24199
362800.0000   -0.84993
362840.0000   -1.14894
362880.0000   -0.33534
362920.0000   -0.94480
362960.0000   -0.88029
363000.0000   -0.63817
363040.0000    0.13913
363080.0000   -0.29365
363120.0000   -0.48893
363160.0000   -0.68962
363200.0000   -1.15456
363240.0000   -0.71620
363280.0000   -0.40528
363320.0000   -0.51466
363360.0000   -0.99483
363400.0000   -0.52983
363440.0000   -1.25603
363480.0000   -0.85291
363520.0000   -1.41318
363560.0000   -0.94056
363600.0000   -0.45376
363640.0000   -0.72249
363680.0000   -0.17456
363720.0000   -0.46172
363760.0000   -0.67776
363800.0000   -0.48401
363840.0000   -0.67911
363880.0000   -0.12906
363920.0000   -0.34157
363960.0000   -0.37762
364000.0000   -0.38328
364040.0000    0.06353
364080.0000   -0.30278
364120.0000   -0.83722
364160.0000   -0.75036
364200.0000   -0.43423
364240.0000   -0.71904
364280.0000   -0.89962
364320.0000   -1.20646
364360.0000   -1.56497
364400.0000   -0.46186
364440.0000   -0.53397
364480.0000    0.36529
364520.0000   -0.30664
364560.0000   -0.26768
364600.0000   -0.90968
364640.0000   -0.23153
364680.0000   -0.18262
364720.0000   -0.45830
364760.0000   -0.34801
364800.0000   -0.87202
364840.0000   -0.47953
364880.0000    0.22009
364920.0000   -0.62188
364960.0000   -0.30403
365000.0000    0.08325
365040.0000   -0.66735
365080.0000   -0.41362
365120.0000   -0.21398
365160.0000   -0.40777
365200.0000   -0.48008
365240.0000   -0.16285
365280.0000   -0.02280
365320.0000    0.30740
365360.0000   -0.50625
365400.0000   -0.24902
365440.0000    0.35107
365480.0000   -0.14175
365520.0000   -0.00400
365560.0000   -0.49332
365600.0000   -0.87351
365640.0000   -0.19323
365680.0000   -0.43203
365720.0000   -0.20243
365760.0000   -0.27145
365800.0000   -0.23047
365840.0000   -0.24318
365880.0000   -0.26261
365920.0000   -0.72176
365960.0000   -1.14552
366000.0000   -0.79770
366040.0000   -0.75793
366080.0000    0.15312
366120.0000   -0.53558
366160.0000   -0.53383
366200.0000   -0.28822
366240.0000   -0.07494
366280.0000   -0.40654
366320.0000   -0.14749
366360.0000   -0.86268
366400.0000    0.14788
366440.0000   -0.14392
366480.0000   -1.36281
366520.0000   -0.36052
366560.0000    0.42223
366600.0000   -0.79440
366640.0000   -1.12472
366680.0000   -0.42123
366720.0000   -0.08081
366760.0000   -0.82186
366800.0000   -0.54942
366840.0000   -0.28434
366880.0000    0.06449
366920.0000   -0.19971
366960.0000   -0.28278
367000.0000   -0.71343
367040.0000   -0.01226
367080.0000    0.12071
367120.0000   -0.16372
367160.0000   -0.83176
367200.0000   -0.19454
367240.0000   -0.31716
367280.0000   -0.59971
367320.0000   -1.07456
367360.0000   -0.66324
367400.0000    0.01280
367440.0000   -0.46507
367480.0000   -0.47424
367520.0000   -0.28631
367560.0000   -0.21393
367600.0000   -0.89895
367640.0000   -0.83148
367680.0000   -0.00771
367720.0000    0.24441
367760.0000    0.13655
367800.0000    0.16463
367840.0000    0.09800
367880.0000    0.17396
367920.0000   -0.11483
367960.0000   -0.21625
368000.0000    0.03294
368040.0000   -0.94609
368080.0000   -0.23435
368120.0000   -0.27249
368160.0000   -0.73342
368200.0000   -0.20781
368240.0000    0.09708
368280.0000    0.36135
368320.0000   -0.01831
368360.0000   -0.13527
368400.0000    0.10389
368440.0000    0.93175
368480.0000    0.70768
368520.0000    0.35619
368560.0000   -0.15018
368600.0000    0.14918
368640.0000    0.86958
368680.0000    0.69375
368720.0000    0.03309
368760.0000    0.45029
368800.0000    0.52359
368840.0000    0.67217
368880.0000    0.39118
368920.0000   -0.07085
368960.0000   -0.23389
369000.0000    0.56512
369040.0000    0.23433
369080.0000    0.66065
369120.0000   -0.37302
369160.0000   -0.65583
369200.0000   -0.59003
369240.0000    0.37708
369280.0000   -0.29909
369320.0000   -0.15231
369360.0000   -0.26216
369400.0000    0.31556
369440.0000    0.30969
369480.0000   -0.21718
369520.0000    0.93087
369560.0000    0.59045
369600.0000   -0.25579
369640.0000   -0.28708
369680.0000    1.05470
369720.0000   -0.07733
369760.0000    0.43530
369800.0000    0.12978
369840.0000    0.26278
369880.0000   -0.04923
369920.0000   -0.24725
369960.0000   -0.24599
370000.0000   -0.06123
370040.0000   -0.13408
370080.0000   -0.15156
370120.0000   -0.01836
370160.0000   -0.33473
370200.0000    0.20063
370240.0000   -0.53790
370280.0000   -0.49631
370320.0000    0.14226
370360.0000   -0.56639
370400.0000   -0.72444
370440.0000   -0.43966
370480.0000    0.07653
370520.0000    0.18175
370560.0000    0.36877
370600.0000   -0.14582
370640.0000   -0.02283
370680.0000   -0.42055
370720.0000   -0.05803
370760.0000   -0.23099
370800.0000   -0.06734
370840.0000   -0.56182
370880.0000    0.00531
370920.0000    0.17925
370960.0000   -0.41609
371000.0000   -0.71935
371040.0000    0.06411
371080.0000   -0.57921
371120.0000   -0.53148
371160.0000   -0.14544
371200.0000   -0.30703
371240.0000   -0.50939
371280.0000   -0.74986
371320.0000    0.05846
371360.0000   -0.86769
371400.0000   -0.44267
371440.0000    0.07433
371480.0000   -0.08769
371520.0000   -0.25385
371560.0000   -0.74871
371600.0000   -0.72920
371640.0000   -0.98073
371680.0000    0.53126
371720.0000   -0.20137
371760.0000    0.35838
371800.0000   -0.06904
371840.0000   -0.00105
371880.0000    0.52707
371920.0000    0.15913
371960.0000    0.14296
372000.0000   -0.17412
372040.0000   -0.47833
372080.0000   -0.06860
372120.0000   -0.39062
372160.0000   -0.27144
372200.0000   -0.18084
372240.0000    0.09776
372280.0000    0.36417
372320.0000   -0.01009
372360.0000    0.05263
372400.0000   -0.28536
372440.0000   -1.40032
372480.0000   -0.33783
372520.0000   -0.13366
372560.0000   -0.92522
372600.0000   -0.56364
372640.0000   -0.32306
372680.0000   -0.50949
372720.0000   -0.66532
372760.0000   -1.14723
372800.0000   -0.98145
372840.0000   -0.90619
372880.0000   -0.87521
372920.0000   -1.38971
372960.0000   -0.69721
373000.0000   -0.43605
373040.0000   -0.92376
373080.0000   -0.80073
373120.0000    0.11563
373160.0000    0.08894
373200.0000   -0.85536
373240.0000    0.25672
373280.0000   -0.77092
373320.0000   -0.14839
373360.0000   -0.62976
373400.0000   -0.89676
373440.0000   -0.50185
373480.0000   -0.68948
373520.0000   -0.05299
373560.0000   -0.64153
373600.0000   -0.43426
373640.0000    0.15990
373680.0000   -0.55052
373720.0000   -0.59877
373760.0000   -0.17733
373800.0000   -0.38750
373840.0000   -0.17919
373880.0000   -0.18745
373920.0000    0.57289
373960.0000   -0.30557
374000.0000   -0.06138
374040.0000    0.31282
374080.0000    0.87329
374120.0000    0.21523
374160.0000    0.01675
374200.0000    0.22142
374240.0000    0.81115
374280.0000    0.19370
374320.0000    0.44766
374360.0000    0.20135
374400.0000   -0.04037
374440.0000   -0.52873
374480.0000   -0.07256
374520.0000    0.08775
374560.0000    0.16281
374600.0000    0.50465
374640.0000    0.18978
374680.0000    0.78091
374720.0000    1.22199
374760.0000   -0.10659
374800.0000    0.94328
374840.0000    0.07194
374880.0000    0.48499
374920.0000    0.30601
374960.0000    0.92819
375000.0000    0.90270
375040.0000    0.42730
375080.0000    0.18410
375120.0000    0.71414
375160.0000    0.09320
375200.0000    0.28367
375240.0000   -0.41364
375280.0000    0.27812
375320.0000    0.67907
375360.0000    0.41343
375400.0000   -0.01358
375440.0000   -0.28820
375480.0000    0.38524
375520.0000   -0.08890
375560.0000    0.65130
375600.0000    0.24572
375640.0000    0.23023
375680.0000   -0.01509
375720.0000   -0.15975
375760.0000    0.07668
375800.0000   -0.08350
375840.0000    0.12792
375880.0000    0.36769
375920.0000    0.94704
375960.0000    0.37837
376000.0000    0.29964
376040.0000   -0.45193
376080.0000   -0.21757
376120.0000   -0.82085
376160.0000   -0.17678
376200.0000   -0.46580
376240.0000    0.05876
376280.0000   -0.29844
376320.0000    0.12369
376360.0000    0.02666
376400.0000    0.05703
376440.0000   -0.16152
376480.0000   -0.23397
376520.0000   -1.54468
376560.0000   -0.50715
376600.0000   -0.79009
376640.0000   -0.39130
376680.0000   -0.15562
376720.0000    0.29638
376760.0000   -0.55763
376800.0000   -0.42300
376840.0000   -0.51444
376880.0000   -0.46593
376920.0000   -0.23291
376960.0000   -0.07896
377000.0000   -0.78754
377040.0000   -0.51679
377080.0000   -0.49039
377120.0000   -0.45475
377160.0000   -0.25354
377200.0000    0.17703
377240.0000    0.23395
377280.0000    0.22693
377320.0000    0.38708
377360.0000    0.14601
377400.0000   -0.07763
377440.0000   -0.13598
377480.0000    0.03591
377520.0000   -0.29815
377560.0000    0.10880
377600.0000   -0.31235
377640.0000   -0.39201
377680.0000   -0.07301
377720.0000    0.12393
377760.0000   -0.77195
377800.0000   -0.35984
377840.0000   -0.52084
377880.0000   -0.16326
377920.0000   -0.29823
377960.0000   -0.09772
378000.0000   -0.06008
378040.0000    0.17487
378080.0000    0.69860
378120.0000   -0.18948
378160.0000   -0.16015
378200.0000   -0.11561
378240.0000   -0.44668
378280.0000   -0.20547
378320.0000    0.03731
378360.0000   -0.15887
378400.0000   -0.06458
378440.0000    0.10671
378480.0000    0.04671
378520.0000    0.87326
378560.0000   -0.15110
378600.0000    0.34644
378640.0000    0.34459
378680.0000    0.32206
378720.0000    0.53332
378760.0000    0.29539
378800.0000   -0.66115
378840.0000   -0.64618
378880.0000   -0.01489
378920.0000   -0.51870
378960.0000    0.28914
379000.0000   -0.42404
379040.0000   -0.10642
379080.0000    0.37186
379120.0000    0.50364
379160.0000   -0.19670
379200.0000   -0.42590
379240.0000   -0.43362
379280.0000    0.34548
379320.0000    0.14636
379360.0000    0.09331
379400.0000    0.24148
379440.0000   -0.51805
379480.0000   -0.05212
379520.0000   -0.18478
379560.0000   -0.03403
379600.0000    0.04350
379640.0000    0.28133
379680.0000    0.56486
379720.0000    0.08775
379760.0000    0.28105
379800.0000   -0.12890
379840.0000   -0.68113
379880.0000   -1.10767
379920.0000    0.23668
379960.0000   -1.14279
380000.0000   -0.39384
380040.0000   -0.63966
380080.0000   -0.93831
380120.0000   -0.93831
380160.0000   -0.06147
380200.0000   -1.03593
380240.0000   -0.83103
380280.0000   -0.71873
380320.0000   -0.35743
380360.0000    0.01906
380400.0000   -0.34937
380440.0000   -0.19031
380480.0000   -0.63762
380520.0000   -0.45463
380560.0000   -0.53247
380600.0000   -0.67769
380640.0000   -0.76679
380680.0000   -0.54221
380720.0000   -0.37350
380760.0000   -0.27646
380800.0000    0.19421
380840.0000   -0.41410
380880.0000   -0.20501
380920.0000   -0.15812
380960.0000    0.12605
381000.0000   -0.03572
381040.0000   -0.13527
381080.0000   -0.29479
381120.0000   -0.79626
381160.0000   -0.40447
381200.0000   -0.32977
381240.0000   -1.09225
381280.0000   -0.67708
381320.0000   -0.08874
381360.0000    0.28589
381400.0000    0.49662
381440.0000   -0.31764
381480.0000    0.31837
381520.0000   -0.38847
381560.0000   -0.77490
381600.0000    0.02976
381640.0000    0.13579
381680.0000   -0.32093
381720.0000   -1.02268
381760.0000    0.17007
381800.0000    0.33642
381840.0000    0.50690
381880.0000   -0.40688
381920.0000    0.67858
381960.0000    0.31291
382000.0000    0.35616
382040.0000    0.32830
382080.0000   -0.12206
382120.0000    0.51191
382160.0000    0.55890
382200.0000   -0.23752
382240.0000   -0.13363
382280.0000    0.23161
382320.0000    0.00156
382360.0000    0.83135
382400.0000    0.64677
382440.0000    0.36254
382480.0000    0.01310
382520.0000    0.78396
382560.0000    0.33242
382600.0000    0.00246
382640.0000   -0.16884
382680.0000   -0.14888
382720.0000   -0.12808
382760.0000   -0.45671
382800.0000   -0.31410
382840.0000    0.30270
382880.0000   -0.39854
382920.0000    0.51398
382960.0000   -0.12506
383000.0000   -0.68751
383040.0000   -0.86988
383080.0000   -0.57220
383120.0000   -0.14205
383160.0000    0.16777
383200.0000   -0.08383
383240.0000    0.00408
383280.0000   -0.35104
383320.0000   -0.16115
383360.0000   -0.80757
383400.0000   -0.64765
383440.0000   -0.06344
383480.0000   -0.79034
383520.0000   -0.02024
383560.0000   -0.25772
383600.0000   -0.73679
383640.0000   -0.49264
383680.0000    0.06156
383720.0000   -0.68444
383760.0000   -0.05936
383800.0000    0.07608
383840.0000   -0.44849
383880.0000   -0.41632
383920.0000   -0.23008
383960.0000   -0.23779
384000.0000   -0.79932
384040.0000   -0.54630
384080.0000    0.17888
384120.0000    0.36534
384160.0000   -0.32503
384200.0000    0.11293
384240.0000   -0.03223
384280.0000    0.34370
384320.0000   -0.21164
384360.0000   -0.01730
384400.0000    0.25890
384440.0000    0.37649
384480.0000    1.21335
384520.0000    0.31264
384560.0000    0.21020
384600.0000    0.57055
384640.0000    0.13674
384680.0000   -0.53493
384720.0000   -0.13745
384760.0000    0.31868
384800.0000   -0.04875
384840.0000    0.33466
384880.0000    0.17124
384920.0000    0.45224
384960.0000   -0.23938
385000.0000   -0.56639
385040.0000    0.17436
385080.0000    0.13353
385120.0000   -0.05340
385160.0000    0.09368
385200.0000    0.73157
385240.0000   -0.04662
385280.0000    0.51052
385320.0000    0.18261
385360.0000    0.17599
385400.0000    0.43807
385440.0000   -0.16659
385480.0000   -0.01415
385520.0000    0.65956
385560.0000    0.92800
385600.0000    0.48595
385640.0000    0.90321
385680.0000    0.15430
385720.0000    0.15636
385760.0000    0.35325
385800.0000    1.20499
385840.0000   -0.09533
385880.0000    0.47802
385920.0000   -0.52528
385960.0000    0.20403
386000.0000   -0.17322
386040.0000    0.32028
386080.0000    0.86396
386120.0000   -0.82078
386160.0000   -0.79118
386200.0000    0.70695
386240.0000    0.44381
386280.0000    0.74855
386320.0000    0.07831
386360.0000    0.31370
386400.0000   -0.17080
386440.0000    0.04113
386480.0000   -0.06222
386520.0000   -0.48205
386560.0000   -0.06123
386600.0000    0.24269
386640.0000    0.78960
386680.0000   -0.01801
386720.0000    0.11742
386760.0000   -0.12203
386800.0000    0.44668
386840.0000    0.51609
386880.0000    0.75457
386920.0000    0.79646
386960.0000    0.61289
387000.0000    0.55681
387040.0000    0.36924
387080.0000    0.61922
387120.0000    0.90812
387160.0000   -0.05148
387200.0000   -0.26929
387240.0000    0.54560
387280.0000    0.55504
387320.0000   -0.06675
387360.0000    0.30375
387400.0000   -0.17138
387440.0000    0.35499
387480.0000    0.08785
387520.0000    0.77838
387560.0000    0.43311
387600.0000    0.00667
387640.0000   -0.03989
387680.0000   -0.21703
387720.0000    0.51265
387760.0000    1.00097
387800.0000   -0.11543
387840.0000    0.45566
387880.0000    0.40673
387920.0000    0.54344
387960.0000    0.62830
388000.0000    0.93370
388040.0000   -0.21104
388080.0000   -0.12373
388120.0000    0.77667
388160.0000    0.20660
388200.0000   -0.15867
388240.0000    0.85335
388280.0000   -0.41793
388320.0000    0.03436
388360.0000    0.49214
388400.0000    0.53244
388440.0000    0.25889
388480.0000   -0.07648
388520.0000    0.02150
388560.0000    0.76178
388600.0000    0.23288
388640.0000    0.06560
388680.0000   -0.04836
388720.0000    0.82040
388760.0000    0.09864
388800.0000   -0.12621
388840.0000   -0.53816
388880.0000   -0.04368
388920.0000    0.11239
388960.0000    0.50076
389000.0000    0.14175
389040.0000    0.48720
389080.0000    0.26189
389120.0000    1.03733
389160.0000   -0.54486
389200.0000    0.65979
389240.0000    0.67950
389280.0000    0.77499
389320.0000    0.36216
389360.0000    0.45429
389400.0000    0.46199
389440.0000    1.40048
389480.0000    0.06000
389520.0000    0.46445
389560.0000    0.47266
389600.0000    0.49540
389640.0000   -0.14921
389680.0000   -0.57690
389720.0000   -0.35335
389760.0000    0.55538
389800.0000    0.04679
389840.0000    0.33050
389880.0000    0.04162
389920.0000    0.40679
389960.0000    0.39510
390000.0000    0.53049
390040.0000    0.00197
390080.0000    0.62932
390120.0000    0.26092
390160.0000   -0.47407
390200.0000    0.27660
390240.0000    0.36096
390280.0000    0.60331
390320.0000    0.82121
390360.0000    0.69549
390400.0000    0.37478
390440.0000   -0.16931
390480.0000    0.39662
390520.0000    0.70178
390560.0000    0.21045
390600.0000    0.35573
390640.0000    0.08215
390680.0000    0.77791
390720.0000    0.72757
390760.0000    0.69091
390800.0000    0.49716
390840.0000    0.82789
390880.0000    0.03122
390920.0000    0.13432
390960.0000    0.22072
391000.0000    0.40523
391040.0000    0.04610
391080.0000   -0.55387
391120.0000   -0.24306
391160.0000   -0.22405
391200.0000   -0.68562
391240.0000   -0.25627
391280.0000   -0.41254
391320.0000   -0.40535
391360.0000   -0.49294
391400.0000   -0.33270
391440.0000   -0.48097
391480.0000   -0.42522
391520.0000   -0.92628
391560.0000   -0.37254
391600.0000   -0.26165
391640.0000   -0.18346
391680.0000   -0.48679
391720.0000    0.23861
391760.0000   -0.20661
391800.0000    0.01630
391840.0000    0.55652
391880.0000    0.61510
391920.0000   -0.25933
391960.0000    0.78516
392000.0000    0.04972
392040.0000    0.07471
392080.0000   -0.21222
392120.0000    0.63471
392160.0000    0.64039
392200.0000    0.16642
392240.0000    0.26369
392280.0000    0.69084
392320.0000    0.25930
392360.0000    1.09707
392400.0000    0.39933
392440.0000    0.29556
392480.0000    0.72917
392520.0000    0.80102
392560.0000    0.73549
392600.0000    0.42841
392640.0000    0.32395
392680.0000    0.28085
392720.0000    0.21936
392760.0000   -0.14951
392800.0000    0.77380
392840.0000   -0.29800
392880.0000    0.15344
392920.0000    0.07190
392960.0000   -0.18858
393000.0000    0.60049
393040.0000    0.23404
393080.0000   -0.49073
393120.0000   -0.32540
393160.0000   -0.07721
393200.0000   -0.30549
393240.0000   -0.41347
393280.0000   -0.60834
393320.0000    0.19205
393360.0000    0.32333
393400.0000   -0.00169
393440.0000   -0.02990
393480.0000   -0.24565
393520.0000   -0.34299
393560.0000   -0.73588
393600.0000   -0.35427
393640.0000   -1.02119
393680.0000    0.06841
393720.0000   -0.27536
393760.0000    0.05832
393800.0000   -0.44563
393840.0000   -0.28713
393880.0000   -0.47806
393920.0000   -0.08620
393960.0000    0.70924
394000.0000    0.50967
394040.0000    0.10176
394080.0000    0.33889
394120.0000   -0.42194
394160.0000    0.39345
394200.0000   -0.20039
394240.0000    0.18031
394280.0000    0.07317
394320.0000   -0.39929
394360.0000   -0.03433
394400.0000   -0.37026
394440.0000   -0.17111
394480.0000   -0.58200
394520.0000   -0.69373
394560.0000    0.05502
394600.0000   -1.04064
394640.0000   -0.12926
394680.0000    0.05814
394720.0000    0.24300
394760.0000   -0.37106
394800.0000    0.25354
394840.0000    0.25720
394880.0000   -0.29072
394920.0000   -0.16200
394960.0000    0.39899
395000.0000    0.41467
395040.0000   -0.02100
395080.0000   -0.26736
395120.0000    0.60785
395160.0000    0.61469
395200.0000    0.68097
395240.0000    0.00377
395280.0000    0.38157
395320.0000   -0.19763
395360.0000    0.17326
395400.0000   -0.21321
395440.0000   -0.38156
395480.0000    0.33323
395520.0000    0.55191
395560.0000    0.46256
395600.0000    0.22558
395640.0000    0.60147
395680.0000    1.34635
395720.0000    0.93807
395760.0000    0.36892
395800.0000    0.09701
395840.0000    0.73950
395880.0000    0.60959
395920.0000    1.04031
395960.0000    0.65354
396000.0000    0.39445
396040.0000    0.88049
396080.0000    0.22739
396120.0000    0.34694
396160.0000    0.85265
396200.0000    0.22518
396240.0000   -0.25718
396280.0000    0.27281
396320.0000   -0.11901
396360.0000    0.52526
396400.0000    0.73298
396440.0000    0.52820
396480.0000    1.05378
396520.0000   -0.05106
396560.0000   -0.57935
396600.0000   -0.51830
396640.0000   -0.83784
396680.0000   -0.19179
396720.0000   -0.06360
396760.0000    0.00576
396800.0000   -0.45891
396840.0000   -0.82001
396880.0000   -0.46198
396920.0000   -0.43994
396960.0000    0.00827
397000.0000   -0.02163
397040.0000   -1.06349
397080.0000   -0.58895
397120.0000   -1.13696
397160.0000   -1.43945
397200.0000   -0.94946
397240.0000   -1.07436
397280.0000   -1.22164
397320.0000   -0.49204
397360.0000   -0.44585
397400.0000   -0.97658
397440.0000   -0.23920
397480.0000   -0.34721
397520.0000   -0.22829
397560.0000    0.32335
397600.0000   -0.05433
397640.0000   -0.90160
397680.0000   -1.15489
397720.0000   -0.73384
397760.0000   -0.95047
397800.0000   -0.91402
397840.0000   -0.60468
397880.0000   -0.75816
397920.0000    0.06942
397960.0000   -0.14444
398000.0000   -0.51171
398040.0000    0.70761
398080.0000    0.37683
398120.0000    1.24416
398160.0000   -0.11865
398200.0000    0.16157
398240.0000    0.84529
398280.0000   -0.15193
398320.0000    0.58662
398360.0000    0.97894
398400.0000    0.33376
398440.0000    0.23321
398480.0000   -0.06098
398520.0000   -0.67977
398560.0000    0.00787
398600.0000   -0.16629
398640.0000   -0.17969
398680.0000   -0.35661
398720.0000   -0.28997
398760.0000    0.03352
398800.0000    0.82573
398840.0000    0.75918
398880.0000    0.36578
398920.0000    0.11915
398960.0000    0.67404
399000.0000   -0.52865
399040.0000    0.34677
399080.0000   -0.05762
399120.0000    0.15529
399160.0000    0.45177
399200.0000   -0.31527
399240.0000    0.37864
399280.0000    0.22345
399320.0000    1.07101
399360.0000    1.25529
399400.0000    0.99223
399440.0000    0.87712
399480.0000    0.30493
399520.0000    0.48830
399560.0000    0.45142
399600.0000    0.58773
399640.0000    0.60931
399680.0000    0.69442
399720.0000    0.99714
399760.0000    1.08111
399800.0000    1.33960
399840.0000   -0.50761
399880.0000   -0.09596
399920.0000    0.62080
399960.0000    0.85237
400000.0000    1.16956
400040.0000    0.97177
400080.0000    0.56811
400120.0000    0.47729
400160.0000   -0.18842
400200.0000    0.26573
400240.0000    0.08756
400280.0000    0.13140
400320.0000    0.52157
400360.0000   -0.22549
400400.0000   -0.98526
400440.0000    0.44395
400480.0000    1.12983
400520.0000    0.61152
400560.0000    0.67093
400600.0000    1.26620
400640.0000   -0.30223
400680.0000    0.18819
400720.0000    0.22698
400760.0000    0.20176
400800.0000    0.51660
400840.0000    0.14503
400880.0000   -0.03637
400920.0000    0.42249
400960.0000    0.77705
401000.0000    0.80800
401040.0000    0.12670
401080.0000    0.22969
401120.0000    0.39042
401160.0000    0.72751
401200.0000    0.90077
401240.0000    0.98054
401280.0000    0.91343
401320.0000    0.63030
401360.0000    0.34486
401400.0000    0.82258
401440.0000    0.97717
401480.0000   -0.17962
401520.0000    0.23622
401560.0000    0.03209
401600.0000    0.55858
401640.0000    1.28104
401680.0000    0.76808
401720.0000    0.23710
401760.0000    0.07499
401800.0000    0.76902
401840.0000    0.38378
401880.0000    0.04065
401920.0000    1.15459
401960.0000    0.71467
402000.0000    1.00081
402040.0000    0.63234
402080.0000    0.67556
402120.0000    1.03812
402160.0000    1.29097
402200.0000    0.57846
402240.0000    0.42391
402280.0000    0.55225
402320.0000    0.19137
402360.0000   -0.16743
402400.0000   -0.11234
402440.0000    0.24513
402480.0000   -0.33754
402520.0000    0.52986
402560.0000    0.32500
402600.0000    1.52253
402640.0000    0.91242
402680.0000    0.86932
402720.0000    1.16102
402760.0000    0.70425
402800.0000    1.01889
402840.0000    0.64538
402880.0000    1.13208
402920.0000    0.88774
402960.0000    0.21597
403000.0000    0.00498
403040.0000   -0.47069
403080.0000    0.14471
403120.0000   -0.11758
403160.0000    0.17806
403200.0000    0.34078
403240.0000   -0.10376
403280.0000    0.18478
403320.0000    0.66327
403360.0000    0.16844
403400.0000    0.75509
403440.0000    0.36273
403480.0000    0.19034
403520.0000    0.23985
403560.0000   -0.52281
403600.0000   -0.30320
403640.0000    0.10468
403680.0000    0.84867
403720.0000    0.68968
403760.0000    0.73932
403800.0000    0.37258
403840.0000    0.13388
403880.0000    0.43881
403920.0000    0.42465
403960.0000    1.01425
404000.0000   -0.21966
404040.0000    0.05395
404080.0000   -0.70590
404120.0000   -0.13566
404160.0000    0.07325
404200.0000    0.36282
404240.0000   -0.57231
404280.0000   -0.42326
404320.0000    0.13793
404360.0000   -0.16446
404400.0000    0.53347
404440.0000    0.69761
404480.0000    0.07576
404520.0000    0.45077
404560.0000    0.30925
404600.0000    0.46499
404640.0000    0.75575
404680.0000    0.67745
404720.0000    1.07829
404760.0000    0.59035
404800.0000    0.66249
404840.0000    0.43884
404880.0000    0.54206
404920.0000    0.95028
404960.0000    0.80495
405000.0000    0.83524
405040.0000    0.04849
405080.0000   -0.34524
405120.0000   -0.16842
405160.0000    0.51274
405200.0000   -0.09392
405240.0000    0.37931
405280.0000   -0.43068
405320.0000   -0.34619
405360.0000   -0.22607
405400.0000   -0.68971
405440.0000    0.27326
405480.0000   -0.35699
405520.0000    0.04072
405560.0000   -0.48709
405600.0000   -0.76943
405640.0000   -0.20063
405680.0000    0.20849
405720.0000    0.21186
405760.0000    0.12584
405800.0000   -0.01411
405840.0000   -0.47316
405880.0000   -0.97774
405920.0000   -0.59002
405960.0000    1.49013
406000.0000    0.74847
406040.0000    1.01886
406080.0000   -0.27942
406120.0000   -0.68124
406160.0000   -0.07896
406200.0000   -0.49475
406240.0000   -0.28690
406280.0000   -0.03125
406320.0000   -0.34052
406360.0000   -0.32384
406400.0000   -1.26853
406440.0000   -1.14688
406480.0000   -0.24160
406520.0000    0.29999
406560.0000    0.19354
406600.0000   -0.29554
406640.0000   -0.39977
406680.0000    0.35469
406720.0000   -0.74889
406760.0000   -0.58508
406800.0000   -0.31139
406840.0000    0.10733
406880.0000    0.39583
406920.0000    0.10775
406960.0000    0.31646
407000.0000    0.07078
407040.0000    0.37933
407080.0000    0.26371
407120.0000   -0.04356
407160.0000   -0.71167
407200.0000   -0.62041
407240.0000   -0.87141
407280.0000   -0.48043
407320.0000    0.02902
407360.0000   -0.74924
407400.0000   -0.75859
407440.0000   -0.41131
407480.0000   -0.59860
407520.0000   -0.65781
407560.0000   -0.44034
407600.0000   -0.88107
407640.0000   -0.84541
407680.0000   -0.35986
407720.0000   -0.20057
407760.0000    0.28105
407800.0000    0.89884
407840.0000   -0.15045
407880.0000   -0.77770
407920.0000   -0.62053
407960.0000   -0.36377
408000.0000    0.57292
408040.0000   -0.18749
408080.0000   -1.08673
408120.0000   -0.78651
408160.0000   -0.03236
408200.0000   -0.52413
408240.0000    0.46547
408280.0000    1.07790
408320.0000    0.97023
408360.0000   -0.20557
408400.0000   -0.64963
408440.0000   -0.62349
408480.0000   -1.36232
408520.0000   -0.88741
408560.0000    0.04460
408600.0000   -0.10651
408640.0000    0.63851
408680.0000    0.07215
408720.0000   -0.13657
408760.0000   -0.44000
408800.0000    0.05190
408840.0000   -0.04779
408880.0000   -0.70496
408920.0000    0.22829
408960.0000    0.00863
409000.0000    0.37101
409040.0000   -0.19884
409080.0000    0.25589
409120.0000   -0.85617
409160.0000   -1.27681
409200.0000   -0.29592
409240.0000    0.24281
409280.0000   -0.61095
409320.0000    0.01643
409360.0000   -0.13050
409400.0000    0.38708
409440.0000    0.97514
409480.0000    0.65841
409520.0000    0.31573
409560.0000    0.78885
409600.0000    0.29700
409640.0000   -0.55808
409680.0000    0.17906
409720.0000   -0.07998
409760.0000    0.42933
409800.0000    1.28026
409840.0000    0.80441
409880.0000    0.38026
409920.0000   -0.29542
409960.0000   -0.90376
410000.0000    0.73839
410040.0000    0.65316
410080.0000    0.51703
410120.0000    0.22565
410160.0000    0.03987
410200.0000    0.38519
410240.0000    0.15044
410280.0000    0.26781
410320.0000   -0.04045
410360.0000    0.45269
410400.0000   -0.44226
410440.0000   -0.56315
410480.0000    0.18579
410520.0000    0.62249
410560.0000    0.57600
410600.0000   -0.30514
410640.0000   -0.54033
410680.0000   -0.64939
410720.0000   -0.26773
410760.0000   -0.32989
410800.0000   -0.68985
410840.0000    0.03123
410880.0000   -0.79093
410920.0000   -0.19823
410960.0000   -0.82901
411000.0000   -1.79206
411040.0000   -1.04820
411080.0000   -0.48801
411120.0000    0.19683
411160.0000   -0.37948
411200.0000   -0.60580
411240.0000   -0.95082
411280.0000   -1.99936
411320.0000   -1.63483
411360.0000   -1.51022
411400.0000   -1.44417
411440.0000   -1.62146
411480.0000   -1.56469
411520.0000   -2.03102
411560.0000   -1.60716
411600.0000   -1.41888
411640.0000   -1.52387
411680.0000   -1.48301
411720.0000   -1.52484
411760.0000   -1.50149
411800.0000   -0.64799
411840.0000   -0.49568
411880.0000   -1.29022
411920.0000   -0.14099
411960.0000   -0.72762
412000.0000   -0.20659
412040.0000   -1.14969
412080.0000   -0.87604
412120.0000   -0.55311
412160.0000   -1.10635
412200.0000   -0.57320
412240.0000    0.15631
412280.0000   -0.01030
412320.0000   -0.01850
412360.0000   -1.02574
412400.0000    0.05007
412440.0000   -0.03193
412480.0000   -0.24629
412520.0000    0.11046
412560.0000   -0.18461
412600.0000   -0.59665
412640.0000   -0.55022
412680.0000   -1.12574
412720.0000   -1.67218
412760.0000   -0.48547
412800.0000   -0.75800
412840.0000   -0.39205
412880.0000   -0.32608
412920.0000   -0.72609
412960.0000   -0.59191
413000.0000   -1.23508
413040.0000   -1.18748
413080.0000   -0.74149
413120.0000   -0.09485
413160.0000   -1.63303
413200.0000   -0.82470
413240.0000   -1.51607
413280.0000   -0.45327
413320.0000   -0.72476
413360.0000   -0.43043
413400.0000   -1.33273
413440.0000   -1.12938
413480.0000   -0.95340
413520.0000   -1.02273
413560.0000   -0.88869
413600.0000   -1.28821
413640.0000   -1.36270
413680.0000   -0.80187
413720.0000   -1.16309
413760.0000   -1.14080
413800.0000    0.33535
413840.0000   -0.10099
413880.0000   -1.08959
413920.0000   -0.49438
413960.0000   -1.22093
414000.0000   -1.05478
414040.0000    0.19053
414080.0000   -0.33417
414120.0000   -0.73436
414160.0000   -1.05286
414200.0000   -0.29091
414240.0000   -1.48246
414280.0000   -1.06325
414320.0000   -0.88183
414360.0000   -0.27904
414400.0000   -0.29730
414440.0000    0.10604
414480.0000   -0.48697
414520.0000   -1.21207
414560.0000   -0.70947
414600.0000   -1.29065
414640.0000   -1.08398
414680.0000   -0.68541
414720.0000   -0.92830
414760.0000    0.07068
414800.0000   -0.10987
414840.0000    0.27787
414880.0000    0.37789
414920.0000    0.78468
414960.0000    0.02733
415000.0000   -0.23103
415040.0000   -0.30882
415080.0000    0.37699
415120.0000    0.80233
415160.0000    0.63183
415200.0000    1.30763
415240.0000    1.45819
415280.0000    0.46613
415320.0000    0.62628
415360.0000    0.53086
415400.0000    0.56160
415440.0000    0.56261
415480.0000   -0.05232
415520.0000   -0.69252
415560.0000    0.03680
415600.0000    0.03763
415640.0000   -0.75963
415680.0000   -0.79748
415720.0000   -1.29248
415760.0000   -0.26984
415800.0000   -0.86934
415840.0000   -0.48773
415880.0000   -0.43832
415920.0000   -0.32689
415960.0000   -1.16405
416000.0000   -0.89284
416040.0000   -0.43033
416080.0000    0.68714
416120.0000    0.53670
416160.0000    0.26771
416200.0000    0.18642
416240.0000    0.06540
416280.0000    0.07146
416320.0000   -0.04200
416360.0000   -0.26417
416400.0000    0.32520
416440.0000   -0.53374
416480.0000   -0.76929
416520.0000   -0.57663
416560.0000   -0.24763
416600.0000   -0.75209
416640.0000   -0.02199
416680.0000    0.13375
416720.0000   -0.21144
416760.0000   -0.16751
416800.0000    0.54682
416840.0000   -0.12548
416880.0000    0.25160
416920.0000   -0.42755
416960.0000   -0.34370
417000.0000   -0.07313
417040.0000    0.33516
417080.0000    0.88187
417120.0000    0.65370
417160.0000    0.29735
417200.0000   -0.56889
417240.0000    0.33206
417280.0000    0.85083
417320.0000   -0.40637
417360.0000    0.30640
417400.0000   -0.43946
417440.0000    0.06859
417480.0000    0.20808
417520.0000    0.24350
417560.0000    0.19292
417600.0000    0.71660
417640.0000    0.63914
417680.0000    0.99968
417720.0000    0.71308
417760.0000    1.22424
417800.0000    0.05335
417840.0000    0.27712
417880.0000    0.78346
417920.0000    0.34948
417960.0000    0.37300
418000.0000   -0.08960
418040.0000    0.44603
418080.0000   -0.91045
418120.0000    0.31726
418160.0000   -0.11897
418200.0000   -0.39535
418240.0000   -0.32963
418280.0000   -0.33930
418320.0000    0.60855
418360.0000   -0.40652
418400.0000   -1.47305
418440.0000   -1.22322
418480.0000   -0.21756
418520.0000   -1.13793
418560.0000   -0.50696
418600.0000   -0.17249
418640.0000   -0.78524
418680.0000   -0.18130
418720.0000   -0.07791
418760.0000   -0.74607
418800.0000   -0.81332
418840.0000   -0.30482
418880.0000   -0.42959
418920.0000   -1.21869
418960.0000   -1.18200
419000.0000   -0.68591
419040.0000   -0.75726
419080.0000   -1.16517
419120.0000   -1.14712
419160.0000   -0.89810
419200.0000   -1.51019
419240.0000   -1.02019
419280.0000   -1.49076
419320.0000   -0.32782
419360.0000   -0.52873
419400.0000   -1.17425
419440.0000   -1.54574
419480.0000   -1.03770
419520.0000   -1.05414
419560.0000   -1.21058
419600.0000   -0.64452
419640.0000   -0.39001
419680.0000   -0.72539
419720.0000   -0.82312
419760.0000   -0.65095
419800.0000   -0.50549
419840.0000   -0.36080
419880.0000   -0.37788
419920.0000   -0.89819
419960.0000   -0.40157
420000.0000   -0.55725
420040.0000   -0.73880
420080.0000   -0.30272
420120.0000   -0.45591
420160.0000   -0.66234
420200.0000   -1.23156
420240.0000   -1.77462
420280.0000   -0.79920
420320.0000    0.37297
420360.0000   -1.32078
420400.0000   -1.22264
420440.0000   -1.15740
420480.0000    0.16294
420520.0000   -0.59169
420560.0000   -0.22609
420600.0000   -0.43168
420640.0000   -0.19701
420680.0000   -0.59794
420720.0000    0.81579
420760.0000    0.50884
420800.0000   -1.14525
420840.0000   -0.33645
420880.0000   -0.33492
420920.0000   -0.68832
420960.0000   -0.97429
421000.0000   -0.54034
421040.0000   -0.01205
421080.0000   -0.36671
421120.0000    0.43926
421160.0000   -1.03132
421200.0000   -0.28776
421240.0000   -1.22723
421280.0000   -0.82538
421320.0000    0.13359
421360.0000   -1.04552
421400.0000   -0.35855
421440.0000   -0.12243
421480.0000   -0.06069
421520.0000    0.02550
421560.0000    0.04171
421600.0000   -0.14075
421640.0000   -0.83769
421680.0000   -0.52403
421720.0000    0.47047
421760.0000   -0.24200
421800.0000   -1.00675
421840.0000   -0.94370
421880.0000    0.15086
421920.0000   -1.35635
421960.0000   -0.86455
422000.0000   -0.33028
422040.0000    0.08539
422080.0000   -1.14829
422120.0000   -1.18912
422160.0000   -1.29872
422200.0000   -0.66963
422240.0000    0.09202
422280.0000   -0.55998
422320.0000   -0.92736
422360.0000    0.35302
422400.0000   -0.36381
422440.0000   -0.02407
422480.0000   -0.49102
422520.0000   -0.62100
422560.0000   -1.03103
422600.0000    0.04265
422640.0000   -0.61782
422680.0000   -0.72371
422720.0000   -0.32824
422760.0000   -0.67944
422800.0000   -1.30475
422840.0000   -1.24753
422880.0000   -0.73584
422920.0000   -0.55524
422960.0000   -1.04544
423000.0000    0.46266
423040.0000    0.14067
423080.0000   -1.35842
423120.0000   -1.07297
423160.0000   -0.45584
423200.0000   -0.51123
423240.0000    0.08940
423280.0000   -0.50118
423320.0000   -0.38238
423360.0000    0.04563
423400.0000   -0.66255
423440.0000   -1.14571
423480.0000   -0.24008
423520.0000   -0.31733
423560.0000   -0.24690
423600.0000    0.23080
423640.0000   -0.47255
423680.0000   -0.89148
423720.0000    0.37580
423760.0000    0.18693
423800.0000    0.02411
423840.0000    0.07424
423880.0000   -0.79793
423920.0000   -0.23344
423960.0000   -0.04804
424000.0000    0.21249
424040.0000    0.35517
424080.0000   -0.25275
424120.0000   -0.17834
424160.0000    0.42038
424200.0000   -0.17571
424240.0000   -0.85642
424280.0000   -0.42578
424320.0000   -0.90410
424360.0000   -0.34183
424400.0000   -0.07099
424440.0000   -0.88043
424480.0000   -0.70897
424520.0000   -0.51038
424560.0000   -1.14173
424600.0000   -0.64584
424640.0000   -0.15296
424680.0000   -0.49876
424720.0000   -0.91367
424760.0000   -0.58317
424800.0000   -0.77759
424840.0000   -0.22351
424880.0000   -0.59171
424920.0000   -0.21499
424960.0000    0.36180
425000.0000    0.37179
425040.0000    0.09566
425080.0000   -1.12111
425120.0000    0.48968
425160.0000   -0.17612
425200.0000   -0.10097
425240.0000    0.06844
425280.0000   -0.16038
425320.0000    0.10279
425360.0000   -0.27197
425400.0000    0.14292
425440.0000    0.12313
425480.0000   -0.35724
425520.0000   -0.37287
425560.0000    0.07436
425600.0000    0.21677
425640.0000   -0.24161
425680.0000   -0.41353
425720.0000    0.26891
425760.0000    0.85714
425800.0000    0.59114
425840.0000    0.34707
425880.0000   -0.48837
425920.0000    0.48585
425960.0000   -0.86410
426000.0000   -0.71389
426040.0000   -0.08630
426080.0000   -0.40462
426120.0000    0.27199
426160.0000   -0.35583
426200.0000   -0.60359
426240.0000   -1.01763
426280.0000   -1.08678
426320.0000   -1.16876
426360.0000   -0.80929
426400.0000   -0.65261
426440.0000   -0.34513
426480.0000   -0.08752
426520.0000   -0.42484
426560.0000   -0.48775
426600.0000   -1.04893
426640.0000   -1.27024
426680.0000   -0.93452
426720.0000   -0.37777
426760.0000   -0.98734
426800.0000   -0.67490
426840.0000   -0.21643
426880.0000   -0.40269
426920.0000   -0.20936
426960.0000   -0.13376
427000.0000   -0.36228
427040.0000   -1.02031
427080.0000   -0.78157
427120.0000   -1.25216
427160.0000   -1.63862
427200.0000   -1.05036
427240.0000   -1.71543
427280.0000   -0.88994
427320.0000   -0.92310
427360.0000   -0.51510
427400.0000   -0.91671
427440.0000    0.07968
427480.0000   -1.64593
427520.0000   -1.64116
427560.0000   -0.72305
427600.0000   -1.83528
427640.0000   -0.93753
427680.0000   -1.17124
427720.0000   -1.35708
427760.0000   -1.11653
427800.0000   -0.61257
427840.0000   -1.07733
427880.0000   -0.89218
427920.0000   -1.68014
427960.0000   -1.72889
428000.0000   -1.34127
428040.0000   -0.17229
428080.0000   -1.44172
428120.0000   -1.28794
428160.0000   -1.92309
428200.0000   -1.95158
428240.0000   -1.58625
428280.0000   -1.14565
428320.0000   -0.96353
428360.0000   -1.43417
428400.0000   -1.98377
428440.0000   -1.31468
428480.0000   -0.84786
428520.0000   -0.90659
428560.0000   -0.66453
428600.0000   -0.56334
428640.0000   -0.39577
428680.0000   -0.87134
428720.0000   -0.47804
428760.0000   -0.01830
428800.0000   -0.18262
428840.0000   -0.23102
428880.0000   -0.28231
428920.0000   -0.22346
428960.0000   -0.42417
429000.0000   -0.21049
429040.0000    0.40196
429080.0000   -0.29777
429120.0000   -0.46755
429160.0000   -0.35938
429200.0000   -0.43334
429240.0000   -0.21209
429280.0000    0.06168
429320.0000   -0.49982
429360.0000   -0.44410
429400.0000   -0.47335
429440.0000   -1.30539
429480.0000   -0.46892
429520.0000   -0.57290
429560.0000   -0.37436
429600.0000   -1.05978
429640.0000   -0.85369
429680.0000   -0.27265
429720.0000   -1.16980
429760.0000   -0.68485
429800.0000   -0.40990
429840.0000    0.21659
429880.0000   -0.87665
429920.0000   -0.69654
429960.0000   -0.09731
430000.0000   -1.73096
430040.0000   -0.93587
430080.0000   -1.92796
430120.0000   -1.62840
430160.0000   -0.61221
430200.0000   -0.73125
430240.0000   -1.73190
430280.0000   -0.41618
430320.0000   -0.90117
430360.0000   -0.96845
430400.0000   -0.92055
430440.0000   -1.22022
430480.0000   -1.49585
430520.0000   -0.33740
430560.0000   -1.35277
430600.0000   -0.63809
430640.0000   -1.59003
430680.0000   -0.97488
430720.0000   -0.53809
430760.0000   -0.25837
430800.0000   -0.58053
430840.0000   -1.09953
430880.0000   -0.43521
430920.0000   -0.30247
430960.0000   -0.53536
431000.0000   -0.52110
431040.0000   -1.55165
431080.0000   -0.40429
431120.0000   -0.93389
431160.0000    0.22921
431200.0000    0.05587
431240.0000   -0.30628
431280.0000    0.04030
431320.0000   -0.04068
431360.0000   -0.86829
431400.0000   -1.27572
431440.0000   -0.77615
431480.0000   -0.67720
431520.0000   -0.74161
431560.0000   -1.42021
431600.0000   -1.14141
431640.0000   -1.30466
431680.0000   -0.96241
431720.0000   -1.13562
431760.0000   -0.90358
431800.0000   -0.86467
431840.0000   -1.14515
431880.0000   -0.02066
431920.0000   -1.27865
431960.0000   -0.97088
432000.0000   -0.43996
432040.0000   -0.17877
432080.0000    0.45504
432120.0000   -0.61702
432160.0000   -0.76824
432200.0000   -0.58193
432240.0000   -1.40669
432280.0000   -1.03353
432320.0000   -1.20394
432360.0000   -0.91927
432400.0000   -0.26528
432440.0000   -0.22039
432480.0000   -0.56532
432520.0000   -0.41129
432560.0000   -1.18357
432600.0000   -0.75125
432640.0000   -0.56986
432680.0000   -1.32112
432720.0000   -1.11066
432760.0000   -0.00234
432800.0000   -0.53628
432840.0000    0.31685
432880.0000    0.22634
432920.0000    0.60052
432960.0000    0.56478
433000.0000   -0.14289
433040.0000   -0.96995
433080.0000    0.35261
433120.0000    0.29557
433160.0000   -0.01334
433200.0000    0.75109
433240.0000   -0.08201
433280.0000   -0.37234
433320.0000    0.46814
433360.0000   -0.63102
433400.0000    0.21128
433440.0000    0.12065
433480.0000   -0.52990
433520.0000   -0.71197
433560.0000   -0.80720
433600.0000    0.01597
433640.0000   -0.63394
433680.0000   -0.90084
433720.0000    0.02278
433760.0000   -0.69190
433800.0000   -0.38010
433840.0000   -1.32083
433880.0000   -0.55007
433920.0000   -0.36745
433960.0000   -0.26973
434000.0000   -0.39135
434040.0000    0.58606
434080.0000   -0.06611
434120.0000    0.14687
434160.0000    0.40497
434200.0000   -0.66267
434240.0000    0.35353
434280.0000   -0.04231
434320.0000    0.01833
434360.0000   -0.34052
434400.0000   -0.18804
434440.0000    0.11060
434480.0000   -0.64485
434520.0000   -0.31281
434560.0000   -0.49362
434600.0000   -0.07640
434640.0000   -0.62466
434680.0000   -1.19671
434720.0000   -1.08425
434760.0000   -0.21521
434800.0000    0.22999
434840.0000    0.64756
434880.0000   -0.15900
434920.0000   -0.27710
434960.0000   -0.10984
435000.0000   -0.20339
435040.0000   -0.59027
435080.0000   -0.62470
435120.0000   -0.27115
435160.0000    0.14997
435200.0000    0.19384
435240.0000    0.30023
435280.0000    0.23384
435320.0000    0.05772
435360.0000    0.70813
435400.0000   -0.18796
435440.0000   -0.60010
435480.0000    0.68515
435520.0000    0.98678
435560.0000   -1.11122
435600.0000   -1.26144
435640.0000   -0.79764
435680.0000   -0.98153
435720.0000   -1.35784
435760.0000   -0.61890
435800.0000   -0.69659
435840.0000   -0.48719
435880.0000   -1.76978
435920.0000   -1.20244
435960.0000    0.08977
436000.0000    0.23076
436040.0000    0.41311
436080.0000   -0.27484
436120.0000   -0.13461
436160.0000    0.15934
436200.0000   -0.32380
436240.0000    0.20239
436280.0000    0.26753
436320.0000    0.25581
436360.0000   -0.04413
436400.0000    0.27662
436440.0000    0.37781
436480.0000   -0.04107
436520.0000    0.16370
436560.0000   -0.22011
436600.0000    0.36717
436640.0000    0.11313
436680.0000   -0.92850
436720.0000    0.20524
436760.0000    0.13274
436800.0000   -0.86846
436840.0000   -0.32829
436880.0000   -0.22418
436920.0000   -0.14713
436960.0000    0.21530
437000.0000    0.53729
437040.0000    0.33656
437080.0000    0.21601
437120.0000    0.47712
437160.0000   -0.27180
437200.0000   -0.04533
437240.0000   -0.64584
437280.0000    0.27222
437320.0000    0.58482
437360.0000    0.54402
437400.0000    0.85058
437440.0000    0.73133
437480.0000    0.68056
437520.0000    0.44758
437560.0000   -0.22747
437600.0000   -0.94176
437640.0000   -0.57246
437680.0000   -1.24429
437720.0000   -0.51982
437760.0000   -0.66127
437800.0000   -0.12496
437840.0000    0.23607
437880.0000    0.05276
437920.0000    0.33234
437960.0000   -0.49381
438000.0000    0.68267
438040.0000    0.16117
438080.0000    0.20332
438120.0000    0.60454
438160.0000    0.20320
438200.0000    0.42704
438240.0000    0.51623
438280.0000    1.09061
438320.0000    0.57635
438360.0000    0.77691
438400.0000    0.41958
438440.0000    0.88666
438480.0000    0.97699
438520.0000    1.06139
438560.0000    0.84980
438600.0000    0.07242
438640.0000    0.55421
438680.0000    0.54525
438720.0000    0.41430
438760.0000    0.09797
438800.0000    0.01563
438840.0000    0.00838
438880.0000    0.45501
438920.0000    0.24740
438960.0000    0.32893
439000.0000   -0.08899
439040.0000    0.88366
439080.0000    1.11956
439120.0000    0.46075
439160.0000    0.51820
439200.0000    0.77409
439240.0000    0.58589
439280.0000   -0.57256
439320.0000    0.76362
439360.0000    0.14462
439400.0000   -0.24400
439440.0000    0.16727
439480.0000    0.56737
439520.0000    0.19726
439560.0000   -0.48332
439600.0000   -0.16515
439640.0000   -0.34511
439680.0000    0.36827
439720.0000    0.07842
439760.0000   -0.11340
439800.0000   -0.65850
439840.0000   -0.82917
439880.0000    0.29450
439920.0000   -0.75072
439960.0000   -0.34937
440000.0000    0.33745
440040.0000   -0.60759
440080.0000    0.20889
440120.0000    0.51552
440160.0000   -0.09593
440200.0000    0.53587
440240.0000   -0.69392
440280.0000   -0.72663
440320.0000   -0.54723
440360.0000    0.08044
440400.0000    0.01078
440440.0000    0.47809
440480.0000    0.34698
440520.0000    0.52963
440560.0000    0.54931
440600.0000   -0.63555
440640.0000   -0.59385
440680.0000    0.16974
440720.0000    0.14396
440760.0000   -0.55792
440800.0000   -0.66514
440840.0000    0.21028
440880.0000    0.16232
440920.0000   -0.84265
440960.0000    0.06401
441000.0000    0.76327
441040.0000    0.37454
441080.0000    0.04435
441120.0000    0.16057
441160.0000    1.47499
441200.0000    0.41064
441240.0000    0.00296
441280.0000   -0.06720
441320.0000   -0.40677
441360.0000    0.04279
441400.0000    0.54824
441440.0000    0.82338
441480.0000   -0.20768
441520.0000    0.11840
441560.0000    0.12504
441600.0000    0.42373
441640.0000    0.03058
441680.0000    0.74689
441720.0000    0.59089
441760.0000    0.46644
441800.0000    0.14459
441840.0000    0.27086
441880.0000   -0.10357
441920.0000    0.17418
441960.0000   -0.30233
442000.0000    0.14442
442040.0000   -0.45869
442080.0000    0.36555
442120.0000   -0.17386
442160.0000    0.52627
442200.0000    0.28840
442240.0000    0.83632
442280.0000    1.04576
442320.0000    0.64026
442360.0000    0.40346
442400.0000    0.78233
442440.0000    0.35777
442480.0000    1.41266
442520.0000   -0.31785
442560.0000   -0.31356
442600.0000   -0.45387
442640.0000   -1.07758
442680.0000   -0.81270
442720.0000   -1.44338
442760.0000   -0.83585
442800.0000   -0.78566
442840.0000   -0.82205
442880.0000   -0.44812
442920.0000   -1.17065
442960.0000   -0.45062
443000.0000   -0.34826
443040.0000   -0.05656
443080.0000    0.85765
443120.0000   -0.47831
443160.0000    0.98333
443200.0000    1.15591
443240.0000    1.11140
443280.0000   -0.06748
443320.0000    0.01370
443360.0000    0.39640
443400.0000    0.17184
443440.0000    0.48288
443480.0000    0.67353
443520.0000    1.00915
443560.0000    0.31694
443600.0000    0.49257
443640.0000   -0.42792
443680.0000    0.09416
443720.0000    0.85523
443760.0000    0.04394
443800.0000    0.22049
443840.0000    0.30361
443880.0000   -0.98661
443920.0000    0.12118
443960.0000   -0.23162
444000.0000    0.54165
444040.0000   -0.43626
444080.0000   -0.09096
444120.0000    0.25847
444160.0000    0.77014
444200.0000    0.00713
444240.0000    0.54065
444280.0000    0.64341
444320.0000    0.28333
444360.0000    0.60914
444400.0000    0.95793
444440.0000   -0.34945
444480.0000   -0.25967
444520.0000   -0.05607
444560.0000   -0.04756
444600.0000   -0.25571
444640.0000    0.51873
444680.0000    0.29468
444720.0000    1.38799
444760.0000    1.11254
444800.0000   -0.36379
444840.0000   -0.09261
444880.0000    0.61055
444920.0000   -0.02625
444960.0000    0.18929
445000.0000   -0.04149
445040.0000    1.15230
445080.0000    0.08243
445120.0000    0.43111
445160.0000    1.20139
445200.0000    0.22565
445240.0000    0.51493
445280.0000   -0.63498
445320.0000    0.14609
445360.0000    0.27223
445400.0000   -1.11407
445440.0000   -0.07843
445480.0000    0.07784
445520.0000    0.14919
445560.0000    0.68942
445600.0000   -0.63377
445640.0000    0.09513
445680.0000    0.17004
445720.0000   -0.28160
445760.0000    0.34077
445800.0000   -0.03212
445840.0000    0.52938
445880.0000    0.88549
445920.0000    0.79467
445960.0000    1.35093
446000.0000    0.36220
446040.0000    0.93879
446080.0000    0.65428
446120.0000    0.18685
446160.0000   -0.55069
446200.0000   -0.44058
446240.0000   -0.02377
446280.0000   -0.21053
446320.0000    0.16761
446360.0000   -0.09192
446400.0000   -0.20941
446440.0000   -0.08251
446480.0000    0.79677
446520.0000    0.67393
446560.0000    0.25524
446600.0000    1.09491
446640.0000    0.55650
446680.0000    0.73044
446720.0000    1.90578
446760.0000   -0.04275
446800.0000    0.74864
446840.0000    0.29021
446880.0000    0.63434
446920.0000   -0.12789
446960.0000    0.05292
447000.0000    0.60725
447040.0000    0.01583
447080.0000   -0.16564
447120.0000    0.78742
447160.0000   -0.00399
447200.0000    0.73632
447240.0000    0.10554
447280.0000   -0.11893
447320.0000   -0.59413
447360.0000   -0.19105
447400.0000    0.14539
447440.0000    0.36843
447480.0000    0.42454
447520.0000    0.01967
447560.0000    0.75923
447600.0000   -0.17170
447640.0000   -0.20469
447680.0000   -0.55103
447720.0000   -0.19690
447760.0000    0.39566
447800.0000    0.37089
447840.0000    0.67661
447880.0000    0.11752
447920.0000    0.86421
447960.0000    0.75706
448000.0000    0.62952
448040.0000    0.66881
448080.0000    0.49681
448120.0000    0.35968
448160.0000    0.20154
448200.0000    0.27573
448240.0000    0.50618
448280.0000    0.72626
448320.0000   -0.18993
448360.0000    0.62906
448400.0000   -0.05769
448440.0000    0.23102
448480.0000    0.07803
448520.0000   -0.26939
448560.0000    0.08588
448600.0000   -0.31041
448640.0000   -0.30485
448680.0000   -0.66736
448720.0000   -0.64999
448760.0000   -0.42122
448800.0000   -0.11426
448840.0000    0.01044
448880.0000   -0.64606
448920.0000   -0.37181
448960.0000   -0.13676
449000.0000    0.35319
449040.0000    0.09225
449080.0000    0.18454
449120.0000   -0.47344
449160.0000    0.38387
449200.0000   -0.26094
449240.0000    0.22203
449280.0000    0.45188
449320.0000    0.20369
449360.0000   -0.09879
449400.0000   -0.22882
449440.0000   -0.22513
449480.0000   -0.49144
449520.0000    0.21830
449560.0000   -0.26179
449600.0000   -0.20597
449640.0000    0.01183
449680.0000    0.84252
449720.0000    0.48552
449760.0000    0.53033
449800.0000   -0.20042
449840.0000   -0.18511
449880.0000    0.52080
449920.0000    0.55491
449960.0000   -0.80766
450000.0000   -0.29608
450040.0000    0.45411
450080.0000    0.65878
450120.0000    0.59681
450160.0000    0.49317
450200.0000    1.05943
450240.0000    0.90907
450280.0000   -0.53282
450320.0000   -0.37457
450360.0000    0.35663
450400.0000    0.09197
450440.0000    0.14967
450480.0000   -0.05765
450520.0000    0.05920
450560.0000   -0.17468
450600.0000   -0.45837
450640.0000    0.47180
450680.0000    0.34324
450720.0000    0.22261
450760.0000    0.13554
450800.0000    0.10440
450840.0000   -0.11289
450880.0000   -0.15629
450920.0000    0.07193
450960.0000   -0.26409
451000.0000   -0.44553
451040.0000   -0.26477
451080.0000   -0.70732
451120.0000   -0.74973
451160.0000   -0.35341
451200.0000   -0.27681
451240.0000   -1.51216
451280.0000    0.22542
451320.0000    0.00061
451360.0000    0.44207
451400.0000   -0.58719
451440.0000   -1.43567
451480.0000    0.04079
451520.0000   -0.03195
451560.0000   -0.22763
451600.0000    0.59429
451640.0000    0.31587
451680.0000   -0.14040
451720.0000   -0.32618
451760.0000   -0.16823
451800.0000   -0.20649
451840.0000    0.26263
451880.0000    0.24469
451920.0000   -0.71702
451960.0000   -0.73467
452000.0000    0.10194
452040.0000    0.04966
452080.0000    0.70865
452120.0000    0.23784
452160.0000   -0.26524
452200.0000    0.34108
452240.0000    0.08915
452280.0000   -0.78611
452320.0000   -0.79779
452360.0000    0.13422
452400.0000    0.26187
452440.0000   -0.68505
452480.0000   -0.01429
452520.0000    0.23548
452560.0000    0.88026
452600.0000    0.79918
452640.0000    0.35084
452680.0000   -0.33122
452720.0000   -0.03256
452760.0000   -0.23465
452800.0000   -0.50636
452840.0000   -0.73559
452880.0000   -0.66152
452920.0000   -0.98323
452960.0000   -0.96675
453000.0000   -0.56548
453040.0000   -0.52423
453080.0000   -0.59506
453120.0000    0.24610
453160.0000    0.06975
453200.0000   -0.39809
453240.0000   -0.78298
453280.0000    0.08995
453320.0000    0.06934
453360.0000   -0.54729
453400.0000   -0.55285
453440.0000   -0.41748
453480.0000   -0.74983
453520.0000   -0.07834
453560.0000   -0.43609
453600.0000   -0.18818
453640.0000    0.10888
453680.0000    0.10811
453720.0000   -1.02602
453760.0000    0.02925
453800.0000   -0.32174
453840.0000   -0.98408
453880.0000   -0.92470
453920.0000   -0.66636
453960.0000   -0.97298
454000.0000    0.15667
454040.0000   -0.91795
454080.0000   -1.27232
454120.0000   -1.31784
454160.0000   -0.74898
454200.0000   -0.18642
454240.0000   -0.38258
454280.0000   -0.46045
454320.0000    0.08718
454360.0000   -0.35772
454400.0000   -0.37809
454440.0000   -0.36722
454480.0000   -0.23244
454520.0000   -0.29214
454560.0000    0.61744
454600.0000    0.11662
454640.0000    0.16944
454680.0000   -0.51519
454720.0000   -0.45992
454760.0000    0.19500
454800.0000   -0.42418
454840.0000    0.00309
454880.0000   -0.28141
454920.0000    0.15193
454960.0000   -0.23947
455000.0000   -0.06571
455040.0000   -0.64255
455080.0000   -0.25775
455120.0000   -0.75133
455160.0000   -0.82988
455200.0000    0.25552
455240.0000   -0.85994
455280.0000   -0.35091
455320.0000   -0.13057
455360.0000   -0.06779
455400.0000   -0.44249
455440.0000   -0.01924
455480.0000   -0.35267
455520.0000    0.10107
455560.0000   -0.19434
455600.0000    0.63071
455640.0000   -0.79283
455680.0000   -0.31105
455720.0000   -0.16463
455760.0000   -0.12203
455800.0000   -0.00353
455840.0000   -0.57727
455880.0000    0.06671
455920.0000   -0.25820
455960.0000   -0.35950
456000.0000    0.11569
456040.0000   -0.28094
456080.0000    0.25716
456120.0000   -0.35181
456160.0000    0.31186
456200.0000    0.02761
456240.0000    0.05244
456280.0000    0.47085
456320.0000   -0.40255
456360.0000   -0.45478
456400.0000   -0.10198
456440.0000    0.70398
456480.0000    0.15259
456520.0000    0.06303
456560.0000   -0.24076
456600.0000   -0.04083
456640.0000    0.01680
456680.0000    0.44407
456720.0000    0.18432
456760.0000   -0.29226
456800.0000    0.27406
456840.0000   -0.00653
456880.0000   -0.72003
456920.0000   -0.20104
456960.0000   -0.05092
457000.0000    0.78006
457040.0000    0.62367
457080.0000   -0.11320
457120.0000   -0.79615
457160.0000    0.04500
457200.0000   -0.52283
457240.0000   -0.00436
457280.0000   -0.26343
457320.0000   -0.95208
457360.0000   -1.09413
457400.0000   -0.82489
457440.0000   -0.86689
457480.0000   -0.54708
457520.0000   -1.08911
457560.0000   -0.64450
457600.0000   -0.70028
457640.0000   -0.21249
457680.0000   -0.91793
457720.0000   -0.96960
457760.0000    0.21718
457800.0000   -0.18086
457840.0000   -0.86124
457880.0000   -1.01978
457920.0000   -0.28923
457960.0000   -0.03284
458000.0000   -0.22241
458040.0000   -0.45839
458080.0000   -0.79119
458120.0000   -0.40096
458160.0000   -0.92178
458200.0000   -0.80492
458240.0000   -0.00511
458280.0000   -0.65245
458320.0000    0.08921
458360.0000    0.03899
458400.0000   -0.27644
458440.0000   -0.34127
458480.0000    0.41892
458520.0000    0.74487
458560.0000    0.27325
458600.0000   -0.18215
458640.0000    0.68635
458680.0000    0.13294
458720.0000   -0.09734
458760.0000    0.20908
458800.0000    0.26467
458840.0000   -0.04886
458880.0000   -0.23101
458920.0000    0.80185
458960.0000   -0.26711
459000.0000    0.30482
459040.0000   -0.23500
459080.0000    0.12801
459120.0000    0.30718
459160.0000    0.81818
459200.0000    0.12882
459240.0000    0.54707
459280.0000   -0.06619
459320.0000   -0.78107
459360.0000   -1.10121
459400.0000   -0.18413
459440.0000    0.12125
459480.0000    0.41651
459520.0000   -0.11335
459560.0000   -0.37107
459600.0000    0.29473
459640.0000    0.43734
459680.0000   -0.22269
459720.0000   -0.15252
459760.0000    0.11818
459800.0000    0.22811
459840.0000    0.23734
459880.0000    0.27813
459920.0000    0.23982
459960.0000   -0.18931
460000.0000   -0.74854
460040.0000   -0.27407
460080.0000   -0.53444
460120.0000   -0.10288
460160.0000    0.01922
460200.0000   -0.28081
460240.0000    0.27105
460280.0000   -0.00091
460320.0000   -0.07808
460360.0000    0.01175
460400.0000   -0.30975
460440.0000   -0.10263
460480.0000   -0.11252
460520.0000    0.82908
460560.0000    0.58305
460600.0000   -0.21772
460640.0000    0.07868
460680.0000   -0.11456
460720.0000   -0.05074
460760.0000    0.27702
460800.0000    0.78695
460840.0000    0.60971
460880.0000    0.37835
460920.0000   -0.23523
460960.0000    0.42497
461000.0000    0.45301
461040.0000    0.02680
461080.0000    0.00835
461120.0000    0.38110
461160.0000    0.01842
461200.0000    0.06513
461240.0000   -0.16344
461280.0000    0.37934
461320.0000    0.53380
461360.0000    0.08505
461400.0000   -0.27904
461440.0000   -0.52830
461480.0000    0.26526
461520.0000   -0.20370
461560.0000   -0.19057
461600.0000    0.47543
461640.0000   -0.18466
461680.0000    0.52627
461720.0000   -0.31022
461760.0000    0.69607
461800.0000   -0.29271
461840.0000   -0.65642
461880.0000    0.11510
461920.0000    0.41784
461960.0000    0.80827
462000.0000    0.74212
462040.0000    0.66776
462080.0000   -0.32973
462120.0000    0.80394
462160.0000    0.06701
462200.0000    0.76658
462240.0000    0.71544
462280.0000    0.28005
462320.0000   -0.02662
462360.0000    0.90319
462400.0000    1.03095
462440.0000    0.67487
462480.0000    0.09443
462520.0000   -0.31713
462560.0000   -0.14096
462600.0000    0.15794
462640.0000    0.21775
462680.0000    0.31826
462720.0000    0.61363
462760.0000    0.07293
462800.0000   -0.34954
462840.0000    0.25094
462880.0000   -0.27157
462920.0000   -0.57708
462960.0000    0.34470
463000.0000    0.27682
463040.0000    0.68726
463080.0000    0.47513
463120.0000    0.30615
463160.0000   -0.38011
463200.0000   -0.09342
463240.0000   -0.66150
463280.0000   -0.75778
463320.0000   -0.36382
463360.0000    0.20701
463400.0000   -0.13317
463440.0000    0.03124
463480.0000   -0.10483
463520.0000    1.14873
463560.0000   -0.00198
463600.0000    0.23894
463640.0000    0.40436
463680.0000    0.19045
463720.0000   -0.11067
463760.0000   -0.46479
463800.0000    0.42631
463840.0000    0.19107
463880.0000   -0.55856
463920.0000   -0.41769
463960.0000    0.53577
464000.0000   -0.08026
464040.0000   -0.32119
464080.0000    0.15060
464120.0000   -0.91240
464160.0000   -0.00479
464200.0000    0.90755
464240.0000    0.29641
464280.0000   -0.04558
464320.0000    0.47189
464360.0000    0.45699
464400.0000    0.33667
464440.0000    0.84299
464480.0000    0.58182
464520.0000    0.83066
464560.0000    0.59469
464600.0000    0.09831
464640.0000    0.19023
464680.0000    0.40613
464720.0000    0.49829
464760.0000    0.53409
464800.0000    0.56070
464840.0000    0.89290
464880.0000    0.13612
464920.0000   -0.39912
464960.0000   -0.30263
465000.0000   -0.11342
465040.0000   -0.31949
465080.0000    0.01093
465120.0000    0.14616
465160.0000    0.15403
465200.0000    0.68955
465240.0000    0.66600
465280.0000   -0.24059
465320.0000   -0.79301
465360.0000   -0.65629
465400.0000    0.49025
465440.0000    0.88958
465480.0000    0.63333
465520.0000    0.01111
465560.0000   -0.25384
465600.0000   -0.26230
465640.0000   -0.40590
465680.0000    0.14520
465720.0000    0.55988
465760.0000    0.51520
465800.0000   -0.32720
465840.0000    0.00452
465880.0000    0.52881
465920.0000    0.06436
465960.0000   -0.25659
466000.0000    0.23231
466040.0000   -0.22302
466080.0000   -0.28740
466120.0000   -0.13852
466160.0000    0.76420
466200.0000    0.21747
466240.0000   -0.77619
466280.0000   -0.71873
466320.0000   -0.65408
466360.0000    0.38132
466400.0000    0.45605
466440.0000   -0.19092
466480.0000   -0.45332
466520.0000   -0.30269
466560.0000    0.21957
466600.0000    0.44091
466640.0000    0.22032
466680.0000    0.01003
466720.0000   -0.37803
466760.0000   -0.14802
466800.0000    0.35135
466840.0000    0.24833
466880.0000    0.45974
466920.0000    0.56250
466960.0000    0.47473
467000.0000    0.50061
467040.0000    0.24527
467080.0000    0.74543
467120.0000    0.90090
467160.0000    1.01411
467200.0000    0.71946
467240.0000    0.64468
467280.0000    1.07571
467320.0000    0.65338
467360.0000   -0.10580
467400.0000    0.26976
467440.0000    0.50883
467480.0000    0.99810
467520.0000    0.65172
467560.0000    0.51951
467600.0000   -0.52010
467640.0000    0.13546
467680.0000    0.11947
467720.0000    0.21925
467760.0000   -0.02096
467800.0000    0.37721
467840.0000    0.28264
467880.0000    0.89512
467920.0000    0.33336
467960.0000    0.25298
468000.0000   -0.18156
468040.0000   -0.01038
468080.0000    0.11238
468120.0000   -0.00090
468160.0000    0.12622
468200.0000   -0.02655
468240.0000    0.27910
468280.0000    0.33357
468320.0000    0.72466
468360.0000    0.06392
468400.0000   -0.01664
468440.0000    0.28987
468480.0000    0.92881
468520.0000    0.42568
468560.0000    0.24541
468600.0000    0.36193
468640.0000    0.16556
468680.0000    0.31112
468720.0000    0.07346
468760.0000    0.27575
468800.0000    0.51809
468840.0000    0.45809
468880.0000    0.37859
468920.0000    0.76302
468960.0000    0.54597
469000.0000    0.62843
469040.0000    1.02017
469080.0000    0.27545
469120.0000    0.47732
469160.0000    0.08361
469200.0000    0.29241
469240.0000   -0.07508
469280.0000    0.40041
469320.0000    0.08648
469360.0000   -0.15533
469400.0000    0.02458
469440.0000   -0.15587
469480.0000    0.06462
469520.0000   -0.10548
469560.0000   -0.18395
469600.0000   -0.00645
469640.0000    0.38857
469680.0000    0.03730
469720.0000    0.41836
469760.0000    0.21278
469800.0000    0.46946
469840.0000   -0.00412
469880.0000    0.38360
469920.0000    0.69783
469960.0000   -0.30007
470000.0000    0.75430
470040.0000    0.28817
470080.0000    0.22860
470120.0000   -0.14221
470160.0000    0.71354
470200.0000    0.23840
470240.0000    0.59616
470280.0000    0.48663
470320.0000    0.49983
470360.0000   -0.63111
470400.0000    0.13857
470440.0000    0.65600
470480.0000    0.17711
470520.0000    0.21686
470560.0000   -0.22611
470600.0000   -0.28637
470640.0000   -0.35871
470680.0000   -0.24646
470720.0000   -0.29174
470760.0000   -0.26050
470800.0000   -0.26402
470840.0000   -0.05061
470880.0000   -0.60467
470920.0000    0.20916
470960.0000    0.46756
471000.0000    1.00127
471040.0000    0.20271
471080.0000    0.56814
471120.0000    0.38985
471160.0000   -0.19223
471200.0000    0.08072
471240.0000    0.91205
471280.0000    1.04930
471320.0000    0.72162
471360.0000   -0.56053
471400.0000   -0.22335
471440.0000    0.24806
471480.0000    0.15147
471520.0000    0.47973
471560.0000    0.06256
471600.0000   -0.11376
471640.0000    0.40439
471680.0000    0.19920
471720.0000   -0.08714
471760.0000    0.38297
471800.0000    0.11821
471840.0000    0.23471
471880.0000   -0.12962
471920.0000   -0.26403
471960.0000    0.54769
472000.0000    0.34370
472040.0000   -0.21778
472080.0000    0.46143
472120.0000    0.12846
472160.0000   -0.06164
472200.0000   -0.54669
472240.0000   -0.01010
472280.0000    1.41751
472320.0000    0.23536
472360.0000    0.03586
472400.0000   -0.59474
472440.0000   -0.77787
472480.0000   -0.95584
472520.0000   -0.10797
472560.0000    0.20915
472600.0000    0.12970
472640.0000    0.04543
472680.0000    0.40357
472720.0000    0.47257
472760.0000    0.78257
472800.0000    1.00013
472840.0000    1.09096
472880.0000    0.59403
472920.0000    0.84705
472960.0000    0.36605
473000.0000    0.36161
473040.0000    0.50178
473080.0000    0.55736
473120.0000    0.44907
473160.0000    0.16928
473200.0000   -0.42577
473240.0000    0.39443
473280.0000    0.79489
473320.0000    1.33057
473360.0000    0.46685
473400.0000   -0.38293
473440.0000    0.06531
473480.0000    0.21130
473520.0000    0.85983
473560.0000    0.07641
473600.0000    0.27640
473640.0000    0.01317
473680.0000    0.36241
473720.0000   -1.06408
473760.0000    0.33043
473800.0000    0.66102
473840.0000    0.36080
473880.0000    0.41935
473920.0000   -0.27805
473960.0000   -0.00262
474000.0000   -0.06588
474040.0000   -0.37419
474080.0000    0.35855
474120.0000    0.38780
474160.0000    0.84585
474200.0000   -0.49918
474240.0000   -0.12378
474280.0000    0.22046
474320.0000   -0.00072
474360.0000    0.50317
474400.0000    0.01230
474440.0000   -0.18632
474480.0000   -0.90860
474520.0000   -0.35180
474560.0000    0.07714
474600.0000    0.36284
474640.0000    0.71285
474680.0000    0.79660
474720.0000    1.01519
474760.0000    0.84024
474800.0000    0.53419
474840.0000    0.12957
474880.0000    0.28942
474920.0000    0.60211
474960.0000    0.30832
475000.0000    0.91812
475040.0000    0.63018
475080.0000    0.56861
475120.0000    1.14864
475160.0000    1.10258
475200.0000    0.71767
475240.0000    1.39095
475280.0000    0.95672
475320.0000    1.08423
475360.0000    0.86819
475400.0000    0.75406
475440.0000    0.89075
475480.0000    1.43244
475520.0000    1.16355
475560.0000    0.83030
475600.0000    0.87768
475640.0000    0.69253
475680.0000    0.49702
475720.0000    1.03918
475760.0000    0.75392
475800.0000    0.99404
475840.0000    0.61080
475880.0000    1.41124
475920.0000    0.53902
475960.0000    0.64989
476000.0000    0.50957
476040.0000    0.67462
476080.0000    0.43290
476120.0000    0.09714
476160.0000    0.80569
476200.0000    1.24544
476240.0000   -0.28741
476280.0000    0.31963
476320.0000    0.28944
476360.0000   -0.04042
476400.0000    0.44400
476440.0000    1.19718
476480.0000    0.51480
476520.0000    1.08069
476560.0000    1.00594
476600.0000    0.18428
476640.0000    0.44679
476680.0000    0.49991
476720.0000    0.14663
476760.0000   -0.16620
476800.0000    0.78766
476840.0000    0.17377
476880.0000    0.63394
476920.0000    0.18492
476960.0000   -0.32317
477000.0000    0.69841
477040.0000    0.05422
477080.0000    0.03494
477120.0000    0.77602
477160.0000    0.46946
477200.0000    0.47087
477240.0000    0.46750
477280.0000   -0.12638
477320.0000    0.19416
477360.0000   -0.62818
477400.0000   -0.53358
477440.0000    0.22226
477480.0000   -0.01797
477520.0000    0.69896
477560.0000   -0.19309
477600.0000    0.34152
477640.0000   -0.11826
477680.0000   -0.13262
477720.0000    0.17773
477760.0000    0.13697
477800.0000   -0.03210
477840.0000    0.35404
477880.0000   -0.15361
477920.0000    0.63976
477960.0000   -0.01334
478000.0000    0.12542
478040.0000   -0.09381
478080.0000    0.59707
478120.0000    0.29315
478160.0000    1.02771
478200.0000    0.55733
478240.0000    0.48973
478280.0000   -0.07420
478320.0000    0.88355
478360.0000    0.54554
478400.0000    0.92639
478440.0000    0.08507
478480.0000    0.54645
478520.0000    0.56220
478560.0000    0.61861
478600.0000    0.41738
478640.0000    0.50796
478680.0000    1.01492
478720.0000    0.29324
478760.0000    0.35625
478800.0000    0.09818
478840.0000    1.04592
478880.0000    0.98573
478920.0000    0.86047
478960.0000    0.87051
479000.0000   -0.05615
479040.0000    0.17423
479080.0000    0.55014
479120.0000    0.52342
479160.0000   -0.12584
479200.0000    0.83431
479240.0000    0.53468
479280.0000    0.81681
479320.0000    0.15607
479360.0000    1.26210
479400.0000    1.09751
479440.0000    1.05563
479480.0000    1.06901
479520.0000    0.04885
479560.0000    1.07705
479600.0000    0.86033
479640.0000    0.26204
479680.0000   -0.12476
479720.0000   -0.10515
479760.0000    0.26412
479800.0000    1.03041
479840.0000    1.07847
479880.0000    0.53327
479920.0000    0.46626
479960.0000    0.48356
480000.0000    1.12094
480040.0000    1.00430
480080.0000    0.50269
480120.0000    0.54538
480160.0000    1.23524
480200.0000    0.61884
480240.0000    0.47710
480280.0000    1.21292
480320.0000    0.65595
480360.0000    0.78372
480400.0000    0.85544
480440.0000    0.55376
480480.0000    1.23979
480520.0000    1.25653
480560.0000    1.51316
480600.0000    1.47470
480640.0000    1.28694
480680.0000    0.42062
480720.0000    0.02943
480760.0000    0.48097
480800.0000    1.03022
480840.0000    0.40911
480880.0000    1.08010
480920.0000    0.45676
480960.0000    0.81797
481000.0000    0.63126
481040.0000    0.82137
481080.0000    0.72714
481120.0000    0.93890
481160.0000    0.10806
481200.0000    1.20418
481240.0000    0.32635
481280.0000    0.48162
481320.0000    0.84027
481360.0000    1.71951
481400.0000    0.87356
481440.0000    0.53661
481480.0000    0.20533
481520.0000    0.64045
481560.0000    0.53955
481600.0000    0.71482
481640.0000    0.22848
481680.0000    0.65040
481720.0000    0.47605
481760.0000    0.46274
481800.0000    0.18663
481840.0000    0.47836
481880.0000   -0.05283
481920.0000   -0.56647
481960.0000   -0.01641
482000.0000    0.03513
482040.0000   -0.31857
482080.0000   -0.44119
482120.0000    0.17613
482160.0000    0.11253
482200.0000   -0.69015
482240.0000    0.15287
482280.0000    0.06392
482320.0000    0.13927
482360.0000    0.52887
482400.0000    0.43661
482440.0000    0.62653
482480.0000    0.60935
482520.0000    1.08134
482560.0000    0.86601
482600.0000    1.23116
482640.0000    0.98692
482680.0000    0.45205
482720.0000    1.22792
482760.0000    0.16561
482800.0000    0.11164
482840.0000    0.97220
482880.0000    1.24164
482920.0000    1.76054
482960.0000    1.74751
483000.0000    2.05385
483040.0000    0.93542
483080.0000    0.09067
483120.0000    0.23235
483160.0000    0.78922
483200.0000    0.55352
483240.0000    1.10187
483280.0000    0.46292
483320.0000    0.72283
483360.0000    0.83057
483400.0000    0.66483
483440.0000    0.84835
483480.0000    0.81843
483520.0000    0.87424
483560.0000    0.14103
483600.0000    1.28863
483640.0000    0.61692
483680.0000    0.16904
483720.0000    0.08255
483760.0000   -0.05384
483800.0000   -0.14983
483840.0000    0.50384
483880.0000   -0.32464
483920.0000    0.04157
483960.0000    0.20261
484000.0000    0.03670
484040.0000    0.33219
484080.0000    0.39089
484120.0000    0.36277
484160.0000    0.33132
484200.0000    0.31685
484240.0000    0.73972
484280.0000    0.36048
484320.0000    0.07832
484360.0000   -0.41704
484400.0000   -0.07195
484440.0000    0.05565
484480.0000   -0.38623
484520.0000    0.07076
484560.0000   -0.35144
484600.0000    0.24419
484640.0000    1.03868
484680.0000    0.79691
484720.0000    0.97581
484760.0000    1.01776
484800.0000    1.19486
484840.0000    1.05693
484880.0000    0.21276
484920.0000    1.05625
484960.0000    0.82035
485000.0000    0.41513
485040.0000    0.80439
485080.0000    0.40817
485120.0000   -0.05014
485160.0000    0.36380
485200.0000    0.44193
485240.0000    0.42047
485280.0000    0.86082
485320.0000    0.79047
485360.0000    0.74769
485400.0000    0.86771
485440.0000    0.70636
485480.0000    1.38738
485520.0000    1.56580
485560.0000    0.78152
485600.0000    1.79166
485640.0000    0.43877
485680.0000    0.27968
485720.0000    0.25771
485760.0000    0.38744
485800.0000    0.76684
485840.0000    0.55812
485880.0000    0.02021
485920.0000    0.04349
485960.0000   -0.27584
486000.0000    0.02393
486040.0000    0.61598
486080.0000    0.56754
486120.0000    1.10090
486160.0000    0.04966
486200.0000    0.82674
486240.0000   -0.04382
486280.0000   -0.20293
486320.0000    0.20984
486360.0000    0.64384
486400.0000    0.26411
486440.0000    0.74642
486480.0000    0.52054
486520.0000    0.45661
486560.0000    0.07791
486600.0000    0.36651
486640.0000    0.03655
486680.0000    0.98268
486720.0000    1.75677
486760.0000    1.76389
486800.0000    1.60698
486840.0000    1.25571
486880.0000   -0.23369
486920.0000    0.40136
486960.0000   -0.35979
487000.0000   -0.06324
487040.0000    0.51120
487080.0000    0.03581
487120.0000    0.55638
487160.0000   -0.01751
487200.0000    0.23387
487240.0000   -0.06882
487280.0000   -0.20297
487320.0000    0.21110
487360.0000    0.79657
487400.0000    0.91709
487440.0000    0.58553
487480.0000    0.33598
487520.0000   -0.22563
487560.0000    0.51785
487600.0000    0.08622
487640.0000    0.15067
487680.0000    0.82526
487720.0000    0.89156
487760.0000    0.57218
487800.0000    1.03608
487840.0000    0.95170
487880.0000    0.38449
487920.0000    0.63507
487960.0000    1.21105
488000.0000    0.37682
488040.0000    0.76249
488080.0000    0.54416
488120.0000    0.34239
488160.0000    0.23361
488200.0000   -0.43810
488240.0000   -0.69849
488280.0000   -0.56098
488320.0000    0.49337
488360.0000   -0.09831
488400.0000    0.11064
488440.0000    0.06446
488480.0000    0.09905
488520.0000    0.53563
488560.0000    0.61793
488600.0000   -0.27060
488640.0000    0.15785
488680.0000    0.66870
488720.0000   -0.00601
488760.0000    0.35694
488800.0000   -0.20240
488840.0000    0.26611
488880.0000    0.62616
488920.0000    0.83884
488960.0000    0.99560
489000.0000    0.20472
489040.0000    0.76577
489080.0000    0.62320
489120.0000    0.44015
489160.0000    0.67441
489200.0000    0.66645
489240.0000    0.35514
489280.0000    0.80260
489320.0000    0.44020
489360.0000    1.53657
489400.0000    0.82387
489440.0000   -0.29749
489480.0000    0.28291
489520.0000    1.71113
489560.0000    0.37312
489600.0000    0.94172
489640.0000    0.45459
489680.0000    0.47947
489720.0000    0.01569
489760.0000    0.40642
489800.0000    0.37153
489840.0000    1.05019
489880.0000    1.28301
489920.0000    0.75253
489960.0000    0.75202
490000.0000    0.23181
490040.0000    0.39315
490080.0000    0.99315
490120.0000    0.43482
490160.0000    0.44496
490200.0000    1.19313
490240.0000    0.97286
490280.0000    0.47350
490320.0000   -0.06694
490360.0000    0.43212
490400.0000    0.38459
490440.0000   -0.03154
490480.0000   -0.16444
490520.0000    0.05243
490560.0000   -0.27299
490600.0000    0.00317
490640.0000    0.67962
490680.0000    0.92367
490720.0000    0.49073
490760.0000    0.26041
490800.0000    1.19690
490840.0000    0.78630
490880.0000    1.36319
490920.0000    0.71543
490960.0000    0.77771
491000.0000    0.71821
491040.0000    0.99254
491080.0000    1.14282
491120.0000    0.64763
491160.0000    1.19359
491200.0000    0.98005
491240.0000    0.07184
491280.0000    0.69463
491320.0000    0.75595
491360.0000    0.90147
491400.0000    0.61204
491440.0000    0.80540
491480.0000    1.08884
491520.0000    0.45728
491560.0000    1.29463
491600.0000    0.80431
491640.0000    0.30496
491680.0000    0.92622
491720.0000    0.45554
491760.0000    0.58906
491800.0000    0.38479
491840.0000    0.69221
491880.0000    1.19027
491920.0000    0.93616
491960.0000    0.38878
492000.0000    0.64928
492040.0000    0.38058
492080.0000    0.23805
492120.0000    1.25849
492160.0000    0.75404
492200.0000    0.51100
492240.0000    0.57096
492280.0000    0.85067
492320.0000    0.02917
492360.0000    0.37240
492400.0000    0.78285
492440.0000   -0.00208
492480.0000    0.54532
492520.0000    0.71365
492560.0000    1.00951
492600.0000    0.84864
492640.0000    0.10438
492680.0000    0.40982
492720.0000    0.67707
492760.0000    0.96262
492800.0000    0.77175
492840.0000    0.91848
492880.0000   -0.01749
492920.0000   -0.32111
492960.0000    0.45212
493000.0000    0.81930
493040.0000    0.82148
493080.0000    0.05042
493120.0000    1.29814
493160.0000    1.03736
493200.0000    1.08921
493240.0000    0.70833
493280.0000    0.37220
493320.0000    0.33557
493360.0000    0.99099
493400.0000    0.86901
493440.0000    0.02316
493480.0000    0.48474
493520.0000    0.85428
493560.0000    0.33399
493600.0000    0.49726
493640.0000    0.24781
493680.0000    0.72624
493720.0000   -0.19962
493760.0000   -0.05303
493800.0000    0.15952
493840.0000    0.07036
493880.0000    0.26702
493920.0000    0.04955
493960.0000    0.97652
494000.0000    0.92634
494040.0000   -0.03550
494080.0000   -0.47175
494120.0000    1.31224
494160.0000    0.85228
494200.0000    0.38235
494240.0000    0.72456
494280.0000    0.41547
494320.0000    0.09002
494360.0000    0.51426
494400.0000    0.14229
494440.0000    0.02466
494480.0000    0.00243
494520.0000    0.83613
494560.0000   -0.05371
494600.0000    0.74058
494640.0000   -0.19959
494680.0000   -0.26502
494720.0000    0.29630
494760.0000   -0.00587
494800.0000   -0.11438
494840.0000    0.21183
494880.0000    0.19311
494920.0000    0.59881
494960.0000    0.97303
495000.0000    0.31250
495040.0000    0.17318
495080.0000    0.77530
495120.0000    0.54133
495160.0000    0.35580
495200.0000    0.24215
495240.0000    0.24519
495280.0000    0.39263
495320.0000   -0.52562
495360.0000    0.38354
495400.0000   -0.24365
495440.0000   -0.31728
495480.0000   -0.10967
495520.0000    0.07836
495560.0000   -0.39337
495600.0000   -0.72770
495640.0000   -0.18354
495680.0000    0.74184
495720.0000    0.74778
495760.0000    0.64716
495800.0000   -0.42431
495840.0000   -0.60070
495880.0000   -0.04224
495920.0000    0.22805
495960.0000    0.12351
496000.0000   -0.39783
496040.0000   -0.18053
496080.0000    0.38941
496120.0000    0.16092
496160.0000    0.01259
496200.0000    0.57505
496240.0000    0.49715
496280.0000    1.01336
496320.0000   -0.09458
496360.0000    0.80857
496400.0000    0.39935
496440.0000    1.37088
496480.0000    0.25732
496520.0000    0.42789
496560.0000    0.76015
496600.0000    0.30453
496640.0000    0.55774
496680.0000   -0.16565
496720.0000    0.27895
496760.0000    0.09992
496800.0000   -0.02926
496840.0000    0.41118
496880.0000   -0.17836
496920.0000   -0.83935
496960.0000   -0.93554
497000.0000   -0.32096
497040.0000    0.19862
497080.0000    0.21134
497120.0000    0.39079
497160.0000   -0.25061
497200.0000    0.08211
497240.0000    1.24529
497280.0000    0.67837
497320.0000   -0.34701
497360.0000    0.17806
497400.0000    0.37219
497440.0000    0.84149
497480.0000    0.85163
497520.0000    0.35571
497560.0000   -0.23623
497600.0000    0.64725
497640.0000    1.06843
497680.0000    1.30874
497720.0000    0.59099
497760.0000    0.19377
497800.0000    1.10678
497840.0000    0.26080
497880.0000    0.31197
497920.0000    0.22025
497960.0000   -0.52848
498000.0000   -0.17023
498040.0000   -0.41744
498080.0000    0.68725
498120.0000    0.95175
498160.0000   -0.11350
498200.0000    0.34461
498240.0000    0.64230
498280.0000    0.90642
498320.0000    0.72555
498360.0000    0.11637
498400.0000    1.02439
498440.0000    1.05959
498480.0000    0.68577
498520.0000    0.52893
498560.0000    0.38195
498600.0000    0.18330
498640.0000    0.66749
498680.0000   -0.63156
498720.0000    0.51612
498760.0000   -0.00217
498800.0000    0.49407
498840.0000   -0.40014
498880.0000    0.49736
498920.0000    0.20238
498960.0000    0.30108
499000.0000    0.40400
499040.0000    0.23736
499080.0000    0.45084
499120.0000    0.03321
499160.0000    0.98846
499200.0000    0.27870
499240.0000   -0.70921
499280.0000    0.07117
499320.0000   -0.25244
499360.0000    0.06899
499400.0000   -0.42079
499440.0000   -0.76158
499480.0000   -0.85554
499520.0000   -0.18091
499560.0000   -0.60604
499600.0000   -0.58088
499640.0000   -0.78846
499680.0000    0.40887
499720.0000   -0.16287
499760.0000   -0.57616
499800.0000   -0.67518
499840.0000    0.20707
499880.0000   -0.59189
499920.0000   -0.42471
499960.0000   -0.55976
500000.0000   -0.45073
500040.0000   -0.82724
500080.0000   -0.45816
500120.0000   -0.21190
500160.0000   -0.54972
500200.0000   -0.59280
500240.0000   -0.21167
500280.0000   -0.56485
500320.0000   -0.80576
500360.0000   -1.35024
500400.0000   -0.15742
500440.0000   -0.30235
500480.0000   -0.18239
500520.0000   -0.26337
500560.0000   -0.05113
500600.0000   -0.51849
500640.0000   -0.09809
500680.0000   -0.12584
500720.0000   -0.08409
500760.0000   -0.52380
500800.0000   -0.59393
500840.0000   -0.06271
500880.0000   -0.36356
500920.0000   -0.89243
500960.0000   -0.67425
501000.0000    0.08298
501040.0000   -0.47765
501080.0000   -1.40208
501120.0000   -0.84819
501160.0000   -0.44101
501200.0000   -0.14545
501240.0000    0.06880
501280.0000   -0.16077
501320.0000   -0.95699
501360.0000   -0.46773
501400.0000   -0.85965
501440.0000    0.06240
501480.0000    0.42832
501520.0000   -0.39264
501560.0000    0.23863
501600.0000    0.10910
501640.0000   -0.22627
501680.0000   -0.39625
501720.0000   -0.64153
501760.0000   -0.10465
501800.0000    0.00668
501840.0000   -0.71807
501880.0000    0.33492
501920.0000    0.70313
501960.0000   -0.14726
502000.0000   -0.30162
502040.0000    1.02229
502080.0000    0.44454
502120.0000    0.71731
502160.0000    0.32604
502200.0000    0.32314
502240.0000    0.35166
502280.0000    0.15332
502320.0000    0.29178
502360.0000    0.03174
502400.0000    0.39473
502440.0000   -0.23416
502480.0000    0.35842
502520.0000    0.43944
502560.0000    0.24869
502600.0000    0.36221
502640.0000    0.18491
502680.0000    0.13459
502720.0000    0.36749
502760.0000   -0.36136
502800.0000    0.83971
502840.0000    0.75019
502880.0000    0.58663
502920.0000    0.54859
502960.0000   -0.27076
503000.0000   -0.01636
503040.0000    0.32446
503080.0000   -0.24587
503120.0000    0.44240
503160.0000    0.21430
503200.0000   -0.70623
503240.0000    0.16741
503280.0000    0.44130
503320.0000    0.25533
503360.0000    0.71098
503400.0000    0.73209
503440.0000    1.14197
503480.0000    0.31923
503520.0000    1.27023
503560.0000    1.21491
503600.0000    0.76233
503640.0000    0.69081
503680.0000    0.42925
503720.0000    0.51938
503760.0000    0.83137
503800.0000    1.04938
503840.0000    0.75995
503880.0000    0.09038
503920.0000    0.68244
503960.0000    0.80259
504000.0000    0.32953
504040.0000    0.26294
504080.0000    0.66988
504120.0000    0.19171
504160.0000    0.45482
504200.0000    1.08944
504240.0000    1.53472
504280.0000    0.47208
504320.0000    0.28910
504360.0000    0.74843
504400.0000    0.66603
504440.0000    0.69055
504480.0000   -0.52779
504520.0000    0.05415
504560.0000   -0.29340
504600.0000    0.48866
504640.0000    0.10984
504680.0000    0.40720
504720.0000    0.86621
504760.0000    0.87272
504800.0000    0.67038
504840.0000    0.71704
504880.0000    0.48284
504920.0000    0.06826
504960.0000    0.06282
505000.0000    0.02155
505040.0000    0.88506
505080.0000    0.21845
505120.0000    0.31858
505160.0000    0.57312
505200.0000    0.33148
505240.0000    0.38875
505280.0000   -0.10499
505320.0000    0.24628
505360.0000    0.46348
505400.0000    0.71533
505440.0000    0.03708
505480.0000   -0.35245
505520.0000    0.11091
505560.0000    0.02505
505600.0000    0.35569
505640.0000    0.14227
505680.0000    0.36791
505720.0000   -0.12967
505760.0000    0.00385
505800.0000    0.08955
505840.0000    0.40722
505880.0000    0.20422
505920.0000   -0.01598
505960.0000    0.06712
506000.0000   -0.13749
506040.0000    0.27102
506080.0000   -0.00182
506120.0000    0.35808
506160.0000   -0.49752
506200.0000    0.12744
506240.0000    0.20576
506280.0000    0.28589
506320.0000    0.51120
506360.0000    0.71587
506400.0000    0.48548
506440.0000    0.94898
506480.0000    0.24388
506520.0000    0.85366
506560.0000    0.90510
506600.0000    0.94052
506640.0000    0.06010
506680.0000    0.33516
506720.0000    0.34793
506760.0000   -0.18551
506800.0000    0.12461
506840.0000    0.58657
506880.0000    0.69482
506920.0000   -0.17626
506960.0000    0.38896
507000.0000    0.43844
507040.0000    0.94239
507080.0000    1.08093
507120.0000    1.31116
507160.0000    0.65906
507200.0000    1.28811
507240.0000    0.45860
507280.0000    1.00888
507320.0000    1.17603
507360.0000    0.88367
507400.0000    0.45353
507440.0000    0.51144
507480.0000    0.60052
507520.0000    0.84280
507560.0000    0.45039
507600.0000    0.41160
507640.0000    1.02858
507680.0000    1.31805
507720.0000    1.01925
507760.0000    0.91507
507800.0000    1.34470
507840.0000    1.62637
507880.0000    1.22552
507920.0000    1.34415
507960.0000    1.05200
508000.0000    1.50125
508040.0000    0.86098
508080.0000    2.21896
508120.0000    1.07677
508160.0000    2.25883
508200.0000    0.99694
508240.0000    1.51589
508280.0000    0.84034
508320.0000    0.76344
508360.0000    1.38156
508400.0000    1.40325
508440.0000    0.60092
508480.0000    0.73873
508520.0000    0.59631
508560.0000    1.01636
508600.0000    0.33803
508640.0000    0.89973
508680.0000    0.74108
508720.0000    0.46678
508760.0000    0.73515
508800.0000    0.95410
508840.0000    0.36084
508880.0000    0.56499
508920.0000    0.86963
508960.0000   -0.08946
509000.0000   -0.28302
509040.0000    0.10478
509080.0000   -0.33315
509120.0000    0.29570
509160.0000    0.20482
509200.0000    0.23441
509240.0000    0.33345
509280.0000    0.09293
509320.0000   -0.39517
509360.0000   -0.03254
509400.0000    0.87513
509440.0000   -0.30446
509480.0000   -0.08189
509520.0000    0.33155
509560.0000   -0.07337
509600.0000   -0.63688
509640.0000   -0.49536
509680.0000    0.99127
509720.0000    0.50942
509760.0000    1.01098
509800.0000    0.06057
509840.0000    0.08137
509880.0000    0.89187
509920.0000    0.12245
509960.0000   -0.79278
510000.0000   -0.57868
510040.0000   -0.40894
510080.0000    0.01108
510120.0000   -0.16455
510160.0000   -0.77898
510200.0000    0.45233
510240.0000    0.73665
510280.0000    0.27034
510320.0000    0.54263
510360.0000    0.51762
510400.0000    0.16257
510440.0000    0.12699
510480.0000   -1.02393
510520.0000   -0.22213
510560.0000   -0.16701
510600.0000   -0.24985
510640.0000   -0.55376
510680.0000   -0.28818
510720.0000   -0.85655
510760.0000    0.00162
510800.0000    0.23865
510840.0000   -0.27255
510880.0000   -0.70039
510920.0000   -0.17437
510960.0000   -0.43827
511000.0000   -0.25268
511040.0000   -0.33615
511080.0000   -0.57502
511120.0000   -0.93280
511160.0000   -0.72200
511200.0000   -0.80571
511240.0000   -0.76627
511280.0000    0.44629
511320.0000   -0.05103
511360.0000   -0.10892
511400.0000   -0.41059
511440.0000   -0.17554
511480.0000    0.88565
511520.0000   -0.27564
511560.0000    0.47685
511600.0000    0.36948
511640.0000    0.14093
511680.0000    0.28455
511720.0000    1.07775
511760.0000    0.49126
511800.0000    0.30458
511840.0000   -0.54196
511880.0000   -0.15325
511920.0000   -0.28643
511960.0000   -0.07784
512000.0000   -0.60353
512040.0000   -0.29994
512080.0000    0.38797
512120.0000    1.52279
512160.0000    0.23035
512200.0000   -0.08296
512240.0000   -0.22973
512280.0000    0.39767
512320.0000   -0.94696
512360.0000   -0.32006
512400.0000   -0.07980
512440.0000    0.06101
512480.0000   -0.06988
512520.0000   -0.22085
512560.0000    0.27977
512600.0000   -0.27000
512640.0000   -0.25376
512680.0000    0.40919
512720.0000    0.30561
512760.0000    0.32624
512800.0000    0.74410
512840.0000    0.37374
512880.0000    0.40677
512920.0000   -0.02327
512960.0000    0.04279
513000.0000   -0.60606
513040.0000    0.25832
513080.0000    0.52251
513120.0000    1.45982
513160.0000   -0.19810
513200.0000    0.40865
513240.0000   -0.15089
513280.0000   -0.55296
513320.0000   -0.40960
513360.0000   -1.08188
513400.0000   -0.77063
513440.0000   -0.85093
513480.0000    0.90962
513520.0000    0.49026
513560.0000   -0.05162
513600.0000    0.46903
513640.0000    0.54604
513680.0000    0.29922
513720.0000    0.42281
513760.0000    0.29118
513800.0000    0.00737
513840.0000    0.25553
513880.0000    0.38252
513920.0000    0.18055
513960.0000    0.35727
514000.0000   -0.21244
514040.0000    0.33648
514080.0000    0.17091
514120.0000    0.25239
514160.0000    0.12577
514200.0000    0.67522
514240.0000    1.13836
514280.0000    0.72907
514320.0000    1.33805
514360.0000    0.64382
514400.0000    0.24025
514440.0000    0.76855
514480.0000    0.54471
514520.0000    0.46289
514560.0000    0.45176
514600.0000    0.06319
514640.0000    0.81167
514680.0000    0.00840
514720.0000   -0.14484
514760.0000    0.40032
514800.0000    0.45293
514840.0000    0.59057
514880.0000    0.51712
514920.0000    1.11533
514960.0000    0.06694
515000.0000    0.17951
515040.0000    0.65888
515080.0000    0.28884
515120.0000    0.38364
515160.0000    0.29245
515200.0000    0.35642
515240.0000   -0.21099
515280.0000    0.38281
515320.0000    0.23482
515360.0000    0.79133
515400.0000    0.23820
515440.0000    0.31196
515480.0000    0.22496
515520.0000    0.06884
515560.0000    0.73911
515600.0000    0.22851
515640.0000    0.01591
515680.0000    0.97411
515720.0000    0.44083
515760.0000   -0.39549
515800.0000    0.40252
515840.0000    0.43363
515880.0000   -0.27754
515920.0000   -0.63898
515960.0000   -0.10136
516000.0000   -0.37161
516040.0000    0.54159
516080.0000   -0.05619
516120.0000    0.03126
516160.0000   -0.00761
516200.0000    0.72592
516240.0000   -0.07847
516280.0000   -0.17656
516320.0000    0.35793
516360.0000    0.47647
516400.0000    0.36459
516440.0000    0.58637
516480.0000   -0.70835
516520.0000   -0.59281
516560.0000   -0.73729
516600.0000   -0.13308
516640.0000   -0.16302
516680.0000   -0.32563
516720.0000   -0.21825
516760.0000    0.16950
516800.0000    0.61978
516840.0000    1.24959
516880.0000    0.57293
516920.0000    0.32451
516960.0000    0.28011
517000.0000    0.17810
517040.0000    0.31367
517080.0000   -0.41858
517120.0000   -0.75115
517160.0000   -0.00998
517200.0000    0.32058
517240.0000   -0.23338
517280.0000   -0.41250
517320.0000    0.36504
517360.0000    0.43647
517400.0000    0.88875
517440.0000    0.45126
517480.0000   -0.09421
517520.0000    0.07761
517560.0000   -0.38749
517600.0000    0.17167
517640.0000   -0.46547
517680.0000    0.25475
517720.0000   -0.40101
517760.0000   -0.07617
517800.0000   -0.33448
517840.0000    0.99061
517880.0000    0.29033
517920.0000    0.35942
517960.0000   -0.50604
518000.0000   -0.34419
518040.0000   -0.03405
518080.0000    0.11387
518120.0000    0.59820
518160.0000   -0.33235
518200.0000   -0.05797
518240.0000    0.62360
518280.0000   -0.45664
518320.0000    0.20306
518360.0000   -0.34579
518400.0000    0.24111
518440.0000    0.62749
518480.0000    0.58792
518520.0000    0.50798
518560.0000   -0.07398
518600.0000   -0.26101
518640.0000    0.47994
518680.0000    0.18099
518720.0000    0.18770
518760.0000    0.61135
518800.0000    0.47103
518840.0000   -0.55975
518880.0000    0.17896
518920.0000   -0.10072
518960.0000   -0.62684
519000.0000   -0.05804
519040.0000   -0.13944
519080.0000   -0.42925
519120.0000    0.52430
519160.0000    0.12753
519200.0000    0.11207
519240.0000    0.20281
519280.0000    0.00353
519320.0000   -0.27118
519360.0000    0.15553
519400.0000   -0.90219
519440.0000   -0.00511
519480.0000   -0.18345
519520.0000    1.04815
519560.0000    1.31058
519600.0000    0.43519
519640.0000   -0.18560
519680.0000    0.43941
519720.0000    0.11723
519760.0000    0.64008
519800.0000   -0.03730
519840.0000   -0.02966
519880.0000    0.18555
519920.0000   -0.08152
519960.0000   -0.06031
520000.0000    0.14758
520040.0000   -0.09478
520080.0000   -0.34438
520120.0000    1.02842
520160.0000    0.81418
520200.0000    0.81461
520240.0000    0.64204
520280.0000   -0.05611
520320.0000    0.31218
520360.0000    0.45744
520400.0000    0.94578
520440.0000    0.21679
520480.0000    0.61549
520520.0000    0.14960
520560.0000    0.05604
520600.0000    0.58408
520640.0000    1.03910
520680.0000   -0.27292
520720.0000    0.17114
520760.0000    0.19771
520800.0000   -0.68326
520840.0000    0.17527
520880.0000   -0.04153
520920.0000   -0.88748
520960.0000   -0.27399
521000.0000    0.92448
521040.0000    0.12570
521080.0000    0.66283
521120.0000   -0.47416
521160.0000   -0.00145
521200.0000    0.52200
521240.0000   -0.19930
521280.0000   -0.43727
521320.0000    0.18324
521360.0000   -0.36553
521400.0000    0.29266
521440.0000    0.26952
521480.0000   -0.26321
521520.0000    0.15478
521560.0000   -0.05085
521600.0000    0.22006
521640.0000    0.20832
521680.0000    0.64644
521720.0000   -0.43899
521760.0000   -0.19004
521800.0000   -0.55793
521840.0000   -0.36875
521880.0000    0.09782
521920.0000    0.22666
521960.0000   -0.74484
522000.0000   -0.75359
522040.0000   -0.23850
522080.0000   -0.38765
522120.0000    0.69429
522160.0000    0.36243
522200.0000    0.41467
522240.0000    0.24383
522280.0000    0.86961
522320.0000    0.46809
522360.0000    0.65440
522400.0000    0.63820
522440.0000    0.35037
522480.0000    0.28310
522520.0000    1.25245
522560.0000    0.07214
522600.0000    1.15945
522640.0000    0.75181
522680.0000    0.65995
522720.0000   -0.24329
522760.0000    0.29119
522800.0000    0.68514
522840.0000   -0.49104
522880.0000   -0.36441
522920.0000   -0.00291
522960.0000   -0.47492
523000.0000   -0.20109
523040.0000   -0.01119
523080.0000    0.41472
523120.0000    0.01162
523160.0000    0.39413
523200.0000    0.27474
523240.0000    0.23099
523280.0000   -0.47159
523320.0000    0.37305
523360.0000   -0.04160
523400.0000   -0.03175
523440.0000   -0.21133
523480.0000    0.08068
523520.0000   -0.10425
523560.0000    0.14110
523600.0000    0.45472
523640.0000    0.01712
523680.0000   -0.32046
523720.0000   -0.13511
523760.0000   -0.13546
523800.0000    0.27570
523840.0000   -0.41867
523880.0000   -0.71601
523920.0000   -0.73186
523960.0000   -0.93481
524000.0000   -0.46902
524040.0000   -0.21879
524080.0000   -0.10806
524120.0000    0.49527
524160.0000    0.44525
524200.0000    0.39709
524240.0000    0.42611
524280.0000   -0.30954
524320.0000    0.15281
524360.0000    0.35569
524400.0000    0.80646
524440.0000    0.25626
524480.0000    0.38310
524520.0000    0.35400
524560.0000    0.25235
524600.0000    0.29755
524640.0000    0.33684
524680.0000   -0.15275
524720.0000   -0.20368
524760.0000    0.27449
524800.0000    0.46147
524840.0000    0.75066
524880.0000    0.58822
524920.0000    0.53629
524960.0000   -0.09278
525000.0000    0.53444
525040.0000   -0.48264
525080.0000   -0.63422
525120.0000    0.19918
525160.0000    0.21686
525200.0000   -0.64262
525240.0000   -0.75458
525280.0000   -0.22132
525320.0000   -0.22562
525360.0000    0.37258
525400.0000    0.00251
525440.0000    0.02301
525480.0000   -0.30756
525520.0000   -0.46002
525560.0000    0.30018
525600.0000    0.30968
525640.0000   -0.26662
525680.0000    0.19763
525720.0000   -0.47028
525760.0000   -0.15463
525800.0000    0.01464
525840.0000    0.22446
525880.0000   -0.05314
525920.0000    0.64914
525960.0000    0.17043
526000.0000   -0.11108
526040.0000    0.62012
526080.0000    0.20495
526120.0000    0.04179
526160.0000   -0.23457
526200.0000   -0.25316
526240.0000    0.36507
526280.0000   -0.01614
526320.0000   -0.23732
526360.0000   -0.04813
526400.0000    0.41021
526440.0000    0.44220
526480.0000   -0.25258
526520.0000   -0.37732
526560.0000   -0.08026
526600.0000   -0.34128
526640.0000   -0.45466
526680.0000   -0.72749
526720.0000    0.15104
526760.0000   -0.70948
526800.0000   -1.12431
526840.0000   -0.04674
526880.0000   -0.29972
526920.0000   -0.03773
526960.0000   -0.39215
527000.0000   -0.66521
527040.0000   -0.37844
527080.0000    0.32533
527120.0000   -0.19985
527160.0000   -0.25404
527200.0000   -0.24500
527240.0000   -0.04751
527280.0000   -0.19273
527320.0000   -0.35586
527360.0000    0.25039
527400.0000    0.21771
527440.0000    0.09580
527480.0000   -0.52402
527520.0000   -0.95787
527560.0000   -0.11385
527600.0000   -0.19596
527640.0000    0.10798
527680.0000    0.61085
527720.0000   -0.44426
527760.0000    0.20525
527800.0000   -0.84581
527840.0000   -0.77681
527880.0000   -0.43633
527920.0000   -0.79510
527960.0000   -0.69875
528000.0000   -0.38123
528040.0000   -0.53946
528080.0000   -0.17173
528120.0000   -0.05660
528160.0000   -1.12666
528200.0000   -0.55801
528240.0000   -0.43346
528280.0000   -0.67941
528320.0000    0.58637
528360.0000    0.78222
528400.0000    0.13007
528440.0000   -0.64028
528480.0000   -0.88822
528520.0000    0.08538
528560.0000   -0.46832
528600.0000   -1.17136
528640.0000   -0.69312
528680.0000   -0.60302
528720.0000   -0.19094
528760.0000   -0.34561
528800.0000    0.08362
528840.0000   -0.59704
528880.0000   -0.02403
528920.0000   -1.19082
528960.0000    0.22183
529000.0000   -0.09839
529040.0000   -0.36032
529080.0000   -0.23962
529120.0000    0.67764
529160.0000   -0.87842
529200.0000    0.68259
529240.0000   -0.48608
529280.0000    0.23575
529320.0000    0.23567
529360.0000   -0.87971
529400.0000   -0.58528
529440.0000   -0.90676
529480.0000   -0.90751
529520.0000   -0.54927
529560.0000   -0.99885
529600.0000    0.32276
529640.0000   -0.71491
529680.0000   -0.50314
529720.0000    0.07009
529760.0000   -0.49843
529800.0000   -0.41715
529840.0000   -0.80233
529880.0000   -0.10500
529920.0000   -0.51496
529960.0000   -0.78011
530000.0000   -0.80178
530040.0000   -0.78544
530080.0000   -0.91522
530120.0000   -0.64644
530160.0000   -0.55197
530200.0000    0.19226
530240.0000   -0.09930
530280.0000   -0.30155
530320.0000   -0.18102
530360.0000   -0.66787
530400.0000   -0.64426
530440.0000   -0.23927
530480.0000   -1.41641
530520.0000   -0.17488
530560.0000    0.05111
530600.0000    0.24440
530640.0000   -0.42413
530680.0000   -0.02454
530720.0000   -0.41302
530760.0000    0.30462
530800.0000   -0.12066
530840.0000   -0.26058
530880.0000    0.02026
530920.0000   -0.08223
530960.0000   -0.58179
531000.0000   -0.59235
531040.0000    0.49356
531080.0000   -0.10518
531120.0000    0.10943
531160.0000   -0.31994
531200.0000   -0.23218
531240.0000    0.01053
531280.0000    0.02681
531320.0000    0.14391
531360.0000   -0.17602
531400.0000   -0.58413
531440.0000   -0.72076
531480.0000   -0.48551
531520.0000   -0.26635
531560.0000   -0.64993
531600.0000   -0.33062
531640.0000    0.06921
531680.0000   -0.31395
531720.0000   -0.40413
531760.0000   -0.27446
531800.0000    0.79693
531840.0000   -0.01957
531880.0000    0.17932
531920.0000    0.02682
531960.0000    0.23118
532000.0000   -0.59132
532040.0000   -0.66960
532080.0000   -0.84074
532120.0000   -0.28336
532160.0000   -0.11005
532200.0000   -0.15152
532240.0000   -0.46728
532280.0000    0.02764
532320.0000    0.17639
532360.0000   -0.30391
532400.0000   -0.18053
532440.0000   -0.42480
532480.0000    0.44935
532520.0000   -0.17651
532560.0000   -0.56600
532600.0000   -0.35556
532640.0000   -0.61155
532680.0000   -0.21214
532720.0000   -0.07284
532760.0000   -0.37634
532800.0000   -0.73521
532840.0000   -0.71335
532880.0000   -0.76897
532920.0000   -0.38490
532960.0000   -0.17387
533000.0000   -0.86380
533040.0000   -0.60171
533080.0000   -0.57150
533120.0000    0.25244
533160.0000   -0.01498
533200.0000   -0.43150
533240.0000    0.04997
533280.0000   -0.40542
533320.0000   -0.14076
533360.0000   -0.46378
533400.0000    0.68482
533440.0000    0.01668
533480.0000   -0.39792
533520.0000   -0.26154
533560.0000    0.02846
533600.0000    0.21520
533640.0000   -0.44507
533680.0000    0.20365
533720.0000   -0.44553
533760.0000    0.11404
533800.0000   -0.32331
533840.0000   -0.02520
533880.0000    0.92156
533920.0000   -0.06898
533960.0000    0.19423
534000.0000    0.63173
534040.0000   -0.31444
534080.0000   -0.37557
534120.0000   -0.38664
534160.0000   -0.10530
534200.0000   -0.52991
534240.0000   -0.25617
534280.0000   -0.22052
534320.0000   -0.31367
534360.0000   -0.63305
534400.0000   -0.06965
534440.0000   -0.36497
534480.0000   -0.25587
534520.0000   -0.27716
534560.0000   -0.74141
534600.0000   -0.72703
534640.0000   -0.78791
534680.0000   -0.69088
534720.0000   -0.84721
534760.0000   -0.26122
534800.0000   -0.73455
534840.0000    0.12312
534880.0000   -0.19657
534920.0000    0.01396
534960.0000    0.41861
535000.0000    0.35556
535040.0000   -0.01056
535080.0000    0.56688
535120.0000   -0.08854
535160.0000    0.95649
535200.0000    0.05709
535240.0000   -1.04121
535280.0000   -0.86920
535320.0000   -0.52551
535360.0000    0.01993
535400.0000   -0.59643
535440.0000   -0.20064
535480.0000   -0.62967
535520.0000   -0.84890
535560.0000   -1.29105
535600.0000   -0.25808
535640.0000   -0.56750
535680.0000   -1.01650
535720.0000   -0.37859
535760.0000   -1.03469
535800.0000   -0.20573
535840.0000    0.85250
535880.0000    0.48690
535920.0000    0.32872
535960.0000   -0.11109
536000.0000   -0.38016
536040.0000   -0.62070
536080.0000   -0.38033
536120.0000   -0.76172
536160.0000   -0.32320
536200.0000    0.13385
536240.0000   -0.17576
536280.0000    0.12678
536320.0000   -1.34149
536360.0000   -1.13218
536400.0000    0.10217
536440.0000   -0.19766
536480.0000   -0.20676
536520.0000   -0.15975
536560.0000   -0.43036
536600.0000   -0.29759
536640.0000   -0.09618
536680.0000    0.07070
536720.0000   -0.46532
536760.0000   -0.58299
536800.0000   -0.34681
536840.0000   -0.55659
536880.0000   -0.69591
536920.0000    0.17198
536960.0000   -0.02072
537000.0000   -0.43635
537040.0000   -0.17930
537080.0000    0.61356
537120.0000   -0.59376
537160.0000    0.22287
537200.0000   -0.48235
537240.0000   -0.08404
537280.0000   -0.30861
537320.0000   -0.05591
537360.0000   -0.52184
537400.0000   -1.07492
537440.0000   -1.52478
537480.0000   -0.92728
537520.0000   -0.13548
537560.0000   -0.27807
537600.0000   -0.89811
537640.0000    0.42778
537680.0000    0.05041
537720.0000   -0.82869
537760.0000   -0.71801
537800.0000   -1.13715
537840.0000   -0.27215
537880.0000   -0.62414
537920.0000   -0.88431
537960.0000   -0.72286
538000.0000   -0.90300
538040.0000   -0.83731
538080.0000   -0.34381
538120.0000   -0.38534
538160.0000   -0.70747
538200.0000    0.27251
538240.0000   -0.53550
538280.0000   -0.24010
538320.0000    0.19703
538360.0000   -0.03775
538400.0000   -0.18609
538440.0000   -0.20747
538480.0000   -0.57049
538520.0000   -0.82166
538560.0000   -0.74885
538600.0000   -0.42611
538640.0000   -1.05071
538680.0000   -0.77849
538720.0000   -0.34287
538760.0000   -0.67746
538800.0000   -0.62417
538840.0000   -0.63833
538880.0000   -0.93650
538920.0000    0.30449
538960.0000   -0.94227
539000.0000   -0.28079
539040.0000   -0.67951
539080.0000   -0.21784
539120.0000    0.18789
539160.0000    0.99109
539200.0000    0.55810
539240.0000    0.90347
539280.0000    0.93458
539320.0000    0.78902
539360.0000    0.43205
539400.0000    0.14747
539440.0000   -0.77242
539480.0000    0.07448
539520.0000   -0.14279
539560.0000   -0.60701
539600.0000   -0.85367
539640.0000    0.07337
539680.0000   -0.83910
539720.0000   -0.55800
539760.0000   -0.70985
539800.0000   -0.93660
539840.0000   -0.26795
539880.0000    0.39830
539920.0000   -0.17566
539960.0000    0.76196
540000.0000    0.13775
540040.0000   -0.34278
540080.0000    0.40238
540120.0000    0.31265
540160.0000    0.37778
540200.0000    0.07469
540240.0000    0.79267
540280.0000    0.79296
540320.0000    0.32526
540360.0000    0.43031
540400.0000   -0.00082
540440.0000   -0.03950
540480.0000   -0.85433
540520.0000   -0.28611
540560.0000    0.33547
540600.0000    0.27480
540640.0000   -0.43857
540680.0000   -0.38877
540720.0000   -0.17534
540760.0000   -0.29125
540800.0000   -0.85723
540840.0000   -0.37563
540880.0000   -0.79147
540920.0000   -0.41425
540960.0000   -1.31822
541000.0000   -0.58939
541040.0000   -1.11831
541080.0000   -1.07432
541120.0000   -1.15028
541160.0000   -0.15166
541200.0000    0.08316
541240.0000    0.71332
541280.0000    0.07317
541320.0000   -0.96350
541360.0000   -0.27794
541400.0000   -0.66374
541440.0000   -0.92219
541480.0000   -0.57967
541520.0000   -0.53434
541560.0000   -0.17904
541600.0000   -1.61743
541640.0000   -0.50550
541680.0000   -1.22784
541720.0000   -0.64478
541760.0000   -0.71859
541800.0000   -0.81377
541840.0000   -1.04285
541880.0000    0.03057
541920.0000    0.86942
541960.0000   -0.50388
542000.0000    0.51981
542040.0000   -0.52931
542080.0000   -0.65499
542120.0000    0.03510
542160.0000    0.05640
542200.0000    0.03611
542240.0000   -0.30418
542280.0000   -0.15304
542320.0000    0.08779
542360.0000   -0.59790
542400.0000   -0.60717
542440.0000   -0.10902
542480.0000    0.13500
542520.0000   -0.23258
542560.0000   -0.01570
542600.0000   -0.23348
542640.0000    0.40256
542680.0000   -0.56144
542720.0000   -0.02635
542760.0000   -0.12527
542800.0000   -1.04228
542840.0000    0.05867
542880.0000   -0.20246
542920.0000   -0.77349
542960.0000   -1.26744
543000.0000   -0.28991
543040.0000    0.54783
543080.0000    0.64111
543120.0000    0.05270
543160.0000    0.49269
543200.0000   -0.47246
543240.0000   -0.59208
543280.0000    0.08850
543320.0000   -0.97604
543360.0000    0.20176
543400.0000   -0.35086
543440.0000   -0.35174
543480.0000    0.00715
543520.0000   -0.32401
543560.0000   -0.38300
543600.0000   -0.23387
543640.0000   -0.45560
543680.0000    0.57910
543720.0000    0.66250
543760.0000    0.37325
543800.0000    0.34781
543840.0000    0.07999
543880.0000    0.03890
543920.0000    0.09295
543960.0000   -0.45874
544000.0000    0.11696
544040.0000   -1.12378
544080.0000   -0.15107
544120.0000    0.93218
544160.0000    0.25376
544200.0000   -0.22355
544240.0000    0.28745
544280.0000   -0.32290
544320.0000   -0.45218
544360.0000   -0.62645
544400.0000   -0.28416
544440.0000   -0.15999
544480.0000   -0.92676
544520.0000   -0.11726
544560.0000   -0.17180
544600.0000   -0.14487
544640.0000    0.27946
544680.0000   -0.22002
544720.0000   -0.64399
544760.0000   -0.87157
544800.0000   -0.34439
544840.0000   -0.84465
544880.0000   -0.14980
544920.0000   -0.20397
544960.0000   -0.40257
545000.0000   -0.90897
545040.0000   -0.51873
545080.0000   -1.03534
545120.0000   -0.21694
545160.0000   -0.11291
545200.0000   -0.15345
545240.0000   -0.38727
545280.0000    0.41298
545320.0000   -0.56321
545360.0000   -0.20535
545400.0000   -0.16481
545440.0000   -0.09050
545480.0000    0.27986
545520.0000   -0.27787
545560.0000   -0.46912
545600.0000   -0.90070
545640.0000   -0.22429
545680.0000   -0.95410
545720.0000   -0.72012
545760.0000   -0.76217
545800.0000   -0.79427
545840.0000   -1.17185
545880.0000   -0.13718
545920.0000    0.03270
545960.0000   -0.68688
546000.0000   -0.55329
546040.0000   -0.35249
546080.0000   -0.87596
546120.0000   -0.93585
546160.0000   -0.36616
546200.0000   -0.03392
546240.0000   -0.43509
546280.0000   -0.87533
546320.0000   -0.33353
546360.0000    0.00163
546400.0000   -0.17278
546440.0000    0.20690
546480.0000    0.28547
546520.0000   -0.12299
546560.0000   -0.08247
546600.0000   -0.22946
546640.0000   -0.62427
546680.0000   -0.02373
546720.0000    0.08508
546760.0000    0.06258
546800.0000   -0.14108
546840.0000   -0.28716
546880.0000    0.25075
546920.0000    0.14924
546960.0000   -0.59994
547000.0000   -0.75504
547040.0000   -0.14260
547080.0000   -0.61334
547120.0000   -0.30620
547160.0000   -0.84786
547200.0000   -0.65704
547240.0000   -0.27345
547280.0000   -0.75340
547320.0000    0.01289
547360.0000   -1.07548
547400.0000   -0.76462
547440.0000   -1.19684
547480.0000   -0.81991
547520.0000   -0.84230
547560.0000   -0.76348
547600.0000   -0.38194
547640.0000    0.05635
547680.0000   -0.24795
547720.0000   -0.22631
547760.0000   -0.92589
547800.0000   -0.40822
547840.0000   -0.82415
547880.0000   -0.72097
547920.0000   -0.82448
547960.0000   -0.20222
548000.0000   -0.46330
548040.0000   -0.24517
548080.0000   -0.08204
548120.0000   -0.34458
548160.0000    0.31400
548200.0000    0.36976
548240.0000   -0.33234
548280.0000    0.33814
548320.0000   -0.20447
548360.0000   -0.41539
548400.0000   -0.39544
548440.0000   -0.70491
548480.0000   -0.41568
548520.0000   -0.37437
548560.0000    0.35611
548600.0000   -0.03917
548640.0000    0.23432
548680.0000   -0.56330
548720.0000   -0.58796
548760.0000   -0.37730
548800.0000   -0.09763
548840.0000    0.33528
548880.0000   -0.23658
548920.0000    0.49166
548960.0000   -0.32767
549000.0000   -0.23828
549040.0000   -0.42700
549080.0000   -0.48185
549120.0000   -0.85336
549160.0000   -1.15052
549200.0000   -0.79279
549240.0000   -1.33035
549280.0000   -1.76352
549320.0000   -0.80799
549360.0000   -1.35452
549400.0000   -0.22461
549440.0000   -0.61599
549480.0000   -0.13227
549520.0000   -0.00691
549560.0000   -0.71064
549600.0000    0.16279
549640.0000    0.19740
549680.0000   -0.65171
549720.0000    0.21249
549760.0000   -0.37807
549800.0000   -0.46246
549840.0000   -0.00729
549880.0000   -0.39462
549920.0000   -0.26003
549960.0000   -0.00883
550000.0000   -1.11101
550040.0000   -0.76276
550080.0000   -0.80206
550120.0000   -0.73136
550160.0000   -0.83727
550200.0000   -0.98584
550240.0000   -0.41885
550280.0000   -0.06755
550320.0000   -0.10628
550360.0000   -0.06676
550400.0000   -0.17289
550440.0000   -0.09854
550480.0000   -0.67128
550520.0000   -0.39820
550560.0000   -1.06662
550600.0000   -1.19689
550640.0000   -0.94317
550680.0000   -1.03841
550720.0000   -0.82576
550760.0000   -0.50357
550800.0000    0.02401
550840.0000    0.06172
550880.0000   -0.17006
550920.0000   -0.88272
550960.0000   -0.52993
551000.0000   -0.67633
551040.0000   -0.95530
551080.0000   -0.69943
551120.0000   -0.61579
551160.0000   -0.06931
551200.0000   -0.71931
551240.0000   -1.28181
551280.0000   -0.93151
551320.0000   -1.21574
551360.0000   -0.13780
551400.0000   -0.31110
551440.0000   -0.39288
551480.0000   -0.68557
551520.0000   -1.36562
551560.0000   -1.17134
551600.0000   -1.29060
551640.0000   -0.58695
551680.0000   -0.57311
551720.0000   -0.73569
551760.0000   -0.63002
551800.0000    0.17727
551840.0000   -0.01284
551880.0000   -0.85576
551920.0000   -0.39843
551960.0000   -0.42782
552000.0000   -0.37881
552040.0000   -0.43218
552080.0000   -0.20245
552120.0000   -0.23520
552160.0000   -0.56858
552200.0000   -0.31022
552240.0000    0.03376
552280.0000   -0.18793
552320.0000   -0.56075
552360.0000    0.34675
552400.0000   -0.70826
552440.0000   -0.04421
552480.0000   -0.19245
552520.0000    0.00882
552560.0000   -0.92401
552600.0000   -0.95608
552640.0000   -0.42012
552680.0000   -0.48042
552720.0000   -0.34059
552760.0000   -0.27141
552800.0000   -0.91908
552840.0000   -0.53175
552880.0000   -0.69019
552920.0000   -0.49862
552960.0000    0.24843
553000.0000   -0.20799
553040.0000   -0.73192
553080.0000   -0.23777
553120.0000    0.61682
553160.0000    0.01979
553200.0000   -0.07608
553240.0000    0.16565
553280.0000    0.00724
553320.0000   -0.55090
553360.0000   -0.04653
553400.0000    0.07704
553440.0000    0.40990
553480.0000   -0.53380
553520.0000   -0.38001
553560.0000   -1.28963
553600.0000   -0.40078
553640.0000   -0.19334
553680.0000   -0.22006
553720.0000   -0.12813
553760.0000   -0.89295
553800.0000    0.14565
553840.0000   -0.82462
553880.0000   -0.32179
553920.0000   -0.21895
553960.0000   -0.45956
554000.0000   -0.23115
554040.0000    0.24232
554080.0000   -0.35435
554120.0000   -0.26533
554160.0000    0.12627
554200.0000   -0.64064
554240.0000   -0.84046
554280.0000   -0.80091
554320.0000   -0.71404
554360.0000   -0.18037
554400.0000    0.02035
554440.0000    0.28973
554480.0000    0.65675
554520.0000    0.39298
554560.0000   -0.94692
554600.0000    0.08265
554640.0000   -0.33393
554680.0000    0.28193
554720.0000    0.21428
554760.0000   -0.23858
554800.0000   -0.11970
554840.0000   -0.08597
554880.0000    0.24322
554920.0000   -0.05904
554960.0000   -0.20872
555000.0000   -0.40433
555040.0000    0.02187
555080.0000   -0.74008
555120.0000    0.06297
555160.0000   -0.74084
555200.0000   -0.17586
555240.0000   -0.45153
555280.0000   -1.11391
555320.0000    0.17740
555360.0000   -0.19549
555400.0000    0.00806
555440.0000   -0.65466
555480.0000    0.07297
555520.0000    0.24166
555560.0000    0.32863
555600.0000   -0.53113
555640.0000    0.04300
555680.0000   -0.23368
555720.0000    0.21056
555760.0000    0.42831
555800.0000    0.12566
555840.0000   -0.43447
555880.0000   -0.26651
555920.0000   -0.43513
555960.0000   -1.12544
556000.0000   -1.23129
556040.0000   -0.47738
556080.0000   -0.02339
556120.0000   -0.61060
556160.0000   -1.39927
556200.0000   -0.91199
556240.0000   -0.19852
556280.0000   -0.25450
556320.0000   -0.26735
556360.0000   -0.26449
556400.0000   -0.39899
556440.0000   -1.67028
556480.0000   -1.27415
556520.0000   -0.75152
556560.0000   -0.82186
556600.0000   -1.01043
556640.0000   -1.32882
556680.0000   -1.50059
556720.0000   -1.18306
556760.0000   -1.15484
556800.0000   -1.40954
556840.0000   -1.12925
556880.0000   -0.87954
556920.0000   -1.76087
556960.0000   -0.45947
557000.0000   -1.81977
557040.0000   -1.20790
557080.0000   -0.76165
557120.0000   -0.46768
557160.0000   -0.77277
557200.0000   -0.76517
557240.0000   -0.13296
557280.0000    0.14818
557320.0000   -0.08220
557360.0000   -0.59875
557400.0000   -1.25928
557440.0000   -0.78372
557480.0000   -0.68300
557520.0000   -0.81673
557560.0000   -0.32452
557600.0000   -0.12023
557640.0000   -0.29065
557680.0000   -1.68893
557720.0000   -0.77279
557760.0000   -0.53479
557800.0000   -1.43839
557840.0000   -0.61999
557880.0000   -1.26339
557920.0000   -1.08782
557960.0000   -1.92256
558000.0000   -0.72466
558040.0000   -1.89426
558080.0000   -0.95927
558120.0000   -0.78929
558160.0000    0.14813
558200.0000    0.08713
558240.0000   -0.06404
558280.0000    0.58808
558320.0000   -0.39486
558360.0000   -0.65391
558400.0000   -1.09612
558440.0000   -0.55774
558480.0000   -1.49248
558520.0000   -1.25361
558560.0000   -0.88868
558600.0000   -0.71117
558640.0000   -0.24732
558680.0000   -1.07713
558720.0000   -1.00371
558760.0000   -1.49679
558800.0000   -0.85081
558840.0000   -1.08597
558880.0000   -1.18337
558920.0000   -0.93494
558960.0000   -0.92905
559000.0000   -1.55392
559040.0000   -0.57192
559080.0000   -1.13321
559120.0000   -0.98907
559160.0000   -1.34124
559200.0000   -1.34966
559240.0000   -1.64867
559280.0000   -0.85164
559320.0000   -0.87558
559360.0000   -1.00310
559400.0000   -1.26914
559440.0000   -0.73726
559480.0000   -1.06091
559520.0000   -0.66392
559560.0000   -1.28411
559600.0000   -1.96068
559640.0000   -1.83386
559680.0000   -1.47490
559720.0000   -1.56374
559760.0000   -1.03001
559800.0000   -1.57409
559840.0000   -0.56028
559880.0000   -1.01981
559920.0000   -0.76805
559960.0000   -1.77604
560000.0000   -1.41006
560040.0000   -1.87758
560080.0000   -1.40597
560120.0000   -1.42669
560160.0000   -0.37743
560200.0000   -0.64274
560240.0000   -1.05492
560280.0000   -0.84326
560320.0000   -0.38982
560360.0000   -0.79956
560400.0000   -0.79359
560440.0000   -0.95721
560480.0000   -0.76271
560520.0000   -0.83798
560560.0000   -1.19523
560600.0000   -0.45623
560640.0000   -1.20462
560680.0000   -0.98074
560720.0000   -1.43236
560760.0000   -1.33011
560800.0000   -0.92651
560840.0000   -1.75224
560880.0000   -0.92762
560920.0000   -0.86963
560960.0000   -0.48802
561000.0000   -1.16242
561040.0000   -1.18026
561080.0000   -0.44359
561120.0000    0.05086
561160.0000   -0.35173
561200.0000   -0.60544
561240.0000   -0.67284
561280.0000   -0.79759
561320.0000   -0.47583
561360.0000   -0.74159
561400.0000   -0.33926
561440.0000   -1.16122
561480.0000   -0.72345
561520.0000   -1.64482
561560.0000   -1.79399
561600.0000   -0.92071
561640.0000   -0.78974
561680.0000   -0.65266
561720.0000   -1.44218
561760.0000   -1.36199
561800.0000   -1.72945
561840.0000   -0.64632
561880.0000   -1.84364
561920.0000   -0.74164
561960.0000   -1.08315
562000.0000   -0.21190
562040.0000   -0.57837
562080.0000   -0.02704
562120.0000   -0.27497
562160.0000    0.00068
562200.0000    0.28553
562240.0000   -0.05539
562280.0000    0.07264
562320.0000   -0.70262
562360.0000   -0.55543
562400.0000    0.66219
562440.0000    0.07981
562480.0000    0.30535
562520.0000    0.37168
562560.0000   -0.02364
562600.0000   -0.10155
562640.0000   -0.66096
562680.0000   -0.55212
562720.0000   -1.07114
562760.0000    0.16928
562800.0000   -0.01276
562840.0000    0.40387
562880.0000    0.04572
562920.0000    0.50878
562960.0000   -0.10317
563000.0000   -0.04229
563040.0000    0.33397
563080.0000    0.15576
563120.0000   -0.02899
563160.0000    0.76356
563200.0000    0.33815
563240.0000    0.33534
563280.0000    0.05340
563320.0000    0.07260
563360.0000    0.38997
563400.0000    0.42226
563440.0000    0.43116
563480.0000    0.06320
563520.0000   -0.24136
563560.0000    0.01290
563600.0000    0.14080
563640.0000   -0.41745
563680.0000   -0.25869
563720.0000   -0.14729
563760.0000    0.12185
563800.0000    0.47875
563840.0000   -0.31715
563880.0000   -0.59739
563920.0000   -0.15814
563960.0000   -0.19161
564000.0000    0.02345
564040.0000   -0.23845
564080.0000   -0.89616
564120.0000   -0.13884
564160.0000   -0.22237
564200.0000   -0.86517
564240.0000   -0.86286
564280.0000   -1.34101
564320.0000   -0.09137
564360.0000   -0.94504
564400.0000   -1.10669
564440.0000   -1.03110
564480.0000   -0.98779
564520.0000   -0.06029
564560.0000   -0.15997
564600.0000   -0.00989
564640.0000    0.24403
564680.0000    0.14210
564720.0000    0.95093
564760.0000    0.26232
564800.0000   -0.82415
564840.0000   -1.14689
564880.0000    0.24560
564920.0000   -0.22485
564960.0000    0.26924
565000.0000   -0.57736
565040.0000   -0.46065
565080.0000   -0.66915
565120.0000    0.17733
565160.0000   -0.31459
565200.0000   -0.34197
565240.0000    0.28177
565280.0000   -0.75744
565320.0000    0.27981
565360.0000   -0.29578
565400.0000   -0.38961
565440.0000    0.20128
565480.0000    0.35350
565520.0000   -0.54664
565560.0000   -0.22842
565600.0000   -0.60504
565640.0000   -0.35612
565680.0000   -0.40728
565720.0000   -0.47828
565760.0000   -0.79652
565800.0000   -0.45208
565840.0000   -0.46872
565880.0000   -0.58740
565920.0000    0.12684
565960.0000   -0.29877
566000.0000   -0.46388
566040.0000   -0.69701
566080.0000    0.19818
566120.0000   -0.21409
566160.0000   -0.15622
566200.0000    0.08967
566240.0000   -0.04053
566280.0000   -0.04946
566320.0000    0.04997
566360.0000   -0.24455
566400.0000   -0.36669
566440.0000   -0.37614
566480.0000   -0.21759
566520.0000    0.57255
566560.0000    0.08072
566600.0000    0.13049
566640.0000    0.32175
566680.0000   -0.77205
566720.0000    0.61540
566760.0000    0.04934
566800.0000   -0.36614
566840.0000   -0.67211
566880.0000   -0.62093
566920.0000   -0.47222
566960.0000   -0.91360
567000.0000   -1.13920
567040.0000   -0.60964
567080.0000   -1.20755
567120.0000   -0.23775
567160.0000   -0.83352
567200.0000   -1.25774
567240.0000   -0.58009
567280.0000   -0.74924
567320.0000   -0.60546
567360.0000   -0.77034
567400.0000   -0.87703
567440.0000    0.27290
567480.0000   -0.01389
567520.0000    0.32418
567560.0000    0.92420
567600.0000    0.40755
567640.0000    0.44779
567680.0000    1.12566
567720.0000    0.62474
567760.0000    0.72611
567800.0000    0.32703
567840.0000    0.13202
567880.0000   -0.69080
567920.0000    0.31908
567960.0000   -0.16799
568000.0000   -0.06818
568040.0000    0.59921
568080.0000    0.58942
568120.0000   -0.30699
568160.0000   -0.13554
568200.0000   -0.32750
568240.0000   -0.03542
568280.0000   -0.10039
568320.0000    0.54395
568360.0000    0.41006
568400.0000   -0.57472
568440.0000   -0.78993
568480.0000   -1.53241
568520.0000   -0.79775
568560.0000   -0.42601
568600.0000   -0.32042
568640.0000    0.08694
568680.0000   -0.51938
568720.0000   -0.44150
568760.0000   -0.58740
568800.0000   -1.12048
568840.0000   -1.42892
568880.0000   -0.49123
568920.0000   -0.52386
568960.0000   -0.10891
569000.0000    0.10209
569040.0000   -0.42759
569080.0000   -0.62226
569120.0000   -0.63114
569160.0000   -1.46911
569200.0000   -1.17874
569240.0000   -0.66866
569280.0000   -1.33478
569320.0000   -0.67605
569360.0000   -1.17574
569400.0000   -0.65985
569440.0000   -0.39817
569480.0000   -0.05999
569520.0000   -0.22490
569560.0000   -0.16559
569600.0000   -0.66019
569640.0000   -0.30265
569680.0000    0.51609
569720.0000    0.18476
569760.0000   -0.91348
569800.0000   -0.25268
569840.0000   -0.32102
569880.0000    0.26771
569920.0000   -0.73796
569960.0000   -0.66234
570000.0000   -0.48734
570040.0000   -0.19296
570080.0000   -0.62677
570120.0000    0.11257
570160.0000   -0.14935
570200.0000    0.10721
570240.0000    0.64104
570280.0000   -0.43321
570320.0000   -0.31948
570360.0000   -0.22584
570400.0000   -0.20172
570440.0000   -0.16868
570480.0000   -0.38366
570520.0000   -0.28069
570560.0000   -0.40786
570600.0000   -0.09491
570640.0000   -0.16983
570680.0000   -1.28626
570720.0000    0.21962
570760.0000   -0.36027
570800.0000   -0.12535
570840.0000   -0.29905
570880.0000   -0.01310
570920.0000   -0.38391
570960.0000   -0.61722
571000.0000   -0.33994
571040.0000   -0.65706
571080.0000    0.50127
571120.0000   -0.31474
571160.0000    0.16665
571200.0000   -0.18909
571240.0000   -0.29955
571280.0000    0.22553
571320.0000   -0.74153
571360.0000   -0.27358
571400.0000   -0.30700
571440.0000   -0.59374
571480.0000   -0.85365
571520.0000   -1.11734
571560.0000   -0.29232
571600.0000   -0.43783
571640.0000    0.06650
571680.0000   -0.55753
571720.0000    0.10837
571760.0000   -0.04467
571800.0000   -0.16403
571840.0000    0.16507
571880.0000    0.20480
571920.0000    0.07079
571960.0000    0.18537
572000.0000   -0.28846
572040.0000    0.20453
572080.0000    0.49982
572120.0000   -0.39985
572160.0000    0.12707
572200.0000    0.06238
572240.0000    0.15061
572280.0000   -0.59565
572320.0000   -0.36855
572360.0000    0.16527
572400.0000    0.03147
572440.0000   -0.20943
572480.0000    0.01262
572520.0000   -0.95650
572560.0000   -0.25312
572600.0000   -0.97293
572640.0000   -0.87890
572680.0000   -0.58555
572720.0000   -0.07855
572760.0000    0.46652
572800.0000   -0.70183
572840.0000   -0.33822
572880.0000   -0.57480
572920.0000   -0.87906
572960.0000   -0.15629
573000.0000   -1.31167
573040.0000   -0.94203
573080.0000    0.70325
573120.0000    0.16873
573160.0000    0.74018
573200.0000    0.37594
573240.0000    0.41598
573280.0000    1.10773
573320.0000    0.45319
573360.0000    0.58664
573400.0000    0.40557
573440.0000   -0.02887
573480.0000    0.25324
573520.0000    0.77352
573560.0000    0.95397
573600.0000    0.52023
573640.0000    0.26233
573680.0000    0.60918
573720.0000    0.44126
573760.0000   -0.07489
573800.0000    0.05529
573840.0000    0.07198
573880.0000   -0.87073
573920.0000    0.62639
573960.0000   -0.81860
574000.0000   -0.11287
574040.0000    0.13477
574080.0000    0.43981
574120.0000    0.83523
574160.0000    0.69823
574200.0000    0.17357
574240.0000    0.65185
574280.0000    0.41183
574320.0000   -0.43576
574360.0000    0.29371
574400.0000   -0.35050
574440.0000    0.29706
574480.0000    0.42744
574520.0000    0.79495
574560.0000    0.39142
574600.0000    0.99223
574640.0000   -0.11406
574680.0000    0.37426
574720.0000    0.79569
574760.0000    0.25366
574800.0000    0.83965
574840.0000   -0.07323
574880.0000    0.98645
574920.0000    0.14055
574960.0000    0.33947
575000.0000    0.12302
575040.0000    0.11192
575080.0000   -0.14933
575120.0000   -0.07732
575160.0000   -0.00510
575200.0000   -0.26587
575240.0000   -0.88026
575280.0000   -1.39003
575320.0000    0.18206
575360.0000    0.47474
575400.0000    0.02545
575440.0000   -0.49559
575480.0000   -1.56499
575520.0000   -0.88253
575560.0000   -0.09661
575600.0000    0.44633
575640.0000   -0.40099
575680.0000    0.48408
575720.0000    0.70963
575760.0000   -0.20473
575800.0000   -0.38992
575840.0000   -0.15425
575880.0000    0.29659
575920.0000   -0.36743
575960.0000   -0.46399
576000.0000    0.48081
576040.0000    0.01839
576080.0000   -0.56735
576120.0000    0.02056
576160.0000   -0.18553
576200.0000    0.25484
576240.0000    0.08697
576280.0000    1.05164
576320.0000    0.78216
576360.0000   -0.58650
576400.0000    0.32962
576440.0000    1.37066
576480.0000    0.44823
576520.0000    0.38199
576560.0000    1.09043
576600.0000    0.58650
576640.0000    1.02279
576680.0000   -0.04407
576720.0000   -0.64614
576760.0000   -0.69797
576800.0000    0.04170
576840.0000    0.93489
576880.0000    0.05282
576920.0000    0.73270
576960.0000    0.77714
577000.0000    0.70227
577040.0000    0.76031
577080.0000    0.22760
577120.0000    0.63852
577160.0000    0.89493
577200.0000    0.63744
577240.0000    0.23473
577280.0000    0.92762
577320.0000    0.44478
577360.0000    0.93018
577400.0000    1.52074
577440.0000    0.78645
577480.0000    1.26605
577520.0000    0.96880
577560.0000    0.26136
577600.0000   -0.51902
577640.0000    0.18557
577680.0000   -0.06370
577720.0000    0.26409
577760.0000   -0.35094
577800.0000   -0.41563
577840.0000   -0.68657
577880.0000   -0.04861
577920.0000   -0.39254
577960.0000   -0.27740
578000.0000    0.17354
578040.0000    0.45967
578080.0000   -0.15421
578120.0000    0.16099
578160.0000   -0.41146
578200.0000   -0.04450
578240.0000   -0.15742
578280.0000   -0.18511
578320.0000    0.18691
578360.0000    0.06567
578400.0000    0.35786
578440.0000   -0.91872
578480.0000   -0.14889
578520.0000    0.44257
578560.0000   -0.20600
578600.0000    0.30011
578640.0000   -0.43179
578680.0000   -0.78928
578720.0000   -1.08943
578760.0000   -0.75352
578800.0000    0.28874
578840.0000   -0.51619
578880.0000   -0.04930
578920.0000   -0.30324
578960.0000   -0.25084
579000.0000   -0.44292
579040.0000   -0.18391
579080.0000   -0.25816
579120.0000    0.00118
579160.0000    0.51671
579200.0000    0.23274
579240.0000    0.50916
579280.0000   -0.09431
579320.0000   -0.19343
579360.0000   -0.18478
579400.0000    0.01359
579440.0000   -0.21350
579480.0000   -0.29196
579520.0000    0.25468
579560.0000   -0.43019
579600.0000    0.09949
579640.0000   -0.60916
579680.0000   -0.69490
579720.0000   -1.07212
579760.0000   -0.70881
579800.0000   -0.90590
579840.0000   -0.38809
579880.0000   -0.08699
579920.0000    0.08394
579960.0000    0.19532
580000.0000   -0.22301
580040.0000    0.08453
580080.0000   -0.54988
580120.0000   -0.42371
580160.0000   -0.38068
580200.0000   -0.68347
580240.0000    0.59858
580280.0000   -0.38793
580320.0000   -0.18507
580360.0000    0.47041
580400.0000   -0.05413
580440.0000    0.03404
580480.0000    0.37605
580520.0000    0.06854
580560.0000   -0.46245
580600.0000   -1.03780
580640.0000   -0.31973
580680.0000    0.07213
580720.0000   -0.37644
580760.0000    0.14648
580800.0000    0.64171
580840.0000    0.10330
580880.0000    0.60589
580920.0000    1.19193
580960.0000    0.77388
581000.0000    0.50210
581040.0000   -0.06251
581080.0000    0.02582
581120.0000   -0.69539
581160.0000    0.38397
581200.0000    0.54879
581240.0000    1.01547
581280.0000    0.19801
581320.0000   -0.04940
581360.0000    0.16552
581400.0000    0.19759
581440.0000   -0.32418
581480.0000   -0.36791
581520.0000   -0.26133
581560.0000    0.50047
581600.0000    0.14981
581640.0000    0.32707
581680.0000    0.21872
581720.0000    0.19930
581760.0000    0.40368
581800.0000    0.20308
581840.0000   -0.35142
581880.0000    0.16038
581920.0000    0.61943
581960.0000    1.06934
582000.0000    0.67800
582040.0000    0.04584
582080.0000   -0.04115
582120.0000    0.36207
582160.0000    0.28689
582200.0000    0.73887
582240.0000    0.00445
582280.0000   -0.41983
582320.0000    0.01598
582360.0000    0.31282
582400.0000    0.76267
582440.0000    0.81923
582480.0000    0.29027
582520.0000    0.45193
582560.0000    0.89543
582600.0000    0.72086
582640.0000    0.43211
582680.0000   -0.41593
582720.0000   -0.11607
582760.0000    1.29502
582800.0000   -0.42124
582840.0000    0.38587
582880.0000   -0.20440
582920.0000    0.31341
582960.0000   -0.09583
583000.0000    0.41955
583040.0000    0.23778
583080.0000    0.12829
583120.0000    0.21055
583160.0000    0.76201
583200.0000    0.38336
583240.0000    1.10037
583280.0000    0.13280
583320.0000   -0.03990
583360.0000    0.22770
583400.0000    0.40007
583440.0000   -0.35914
583480.0000   -0.05411
583520.0000    0.22155
583560.0000    0.01437
583600.0000   -0.69025
583640.0000   -0.43233
583680.0000   -0.24942
583720.0000   -0.26003
583760.0000   -1.14260
583800.0000   -0.29943
583840.0000   -0.64172
583880.0000   -0.78898
583920.0000    0.04936
583960.0000   -0.21895
584000.0000   -0.66211
584040.0000    0.23901
584080.0000   -0.75469
584120.0000   -0.55486
584160.0000   -0.79022
584200.0000   -1.80041
584240.0000   -1.67380
584280.0000   -0.59410
584320.0000   -0.78760
584360.0000    0.21664
584400.0000    0.01490
584440.0000   -0.69301
584480.0000   -0.47561
584520.0000   -0.54652
584560.0000    0.29673
584600.0000   -0.09745
584640.0000   -0.09401
584680.0000   -0.06182
584720.0000    0.22805
584760.0000    0.15514
584800.0000    0.29133
584840.0000    0.36373
584880.0000    0.79571
584920.0000    0.28690
584960.0000    0.51103
585000.0000    0.75469
585040.0000    0.83926
585080.0000    0.60285
585120.0000    0.13790
585160.0000    0.35410
585200.0000    0.42246
585240.0000    0.61097
585280.0000    0.29199
585320.0000    0.47532
585360.0000    0.19820
585400.0000    0.21890
585440.0000   -0.39254
585480.0000   -0.33231
585520.0000   -0.18689
585560.0000    0.03777
585600.0000   -0.69671
585640.0000    0.25050
585680.0000    0.42039
585720.0000    0.27365
585760.0000    0.35891
585800.0000    0.81661
585840.0000    0.44444
585880.0000    1.19452
585920.0000    0.05622
585960.0000    1.10381
586000.0000    0.99676
586040.0000   -0.19160
586080.0000    0.25536
586120.0000   -0.07653
586160.0000   -0.29198
586200.0000   -0.17690
586240.0000    0.09817
586280.0000    0.23496
586320.0000    0.55116
586360.0000   -0.12231
586400.0000   -0.98294
586440.0000    0.65134
586480.0000    0.22362
586520.0000   -0.11000
586560.0000    0.14814
586600.0000   -0.18551
586640.0000    0.86074
586680.0000    0.02096
586720.0000    0.21720
586760.0000    0.20021
586800.0000    0.08744
586840.0000    0.19093
586880.0000   -0.44281
586920.0000    0.66174
586960.0000    0.78783
587000.0000    0.47202
587040.0000   -0.84122
587080.0000    0.15782
587120.0000    0.76474
587160.0000    0.53145
587200.0000    1.03572
587240.0000    0.43687
587280.0000    1.05815
587320.0000    0.06129
587360.0000    0.17027
587400.0000    0.72681
587440.0000    0.19660
587480.0000    0.06074
587520.0000    0.51453
587560.0000    0.24866
587600.0000    0.18686
587640.0000    0.41672
587680.0000    0.14038
587720.0000   -0.24748
587760.0000   -0.48113
587800.0000   -0.13891
587840.0000   -0.25365
587880.0000   -0.30801
587920.0000   -0.04098
587960.0000   -0.18419
588000.0000    0.08997
588040.0000   -0.07663
588080.0000   -0.34883
588120.0000   -0.38079
588160.0000   -0.19860
588200.0000    0.17818
588240.0000   -0.15527
588280.0000    0.55718
588320.0000    0.77746
588360.0000    0.12847
588400.0000    0.96931
588440.0000    0.59318
588480.0000   -0.44642
588520.0000   -0.29435
588560.0000    0.69711
588600.0000    0.19269
588640.0000    0.58981
588680.0000    0.03969
588720.0000   -0.00365
588760.0000    0.01466
588800.0000    0.09224
588840.0000    0.17851
588880.0000   -0.17246
588920.0000   -0.29239
588960.0000   -0.79560
589000.0000    0.02810
589040.0000   -0.87230
589080.0000    0.01219
589120.0000   -0.02526
589160.0000   -0.78483
589200.0000   -1.20140
589240.0000   -0.40260
589280.0000   -0.70385
589320.0000   -0.32911
589360.0000   -0.49310
589400.0000   -1.01369
589440.0000    0.14739
589480.0000    0.36953
589520.0000    0.49443
589560.0000    0.54117
589600.0000   -0.78197
589640.0000   -0.72986
589680.0000    0.27515
589720.0000    0.41197
589760.0000   -0.29588
589800.0000    0.33257
589840.0000   -0.50944
589880.0000    0.01042
589920.0000   -0.48047
589960.0000    0.71186
590000.0000   -1.50085
590040.0000   -0.38982
590080.0000   -0.63084
590120.0000   -0.42307
590160.0000    0.04097
590200.0000   -0.40568
590240.0000    0.21449
590280.0000    0.47285
590320.0000    0.46876
590360.0000   -0.06465
590400.0000    0.16592
590440.0000    0.37669
590480.0000   -0.17554
590520.0000    0.51763
590560.0000    0.29485
590600.0000    0.23247
590640.0000    0.28010
590680.0000   -0.64855
590720.0000   -0.70961
590760.0000   -0.38821
590800.0000   -0.77514
590840.0000   -0.77073
590880.0000   -0.14724
590920.0000    0.32237
590960.0000    0.02365
591000.0000   -0.38132
591040.0000   -0.27639
591080.0000    0.07725
591120.0000   -0.06999
591160.0000   -0.39793
591200.0000   -0.26943
591240.0000    0.01929
591280.0000   -0.30435
591320.0000   -0.36251
591360.0000   -0.11423
591400.0000    0.70847
591440.0000    0.33778
591480.0000    0.26615
591520.0000   -0.11188
591560.0000    0.44760
591600.0000    0.40093
591640.0000   -0.36745
591680.0000   -0.53317
591720.0000    0.05722
591760.0000   -0.76349
591800.0000   -0.04022
591840.0000   -0.60523
591880.0000    0.10130
591920.0000    0.32295
591960.0000    1.21745
592000.0000    0.72820
592040.0000    0.54687
592080.0000    0.29417
592120.0000    0.36679
592160.0000    0.42505
592200.0000    0.52657
592240.0000    0.60969
592280.0000    0.32122
592320.0000    0.34129
592360.0000    0.48694
592400.0000    0.47320
592440.0000   -0.56301
592480.0000   -0.03358
592520.0000    0.16191
592560.0000   -0.10402
592600.0000   -0.43475
592640.0000   -0.30368
592680.0000   -0.65595
592720.0000    0.05098
592760.0000   -0.03153
592800.0000   -0.99223
592840.0000   -0.66313
592880.0000   -0.16483
592920.0000   -0.37091
592960.0000    0.54164
593000.0000   -0.15383
593040.0000   -0.47613
593080.0000    0.36692
593120.0000   -0.45052
593160.0000   -1.36653
593200.0000   -0.62801
593240.0000   -0.57220
593280.0000   -0.29185
593320.0000   -0.34152
593360.0000   -0.82202
593400.0000   -1.24168
593440.0000   -0.85751
593480.0000   -0.76380
593520.0000   -0.05806
593560.0000   -0.65951
593600.0000   -0.15237
593640.0000   -0.79527
593680.0000   -0.99053
593720.0000   -1.05009
593760.0000   -0.67780
593800.0000   -1.56415
593840.0000   -0.88262
593880.0000   -1.19723
593920.0000   -0.99459
593960.0000   -0.86271
594000.0000   -0.82506
594040.0000   -1.19091
594080.0000   -1.03018
594120.0000   -1.27671
594160.0000   -1.67936
594200.0000   -1.45064
594240.0000   -0.70783
594280.0000   -0.26389
594320.0000   -0.86863
594360.0000   -1.51023
594400.0000   -0.66242
594440.0000   -0.84496
594480.0000   -0.54835
594520.0000   -0.28161
594560.0000   -0.46291
594600.0000   -0.32324
594640.0000   -1.61488
594680.0000   -0.82086
594720.0000   -1.05490
594760.0000   -0.80058
594800.0000   -1.34535
594840.0000   -0.34476
594880.0000   -0.82468
594920.0000   -0.50533
594960.0000   -0.05750
595000.0000   -1.35574
595040.0000   -0.66072
595080.0000   -0.65724
595120.0000    0.36541
595160.0000   -0.10271
595200.0000    0.14157
595240.0000   -0.10524
595280.0000    0.55019
595320.0000   -1.05959
595360.0000   -0.49326
595400.0000   -0.98710
595440.0000   -0.46190
595480.0000   -0.34688
595520.0000   -0.14562
595560.0000   -0.84373
595600.0000   -0.95503
595640.0000   -0.38780
595680.0000   -0.34587
595720.0000   -0.29015
595760.0000   -0.77321
595800.0000   -1.01786
595840.0000   -0.34708
595880.0000   -0.87783
595920.0000   -0.69667
595960.0000   -0.26796
596000.0000   -0.20232
596040.0000   -0.93870
596080.0000   -0.52275
596120.0000   -0.26844
596160.0000   -0.73437
596200.0000   -1.01219
596240.0000    0.55836
596280.0000   -0.09293
596320.0000   -0.39656
596360.0000   -0.08839
596400.0000    0.18770
596440.0000   -0.41638
596480.0000   -0.69493
596520.0000    0.29498
596560.0000    0.48456
596600.0000    0.17547
596640.0000    0.85845
596680.0000    0.75398
596720.0000    0.36008
596760.0000    0.39712
596800.0000   -0.09336
596840.0000   -0.52634
596880.0000   -0.62164
596920.0000    0.11226
596960.0000   -0.22195
597000.0000   -0.01807
597040.0000   -0.65921
597080.0000    0.37747
597120.0000   -1.10443
597160.0000   -0.21906
597200.0000   -0.58495
597240.0000    0.10156
597280.0000   -0.26287
597320.0000   -0.27772
597360.0000   -0.88850
597400.0000    0.04456
597440.0000   -0.14083
597480.0000    0.15694
597520.0000   -0.37133
597560.0000   -0.95102
597600.0000   -0.42798
597640.0000   -0.00608
597680.0000   -0.29584
597720.0000   -0.08385
597760.0000   -0.42483
597800.0000   -0.60123
597840.0000   -0.38038
597880.0000   -0.61444
597920.0000   -0.13786
597960.0000   -0.08101
598000.0000    0.30963
598040.0000    1.34825
598080.0000    0.31506
598120.0000   -0.27229
598160.0000   -1.00549
598200.0000   -1.03918
598240.0000   -0.35864
598280.0000   -0.08244
598320.0000   -0.00548
598360.0000    0.29248
598400.0000   -0.06170
598440.0000    0.27548
598480.0000   -0.22155
598520.0000    0.70067
598560.0000   -0.24543
598600.0000    0.84050
598640.0000   -0.28066
598680.0000   -0.34426
598720.0000    0.05643
598760.0000    0.68011
598800.0000    0.61068
598840.0000    0.71640
598880.0000    0.34819
598920.0000    0.20499
598960.0000   -0.03438
599000.0000    0.40919
599040.0000    0.13936
599080.0000    0.22331
599120.0000   -0.24495
599160.0000    0.02327
599200.0000    0.38208
599240.0000   -0.01454
599280.0000   -0.08591
599320.0000   -0.93402
599360.0000   -0.35263
599400.0000   -0.44186
599440.0000   -0.57573
599480.0000    0.67502
599520.0000    0.88002
599560.0000    0.54620
599600.0000   -0.27437
599640.0000   -0.21751
599680.0000   -0.99480
599720.0000   -0.21425
599760.0000   -0.32642
599800.0000    0.20377
599840.0000    0.64196
599880.0000   -0.51274
599920.0000   -0.22294
599960.0000    0.27954
600000.0000    0.35084
600040.0000   -0.32829
600080.0000    0.23956
600120.0000   -0.44120
600160.0000    0.64400
600200.0000    0.34538
600240.0000    1.02373
600280.0000   -0.01260
600320.0000    0.02107
600360.0000   -0.14002
600400.0000   -0.23713
600440.0000   -1.02825
600480.0000    0.58927
600520.0000   -0.27802
600560.0000    0.70244
600600.0000    0.62120
600640.0000    0.89561
600680.0000    0.28497
600720.0000    0.18633
600760.0000    0.03321
600800.0000    0.05586
600840.0000   -0.27409
600880.0000   -0.69514
600920.0000    0.62626
600960.0000    0.55020
601000.0000    1.86493
601040.0000    0.70247
601080.0000    0.63897
601120.0000    1.73524
601160.0000    0.90965
601200.0000    0.36693
601240.0000    0.69669
601280.0000    0.84621
601320.0000    1.16975
601360.0000    1.20153
601400.0000    1.73293
601440.0000    1.15546
601480.0000    1.29885
601520.0000    0.20380
601560.0000    0.50312
601600.0000    0.64295
601640.0000    0.12573
601680.0000    1.09859
601720.0000    1.05755
601760.0000    1.06670
601800.0000    1.40392
601840.0000    0.60998
601880.0000    0.40014
601920.0000   -0.28130
601960.0000   -0.10749
602000.0000    0.13940
602040.0000    0.61489
602080.0000    0.64697
602120.0000    0.96464
602160.0000   -0.17510
602200.0000    0.23422
602240.0000   -0.04661
602280.0000    0.24902
602320.0000    0.31178
602360.0000    0.21489
602400.0000    0.14593
602440.0000   -0.02465
602480.0000    1.28557
602520.0000    0.29657
602560.0000   -0.06430
602600.0000    0.83891
602640.0000   -0.32316
602680.0000    0.25775
602720.0000    0.20887
602760.0000    0.53022
602800.0000    0.42670
602840.0000    1.34907
602880.0000    0.89093
602920.0000    0.81321
602960.0000    1.02037
603000.0000    1.54407
603040.0000    1.84941
603080.0000    0.33468
603120.0000    0.97547
603160.0000    0.71624
603200.0000    0.16653
603240.0000    0.44971
603280.0000    0.20108
603320.0000    0.39359
603360.0000    0.50180
603400.0000    1.07630
603440.0000    0.95176
603480.0000    0.66580
603520.0000    0.73174
603560.0000   -0.32907
603600.0000    0.94945
603640.0000    0.25934
603680.0000    0.62431
603720.0000    0.52713
603760.0000    0.41105
603800.0000    0.87167
603840.0000    1.43548
603880.0000    0.07782
603920.0000   -0.35014
603960.0000    1.28763
604000.0000    0.10640
604040.0000    0.04823
604080.0000    0.16380
604120.0000    0.82309
604160.0000    0.33630
604200.0000    0.05588
604240.0000    0.63723
604280.0000   -0.13347
604320.0000   -0.13764
604360.0000    0.20165
604400.0000   -0.13489
604440.0000   -0.09694
604480.0000    0.00768
604520.0000    0.17934
604560.0000   -0.16744
604600.0000    0.08961
604640.0000   -0.06078
604680.0000    0.12849
604720.0000    0.68061
604760.0000   -0.20496
604800.0000    0.07643
604840.0000    0.13992
604880.0000    1.36655
604920.0000    1.16021
604960.0000    0.36474
605000.0000    0.19254
605040.0000    0.76178
605080.0000   -0.03822
605120.0000    0.46506
605160.0000   -0.08928
605200.0000    0.33440
605240.0000    0.48758
605280.0000    0.06597
605320.0000    1.01017
605360.0000    1.34886
605400.0000    0.65491
605440.0000   -0.03078
605480.0000   -0.28017
605520.0000   -0.09106
605560.0000    1.17364
605600.0000    0.62134
605640.0000    0.39003
605680.0000    1.14155
605720.0000    0.48968
605760.0000    0.53245
605800.0000    0.22486
605840.0000    0.43316
605880.0000   -0.18633
605920.0000    0.43778
605960.0000   -0.20471
606000.0000    0.24009
606040.0000    0.20348
606080.0000    0.08904
606120.0000   -0.06001
606160.0000    0.85992
606200.0000    0.25548
606240.0000   -0.32588
606280.0000    0.36569
606320.0000   -0.09689
606360.0000   -0.21047
606400.0000    0.17201
606440.0000   -0.29945
606480.0000   -0.46786
606520.0000    0.19748
606560.0000    0.16870
606600.0000    0.66132
606640.0000    0.13237
606680.0000    0.94968
606720.0000    0.64147
606760.0000    0.48465
606800.0000    0.63648
606840.0000    1.04033
606880.0000    0.26093
606920.0000    0.82529
606960.0000    0.15878
607000.0000    0.07375
607040.0000    0.07189
607080.0000    0.40668
607120.0000    0.16602
607160.0000    0.71235
607200.0000    0.30392
607240.0000   -0.20495
607280.0000    0.19791
607320.0000   -0.09458
607360.0000    0.11458
607400.0000    0.67319
607440.0000    0.01255
607480.0000    1.04176
607520.0000    0.41917
607560.0000    0.80272
607600.0000    0.08489
607640.0000    0.42926
607680.0000    0.42228
607720.0000    0.56821
607760.0000   -0.00263
607800.0000    0.31739
607840.0000    0.96662
607880.0000    1.05807
607920.0000   -0.14832
607960.0000    0.51870
608000.0000    0.80744
608040.0000    1.11945
608080.0000    0.44982
608120.0000    0.12360
608160.0000    0.60383
608200.0000    0.11284
608240.0000    0.10855
608280.0000    0.67929
608320.0000    0.57795
608360.0000    0.55340
608400.0000    0.29728
608440.0000    1.28116
608480.0000   -0.16880
608520.0000   -0.25360
608560.0000    0.12191
608600.0000    0.21203
608640.0000    0.71601
608680.0000    0.40988
608720.0000    0.72844
608760.0000    0.86629
608800.0000    0.36435
608840.0000    0.47653
608880.0000    0.82499
608920.0000    0.01768
608960.0000    0.03333
609000.0000    0.72172
609040.0000    0.53662
609080.0000    1.21054
609120.0000    0.18136
609160.0000   -0.01017
609200.0000    0.00189
609240.0000   -0.40720
609280.0000    0.28041
609320.0000   -0.01282
609360.0000    0.34259
609400.0000    0.30491
609440.0000   -0.76724
609480.0000    0.69828
609520.0000   -0.37574
609560.0000   -0.52654
609600.0000   -0.33524
609640.0000   -0.35747
609680.0000    0.16073
609720.0000    0.34642
609760.0000    0.37522
609800.0000    0.32697
609840.0000    0.44301
609880.0000    1.26111
609920.0000    0.47505
609960.0000    0.77326
610000.0000    0.00911
610040.0000    0.32795
610080.0000    0.58310
610120.0000    0.61251
610160.0000    0.28776
610200.0000    1.04361
610240.0000    0.27624
610280.0000    0.23788
610320.0000    0.36183
610360.0000   -0.10266
610400.0000    1.09843
610440.0000   -0.07496
610480.0000    0.45938
610520.0000    0.66232
610560.0000    0.57848
610600.0000    0.59951
610640.0000   -0.13461
610680.0000    0.24226
610720.0000    0.35318
610760.0000    0.62654
610800.0000    0.53295
610840.0000    0.14916
610880.0000    1.01249
610920.0000    0.01206
610960.0000    0.65649
611000.0000   -0.51141
611040.0000    0.75531
611080.0000    1.16478
611120.0000    0.34591
611160.0000    0.72427
611200.0000    1.22632
611240.0000    1.25812
611280.0000   -0.45282
611320.0000   -0.35884
611360.0000    0.86957
611400.0000    1.31646
611440.0000    0.83497
611480.0000    0.73492
611520.0000   -0.09015
611560.0000    0.53053
611600.0000    0.83556
611640.0000    0.50526
611680.0000    0.51778
611720.0000    0.32879
611760.0000    0.63857
611800.0000    0.58241
611840.0000   -0.68310
611880.0000    0.40404
611920.0000    0.51600
611960.0000   -0.39485
612000.0000    0.09862
612040.0000    0.34078
612080.0000    0.45699
612120.0000    0.37399
612160.0000   -0.35501
612200.0000   -0.22339
612240.0000   -0.22621
612280.0000    0.04670
612320.0000    0.24225
612360.0000    0.73481
612400.0000    0.20589
612440.0000    0.50061
612480.0000   -0.70745
612520.0000   -0.67439
612560.0000   -0.32837
612600.0000    0.81312
612640.0000    0.15785
612680.0000    0.39571
612720.0000    0.51983
612760.0000    0.74251
612800.0000    0.92837
612840.0000    1.09135
612880.0000    0.35970
612920.0000    0.73278
612960.0000    0.93912
613000.0000    1.09390
613040.0000   -0.08758
613080.0000   -0.59474
613120.0000    0.59764
613160.0000    0.48554
613200.0000    0.07513
613240.0000   -0.00229
613280.0000    0.39268
613320.0000   -0.23204
613360.0000    0.01394
613400.0000    0.59245
613440.0000    0.35158
613480.0000   -0.05669
613520.0000    0.35440
613560.0000    0.04486
613600.0000    0.11928
613640.0000    0.33143
613680.0000    0.21811
613720.0000   -0.79866
613760.0000   -0.23450
613800.0000    0.06464
613840.0000   -0.21567
613880.0000   -0.34221
613920.0000   -0.01074
613960.0000   -0.88750
614000.0000    0.17351
614040.0000   -0.74333
614080.0000    0.03436
614120.0000   -0.12922
614160.0000    0.27848
614200.0000   -0.53367
614240.0000   -0.35518
614280.0000   -1.06725
614320.0000   -0.32758
614360.0000   -0.36518
614400.0000   -0.16136
614440.0000   -0.49296
614480.0000   -0.26717
614520.0000    0.18212
614560.0000   -0.07192
614600.0000    0.44374
614640.0000    0.80347
614680.0000    1.37166
614720.0000    0.39038
614760.0000    0.95976
614800.0000    0.33194
614840.0000    0.23184
614880.0000    0.13905
614920.0000   -0.42740
614960.0000   -0.81914
615000.0000   -0.11518
615040.0000   -0.15632
615080.0000    0.73603
615120.0000    0.15187
615160.0000    0.27407
615200.0000    0.78189
615240.0000    0.85755
615280.0000    0.51903
615320.0000    0.44780
615360.0000    0.43698
615400.0000    0.61870
615440.0000   -0.15875
615480.0000   -1.23664
615520.0000   -1.01498
615560.0000   -0.62843
615600.0000   -0.91010
615640.0000   -0.57415
615680.0000   -0.72417
615720.0000   -0.44568
615760.0000   -0.04382
615800.0000   -0.17625
615840.0000   -0.61963
615880.0000    0.41002
615920.0000    0.36781
615960.0000   -0.34749
616000.0000   -0.83631
616040.0000   -0.71867
616080.0000   -0.14014
616120.0000   -0.44345
616160.0000   -0.52194
616200.0000   -0.84519
616240.0000    0.09470
616280.0000   -1.14356
616320.0000    0.05389
616360.0000   -0.23970
616400.0000    0.37106
616440.0000   -0.05714
616480.0000   -0.48186
616520.0000   -0.46337
616560.0000    0.45569
616600.0000   -0.03987
616640.0000   -0.68330
616680.0000   -0.38686
616720.0000   -0.98323
616760.0000   -0.70695
616800.0000   -1.09885
616840.0000   -0.74706
616880.0000   -1.01132
616920.0000    0.00525
616960.0000   -0.33887
617000.0000   -1.53484
617040.0000   -0.96170
617080.0000   -0.13722
617120.0000    0.03460
617160.0000   -1.07271
617200.0000    0.25520
617240.0000   -0.23706
617280.0000   -1.25317
617320.0000   -0.89705
617360.0000   -0.89326
617400.0000   -0.23359
617440.0000    0.34650
617480.0000    0.22265
617520.0000   -0.24029
617560.0000   -0.20400
617600.0000   -0.32603
617640.0000   -1.01978
617680.0000   -0.65263
617720.0000   -1.13678
617760.0000    0.78851
617800.0000    0.43847
617840.0000    0.55440
617880.0000   -0.15965
617920.0000   -0.62988
617960.0000   -0.22200
618000.0000   -0.15133
618040.0000    0.02076
618080.0000    0.73916
618120.0000    0.31411
618160.0000   -0.09511
618200.0000   -0.01623
618240.0000    0.11030
618280.0000   -0.53485
618320.0000   -0.48717
618360.0000   -0.05887
618400.0000    0.16969
618440.0000   -0.39564
618480.0000   -0.30344
618520.0000   -0.33087
618560.0000   -0.02592
618600.0000    0.11885
618640.0000   -0.33254
618680.0000   -0.01734
618720.0000   -0.47579
618760.0000   -0.29021
618800.0000    0.68932
618840.0000   -0.57297
618880.0000   -0.44108
618920.0000    0.07555
618960.0000   -0.03763
619000.0000   -0.00144
619040.0000   -0.13134
619080.0000   -0.86848
619120.0000   -0.38066
619160.0000    0.05519
619200.0000    0.53214
619240.0000   -0.23764
619280.0000    0.25559
619320.0000    0.48340
619360.0000    0.40196
619400.0000   -0.52681
619440.0000   -0.19056
619480.0000   -0.29485
619520.0000   -0.23748
619560.0000   -0.01977
619600.0000   -0.42034
619640.0000   -0.19221
619680.0000   -0.63031
619720.0000   -0.73647
619760.0000   -0.03790
619800.0000    0.57657
619840.0000    0.29335
619880.0000    0.14839
619920.0000   -0.25717
619960.0000    0.50647
620000.0000    0.16235
620040.0000   -0.42566
620080.0000   -0.20302
620120.0000   -0.28956
620160.0000   -1.27412
620200.0000   -1.16832
620240.0000   -1.15161
620280.0000   -0.44648
620320.0000   -0.23170
620360.0000   -0.63408
620400.0000   -0.69304
620440.0000   -0.95257
620480.0000   -0.40588
620520.0000   -0.92647
620560.0000   -0.90463
620600.0000   -0.77963
620640.0000   -0.95036
620680.0000   -0.11781
620720.0000   -0.45069
620760.0000    0.05528
620800.0000   -0.44582
620840.0000   -0.93040
620880.0000   -0.76672
620920.0000   -0.70703
620960.0000   -0.47852
621000.0000   -0.52434
621040.0000    0.03898
621080.0000   -0.50428
621120.0000   -1.00635
621160.0000   -0.05164
621200.0000    0.48622
621240.0000    0.30556
621280.0000    0.43394
621320.0000    0.05313
621360.0000    0.51798
621400.0000    0.49839
621440.0000    0.53570
621480.0000    0.12696
621520.0000    0.54403
621560.0000    0.12451
621600.0000    0.42468
621640.0000    0.55053
621680.0000    0.47360
621720.0000    0.10976
621760.0000    0.14563
621800.0000    0.49640
621840.0000    0.63524
621880.0000    1.24952
621920.0000    1.09216
621960.0000    0.92896
622000.0000    0.49511
622040.0000    0.20885
622080.0000    1.51299
622120.0000    0.86774
622160.0000    0.26470
622200.0000    1.24782
622240.0000    0.98643
622280.0000    0.31722
622320.0000    0.76493
622360.0000    0.96500
622400.0000    1.40068
622440.0000    0.20041
622480.0000    0.84086
622520.0000    1.00878
622560.0000    1.10476
622600.0000    0.95102
622640.0000    1.31348
622680.0000    0.85261
622720.0000    0.05814
622760.0000   -0.65832
622800.0000   -0.26431
622840.0000   -0.70992
622880.0000    0.11218
622920.0000    0.69267
622960.0000   -0.26119
623000.0000    0.24359
623040.0000    0.85315
623080.0000    1.10245
623120.0000    1.26628
623160.0000    1.08578
623200.0000    0.81936
623240.0000   -0.12493
623280.0000    0.36090
623320.0000    0.57085
623360.0000    0.45390
623400.0000   -0.34718
623440.0000    0.31916
623480.0000    0.43721
623520.0000    1.16905
623560.0000    0.25912
623600.0000    0.65663
623640.0000    0.71799
623680.0000   -0.32746
623720.0000    0.02301
623760.0000    1.26436
623800.0000    1.19962
623840.0000    0.06158
623880.0000    0.51852
623920.0000    0.00398
623960.0000   -0.22652
624000.0000    0.43196
624040.0000    0.00969
624080.0000    0.04562
624120.0000    0.19164
624160.0000    0.14340
624200.0000   -0.31667
624240.0000   -0.29217
624280.0000   -0.01110
624320.0000   -0.17589
624360.0000   -0.31579
624400.0000   -0.69405
624440.0000   -0.10378
624480.0000   -0.00081
624520.0000    0.62704
624560.0000    0.28110
624600.0000    0.23607
624640.0000    0.33789
624680.0000   -0.23374
624720.0000    0.58995
624760.0000    0.53444
624800.0000    0.70866
624840.0000    0.04532
624880.0000    1.26173
624920.0000    0.11395
624960.0000    0.37358
625000.0000   -0.02670
625040.0000   -0.02673
625080.0000    0.42191
625120.0000    0.41219
625160.0000    0.19614
625200.0000    0.48108
625240.0000   -0.30168
625280.0000   -0.01029
625320.0000    0.73107
625360.0000    0.92505
625400.0000    0.68362
625440.0000   -0.13066
625480.0000    0.11845
625520.0000    0.01790
625560.0000    0.34061
625600.0000    0.77861
625640.0000    0.80766
625680.0000    0.53853
625720.0000    0.26155
625760.0000   -0.63337
625800.0000   -0.48917
625840.0000   -0.09179
625880.0000   -0.65252
625920.0000    0.30530
625960.0000    0.01928
626000.0000   -0.16063
626040.0000    0.65937
626080.0000    0.29462
626120.0000    0.02993
626160.0000    0.04568
626200.0000   -0.14093
626240.0000    0.75299
626280.0000    0.27386
626320.0000   -0.43597
626360.0000    1.32156
626400.0000    1.26714
626440.0000    1.38923
626480.0000    0.55316
626520.0000    0.49556
626560.0000    1.02495
626600.0000    0.53206
626640.0000    0.34062
626680.0000    0.66497
626720.0000    0.63704
626760.0000    0.84062
626800.0000   -0.18628
626840.0000    0.12153
626880.0000    0.25393
626920.0000    0.34854
626960.0000    0.14693
627000.0000    0.78488
627040.0000    0.20161
627080.0000    0.45122
627120.0000    1.00258
627160.0000   -0.14582
627200.0000    1.07200
627240.0000    1.05335
627280.0000    1.15452
627320.0000    0.61811
627360.0000    0.73866
627400.0000    0.48567
627440.0000    0.87986
627480.0000   -0.02659
627520.0000    0.73757
627560.0000    1.35584
627600.0000    0.73186
627640.0000    0.40419
627680.0000   -0.53329
627720.0000   -0.58503
627760.0000    0.13812
627800.0000    0.55515
627840.0000    0.24839
627880.0000    0.27986
627920.0000    0.13253
627960.0000    0.46906
628000.0000   -0.14473
628040.0000   -0.19211
628080.0000   -0.43672
628120.0000    0.12743
628160.0000   -0.91839
628200.0000    0.09255
628240.0000   -0.06622
628280.0000   -0.31945
628320.0000   -0.08852
628360.0000   -0.00229
628400.0000    0.57753
628440.0000    1.01514
628480.0000    0.01799
628520.0000    0.24658
628560.0000    0.13506
628600.0000    0.44557
628640.0000    0.10435
628680.0000   -0.61769
628720.0000   -0.62018
628760.0000   -0.27542
628800.0000    0.30846
628840.0000   -0.41821
628880.0000   -0.11475
628920.0000   -0.24454
628960.0000    0.20434
629000.0000   -0.07020
629040.0000   -0.01415
629080.0000    0.17149
629120.0000    0.26150
629160.0000   -0.37378
629200.0000    0.34994
629240.0000    0.45200
629280.0000    0.90297
629320.0000   -0.42227
629360.0000    0.43034
629400.0000    0.57463
629440.0000   -0.13540
629480.0000   -0.18480
629520.0000   -0.53688
629560.0000    0.09313
629600.0000    0.42545
629640.0000    0.68006
629680.0000   -0.26211
629720.0000    0.48970
629760.0000   -0.09220
629800.0000    0.32423
629840.0000    0.32866
629880.0000    1.14326
629920.0000    0.24408
629960.0000    0.74223
630000.0000    0.10359
630040.0000    0.47606
630080.0000   -0.25538
630120.0000    0.43524
630160.0000   -0.33617
630200.0000   -0.32836
630240.0000    0.06317
630280.0000    0.26298
630320.0000    0.10566
630360.0000    0.67592
630400.0000    0.04458
630440.0000    1.53126
630480.0000    0.52119
630520.0000   -0.05602
630560.0000    0.42402
630600.0000    0.30331
630640.0000    0.35413
630680.0000    0.01967
630720.0000    0.18272
630760.0000    0.26341
630800.0000    0.01991
630840.0000    0.45209
630880.0000    0.30111
630920.0000   -0.46327
630960.0000    0.28505
631000.0000    0.34470
631040.0000    0.67953
631080.0000    0.70046
631120.0000   -0.21174
631160.0000    0.79424
631200.0000    0.54763
631240.0000    0.41194
631280.0000    0.05433
631320.0000    0.43328
631360.0000    0.71132
631400.0000    0.05803
631440.0000    0.73476
631480.0000   -0.45778
631520.0000    0.14389
631560.0000   -0.67432
631600.0000   -0.13810
631640.0000   -0.60912
631680.0000   -0.08294
631720.0000   -0.37744
631760.0000    0.17445
631800.0000   -0.89559
631840.0000   -0.49579
631880.0000   -0.07099
631920.0000   -0.15839
631960.0000   -0.38840
632000.0000   -0.00808
632040.0000    0.24034
632080.0000    0.33845
632120.0000    0.68513
632160.0000    0.05170
632200.0000    0.35150
632240.0000    0.00987
632280.0000   -0.35926
632320.0000    0.24184
632360.0000    0.17948
632400.0000   -0.67873
632440.0000   -0.18412
632480.0000   -0.23927
632520.0000   -0.41830
632560.0000    0.08729
632600.0000    0.35690
632640.0000    0.21015
632680.0000   -0.18760
632720.0000   -0.05738
632760.0000   -0.18966
632800.0000   -0.54635
632840.0000    0.23210
632880.0000    0.37116
632920.0000    0.73291
632960.0000   -0.00781
633000.0000    0.13166
633040.0000    0.16021
633080.0000    0.49561
633120.0000    0.69379
633160.0000    0.35264
633200.0000    0.35626
633240.0000    0.25676
633280.0000    0.76162
633320.0000    0.57951
633360.0000   -0.90418
633400.0000    0.08267
633440.0000    0.45414
633480.0000   -0.37656
633520.0000   -0.25942
633560.0000    0.13081
633600.0000    0.09942
633640.0000    1.21783
633680.0000    0.71758
633720.0000    0.32878
633760.0000    0.20793
633800.0000    0.62785
633840.0000    0.58772
633880.0000   -0.12281
633920.0000    0.32600
633960.0000    0.73226
634000.0000    0.57211
634040.0000    0.28348
634080.0000   -0.25723
634120.0000   -0.06101
634160.0000    0.03917
634200.0000    0.59424
634240.0000   -0.22045
634280.0000    0.04065
634320.0000   -0.74107
634360.0000   -0.04546
634400.0000    0.02152
634440.0000    0.02826
634480.0000   -0.17155
634520.0000   -1.20595
634560.0000   -0.87224
634600.0000   -0.51325
634640.0000   -0.66965
634680.0000   -0.87363
634720.0000   -1.06927
634760.0000   -1.91005
634800.0000   -1.87591
634840.0000   -0.92381
634880.0000   -0.70302
634920.0000   -0.81232
634960.0000   -0.30536
635000.0000   -0.31383
635040.0000    0.17525
635080.0000    0.15669
635120.0000   -1.37582
635160.0000   -1.03968
635200.0000   -0.72808
635240.0000   -0.08319
635280.0000   -0.51725
635320.0000   -0.15489
635360.0000   -0.31536
635400.0000   -0.75204
635440.0000   -0.72100
635480.0000   -0.35073
635520.0000   -0.87841
635560.0000   -0.96552
635600.0000    0.70350
635640.0000    0.83649
635680.0000    0.71355
635720.0000   -0.11241
635760.0000    0.14036
635800.0000    0.10945
635840.0000   -0.59769
635880.0000    0.06009
635920.0000    0.43781
635960.0000    0.04075
636000.0000    0.57363
636040.0000    0.32512
636080.0000    0.52542
636120.0000    0.59548
636160.0000   -0.30338
636200.0000    0.18095
636240.0000    0.09550
636280.0000    0.42416
636320.0000    0.18135
636360.0000   -0.50731
636400.0000    0.25408
636440.0000    0.18866
636480.0000   -0.12355
636520.0000    0.11384
636560.0000   -0.25753
636600.0000   -0.17750
636640.0000    0.43336
636680.0000   -0.42778
636720.0000   -0.05313
636760.0000   -0.34651
636800.0000    0.22787
636840.0000   -0.45209
636880.0000   -0.37551
636920.0000   -0.87713
636960.0000   -0.52873
637000.0000   -0.45916
637040.0000   -0.82351
637080.0000   -0.89679
637120.0000   -0.56527
637160.0000   -0.24330
637200.0000   -0.57347
637240.0000   -0.76329
637280.0000   -0.72548
637320.0000    0.26125
637360.0000   -0.39184
637400.0000   -0.14159
637440.0000   -0.17112
637480.0000    0.43241
637520.0000    0.12315
637560.0000   -0.18658
637600.0000    0.21869
637640.0000   -0.11643
637680.0000   -0.63497
637720.0000   -0.81446
637760.0000   -0.33840
637800.0000   -0.58952
637840.0000   -0.28358
637880.0000   -0.50392
637920.0000   -0.75970
637960.0000    0.09411
638000.0000    0.17840
638040.0000   -1.10726
638080.0000   -0.63114
638120.0000    0.38784
638160.0000   -0.14054
638200.0000   -0.06217
638240.0000   -0.11434
638280.0000   -1.29794
638320.0000   -0.90295
638360.0000   -0.67023
638400.0000    0.30923
638440.0000    0.02494
638480.0000   -0.28226
638520.0000    0.16989
638560.0000    0.48178
638600.0000    0.34766
638640.0000    0.58387
638680.0000   -0.63662
638720.0000   -0.35937
638760.0000    0.74651
638800.0000    0.81870
638840.0000    0.48219
638880.0000    0.56527
638920.0000   -0.02729
638960.0000    0.05164
639000.0000    0.82793
639040.0000    0.79032
639080.0000    0.36609
639120.0000    0.11896
639160.0000   -0.03842
639200.0000    0.18120
639240.0000    0.19546
639280.0000    0.43431
639320.0000    0.40585
639360.0000    0.24971
639400.0000    0.10586
639440.0000    0.13679
639480.0000   -0.85020
639520.0000    0.70869
639560.0000   -0.15181
639600.0000    0.53786
639640.0000   -0.31072
639680.0000    0.20555
639720.0000   -0.11627
639760.0000   -0.67183
639800.0000   -1.15892
639840.0000   -0.08067
639880.0000    0.56717
639920.0000   -0.02539
639960.0000    0.50326
640000.0000   -0.19668
640040.0000    0.10372
640080.0000    0.42359
640120.0000    0.58911
640160.0000    1.00538
640200.0000    0.65181
640240.0000   -0.65678
640280.0000   -0.13446
640320.0000    0.55651
640360.0000   -0.43184
640400.0000    0.03871
640440.0000   -0.30077
640480.0000   -0.64104
640520.0000   -0.21921
640560.0000   -0.36005
640600.0000   -0.45996
640640.0000   -0.48336
640680.0000   -0.17885
640720.0000   -0.24439
640760.0000    0.15586
640800.0000   -0.64041
640840.0000   -1.08704
640880.0000   -1.57132
640920.0000   -1.08458
640960.0000   -0.86230
641000.0000   -0.18803
641040.0000   -0.56917
641080.0000   -0.04447
641120.0000   -0.35951
641160.0000   -0.38048
641200.0000   -0.24182
641240.0000   -1.25680
641280.0000   -0.82848
641320.0000   -1.11729
641360.0000   -0.94827
641400.0000   -0.80241
641440.0000   -0.63531
641480.0000   -0.81141
641520.0000   -0.57049
641560.0000   -0.26833
641600.0000   -0.37844
641640.0000   -0.65732
641680.0000   -0.66083
641720.0000   -0.57652
641760.0000    0.32264
641800.0000    0.15018
641840.0000   -0.30510
641880.0000   -0.21649
641920.0000    0.07513
641960.0000    0.14371
642000.0000   -0.11230
642040.0000    0.45922
642080.0000    0.03654
642120.0000    0.11510
642160.0000   -0.94015
642200.0000   -0.79849
642240.0000    0.01082
642280.0000    0.57212
642320.0000   -0.30755
642360.0000    0.32077
642400.0000    0.84143
642440.0000    0.50684
642480.0000   -0.23805
642520.0000   -0.09398
642560.0000    0.11607
642600.0000    0.19068
642640.0000    0.20636
642680.0000    0.37330
642720.0000    0.42368
642760.0000    0.45563
642800.0000    1.13397
642840.0000    0.84799
642880.0000    1.07749
642920.0000    0.17236
642960.0000   -0.27260
643000.0000   -0.48350
643040.0000    1.02629
643080.0000    0.76727
643120.0000    0.15758
643160.0000    0.67221
643200.0000    0.05233
643240.0000    0.45075
643280.0000    0.38484
643320.0000   -0.14391
643360.0000    0.23506
643400.0000   -0.06435
643440.0000   -0.79508
643480.0000   -0.27213
643520.0000   -0.11796
643560.0000    0.31687
643600.0000    0.31205
643640.0000   -0.03176
643680.0000   -0.38238
643720.0000    0.93607
643760.0000    0.52393
643800.0000    0.90262
643840.0000   -1.03680
643880.0000   -0.13866
643920.0000   -0.09673
643960.0000   -0.02524
644000.0000    0.68158
644040.0000   -0.61712
644080.0000   -0.92463
644120.0000    0.13015
644160.0000    0.24624
644200.0000    0.27960
644240.0000    0.20295
644280.0000    0.49935
644320.0000   -0.09657
644360.0000    0.32395
644400.0000   -0.64948
644440.0000   -0.30424
644480.0000   -0.66581
644520.0000   -0.50252
644560.0000    0.41691
644600.0000   -0.28024
644640.0000    0.73038
644680.0000    0.13442
644720.0000    0.30130
644760.0000    0.20329
644800.0000    0.26932
644840.0000   -0.37582
644880.0000    0.15508
644920.0000   -0.16646
644960.0000    0.13567
645000.0000   -0.43878
645040.0000    0.32354
645080.0000   -0.23132
645120.0000    0.34472
645160.0000    0.20644
645200.0000   -0.41336
645240.0000    0.03514
645280.0000   -0.23125
645320.0000   -0.69139
645360.0000    0.14684
645400.0000   -0.05557
645440.0000   -0.64318
645480.0000    0.08922
645520.0000   -0.36859
645560.0000   -0.25701
645600.0000   -0.35466
645640.0000    0.18505
645680.0000    0.64238
645720.0000    0.29105
645760.0000   -0.38749
645800.0000    0.06428
645840.0000    0.71590
645880.0000    0.12985
645920.0000   -0.11777
645960.0000   -0.38148
646000.0000    0.08705
646040.0000    0.20628
646080.0000    0.21642
646120.0000   -0.72516
646160.0000    0.34170
646200.0000   -0.03742
646240.0000   -0.14265
646280.0000    0.18722
646320.0000    0.61507
646360.0000   -0.28192
646400.0000   -0.43115
646440.0000    0.42979
646480.0000   -0.20036
646520.0000   -0.09999
646560.0000   -0.41278
646600.0000   -0.10496
646640.0000    0.39657
646680.0000    0.02243
646720.0000    0.03281
646760.0000   -0.21766
646800.0000   -0.39271
646840.0000   -0.10897
646880.0000   -0.27235
646920.0000   -0.08532
646960.0000   -0.06797
647000.0000    0.14974
647040.0000    0.15756
647080.0000    0.29944
647120.0000    0.14867
647160.0000    0.10806
647200.0000   -1.15545
647240.0000    0.37604
647280.0000   -0.61745
647320.0000    0.10929
647360.0000    0.41188
647400.0000   -0.35579
647440.0000   -0.29822
647480.0000   -0.19812
647520.0000   -0.23462
647560.0000   -0.40020
647600.0000   -0.19389
647640.0000    0.34237
647680.0000   -0.49758
647720.0000   -0.37550
647760.0000    0.04282
647800.0000   -0.26719
647840.0000   -0.25176
647880.0000    0.46947
647920.0000   -0.13692
647960.0000    0.22226
648000.0000   -0.31882
648040.0000    0.35492
648080.0000   -0.02799
648120.0000    0.72541
648160.0000   -0.35541
648200.0000    0.29416
648240.0000   -0.22482
648280.0000    0.01987
648320.0000   -0.20700
648360.0000   -0.94238
648400.0000    0.13678
648440.0000   -0.19824
648480.0000   -0.09846
648520.0000   -0.29307
648560.0000    0.57737
648600.0000    0.69708
648640.0000    0.83638
648680.0000    0.06238
648720.0000    0.90167
648760.0000    0.16750
648800.0000    0.27821
648840.0000   -0.16589
648880.0000   -0.08152
648920.0000   -0.29126
648960.0000   -0.89353
649000.0000    0.33411
649040.0000    0.10980
649080.0000   -0.04877
649120.0000   -0.38278
649160.0000    0.66151
649200.0000   -0.29578
649240.0000   -0.03065
649280.0000    0.18499
649320.0000    0.64673
649360.0000    0.46405
649400.0000    0.66773
649440.0000    0.39893
649480.0000    0.23307
649520.0000    0.42611
649560.0000   -0.18658
649600.0000   -0.00862
649640.0000   -0.74506
649680.0000    0.58016
649720.0000   -0.91743
649760.0000    0.14366
649800.0000   -0.25131
649840.0000   -0.32734
649880.0000   -0.33901
649920.0000   -0.11535
649960.0000   -0.67850
650000.0000   -0.93294
650040.0000   -0.19020
650080.0000   -0.01161
650120.0000   -0.22461
650160.0000   -0.30294
650200.0000   -0.05276
650240.0000    0.36193
650280.0000   -0.75596
650320.0000   -0.64284
650360.0000   -0.29388
650400.0000   -0.31427
650440.0000   -0.45052
650480.0000   -0.97860
650520.0000   -0.03567
650560.0000   -0.38571
650600.0000   -0.40619
650640.0000   -0.36360
650680.0000   -0.50549
650720.0000   -0.95163
650760.0000   -0.11252
650800.0000   -0.14844
650840.0000   -0.18548
650880.0000   -0.35887
650920.0000   -0.33876
650960.0000   -0.78899
651000.0000   -0.68873
651040.0000   -0.09354
651080.0000    0.54593
651120.0000    0.53781
651160.0000    0.48790
651200.0000   -0.37671
651240.0000   -0.28973
651280.0000    0.13129
651320.0000    0.70808
651360.0000    0.60033
651400.0000   -0.53690
651440.0000    0.01458
651480.0000    0.18158
651520.0000    0.04965
651560.0000    0.21592
651600.0000    0.29196
651640.0000    0.20089
651680.0000    0.49600
651720.0000   -0.08173
651760.0000   -0.22303
651800.0000   -0.61724
651840.0000    0.61099
651880.0000    0.44780
651920.0000   -0.56601
651960.0000   -0.10984
652000.0000    0.35284
652040.0000    0.18707
652080.0000    0.15082
652120.0000   -0.56807
652160.0000   -0.57169
652200.0000   -0.59730
652240.0000   -0.37894
652280.0000   -0.19129
652320.0000   -0.59186
652360.0000   -0.46204
652400.0000   -0.54171
652440.0000   -0.81886
652480.0000   -0.69908
652520.0000    0.07941
652560.0000    0.49064
652600.0000   -0.10201
652640.0000    0.47321
652680.0000   -0.07518
652720.0000    0.27354
652760.0000    0.32255
652800.0000    0.33489
652840.0000    0.52270
652880.0000    0.23663
652920.0000    0.51703
652960.0000    0.62246
653000.0000    0.29132
653040.0000    1.19377
653080.0000    0.57639
653120.0000   -0.22544
653160.0000    0.49797
653200.0000   -0.35308
653240.0000   -0.17865
653280.0000    0.51382
653320.0000    0.04748
653360.0000    0.55203
653400.0000    0.52389
653440.0000    0.27586
653480.0000    0.27328
653520.0000    0.29429
653560.0000    0.33674
653600.0000    0.08294
653640.0000    0.50155
653680.0000   -0.15281
653720.0000    0.63383
653760.0000    0.53334
653800.0000    0.36791
653840.0000    0.21568
653880.0000    0.45983
653920.0000    1.07695
653960.0000    0.64927
654000.0000    0.79682
654040.0000    0.48954
654080.0000    0.26785
654120.0000    0.77082
654160.0000    0.84923
654200.0000    1.43056
654240.0000    0.45275
654280.0000    1.05298
654320.0000   -0.11823
654360.0000   -0.19690
654400.0000    1.23378
654440.0000    0.95927
654480.0000    0.57482
654520.0000   -0.30650
654560.0000   -0.49980
654600.0000   -0.06481
654640.0000    0.69940
654680.0000    0.72821
654720.0000   -0.30256
654760.0000    0.65403
654800.0000    1.13600
654840.0000    0.03572
654880.0000    0.61978
654920.0000   -0.73987
654960.0000    0.45041
655000.0000    0.52047
655040.0000    0.46507
655080.0000    0.08063
655120.0000    0.10176
655160.0000   -0.20774
655200.0000   -0.20642
655240.0000   -0.47883
655280.0000   -0.24951
655320.0000    0.10131
655360.0000    0.44206
655400.0000    0.26743
655440.0000    0.34990
655480.0000   -0.44402
655520.0000    0.20101
655560.0000    0.70227
655600.0000    0.61403
655640.0000    0.49515
655680.0000    0.46155
655720.0000    0.23799
655760.0000    0.34858
655800.0000    0.36014
655840.0000    0.98330
655880.0000    0.65634
655920.0000    0.22066
655960.0000   -0.39188
656000.0000   -0.17467
656040.0000   -0.42113
656080.0000    0.47217
656120.0000    0.50405
656160.0000    0.54889
656200.0000    0.63549
656240.0000    1.01983
656280.0000    0.97840
656320.0000    0.48142
656360.0000    0.19448
656400.0000    0.10024
656440.0000    0.50605
656480.0000    0.00855
656520.0000   -0.15765
656560.0000    0.12975
656600.0000   -0.02809
656640.0000   -0.04133
656680.0000   -0.18208
656720.0000   -0.85479
656760.0000    0.92128
656800.0000   -0.64826
656840.0000   -0.13673
656880.0000    0.16644
656920.0000   -0.18177
656960.0000   -0.37632
657000.0000   -0.28675
657040.0000   -1.09463
657080.0000   -0.24239
657120.0000   -0.50670
657160.0000   -0.48470
657200.0000   -0.96780
657240.0000   -0.04475
657280.0000   -0.50277
657320.0000    0.19920
657360.0000   -1.02823
657400.0000   -0.29140
657440.0000    0.03395
657480.0000    0.35709
657520.0000    0.23132
657560.0000   -0.48687
657600.0000    0.96717
657640.0000   -0.18738
657680.0000    0.16450
657720.0000    0.80018
657760.0000    0.83209
657800.0000    0.46962
657840.0000    0.16277
657880.0000   -0.00596
657920.0000   -0.27779
657960.0000   -0.00109
658000.0000    0.82193
658040.0000    0.17058
658080.0000   -0.07235
658120.0000    0.37095
658160.0000    0.09528
658200.0000   -0.14575
658240.0000   -0.24113
658280.0000   -0.31848
658320.0000   -0.03471
658360.0000   -0.69690
658400.0000   -0.21774
658440.0000   -0.01573
658480.0000    0.27961
658520.0000    0.64075
658560.0000    0.08646
658600.0000   -0.65059
658640.0000   -0.97775
658680.0000   -0.06361
658720.0000    0.98345
658760.0000    0.12903
658800.0000   -0.39375
658840.0000    0.17887
658880.0000    0.63202
658920.0000    0.27441
658960.0000    0.44873
659000.0000    0.15866
659040.0000   -0.50083
659080.0000    0.28358
659120.0000   -0.10322
659160.0000    0.08173
659200.0000   -0.03222
659240.0000    0.54284
659280.0000   -0.30915
659320.0000    0.27582
659360.0000   -0.17593
659400.0000   -0.02211
659440.0000    0.11812
659480.0000    0.56038
659520.0000   -0.07472
659560.0000   -0.89340
659600.0000    0.08593
659640.0000   -0.57865
659680.0000   -0.31408
659720.0000   -0.29999
659760.0000   -1.30348
659800.0000   -1.27959
659840.0000   -0.96933
659880.0000   -1.38659
659920.0000   -1.11488
659960.0000   -1.75635
660000.0000   -1.02717
660040.0000   -1.02350
660080.0000   -1.33769
660120.0000   -0.95909
660160.0000   -0.52435
660200.0000   -0.21063
660240.0000    0.02859
660280.0000   -0.43336
660320.0000   -0.79768
660360.0000   -0.57221
660400.0000   -0.29704
660440.0000   -0.57115
660480.0000   -0.45121
660520.0000    0.52783
660560.0000    0.38319
660600.0000   -0.03617
660640.0000    0.06333
660680.0000   -0.15999
660720.0000   -0.84129
660760.0000   -0.06654
660800.0000   -0.58017
660840.0000   -1.02490
660880.0000   -0.90334
660920.0000   -1.79974
660960.0000   -1.62926
661000.0000   -1.01010
661040.0000   -0.90007
661080.0000   -0.08215
661120.0000   -0.47406
661160.0000    0.59373
661200.0000    0.13860
661240.0000   -0.99054
661280.0000   -1.36707
661320.0000   -0.12874
661360.0000   -0.96250
661400.0000   -0.86547
661440.0000   -0.18593
661480.0000   -0.19416
661520.0000   -0.88025
661560.0000   -0.99147
661600.0000    0.04632
661640.0000   -0.66991
661680.0000   -1.23842
661720.0000   -0.32769
661760.0000   -0.75945
661800.0000   -0.25990
661840.0000   -0.57381
661880.0000   -0.02194
661920.0000   -0.24789
661960.0000   -0.91785
662000.0000   -0.71720
662040.0000    0.09182
662080.0000    0.29271
662120.0000   -0.62180
662160.0000   -0.68353
662200.0000   -1.07275
662240.0000   -0.97740
662280.0000   -0.61831
662320.0000   -0.17216
662360.0000   -0.26618
662400.0000   -0.47149
662440.0000   -0.37303
662480.0000   -0.10860
662520.0000   -0.28841
662560.0000    0.19357
662600.0000   -0.61617
662640.0000    0.53576
662680.0000   -0.17445
662720.0000   -0.13283
662760.0000    0.86639
662800.0000    0.05175
662840.0000   -0.62479
662880.0000   -0.32797
662920.0000   -1.27580
662960.0000   -0.84426
663000.0000   -0.09252
663040.0000   -0.79011
663080.0000   -0.73018
663120.0000   -1.06487
663160.0000    0.07013
663200.0000   -0.58935
663240.0000   -0.93395
663280.0000   -1.38220
663320.0000   -1.18026
663360.0000   -0.47890
663400.0000   -0.61246
663440.0000   -1.01712
663480.0000   -1.30448
663520.0000   -1.09259
663560.0000   -0.84203
663600.0000    0.24244
663640.0000   -0.37899
663680.0000    0.42518
663720.0000    0.40569
663760.0000   -0.41986
663800.0000   -0.21032
663840.0000   -0.43623
663880.0000   -0.18316
663920.0000    0.42564
663960.0000   -0.06553
664000.0000   -0.49090
664040.0000    0.04072
664080.0000    0.22194
664120.0000   -0.26859
664160.0000   -0.00118
664200.0000    0.08588
664240.0000    0.39085
664280.0000   -0.37581
664320.0000   -0.26868
664360.0000   -0.59017
664400.0000    0.25774
664440.0000    0.27562
664480.0000   -0.45795
664520.0000    0.27926
664560.0000   -0.44517
664600.0000   -0.05283
664640.0000   -1.02028
664680.0000   -0.69282
664720.0000   -0.28029
664760.0000    0.26280
664800.0000   -0.03286
664840.0000   -0.33276
664880.0000   -0.03450
664920.0000    0.10961
664960.0000   -0.20779
665000.0000   -0.90558
665040.0000   -0.42646
665080.0000   -0.20925
665120.0000   -0.11228
665160.0000   -0.09222
665200.0000   -0.70347
665240.0000   -0.91681
665280.0000   -0.43579
665320.0000   -1.13284
665360.0000   -0.41299
665400.0000   -0.02921
665440.0000   -0.22839
665480.0000    0.12194
665520.0000   -0.40297
665560.0000    0.11090
665600.0000   -0.75879
665640.0000   -0.53104
665680.0000   -0.06286
665720.0000   -0.65705
665760.0000   -1.19240
665800.0000   -1.20500
665840.0000    0.22464
665880.0000   -0.18238
665920.0000    0.06314
665960.0000   -0.61917
666000.0000   -0.11523
666040.0000    0.22429
666080.0000   -0.06519
666120.0000   -0.49108
666160.0000   -0.62733
666200.0000   -0.41073
666240.0000   -0.69413
666280.0000   -0.28765
666320.0000    0.62426
666360.0000   -0.49149
666400.0000   -0.28587
666440.0000   -0.00941
666480.0000    0.49119
666520.0000    0.15769
666560.0000   -0.33132
666600.0000    0.14513
666640.0000   -0.46854
666680.0000   -0.16342
666720.0000    0.09003
666760.0000   -0.48257
666800.0000   -0.23000
666840.0000   -0.28874
666880.0000   -1.14885
666920.0000   -0.01736
666960.0000    0.66730
667000.0000    0.11349
667040.0000    0.18160
667080.0000   -0.01461
667120.0000    0.20144
667160.0000   -0.12001
667200.0000   -0.06818
667240.0000    0.30553
667280.0000    0.63250
667320.0000   -0.33486
667360.0000   -0.14557
667400.0000    0.24476
667440.0000   -0.09205
667480.0000   -0.33390
667520.0000   -0.66028
667560.0000   -0.53939
667600.0000   -0.12572
667640.0000   -0.66083
667680.0000   -0.31427
667720.0000   -0.30139
667760.0000   -0.28210
667800.0000    0.34126
667840.0000    0.81907
667880.0000    0.11773
667920.0000   -0.23282
667960.0000   -0.44178
668000.0000   -1.02335
668040.0000   -0.19846
668080.0000    0.08923
668120.0000   -0.52656
668160.0000   -0.26180
668200.0000   -0.29627
668240.0000   -0.45114
668280.0000   -0.49142
668320.0000   -0.33939
668360.0000   -0.53014
668400.0000   -0.98271
668440.0000   -0.73585
668480.0000   -0.67016
668520.0000   -0.80860
668560.0000   -0.82330
668600.0000   -0.38648
668640.0000   -0.16877
668680.0000   -0.20613
668720.0000   -0.09305
668760.0000    0.03351
668800.0000    0.19160
668840.0000   -0.25302
668880.0000    0.03395
668920.0000    0.38780
668960.0000    0.26195
669000.0000   -0.93631
669040.0000   -0.14502
669080.0000    0.37028
669120.0000   -0.22178
669160.0000    0.07258
669200.0000    0.02647
669240.0000    1.03593
669280.0000    0.45061
669320.0000   -0.25338
669360.0000    0.82732
669400.0000    0.14445
669440.0000    0.46363
669480.0000   -0.18693
669520.0000   -0.07178
669560.0000    0.65047
669600.0000    0.24183
669640.0000   -0.03206
669680.0000    0.02202
669720.0000   -0.34083
669760.0000    0.29407
669800.0000    0.19163
669840.0000   -0.27020
669880.0000    0.04849
669920.0000   -0.55068
669960.0000   -0.85158
670000.0000   -1.28164
670040.0000   -0.18976
670080.0000   -0.48819
670120.0000   -0.87181
670160.0000   -0.61435
670200.0000   -0.09008
670240.0000    0.05878
670280.0000   -0.35753
670320.0000   -0.20958
670360.0000    0.11382
670400.0000   -0.68827
670440.0000    0.20643
670480.0000   -0.84572
670520.0000   -0.09110
670560.0000   -0.10509
670600.0000   -0.15688
670640.0000   -0.16948
670680.0000    0.41941
670720.0000   -0.11915
670760.0000    0.28737
670800.0000   -0.30501
670840.0000    0.97973
670880.0000    0.19544
670920.0000    0.18380
670960.0000    0.31688
671000.0000    0.99132
671040.0000    0.16379
671080.0000    0.71199
671120.0000    0.69965
671160.0000    1.76876
671200.0000    1.24635
671240.0000    1.24721
671280.0000    1.56676
671320.0000    1.23332
671360.0000    1.73019
671400.0000    1.18025
671440.0000    1.06054
671480.0000    0.00260
671520.0000    0.41703
671560.0000   -0.16240
671600.0000    0.39333
671640.0000    1.31518
671680.0000    0.47002
671720.0000    0.00038
671760.0000    1.87933
671800.0000    0.98644
671840.0000    0.98793
671880.0000    0.24089
671920.0000    0.00481
671960.0000    0.12482
672000.0000    0.67658
672040.0000    0.26795
672080.0000    0.81320
672120.0000    0.41783
672160.0000    0.62487
672200.0000    0.51541
672240.0000    1.13371
672280.0000    1.24754
672320.0000    0.26389
672360.0000    0.03319
672400.0000    0.84430
672440.0000    0.25187
672480.0000    1.21056
672520.0000    0.14090
672560.0000    0.04097
672600.0000    1.06592
672640.0000    0.21847
672680.0000    0.28372
672720.0000    0.15592
672760.0000    0.41052
672800.0000    0.15567
672840.0000   -0.44595
672880.0000    0.63165
672920.0000    0.33706
672960.0000   -0.57031
673000.0000    0.94119
673040.0000    0.51057
673080.0000    0.25617
673120.0000    0.27065
673160.0000    0.02703
673200.0000    0.17066
673240.0000   -0.27743
673280.0000    0.15381
673320.0000    0.74456
673360.0000    0.72082
673400.0000    0.54916
673440.0000    0.76722
673480.0000    0.43892
673520.0000    0.19652
673560.0000    0.31545
673600.0000   -0.17956
673640.0000   -0.22503
673680.0000    0.27006
673720.0000    0.52612
673760.0000    0.24015
673800.0000    0.57184
673840.0000    0.18515
673880.0000    0.49836
673920.0000    0.73170
673960.0000   -0.11310
674000.0000   -0.77732
674040.0000   -0.22425
674080.0000   -0.28960
674120.0000   -0.16213
674160.0000   -0.98224
674200.0000   -0.19902
674240.0000   -0.42899
674280.0000   -0.24035
674320.0000   -0.11272
674360.0000   -0.01800
674400.0000   -0.26537
674440.0000   -0.35370
674480.0000    0.49145
674520.0000   -0.76641
674560.0000   -0.81913
674600.0000   -0.19582
674640.0000   -0.00046
674680.0000    0.48422
674720.0000   -0.55719
674760.0000    0.46623
674800.0000   -0.16230
674840.0000   -0.12322
674880.0000    0.23275
674920.0000   -0.16105
674960.0000    0.08435
675000.0000   -0.50079
675040.0000    0.03691
675080.0000   -1.09292
675120.0000   -0.21327
675160.0000    0.40025
675200.0000   -0.42677
675240.0000   -0.72623
675280.0000   -0.21668
675320.0000   -0.59435
675360.0000    0.21555
675400.0000   -0.18523
675440.0000   -1.05056
675480.0000   -0.29948
675520.0000   -0.14812
675560.0000   -0.30378
675600.0000   -0.22215
675640.0000    0.37197
675680.0000   -0.15207
675720.0000    0.31068
675760.0000   -0.14532
675800.0000    0.18889
675840.0000    0.12417
675880.0000    0.42755
675920.0000    0.19006
675960.0000   -0.47287
676000.0000   -0.61221
676040.0000   -0.79460
676080.0000   -0.64769
676120.0000    0.22069
676160.0000    0.48856
676200.0000    1.06690
676240.0000   -0.23167
676280.0000    0.13726
676320.0000    0.19626
676360.0000    1.22207
676400.0000   -0.40536
676440.0000    0.33090
676480.0000    0.67701
676520.0000   -0.42461
676560.0000   -0.56361
676600.0000    0.47163
676640.0000    0.28387
676680.0000   -0.48958
676720.0000   -0.09546
676760.0000   -0.94259
676800.0000    0.32899
676840.0000   -1.16806
676880.0000   -0.19256
676920.0000   -0.20845
676960.0000    0.49427
677000.0000   -0.00934
677040.0000   -0.21596
677080.0000   -0.40162
677120.0000    0.17376
677160.0000   -0.14693
677200.0000   -0.00872
677240.0000    0.08858
677280.0000   -1.35443
677320.0000   -0.55684
677360.0000    0.12795
677400.0000    0.33732
677440.0000    0.71833
677480.0000   -0.43171
677520.0000   -0.37893
677560.0000   -0.23576
677600.0000    0.36024
677640.0000   -0.43888
677680.0000   -0.41632
677720.0000   -0.74615
677760.0000   -0.28932
677800.0000    0.04719
677840.0000    0.07606
677880.0000    0.11657
677920.0000   -0.20640
677960.0000    0.54433
678000.0000    0.70300
678040.0000    0.62733
678080.0000    0.63937
678120.0000   -0.57373
678160.0000   -0.04986
678200.0000   -0.45574
678240.0000   -0.20034
678280.0000    0.41103
678320.0000   -0.21919
678360.0000    0.78449
678400.0000    0.47400
678440.0000    0.25294
678480.0000    0.74215
678520.0000    1.09659
678560.0000    0.78658
678600.0000    0.06074
678640.0000    0.67336
678680.0000    0.70591
678720.0000    0.46714
678760.0000    0.60792
678800.0000    0.21047
678840.0000    0.49472
678880.0000   -0.24218
678920.0000    0.06665
678960.0000    0.53628
679000.0000   -0.15622
679040.0000   -0.06217
679080.0000   -0.45660
679120.0000   -0.31140
679160.0000   -0.22438
679200.0000   -0.18940
679240.0000    0.02061
679280.0000   -0.62732
679320.0000   -0.37332
679360.0000    0.18702
679400.0000   -0.92933
679440.0000    0.63215
679480.0000    0.18588
679520.0000    0.00629
679560.0000    0.58721
679600.0000    0.00390
679640.0000   -0.30804
679680.0000    0.02156
679720.0000   -0.36389
679760.0000    0.26743
679800.0000    0.33161
679840.0000   -0.33899
679880.0000    0.21266
679920.0000   -0.26442
679960.0000   -0.57221
680000.0000   -0.09622
680040.0000    0.04078
680080.0000    0.93665
680120.0000    0.45191
680160.0000   -0.71767
680200.0000   -0.20451
680240.0000   -0.20441
680280.0000   -0.29583
680320.0000    0.07891
680360.0000   -0.01936
680400.0000    0.28469
680440.0000    0.38021
680480.0000    0.73136
680520.0000    0.15151
680560.0000    0.62116
680600.0000   -0.21048
680640.0000   -0.16748
680680.0000    1.09509
680720.0000    0.32357
680760.0000    0.42666
680800.0000    0.17247
680840.0000    0.03618
680880.0000    0.39815
680920.0000    0.93013
680960.0000    0.18817
681000.0000   -0.13753
681040.0000   -0.37942
681080.0000    0.27595
681120.0000    0.18622
681160.0000    0.15959
681200.0000    0.37108
681240.0000    0.68286
681280.0000    0.63107
681320.0000    0.23823
681360.0000    0.27782
681400.0000   -0.60391
681440.0000    0.21433
681480.0000    0.05288
681520.0000    0.09766
681560.0000    0.19924
681600.0000   -0.41880
681640.0000   -0.10329
681680.0000    0.16328
681720.0000    0.44087
681760.0000    0.48488
681800.0000    0.28269
681840.0000    0.07182
681880.0000   -0.53276
681920.0000   -0.51890
681960.0000   -0.10990
682000.0000    0.10266
682040.0000   -0.05780
682080.0000   -0.16018
682120.0000    0.17693
682160.0000    0.05703
682200.0000    0.32148
682240.0000    0.15921
682280.0000    0.15690
682320.0000    0.14720
682360.0000   -0.27610
682400.0000    0.03440
682440.0000    0.71017
682480.0000    0.52540
682520.0000    0.48679
682560.0000    0.28690
682600.0000   -0.19011
682640.0000   -0.32363
682680.0000   -0.13676
682720.0000    0.68762
682760.0000    0.07211
682800.0000   -0.07749
682840.0000   -0.13091
682880.0000   -0.48760
682920.0000    0.09090
682960.0000   -0.28883
683000.0000    0.52974
683040.0000    0.14380
683080.0000    0.26540
683120.0000   -0.45803
683160.0000   -1.38420
683200.0000   -0.60768
683240.0000   -1.30506
683280.0000   -0.90933
683320.0000   -0.61249
683360.0000   -0.13805
683400.0000    0.02916
683440.0000   -0.04591
683480.0000   -0.06635
683520.0000    0.00122
683560.0000   -0.25227
683600.0000    0.33751
683640.0000    0.28359
683680.0000    0.66584
683720.0000    0.53082
683760.0000    0.03260
683800.0000    0.79378
683840.0000   -0.01204
683880.0000    0.13501
683920.0000    0.40253
683960.0000   -0.06074
684000.0000    0.45859
684040.0000    0.30538
684080.0000    0.01299
684120.0000    0.29151
684160.0000    0.99233
684200.0000    0.81242
684240.0000    0.48039
684280.0000   -0.01957
684320.0000   -0.31315
684360.0000    0.49723
684400.0000    0.59780
684440.0000    1.32709
684480.0000    0.95159
684520.0000    0.36492
684560.0000   -0.16103
684600.0000   -0.16501
684640.0000    0.18737
684680.0000   -0.08231
684720.0000    0.03651
684760.0000   -0.31196
684800.0000   -0.21893
684840.0000   -0.44023
684880.0000   -0.04256
684920.0000    0.85289
684960.0000    0.45977
685000.0000    0.32662
685040.0000   -0.33976
685080.0000    0.11945
685120.0000   -0.13569
685160.0000   -0.10756
685200.0000   -0.07728
685240.0000   -0.01905
685280.0000   -0.39665
685320.0000    0.12579
685360.0000    0.09669
685400.0000   -0.10733
685440.0000   -0.19953
685480.0000   -0.52996
685520.0000    0.54418
685560.0000   -0.11892
685600.0000    0.30020
685640.0000   -0.20348
685680.0000   -0.29472
685720.0000    0.20199
685760.0000    0.32289
685800.0000    0.38962
685840.0000    0.29779
685880.0000    0.48001
685920.0000   -0.06282
685960.0000    0.48735
686000.0000    0.12051
686040.0000   -0.75990
686080.0000    0.60668
686120.0000    0.47171
686160.0000    1.06932
686200.0000    0.06699
686240.0000   -0.19229
686280.0000    0.65211
686320.0000    0.71348
686360.0000    0.35233
686400.0000    0.46483
686440.0000    0.02863
686480.0000    0.86595
686520.0000   -0.26792
686560.0000    0.94467
686600.0000   -0.42356
686640.0000    0.15978
686680.0000   -0.05994
686720.0000    0.03210
686760.0000    0.55057
686800.0000    0.35463
686840.0000    0.10924
686880.0000    0.25871
686920.0000    0.22990
686960.0000    0.35480
687000.0000    0.12996
687040.0000    0.29781
687080.0000   -0.35438
687120.0000   -0.11349
687160.0000   -0.24189
687200.0000   -0.63439
687240.0000   -0.25710
687280.0000   -0.06142
687320.0000    0.05829
687360.0000    0.29839
687400.0000   -0.38029
687440.0000    0.47612
687480.0000   -0.16225
687520.0000    0.77084
687560.0000    0.60433
687600.0000    0.28319
687640.0000    0.35694
687680.0000   -0.02249
687720.0000   -0.26207
687760.0000   -0.16482
687800.0000   -0.14247
687840.0000    0.44269
687880.0000    0.71567
687920.0000    0.71549
687960.0000    0.21067
688000.0000    1.68981
688040.0000    1.29818
688080.0000    1.76665
688120.0000    1.53510
688160.0000    0.60980
688200.0000    0.45164
688240.0000    0.20312
688280.0000   -0.04728
688320.0000    0.56603
688360.0000    0.31858
688400.0000    0.30219
688440.0000    0.12969
688480.0000    0.72399
688520.0000    0.64700
688560.0000    0.41896
688600.0000    0.25757
688640.0000    0.39574
688680.0000   -0.14092
688720.0000    0.53829
688760.0000    0.99611
688800.0000    0.15525
688840.0000   -0.27203
688880.0000    0.45327
688920.0000    0.00021
688960.0000    0.20156
689000.0000    0.43187
689040.0000    0.78022
689080.0000    0.79908
689120.0000    0.42766
689160.0000   -0.02478
689200.0000    0.58802
689240.0000    0.80106
689280.0000    1.19609
689320.0000    0.54249
689360.0000    0.86189
689400.0000   -0.16143
689440.0000    0.09754
689480.0000    0.65836
689520.0000    0.17881
689560.0000    0.27527
689600.0000    0.21500
689640.0000    0.63685
689680.0000    0.81779
689720.0000    0.93739
689760.0000    1.22324
689800.0000    0.39827
689840.0000    0.50540
689880.0000    0.39469
689920.0000    0.68593
689960.0000    0.33344
690000.0000    0.63100
690040.0000    0.77953
690080.0000   -0.20274
690120.0000    0.34015
690160.0000    0.21125
690200.0000    0.04146
690240.0000    0.28611
690280.0000   -0.17595
690320.0000    0.11333
690360.0000    0.35641
690400.0000    0.70856
690440.0000    1.17249
690480.0000    1.05009
690520.0000    1.24158
690560.0000    0.48193
690600.0000    1.10309
690640.0000    0.59992
690680.0000    0.17650
690720.0000    0.41523
690760.0000    0.18404
690800.0000    0.07272
690840.0000    0.03118
690880.0000    0.83594
690920.0000    0.92723
690960.0000   -0.03945
691000.0000    1.31843
691040.0000    0.67618
691080.0000    1.07685
691120.0000    0.88763
691160.0000    1.13328
691200.0000    0.32051
691240.0000    0.73425
691280.0000    0.17145
691320.0000    0.91680
691360.0000   -0.09920
691400.0000    1.06041
691440.0000    0.52542
691480.0000    1.18955
691520.0000    1.17547
691560.0000    0.78891
691600.0000    0.49439
691640.0000    0.53339
691680.0000    0.86105
691720.0000    1.29342
691760.0000   -0.14690
691800.0000    0.76778
691840.0000    1.09238
691880.0000    0.98780
691920.0000    0.84099
691960.0000    1.27971
692000.0000    0.32526
692040.0000    0.90906
692080.0000    0.64229
692120.0000    1.03928
692160.0000    0.65899
692200.0000    0.58307
692240.0000    0.31643
692280.0000    1.31278
692320.0000    0.58835
692360.0000    1.05077
692400.0000    0.43036
692440.0000    1.06199
692480.0000    0.64229
692520.0000    1.01027
692560.0000   -0.00228
692600.0000    0.69940
692640.0000    0.65814
692680.0000    0.90117
692720.0000    1.18151
692760.0000    0.07291
692800.0000    0.55380
692840.0000    1.24024
692880.0000    0.46215
692920.0000    1.26811
692960.0000    0.37554
693000.0000    0.17232
693040.0000    0.65312
693080.0000    1.29670
693120.0000    0.59191
693160.0000    1.01068
693200.0000    1.26846
693240.0000    1.33172
693280.0000    2.07284
693320.0000    1.66220
693360.0000    0.80509
693400.0000    1.36508
693440.0000    1.53666
693480.0000    0.29645
693520.0000    0.98255
693560.0000    0.30663
693600.0000    1.14069
693640.0000    1.20534
693680.0000    0.40434
693720.0000    0.52550
693760.0000    0.37733
693800.0000    0.66790
693840.0000    0.67218
693880.0000    0.05462
693920.0000   -0.15770
693960.0000   -0.22174
694000.0000   -0.46625
694040.0000   -0.51268
694080.0000    0.21383
694120.0000   -0.06236
694160.0000   -0.44293
694200.0000    0.31041
694240.0000    0.96590
694280.0000    0.59380
694320.0000    0.74787
694360.0000    1.29036
694400.0000    0.91225
694440.0000    1.48469
694480.0000    0.56110
694520.0000    0.23291
694560.0000    0.20981
694600.0000    1.13471
694640.0000    0.38547
694680.0000    0.04704
694720.0000    0.17269
694760.0000    0.38621
694800.0000    0.19318
694840.0000    0.19866
694880.0000    0.39208
694920.0000   -0.01944
694960.0000    0.10748
695000.0000   -0.13537
695040.0000    0.92923
695080.0000    0.44594
695120.0000   -0.38272
695160.0000   -0.26306
695200.0000    0.03763
695240.0000    0.70553
695280.0000    1.20372
695320.0000    0.75225
695360.0000    0.32693
695400.0000    0.50377
695440.0000    0.56488
695480.0000   -0.16457
695520.0000   -0.34858
695560.0000   -0.67558
695600.0000    0.60903
695640.0000    0.16650
695680.0000    0.59548
695720.0000   -0.44643
695760.0000    0.33105
695800.0000    0.23848
695840.0000    0.15333
695880.0000   -0.10486
695920.0000    0.38582
695960.0000    0.44027
696000.0000    0.00001
696040.0000   -0.23979
696080.0000   -0.25907
696120.0000    0.07313
696160.0000   -0.17178
696200.0000   -0.50372
696240.0000   -0.30936
696280.0000    0.39674
696320.0000    0.29165
696360.0000    0.73840
696400.0000    0.45781
696440.0000   -0.30770
696480.0000   -0.32139
696520.0000   -1.03239
696560.0000   -0.14392
696600.0000   -0.99705
696640.0000   -0.75055
696680.0000    0.70237
696720.0000   -0.26318
696760.0000   -0.53962
696800.0000   -0.51298
696840.0000   -0.29719
696880.0000    0.11967
696920.0000   -0.50629
696960.0000   -0.35184
697000.0000    0.00874
697040.0000    0.32939
697080.0000   -0.07034
697120.0000    0.23044
697160.0000    0.79728
697200.0000    0.24290
697240.0000   -0.47173
697280.0000    0.01922
697320.0000   -0.64002
697360.0000   -0.51622
697400.0000    0.05295
697440.0000   -0.75072
697480.0000   -0.30717
697520.0000   -0.50319
697560.0000   -1.11894
697600.0000   -0.08055
697640.0000   -0.68181
697680.0000   -0.42605
697720.0000    0.51747
697760.0000    0.09619
697800.0000   -0.02098
697840.0000    0.37965
697880.0000   -0.39519
697920.0000   -0.24347
697960.0000   -0.26169
698000.0000   -0.61207
698040.0000   -1.01766
698080.0000   -0.79935
698120.0000    0.18382
698160.0000   -0.34553
698200.0000   -0.46598
698240.0000   -0.22640
698280.0000   -0.33964
698320.0000   -0.81687
698360.0000   -1.01490
698400.0000   -0.90753
698440.0000   -0.67272
698480.0000   -0.06612
698520.0000   -0.03608
698560.0000   -0.47102
698600.0000   -1.11570
698640.0000    0.12482
698680.0000   -1.28966
698720.0000   -0.81705
698760.0000   -0.24618
698800.0000    0.08128
698840.0000   -0.37900
698880.0000   -0.89601
698920.0000   -1.26596
698960.0000    0.03460
699000.0000    0.00169
[truncated: 173,079 more chars]
