# Supplementary material for: Comment on 'Valid molecular dynamics simulations of human hemoglobin require a surprisingly large box size'
Source: eLife. 2019 Jun 20;8:e44718. doi: 10.7554/eLife.44718 (PMC6586461; doi:10.7554/eLife.44718)
Supplement: Figure 1—source data 1. — The zip archive contains a README file describing which source files correspond to the different panels. [file elife-44718-fig1-data1.zip › figure1/panel_C/150A/e/proj.xvg]

@ autoscale onread none
@ with g0
@ g0 on
@ title "projection on eigenvectors (nm)"
@ xaxis  label "Time (ps)"
@ world xmin 0
@ world xmax 1e+06
@ world ymin -8.78034
@ world ymax 5.43336
@ view xmin 0.15
@ view xmax 0.85
@ view ymin 0.15
@ view ymax 0.85
@ yaxis  label "vec 1"
@ xaxis tick major 250000
@ xaxis tick minor 125000
@ xaxis ticklabel start type spec
@ xaxis ticklabel start -0
@ yaxis tick major 5
@ yaxis tick minor 2.5
@ yaxis ticklabel start type spec
@ yaxis ticklabel start -5
@ zeroxaxis bar on
@ zeroxaxis bar linestyle 3
    0.0000   -5.09781
   40.0000   -5.44186
   80.0000   -6.28699
  120.0000   -6.04035
  160.0000   -5.43093
  200.0000   -5.89652
  240.0000   -5.26749
  280.0000   -5.49451
  320.0000   -5.51865
  360.0000   -5.96880
  400.0000   -6.32042
  440.0000   -5.48178
  480.0000   -6.04077
  520.0000   -6.41881
  560.0000   -6.14175
  600.0000   -6.40304
  640.0000   -6.32612
  680.0000   -7.37171
  720.0000   -7.33328
  760.0000   -6.86890
  800.0000   -6.10909
  840.0000   -6.19096
  880.0000   -6.64191
  920.0000   -6.69375
  960.0000   -6.02427
 1000.0000   -5.97068
 1040.0000   -5.15612
 1080.0000   -6.17287
 1120.0000   -5.82522
 1160.0000   -6.41110
 1200.0000   -5.00141
 1240.0000   -5.55546
 1280.0000   -6.24410
 1320.0000   -5.22526
 1360.0000   -5.53561
 1400.0000   -6.01155
 1440.0000   -5.74186
 1480.0000   -5.01872
 1520.0000   -5.45988
 1560.0000   -5.57971
 1600.0000   -5.73011
 1640.0000   -6.63866
 1680.0000   -5.64596
 1720.0000   -5.54039
 1760.0000   -6.25318
 1800.0000   -6.60524
 1840.0000   -7.60565
 1880.0000   -6.68523
 1920.0000   -6.49574
 1960.0000   -6.22519
 2000.0000   -5.74293
 2040.0000   -5.72360
 2080.0000   -6.71206
 2120.0000   -6.20221
 2160.0000   -6.85559
 2200.0000   -6.34974
 2240.0000   -6.29157
 2280.0000   -6.43264
 2320.0000   -6.71063
 2360.0000   -5.89262
 2400.0000   -5.65508
 2440.0000   -4.95104
 2480.0000   -5.03784
 2520.0000   -4.99273
 2560.0000   -5.54416
 2600.0000   -5.37546
 2640.0000   -5.30889
 2680.0000   -5.28180
 2720.0000   -6.55840
 2760.0000   -5.53816
 2800.0000   -5.27827
 2840.0000   -5.14500
 2880.0000   -5.93864
 2920.0000   -6.12459
 2960.0000   -5.82149
 3000.0000   -5.78495
 3040.0000   -5.17803
 3080.0000   -5.73700
 3120.0000   -6.54065
 3160.0000   -6.25670
 3200.0000   -7.06466
 3240.0000   -6.54761
 3280.0000   -5.33984
 3320.0000   -5.57282
 3360.0000   -6.17784
 3400.0000   -5.76836
 3440.0000   -5.79117
 3480.0000   -6.30656
 3520.0000   -6.21029
 3560.0000   -5.61106
 3600.0000   -6.18976
 3640.0000   -6.74638
 3680.0000   -6.26515
 3720.0000   -6.13395
 3760.0000   -4.93839
 3800.0000   -4.71279
 3840.0000   -5.82121
 3880.0000   -5.68840
 3920.0000   -6.06520
 3960.0000   -5.53207
 4000.0000   -5.88508
 4040.0000   -5.99512
 4080.0000   -5.65640
 4120.0000   -5.50859
 4160.0000   -5.39563
 4200.0000   -5.42100
 4240.0000   -6.06466
 4280.0000   -5.04107
 4320.0000   -6.52404
 4360.0000   -6.02213
 4400.0000   -7.22560
 4440.0000   -6.29993
 4480.0000   -5.75253
 4520.0000   -6.33201
 4560.0000   -6.41881
 4600.0000   -6.80798
 4640.0000   -6.50884
 4680.0000   -6.82616
 4720.0000   -6.73327
 4760.0000   -6.34751
 4800.0000   -6.75462
 4840.0000   -7.05888
 4880.0000   -5.40485
 4920.0000   -5.65704
 4960.0000   -6.17501
 5000.0000   -5.99440
 5040.0000   -6.17167
 5080.0000   -5.66389
 5120.0000   -5.67784
 5160.0000   -5.47331
 5200.0000   -5.85047
 5240.0000   -5.57889
 5280.0000   -6.03955
 5320.0000   -6.38526
 5360.0000   -5.53032
 5400.0000   -5.56657
 5440.0000   -6.27849
 5480.0000   -6.16761
 5520.0000   -5.69532
 5560.0000   -4.83497
 5600.0000   -5.32007
 5640.0000   -5.39758
 5680.0000   -5.71826
 5720.0000   -6.56106
 5760.0000   -5.32067
 5800.0000   -5.11477
 5840.0000   -5.37970
 5880.0000   -5.42695
 5920.0000   -5.21448
 5960.0000   -5.81819
 6000.0000   -5.51694
 6040.0000   -5.95845
 6080.0000   -5.57994
 6120.0000   -5.97018
 6160.0000   -5.60278
 6200.0000   -6.17525
 6240.0000   -6.07374
 6280.0000   -6.24954
 6320.0000   -5.27373
 6360.0000   -5.14504
 6400.0000   -5.97169
 6440.0000   -5.90107
 6480.0000   -5.64712
 6520.0000   -6.07827
 6560.0000   -6.03611
 6600.0000   -5.97180
 6640.0000   -5.78966
 6680.0000   -6.12658
 6720.0000   -6.32537
 6760.0000   -6.37223
 6800.0000   -7.29120
 6840.0000   -5.83567
 6880.0000   -5.87435
 6920.0000   -6.27489
 6960.0000   -6.65486
 7000.0000   -6.52962
 7040.0000   -6.52823
 7080.0000   -5.39482
 7120.0000   -5.21305
 7160.0000   -5.22060
 7200.0000   -5.89999
 7240.0000   -5.41461
 7280.0000   -5.59853
 7320.0000   -6.05032
 7360.0000   -6.07134
 7400.0000   -7.08984
 7440.0000   -6.28308
 7480.0000   -6.39514
 7520.0000   -6.55942
 7560.0000   -4.61064
 7600.0000   -5.39981
 7640.0000   -6.44377
 7680.0000   -5.49805
 7720.0000   -6.47392
 7760.0000   -6.15279
 7800.0000   -5.76653
 7840.0000   -5.36707
 7880.0000   -6.10764
 7920.0000   -6.76260
 7960.0000   -6.13312
 8000.0000   -5.71295
 8040.0000   -6.36232
 8080.0000   -6.20525
 8120.0000   -6.29855
 8160.0000   -5.66111
 8200.0000   -6.21737
 8240.0000   -6.83832
 8280.0000   -6.50860
 8320.0000   -5.56877
 8360.0000   -5.82801
 8400.0000   -6.05405
 8440.0000   -5.52793
 8480.0000   -5.96210
 8520.0000   -4.97992
 8560.0000   -5.11022
 8600.0000   -5.21412
 8640.0000   -5.49586
 8680.0000   -5.22981
 8720.0000   -5.91947
 8760.0000   -6.41275
 8800.0000   -6.28643
 8840.0000   -5.83424
 8880.0000   -5.74768
 8920.0000   -6.12853
 8960.0000   -6.76872
 9000.0000   -4.99800
 9040.0000   -5.76635
 9080.0000   -5.93625
 9120.0000   -6.03854
 9160.0000   -5.73499
 9200.0000   -5.94230
 9240.0000   -6.27729
 9280.0000   -6.41026
 9320.0000   -6.05568
 9360.0000   -5.89805
 9400.0000   -6.73301
 9440.0000   -6.12488
 9480.0000   -4.94296
 9520.0000   -4.84022
 9560.0000   -5.69492
 9600.0000   -5.13638
 9640.0000   -6.47531
 9680.0000   -6.18592
 9720.0000   -6.21967
 9760.0000   -6.33891
 9800.0000   -5.93316
 9840.0000   -6.56793
 9880.0000   -5.66104
 9920.0000   -6.68603
 9960.0000   -6.48937
10000.0000   -6.04650
10040.0000   -6.29901
10080.0000   -5.81404
10120.0000   -6.21356
10160.0000   -6.03276
10200.0000   -6.41340
10240.0000   -5.72228
10280.0000   -5.53381
10320.0000   -6.99848
10360.0000   -5.67347
10400.0000   -6.02417
10440.0000   -5.64599
10480.0000   -7.04756
10520.0000   -6.43108
10560.0000   -6.81023
10600.0000   -5.71634
10640.0000   -6.93811
10680.0000   -5.90610
10720.0000   -5.71099
10760.0000   -5.83959
10800.0000   -6.87016
10840.0000   -6.47930
10880.0000   -6.95136
10920.0000   -6.39799
10960.0000   -6.55349
11000.0000   -6.24154
11040.0000   -6.02515
11080.0000   -5.45836
11120.0000   -6.54499
11160.0000   -5.95833
11200.0000   -5.07752
11240.0000   -6.48617
11280.0000   -5.27802
11320.0000   -5.25258
11360.0000   -4.78812
11400.0000   -4.76660
11440.0000   -5.68464
11480.0000   -5.15389
11520.0000   -5.80815
11560.0000   -5.59080
11600.0000   -5.70715
11640.0000   -6.09739
11680.0000   -6.78068
11720.0000   -6.77658
11760.0000   -6.79717
11800.0000   -7.22679
11840.0000   -6.29471
11880.0000   -6.64378
11920.0000   -6.29872
11960.0000   -6.17601
12000.0000   -6.33749
12040.0000   -5.79835
12080.0000   -6.46113
12120.0000   -6.05591
12160.0000   -5.37295
12200.0000   -6.20979
12240.0000   -5.82211
12280.0000   -5.67765
12320.0000   -5.74004
12360.0000   -5.82371
12400.0000   -6.22438
12440.0000   -6.22763
12480.0000   -5.84991
12520.0000   -6.37734
12560.0000   -6.58723
12600.0000   -6.11896
12640.0000   -5.73929
12680.0000   -6.65683
12720.0000   -6.37231
12760.0000   -6.70236
12800.0000   -6.41327
12840.0000   -5.51814
12880.0000   -5.76995
12920.0000   -6.19429
12960.0000   -5.79242
13000.0000   -6.01656
13040.0000   -6.10089
13080.0000   -6.61811
13120.0000   -6.30882
13160.0000   -6.54299
13200.0000   -6.46310
13240.0000   -6.19071
13280.0000   -6.41028
13320.0000   -6.41816
13360.0000   -6.02556
13400.0000   -6.65594
13440.0000   -6.10532
13480.0000   -6.25199
13520.0000   -6.47352
13560.0000   -6.92368
13600.0000   -6.30828
13640.0000   -5.98763
13680.0000   -6.49546
13720.0000   -5.76054
13760.0000   -6.04401
13800.0000   -5.73036
13840.0000   -6.60692
13880.0000   -6.63801
13920.0000   -5.76759
13960.0000   -6.26098
14000.0000   -5.84640
14040.0000   -5.56235
14080.0000   -5.47164
14120.0000   -5.67487
14160.0000   -6.88312
14200.0000   -6.77745
14240.0000   -5.79012
14280.0000   -6.76383
14320.0000   -6.62238
14360.0000   -5.94003
14400.0000   -6.63844
14440.0000   -5.64856
14480.0000   -5.62357
14520.0000   -5.71476
14560.0000   -6.50273
14600.0000   -5.82424
14640.0000   -5.95845
14680.0000   -5.67309
14720.0000   -6.06735
14760.0000   -6.89260
14800.0000   -6.29756
14840.0000   -6.27821
14880.0000   -6.42254
14920.0000   -6.39696
14960.0000   -7.33177
15000.0000   -6.50523
15040.0000   -7.07144
15080.0000   -6.32829
15120.0000   -6.13783
15160.0000   -6.87667
15200.0000   -7.46929
15240.0000   -6.92881
15280.0000   -6.55444
15320.0000   -6.01698
15360.0000   -7.08734
15400.0000   -6.49355
15440.0000   -5.83028
15480.0000   -6.33278
15520.0000   -6.29965
15560.0000   -6.13882
15600.0000   -6.53550
15640.0000   -6.58003
15680.0000   -7.15598
15720.0000   -6.72089
15760.0000   -7.17993
15800.0000   -6.68769
15840.0000   -6.92248
15880.0000   -6.48447
15920.0000   -6.13910
15960.0000   -6.10041
16000.0000   -6.54825
16040.0000   -5.90298
16080.0000   -6.21614
16120.0000   -6.80669
16160.0000   -6.20420
16200.0000   -5.88424
16240.0000   -6.20960
16280.0000   -5.51947
16320.0000   -5.64366
16360.0000   -6.09062
16400.0000   -6.32899
16440.0000   -6.21814
16480.0000   -5.80371
16520.0000   -6.59590
16560.0000   -5.38225
16600.0000   -6.11390
16640.0000   -5.68764
16680.0000   -5.45508
16720.0000   -6.52759
16760.0000   -5.37014
16800.0000   -6.11410
16840.0000   -5.15043
16880.0000   -5.74673
16920.0000   -6.81569
16960.0000   -6.49206
17000.0000   -5.75619
17040.0000   -5.29003
17080.0000   -6.77425
17120.0000   -6.20209
17160.0000   -5.83278
17200.0000   -5.87704
17240.0000   -5.77957
17280.0000   -5.59082
17320.0000   -5.47047
17360.0000   -6.04927
17400.0000   -5.95280
17440.0000   -5.59493
17480.0000   -5.00543
17520.0000   -5.25252
17560.0000   -5.16493
17600.0000   -5.61925
17640.0000   -5.85455
17680.0000   -6.05878
17720.0000   -5.45999
17760.0000   -5.94611
17800.0000   -6.01267
17840.0000   -5.95510
17880.0000   -5.95659
17920.0000   -5.46794
17960.0000   -5.83088
18000.0000   -5.71927
18040.0000   -5.70556
18080.0000   -6.28818
18120.0000   -5.82780
18160.0000   -5.64220
18200.0000   -6.63067
18240.0000   -6.17885
18280.0000   -5.92424
18320.0000   -5.82670
18360.0000   -5.92756
18400.0000   -5.62794
18440.0000   -6.07408
18480.0000   -5.65335
18520.0000   -4.91944
18560.0000   -5.23164
18600.0000   -4.99040
18640.0000   -5.17299
18680.0000   -5.80480
18720.0000   -5.21401
18760.0000   -6.26762
18800.0000   -5.99171
18840.0000   -4.84312
18880.0000   -5.78891
18920.0000   -5.82305
18960.0000   -5.82283
19000.0000   -4.85860
19040.0000   -5.75895
19080.0000   -4.99492
19120.0000   -5.66780
19160.0000   -5.24542
19200.0000   -5.98175
19240.0000   -5.45558
19280.0000   -5.45713
19320.0000   -5.92350
19360.0000   -6.10134
19400.0000   -5.07004
19440.0000   -4.89084
19480.0000   -5.32782
19520.0000   -5.52102
19560.0000   -5.14696
19600.0000   -4.76876
19640.0000   -5.49514
19680.0000   -5.25941
19720.0000   -5.09682
19760.0000   -5.56414
19800.0000   -5.26528
19840.0000   -5.13673
19880.0000   -5.85482
19920.0000   -5.76039
19960.0000   -5.64567
20000.0000   -6.49722
20040.0000   -5.28656
20080.0000   -5.79900
20120.0000   -5.35788
20160.0000   -5.93547
20200.0000   -5.67231
20240.0000   -6.55592
20280.0000   -6.52507
20320.0000   -6.45756
20360.0000   -6.11405
20400.0000   -7.15079
20440.0000   -6.25909
20480.0000   -6.02893
20520.0000   -6.58167
20560.0000   -6.10526
20600.0000   -5.94252
20640.0000   -6.42449
20680.0000   -5.73466
20720.0000   -5.29405
20760.0000   -4.85898
20800.0000   -5.15649
20840.0000   -5.27746
20880.0000   -5.65798
20920.0000   -4.97108
20960.0000   -5.14979
21000.0000   -5.05106
21040.0000   -5.42705
21080.0000   -5.14363
21120.0000   -4.50796
21160.0000   -5.18004
21200.0000   -4.83399
21240.0000   -5.64894
21280.0000   -5.90489
21320.0000   -5.62204
21360.0000   -5.11977
21400.0000   -6.11461
21440.0000   -5.58953
21480.0000   -5.63911
21520.0000   -5.03658
21560.0000   -4.91211
21600.0000   -5.00682
21640.0000   -6.16751
21680.0000   -5.38284
21720.0000   -5.04225
21760.0000   -4.91685
21800.0000   -5.47609
21840.0000   -4.76342
21880.0000   -5.92253
21920.0000   -5.16151
21960.0000   -5.52155
22000.0000   -6.33419
22040.0000   -6.77637
22080.0000   -6.17666
22120.0000   -5.92221
22160.0000   -5.84947
22200.0000   -5.77117
22240.0000   -5.94297
22280.0000   -5.99555
22320.0000   -6.14878
22360.0000   -6.07124
22400.0000   -6.55542
22440.0000   -6.23398
22480.0000   -6.36830
22520.0000   -6.16117
22560.0000   -5.55019
22600.0000   -5.52191
22640.0000   -5.27005
22680.0000   -4.40897
22720.0000   -5.45072
22760.0000   -6.05918
22800.0000   -4.81869
22840.0000   -5.74035
22880.0000   -5.46656
22920.0000   -5.53934
22960.0000   -6.04937
23000.0000   -4.94457
23040.0000   -5.46425
23080.0000   -5.33459
23120.0000   -5.59109
23160.0000   -5.77612
23200.0000   -6.24174
23240.0000   -4.98546
23280.0000   -5.50683
23320.0000   -6.17671
23360.0000   -6.10172
23400.0000   -6.27232
23440.0000   -6.39191
23480.0000   -6.26076
23520.0000   -5.81932
23560.0000   -5.28226
23600.0000   -5.88692
23640.0000   -7.11641
23680.0000   -5.48248
23720.0000   -5.43382
23760.0000   -5.92185
23800.0000   -6.78806
23840.0000   -6.17428
23880.0000   -6.80839
23920.0000   -6.11353
23960.0000   -6.88593
24000.0000   -6.93890
24040.0000   -6.98923
24080.0000   -6.14061
24120.0000   -5.76783
24160.0000   -6.01529
24200.0000   -6.19527
24240.0000   -6.38300
24280.0000   -5.86776
24320.0000   -5.38868
24360.0000   -5.20532
24400.0000   -5.45652
24440.0000   -5.29110
24480.0000   -5.73554
24520.0000   -5.08692
24560.0000   -4.46824
24600.0000   -5.77382
24640.0000   -5.71209
24680.0000   -5.61124
24720.0000   -6.26014
24760.0000   -5.53037
24800.0000   -5.36045
24840.0000   -5.59889
24880.0000   -6.42714
24920.0000   -5.69482
24960.0000   -6.21048
25000.0000   -5.89873
25040.0000   -5.79361
25080.0000   -5.70220
25120.0000   -7.04049
25160.0000   -5.67546
25200.0000   -7.08479
25240.0000   -6.05917
25280.0000   -5.52994
25320.0000   -5.80466
25360.0000   -6.32926
25400.0000   -5.89444
25440.0000   -6.54218
25480.0000   -6.29977
25520.0000   -5.77922
25560.0000   -5.45479
25600.0000   -5.01398
25640.0000   -5.74359
25680.0000   -4.96308
25720.0000   -6.03810
25760.0000   -6.08342
25800.0000   -5.57204
25840.0000   -5.30483
25880.0000   -4.38178
25920.0000   -3.99460
25960.0000   -4.67234
26000.0000   -6.13102
26040.0000   -5.30930
26080.0000   -5.17871
26120.0000   -5.52388
26160.0000   -5.40754
26200.0000   -5.95053
26240.0000   -4.16426
26280.0000   -5.02562
26320.0000   -5.32601
26360.0000   -5.31191
26400.0000   -5.79346
26440.0000   -5.13379
26480.0000   -5.52907
26520.0000   -5.49874
26560.0000   -5.16109
26600.0000   -5.44906
26640.0000   -5.84016
26680.0000   -5.95227
26720.0000   -5.87491
26760.0000   -6.13813
26800.0000   -5.13301
26840.0000   -4.86241
26880.0000   -5.80026
26920.0000   -5.60113
26960.0000   -6.56230
27000.0000   -6.05240
27040.0000   -5.27999
27080.0000   -5.46098
27120.0000   -5.59557
27160.0000   -4.30312
27200.0000   -4.97157
27240.0000   -5.36745
27280.0000   -4.64328
27320.0000   -4.50845
27360.0000   -4.38300
27400.0000   -4.72059
27440.0000   -4.56091
27480.0000   -4.39132
27520.0000   -4.68381
27560.0000   -4.94269
27600.0000   -4.16949
27640.0000   -5.27336
27680.0000   -4.99473
27720.0000   -4.30502
27760.0000   -4.02061
27800.0000   -4.86182
27840.0000   -4.40739
27880.0000   -5.33746
27920.0000   -5.67849
27960.0000   -5.26458
28000.0000   -4.89963
28040.0000   -4.29078
28080.0000   -5.08504
28120.0000   -4.88058
28160.0000   -4.65766
28200.0000   -4.58428
28240.0000   -4.41124
28280.0000   -4.34993
28320.0000   -4.27957
28360.0000   -4.32569
28400.0000   -4.52610
28440.0000   -4.79056
28480.0000   -4.69646
28520.0000   -4.94757
28560.0000   -5.06253
28600.0000   -4.04393
28640.0000   -4.23823
28680.0000   -4.52247
28720.0000   -4.50217
28760.0000   -5.40991
28800.0000   -4.88525
28840.0000   -4.58427
28880.0000   -4.46726
28920.0000   -4.38296
28960.0000   -5.27976
29000.0000   -4.65734
29040.0000   -3.94058
29080.0000   -4.03539
29120.0000   -4.68187
29160.0000   -4.75822
29200.0000   -4.74488
29240.0000   -5.08632
29280.0000   -3.96604
29320.0000   -5.63291
29360.0000   -5.16435
29400.0000   -4.87048
29440.0000   -4.84927
29480.0000   -5.32451
29520.0000   -3.86266
29560.0000   -4.42576
29600.0000   -5.01038
29640.0000   -5.32314
29680.0000   -5.11188
29720.0000   -4.83646
29760.0000   -4.71028
29800.0000   -5.68091
29840.0000   -5.45824
29880.0000   -5.90563
29920.0000   -4.67119
29960.0000   -4.80182
30000.0000   -5.87706
30040.0000   -5.69544
30080.0000   -5.21850
30120.0000   -4.86187
30160.0000   -4.00875
30200.0000   -5.17659
30240.0000   -4.42131
30280.0000   -5.43828
30320.0000   -5.17569
30360.0000   -5.03491
30400.0000   -4.98375
30440.0000   -4.84450
30480.0000   -6.15741
30520.0000   -5.80574
30560.0000   -6.55123
30600.0000   -5.53980
30640.0000   -5.78105
30680.0000   -5.02995
30720.0000   -5.42096
30760.0000   -4.57420
30800.0000   -4.80986
30840.0000   -5.62902
30880.0000   -5.10622
30920.0000   -5.16656
30960.0000   -4.95143
31000.0000   -5.61261
31040.0000   -5.58208
31080.0000   -6.36906
31120.0000   -5.73132
31160.0000   -5.57356
31200.0000   -5.38606
31240.0000   -5.90161
31280.0000   -5.66342
31320.0000   -5.44491
31360.0000   -6.04381
31400.0000   -5.63213
31440.0000   -5.46461
31480.0000   -5.43776
31520.0000   -5.47859
31560.0000   -5.10087
31600.0000   -5.74666
31640.0000   -5.09216
31680.0000   -4.81396
31720.0000   -4.54235
31760.0000   -4.67697
31800.0000   -5.27901
31840.0000   -4.60619
31880.0000   -5.00902
31920.0000   -5.44185
31960.0000   -5.08279
32000.0000   -5.56941
32040.0000   -5.29701
32080.0000   -5.62027
32120.0000   -5.37485
32160.0000   -6.21050
32200.0000   -5.81079
32240.0000   -5.97824
32280.0000   -5.99162
32320.0000   -6.15574
32360.0000   -5.14273
32400.0000   -5.71628
32440.0000   -5.31772
32480.0000   -5.77835
32520.0000   -5.53341
32560.0000   -5.02713
32600.0000   -6.01398
32640.0000   -5.67657
32680.0000   -5.55134
32720.0000   -5.59289
32760.0000   -5.06320
32800.0000   -5.31675
32840.0000   -4.88384
32880.0000   -6.05144
32920.0000   -4.72252
32960.0000   -5.41019
33000.0000   -5.33640
33040.0000   -6.19759
33080.0000   -5.62933
33120.0000   -4.79147
33160.0000   -5.68348
33200.0000   -5.09875
33240.0000   -5.01036
33280.0000   -5.43081
33320.0000   -5.24562
33360.0000   -5.97548
33400.0000   -5.59582
33440.0000   -5.55300
33480.0000   -6.41191
33520.0000   -5.10535
33560.0000   -5.84272
33600.0000   -5.78715
33640.0000   -4.92195
33680.0000   -5.57089
33720.0000   -6.82262
33760.0000   -6.09730
33800.0000   -5.37417
33840.0000   -5.37752
33880.0000   -6.24638
33920.0000   -5.78607
33960.0000   -6.67566
34000.0000   -6.71365
34040.0000   -6.79081
34080.0000   -6.17460
34120.0000   -5.76807
34160.0000   -6.37238
34200.0000   -5.40164
34240.0000   -6.48711
34280.0000   -6.76621
34320.0000   -5.68845
34360.0000   -6.05037
34400.0000   -6.28528
34440.0000   -5.99108
34480.0000   -6.03058
34520.0000   -5.44952
34560.0000   -6.54937
34600.0000   -6.16564
34640.0000   -6.39906
34680.0000   -6.55498
34720.0000   -5.99678
34760.0000   -5.37715
34800.0000   -6.02507
34840.0000   -6.37461
34880.0000   -6.53133
34920.0000   -5.59993
34960.0000   -5.18763
35000.0000   -6.08401
35040.0000   -4.66603
35080.0000   -4.15490
35120.0000   -5.45354
35160.0000   -5.80791
35200.0000   -5.94087
35240.0000   -5.84967
35280.0000   -5.06013
35320.0000   -6.07434
35360.0000   -4.79356
35400.0000   -5.25608
35440.0000   -5.73459
35480.0000   -5.40172
35520.0000   -4.84486
35560.0000   -5.09320
35600.0000   -4.87294
35640.0000   -4.81679
35680.0000   -4.84945
35720.0000   -3.83309
35760.0000   -4.45323
35800.0000   -4.64546
35840.0000   -4.97459
35880.0000   -4.97469
35920.0000   -4.59675
35960.0000   -5.08408
36000.0000   -4.64272
36040.0000   -4.59539
36080.0000   -5.08533
36120.0000   -5.01617
36160.0000   -5.08349
36200.0000   -5.08328
36240.0000   -4.77797
36280.0000   -5.36808
36320.0000   -5.42157
36360.0000   -5.08728
36400.0000   -4.88670
36440.0000   -4.56662
36480.0000   -4.47811
36520.0000   -4.42393
36560.0000   -4.03928
36600.0000   -3.94072
36640.0000   -5.02870
36680.0000   -4.03930
36720.0000   -5.53236
36760.0000   -4.70884
36800.0000   -5.06481
36840.0000   -5.71770
36880.0000   -5.52052
36920.0000   -6.16501
36960.0000   -4.85336
37000.0000   -5.18402
37040.0000   -5.28921
37080.0000   -5.81605
37120.0000   -6.10741
37160.0000   -5.83031
37200.0000   -5.41596
37240.0000   -6.78294
37280.0000   -6.02989
37320.0000   -5.88346
37360.0000   -5.46506
37400.0000   -6.24049
37440.0000   -5.32664
37480.0000   -5.11775
37520.0000   -5.50686
37560.0000   -4.49121
37600.0000   -4.65265
37640.0000   -5.22186
37680.0000   -6.36918
37720.0000   -5.94191
37760.0000   -5.57989
37800.0000   -5.35195
37840.0000   -5.78088
37880.0000   -5.34631
37920.0000   -6.15685
37960.0000   -5.74872
38000.0000   -5.19987
38040.0000   -4.26914
38080.0000   -4.84691
38120.0000   -4.56930
38160.0000   -4.80515
38200.0000   -5.11442
38240.0000   -4.84868
38280.0000   -5.62956
38320.0000   -5.79912
38360.0000   -5.17314
38400.0000   -4.96618
38440.0000   -4.54733
38480.0000   -4.85677
38520.0000   -5.13497
38560.0000   -5.87080
38600.0000   -5.74753
38640.0000   -5.27767
38680.0000   -5.51000
38720.0000   -6.30403
38760.0000   -5.08737
38800.0000   -5.09759
38840.0000   -5.95698
38880.0000   -4.92359
38920.0000   -5.93829
38960.0000   -6.76854
39000.0000   -5.25015
39040.0000   -5.59143
39080.0000   -4.97176
39120.0000   -5.21848
39160.0000   -5.51405
39200.0000   -4.89743
39240.0000   -5.84156
39280.0000   -6.31306
39320.0000   -5.16327
39360.0000   -4.73086
39400.0000   -4.36299
39440.0000   -4.53772
39480.0000   -6.08981
39520.0000   -5.36566
39560.0000   -5.15640
39600.0000   -5.37867
39640.0000   -5.94260
39680.0000   -5.03232
39720.0000   -5.27696
39760.0000   -5.68487
39800.0000   -5.53355
39840.0000   -5.89290
39880.0000   -4.99437
39920.0000   -4.93980
39960.0000   -6.02218
40000.0000   -5.30832
40040.0000   -5.34038
40080.0000   -5.23815
40120.0000   -5.94470
40160.0000   -5.11452
40200.0000   -5.28359
40240.0000   -6.02893
40280.0000   -6.02386
40320.0000   -5.27239
40360.0000   -6.08163
40400.0000   -4.88738
40440.0000   -5.13026
40480.0000   -5.37851
40520.0000   -5.39162
40560.0000   -5.92431
40600.0000   -5.65667
40640.0000   -6.01965
40680.0000   -5.40566
40720.0000   -6.01329
40760.0000   -6.20133
40800.0000   -6.36215
40840.0000   -5.42258
40880.0000   -5.27367
40920.0000   -5.37246
40960.0000   -6.10362
41000.0000   -6.20979
41040.0000   -6.29912
41080.0000   -5.70501
41120.0000   -5.03209
41160.0000   -4.56958
41200.0000   -5.58652
41240.0000   -6.12805
41280.0000   -5.06897
41320.0000   -5.11635
41360.0000   -5.45823
41400.0000   -4.74695
41440.0000   -4.44616
41480.0000   -4.80520
41520.0000   -5.07779
41560.0000   -5.07557
41600.0000   -5.05751
41640.0000   -5.14784
41680.0000   -5.42804
41720.0000   -5.04617
41760.0000   -5.45379
41800.0000   -5.56729
41840.0000   -5.69962
41880.0000   -4.83304
41920.0000   -4.93851
41960.0000   -5.47284
42000.0000   -5.05725
42040.0000   -5.06197
42080.0000   -5.16140
42120.0000   -5.42695
42160.0000   -5.25371
42200.0000   -5.89872
42240.0000   -5.32680
42280.0000   -5.05735
42320.0000   -5.54093
42360.0000   -5.80018
42400.0000   -6.56801
42440.0000   -6.26729
42480.0000   -5.94939
42520.0000   -4.63630
42560.0000   -5.62996
42600.0000   -4.46274
42640.0000   -5.02370
42680.0000   -6.34233
42720.0000   -5.59884
42760.0000   -5.38583
42800.0000   -5.19881
42840.0000   -5.81794
42880.0000   -5.51426
42920.0000   -6.17085
42960.0000   -5.12888
43000.0000   -5.76817
43040.0000   -5.40287
43080.0000   -5.35591
43120.0000   -5.44797
43160.0000   -6.63266
43200.0000   -5.29845
43240.0000   -4.94262
43280.0000   -4.81376
43320.0000   -5.14153
43360.0000   -5.23148
43400.0000   -5.60722
43440.0000   -5.84584
43480.0000   -5.78519
43520.0000   -5.28696
43560.0000   -6.86453
43600.0000   -5.46849
43640.0000   -5.84211
43680.0000   -5.65790
43720.0000   -5.51040
43760.0000   -5.51704
43800.0000   -5.42107
43840.0000   -5.27997
43880.0000   -5.96142
43920.0000   -5.87749
43960.0000   -5.73114
44000.0000   -5.67579
44040.0000   -5.93843
44080.0000   -5.64569
44120.0000   -6.03495
44160.0000   -6.37660
44200.0000   -6.22369
44240.0000   -6.14853
44280.0000   -5.39943
44320.0000   -5.31292
44360.0000   -5.60453
44400.0000   -5.32573
44440.0000   -5.48821
44480.0000   -5.79122
44520.0000   -5.17790
44560.0000   -5.72447
44600.0000   -4.55565
44640.0000   -5.37011
44680.0000   -4.77470
44720.0000   -5.81961
44760.0000   -6.11013
44800.0000   -4.94214
44840.0000   -5.73018
44880.0000   -6.41166
44920.0000   -6.72545
44960.0000   -6.75162
45000.0000   -5.56502
45040.0000   -5.53486
45080.0000   -5.49955
45120.0000   -5.62780
45160.0000   -5.65159
45200.0000   -4.65213
45240.0000   -5.73515
45280.0000   -5.82393
45320.0000   -5.05377
45360.0000   -4.61067
45400.0000   -5.29153
45440.0000   -5.20556
45480.0000   -5.52431
45520.0000   -5.44608
45560.0000   -5.09318
45600.0000   -5.22315
45640.0000   -4.91814
45680.0000   -5.04038
45720.0000   -5.87314
45760.0000   -5.48434
45800.0000   -5.58502
45840.0000   -5.50364
45880.0000   -5.24713
45920.0000   -5.97536
45960.0000   -5.40689
46000.0000   -5.94876
46040.0000   -5.68352
46080.0000   -5.53804
46120.0000   -5.60256
46160.0000   -5.62245
46200.0000   -5.56430
46240.0000   -5.31276
46280.0000   -5.35788
46320.0000   -5.60643
46360.0000   -5.95686
46400.0000   -4.88427
46440.0000   -4.83816
46480.0000   -5.64264
46520.0000   -5.58960
46560.0000   -4.88543
46600.0000   -4.85024
46640.0000   -5.56728
46680.0000   -4.74981
46720.0000   -5.69105
46760.0000   -5.25115
46800.0000   -4.99321
46840.0000   -4.70678
46880.0000   -4.13289
46920.0000   -3.67827
46960.0000   -4.16112
47000.0000   -3.70940
47040.0000   -3.81398
47080.0000   -3.93118
47120.0000   -4.63308
47160.0000   -5.43481
47200.0000   -4.68118
47240.0000   -4.22677
47280.0000   -4.37785
47320.0000   -4.74317
47360.0000   -4.89819
47400.0000   -5.29197
47440.0000   -4.84816
47480.0000   -5.81275
47520.0000   -4.76794
47560.0000   -5.27795
47600.0000   -4.72159
47640.0000   -3.95227
47680.0000   -4.75087
47720.0000   -5.03820
47760.0000   -4.82789
47800.0000   -4.24767
47840.0000   -5.22272
47880.0000   -4.78107
47920.0000   -3.97447
47960.0000   -5.01389
48000.0000   -4.01312
48040.0000   -4.31103
48080.0000   -5.28039
48120.0000   -5.19059
48160.0000   -5.60127
48200.0000   -5.64998
48240.0000   -4.99819
48280.0000   -5.53644
48320.0000   -5.27632
48360.0000   -4.91941
48400.0000   -4.99803
48440.0000   -5.06355
48480.0000   -5.08735
48520.0000   -5.63872
48560.0000   -4.42774
48600.0000   -5.23830
48640.0000   -4.78865
48680.0000   -3.74506
48720.0000   -4.52435
48760.0000   -4.65009
48800.0000   -4.74972
48840.0000   -4.26893
48880.0000   -4.85964
48920.0000   -4.41817
48960.0000   -4.70191
49000.0000   -4.34567
49040.0000   -5.07679
49080.0000   -5.02096
49120.0000   -4.12819
49160.0000   -4.04319
49200.0000   -4.20901
49240.0000   -4.47039
49280.0000   -4.67495
49320.0000   -5.31273
49360.0000   -4.79806
49400.0000   -4.94527
49440.0000   -4.65275
49480.0000   -4.50841
49520.0000   -4.90040
49560.0000   -3.72510
49600.0000   -3.74701
49640.0000   -3.90585
49680.0000   -4.36932
49720.0000   -5.54002
49760.0000   -5.75700
49800.0000   -5.43768
49840.0000   -5.65017
49880.0000   -5.69708
49920.0000   -4.63432
49960.0000   -6.08868
50000.0000   -4.50637
50040.0000   -4.65180
50080.0000   -5.25167
50120.0000   -5.75568
50160.0000   -5.47719
50200.0000   -6.06367
50240.0000   -5.02626
50280.0000   -5.03205
50320.0000   -5.38781
50360.0000   -5.08184
50400.0000   -5.19297
50440.0000   -5.66518
50480.0000   -4.16007
50520.0000   -4.70034
50560.0000   -4.47437
50600.0000   -4.16447
50640.0000   -4.35351
50680.0000   -4.43124
50720.0000   -4.21885
50760.0000   -4.71441
50800.0000   -4.99616
50840.0000   -4.16789
50880.0000   -5.06409
50920.0000   -5.06458
50960.0000   -5.22048
51000.0000   -5.30032
51040.0000   -4.14212
51080.0000   -5.94917
51120.0000   -5.75418
51160.0000   -5.86242
51200.0000   -5.79627
51240.0000   -5.03180
51280.0000   -4.75149
51320.0000   -5.25578
51360.0000   -5.35489
51400.0000   -5.52425
51440.0000   -5.06251
51480.0000   -5.45158
51520.0000   -5.05038
51560.0000   -4.67500
51600.0000   -5.43257
51640.0000   -5.53120
51680.0000   -5.62107
51720.0000   -4.83862
51760.0000   -4.03420
51800.0000   -3.84946
51840.0000   -4.58574
51880.0000   -4.52113
51920.0000   -5.59844
51960.0000   -5.12923
52000.0000   -4.42236
52040.0000   -5.15880
52080.0000   -5.00989
52120.0000   -4.92795
52160.0000   -5.08388
52200.0000   -4.22393
52240.0000   -4.09163
52280.0000   -4.57710
52320.0000   -4.52063
52360.0000   -5.04479
52400.0000   -5.34589
52440.0000   -5.13208
52480.0000   -5.82008
52520.0000   -4.39077
52560.0000   -4.44774
52600.0000   -4.69868
52640.0000   -5.19134
52680.0000   -4.83247
52720.0000   -4.69898
52760.0000   -5.47783
52800.0000   -4.87240
52840.0000   -5.13470
52880.0000   -5.07129
52920.0000   -5.59091
52960.0000   -5.28390
53000.0000   -5.77659
53040.0000   -5.60830
53080.0000   -5.36883
53120.0000   -4.53708
53160.0000   -4.46211
53200.0000   -5.03160
53240.0000   -5.08614
53280.0000   -5.14564
53320.0000   -5.15148
53360.0000   -4.63110
53400.0000   -4.53584
53440.0000   -4.95385
53480.0000   -4.76734
53520.0000   -4.50876
53560.0000   -4.89153
53600.0000   -3.88258
53640.0000   -4.91485
53680.0000   -4.47203
53720.0000   -4.79537
53760.0000   -5.05611
53800.0000   -5.07979
53840.0000   -5.05432
53880.0000   -5.19041
53920.0000   -3.93793
53960.0000   -4.13708
54000.0000   -4.14722
54040.0000   -4.73864
54080.0000   -4.04495
54120.0000   -3.86323
54160.0000   -3.27534
54200.0000   -4.47954
54240.0000   -4.49841
54280.0000   -3.75961
54320.0000   -2.98901
54360.0000   -3.04654
54400.0000   -3.52893
54440.0000   -3.76533
54480.0000   -3.78376
54520.0000   -2.95435
54560.0000   -4.32558
54600.0000   -3.31796
54640.0000   -3.93337
54680.0000   -3.97944
54720.0000   -3.95381
54760.0000   -4.84027
54800.0000   -4.46894
54840.0000   -4.87616
54880.0000   -5.08007
54920.0000   -3.95970
54960.0000   -4.95570
55000.0000   -4.07219
55040.0000   -3.84450
55080.0000   -4.15915
55120.0000   -4.21993
55160.0000   -4.53989
55200.0000   -4.12710
55240.0000   -4.44112
55280.0000   -4.18185
55320.0000   -4.69553
55360.0000   -4.50562
55400.0000   -4.59414
55440.0000   -4.80661
55480.0000   -4.96705
55520.0000   -3.50789
55560.0000   -3.64658
55600.0000   -2.95761
55640.0000   -2.77797
55680.0000   -2.98887
55720.0000   -3.12442
55760.0000   -2.75000
55800.0000   -2.79539
55840.0000   -2.27903
55880.0000   -1.77214
55920.0000   -2.79117
55960.0000   -3.67389
56000.0000   -2.63051
56040.0000   -2.33586
56080.0000   -1.60299
56120.0000   -1.56413
56160.0000   -2.04807
56200.0000   -2.38611
56240.0000   -2.23467
56280.0000   -1.74968
56320.0000   -2.14819
56360.0000   -2.10077
56400.0000   -2.48458
56440.0000   -1.74721
56480.0000   -2.03333
56520.0000   -1.80401
56560.0000   -1.31531
56600.0000   -1.82497
56640.0000   -2.13812
56680.0000   -2.27760
56720.0000   -2.66618
56760.0000   -2.96936
56800.0000   -3.12410
56840.0000   -2.19463
56880.0000   -3.48583
56920.0000   -3.89860
56960.0000   -3.29784
57000.0000   -2.88481
57040.0000   -2.98207
57080.0000   -2.87871
57120.0000   -3.02281
57160.0000   -3.49615
57200.0000   -2.84889
57240.0000   -2.63575
57280.0000   -4.21636
57320.0000   -2.78680
57360.0000   -2.99845
57400.0000   -2.20647
57440.0000   -3.45647
57480.0000   -3.22971
57520.0000   -2.82031
57560.0000   -3.18326
57600.0000   -2.76969
57640.0000   -1.81458
57680.0000   -3.92638
57720.0000   -3.33316
57760.0000   -2.95251
57800.0000   -3.94862
57840.0000   -2.60476
57880.0000   -3.08481
57920.0000   -4.41671
57960.0000   -3.73462
58000.0000   -3.41840
58040.0000   -3.58112
58080.0000   -3.33147
58120.0000   -3.65463
58160.0000   -2.77845
58200.0000   -3.31524
58240.0000   -4.30612
58280.0000   -3.36623
58320.0000   -4.08168
58360.0000   -4.28640
58400.0000   -4.32629
58440.0000   -3.98940
58480.0000   -4.10927
58520.0000   -4.54978
58560.0000   -5.28447
58600.0000   -5.66093
58640.0000   -4.72400
58680.0000   -5.33007
58720.0000   -4.39472
58760.0000   -4.90671
58800.0000   -4.27039
58840.0000   -3.69112
58880.0000   -3.61971
58920.0000   -2.69723
58960.0000   -2.85131
59000.0000   -3.92252
59040.0000   -3.05587
59080.0000   -3.49930
59120.0000   -3.60604
59160.0000   -1.87906
59200.0000   -2.54559
59240.0000   -2.49142
59280.0000   -3.40096
59320.0000   -4.13288
59360.0000   -3.45308
59400.0000   -3.42941
59440.0000   -3.07539
59480.0000   -3.62722
59520.0000   -3.54888
59560.0000   -3.73199
59600.0000   -3.13237
59640.0000   -4.16589
59680.0000   -3.97906
59720.0000   -3.71945
59760.0000   -3.44250
59800.0000   -4.40696
59840.0000   -4.81960
59880.0000   -4.37147
59920.0000   -3.71619
59960.0000   -4.37233
60000.0000   -4.34822
60040.0000   -3.57262
60080.0000   -4.39282
60120.0000   -4.15208
60160.0000   -4.00616
60200.0000   -4.74568
60240.0000   -3.72575
60280.0000   -3.16939
60320.0000   -3.56680
60360.0000   -3.97502
60400.0000   -4.26548
60440.0000   -3.30339
60480.0000   -3.67491
60520.0000   -3.98647
60560.0000   -4.00835
60600.0000   -3.51198
60640.0000   -4.07872
60680.0000   -4.19366
60720.0000   -3.30044
60760.0000   -3.21123
60800.0000   -3.94826
60840.0000   -4.11327
60880.0000   -4.38696
60920.0000   -4.07726
60960.0000   -4.38015
61000.0000   -3.13502
61040.0000   -3.70221
61080.0000   -4.62941
61120.0000   -3.69388
61160.0000   -5.23346
61200.0000   -4.83533
61240.0000   -5.40826
61280.0000   -4.50716
61320.0000   -4.01883
61360.0000   -3.09300
61400.0000   -4.09876
61440.0000   -3.37680
61480.0000   -3.94530
61520.0000   -3.82022
61560.0000   -3.85735
61600.0000   -4.48397
61640.0000   -3.86287
61680.0000   -3.61127
61720.0000   -2.81985
61760.0000   -3.34516
61800.0000   -3.56440
61840.0000   -3.16368
61880.0000   -2.39365
61920.0000   -2.79287
61960.0000   -2.53060
62000.0000   -2.94704
62040.0000   -2.82281
62080.0000   -3.05598
62120.0000   -3.53402
62160.0000   -3.97307
62200.0000   -2.63196
62240.0000   -3.75638
62280.0000   -4.26682
62320.0000   -3.94437
62360.0000   -3.54478
62400.0000   -4.12471
62440.0000   -3.55233
62480.0000   -3.16463
62520.0000   -2.85434
62560.0000   -2.86894
62600.0000   -3.48790
62640.0000   -3.24987
62680.0000   -3.09118
62720.0000   -3.06504
62760.0000   -3.31220
62800.0000   -2.56520
62840.0000   -3.64164
62880.0000   -3.88064
62920.0000   -4.06625
62960.0000   -4.61550
63000.0000   -4.53118
63040.0000   -2.54640
63080.0000   -3.54189
63120.0000   -3.78106
63160.0000   -3.72096
63200.0000   -4.33832
63240.0000   -3.25002
63280.0000   -3.27849
63320.0000   -3.49697
63360.0000   -3.20893
63400.0000   -3.02496
63440.0000   -4.03950
63480.0000   -3.42971
63520.0000   -3.54157
63560.0000   -4.61880
63600.0000   -4.21322
63640.0000   -4.59944
63680.0000   -3.75874
63720.0000   -4.43715
63760.0000   -4.37989
63800.0000   -4.45195
63840.0000   -4.95779
63880.0000   -3.26956
63920.0000   -4.35157
63960.0000   -4.75537
64000.0000   -5.08174
64040.0000   -4.17696
64080.0000   -4.81647
64120.0000   -4.22157
64160.0000   -4.14553
64200.0000   -3.21618
64240.0000   -3.46640
64280.0000   -2.22293
64320.0000   -3.24607
64360.0000   -3.59110
64400.0000   -3.32872
64440.0000   -4.15852
64480.0000   -3.81406
64520.0000   -4.05873
64560.0000   -3.96242
64600.0000   -4.27935
64640.0000   -3.60765
64680.0000   -4.03850
64720.0000   -4.25037
64760.0000   -2.62689
64800.0000   -2.86543
64840.0000   -2.58915
64880.0000   -2.92786
64920.0000   -3.69078
64960.0000   -3.08380
65000.0000   -4.17691
65040.0000   -3.89482
65080.0000   -3.29342
65120.0000   -3.67369
65160.0000   -3.56921
65200.0000   -3.95328
65240.0000   -4.05612
65280.0000   -4.10357
65320.0000   -3.29608
65360.0000   -3.08479
65400.0000   -3.30743
65440.0000   -3.75732
65480.0000   -3.79223
65520.0000   -3.81106
65560.0000   -3.35326
65600.0000   -3.88483
65640.0000   -3.88236
65680.0000   -5.21059
65720.0000   -3.67543
65760.0000   -3.68452
65800.0000   -2.72795
65840.0000   -3.20899
65880.0000   -1.95379
65920.0000   -2.77080
65960.0000   -4.47715
66000.0000   -2.96488
66040.0000   -2.06656
66080.0000   -1.93538
66120.0000    0.34811
66160.0000    0.13187
66200.0000   -1.41754
66240.0000   -1.22661
66280.0000   -2.20675
66320.0000   -2.47981
66360.0000   -1.91417
66400.0000   -1.35496
66440.0000   -1.26937
66480.0000   -1.49770
66520.0000   -0.60834
66560.0000    0.13366
66600.0000   -0.11692
66640.0000   -0.31356
66680.0000   -1.11197
66720.0000    0.33037
66760.0000    0.51083
66800.0000    1.07999
66840.0000    1.83742
66880.0000    1.36473
66920.0000    0.65230
66960.0000    0.29065
67000.0000   -0.00402
67040.0000    0.79763
67080.0000   -0.00270
67120.0000   -0.39983
67160.0000    0.40535
67200.0000    0.64178
67240.0000    0.94332
67280.0000    1.57419
67320.0000    1.93454
67360.0000    1.58320
67400.0000    2.17167
67440.0000    1.50139
67480.0000    0.74086
67520.0000    0.33429
67560.0000    1.25621
67600.0000    0.66371
67640.0000    0.48212
67680.0000    1.06664
67720.0000    0.16587
67760.0000    0.87227
67800.0000   -0.21017
67840.0000   -0.05188
67880.0000    0.58872
67920.0000    0.53434
67960.0000    0.33678
68000.0000    1.56950
68040.0000   -0.75556
68080.0000   -0.63088
68120.0000   -1.04220
68160.0000   -0.49716
68200.0000   -0.27376
68240.0000   -0.54300
68280.0000   -0.11244
68320.0000   -0.03664
68360.0000   -0.42656
68400.0000   -0.43435
68440.0000   -1.02672
68480.0000   -1.38158
68520.0000   -1.17774
68560.0000   -0.36500
68600.0000   -1.57396
68640.0000   -1.33827
68680.0000   -1.43257
68720.0000    0.53560
68760.0000    0.43968
68800.0000   -0.04570
68840.0000    0.31835
68880.0000   -0.34572
68920.0000    0.10555
68960.0000   -0.12015
69000.0000   -0.59809
69040.0000   -1.04361
69080.0000   -1.81059
69120.0000   -2.40741
69160.0000   -0.91294
69200.0000   -0.59655
69240.0000   -0.26864
69280.0000   -1.45780
69320.0000   -0.34733
69360.0000    0.74432
69400.0000    0.41994
69440.0000   -0.50914
69480.0000   -0.33016
69520.0000   -1.27292
69560.0000    0.11281
69600.0000   -0.90642
69640.0000   -0.52161
69680.0000   -0.20802
69720.0000    0.15205
69760.0000   -0.80516
69800.0000   -0.68283
69840.0000   -0.88287
69880.0000   -1.96680
69920.0000   -1.65117
69960.0000   -1.61077
70000.0000   -1.21239
70040.0000   -1.23685
70080.0000    0.73247
70120.0000    0.73911
70160.0000    0.77517
70200.0000    0.26882
70240.0000   -0.19374
70280.0000   -0.29225
70320.0000   -0.31297
70360.0000    0.44644
70400.0000   -0.10163
70440.0000   -0.16331
70480.0000    0.51371
70520.0000   -0.09877
70560.0000    0.67480
70600.0000    1.22166
70640.0000    0.85433
70680.0000    0.45503
70720.0000    0.16032
70760.0000   -0.48987
70800.0000   -0.42805
70840.0000   -0.34620
70880.0000   -0.14175
70920.0000   -0.81120
70960.0000   -0.10121
71000.0000   -0.26021
71040.0000    0.19349
71080.0000    0.01929
71120.0000   -0.43030
71160.0000   -0.18283
71200.0000    0.31731
71240.0000    0.12433
71280.0000    0.03232
71320.0000   -0.09724
71360.0000    0.02758
71400.0000   -0.63470
71440.0000   -0.08950
71480.0000   -0.13085
71520.0000   -0.19088
71560.0000    0.53033
71600.0000    0.96162
71640.0000    2.28241
71680.0000    2.56580
71720.0000    2.45256
71760.0000    2.61916
71800.0000    1.39837
71840.0000    2.23859
71880.0000    2.21933
71920.0000    2.55760
71960.0000    2.12379
72000.0000    3.02968
72040.0000    1.61589
72080.0000    2.30610
72120.0000    2.11903
72160.0000    2.89441
72200.0000    2.38089
72240.0000    2.60014
72280.0000    3.42971
72320.0000    2.97263
72360.0000    3.13989
72400.0000    3.09547
72440.0000    1.95809
72480.0000    1.47539
72520.0000    2.78907
72560.0000    3.14459
72600.0000    3.09283
72640.0000    2.79452
72680.0000    2.73793
72720.0000    2.21304
72760.0000    2.96045
72800.0000    3.20398
72840.0000    2.73626
72880.0000    1.56096
72920.0000    1.00013
72960.0000    1.79248
73000.0000   -0.27219
73040.0000    0.54791
73080.0000    1.51653
73120.0000    1.37115
73160.0000    1.31570
73200.0000    0.82037
73240.0000    1.35088
73280.0000    2.83157
73320.0000    2.85331
73360.0000    1.41541
73400.0000    0.86296
73440.0000   -0.03103
73480.0000    0.84626
73520.0000    1.04880
73560.0000    0.55598
73600.0000    0.25259
73640.0000   -0.22186
73680.0000   -0.30860
73720.0000   -0.25072
73760.0000   -0.77153
73800.0000    0.03792
73840.0000    0.13767
73880.0000    0.70708
73920.0000    0.27074
73960.0000    0.57740
74000.0000    0.82763
74040.0000    0.86408
74080.0000    1.95351
74120.0000    0.68332
74160.0000    1.04155
74200.0000    0.03185
74240.0000    1.11044
74280.0000    0.80294
74320.0000    1.49464
74360.0000    1.53622
74400.0000    1.32623
74440.0000    0.34006
74480.0000    0.43765
74520.0000   -0.10275
74560.0000    0.15049
74600.0000    0.23038
74640.0000    0.56848
74680.0000    0.56311
74720.0000    0.89884
74760.0000    1.10049
74800.0000    1.05587
74840.0000    1.83324
74880.0000    1.72299
74920.0000    1.07574
74960.0000    2.09025
75000.0000    1.99166
75040.0000    1.34550
75080.0000    1.41390
75120.0000    1.06500
75160.0000    1.25446
75200.0000    1.75416
75240.0000    2.55988
75280.0000    0.63728
75320.0000    1.13152
75360.0000    0.36860
75400.0000    0.79378
75440.0000    0.11633
75480.0000    1.35402
75520.0000    1.58066
75560.0000    0.93255
75600.0000    1.00897
75640.0000    0.87509
75680.0000    1.10288
75720.0000    1.07595
75760.0000    1.55084
75800.0000    1.16185
75840.0000    1.60047
75880.0000    1.36632
75920.0000    1.55359
75960.0000    0.74748
76000.0000    1.47282
76040.0000    1.71570
76080.0000    1.64017
76120.0000    1.01297
76160.0000    1.17183
76200.0000    0.82271
76240.0000    1.44029
76280.0000    0.73326
76320.0000    2.14747
76360.0000    2.16886
76400.0000    1.85754
76440.0000    1.66057
76480.0000    1.85230
76520.0000    2.41045
76560.0000    1.25555
76600.0000    2.17781
76640.0000    2.67461
76680.0000    1.90775
76720.0000    2.32559
76760.0000    2.55771
76800.0000    2.38596
76840.0000    1.30246
76880.0000    2.03817
76920.0000    2.11566
76960.0000    2.01491
77000.0000    1.90113
77040.0000    1.84453
77080.0000    1.75339
77120.0000    0.09570
77160.0000    0.72059
77200.0000    0.11183
77240.0000    1.24245
77280.0000    1.54010
77320.0000    0.86760
77360.0000    2.25535
77400.0000    1.21885
77440.0000    1.93946
77480.0000    1.28535
77520.0000    1.37135
77560.0000    1.72467
77600.0000    1.10705
77640.0000    1.09554
77680.0000   -0.46484
77720.0000    0.14923
77760.0000    0.46473
77800.0000    0.24382
77840.0000    1.21533
77880.0000    1.09043
77920.0000    0.74175
77960.0000    0.46627
78000.0000    0.62810
78040.0000    0.36794
78080.0000    0.41597
78120.0000    1.46263
78160.0000    0.86353
78200.0000    1.48047
78240.0000   -0.08615
78280.0000    0.25152
78320.0000    1.16929
78360.0000    0.82795
78400.0000    1.31503
78440.0000    0.82555
78480.0000   -0.50623
78520.0000    0.46232
78560.0000   -0.69025
78600.0000    0.48763
78640.0000    1.06441
78680.0000    0.87163
78720.0000    1.97211
78760.0000    1.71653
78800.0000    1.69502
78840.0000    1.27797
78880.0000    1.02523
78920.0000    1.45334
78960.0000    2.49760
79000.0000    2.01914
79040.0000    1.52167
79080.0000    2.25404
79120.0000    1.84874
79160.0000    2.56340
79200.0000    1.38760
79240.0000    1.58354
79280.0000    1.12677
79320.0000    1.62018
79360.0000    1.38852
79400.0000    1.39586
79440.0000    1.36541
79480.0000    1.60271
79520.0000    1.19294
79560.0000    1.34941
79600.0000    0.76104
79640.0000    2.00498
79680.0000    1.75935
79720.0000    0.55431
79760.0000    1.26240
79800.0000    1.67525
79840.0000    1.66768
79880.0000    1.95341
79920.0000    2.11878
79960.0000    2.07510
80000.0000    2.20379
80040.0000    1.77355
80080.0000    1.60025
80120.0000    1.99164
80160.0000    1.51971
80200.0000    1.72282
80240.0000    2.20517
80280.0000    1.86064
80320.0000    2.07541
80360.0000    1.38903
80400.0000    2.32542
80440.0000    1.74515
80480.0000    1.44063
80520.0000    1.38660
80560.0000    1.81767
80600.0000    1.34036
80640.0000    1.92592
80680.0000    1.88091
80720.0000    1.44640
80760.0000    1.00731
80800.0000    0.97454
80840.0000    1.38655
80880.0000    1.71551
80920.0000    1.97508
80960.0000    2.24236
81000.0000    2.24693
81040.0000    1.09579
81080.0000    1.70273
81120.0000    1.41490
81160.0000    2.92047
81200.0000    1.84984
81240.0000    2.09354
81280.0000    2.27350
81320.0000    1.93030
81360.0000    1.88476
81400.0000    2.43821
81440.0000    2.04769
81480.0000    1.48079
81520.0000    2.51203
81560.0000    2.93359
81600.0000    1.88544
81640.0000    2.42719
81680.0000    2.41752
81720.0000    2.02913
81760.0000    2.12534
81800.0000    0.89951
81840.0000    1.73368
81880.0000    0.98963
81920.0000    1.42459
81960.0000    2.38792
82000.0000    2.21404
82040.0000    2.57797
82080.0000    2.26608
82120.0000    2.44927
82160.0000    3.25373
82200.0000    3.15595
82240.0000    2.87733
82280.0000    2.41608
82320.0000    2.12132
82360.0000    2.49687
82400.0000    2.83170
82440.0000    2.43867
82480.0000    1.40129
82520.0000    0.94667
82560.0000    2.80115
82600.0000    2.40652
82640.0000    1.70241
82680.0000    2.02747
82720.0000    0.99204
82760.0000    1.06561
82800.0000    1.68953
82840.0000    2.89601
82880.0000    1.81593
82920.0000    2.43500
82960.0000    1.80951
83000.0000    1.26721
83040.0000    2.83046
83080.0000    2.32187
83120.0000    1.55168
83160.0000    1.50711
83200.0000    1.68393
83240.0000    1.03261
83280.0000    1.83920
83320.0000    0.68744
83360.0000    2.15738
83400.0000    1.96001
83440.0000    1.82178
83480.0000    1.86396
83520.0000    2.23821
83560.0000    1.46424
83600.0000    1.30357
83640.0000    0.78320
83680.0000    0.91372
83720.0000    0.90530
83760.0000    1.16390
83800.0000    1.41725
83840.0000    1.82513
83880.0000    1.33849
83920.0000    1.22620
83960.0000    1.02278
84000.0000    1.21235
84040.0000    1.83861
84080.0000    1.67582
84120.0000    1.51109
84160.0000    1.68181
84200.0000    0.84470
84240.0000    1.07674
84280.0000    0.71099
84320.0000    2.60585
84360.0000    1.61776
84400.0000    1.60081
84440.0000    1.68193
84480.0000    1.45644
84520.0000    1.43940
84560.0000    2.00715
84600.0000    2.08034
84640.0000    2.22812
84680.0000    0.78779
84720.0000    1.74055
84760.0000    1.99362
84800.0000    1.57593
84840.0000    1.88493
84880.0000    1.36446
84920.0000    1.58426
84960.0000    0.89886
85000.0000    1.51175
85040.0000    1.23713
85080.0000    0.21205
85120.0000    1.72377
85160.0000    1.55555
85200.0000    1.70163
85240.0000    1.82117
85280.0000    2.55683
85320.0000    2.24247
85360.0000    1.37542
85400.0000    1.83698
85440.0000    2.88946
85480.0000    1.92969
85520.0000    1.75715
85560.0000    1.18246
85600.0000    2.10794
85640.0000    1.79598
85680.0000    1.57699
85720.0000    1.83729
85760.0000    1.77468
85800.0000    1.60215
85840.0000    1.28869
85880.0000    0.56219
85920.0000    1.26754
85960.0000    0.62663
86000.0000    2.27116
86040.0000    1.92667
86080.0000    1.53114
86120.0000    2.44678
86160.0000    2.80044
86200.0000    2.58053
86240.0000    2.77038
86280.0000    2.07350
86320.0000    2.61297
86360.0000    3.62369
86400.0000    2.77911
86440.0000    2.16080
86480.0000    1.86895
86520.0000    1.87858
86560.0000    2.16240
86600.0000    1.96731
86640.0000    2.07651
86680.0000    1.78399
86720.0000    2.81405
86760.0000    2.18691
86800.0000    2.12159
86840.0000    2.15603
86880.0000    2.13400
86920.0000    1.60813
86960.0000    3.28358
87000.0000    4.14121
87040.0000    2.67120
87080.0000    2.23438
87120.0000    1.72787
87160.0000    1.97711
87200.0000    1.83836
87240.0000    2.07575
87280.0000    2.38430
87320.0000    2.01531
87360.0000    2.12927
87400.0000    3.43150
87440.0000    2.74868
87480.0000    2.75333
87520.0000    2.38254
87560.0000    2.32348
87600.0000    2.56128
87640.0000    2.59489
87680.0000    2.92574
87720.0000    1.68835
87760.0000    2.98599
87800.0000    2.78000
87840.0000    2.42467
87880.0000    3.52314
87920.0000    2.68746
87960.0000    3.04182
88000.0000    2.58705
88040.0000    1.96759
88080.0000    2.49683
88120.0000    2.17654
88160.0000    2.95828
88200.0000    2.91149
88240.0000    2.22940
88280.0000    2.64098
88320.0000    2.09875
88360.0000    0.97258
88400.0000    1.67479
88440.0000    1.57458
88480.0000    1.44043
88520.0000    1.35988
88560.0000    1.55498
88600.0000    2.21641
88640.0000    1.53724
88680.0000    1.18415
88720.0000    1.38505
88760.0000    1.32398
88800.0000    1.86432
88840.0000    1.97509
88880.0000    1.57583
88920.0000    2.12741
88960.0000    2.15663
89000.0000    1.16828
89040.0000    1.64512
89080.0000    1.15908
89120.0000    0.88688
89160.0000    1.65514
89200.0000    2.49847
89240.0000    2.29813
89280.0000    2.13468
89320.0000    3.28360
89360.0000    2.60959
89400.0000    4.02554
89440.0000    2.95979
89480.0000    3.18625
89520.0000    3.26585
89560.0000    3.13032
89600.0000    3.43613
89640.0000    3.74970
89680.0000    3.83386
89720.0000    2.65326
89760.0000    2.55520
89800.0000    3.32187
89840.0000    2.56610
89880.0000    2.11002
89920.0000    2.05145
89960.0000    1.88494
90000.0000    0.76752
90040.0000    1.22521
90080.0000    1.29347
90120.0000    2.13396
90160.0000    1.68959
90200.0000    2.15047
90240.0000    1.31885
90280.0000    0.42542
90320.0000    0.00029
90360.0000    0.16826
90400.0000   -0.73854
90440.0000   -0.15237
90480.0000    1.57964
90520.0000    0.54195
90560.0000    0.81170
90600.0000    0.50968
90640.0000    0.58948
90680.0000    0.12777
90720.0000   -0.28629
90760.0000    0.30633
90800.0000   -0.34411
90840.0000   -0.42138
90880.0000    0.12756
90920.0000    0.28705
90960.0000   -0.44746
91000.0000    0.07140
91040.0000   -0.02021
91080.0000   -0.40409
91120.0000    0.64355
91160.0000    0.28279
91200.0000    0.06684
91240.0000   -0.02145
91280.0000    0.73879
91320.0000   -0.16994
91360.0000   -0.21494
91400.0000   -0.29515
91440.0000   -0.16045
91480.0000   -0.90418
91520.0000    0.40742
91560.0000    0.24706
91600.0000   -0.36888
91640.0000    0.39766
91680.0000    0.46371
91720.0000    0.62041
91760.0000   -0.19132
91800.0000   -0.42108
91840.0000   -0.05373
91880.0000   -0.27228
91920.0000    0.66141
91960.0000   -0.29897
92000.0000    1.19629
92040.0000    0.70277
92080.0000    0.97239
92120.0000    0.86757
92160.0000    0.48475
92200.0000    0.14204
92240.0000    0.96239
92280.0000    1.22955
92320.0000    1.20971
92360.0000    1.10779
92400.0000    0.60973
92440.0000    0.81961
92480.0000    0.72645
92520.0000    0.32876
92560.0000    0.15122
92600.0000    0.00010
92640.0000    1.56967
92680.0000    1.09476
92720.0000    0.90287
92760.0000    0.45679
92800.0000    0.74950
92840.0000    0.73962
92880.0000    0.66202
92920.0000    0.65264
92960.0000    1.37336
93000.0000    1.99875
93040.0000    1.21807
93080.0000    0.88791
93120.0000    1.24445
93160.0000    0.30129
93200.0000    0.27455
93240.0000    1.39266
93280.0000    1.71047
93320.0000    1.11739
93360.0000    2.00358
93400.0000    1.53292
93440.0000    1.23154
93480.0000    1.19267
93520.0000    1.17917
93560.0000    0.77367
93600.0000    1.08201
93640.0000    0.24248
93680.0000    0.72175
93720.0000    1.35710
93760.0000    1.36619
93800.0000    1.93432
93840.0000   -0.00838
93880.0000    1.38737
93920.0000    0.61677
93960.0000    0.12908
94000.0000    0.41218
94040.0000   -0.00138
94080.0000    0.30841
94120.0000    0.15275
94160.0000    0.53672
94200.0000   -0.12057
94240.0000   -0.05868
94280.0000    0.53974
94320.0000    0.50007
94360.0000    0.67791
94400.0000    0.85930
94440.0000    0.62102
94480.0000    0.53071
94520.0000    0.83997
94560.0000    1.10514
94600.0000    1.35503
94640.0000    0.88122
94680.0000    1.39003
94720.0000    0.21776
94760.0000    0.82161
94800.0000    0.73384
94840.0000    1.11169
94880.0000    0.46322
94920.0000    0.82803
94960.0000    0.89015
95000.0000    0.66983
95040.0000    0.52714
95080.0000    0.52427
95120.0000    0.28663
95160.0000    0.54926
95200.0000    0.29912
95240.0000    0.71403
95280.0000    0.09125
95320.0000    0.03428
95360.0000    0.28910
95400.0000    0.17567
95440.0000    0.27713
95480.0000    0.63515
95520.0000    0.15132
95560.0000    0.37912
95600.0000   -0.03817
95640.0000    0.19389
95680.0000    0.25266
95720.0000    0.21750
95760.0000   -0.05656
95800.0000   -0.11699
95840.0000   -0.30769
95880.0000   -0.02176
95920.0000   -0.27412
95960.0000    0.97879
96000.0000    0.66014
96040.0000    0.45369
96080.0000    0.13302
96120.0000    0.38875
96160.0000    0.52899
96200.0000    0.18583
96240.0000   -0.04008
96280.0000    0.12590
96320.0000    0.46542
96360.0000    0.54927
96400.0000   -0.19567
96440.0000   -0.26768
96480.0000   -0.01815
96520.0000   -0.08672
96560.0000    0.24529
96600.0000    1.34354
96640.0000    1.94101
96680.0000    1.70764
96720.0000    1.22450
96760.0000    1.33581
96800.0000    1.05661
96840.0000    2.14527
96880.0000    1.15382
96920.0000    1.78656
96960.0000    1.99966
97000.0000    1.60138
97040.0000    2.95467
97080.0000    1.18601
97120.0000    1.86625
97160.0000    1.38116
97200.0000    1.70876
97240.0000    0.77250
97280.0000    1.19866
97320.0000    1.34139
97360.0000    1.31446
97400.0000    1.13681
97440.0000    1.69485
97480.0000    0.97316
97520.0000    2.01078
97560.0000    1.89220
97600.0000    2.08797
97640.0000    1.78592
97680.0000    1.60088
97720.0000    1.44715
97760.0000    1.07687
97800.0000    1.28504
97840.0000    1.68368
97880.0000    1.11579
97920.0000    1.17566
97960.0000    0.91209
98000.0000    0.93515
98040.0000    1.53465
98080.0000    1.68875
98120.0000    1.72581
98160.0000    1.46210
98200.0000    1.73462
98240.0000    1.55858
98280.0000    1.93736
98320.0000    1.25611
98360.0000    1.70496
98400.0000    1.23340
98440.0000    2.01540
98480.0000    1.74094
98520.0000    1.52692
98560.0000    0.52519
98600.0000    1.44194
98640.0000    1.83399
98680.0000    1.94549
98720.0000    2.13017
98760.0000    1.60980
98800.0000    1.41537
98840.0000    0.84435
98880.0000    2.01068
98920.0000    0.59928
98960.0000    1.05905
99000.0000    0.83953
99040.0000    1.13644
99080.0000    0.47487
99120.0000    0.65119
99160.0000    1.54711
99200.0000    1.95906
99240.0000    1.36567
99280.0000    0.78802
99320.0000    1.59601
99360.0000    0.88309
99400.0000    1.52645
99440.0000    0.37842
99480.0000    0.84352
99520.0000    0.55119
99560.0000    0.52542
99600.0000    1.01542
99640.0000    0.72632
99680.0000    1.03378
99720.0000    1.29632
99760.0000    0.84814
99800.0000    0.19385
99840.0000    1.13237
99880.0000    0.28918
99920.0000    0.26586
99960.0000    1.34268
100000.0000    0.41295
100040.0000    0.91790
100080.0000    1.21688
100120.0000    1.68187
100160.0000    1.32571
100200.0000    1.86269
100240.0000    1.42244
100280.0000    2.34489
100320.0000    1.78012
100360.0000    2.55491
100400.0000    2.17798
100440.0000    1.24126
100480.0000    2.00064
100520.0000    1.28152
100560.0000    1.48581
100600.0000    1.83960
100640.0000    2.35099
100680.0000    1.48370
100720.0000    2.02552
100760.0000    0.89835
100800.0000    1.26076
100840.0000    2.05981
100880.0000    2.27600
100920.0000    1.59761
100960.0000    1.91155
101000.0000    1.51521
101040.0000    0.18065
101080.0000    1.92544
101120.0000    1.50651
101160.0000    1.64768
101200.0000    1.54794
101240.0000    1.32249
101280.0000    1.14419
101320.0000    1.76508
101360.0000    1.66921
101400.0000    1.40689
101440.0000    1.83701
101480.0000    0.98793
101520.0000    1.88320
101560.0000    2.20544
101600.0000    1.97574
101640.0000    1.44663
101680.0000    1.67153
101720.0000    1.00312
101760.0000    1.13446
101800.0000    1.23603
101840.0000    1.30715
101880.0000    0.89964
101920.0000    0.89318
101960.0000    1.42203
102000.0000    0.93663
102040.0000    0.86299
102080.0000    0.41819
102120.0000    0.46906
102160.0000    0.91474
102200.0000    1.78657
102240.0000    1.67670
102280.0000    0.66270
102320.0000    1.42012
102360.0000    1.70366
102400.0000    1.17911
102440.0000    1.96114
102480.0000    1.20970
102520.0000    0.80285
102560.0000    1.50577
102600.0000    1.42600
102640.0000    1.37017
102680.0000    0.26273
102720.0000    0.84027
102760.0000    1.44727
102800.0000    2.34984
102840.0000    2.00674
102880.0000    1.27087
102920.0000    0.98973
102960.0000    1.03302
103000.0000    1.06900
103040.0000    1.21814
103080.0000    0.78335
103120.0000    0.92994
103160.0000    1.23609
103200.0000    0.92247
103240.0000    2.41084
103280.0000    0.78722
103320.0000    1.27800
103360.0000    1.25783
103400.0000    1.08856
103440.0000    1.79547
103480.0000    1.29744
103520.0000    1.17923
103560.0000    1.64232
103600.0000    1.65691
103640.0000    1.60650
103680.0000    2.00594
103720.0000    1.50867
103760.0000    1.21570
103800.0000    1.36934
103840.0000    0.86214
103880.0000    0.82861
103920.0000    0.42187
103960.0000    1.09272
104000.0000    1.05137
104040.0000    1.28838
104080.0000    1.50991
104120.0000    1.21319
104160.0000    0.86492
104200.0000    1.28326
104240.0000    1.11794
104280.0000    1.39074
104320.0000    1.71741
104360.0000    0.87422
104400.0000    1.57443
104440.0000    1.26972
104480.0000    1.63425
104520.0000    1.44140
104560.0000    1.19862
104600.0000    0.69625
104640.0000    0.89180
104680.0000    1.49357
104720.0000    1.07898
104760.0000    1.47145
104800.0000    1.35147
104840.0000    1.14520
104880.0000    1.49663
104920.0000    1.78467
104960.0000    0.88963
105000.0000    1.25994
105040.0000    0.53009
105080.0000    0.26132
105120.0000    1.31040
105160.0000    0.90998
105200.0000    1.29782
105240.0000    1.64793
105280.0000    1.47035
105320.0000    1.50185
105360.0000    1.00470
105400.0000    1.44187
105440.0000    1.08981
105480.0000    0.85858
105520.0000    1.64816
105560.0000    0.66990
105600.0000   -0.00656
105640.0000    0.56293
105680.0000    1.25284
105720.0000    1.44227
105760.0000    1.41310
105800.0000    1.59969
105840.0000    2.18622
105880.0000    1.30297
105920.0000    2.13689
105960.0000    1.68732
106000.0000    1.54414
106040.0000    2.27881
106080.0000    1.01516
106120.0000    1.61787
106160.0000    0.75482
106200.0000    0.65387
106240.0000    1.59178
106280.0000    0.82351
106320.0000    1.12419
106360.0000    1.68213
106400.0000    1.10701
106440.0000    2.07819
106480.0000    1.60534
106520.0000    1.49318
106560.0000    1.86725
106600.0000    1.92812
106640.0000    2.09053
106680.0000    1.61246
106720.0000    1.74653
106760.0000    1.28360
106800.0000    1.31975
106840.0000    0.71768
106880.0000    1.12130
106920.0000    1.85414
106960.0000    0.76146
107000.0000    0.92233
107040.0000    1.69470
107080.0000    1.04562
107120.0000    1.08129
107160.0000    1.73884
107200.0000    1.88700
107240.0000    1.06783
107280.0000    0.97724
107320.0000    1.16931
107360.0000    1.35547
107400.0000    1.29742
107440.0000    1.15595
107480.0000    1.14580
107520.0000    1.10564
107560.0000    0.09937
107600.0000    1.22604
107640.0000    0.46292
107680.0000    0.68134
107720.0000    0.98069
107760.0000    1.05923
107800.0000    1.14310
107840.0000    0.99925
107880.0000    0.96061
107920.0000    1.26977
107960.0000    0.85297
108000.0000    1.37665
108040.0000    2.22838
108080.0000    2.12052
108120.0000    1.89989
108160.0000    2.53524
108200.0000    2.23837
108240.0000    1.32679
108280.0000    1.91099
108320.0000    1.97606
108360.0000    1.74177
108400.0000    1.09948
108440.0000    1.43052
108480.0000    1.53478
108520.0000    0.37816
108560.0000    0.65887
108600.0000   -0.02885
108640.0000    1.24078
108680.0000    1.38384
108720.0000    1.27930
108760.0000    0.86739
108800.0000    1.78785
108840.0000    1.13948
108880.0000    1.58558
108920.0000    0.88043
108960.0000    1.40462
109000.0000    0.91593
109040.0000    0.67867
109080.0000    0.60070
109120.0000    0.22718
109160.0000    0.44772
109200.0000    0.36178
109240.0000    0.94013
109280.0000    1.43470
109320.0000    0.65644
109360.0000    0.67845
109400.0000    1.23292
109440.0000    1.27065
109480.0000    0.47649
109520.0000    1.19385
109560.0000    0.40731
109600.0000   -0.12382
109640.0000    0.76111
109680.0000    0.91482
109720.0000    2.15036
109760.0000    1.70745
109800.0000    1.04235
109840.0000    1.51166
109880.0000    2.00455
109920.0000    2.46752
109960.0000    0.69993
110000.0000    1.68645
110040.0000    1.10216
110080.0000    0.80071
110120.0000    0.69103
110160.0000    1.75657
110200.0000    1.72416
110240.0000    1.83527
110280.0000    0.83653
110320.0000    1.37076
110360.0000    1.52143
110400.0000    1.78125
110440.0000    1.57598
110480.0000    1.29768
110520.0000    1.04359
110560.0000    0.59285
110600.0000    1.12777
110640.0000    1.31015
110680.0000    1.34241
110720.0000    1.45425
110760.0000    1.42330
110800.0000    0.22616
110840.0000    1.31723
110880.0000    0.93956
110920.0000    1.50132
110960.0000    1.06299
111000.0000    1.29881
111040.0000    1.00318
111080.0000    0.71642
111120.0000    0.89149
111160.0000    0.45413
111200.0000    1.37886
111240.0000    1.69987
111280.0000    1.57462
111320.0000    1.94146
111360.0000    1.02776
111400.0000    1.05517
111440.0000    1.79935
111480.0000    1.28236
111520.0000    1.32137
111560.0000    1.60783
111600.0000    0.70164
111640.0000    1.36197
111680.0000    1.36061
111720.0000    2.24573
111760.0000    2.07266
111800.0000    1.96992
111840.0000    0.94671
111880.0000    1.70801
111920.0000    2.00992
111960.0000    0.66541
112000.0000    0.89226
112040.0000    1.22319
112080.0000    1.55870
112120.0000    1.33056
112160.0000    0.84401
112200.0000    0.92780
112240.0000    0.76960
112280.0000    0.39863
112320.0000    0.69312
112360.0000    0.27274
112400.0000    0.54814
112440.0000    1.25097
112480.0000    0.85853
112520.0000    0.24069
112560.0000    1.13429
112600.0000    1.05265
112640.0000    1.56339
112680.0000    1.32250
112720.0000    0.71040
112760.0000    0.85504
112800.0000    0.96144
112840.0000    1.78371
112880.0000    2.16300
112920.0000    1.10659
112960.0000    0.79763
113000.0000    0.75967
113040.0000    0.58445
113080.0000    0.55186
113120.0000    0.19909
113160.0000    0.20770
113200.0000    0.89683
113240.0000    0.35443
113280.0000    1.02322
113320.0000    1.37749
113360.0000    0.70520
113400.0000    0.51019
113440.0000    0.70610
113480.0000    0.42979
113520.0000   -0.02367
113560.0000    0.34648
113600.0000    0.60959
113640.0000   -0.10055
113680.0000    0.93123
113720.0000   -0.01523
113760.0000   -0.16247
113800.0000    0.89553
113840.0000   -0.42434
113880.0000    0.79807
113920.0000    0.46223
113960.0000   -0.36920
114000.0000    0.29137
114040.0000    0.28382
114080.0000    0.92174
114120.0000   -0.46659
114160.0000   -0.19190
114200.0000   -0.45973
114240.0000    0.48947
114280.0000   -0.61659
114320.0000    0.37082
114360.0000   -0.22214
114400.0000    0.03825
114440.0000   -0.12096
114480.0000    0.69294
114520.0000    0.41742
114560.0000    0.64526
114600.0000    0.81072
114640.0000    0.95784
114680.0000    1.04319
114720.0000   -0.24289
114760.0000    0.67828
114800.0000    1.36622
114840.0000    0.79646
114880.0000    0.87142
114920.0000    0.04379
114960.0000    0.52993
115000.0000    0.21092
115040.0000   -0.59113
115080.0000    0.39614
115120.0000    0.46383
115160.0000    0.61341
115200.0000    0.85305
115240.0000    0.90343
115280.0000    1.38170
115320.0000    0.87261
115360.0000    1.54493
115400.0000    0.62572
115440.0000    0.48643
115480.0000    0.64240
115520.0000    0.39516
115560.0000    0.62025
115600.0000    0.96799
115640.0000    0.19632
115680.0000    0.39985
115720.0000    0.89438
115760.0000    0.73888
115800.0000    0.97103
115840.0000    0.57835
115880.0000    0.82639
115920.0000    0.74625
115960.0000    1.40077
116000.0000    0.77881
116040.0000    0.37195
116080.0000    0.76868
116120.0000    0.00393
116160.0000    0.29171
116200.0000    0.36457
116240.0000    1.43890
116280.0000    0.76033
116320.0000    0.37241
116360.0000   -0.08633
116400.0000    0.14977
116440.0000    0.32240
116480.0000   -0.11975
116520.0000    0.67378
116560.0000    0.68305
116600.0000    0.67433
116640.0000    0.80178
116680.0000    0.82281
116720.0000    1.58404
116760.0000    1.60410
116800.0000    1.70738
116840.0000    1.69467
116880.0000    0.71162
116920.0000    0.77763
116960.0000    0.46400
117000.0000    0.67816
117040.0000    0.51941
117080.0000    0.36671
117120.0000    0.83142
117160.0000    0.47457
117200.0000   -0.29177
117240.0000   -0.02270
117280.0000    1.69863
117320.0000    0.92842
117360.0000    1.18330
117400.0000    1.49117
117440.0000    1.17631
117480.0000    0.99525
117520.0000    0.57073
117560.0000    0.94986
117600.0000    0.06236
117640.0000    0.66318
117680.0000    0.68908
117720.0000    0.33565
117760.0000    1.28398
117800.0000    0.27208
117840.0000    1.24315
117880.0000    1.02342
117920.0000    0.55164
117960.0000    0.79162
118000.0000    0.05196
118040.0000    0.84070
118080.0000    0.76975
118120.0000    0.86268
118160.0000    0.45981
118200.0000    1.81139
118240.0000    1.01033
118280.0000    1.90461
118320.0000    1.26840
118360.0000    1.49803
118400.0000    0.83175
118440.0000    1.24230
118480.0000    0.46111
118520.0000    0.58941
118560.0000    0.68427
118600.0000    0.19899
118640.0000    0.61230
118680.0000    0.87132
118720.0000    0.10012
118760.0000    0.46995
118800.0000    1.56993
118840.0000    0.39091
118880.0000   -0.21104
118920.0000    0.07862
118960.0000    0.50350
119000.0000    0.17853
119040.0000    0.09349
119080.0000   -0.00801
119120.0000    0.41707
119160.0000    0.57902
119200.0000   -0.10169
119240.0000    0.51840
119280.0000    0.06459
119320.0000    0.25339
119360.0000    0.73824
119400.0000    0.27929
119440.0000   -0.15054
119480.0000    0.60321
119520.0000   -0.00265
119560.0000    0.36985
119600.0000   -0.43484
119640.0000    0.49630
119680.0000    0.22020
119720.0000    0.72409
119760.0000    0.89858
119800.0000    1.04025
119840.0000    0.60029
119880.0000    0.28206
119920.0000    0.87504
119960.0000    1.02784
120000.0000    0.08351
120040.0000    0.38120
120080.0000    0.40814
120120.0000    0.42408
120160.0000    0.89195
120200.0000    0.99621
120240.0000    0.77794
120280.0000    0.40394
120320.0000    0.39169
120360.0000    0.26190
120400.0000   -0.56325
120440.0000    0.22664
120480.0000    0.04939
120520.0000   -0.39940
120560.0000    0.34575
120600.0000    0.00890
120640.0000   -0.28415
120680.0000   -0.22968
120720.0000    0.68777
120760.0000   -0.20436
120800.0000   -0.30035
120840.0000   -0.08950
120880.0000    0.47159
120920.0000   -0.17750
120960.0000   -0.20371
121000.0000   -0.71144
121040.0000   -0.12120
121080.0000   -0.11741
121120.0000   -0.08748
121160.0000    0.49263
121200.0000    0.65122
121240.0000    0.12197
121280.0000    0.13969
121320.0000    1.12895
121360.0000    0.78802
121400.0000    1.35170
121440.0000    1.56157
121480.0000    0.66219
121520.0000    0.26418
121560.0000    1.22635
121600.0000    0.59438
121640.0000    0.63106
121680.0000    0.73993
121720.0000    0.75130
121760.0000    0.76392
121800.0000    0.71540
121840.0000   -0.05908
121880.0000    0.88375
121920.0000    0.45840
121960.0000    0.83655
122000.0000    0.80326
122040.0000    1.19562
122080.0000    0.80535
122120.0000    0.78062
122160.0000    1.19709
122200.0000    0.18153
122240.0000    0.16458
122280.0000    0.62858
122320.0000    0.76190
122360.0000    1.22372
122400.0000    0.83983
122440.0000    0.62347
122480.0000    0.08848
122520.0000    0.26041
122560.0000    0.38370
122600.0000    0.74624
122640.0000    0.18681
122680.0000    0.66899
122720.0000    0.43545
122760.0000    0.82326
122800.0000    0.34657
122840.0000    0.55026
122880.0000    0.36803
122920.0000    0.24871
122960.0000    1.10194
123000.0000    0.64203
123040.0000    0.63645
123080.0000    1.47214
123120.0000    1.25564
123160.0000    0.59737
123200.0000    0.49780
123240.0000    0.81711
123280.0000    0.83101
123320.0000    0.89128
123360.0000    0.45515
123400.0000    0.65148
123440.0000    0.32823
123480.0000    0.76460
123520.0000    0.68499
123560.0000    0.13908
123600.0000    0.79039
123640.0000    0.90243
123680.0000    0.81713
123720.0000    1.07476
123760.0000    1.25032
123800.0000    0.32631
123840.0000    0.44277
123880.0000    1.11945
123920.0000    0.89098
123960.0000    0.83385
124000.0000    0.53832
124040.0000    0.99409
124080.0000    0.49998
124120.0000    1.05241
124160.0000    0.67613
124200.0000    1.13617
124240.0000    0.69809
124280.0000    0.40501
124320.0000    1.08263
124360.0000    0.89064
124400.0000    0.86273
124440.0000    0.38398
124480.0000    1.45113
124520.0000    1.22902
124560.0000    1.27264
124600.0000    1.62831
124640.0000    1.68789
124680.0000    1.62798
124720.0000    1.46595
124760.0000    1.40562
124800.0000    0.83069
124840.0000    0.87162
124880.0000    0.43462
124920.0000    0.36734
124960.0000    0.15019
125000.0000    0.52826
125040.0000    0.51052
125080.0000    1.10928
125120.0000    1.67983
125160.0000    1.73993
125200.0000    1.47315
125240.0000    1.90393
125280.0000    1.72662
125320.0000    1.10935
125360.0000    1.69496
125400.0000    0.74917
125440.0000    1.05764
125480.0000    0.13700
125520.0000    0.63371
125560.0000    1.49651
125600.0000    1.54306
125640.0000   -0.50984
125680.0000    0.53528
125720.0000    0.63203
125760.0000    0.10117
125800.0000    1.11412
125840.0000    0.70604
125880.0000    0.83573
125920.0000    0.91789
125960.0000   -0.08182
126000.0000    0.12078
126040.0000    0.40781
126080.0000   -0.02863
126120.0000    0.72618
126160.0000    0.67828
126200.0000    0.62677
126240.0000   -0.24145
126280.0000   -0.15751
126320.0000   -0.34632
126360.0000   -0.02184
126400.0000   -0.65568
126440.0000    0.32050
126480.0000   -0.44834
126520.0000   -0.40125
126560.0000    0.36107
126600.0000   -0.46399
126640.0000   -0.47164
126680.0000    0.25619
126720.0000   -0.09574
126760.0000    0.24563
126800.0000   -0.58074
126840.0000    0.21857
126880.0000    1.03722
126920.0000   -0.61577
126960.0000   -0.20240
127000.0000   -0.00835
127040.0000    0.15952
127080.0000    0.22860
127120.0000    0.62273
127160.0000    0.37884
127200.0000    0.66729
127240.0000   -0.03385
127280.0000   -0.33632
127320.0000   -0.06233
127360.0000   -0.38659
127400.0000    0.18216
127440.0000    0.28223
127480.0000    0.18484
127520.0000    0.08990
127560.0000    0.35089
127600.0000   -0.24714
127640.0000    0.11061
127680.0000    0.20639
127720.0000    0.70573
127760.0000    0.88824
127800.0000    0.29458
127840.0000   -0.31968
127880.0000    0.42383
127920.0000    0.32124
127960.0000    0.23063
128000.0000    0.29680
128040.0000   -0.10902
128080.0000    0.15792
128120.0000    0.10024
128160.0000    0.50101
128200.0000   -0.22337
128240.0000   -0.26137
128280.0000   -0.11253
128320.0000    0.06767
128360.0000    0.02075
128400.0000    0.35926
128440.0000   -0.24988
128480.0000   -0.17963
128520.0000    0.24702
128560.0000    0.37386
128600.0000   -0.38558
128640.0000   -0.56753
128680.0000   -1.09349
128720.0000   -0.98644
128760.0000   -0.95935
128800.0000   -0.69030
128840.0000   -0.53533
128880.0000   -0.55935
128920.0000   -0.48183
128960.0000    0.49189
129000.0000   -0.45308
129040.0000   -0.43568
129080.0000   -0.84441
129120.0000   -0.10930
129160.0000    0.66864
129200.0000    0.21690
129240.0000    0.09441
129280.0000   -0.32716
129320.0000    0.10629
129360.0000    0.29575
129400.0000   -0.29272
129440.0000   -0.01597
129480.0000    0.06805
129520.0000    0.48589
129560.0000    0.44548
129600.0000    0.23971
129640.0000    0.19054
129680.0000   -0.07040
129720.0000    0.04627
129760.0000   -0.06246
129800.0000    0.27217
129840.0000    0.81125
129880.0000    0.66361
129920.0000    0.67290
129960.0000    0.60438
130000.0000    0.22545
130040.0000    0.25703
130080.0000   -0.58209
130120.0000    0.33796
130160.0000   -0.33778
130200.0000    0.63464
130240.0000   -0.51814
130280.0000   -0.09002
130320.0000    0.19134
130360.0000    0.32596
130400.0000   -0.14606
130440.0000   -0.46722
130480.0000    0.18186
130520.0000    0.06635
130560.0000   -0.52672
130600.0000   -0.40473
130640.0000   -0.08792
130680.0000   -0.27352
130720.0000   -0.42881
130760.0000   -0.07290
130800.0000    0.58497
130840.0000    0.68978
130880.0000   -0.09786
130920.0000    0.22533
130960.0000    0.51178
131000.0000    0.10436
131040.0000   -0.16758
131080.0000    0.47530
131120.0000   -0.19902
131160.0000    0.18053
131200.0000    0.41103
131240.0000    0.73696
131280.0000    0.69312
131320.0000    0.53477
131360.0000   -0.22539
131400.0000    0.19346
131440.0000    0.51945
131480.0000    0.13332
131520.0000    0.65789
131560.0000   -0.36362
131600.0000    0.30743
131640.0000    0.57926
131680.0000    0.60372
131720.0000   -0.10782
131760.0000    0.17213
131800.0000    0.96978
131840.0000    1.12409
131880.0000    0.37260
131920.0000    0.84335
131960.0000    0.01456
132000.0000   -0.31930
132040.0000    0.38519
132080.0000    0.34796
132120.0000    0.76635
132160.0000    0.26061
132200.0000   -0.00430
132240.0000    0.40470
132280.0000    0.92500
132320.0000   -0.05515
132360.0000    0.47865
132400.0000    1.05341
132440.0000    0.46814
132480.0000    1.22757
132520.0000    0.58916
132560.0000    0.70797
132600.0000   -0.48192
132640.0000    0.59326
132680.0000    1.27681
132720.0000    1.05667
132760.0000    0.51023
132800.0000    1.23944
132840.0000    1.00024
132880.0000    0.93680
132920.0000    0.23816
132960.0000    1.19678
133000.0000    0.28387
133040.0000    1.03607
133080.0000    0.33642
133120.0000    1.61688
133160.0000    0.38754
133200.0000    0.26177
133240.0000    1.12099
133280.0000    0.03315
133320.0000    0.79531
133360.0000    0.84983
133400.0000    0.14042
133440.0000    0.36863
133480.0000    0.80048
133520.0000    0.84984
133560.0000    1.02493
133600.0000    1.34374
133640.0000    1.16780
133680.0000    0.09310
133720.0000    0.40390
133760.0000    1.15496
133800.0000    0.84084
133840.0000    0.62698
133880.0000    0.93641
133920.0000    0.61730
133960.0000    1.02839
134000.0000    1.66143
134040.0000    0.84163
134080.0000    0.61828
134120.0000    0.50446
134160.0000    1.51337
134200.0000    0.54503
134240.0000    0.54219
134280.0000    0.78618
134320.0000    0.44232
134360.0000    0.13609
134400.0000    0.25534
134440.0000    0.40975
134480.0000    1.32195
134520.0000    0.86345
134560.0000    0.58846
134600.0000    0.63761
134640.0000    0.47939
134680.0000    1.43926
134720.0000    0.74324
134760.0000    0.52039
134800.0000    0.04214
134840.0000    1.04071
134880.0000    0.90453
134920.0000    0.75045
134960.0000    0.41984
135000.0000    0.81241
135040.0000    0.03168
135080.0000    0.39929
135120.0000    1.03567
135160.0000    0.61667
135200.0000    0.57576
135240.0000    0.01048
135280.0000   -0.17848
135320.0000    0.52756
135360.0000    0.42033
135400.0000    0.72470
135440.0000    0.89108
135480.0000    0.71973
135520.0000    1.19252
135560.0000    1.73979
135600.0000    1.31234
135640.0000    0.94908
135680.0000    1.38452
135720.0000    1.21729
135760.0000    1.67758
135800.0000    1.77849
135840.0000    1.35264
135880.0000    1.16282
135920.0000    1.77985
135960.0000    1.93281
136000.0000    1.87591
136040.0000    1.40590
136080.0000    0.92198
136120.0000    0.89854
136160.0000    0.71148
136200.0000    0.64710
136240.0000    0.52678
136280.0000    0.57825
136320.0000    0.40064
136360.0000    1.44122
136400.0000    1.46949
136440.0000    0.61941
136480.0000    0.99753
136520.0000    0.76303
136560.0000    1.64824
136600.0000    0.57963
136640.0000    1.57744
136680.0000    2.08458
136720.0000    1.79682
136760.0000    0.54031
136800.0000    1.17730
136840.0000    0.68708
136880.0000    0.63689
136920.0000    0.58761
136960.0000    0.96618
137000.0000    0.79726
137040.0000    0.89942
137080.0000    1.13608
137120.0000    0.63478
137160.0000    0.40745
137200.0000    0.52652
137240.0000    0.06935
137280.0000    0.77384
137320.0000    0.99621
137360.0000    0.91734
137400.0000    0.98733
137440.0000    1.43359
137480.0000    1.01678
137520.0000    1.64911
137560.0000    1.62466
137600.0000    0.41899
137640.0000    0.50088
137680.0000    1.51580
137720.0000    1.14548
137760.0000    1.19551
137800.0000    0.97711
137840.0000    0.54998
137880.0000    0.61714
137920.0000    0.60365
137960.0000    0.84461
138000.0000    0.77361
138040.0000    0.39818
138080.0000    0.98089
138120.0000    1.25821
138160.0000    0.55138
138200.0000    0.60506
138240.0000    1.25617
138280.0000    0.48697
138320.0000    0.90607
138360.0000    0.66868
138400.0000    0.13888
138440.0000    0.60611
138480.0000    0.46120
138520.0000    0.38570
138560.0000    0.59661
138600.0000   -0.03399
138640.0000    0.00645
138680.0000   -0.03687
138720.0000    0.47689
138760.0000    0.35111
138800.0000    0.17906
138840.0000    0.85930
138880.0000    0.48396
138920.0000    0.82214
138960.0000    0.46399
139000.0000    1.01369
139040.0000    0.72154
139080.0000    0.45997
139120.0000    0.99363
139160.0000    0.66718
139200.0000    0.46942
139240.0000    0.21279
139280.0000    0.48950
139320.0000    1.25658
139360.0000    0.65431
139400.0000    1.19211
139440.0000    0.97403
139480.0000    1.05445
139520.0000    0.88888
139560.0000    0.29196
139600.0000    0.68131
139640.0000    0.49165
139680.0000   -0.46935
139720.0000    0.40420
139760.0000    0.67070
139800.0000    0.94034
139840.0000    0.18334
139880.0000    1.06597
139920.0000    0.21204
139960.0000    0.77338
140000.0000    0.23022
140040.0000    0.05783
140080.0000    0.77028
140120.0000    0.62546
140160.0000    0.58035
140200.0000    1.50064
140240.0000    0.82046
140280.0000    1.59052
140320.0000    0.54791
140360.0000    0.99348
140400.0000    1.09553
140440.0000    0.70683
140480.0000    1.26857
140520.0000    0.85642
140560.0000    1.23509
140600.0000    1.12228
140640.0000    0.62662
140680.0000    0.54715
140720.0000    0.14831
140760.0000    0.78189
140800.0000    0.54619
140840.0000    1.09789
140880.0000    0.30123
140920.0000    0.56130
140960.0000    0.53505
141000.0000    1.21247
141040.0000    0.89467
141080.0000    1.00555
141120.0000    1.35449
141160.0000    0.58204
141200.0000    1.12710
141240.0000    1.27113
141280.0000    0.64747
141320.0000    0.80479
141360.0000    0.71474
141400.0000    0.91556
141440.0000    0.60297
141480.0000    0.25377
141520.0000    0.58790
141560.0000    0.36502
141600.0000    0.12514
141640.0000    0.01102
141680.0000   -0.32778
141720.0000    0.07675
141760.0000   -0.00645
141800.0000    0.53171
141840.0000    0.25311
141880.0000   -0.24609
141920.0000    0.17173
141960.0000   -0.21142
142000.0000   -0.37859
142040.0000   -0.04886
142080.0000    0.15778
142120.0000    0.14207
142160.0000   -0.10913
142200.0000    0.03812
142240.0000   -0.25833
142280.0000   -0.03610
142320.0000    0.05978
142360.0000   -0.32321
142400.0000   -0.58702
142440.0000    0.22223
142480.0000    0.63084
142520.0000    0.58588
142560.0000    0.40205
142600.0000    1.09547
142640.0000    1.20049
142680.0000   -0.26703
142720.0000    0.52465
142760.0000    0.81631
142800.0000    0.58246
142840.0000    0.76242
142880.0000    0.39980
142920.0000    0.18011
142960.0000    0.45533
143000.0000    0.72417
143040.0000    0.64766
143080.0000    0.55396
143120.0000    0.12156
143160.0000   -0.26294
143200.0000    0.50331
143240.0000    0.27990
143280.0000    0.90325
143320.0000    1.01717
143360.0000    0.39280
143400.0000    0.06442
143440.0000    1.04462
143480.0000    0.33038
143520.0000    0.70036
143560.0000    0.07519
143600.0000    0.65202
143640.0000    0.53423
143680.0000    0.40308
143720.0000    0.97984
143760.0000    0.84580
143800.0000    0.61147
143840.0000    0.29541
143880.0000    0.63064
143920.0000    0.47080
143960.0000    0.24821
144000.0000    0.35053
144040.0000    0.24705
144080.0000    0.23785
144120.0000    0.38681
144160.0000    0.06097
144200.0000    0.23974
144240.0000    0.88818
144280.0000    1.09613
144320.0000    0.95762
144360.0000    0.07566
144400.0000    0.89057
144440.0000    1.43743
144480.0000    0.21460
144520.0000    0.06806
144560.0000    0.74631
144600.0000    1.35777
144640.0000    0.99722
144680.0000    1.57317
144720.0000    1.01982
144760.0000    1.20480
144800.0000    1.36187
144840.0000    1.35534
144880.0000    1.75738
144920.0000    1.39082
144960.0000    0.62609
145000.0000    0.17869
145040.0000    0.64175
145080.0000   -0.03426
145120.0000    0.32186
145160.0000    0.17670
145200.0000    0.11990
145240.0000    0.38585
145280.0000   -0.12587
145320.0000   -0.10604
145360.0000    0.43930
145400.0000    1.02894
145440.0000    0.85152
145480.0000    0.70613
145520.0000    1.16814
145560.0000    1.51761
145600.0000    1.08636
145640.0000    0.92242
145680.0000    1.22743
145720.0000    0.92818
145760.0000   -0.58080
145800.0000    0.12140
145840.0000    0.54954
145880.0000   -0.34482
145920.0000   -0.10337
145960.0000   -0.34837
146000.0000   -0.66769
146040.0000   -0.26898
146080.0000    0.56247
146120.0000    0.15174
146160.0000   -0.25635
146200.0000   -0.10310
146240.0000    0.03972
146280.0000    0.58777
146320.0000   -0.09293
146360.0000    0.36077
146400.0000    0.71409
146440.0000    0.52736
146480.0000    0.45234
146520.0000    0.47383
146560.0000    0.48962
146600.0000    0.90885
146640.0000    0.26265
146680.0000    0.37787
146720.0000    0.37361
146760.0000    0.24113
146800.0000    0.29344
146840.0000   -0.06104
146880.0000    0.08170
146920.0000   -0.38547
146960.0000    0.72752
147000.0000    0.21507
147040.0000   -0.43099
147080.0000   -0.35176
147120.0000    0.13176
147160.0000    0.82226
147200.0000    0.23914
147240.0000    0.33504
147280.0000    0.49894
147320.0000    0.04490
147360.0000   -0.19677
147400.0000    0.15031
147440.0000   -0.53154
147480.0000   -0.17165
147520.0000    0.50310
147560.0000    0.36888
147600.0000   -0.08786
147640.0000    0.44950
147680.0000    0.05602
147720.0000    0.44687
147760.0000    0.59021
147800.0000    0.73523
147840.0000    0.89340
147880.0000    0.91135
147920.0000    0.38187
147960.0000    0.46901
148000.0000    1.44678
148040.0000    1.32058
148080.0000    0.10793
148120.0000    0.31816
148160.0000    0.53555
148200.0000   -0.34317
148240.0000    0.12952
148280.0000    0.09721
148320.0000   -0.39727
148360.0000    0.85164
148400.0000    0.70804
148440.0000   -0.22102
148480.0000    0.16955
148520.0000    0.56853
148560.0000   -0.11090
148600.0000   -0.49674
148640.0000    0.03295
148680.0000   -0.14321
148720.0000   -0.08727
148760.0000    0.11685
148800.0000    0.25730
148840.0000   -0.03904
148880.0000    0.49132
148920.0000    0.32303
148960.0000    0.19954
149000.0000   -0.58613
149040.0000    0.45856
149080.0000    0.30926
149120.0000    0.14257
149160.0000    0.50027
149200.0000    0.26558
149240.0000    0.00315
149280.0000   -0.05700
149320.0000    0.19418
149360.0000    0.35249
149400.0000    0.28119
149440.0000    0.52866
149480.0000    0.69594
149520.0000   -0.05556
149560.0000    0.42072
149600.0000    0.62560
149640.0000   -0.39914
149680.0000    0.63389
149720.0000    0.34952
149760.0000    0.78645
149800.0000    0.45082
149840.0000    0.17211
149880.0000    0.67455
149920.0000    1.11222
149960.0000    0.52440
150000.0000    0.66829
150040.0000    0.23972
150080.0000    0.60683
150120.0000    0.48536
150160.0000    0.70607
150200.0000    0.04301
150240.0000    0.62585
150280.0000    0.21596
150320.0000   -0.37575
150360.0000    0.19702
150400.0000    0.33707
150440.0000    0.36472
150480.0000    0.79168
150520.0000    0.84628
150560.0000    1.23286
150600.0000    0.32027
150640.0000   -0.05418
150680.0000    0.41000
150720.0000    0.38047
150760.0000    0.43545
150800.0000    0.46944
150840.0000    0.75339
150880.0000    0.30384
150920.0000    0.20108
150960.0000    0.10182
151000.0000    0.20354
151040.0000    0.80227
151080.0000    0.87815
151120.0000    0.65618
151160.0000    1.17440
151200.0000    0.84006
151240.0000    0.30118
151280.0000   -0.04266
151320.0000    0.84982
151360.0000   -0.04731
151400.0000    0.58334
151440.0000   -0.01575
151480.0000    0.51197
151520.0000    0.84261
151560.0000    0.74503
151600.0000    0.66443
151640.0000    1.15697
151680.0000    0.67853
151720.0000    0.74831
151760.0000    0.10133
151800.0000    0.51588
151840.0000    0.06441
151880.0000    0.12085
151920.0000    0.40696
151960.0000    0.54066
152000.0000    0.55954
152040.0000    0.73595
152080.0000   -0.30676
152120.0000    0.30993
152160.0000    0.13692
152200.0000    0.20577
152240.0000    0.20971
152280.0000    0.15994
152320.0000    0.55292
152360.0000    0.02256
152400.0000    0.15742
152440.0000   -0.21954
152480.0000   -0.22397
152520.0000    0.63397
152560.0000   -0.01034
152600.0000    0.49529
152640.0000    0.67364
152680.0000    0.20573
152720.0000    0.41039
152760.0000    0.69857
152800.0000    0.48943
152840.0000    0.64854
152880.0000   -0.22760
152920.0000    0.50615
152960.0000    0.78169
153000.0000    1.21339
153040.0000    1.55558
153080.0000    1.27788
153120.0000    1.17999
153160.0000    0.87837
153200.0000    0.83321
153240.0000    0.94884
153280.0000    0.94566
153320.0000    0.70758
153360.0000    0.75377
153400.0000    0.68366
153440.0000    0.87403
153480.0000    0.64234
153520.0000    0.13992
153560.0000    0.14165
153600.0000    0.50571
153640.0000    0.26681
153680.0000    0.12404
153720.0000   -0.03631
153760.0000    0.82538
153800.0000    0.52025
153840.0000    0.31551
153880.0000   -0.47680
153920.0000    0.43649
153960.0000   -0.19100
154000.0000    0.55425
154040.0000    0.28307
154080.0000    0.87984
154120.0000    0.93615
154160.0000    0.78801
154200.0000    0.78218
154240.0000   -0.46479
154280.0000    0.56865
154320.0000    1.08198
154360.0000    1.17266
154400.0000    1.39910
154440.0000    1.14024
154480.0000    0.59272
154520.0000    1.31889
154560.0000    1.49770
154600.0000    0.98303
154640.0000    0.86062
154680.0000    1.11327
154720.0000    1.23769
154760.0000    0.94972
154800.0000    0.48625
154840.0000    0.67592
154880.0000    0.36083
154920.0000    0.36571
154960.0000    0.49881
155000.0000    0.27173
155040.0000    0.80130
155080.0000    0.04151
155120.0000    0.88261
155160.0000    0.02685
155200.0000    0.43752
155240.0000    0.77889
155280.0000    0.23411
155320.0000    0.28302
155360.0000    0.64831
155400.0000    0.84103
155440.0000    0.72670
155480.0000    0.30298
155520.0000    0.41021
155560.0000    0.79449
155600.0000    0.34714
155640.0000    0.91002
155680.0000    1.08807
155720.0000    0.80267
155760.0000    1.53688
155800.0000    1.26921
155840.0000    1.61527
155880.0000    1.13626
155920.0000    1.28515
155960.0000    0.88867
156000.0000    1.27458
156040.0000    1.20176
156080.0000    1.11044
156120.0000    1.38318
156160.0000    1.03047
156200.0000    0.82840
156240.0000    0.86846
156280.0000    1.30654
156320.0000    1.43868
156360.0000    0.78140
156400.0000    1.49604
156440.0000    0.92097
156480.0000    2.05286
156520.0000    0.68802
156560.0000    1.18372
156600.0000    0.49041
156640.0000    0.29266
156680.0000    0.70683
156720.0000    0.73387
156760.0000    0.78772
156800.0000    0.42111
156840.0000    0.18465
156880.0000    0.55400
156920.0000    1.14837
156960.0000    1.51042
157000.0000    1.10811
157040.0000    1.31380
157080.0000    0.98882
157120.0000    1.26750
157160.0000    1.17067
157200.0000    1.11503
157240.0000    0.63495
157280.0000    0.51075
157320.0000    0.98024
157360.0000    1.82722
157400.0000    1.06518
157440.0000    1.13147
157480.0000    1.03362
157520.0000    1.30939
157560.0000    0.67908
157600.0000    0.76399
157640.0000    1.30500
157680.0000    1.31003
157720.0000    1.06582
157760.0000    0.48469
157800.0000    1.36816
157840.0000    1.05997
157880.0000    0.65873
157920.0000    0.37434
157960.0000    0.43770
158000.0000    0.87392
158040.0000    1.07718
158080.0000    1.51300
158120.0000    0.82537
158160.0000    1.05324
158200.0000    0.83262
158240.0000    1.24560
158280.0000    0.82942
158320.0000    0.99650
158360.0000    1.67800
158400.0000    1.42049
158440.0000    0.41044
158480.0000    0.95089
158520.0000    0.86848
158560.0000    0.97162
158600.0000    0.51347
158640.0000    0.80594
158680.0000    0.92633
158720.0000    1.35413
158760.0000    0.89242
158800.0000    1.71707
158840.0000    0.32207
158880.0000    0.83836
158920.0000    0.16224
158960.0000    0.61643
159000.0000    0.66618
159040.0000    1.24190
159080.0000    1.67903
159120.0000    0.70559
159160.0000    0.78200
159200.0000    1.11254
159240.0000    1.15362
159280.0000    0.09056
159320.0000    0.40204
159360.0000    0.03934
159400.0000    0.73922
159440.0000    0.43998
159480.0000    0.29426
159520.0000    0.28281
159560.0000    0.00997
159600.0000    0.59927
159640.0000    0.65754
159680.0000    0.47326
159720.0000   -0.24812
159760.0000    0.94129
159800.0000    0.82754
159840.0000    0.54465
159880.0000    1.76215
159920.0000    1.39108
159960.0000    0.65543
160000.0000    0.65188
160040.0000    0.00795
160080.0000    0.53119
160120.0000   -0.00945
160160.0000    0.00570
160200.0000    0.20013
160240.0000    0.40239
160280.0000   -0.27002
160320.0000    0.67162
160360.0000    0.13392
160400.0000   -0.18788
160440.0000    0.16899
160480.0000    0.25455
160520.0000    0.15572
160560.0000   -0.37440
160600.0000    0.33592
160640.0000    0.43628
160680.0000    1.21360
160720.0000    0.76638
160760.0000    0.91401
160800.0000    0.90833
160840.0000    0.80982
160880.0000   -0.08970
160920.0000    1.19897
160960.0000    0.25017
161000.0000    1.17184
161040.0000    0.57298
161080.0000    1.31947
161120.0000    0.79788
161160.0000    1.62133
161200.0000    0.67055
161240.0000    0.74257
161280.0000    1.08810
161320.0000    0.68275
161360.0000    1.15157
161400.0000    0.95566
161440.0000    1.10186
161480.0000    0.98520
161520.0000    1.45154
161560.0000    1.16096
161600.0000    0.36025
161640.0000   -0.00061
161680.0000   -0.17679
161720.0000    0.86375
161760.0000    0.64454
161800.0000    0.05186
161840.0000    0.61459
161880.0000    0.40913
161920.0000    0.00927
161960.0000    0.46709
162000.0000    1.60111
162040.0000    0.34641
162080.0000   -0.18623
162120.0000    0.55067
162160.0000    0.13054
162200.0000    0.31938
162240.0000    0.51304
162280.0000    0.57514
162320.0000    0.55099
162360.0000    0.43357
162400.0000    1.20310
162440.0000    1.26264
162480.0000    0.09022
162520.0000    1.03258
162560.0000    0.35680
162600.0000    0.53227
162640.0000    0.56036
162680.0000    0.80307
162720.0000    0.03283
162760.0000    0.63360
162800.0000    0.25315
162840.0000    0.42470
162880.0000    0.78972
162920.0000    0.71580
162960.0000    0.77502
163000.0000    1.21790
163040.0000    0.72539
163080.0000    2.21554
163120.0000    0.37018
163160.0000    1.14788
163200.0000    0.13387
163240.0000   -0.02338
163280.0000    0.41435
163320.0000    0.82394
163360.0000    0.37612
163400.0000   -0.17382
163440.0000    0.16531
163480.0000    0.81990
163520.0000    0.46330
163560.0000    0.57358
163600.0000    1.03030
163640.0000    0.08095
163680.0000    1.02257
163720.0000    0.76758
163760.0000    0.21492
163800.0000    0.90287
163840.0000    0.89322
163880.0000   -0.23453
163920.0000    0.87059
163960.0000    0.33378
164000.0000    0.52421
164040.0000    0.76072
164080.0000    0.63610
164120.0000    0.44236
164160.0000   -0.21973
164200.0000   -0.51370
164240.0000   -0.41156
164280.0000    0.12734
164320.0000   -0.45920
164360.0000   -0.66569
164400.0000    0.13633
164440.0000    0.60379
164480.0000    0.75716
164520.0000   -0.05598
164560.0000   -0.22012
164600.0000    0.45126
164640.0000    0.65876
164680.0000    0.40322
164720.0000    0.54108
164760.0000   -0.09307
164800.0000   -0.10013
164840.0000    0.96920
164880.0000   -0.08397
164920.0000    0.16863
164960.0000    0.04061
165000.0000   -0.15338
165040.0000    0.41219
165080.0000    0.23750
165120.0000    0.31513
165160.0000    0.19411
165200.0000   -0.54662
165240.0000   -0.23965
165280.0000    0.00630
165320.0000    0.03150
165360.0000   -0.41266
165400.0000    0.23983
165440.0000    0.37591
165480.0000    0.71023
165520.0000   -0.03656
165560.0000    0.34358
165600.0000    0.37983
165640.0000    0.98025
165680.0000    0.38933
165720.0000    0.05931
165760.0000    0.42643
165800.0000    0.34577
165840.0000   -0.41182
165880.0000    0.57320
165920.0000   -0.51966
165960.0000    0.27767
166000.0000   -0.75578
166040.0000    0.07603
166080.0000   -0.11993
166120.0000   -0.65251
166160.0000   -0.36454
166200.0000    0.58553
166240.0000    1.13415
166280.0000   -0.53701
166320.0000    0.05114
166360.0000   -0.17792
166400.0000    0.13244
166440.0000    0.37564
166480.0000    0.08542
166520.0000    0.27656
166560.0000   -0.07204
166600.0000   -0.24437
166640.0000   -0.23598
166680.0000   -0.73848
166720.0000   -0.35440
166760.0000   -0.28102
166800.0000    0.53193
166840.0000   -0.06133
166880.0000    0.19118
166920.0000   -0.07362
166960.0000    0.06107
167000.0000    0.02229
167040.0000    0.43410
167080.0000    0.17449
167120.0000    0.11817
167160.0000    0.62806
167200.0000    1.31757
167240.0000    0.95919
167280.0000    0.23810
167320.0000    0.88085
167360.0000    1.18783
167400.0000    1.17227
167440.0000    1.18741
167480.0000    0.77177
167520.0000    0.61872
167560.0000    0.77776
167600.0000    0.76012
167640.0000    1.01813
167680.0000    1.19170
167720.0000    0.72206
167760.0000    1.14836
167800.0000    1.20526
167840.0000    1.01202
167880.0000    1.09663
167920.0000    1.35059
167960.0000    1.36501
168000.0000    0.76456
168040.0000    0.89878
168080.0000    0.89420
168120.0000    1.00290
168160.0000    0.72121
168200.0000    0.64654
168240.0000    0.94687
168280.0000    0.59392
168320.0000    0.50910
168360.0000    1.40802
168400.0000    1.36436
168440.0000    0.71416
168480.0000    0.63934
168520.0000    0.89797
168560.0000    0.60121
168600.0000    0.77428
168640.0000    0.73432
168680.0000    0.57592
168720.0000    0.69301
168760.0000    0.73353
168800.0000    0.63032
168840.0000    0.38770
168880.0000    1.12922
168920.0000    1.05598
168960.0000    0.78355
169000.0000    1.14235
169040.0000    1.12562
169080.0000    0.72193
169120.0000    0.93323
169160.0000    0.65753
169200.0000    0.28802
169240.0000   -0.07053
169280.0000   -0.08625
169320.0000    0.45158
169360.0000    0.77483
169400.0000    0.25941
169440.0000    0.50667
169480.0000    0.80430
169520.0000    0.47236
169560.0000    0.68015
169600.0000    0.59557
169640.0000   -0.21286
169680.0000    0.11055
169720.0000    0.20173
169760.0000    0.09330
169800.0000    0.00946
169840.0000    0.65226
169880.0000    0.84802
169920.0000    0.36746
169960.0000    0.35092
170000.0000    0.58122
170040.0000    1.03349
170080.0000    0.10896
170120.0000    0.51352
170160.0000   -0.07152
170200.0000    0.70805
170240.0000    0.93989
170280.0000    1.04812
170320.0000    0.33951
170360.0000    1.12614
170400.0000    0.46998
170440.0000    0.28131
170480.0000    0.75555
170520.0000    0.20160
170560.0000    1.40053
170600.0000    0.49188
170640.0000    0.07313
170680.0000    0.68569
170720.0000    0.45239
170760.0000    0.25937
170800.0000    0.85273
170840.0000    0.10878
170880.0000   -0.12709
170920.0000   -0.24708
170960.0000    0.40245
171000.0000    0.35722
171040.0000   -0.26086
171080.0000    0.15684
171120.0000    0.24815
171160.0000    0.32003
171200.0000    0.38084
171240.0000    0.42990
171280.0000    0.29998
171320.0000    0.03524
171360.0000   -0.12176
171400.0000   -0.23905
171440.0000    0.18251
171480.0000    0.01082
171520.0000   -0.48933
171560.0000   -0.00644
171600.0000    0.16633
171640.0000    0.09752
171680.0000   -0.37224
171720.0000    0.17514
171760.0000   -0.24319
171800.0000   -0.57690
171840.0000   -0.10822
171880.0000   -0.24258
171920.0000   -0.05272
171960.0000   -0.27523
172000.0000   -0.34575
172040.0000   -0.31949
172080.0000   -0.07517
172120.0000   -0.06290
172160.0000   -0.69018
172200.0000    0.05676
172240.0000    0.47404
172280.0000   -0.72377
172320.0000    0.06242
172360.0000   -0.46056
172400.0000   -0.04979
172440.0000   -0.22048
172480.0000    0.11501
172520.0000    0.49192
172560.0000    0.02672
172600.0000   -0.46086
172640.0000    0.06572
172680.0000    0.62877
172720.0000   -0.53251
172760.0000   -0.22635
172800.0000    0.22665
172840.0000    0.59208
172880.0000    0.80201
172920.0000    1.94437
172960.0000    1.26218
173000.0000    0.82552
173040.0000    0.75703
173080.0000    1.07878
173120.0000    0.29844
173160.0000    0.36998
173200.0000    0.16875
173240.0000   -0.06325
173280.0000    0.40653
173320.0000    0.89830
173360.0000    0.33280
173400.0000    0.71874
173440.0000    0.81260
173480.0000    0.46224
173520.0000    0.80803
173560.0000   -0.04970
173600.0000    1.01561
173640.0000    0.53996
173680.0000   -0.01975
173720.0000   -0.45387
173760.0000    0.02149
173800.0000    0.07851
173840.0000    0.60761
173880.0000    0.69844
173920.0000    0.72072
173960.0000    0.89692
174000.0000    0.38498
174040.0000    0.46119
174080.0000   -0.01420
174120.0000    0.59499
174160.0000    0.60835
174200.0000    0.47457
174240.0000    0.71929
174280.0000    0.52554
174320.0000    0.84668
174360.0000    0.63115
174400.0000    0.36941
174440.0000    1.59570
174480.0000    1.37930
174520.0000    0.27719
174560.0000    0.16126
174600.0000    0.40577
174640.0000    0.77361
174680.0000    1.21242
174720.0000    0.62370
174760.0000    0.49118
174800.0000    0.96721
174840.0000    0.96246
174880.0000    1.42776
174920.0000    0.98537
174960.0000    1.31331
175000.0000    1.27013
175040.0000    1.21798
175080.0000    1.75989
175120.0000    0.82880
175160.0000    0.28568
175200.0000    0.20678
175240.0000    0.68144
175280.0000    0.88173
175320.0000    0.61932
175360.0000    0.23254
175400.0000    0.38290
175440.0000    0.10664
175480.0000    0.67300
175520.0000    1.17124
175560.0000    1.25341
175600.0000    0.80738
175640.0000    0.80077
175680.0000    0.84060
175720.0000    0.58376
175760.0000    0.62254
175800.0000    0.45120
175840.0000    0.75002
175880.0000    0.60118
175920.0000    1.09771
175960.0000    0.94867
176000.0000    0.83443
176040.0000    1.10103
176080.0000    1.29596
176120.0000    1.34400
176160.0000    1.11360
176200.0000    1.43318
176240.0000    1.33736
176280.0000    1.26399
176320.0000    1.68340
176360.0000    1.16788
176400.0000    1.08226
176440.0000    1.28019
176480.0000    1.32813
176520.0000    0.64697
176560.0000    0.53260
176600.0000    0.84672
176640.0000    1.03283
176680.0000    1.02624
176720.0000    0.71107
176760.0000    1.53252
176800.0000    1.16798
176840.0000    1.13860
176880.0000    1.46424
176920.0000    1.21285
176960.0000    1.19744
177000.0000    1.02425
177040.0000    0.83777
177080.0000    0.70046
177120.0000    1.52021
177160.0000    0.75912
177200.0000    0.78645
177240.0000    1.05897
177280.0000    1.18065
177320.0000    1.34367
177360.0000    1.29258
177400.0000    1.58455
177440.0000    1.43640
177480.0000    1.10806
177520.0000    0.91606
177560.0000    0.79613
177600.0000    0.87178
177640.0000    1.37673
177680.0000    0.70821
177720.0000    0.42051
177760.0000    0.30564
177800.0000   -0.05017
177840.0000    0.08847
177880.0000    1.08817
177920.0000    1.47221
177960.0000    0.76321
178000.0000    0.82602
178040.0000    1.05403
178080.0000    0.99480
178120.0000    0.65913
178160.0000    1.31470
178200.0000    1.70277
178240.0000    1.12323
178280.0000    1.14268
178320.0000    0.94212
178360.0000    1.13167
178400.0000    0.61184
178440.0000    1.02714
178480.0000    0.40599
178520.0000    0.96496
178560.0000    0.42977
178600.0000    0.45079
178640.0000    0.22548
178680.0000    0.80488
178720.0000    1.23783
178760.0000    1.16356
178800.0000    0.59435
178840.0000    0.66755
178880.0000   -0.05878
178920.0000    0.32126
178960.0000    0.09266
179000.0000    0.37730
179040.0000   -0.07764
179080.0000    0.30838
179120.0000    0.72280
179160.0000    0.47752
179200.0000    0.28483
179240.0000    0.61919
179280.0000    0.99924
179320.0000    0.55051
179360.0000    0.30578
179400.0000    0.49029
179440.0000   -0.09096
179480.0000    0.51298
179520.0000    0.30113
179560.0000    0.85452
179600.0000    0.31935
179640.0000    1.01102
179680.0000    1.05688
179720.0000    1.04487
179760.0000    0.54272
179800.0000   -0.01185
179840.0000    1.25463
179880.0000    1.09091
179920.0000    0.69115
179960.0000    1.09221
180000.0000    1.63031
180040.0000    0.64869
180080.0000    1.64985
180120.0000    0.80650
180160.0000    0.84507
180200.0000    1.14488
180240.0000    0.88056
180280.0000    1.41332
180320.0000    1.38240
180360.0000    0.68971
180400.0000    0.92987
180440.0000    1.18255
180480.0000    1.27363
180520.0000    0.75662
180560.0000    1.12490
180600.0000    0.47558
180640.0000    0.50302
180680.0000    0.82142
180720.0000    1.22088
180760.0000    0.69861
180800.0000    0.24727
180840.0000    0.46737
180880.0000    0.40589
180920.0000    0.05050
180960.0000    0.07786
181000.0000    0.38427
181040.0000    0.14798
181080.0000    0.19452
181120.0000    0.65065
181160.0000    0.69927
181200.0000    0.25870
181240.0000    0.07003
181280.0000    0.10193
181320.0000    0.15183
181360.0000   -0.04473
181400.0000   -0.39847
181440.0000    0.55290
181480.0000   -0.06707
181520.0000    0.02891
181560.0000    0.58823
181600.0000    0.88288
181640.0000    0.99268
181680.0000    0.62664
181720.0000    0.60011
181760.0000    0.97299
181800.0000    0.52444
181840.0000    1.34699
181880.0000    0.73762
181920.0000    1.06935
181960.0000    1.48799
182000.0000    0.56740
182040.0000    0.62768
182080.0000    1.03320
182120.0000    0.25459
182160.0000    0.23468
182200.0000    0.23872
182240.0000   -0.00761
182280.0000   -0.35334
182320.0000    0.81060
182360.0000    0.28198
182400.0000    1.68158
182440.0000    0.71696
182480.0000    1.31967
182520.0000    0.56924
182560.0000    0.66666
182600.0000    0.80468
182640.0000    0.19808
182680.0000    0.44053
182720.0000    0.87826
182760.0000    1.05521
182800.0000    1.02978
182840.0000    0.65125
182880.0000    1.15574
182920.0000    1.07448
182960.0000    1.00105
183000.0000    0.77384
183040.0000    0.96740
183080.0000    0.65649
183120.0000    0.80521
183160.0000    0.91157
183200.0000    0.58689
183240.0000    1.14745
183280.0000    0.47734
183320.0000    0.88037
183360.0000    0.88543
183400.0000    0.59889
183440.0000    1.00601
183480.0000    1.00373
183520.0000    1.22402
183560.0000    1.63782
183600.0000    1.27456
183640.0000    0.84985
183680.0000    0.73030
183720.0000    0.53520
183760.0000    0.77407
183800.0000    0.54617
183840.0000    1.26918
183880.0000    0.52462
183920.0000    0.66038
183960.0000    0.17172
184000.0000    0.55005
184040.0000    0.66722
184080.0000    0.73981
184120.0000    0.16222
184160.0000    0.88298
184200.0000    1.22012
184240.0000   -0.06146
184280.0000    0.82510
184320.0000    0.55887
184360.0000    0.34846
184400.0000    0.79247
184440.0000    0.81010
184480.0000    1.10424
184520.0000    0.88247
184560.0000    0.22578
184600.0000    0.25071
184640.0000    1.26300
184680.0000    1.32978
184720.0000    0.86814
184760.0000    1.32260
184800.0000    1.30068
184840.0000    0.69151
184880.0000    0.98758
184920.0000    1.05304
184960.0000    1.41014
185000.0000    1.21105
185040.0000    0.95624
185080.0000    0.83287
185120.0000    1.28572
185160.0000    0.60349
185200.0000    0.73123
185240.0000    1.50073
185280.0000    1.49215
185320.0000    1.70917
185360.0000    1.90386
185400.0000    1.56285
185440.0000    0.84950
185480.0000    0.79173
185520.0000    1.11120
185560.0000    0.87780
185600.0000    1.02449
185640.0000    0.96064
185680.0000    0.52727
185720.0000    0.23257
185760.0000    0.86089
185800.0000    1.05053
185840.0000    1.28642
185880.0000   -0.18282
185920.0000    0.39199
185960.0000    0.84971
186000.0000   -0.11611
186040.0000    0.39167
186080.0000    0.77012
186120.0000    0.82966
186160.0000    1.04357
186200.0000    0.36565
186240.0000    1.11063
186280.0000    0.41625
186320.0000    0.57726
186360.0000    0.87352
186400.0000    0.13624
186440.0000    0.82056
186480.0000    0.47382
186520.0000    0.33687
186560.0000    0.39582
186600.0000   -0.04218
186640.0000   -0.04394
186680.0000    0.39067
186720.0000    0.62263
186760.0000    0.07614
186800.0000    0.39693
186840.0000    0.69672
186880.0000   -0.27770
186920.0000    0.28668
186960.0000   -0.46938
187000.0000    0.34609
187040.0000   -0.60617
187080.0000    0.06254
187120.0000    0.52983
187160.0000    0.21393
187200.0000    0.01830
187240.0000    0.46047
187280.0000    0.34544
187320.0000   -0.08969
187360.0000    0.00670
187400.0000    0.84764
187440.0000    0.78091
187480.0000   -0.22857
187520.0000    0.21844
187560.0000    0.40644
187600.0000    0.34132
187640.0000    0.66405
187680.0000    0.83496
187720.0000   -0.01067
187760.0000    0.45524
187800.0000    1.15327
187840.0000    0.22261
187880.0000   -0.40401
187920.0000    0.47638
187960.0000   -0.07734
188000.0000    0.35352
188040.0000   -0.04816
188080.0000    0.80757
188120.0000    0.57895
188160.0000   -0.02699
188200.0000   -0.18509
188240.0000    0.66245
188280.0000    0.18394
188320.0000    0.43037
188360.0000    0.15928
188400.0000    0.40150
188440.0000   -0.20112
188480.0000    0.18606
188520.0000    1.24992
188560.0000    1.04353
188600.0000    0.46602
188640.0000    0.36877
188680.0000    0.57901
188720.0000    0.85356
188760.0000    0.23717
188800.0000    0.92485
188840.0000    0.16334
188880.0000   -0.10055
188920.0000    0.13752
188960.0000    0.29429
189000.0000    0.41334
189040.0000    0.74131
189080.0000    0.97613
189120.0000    1.30872
189160.0000    1.23627
189200.0000    0.57108
189240.0000    0.05952
189280.0000    0.60747
189320.0000    0.93707
189360.0000    0.60715
189400.0000    1.39058
189440.0000    1.47328
189480.0000    1.09126
189520.0000    0.77624
189560.0000    1.36216
189600.0000    0.70837
189640.0000    0.40222
189680.0000    1.01228
189720.0000    1.37671
189760.0000    1.01996
189800.0000    0.68640
189840.0000    0.48846
189880.0000    0.80340
189920.0000    1.21075
189960.0000    1.20242
190000.0000    0.17818
190040.0000    0.16835
190080.0000    0.81350
190120.0000    0.54704
190160.0000    1.46590
190200.0000    1.35725
190240.0000    1.42146
190280.0000    1.02580
190320.0000    1.13477
190360.0000    0.77800
190400.0000    1.26843
190440.0000    0.17943
190480.0000    1.05844
190520.0000    0.56991
190560.0000    1.06574
190600.0000    1.27646
190640.0000    1.40984
190680.0000    1.24185
190720.0000    1.47340
190760.0000    1.02469
190800.0000    0.88396
190840.0000    0.69738
190880.0000    1.42128
190920.0000    1.34562
190960.0000    0.80843
191000.0000    0.84041
191040.0000    0.87901
191080.0000    0.44407
191120.0000    0.08667
191160.0000    0.65427
191200.0000    1.59455
191240.0000    1.09683
191280.0000    0.74338
191320.0000    1.16068
191360.0000    0.72602
191400.0000    0.93480
191440.0000    0.97636
191480.0000    1.12049
191520.0000    1.71021
191560.0000    1.37543
191600.0000    0.92641
191640.0000    1.09651
191680.0000    0.81983
191720.0000    0.99000
191760.0000    1.08109
191800.0000    0.15305
191840.0000    1.07265
191880.0000    0.87497
191920.0000    0.87870
191960.0000    0.77361
192000.0000    0.86941
192040.0000    0.85983
192080.0000    1.08306
192120.0000    0.97650
192160.0000    0.78616
192200.0000    0.35017
192240.0000    0.96357
192280.0000    1.21651
192320.0000    1.21802
192360.0000    0.88112
192400.0000    0.58664
192440.0000    0.83724
192480.0000    1.12475
192520.0000    0.87954
192560.0000    0.93531
192600.0000    1.31327
192640.0000    0.62743
192680.0000    0.19061
192720.0000    1.19437
192760.0000    1.08735
192800.0000    0.95380
192840.0000    0.75891
192880.0000    1.14311
192920.0000    0.10868
192960.0000    0.96507
193000.0000    0.75295
193040.0000    0.37853
193080.0000    0.79697
193120.0000    0.17012
193160.0000    0.88062
193200.0000    1.32428
193240.0000    0.49673
193280.0000    0.53894
193320.0000    0.53673
193360.0000    0.76503
193400.0000    0.79781
193440.0000    0.54842
193480.0000    0.28308
193520.0000    0.63336
193560.0000    0.96145
193600.0000    0.91385
193640.0000    0.41400
193680.0000    0.72813
193720.0000    0.78075
193760.0000    1.15998
193800.0000    1.47677
193840.0000    1.54538
193880.0000    1.19861
193920.0000    0.81712
193960.0000    1.00137
194000.0000    1.05331
194040.0000    1.00640
194080.0000    1.28599
194120.0000    1.63498
194160.0000    1.22744
194200.0000    0.51441
194240.0000    1.06151
194280.0000    0.66965
194320.0000    0.33807
194360.0000    0.88471
194400.0000    0.84741
194440.0000    0.89495
194480.0000    1.40207
194520.0000    0.71882
194560.0000    0.35139
194600.0000    0.54036
194640.0000    0.59129
194680.0000    0.18970
194720.0000    1.21968
194760.0000    0.88516
194800.0000    1.29396
194840.0000    0.33426
194880.0000    0.68746
194920.0000    1.04366
194960.0000    1.29083
195000.0000    0.66391
195040.0000    0.86142
195080.0000    0.94354
195120.0000    0.65018
195160.0000    0.60188
195200.0000    0.28929
195240.0000    0.59789
195280.0000    1.18093
195320.0000    1.25509
195360.0000    1.87071
195400.0000    1.29763
195440.0000    1.25229
195480.0000    1.26772
195520.0000    1.39200
195560.0000    0.60638
195600.0000    0.58871
195640.0000    0.77134
195680.0000    0.80296
195720.0000    0.69774
195760.0000    0.75877
195800.0000    1.36247
195840.0000    1.55384
195880.0000    0.74357
195920.0000    0.44879
195960.0000    0.68007
196000.0000    0.35994
196040.0000    0.69278
196080.0000    1.15471
196120.0000    1.28065
196160.0000    0.35870
196200.0000    1.19328
196240.0000    0.53784
196280.0000    0.85367
196320.0000    0.86458
196360.0000    1.02914
196400.0000    1.12606
196440.0000    1.29106
196480.0000    1.31499
196520.0000    1.58790
196560.0000    1.59661
196600.0000    1.32323
196640.0000    1.34959
196680.0000    0.61430
196720.0000    1.48416
196760.0000    1.76119
196800.0000    0.97370
196840.0000    0.95148
196880.0000    0.32294
196920.0000    1.16823
196960.0000    0.58593
197000.0000    0.90362
197040.0000    0.93583
197080.0000    0.60787
197120.0000    0.80374
197160.0000    1.17696
197200.0000    1.04092
197240.0000    1.44777
197280.0000    0.83420
197320.0000    1.34432
197360.0000    0.83328
197400.0000    1.19252
197440.0000    1.25752
197480.0000    1.39342
197520.0000    1.25563
197560.0000    0.89995
197600.0000    1.04085
197640.0000    1.48888
197680.0000    1.09817
197720.0000    1.91793
197760.0000    1.40164
197800.0000    1.50218
197840.0000    1.09656
197880.0000    0.75911
197920.0000    0.69495
197960.0000    1.84768
198000.0000    0.88177
198040.0000    0.99138
198080.0000    1.01724
198120.0000    0.98192
198160.0000    1.16171
198200.0000    0.95382
198240.0000    0.85089
198280.0000    0.70503
198320.0000    1.27368
198360.0000    1.40043
198400.0000    0.95019
198440.0000    1.32319
198480.0000    1.42243
198520.0000    1.35685
198560.0000    1.65770
198600.0000    0.85533
198640.0000    1.79428
198680.0000    1.17747
198720.0000    1.48705
198760.0000    1.67215
198800.0000    2.11659
198840.0000    1.69116
198880.0000    1.20545
198920.0000    1.62752
198960.0000    1.35259
199000.0000    1.09681
199040.0000    1.46881
199080.0000    1.05004
199120.0000    0.93170
199160.0000    1.52975
199200.0000    1.39626
199240.0000    1.02944
199280.0000    0.74183
199320.0000    0.67304
199360.0000    0.74851
199400.0000    1.10131
199440.0000    1.44232
199480.0000    1.23516
199520.0000    1.41295
199560.0000    0.82771
199600.0000    1.25730
199640.0000    0.80881
199680.0000    1.86780
199720.0000    1.99051
199760.0000    1.73221
199800.0000    1.29788
199840.0000    1.87161
199880.0000    1.10631
199920.0000    1.01387
199960.0000    1.03150
200000.0000    0.81268
200040.0000    1.20683
200080.0000    1.53184
200120.0000    1.65576
200160.0000    1.19378
200200.0000    0.44525
200240.0000    1.03095
200280.0000    1.19723
200320.0000    1.57433
200360.0000    0.43718
200400.0000    0.65631
200440.0000    1.31261
200480.0000    0.68093
200520.0000    0.66716
200560.0000    0.32753
200600.0000    1.09835
200640.0000    1.03328
200680.0000    1.06201
200720.0000    0.19622
200760.0000    1.06131
200800.0000    1.53446
200840.0000    0.48432
200880.0000    0.39283
200920.0000    0.67702
200960.0000    0.57488
201000.0000    0.62488
201040.0000    0.39028
201080.0000    0.91033
201120.0000    0.95501
201160.0000    0.93661
201200.0000    1.04520
201240.0000    1.46985
201280.0000    1.06000
201320.0000    0.85102
201360.0000    0.21112
201400.0000    0.53555
201440.0000    1.91573
201480.0000    1.02907
201520.0000    1.92176
201560.0000    1.52119
201600.0000    1.23362
201640.0000    1.35342
201680.0000    0.83381
201720.0000    1.13621
201760.0000    1.41098
201800.0000    1.26331
201840.0000    1.41700
201880.0000    1.32432
201920.0000    1.27878
201960.0000    1.10454
202000.0000    1.65742
202040.0000    0.66557
202080.0000    0.80803
202120.0000    1.76592
202160.0000    1.38250
202200.0000    1.66620
202240.0000    2.05140
202280.0000    1.82648
202320.0000    1.66049
202360.0000    2.05064
202400.0000    1.07207
202440.0000    0.77530
202480.0000    1.16830
202520.0000    1.65982
202560.0000    1.26333
202600.0000    1.37978
202640.0000    0.40087
202680.0000    0.35932
202720.0000    0.67340
202760.0000    1.13341
202800.0000    0.72936
202840.0000    0.42580
202880.0000    1.90687
202920.0000    1.19700
202960.0000    0.82193
203000.0000    0.83587
203040.0000    1.37913
203080.0000    1.38491
203120.0000    1.26651
203160.0000    1.15086
203200.0000    1.27464
203240.0000    1.35219
203280.0000    0.88331
203320.0000    0.80407
203360.0000    0.50711
203400.0000    1.35529
203440.0000    0.67614
203480.0000    1.35451
203520.0000    1.54470
203560.0000    1.18544
203600.0000    1.51160
203640.0000    0.77217
203680.0000    1.06668
203720.0000    0.80613
203760.0000    0.75363
203800.0000    0.88209
203840.0000    0.50628
203880.0000    0.97320
203920.0000    0.71807
203960.0000    1.48447
204000.0000    0.54168
204040.0000    0.86849
204080.0000    1.82111
204120.0000    1.31644
204160.0000    1.12097
204200.0000    1.45606
204240.0000    1.30862
204280.0000    1.65190
204320.0000    1.40421
204360.0000    1.88246
204400.0000    0.80351
204440.0000    0.83413
204480.0000    0.61882
204520.0000    0.46452
204560.0000    0.37498
204600.0000    0.82452
204640.0000    1.57140
204680.0000    0.61544
204720.0000    0.40615
204760.0000    1.48557
204800.0000    0.77593
204840.0000    0.66012
204880.0000    1.31196
204920.0000    1.06104
204960.0000    0.77400
205000.0000    1.08737
205040.0000    0.95879
205080.0000    0.38784
205120.0000    1.54433
205160.0000    1.33686
205200.0000    0.57361
205240.0000    1.16168
205280.0000    1.37318
205320.0000    1.43630
205360.0000    1.37282
205400.0000    0.51088
205440.0000    1.07512
205480.0000    1.20825
205520.0000    0.19960
205560.0000    1.33620
205600.0000    1.03780
205640.0000    0.70992
205680.0000    0.88695
205720.0000    1.49648
205760.0000    1.25790
205800.0000    1.73684
205840.0000    1.46282
205880.0000    1.06167
205920.0000    0.52366
205960.0000    1.20987
206000.0000    0.79566
206040.0000    0.82372
206080.0000    1.26340
206120.0000    1.09183
206160.0000    0.79810
206200.0000    1.31383
206240.0000    1.67985
206280.0000    1.10998
206320.0000    0.56549
206360.0000    0.32047
206400.0000    0.97877
206440.0000    0.89794
206480.0000    0.42031
206520.0000    0.73041
206560.0000    0.68966
206600.0000    0.41170
206640.0000    0.28852
206680.0000    0.95213
206720.0000    1.02036
206760.0000    1.18311
206800.0000    0.75332
206840.0000    1.50245
206880.0000    1.01158
206920.0000    1.35210
206960.0000    0.16165
207000.0000    0.36281
207040.0000    0.38730
207080.0000    0.91304
207120.0000    1.26116
207160.0000    1.41467
207200.0000    1.46836
207240.0000    1.78674
207280.0000    0.59243
207320.0000    0.85075
207360.0000    1.13678
207400.0000    1.20212
207440.0000    0.72955
207480.0000    1.06453
207520.0000    1.35256
207560.0000    0.74932
207600.0000    1.19747
207640.0000    1.42819
207680.0000    1.33908
207720.0000   -0.38219
207760.0000    1.17367
207800.0000    1.19317
207840.0000    1.26287
207880.0000    0.85657
207920.0000    1.60294
207960.0000    0.96694
208000.0000    1.62651
208040.0000    1.39002
208080.0000    1.77745
208120.0000    1.76196
208160.0000    1.34493
208200.0000    1.01325
208240.0000    0.69082
208280.0000    0.70754
208320.0000    1.66570
208360.0000    0.82343
208400.0000    0.93989
208440.0000    0.90857
208480.0000    1.63617
208520.0000    0.99350
208560.0000    0.77633
208600.0000    0.75566
208640.0000    1.02476
208680.0000    1.47878
208720.0000    0.35180
208760.0000    1.79976
208800.0000    1.24822
208840.0000    0.82465
208880.0000    0.85021
208920.0000    0.68177
208960.0000    0.25572
209000.0000    0.67654
209040.0000    0.94435
209080.0000    0.20444
209120.0000    0.75925
209160.0000    0.20956
209200.0000   -0.18196
209240.0000   -0.12846
209280.0000    0.86388
209320.0000    0.68238
209360.0000    0.21599
209400.0000    0.56885
209440.0000    1.16850
209480.0000    1.19196
209520.0000    0.45419
209560.0000    1.05377
209600.0000    0.76494
209640.0000    1.39754
209680.0000    1.64192
209720.0000    1.49129
209760.0000    1.14568
209800.0000    1.75736
209840.0000    1.67783
209880.0000    1.23157
209920.0000    1.19643
209960.0000    0.75043
210000.0000    0.52268
210040.0000    0.55105
210080.0000    0.92869
210120.0000    0.89782
210160.0000    0.18767
210200.0000    0.87696
210240.0000    0.74786
210280.0000    0.73825
210320.0000    0.94429
210360.0000    0.33108
210400.0000    0.48761
210440.0000    1.04065
210480.0000    1.02298
210520.0000    0.42769
210560.0000    0.50537
210600.0000    0.43400
210640.0000    0.64383
210680.0000    0.92293
210720.0000    0.78348
210760.0000    0.84362
210800.0000    0.77729
210840.0000    0.51259
210880.0000    0.31053
210920.0000    0.09662
210960.0000    1.33988
211000.0000    1.34884
211040.0000    0.32236
211080.0000   -0.01060
211120.0000    0.62727
211160.0000   -0.07264
211200.0000    0.30747
211240.0000    0.53432
211280.0000    0.52988
211320.0000    1.20800
211360.0000    0.84025
211400.0000    0.74593
211440.0000    0.70512
211480.0000    1.34803
211520.0000    1.75715
211560.0000    1.46866
211600.0000    1.94736
211640.0000    1.10201
211680.0000    1.43159
211720.0000    1.13172
211760.0000    0.64865
211800.0000    0.53480
211840.0000    1.13276
211880.0000    1.29773
211920.0000    1.08303
211960.0000    0.99774
212000.0000    0.79564
212040.0000    1.23002
212080.0000    1.15925
212120.0000    0.98865
212160.0000    0.38564
212200.0000    0.39839
212240.0000    0.28145
212280.0000    0.28785
212320.0000    0.86544
212360.0000    0.34689
212400.0000    0.38895
212440.0000    0.67459
212480.0000    0.44176
212520.0000    0.12053
212560.0000    0.97569
212600.0000    0.51891
212640.0000    0.42605
212680.0000    0.98390
212720.0000    0.63148
212760.0000    1.15077
212800.0000    0.69377
212840.0000    1.31801
212880.0000    1.48720
212920.0000    1.16150
212960.0000    0.41674
213000.0000    0.95944
213040.0000    0.97139
213080.0000    0.96461
213120.0000    0.72082
213160.0000    0.83103
213200.0000    0.86786
213240.0000    0.61007
213280.0000    0.88711
213320.0000    0.67077
213360.0000    0.85665
213400.0000    0.51409
213440.0000    1.34156
213480.0000   -0.00496
213520.0000    0.74564
213560.0000    0.80294
213600.0000    0.60935
213640.0000    0.43688
213680.0000    1.11001
213720.0000    0.94659
213760.0000    0.87080
213800.0000    0.39440
213840.0000    0.67452
213880.0000    0.80789
213920.0000    0.56017
213960.0000    1.76589
214000.0000    0.33690
214040.0000    0.76584
214080.0000    0.78799
214120.0000    0.36984
214160.0000    0.27044
214200.0000    0.95845
214240.0000    0.21045
214280.0000    0.84751
214320.0000    0.72387
214360.0000    1.02562
214400.0000    0.20810
214440.0000    1.31541
214480.0000    0.25916
214520.0000    1.49019
214560.0000    0.63789
214600.0000    0.71240
214640.0000    0.72190
214680.0000    0.95290
214720.0000    0.95775
214760.0000    0.91417
214800.0000    0.90754
214840.0000    0.96225
214880.0000    1.38080
214920.0000    0.56432
214960.0000    0.32586
215000.0000    1.63560
215040.0000    1.17648
215080.0000    0.77112
215120.0000    1.24360
215160.0000    0.42999
215200.0000    0.78123
215240.0000    0.72041
215280.0000    0.78713
215320.0000    1.24055
215360.0000    0.95803
215400.0000    1.27079
215440.0000    1.46179
215480.0000    1.20359
215520.0000    0.87828
215560.0000    1.28296
215600.0000    1.54523
215640.0000    1.57690
215680.0000    0.73661
215720.0000    1.26750
215760.0000    1.12199
215800.0000    1.10295
215840.0000    1.87961
215880.0000    1.12020
215920.0000    1.33087
215960.0000    1.07568
216000.0000    1.39428
216040.0000    0.80828
216080.0000    0.40092
216120.0000    0.52091
216160.0000    1.17070
216200.0000    1.65198
216240.0000    1.00531
216280.0000    1.81583
216320.0000    0.12390
216360.0000    1.28740
216400.0000    1.49548
216440.0000    1.79446
216480.0000    1.43443
216520.0000    0.79865
216560.0000    0.55827
216600.0000    0.91152
216640.0000    1.21978
216680.0000    0.39617
216720.0000    0.48121
216760.0000    0.85635
216800.0000    0.66545
216840.0000    1.02665
216880.0000    0.60713
216920.0000    0.54270
216960.0000    0.55346
217000.0000    0.72886
217040.0000    0.53324
217080.0000    0.62475
217120.0000    0.08768
217160.0000    0.92637
217200.0000    1.09822
217240.0000    1.46706
217280.0000    0.97521
217320.0000    0.89636
217360.0000    1.08764
217400.0000    0.36331
217440.0000    1.23833
217480.0000    0.49607
217520.0000    1.33227
217560.0000    1.04477
217600.0000    1.05080
217640.0000    0.84676
217680.0000    1.53780
217720.0000    0.84190
217760.0000    1.54705
217800.0000    1.29777
217840.0000    0.40309
217880.0000    0.65992
217920.0000    1.49297
217960.0000    0.52962
218000.0000    1.43193
218040.0000    1.45059
218080.0000    0.99739
218120.0000    0.94879
218160.0000    0.68496
218200.0000    0.18138
218240.0000    0.92865
218280.0000    1.24926
218320.0000    1.37747
218360.0000    1.17003
218400.0000    0.69510
218440.0000    1.44127
218480.0000    1.04380
218520.0000    1.22597
218560.0000    1.10789
218600.0000    0.89094
218640.0000    1.11493
218680.0000    1.46147
218720.0000    1.52420
218760.0000    1.74446
218800.0000    1.47375
218840.0000    1.02796
218880.0000    1.40035
218920.0000    0.85548
218960.0000    0.79022
219000.0000    1.02122
219040.0000    1.31721
219080.0000    0.86970
219120.0000    1.21328
219160.0000    1.51856
219200.0000    1.41331
219240.0000    0.78540
219280.0000    0.35343
219320.0000    1.09259
219360.0000    0.43702
219400.0000    1.59401
219440.0000    1.53647
219480.0000    1.91747
219520.0000    1.32427
219560.0000    0.93457
219600.0000    0.81612
219640.0000    0.65757
219680.0000    0.68349
219720.0000    0.78540
219760.0000    0.86020
219800.0000    0.69969
219840.0000    1.03853
219880.0000    1.13001
219920.0000    0.83665
219960.0000    1.19862
220000.0000    1.16743
220040.0000    1.51556
220080.0000    1.43570
220120.0000    0.20619
220160.0000    0.79171
220200.0000    0.95082
220240.0000    0.69190
220280.0000    0.55875
220320.0000    0.69332
220360.0000    0.63527
220400.0000    0.87770
220440.0000    0.94229
220480.0000    1.17640
220520.0000    1.07231
220560.0000    0.81411
220600.0000    1.56577
220640.0000    1.28205
220680.0000    1.53462
220720.0000    1.26124
220760.0000    1.88890
220800.0000    0.85401
220840.0000    1.05346
220880.0000    1.15369
220920.0000    1.00643
220960.0000    0.68317
221000.0000    0.78899
221040.0000    0.53951
221080.0000    0.83185
221120.0000    1.22313
221160.0000    1.05978
221200.0000    0.85139
221240.0000    0.65789
221280.0000    0.64571
221320.0000    1.07051
221360.0000    0.83962
221400.0000    0.85699
221440.0000    0.47399
221480.0000    1.09120
221520.0000    0.70064
221560.0000    0.50694
221600.0000    1.08801
221640.0000    0.88962
221680.0000    1.59914
221720.0000    1.36059
221760.0000    2.23880
221800.0000    1.23090
221840.0000    1.78418
221880.0000    1.59718
221920.0000    1.17720
221960.0000    0.24933
222000.0000    0.65339
222040.0000    0.95842
222080.0000    1.44253
222120.0000    0.76433
222160.0000    1.24479
222200.0000    1.46920
222240.0000    1.71232
222280.0000    1.83903
222320.0000    1.65140
222360.0000    1.24970
222400.0000    1.48351
222440.0000    1.42379
222480.0000    0.64981
222520.0000    0.82499
222560.0000    1.44717
222600.0000    1.10015
222640.0000    1.19737
222680.0000    1.20257
222720.0000    1.05488
222760.0000    0.72925
222800.0000    1.06210
222840.0000    1.00751
222880.0000    1.00739
222920.0000    1.41165
222960.0000    1.17116
223000.0000    1.07492
223040.0000    0.88554
223080.0000    1.69815
223120.0000    1.41990
223160.0000    1.28753
223200.0000    1.23331
223240.0000    0.71909
223280.0000    1.54845
223320.0000    1.40343
223360.0000    1.80330
223400.0000    1.58975
223440.0000    1.23547
223480.0000    1.08725
223520.0000    1.53553
223560.0000    1.22880
223600.0000    1.49389
223640.0000    1.51661
223680.0000    1.58043
223720.0000    1.68818
223760.0000    1.33258
223800.0000    1.03386
223840.0000    1.38258
223880.0000    1.98451
223920.0000    1.52607
223960.0000    1.14482
224000.0000    1.92173
224040.0000    1.69051
224080.0000    1.72946
224120.0000    2.13882
224160.0000    1.32888
224200.0000    1.86140
224240.0000    1.89307
224280.0000    2.12955
224320.0000    1.52115
224360.0000    0.93809
224400.0000    1.85020
224440.0000    1.34659
224480.0000    1.71096
224520.0000    2.12505
224560.0000    1.94302
224600.0000    1.67790
224640.0000    1.31106
224680.0000    0.95101
224720.0000    1.66957
224760.0000    1.18137
224800.0000    1.03722
224840.0000    1.42831
224880.0000    1.45753
224920.0000    1.53647
224960.0000    1.26501
225000.0000    1.19552
225040.0000    1.24320
225080.0000    1.18676
225120.0000    1.05543
225160.0000    1.23673
225200.0000    1.29999
225240.0000    0.75845
225280.0000    1.63548
225320.0000    1.53787
225360.0000    1.50269
225400.0000    0.97173
225440.0000    0.60658
225480.0000    0.74952
225520.0000    1.23955
225560.0000    0.93469
225600.0000    1.62145
225640.0000    0.19682
225680.0000    0.93010
225720.0000    0.97610
225760.0000    1.26309
225800.0000    1.10127
225840.0000    1.60322
225880.0000    1.25513
225920.0000    1.68635
225960.0000    2.02458
226000.0000    1.54860
226040.0000    1.89862
226080.0000    2.29242
226120.0000    1.10811
226160.0000    1.43007
226200.0000    1.71972
226240.0000    1.45161
226280.0000    1.67071
226320.0000    1.66162
226360.0000    1.04302
226400.0000    1.46142
226440.0000    0.94615
226480.0000    0.58499
226520.0000    1.04209
226560.0000    0.93355
226600.0000    0.69334
226640.0000    1.16956
226680.0000    1.63191
226720.0000    1.33626
226760.0000    1.63817
226800.0000    1.15363
226840.0000    1.23730
226880.0000    1.10742
226920.0000    1.53490
226960.0000    0.75515
227000.0000    1.11901
227040.0000    0.80716
227080.0000    1.35496
227120.0000    1.17599
227160.0000    1.46264
227200.0000    1.68099
227240.0000    1.38108
227280.0000    1.74307
227320.0000    1.48320
227360.0000    1.03635
227400.0000    1.23928
227440.0000    2.01263
227480.0000    1.40696
227520.0000    1.36445
227560.0000    1.35309
227600.0000    1.01768
227640.0000    1.43582
227680.0000    1.72751
227720.0000    1.16558
227760.0000    1.21152
227800.0000    0.76656
227840.0000    0.82817
227880.0000    1.16107
227920.0000    0.27176
227960.0000    0.63918
228000.0000    1.42177
228040.0000    1.03270
228080.0000    0.50261
228120.0000    1.00364
228160.0000    1.03564
228200.0000    0.97485
228240.0000    1.37065
228280.0000    1.51329
228320.0000    1.06399
228360.0000    0.98537
228400.0000    1.13483
228440.0000    0.79160
228480.0000    1.28511
228520.0000    0.71734
228560.0000    0.72353
228600.0000    0.40055
228640.0000    0.30204
228680.0000    0.21657
228720.0000    1.07052
228760.0000    0.38800
228800.0000    0.45132
228840.0000    0.80973
228880.0000    0.46690
228920.0000    0.82841
228960.0000    0.54648
229000.0000    0.74381
229040.0000    0.51514
229080.0000    0.77259
229120.0000    1.07897
229160.0000    0.35675
229200.0000   -0.66447
229240.0000    0.75426
229280.0000    0.29096
229320.0000   -0.17798
229360.0000    0.65000
229400.0000    0.07933
229440.0000    0.48940
229480.0000    0.27717
229520.0000    0.59147
229560.0000    0.48526
229600.0000    0.70214
229640.0000    0.70734
229680.0000    0.39714
229720.0000    1.14651
229760.0000    0.66792
229800.0000    0.83474
229840.0000    0.62853
229880.0000    0.57489
229920.0000    0.54735
229960.0000    1.56750
230000.0000   -0.08743
230040.0000   -0.13476
230080.0000    0.21611
230120.0000    1.27670
230160.0000    1.16802
230200.0000    0.96973
230240.0000    0.51899
230280.0000    0.29517
230320.0000    0.65105
230360.0000    0.20754
230400.0000    0.56389
230440.0000    0.18484
230480.0000   -0.17916
230520.0000    1.03769
230560.0000    0.30829
230600.0000    0.47073
230640.0000    0.07491
230680.0000    0.14496
230720.0000    0.60255
230760.0000    0.69331
230800.0000    0.75275
230840.0000    0.37988
230880.0000    0.95235
230920.0000    0.74350
230960.0000    0.89960
231000.0000    0.22528
231040.0000    0.45055
231080.0000    0.49662
231120.0000    0.56201
231160.0000    0.90224
231200.0000    1.34402
231240.0000    1.32556
231280.0000    0.87278
231320.0000    1.20364
231360.0000    0.50189
231400.0000    0.76839
231440.0000    0.56671
231480.0000    0.58414
231520.0000    0.03470
231560.0000    0.07306
231600.0000   -0.13903
231640.0000    1.07261
231680.0000    1.14537
231720.0000    1.15478
231760.0000    0.52385
231800.0000    0.74260
231840.0000    1.44247
231880.0000    0.90451
231920.0000    1.08192
231960.0000    0.59340
232000.0000    0.31451
232040.0000    0.43608
232080.0000    0.72231
232120.0000    0.17833
232160.0000    0.04201
232200.0000    0.02971
232240.0000    0.53062
232280.0000    0.31156
232320.0000   -0.15739
232360.0000    0.38088
232400.0000    0.53242
232440.0000    0.68380
232480.0000    0.13981
232520.0000    0.14579
232560.0000    0.66325
232600.0000    1.20354
232640.0000    1.26485
232680.0000    1.34076
232720.0000    1.98826
232760.0000    1.39584
232800.0000    1.43297
232840.0000    1.63052
232880.0000    1.13600
232920.0000    1.03996
232960.0000    1.07341
233000.0000    1.02243
233040.0000    0.63300
233080.0000    1.41678
233120.0000    1.04746
233160.0000    1.09644
233200.0000    1.11745
233240.0000    1.35344
233280.0000    1.23860
233320.0000    0.41901
233360.0000    1.19200
233400.0000    0.59855
233440.0000    0.81561
233480.0000    1.13900
233520.0000    1.25647
233560.0000    0.82825
233600.0000    1.25510
233640.0000    0.90755
233680.0000    1.46907
233720.0000    1.40998
233760.0000    1.21111
233800.0000    1.80242
233840.0000    0.54063
233880.0000    0.43113
233920.0000    0.70719
233960.0000    2.03668
234000.0000    1.21016
234040.0000    1.26629
234080.0000    1.14668
234120.0000    1.06420
234160.0000    0.31968
234200.0000    1.55659
234240.0000    0.59907
234280.0000    1.72602
234320.0000    0.74185
234360.0000    0.90626
234400.0000    0.81264
234440.0000    0.70016
234480.0000    1.41946
234520.0000    1.13831
234560.0000    0.85816
234600.0000    1.37119
234640.0000    1.00849
234680.0000    1.57702
234720.0000    1.58823
234760.0000    0.76682
234800.0000    1.26826
234840.0000    1.15521
234880.0000    1.46127
234920.0000    1.69323
234960.0000    1.36950
235000.0000    0.78335
235040.0000    1.35165
235080.0000    1.40665
235120.0000    1.51779
235160.0000    1.04710
235200.0000    1.29624
235240.0000    0.46355
235280.0000    0.86240
235320.0000    0.88092
235360.0000    1.30879
235400.0000    0.87617
235440.0000    1.00703
235480.0000    0.12603
235520.0000    1.11871
235560.0000    0.84734
235600.0000    0.80957
235640.0000    1.29590
235680.0000    0.58820
235720.0000    1.08214
235760.0000    0.67182
235800.0000    1.03002
235840.0000    1.48123
235880.0000    1.17314
235920.0000    1.19947
235960.0000    0.65330
236000.0000    1.63588
236040.0000    0.57215
236080.0000    0.01584
236120.0000   -0.23915
236160.0000    0.94693
236200.0000    1.17252
236240.0000    0.83776
236280.0000    1.27870
236320.0000    1.62099
236360.0000    1.78364
236400.0000    0.76841
236440.0000    0.64411
236480.0000    1.48256
236520.0000    0.20411
236560.0000    0.91716
236600.0000    0.52448
236640.0000    0.56694
236680.0000    0.55864
236720.0000    0.96473
236760.0000    0.96300
236800.0000    0.26185
236840.0000    1.34216
236880.0000    0.49583
236920.0000    1.36900
236960.0000    0.16538
237000.0000    0.30860
237040.0000    1.05205
237080.0000    1.16312
237120.0000    0.46011
237160.0000    0.34510
237200.0000    0.11692
237240.0000    0.48606
237280.0000    0.97347
237320.0000    0.19009
237360.0000    1.04994
237400.0000    0.57127
237440.0000    0.24017
237480.0000    0.07443
237520.0000    0.70431
237560.0000    0.99088
237600.0000    0.50302
237640.0000   -0.16567
237680.0000   -0.02434
237720.0000    0.31110
237760.0000   -0.05991
237800.0000   -0.29080
237840.0000    0.59357
237880.0000    0.06809
237920.0000    0.41677
237960.0000    0.55852
238000.0000    0.90588
238040.0000    0.52052
238080.0000    0.34518
238120.0000    0.34077
238160.0000    0.57666
238200.0000    0.33149
238240.0000    0.63136
238280.0000    0.19448
238320.0000    0.87108
238360.0000    0.85024
238400.0000    0.84500
238440.0000    1.06357
238480.0000    0.47897
238520.0000    0.58706
238560.0000    0.18326
238600.0000    0.19231
238640.0000    0.03999
238680.0000    1.43675
238720.0000    0.19752
238760.0000    0.54289
238800.0000   -0.02757
238840.0000    0.34652
238880.0000    0.09016
238920.0000    0.05411
238960.0000   -0.36705
239000.0000    0.19627
239040.0000    0.04882
239080.0000    0.61193
239120.0000    0.42164
239160.0000    0.32619
239200.0000   -0.12703
239240.0000   -0.22833
239280.0000   -0.37446
239320.0000   -0.62269
239360.0000   -0.45525
239400.0000   -0.13291
239440.0000   -0.64693
239480.0000   -0.25041
239520.0000    0.18645
239560.0000   -0.03666
239600.0000    0.26736
239640.0000    0.15137
239680.0000    0.13030
239720.0000   -0.11511
239760.0000    0.28234
239800.0000   -0.23274
239840.0000   -0.48140
239880.0000    0.43205
239920.0000   -0.37073
239960.0000    0.22009
240000.0000   -0.01638
240040.0000    0.63068
240080.0000    0.21801
240120.0000    0.18034
240160.0000    0.08790
240200.0000    0.33235
240240.0000   -0.02708
240280.0000    0.26909
240320.0000    0.61713
240360.0000    0.25766
240400.0000    0.62907
240440.0000    1.25268
240480.0000    0.81011
240520.0000    0.49221
240560.0000    0.91978
240600.0000    0.68044
240640.0000    0.64166
240680.0000    0.05840
240720.0000    0.52461
240760.0000    0.20903
240800.0000    0.81786
240840.0000    0.04484
240880.0000   -0.38149
240920.0000    0.03065
240960.0000    0.10876
241000.0000   -0.10395
241040.0000    0.26902
241080.0000    0.14816
241120.0000    0.04442
241160.0000    0.46420
241200.0000    0.10724
241240.0000    0.29868
241280.0000    0.73488
241320.0000   -0.64314
241360.0000    0.47664
241400.0000    0.59303
241440.0000    0.12264
241480.0000   -0.31497
241520.0000    0.95959
241560.0000    0.53030
241600.0000   -0.27967
241640.0000    0.04913
241680.0000    0.01309
241720.0000   -0.09283
241760.0000   -0.18442
241800.0000    0.06118
241840.0000   -0.06759
241880.0000    0.88709
241920.0000   -0.10614
241960.0000   -0.09905
242000.0000    0.40193
242040.0000    0.66575
242080.0000    0.27326
242120.0000    0.16196
242160.0000    0.20606
242200.0000    0.45987
242240.0000   -0.19075
242280.0000   -0.25243
242320.0000    0.55359
242360.0000    0.60856
242400.0000    0.87758
242440.0000   -0.29836
242480.0000    0.07151
242520.0000    0.01892
242560.0000   -0.42837
242600.0000   -0.60352
242640.0000    0.05716
242680.0000   -0.55620
242720.0000    0.19685
242760.0000   -0.10578
242800.0000   -0.08451
242840.0000   -0.42015
242880.0000   -0.79251
242920.0000   -0.54866
242960.0000   -0.55228
243000.0000    0.12335
243040.0000   -0.51281
243080.0000    0.01320
243120.0000   -0.05385
243160.0000   -0.17990
243200.0000    0.16357
243240.0000   -0.48624
243280.0000   -0.06836
243320.0000   -0.23462
243360.0000    0.06688
243400.0000   -0.41871
243440.0000    0.10743
243480.0000    0.60681
243520.0000    0.71077
243560.0000    0.18413
243600.0000    0.14739
243640.0000    0.41245
243680.0000    0.40724
243720.0000    0.64770
243760.0000    0.57431
243800.0000    0.24118
243840.0000    0.02583
243880.0000   -0.16842
243920.0000    0.53226
243960.0000    1.10580
244000.0000    0.49980
244040.0000    0.91329
244080.0000    0.44528
244120.0000    0.41887
244160.0000    0.82303
244200.0000    0.99306
244240.0000    0.71106
244280.0000    0.34827
244320.0000    1.20068
244360.0000    0.74883
244400.0000    0.64469
244440.0000    1.10092
244480.0000    1.28684
244520.0000    0.86821
244560.0000    0.60275
244600.0000    0.56514
244640.0000    0.83408
244680.0000    0.89595
244720.0000    0.80284
244760.0000    0.63815
244800.0000    0.26828
244840.0000    0.87365
244880.0000    1.19677
244920.0000    0.93509
244960.0000    0.31950
245000.0000    0.42949
245040.0000    0.69967
245080.0000    0.22818
245120.0000   -0.05025
245160.0000    0.16800
245200.0000   -0.13222
245240.0000    1.07593
245280.0000    0.67372
245320.0000    0.56880
245360.0000    0.48372
245400.0000    0.60593
245440.0000    0.30636
245480.0000    1.04868
245520.0000    0.60827
245560.0000    0.73050
245600.0000    0.88678
245640.0000    0.42236
245680.0000    0.71793
245720.0000    1.05832
245760.0000    1.40407
245800.0000    1.02667
245840.0000    0.98916
245880.0000    0.83445
245920.0000    1.27446
245960.0000    0.53800
246000.0000    0.34571
246040.0000    1.45525
246080.0000    0.76713
246120.0000    0.69996
246160.0000    0.66758
246200.0000    0.59123
246240.0000    0.06528
246280.0000    0.42524
246320.0000    0.69168
246360.0000    0.58642
246400.0000    0.73590
246440.0000    0.35322
246480.0000    0.39405
246520.0000    0.54448
246560.0000    1.03113
246600.0000    0.59491
246640.0000    0.77783
246680.0000    1.93482
246720.0000    0.91017
246760.0000    0.82128
246800.0000    1.39459
246840.0000    1.35379
246880.0000    1.21077
246920.0000    1.10738
246960.0000    0.80015
247000.0000    1.25188
247040.0000   -0.05955
247080.0000    0.68579
247120.0000    0.82783
247160.0000    0.82771
247200.0000    0.89237
247240.0000    0.54174
247280.0000    0.66049
247320.0000    0.80055
247360.0000    0.50031
247400.0000    1.10108
247440.0000    1.59168
247480.0000    0.60450
247520.0000    0.68406
247560.0000    0.68725
247600.0000    0.15411
247640.0000    0.88694
247680.0000   -0.13411
247720.0000    0.43405
247760.0000    0.57564
247800.0000    0.48078
247840.0000    0.62618
247880.0000    0.45153
247920.0000   -0.52951
247960.0000   -0.03246
248000.0000    0.69567
248040.0000    0.68847
248080.0000    0.89269
248120.0000    0.24985
248160.0000    0.98674
248200.0000    0.63358
248240.0000    0.47177
248280.0000    0.03232
248320.0000   -0.01111
248360.0000    0.90087
248400.0000    0.96859
248440.0000    0.30777
248480.0000    0.52270
248520.0000    1.08525
248560.0000    0.17021
248600.0000    0.67402
248640.0000    1.04699
248680.0000    0.85982
248720.0000    0.86975
248760.0000    0.47302
248800.0000    1.02538
248840.0000    0.73110
248880.0000    0.83139
248920.0000    0.51595
248960.0000    0.09588
249000.0000    0.59216
249040.0000    0.08384
249080.0000    1.28028
249120.0000    0.65470
249160.0000    0.95600
249200.0000    0.48847
249240.0000    0.64766
249280.0000    0.57326
249320.0000    1.18172
249360.0000    1.04497
249400.0000    1.10556
249440.0000    1.01040
249480.0000    1.23109
249520.0000    1.26562
249560.0000    1.21991
249600.0000    0.59404
249640.0000    0.65639
249680.0000    1.12124
249720.0000    0.94019
249760.0000    1.36428
249800.0000    1.25393
249840.0000    1.03806
249880.0000    1.01286
249920.0000    0.95672
249960.0000    0.57728
250000.0000    1.53893
250040.0000    0.55447
250080.0000    0.10822
250120.0000    0.19304
250160.0000    1.14992
250200.0000    0.59644
250240.0000    0.55898
250280.0000    0.54549
250320.0000    0.80989
250360.0000    0.48354
250400.0000    1.04731
250440.0000    1.13381
250480.0000    0.86966
250520.0000    0.38057
250560.0000    0.54961
250600.0000    0.36394
250640.0000    0.58177
250680.0000    0.06450
250720.0000    0.78867
250760.0000    0.99057
250800.0000    0.68949
250840.0000    1.44891
250880.0000    0.90342
250920.0000    0.94999
250960.0000    0.46766
251000.0000    0.53805
251040.0000    0.63831
251080.0000    0.49279
251120.0000    0.75297
251160.0000    0.34326
251200.0000    0.53380
251240.0000    0.91191
251280.0000    1.34689
251320.0000    0.58800
251360.0000    0.42669
251400.0000    0.00917
251440.0000    0.35745
251480.0000    0.19884
251520.0000    0.48390
251560.0000    0.93542
251600.0000    0.67812
251640.0000    0.26954
251680.0000    0.64999
251720.0000    1.31901
251760.0000    0.72335
251800.0000    0.75082
251840.0000    1.18361
251880.0000    0.94043
251920.0000    1.09473
251960.0000    1.31728
252000.0000    0.82200
252040.0000    0.73655
252080.0000    1.02727
252120.0000    0.44469
252160.0000    0.28624
252200.0000    0.65247
252240.0000    0.35584
252280.0000    0.75010
252320.0000    0.59710
252360.0000    0.97995
252400.0000    0.76206
252440.0000    1.44371
252480.0000    0.11334
252520.0000    0.63865
252560.0000    0.40579
252600.0000    1.05434
252640.0000    0.42618
252680.0000    1.14495
252720.0000    0.94231
252760.0000    1.20605
252800.0000    0.63801
252840.0000    0.46615
252880.0000    1.51979
252920.0000    1.76193
252960.0000    0.28278
253000.0000    0.84588
253040.0000    0.61558
253080.0000   -0.16005
253120.0000    0.69894
253160.0000    0.29393
253200.0000    0.44905
253240.0000    0.57849
253280.0000    0.71100
253320.0000    0.52938
253360.0000    0.42217
253400.0000    0.56019
253440.0000    0.54407
253480.0000    1.08852
253520.0000    0.22122
253560.0000    0.34693
253600.0000    0.80997
253640.0000    1.01647
253680.0000    1.03198
253720.0000    0.47239
253760.0000    0.59375
253800.0000    1.14054
253840.0000    0.86279
253880.0000    1.06874
253920.0000    0.88514
253960.0000    0.72195
254000.0000    0.67294
254040.0000    0.13635
254080.0000    0.87809
254120.0000    1.36736
254160.0000    0.70544
254200.0000    1.39868
254240.0000    0.46022
254280.0000    0.97711
254320.0000    0.54536
254360.0000    0.65950
254400.0000    0.33082
254440.0000    0.20065
254480.0000    0.88777
254520.0000    0.56433
254560.0000    1.36118
254600.0000    2.23830
254640.0000    1.24888
254680.0000    1.15702
254720.0000    1.46950
254760.0000    1.44652
254800.0000    0.94526
254840.0000    1.24205
254880.0000    1.66777
254920.0000    1.43758
254960.0000    1.14622
255000.0000    1.14927
255040.0000    1.53460
255080.0000    0.47679
255120.0000    0.91728
255160.0000    0.25798
255200.0000    0.70804
255240.0000    0.09958
255280.0000    0.73073
255320.0000   -0.38387
255360.0000    0.86271
255400.0000    0.38436
255440.0000    0.76782
255480.0000    0.68344
255520.0000    0.85234
255560.0000    0.59479
255600.0000    0.48376
255640.0000    0.49303
255680.0000    1.15472
255720.0000    0.77048
255760.0000    0.54117
255800.0000    0.61164
255840.0000    0.50546
255880.0000    0.82555
255920.0000    0.80784
255960.0000    0.67417
256000.0000    1.30514
256040.0000    1.18957
256080.0000    1.25643
256120.0000    0.98024
256160.0000    1.29728
256200.0000    0.57454
256240.0000    0.92572
256280.0000    1.38754
256320.0000    1.90246
256360.0000    0.78157
256400.0000    1.25042
256440.0000    1.44072
256480.0000    1.41317
256520.0000    0.46266
256560.0000    1.18785
256600.0000    1.33116
256640.0000    1.18091
256680.0000    0.99531
256720.0000    1.52367
256760.0000    1.35053
256800.0000    0.85853
256840.0000    1.29166
256880.0000    1.06926
256920.0000    0.67329
256960.0000    1.28794
257000.0000    1.59345
257040.0000    1.47531
257080.0000    0.58659
257120.0000    0.93611
257160.0000    1.01026
257200.0000    0.35412
257240.0000    0.40644
257280.0000    0.74218
257320.0000    0.66352
257360.0000    0.68640
257400.0000    0.52868
257440.0000    0.89771
257480.0000    0.71801
257520.0000    1.68027
257560.0000    1.39741
257600.0000    0.91736
257640.0000    0.74844
257680.0000    0.58363
257720.0000    1.03724
257760.0000    0.64952
257800.0000    1.00784
257840.0000    1.29364
257880.0000    0.48090
257920.0000    0.69047
257960.0000    1.00135
258000.0000    0.83400
258040.0000    0.28238
258080.0000    0.89131
258120.0000    0.81457
258160.0000    0.94062
258200.0000    1.13521
258240.0000    0.87752
258280.0000    1.50409
258320.0000    1.30836
258360.0000    1.28006
258400.0000    1.43089
258440.0000    1.23489
258480.0000    1.53452
258520.0000    0.67627
258560.0000    0.35094
258600.0000    1.55363
258640.0000    2.06427
258680.0000    1.07587
258720.0000    0.49595
258760.0000    1.04292
258800.0000    0.86285
258840.0000    0.92324
258880.0000    0.82820
258920.0000    1.03721
258960.0000    1.48966
259000.0000    0.61204
259040.0000    1.08954
259080.0000    1.36303
259120.0000    1.30728
259160.0000    1.43269
259200.0000    0.98814
259240.0000    1.98231
259280.0000    0.93414
259320.0000    1.30452
259360.0000    1.24776
259400.0000    1.94454
259440.0000    1.72160
259480.0000    0.85372
259520.0000    0.72251
259560.0000    0.78370
259600.0000    0.93590
259640.0000    0.74157
259680.0000    0.90970
259720.0000    0.32889
259760.0000    1.24633
259800.0000    0.90039
259840.0000    1.30657
259880.0000    0.63724
259920.0000    0.85601
259960.0000    1.04188
260000.0000    0.93757
260040.0000    0.91276
260080.0000    1.73402
260120.0000    0.80685
260160.0000    1.05822
260200.0000    0.86433
260240.0000    1.33366
260280.0000    0.96188
260320.0000    0.92352
260360.0000    1.74956
260400.0000    2.00014
260440.0000    0.37908
260480.0000    0.77533
260520.0000    1.23333
260560.0000    0.69633
260600.0000    0.93760
260640.0000    1.06495
260680.0000    0.21402
260720.0000    0.94507
260760.0000    1.27638
260800.0000    1.67023
260840.0000    1.45848
260880.0000    0.90045
260920.0000    0.97885
260960.0000    0.39290
261000.0000    0.68894
261040.0000    1.08044
261080.0000    0.96612
261120.0000    1.30680
261160.0000    1.61873
261200.0000    1.81996
261240.0000    1.51809
261280.0000    1.65345
261320.0000    2.06270
261360.0000    1.78288
261400.0000    1.47256
261440.0000    0.92494
261480.0000    0.69994
261520.0000    0.67474
261560.0000    1.53434
261600.0000    1.78183
261640.0000    0.94359
261680.0000    1.03815
261720.0000    0.60208
261760.0000    0.42957
261800.0000    0.73430
261840.0000    1.24064
261880.0000    0.64551
261920.0000    0.71208
261960.0000    0.80560
262000.0000    0.81985
262040.0000    0.77480
262080.0000    0.42309
262120.0000    0.85578
262160.0000    1.04513
262200.0000    1.07088
262240.0000    0.81180
262280.0000    1.35950
262320.0000    1.22712
262360.0000    0.69606
262400.0000    0.65924
262440.0000    0.91476
262480.0000    0.76478
262520.0000    0.48875
262560.0000    0.68861
262600.0000    0.30922
262640.0000    0.56028
262680.0000    0.72729
262720.0000    0.06068
262760.0000    0.56587
262800.0000    0.59056
262840.0000    0.20153
262880.0000    0.69221
262920.0000    0.94934
262960.0000    0.05181
263000.0000    0.56517
263040.0000    0.73436
263080.0000    1.20703
263120.0000    0.95221
263160.0000    0.98391
263200.0000    1.31338
263240.0000    1.17968
263280.0000    0.53939
263320.0000    0.56937
263360.0000    0.53513
263400.0000    0.37767
263440.0000   -0.22397
263480.0000    0.88315
263520.0000    0.59749
263560.0000    0.88999
263600.0000    0.98066
263640.0000    0.34824
263680.0000    0.85434
263720.0000    0.72918
263760.0000    0.67447
263800.0000    0.65767
263840.0000    0.58358
263880.0000    1.03589
263920.0000    1.02096
263960.0000    0.98318
264000.0000    0.83611
264040.0000    0.59847
264080.0000    0.88697
264120.0000    0.74589
264160.0000    0.62743
264200.0000    1.23976
264240.0000    1.06337
264280.0000    0.82728
264320.0000    0.66922
264360.0000    1.36473
264400.0000    0.78642
264440.0000    0.20364
264480.0000    0.33765
264520.0000    0.87231
264560.0000    1.16146
264600.0000    1.57767
264640.0000    1.77841
264680.0000    0.86994
264720.0000    0.90328
264760.0000    1.34362
264800.0000    0.74088
264840.0000    1.11003
264880.0000    1.14027
264920.0000    0.59067
264960.0000    0.72911
265000.0000    1.21911
265040.0000    1.07244
265080.0000    0.81332
265120.0000    1.15895
265160.0000    1.32052
265200.0000    1.11983
265240.0000    1.08233
265280.0000    1.09333
265320.0000    1.24025
265360.0000    0.93605
265400.0000    0.78453
265440.0000    1.26656
265480.0000    1.39360
265520.0000    0.87286
265560.0000    1.23830
265600.0000    1.02171
265640.0000    1.42569
265680.0000    1.69939
265720.0000    0.98044
265760.0000    1.95709
265800.0000    2.05849
265840.0000    1.51234
265880.0000    1.14470
265920.0000    1.51353
265960.0000    1.35517
266000.0000    1.77535
266040.0000    1.10338
266080.0000    1.06293
266120.0000    1.66821
266160.0000    1.19976
266200.0000    0.55981
266240.0000    1.04211
266280.0000    0.83823
266320.0000    1.12055
266360.0000    0.77471
266400.0000    1.14946
266440.0000    1.56148
266480.0000    0.68316
266520.0000    0.45536
266560.0000    0.76300
266600.0000    0.56459
266640.0000    1.52890
266680.0000    1.75803
266720.0000    1.35481
266760.0000    0.85744
266800.0000    1.39554
266840.0000    1.17313
266880.0000    1.44380
266920.0000    1.19209
266960.0000    1.29924
267000.0000    1.28609
267040.0000    1.29937
267080.0000    1.53457
267120.0000    0.88730
267160.0000    0.75364
267200.0000    0.46145
267240.0000    1.12614
267280.0000    0.59283
267320.0000    1.15574
267360.0000    0.66778
267400.0000    0.99767
267440.0000    1.41925
267480.0000    1.30496
267520.0000    1.70852
267560.0000    1.45449
267600.0000    2.80641
267640.0000    1.24752
267680.0000    0.27093
267720.0000    0.98881
267760.0000    0.29036
267800.0000    1.46085
267840.0000    0.15263
267880.0000    0.55425
267920.0000    0.45405
267960.0000    0.07343
268000.0000    0.87706
268040.0000    1.46081
268080.0000    1.25393
268120.0000    0.71702
268160.0000    0.40140
268200.0000    0.57010
268240.0000    0.84570
268280.0000    0.97951
268320.0000    1.18286
268360.0000    1.22477
268400.0000    1.75558
268440.0000    1.24153
268480.0000    1.46862
268520.0000    1.47400
268560.0000    0.66110
268600.0000    1.65131
268640.0000    0.25675
268680.0000    0.84010
268720.0000   -0.00127
268760.0000    0.68141
268800.0000    0.30098
268840.0000   -0.05148
268880.0000    0.60939
268920.0000    0.46385
268960.0000    0.88279
269000.0000    0.47740
269040.0000    1.51254
269080.0000    1.12438
269120.0000    0.89828
269160.0000    1.09166
269200.0000    0.63728
269240.0000    0.48578
269280.0000    1.01526
269320.0000    0.89823
269360.0000    0.58947
269400.0000    0.80744
269440.0000    0.96623
269480.0000    1.24989
269520.0000    1.44375
269560.0000    1.97039
269600.0000    1.24947
269640.0000    1.19983
269680.0000    1.73562
269720.0000    0.59107
269760.0000    0.81577
269800.0000    0.38773
269840.0000    0.96068
269880.0000    0.46942
269920.0000    0.34824
269960.0000    0.40634
270000.0000    0.62698
270040.0000    0.59377
270080.0000    1.17951
270120.0000    0.87136
270160.0000    0.20215
270200.0000    0.62718
270240.0000    1.10779
270280.0000    0.61707
270320.0000    0.39900
270360.0000    1.62405
270400.0000    0.96037
270440.0000    1.65930
270480.0000    0.96720
270520.0000    0.66691
270560.0000    0.46557
270600.0000    0.53188
270640.0000    0.37511
270680.0000    0.94618
270720.0000    0.94263
270760.0000    0.72829
270800.0000    0.98140
270840.0000    0.78919
270880.0000    0.91646
270920.0000    0.67051
270960.0000    0.56936
271000.0000    0.56320
271040.0000    0.81977
271080.0000    0.80674
271120.0000    1.68819
271160.0000    1.39277
271200.0000    0.97636
271240.0000    0.37753
271280.0000    0.87865
271320.0000    1.36281
271360.0000    1.33005
271400.0000    0.30436
271440.0000    0.55323
271480.0000    0.57758
271520.0000    0.31186
271560.0000    0.46050
271600.0000    0.59753
271640.0000    0.39575
271680.0000   -0.18878
271720.0000    0.79920
271760.0000   -0.18684
271800.0000    0.03583
271840.0000    0.34828
271880.0000    0.53597
271920.0000    1.22444
271960.0000    0.95515
272000.0000    0.75605
272040.0000    0.76756
272080.0000    0.49402
272120.0000    1.41425
272160.0000    0.70042
272200.0000    0.91416
272240.0000    0.22320
272280.0000    0.77685
272320.0000    1.14624
272360.0000    0.82032
272400.0000    0.77888
272440.0000    0.60642
272480.0000    1.81526
272520.0000    1.48815
272560.0000    1.08323
272600.0000    1.22451
272640.0000    0.81687
272680.0000    1.26925
272720.0000    0.21558
272760.0000    0.87466
272800.0000    1.24825
272840.0000    0.65398
272880.0000    1.11221
272920.0000    1.37089
272960.0000    0.60977
273000.0000    1.19351
273040.0000    1.33022
273080.0000    0.57801
273120.0000    0.91867
273160.0000    0.84574
273200.0000    0.37533
273240.0000    1.10238
273280.0000    1.41125
273320.0000    0.92308
273360.0000    1.54018
273400.0000    0.74596
273440.0000    0.54620
273480.0000    0.70249
273520.0000    0.46982
273560.0000    0.75357
273600.0000    1.04685
273640.0000    1.13735
273680.0000    0.64826
273720.0000    0.72521
273760.0000    1.43915
273800.0000    0.86932
273840.0000    0.87182
273880.0000    1.03276
273920.0000    0.47003
273960.0000    0.86298
274000.0000    1.04224
274040.0000    0.83816
274080.0000    1.18321
274120.0000    0.81027
274160.0000    1.07830
274200.0000    1.02171
274240.0000    1.04658
274280.0000    1.07200
274320.0000    0.86733
274360.0000    1.09038
274400.0000    0.66719
274440.0000    0.69590
274480.0000    0.57203
274520.0000    1.35507
274560.0000    1.67551
274600.0000    0.73905
274640.0000    1.16100
274680.0000    1.13731
274720.0000    1.15995
274760.0000    0.63883
274800.0000    0.24581
274840.0000    1.28589
274880.0000    1.55371
274920.0000    0.67124
274960.0000    0.86088
275000.0000    0.68854
275040.0000    0.51477
275080.0000    0.81453
275120.0000    0.35899
275160.0000    0.74170
275200.0000    0.60685
275240.0000    1.18534
275280.0000    1.19447
275320.0000    1.65928
275360.0000    0.88227
275400.0000    0.58240
275440.0000    0.88637
275480.0000    0.41085
275520.0000    1.17155
275560.0000    1.52703
275600.0000    1.03426
275640.0000    0.99155
275680.0000    0.97003
275720.0000    0.54522
275760.0000    0.85036
275800.0000    1.26934
275840.0000    0.47032
275880.0000    0.20345
275920.0000    0.39348
275960.0000    0.20263
276000.0000    0.38347
276040.0000    0.78275
276080.0000    0.64010
276120.0000    1.16779
276160.0000    0.37726
276200.0000    0.47983
276240.0000    0.67260
276280.0000    0.25096
276320.0000    0.05928
276360.0000    0.23581
276400.0000    0.25075
276440.0000    0.33704
276480.0000    0.98701
276520.0000    0.68960
276560.0000    1.09727
276600.0000    0.59961
276640.0000    0.23722
276680.0000    0.59471
276720.0000    0.77309
276760.0000    0.87171
276800.0000    0.44677
276840.0000    1.23373
276880.0000    0.60921
276920.0000    0.55027
276960.0000    0.93039
277000.0000    0.84351
277040.0000    0.59959
277080.0000    1.27653
277120.0000    1.15790
277160.0000    0.70338
277200.0000    0.91616
277240.0000    0.97918
277280.0000    0.24699
277320.0000    0.45774
277360.0000    0.92760
277400.0000    0.43684
277440.0000    1.68208
277480.0000    0.52183
277520.0000    1.22580
277560.0000    0.56556
277600.0000    0.69940
277640.0000    0.53007
277680.0000    0.84098
277720.0000    0.47549
277760.0000    0.69706
277800.0000    1.18393
277840.0000    1.31103
277880.0000    0.80418
277920.0000    1.15963
277960.0000    0.84556
278000.0000    0.97474
278040.0000    0.90755
278080.0000    1.00903
278120.0000    0.79886
278160.0000    1.08525
278200.0000    0.98319
278240.0000    0.96402
278280.0000    1.52037
278320.0000    0.71146
278360.0000    0.44643
278400.0000    1.02525
278440.0000    1.48836
278480.0000    0.91199
278520.0000    1.03036
278560.0000    0.76150
278600.0000    1.15270
278640.0000    0.80584
278680.0000    1.29422
278720.0000    1.58761
278760.0000    0.97880
278800.0000    1.67308
278840.0000    1.22674
278880.0000    1.81041
278920.0000    1.27412
278960.0000    0.70471
279000.0000    0.80854
279040.0000    1.55167
279080.0000    0.87385
279120.0000    0.98720
279160.0000    1.05763
279200.0000    1.08902
279240.0000    0.68377
279280.0000    1.03418
279320.0000    0.51920
279360.0000    0.98746
279400.0000    0.16452
279440.0000    0.49833
279480.0000    1.18955
279520.0000    0.37409
279560.0000    0.47650
279600.0000    0.39357
279640.0000    0.38269
279680.0000    1.20594
279720.0000    1.27567
279760.0000    0.93369
279800.0000    0.43667
279840.0000    0.55833
279880.0000    1.29544
279920.0000    0.52897
279960.0000    0.75229
280000.0000    1.29756
280040.0000    0.90297
280080.0000    2.54197
280120.0000    1.87674
280160.0000    1.41185
280200.0000    1.03134
280240.0000    0.69430
280280.0000    0.85533
280320.0000    1.05420
280360.0000    0.99148
280400.0000    0.55703
280440.0000    0.74650
280480.0000    1.34461
280520.0000    0.67679
280560.0000    1.04986
280600.0000    0.43785
280640.0000    0.56107
280680.0000    1.45144
280720.0000    0.55816
280760.0000    0.85400
280800.0000    0.89536
280840.0000    0.31040
280880.0000    0.75058
280920.0000    0.90418
280960.0000    1.02016
281000.0000    1.30628
281040.0000    1.02637
281080.0000    0.44137
281120.0000    1.08138
281160.0000    0.85891
281200.0000    0.42678
281240.0000    0.53381
281280.0000    0.46684
281320.0000    0.69445
281360.0000    1.06642
281400.0000    0.60807
281440.0000    0.89540
281480.0000    0.29884
281520.0000   -0.48746
281560.0000    0.22342
281600.0000    0.48833
281640.0000   -0.72810
281680.0000   -0.21341
281720.0000   -0.16265
281760.0000   -0.44471
281800.0000   -0.16037
281840.0000    0.23877
281880.0000    1.07020
281920.0000    0.41813
281960.0000    0.41099
282000.0000    0.95587
282040.0000    0.20439
282080.0000    0.14941
282120.0000    0.76636
282160.0000    0.56703
282200.0000    0.73757
282240.0000    1.08814
282280.0000    1.11404
282320.0000    0.27447
282360.0000    0.14809
282400.0000   -0.09949
282440.0000    0.83267
282480.0000    0.88472
282520.0000    0.70183
282560.0000    1.18583
282600.0000    1.26411
282640.0000    1.74294
282680.0000    0.43335
282720.0000    1.28646
282760.0000    1.75246
282800.0000    1.13935
282840.0000    0.94619
282880.0000    1.15846
282920.0000    0.48589
282960.0000    0.34664
283000.0000    0.27704
283040.0000    0.65599
283080.0000    0.73697
283120.0000    0.31118
283160.0000    0.30847
283200.0000    0.61371
283240.0000   -0.00203
283280.0000   -0.24260
283320.0000    0.53440
283360.0000    0.79799
283400.0000    0.80936
283440.0000    0.62740
283480.0000    0.28424
283520.0000    0.98888
283560.0000    1.35461
283600.0000    0.59766
283640.0000    0.64856
283680.0000    0.52580
283720.0000    1.16695
283760.0000    0.91369
283800.0000    1.06425
283840.0000    0.78146
283880.0000    0.65499
283920.0000    0.71228
283960.0000    0.49372
284000.0000    1.53771
284040.0000    0.45196
284080.0000    1.30834
284120.0000    0.92481
284160.0000    0.68317
284200.0000    1.21326
284240.0000    1.29556
284280.0000    0.52002
284320.0000    0.68711
284360.0000    1.00299
284400.0000    0.17366
284440.0000    0.90869
284480.0000    0.96200
284520.0000    0.79169
284560.0000    0.85605
284600.0000    0.47425
284640.0000    1.24541
284680.0000    0.63785
284720.0000    1.07971
284760.0000    1.63390
284800.0000    1.50284
284840.0000    1.04451
284880.0000    0.69018
284920.0000    0.16850
284960.0000    0.49127
285000.0000    0.67275
285040.0000   -0.13043
285080.0000    0.12372
285120.0000    0.70030
285160.0000    0.76446
285200.0000    1.15988
285240.0000    0.60181
285280.0000    0.13943
285320.0000    0.78953
285360.0000    0.87375
285400.0000    1.19592
285440.0000    0.64776
285480.0000    0.81812
285520.0000    1.64906
285560.0000    1.44259
285600.0000    0.63313
285640.0000    0.45787
285680.0000    0.62297
285720.0000    0.77951
285760.0000    1.73780
285800.0000    0.85732
285840.0000    0.21529
285880.0000    0.49975
285920.0000    0.37361
285960.0000    0.79298
286000.0000    0.88538
286040.0000    1.21825
286080.0000    0.76929
286120.0000    0.99529
286160.0000    1.08873
286200.0000    0.34475
286240.0000    0.82788
286280.0000    0.91813
286320.0000    0.47443
286360.0000    0.49781
286400.0000    1.09700
286440.0000    0.31361
286480.0000    1.73963
286520.0000    1.28248
286560.0000    1.35306
286600.0000    0.91996
286640.0000    1.35197
286680.0000    0.22547
286720.0000    0.33899
286760.0000    0.27572
286800.0000   -0.25927
286840.0000    0.59943
286880.0000    0.65393
286920.0000    0.92346
286960.0000    0.56578
287000.0000    1.04730
287040.0000    0.49434
287080.0000   -0.17972
287120.0000    0.93991
287160.0000    0.49321
287200.0000    1.02181
287240.0000    0.20332
287280.0000    0.53042
287320.0000    0.86373
287360.0000    0.75763
287400.0000    0.46352
287440.0000    0.61935
287480.0000    0.50093
287520.0000    0.79667
287560.0000    0.42649
287600.0000   -0.38208
287640.0000    0.32808
287680.0000    0.44394
287720.0000    0.87424
287760.0000    0.37241
287800.0000    0.86905
287840.0000    1.04845
287880.0000    0.89836
287920.0000    0.68582
287960.0000    0.50748
288000.0000    0.29381
288040.0000    0.31885
288080.0000    0.68169
288120.0000    0.08775
288160.0000    0.30354
288200.0000   -0.18103
288240.0000    0.67292
288280.0000    0.56114
288320.0000    1.06692
288360.0000    1.16584
288400.0000    1.12827
288440.0000    1.17321
288480.0000    1.34520
288520.0000    1.05380
288560.0000    0.32121
288600.0000    0.68198
288640.0000    0.39501
288680.0000    0.28539
288720.0000   -0.39503
288760.0000    0.63608
288800.0000    0.47935
288840.0000    0.20961
288880.0000    0.38144
288920.0000    0.68961
288960.0000    0.61905
289000.0000    0.22174
289040.0000    0.71355
289080.0000    0.40114
289120.0000    0.57435
289160.0000    0.33220
289200.0000    0.51827
289240.0000    1.20460
289280.0000    1.49517
289320.0000    0.47807
289360.0000    1.06780
289400.0000    0.38643
289440.0000    1.07764
289480.0000    0.81161
289520.0000    0.56896
289560.0000    0.59625
289600.0000    0.13958
289640.0000    0.29896
289680.0000    0.48819
289720.0000    0.75273
289760.0000    0.52057
289800.0000    0.19347
289840.0000    0.20977
289880.0000    0.11187
289920.0000    1.49585
289960.0000    0.27127
290000.0000    0.06410
290040.0000    0.67672
290080.0000    0.49725
290120.0000    0.16572
290160.0000    0.56718
290200.0000    0.73139
290240.0000    1.24547
290280.0000    1.17675
290320.0000    1.07564
290360.0000    0.21528
290400.0000    0.39248
290440.0000    0.43047
290480.0000    0.66274
290520.0000    0.57372
290560.0000    1.31945
290600.0000    0.97230
290640.0000    0.80563
290680.0000    1.07059
290720.0000    0.31537
290760.0000    0.47614
290800.0000    0.24633
290840.0000    0.75733
290880.0000    0.68301
290920.0000    0.61327
290960.0000    0.31522
291000.0000   -0.38380
291040.0000    0.22993
291080.0000    1.06148
291120.0000    0.52296
291160.0000    0.29912
291200.0000    0.82396
291240.0000    0.37831
291280.0000    0.98965
291320.0000    0.45871
291360.0000    1.05165
291400.0000    0.66208
291440.0000    1.66709
291480.0000    0.74379
291520.0000   -0.17278
291560.0000    0.18841
291600.0000    0.20163
291640.0000    0.70143
291680.0000    0.39088
291720.0000    0.10217
291760.0000   -0.07260
291800.0000   -0.68295
291840.0000    0.54146
291880.0000    0.38135
291920.0000    0.70243
291960.0000    0.09625
292000.0000    0.50165
292040.0000    0.64526
292080.0000    0.62746
292120.0000    0.47442
292160.0000    0.13879
292200.0000    0.17675
292240.0000    0.59066
292280.0000    0.59224
292320.0000    0.09062
292360.0000    0.07117
292400.0000    0.03205
292440.0000    0.07912
292480.0000    0.43874
292520.0000    0.27763
292560.0000    0.87644
292600.0000    1.38984
292640.0000    0.22066
292680.0000    0.16505
292720.0000    0.59843
292760.0000    0.21863
292800.0000    0.77617
292840.0000    0.13439
292880.0000    0.66261
292920.0000   -0.19132
292960.0000    0.35709
293000.0000    0.09653
293040.0000   -0.19053
293080.0000   -0.35822
293120.0000    0.13875
293160.0000   -0.14933
293200.0000    0.62953
293240.0000    0.08150
293280.0000    0.68193
293320.0000    0.95267
293360.0000    0.27400
293400.0000    0.30510
293440.0000    0.20065
293480.0000   -0.28626
293520.0000    0.26154
293560.0000    0.41791
293600.0000   -0.19322
293640.0000   -0.08995
293680.0000   -0.22083
293720.0000    0.57628
293760.0000    1.32381
293800.0000    0.73133
293840.0000    0.51290
293880.0000    0.06049
293920.0000    0.18883
293960.0000   -0.09231
294000.0000    0.39707
294040.0000    0.76502
294080.0000    0.70996
294120.0000    0.51774
294160.0000    0.18601
294200.0000    0.61718
294240.0000    0.56625
294280.0000    0.15642
294320.0000    0.52011
294360.0000    0.30365
294400.0000    0.48341
294440.0000    0.54897
294480.0000    0.86918
294520.0000   -0.57736
294560.0000    0.28371
294600.0000   -0.08427
294640.0000    0.13134
294680.0000    0.70997
294720.0000    0.14101
294760.0000    0.74603
294800.0000   -0.05030
294840.0000    0.38714
294880.0000    0.49734
294920.0000    0.67729
294960.0000    0.73096
295000.0000    0.19633
295040.0000   -0.13345
295080.0000    0.60047
295120.0000   -0.01717
295160.0000    0.38423
295200.0000    0.50869
295240.0000    0.10293
295280.0000    0.72104
295320.0000    1.06317
295360.0000    0.38643
295400.0000    0.18992
295440.0000   -0.04089
295480.0000    0.78004
295520.0000    0.54869
295560.0000   -0.21737
295600.0000    0.07251
295640.0000   -0.80940
295680.0000   -0.08710
295720.0000    0.04240
295760.0000   -0.13223
295800.0000    0.24391
295840.0000   -0.45461
295880.0000    0.55219
295920.0000    0.44940
295960.0000   -0.06009
296000.0000    0.52078
296040.0000    0.58719
296080.0000    0.35183
296120.0000    0.18284
296160.0000   -0.37621
296200.0000    0.48629
296240.0000    0.26130
296280.0000    0.05183
296320.0000   -0.26232
296360.0000    0.22403
296400.0000   -0.00154
296440.0000    0.61461
296480.0000    0.68204
296520.0000    0.15698
296560.0000    0.46722
296600.0000    1.02082
296640.0000    0.45281
296680.0000    0.35406
296720.0000    1.14623
296760.0000    0.74538
296800.0000    0.85576
296840.0000    0.40455
296880.0000    0.70302
296920.0000    0.83794
296960.0000    0.61635
297000.0000    0.24159
297040.0000    0.17415
297080.0000    0.91737
297120.0000    0.44932
297160.0000    0.41912
297200.0000    0.83115
297240.0000    0.78197
297280.0000    1.10674
297320.0000    0.80755
297360.0000    0.88784
297400.0000    0.61679
297440.0000    1.19401
297480.0000    1.38062
297520.0000    0.68556
297560.0000    0.50282
297600.0000    1.04257
297640.0000    0.87882
297680.0000    0.14719
297720.0000    0.95823
297760.0000    0.79489
297800.0000    0.87845
297840.0000    0.95264
297880.0000    0.81285
297920.0000    0.91159
297960.0000   -0.18558
298000.0000    0.60042
298040.0000    1.09487
298080.0000    0.76270
298120.0000    0.67913
298160.0000    1.17719
298200.0000    0.61721
298240.0000    0.64614
298280.0000    0.95382
298320.0000    0.77723
298360.0000    0.11015
298400.0000    1.14432
298440.0000    0.61569
298480.0000    0.18954
298520.0000    0.85336
298560.0000    0.40615
298600.0000    0.60328
298640.0000    0.27604
298680.0000    0.45334
298720.0000    0.28119
298760.0000    0.90152
298800.0000    0.88202
298840.0000    0.71125
298880.0000    0.01185
298920.0000    0.34864
298960.0000    0.54042
299000.0000    0.34641
299040.0000    0.26527
299080.0000   -0.19916
299120.0000    0.65427
299160.0000    0.61790
299200.0000    0.31842
299240.0000    0.53411
299280.0000   -0.01862
299320.0000    0.72664
299360.0000    0.70857
299400.0000    0.18526
299440.0000    0.35047
299480.0000    0.62275
299520.0000    0.55611
299560.0000   -0.37042
299600.0000    0.13787
299640.0000   -0.50891
299680.0000   -0.10626
299720.0000    0.52092
299760.0000    0.69755
299800.0000    0.15162
299840.0000   -0.08970
299880.0000    0.35092
299920.0000    0.47153
299960.0000    0.63120
300000.0000    0.15776
300040.0000    0.51821
300080.0000    0.11572
300120.0000   -0.39142
300160.0000   -0.02343
300200.0000    0.25259
300240.0000   -0.04423
300280.0000    0.51220
300320.0000    0.80642
300360.0000    0.21523
300400.0000   -0.32819
300440.0000    0.59667
300480.0000    0.11417
300520.0000    0.66122
300560.0000    0.70954
300600.0000    1.18668
300640.0000    0.71676
300680.0000    1.04233
300720.0000    0.67637
300760.0000    0.25495
300800.0000    0.20193
300840.0000    0.61408
300880.0000    0.43897
300920.0000    1.10516
300960.0000    0.92087
301000.0000    1.00792
301040.0000    0.71074
301080.0000    0.60304
301120.0000    1.23420
301160.0000    0.34816
301200.0000    0.87396
301240.0000    0.87317
301280.0000    0.56386
301320.0000    0.30871
301360.0000    0.64110
301400.0000    1.06859
301440.0000    0.54031
301480.0000    1.12260
301520.0000    0.43922
301560.0000    0.65481
301600.0000   -0.03699
301640.0000   -0.08270
301680.0000   -0.21304
301720.0000   -0.02989
301760.0000    0.02730
301800.0000    0.91334
301840.0000    0.80083
301880.0000    0.23689
301920.0000    1.06349
301960.0000    0.37941
302000.0000    0.73765
302040.0000    1.14970
302080.0000    0.98478
302120.0000    0.63024
302160.0000    0.54969
302200.0000    0.42805
302240.0000    0.61925
302280.0000    0.08550
302320.0000    0.46542
302360.0000    0.39419
302400.0000    0.47368
302440.0000    0.10172
302480.0000    0.72656
302520.0000    0.09132
302560.0000    0.53554
302600.0000    0.22105
302640.0000    1.06789
302680.0000    0.83331
302720.0000    1.11546
302760.0000    1.07365
302800.0000    1.07041
302840.0000    1.55240
302880.0000    1.09207
302920.0000    0.69094
302960.0000    1.68131
303000.0000    1.25569
303040.0000    1.38987
303080.0000    1.11091
303120.0000    0.86558
303160.0000    0.94301
303200.0000    0.58811
303240.0000    0.45108
303280.0000    0.29162
303320.0000    0.67147
303360.0000    1.06177
303400.0000    0.81708
303440.0000    1.06608
303480.0000    0.71233
303520.0000    1.16145
303560.0000    0.88016
303600.0000    0.60736
303640.0000    0.83271
303680.0000    0.42314
303720.0000    0.66904
303760.0000    0.60959
303800.0000    0.61782
303840.0000    0.39704
303880.0000   -0.32655
303920.0000   -0.11659
303960.0000    0.82297
304000.0000    0.67195
304040.0000    0.17634
304080.0000   -0.04723
304120.0000    0.50162
304160.0000    0.41767
304200.0000    0.01636
304240.0000   -0.10753
304280.0000    0.25877
304320.0000   -0.15913
304360.0000    0.32375
304400.0000    0.18055
304440.0000   -0.23463
304480.0000    0.28787
304520.0000    0.14963
304560.0000    0.24993
304600.0000    0.26554
304640.0000    0.62703
304680.0000    0.04381
304720.0000    0.21641
304760.0000    0.07496
304800.0000    0.72350
304840.0000    0.51415
304880.0000    0.16895
304920.0000    0.50489
304960.0000    0.29860
305000.0000   -0.00670
305040.0000   -0.27311
305080.0000    0.79143
305120.0000    0.56715
305160.0000    0.58069
305200.0000    1.21922
305240.0000    0.81246
305280.0000    0.62315
305320.0000    0.52669
305360.0000    1.64153
305400.0000    0.69037
305440.0000    1.45631
305480.0000    1.07490
305520.0000    0.81169
305560.0000    1.37318
305600.0000    1.54137
305640.0000    1.71669
305680.0000    1.69935
305720.0000    1.64905
305760.0000    1.19602
305800.0000    1.61930
305840.0000    1.36185
305880.0000    1.64945
305920.0000    1.39757
305960.0000    1.78799
306000.0000    1.98118
306040.0000    0.55889
306080.0000    0.91751
306120.0000    1.42808
306160.0000    0.82180
306200.0000    1.36835
306240.0000    1.24438
306280.0000    1.24339
306320.0000    1.23975
306360.0000    0.65186
306400.0000    1.24524
306440.0000    0.33187
306480.0000    0.79214
306520.0000    1.38683
306560.0000    1.25364
306600.0000    0.94441
306640.0000    0.42851
306680.0000    0.70640
306720.0000    0.20458
306760.0000    0.66652
306800.0000    0.71773
306840.0000    0.58630
306880.0000    0.54080
306920.0000    0.39580
306960.0000    0.32510
307000.0000   -0.10708
307040.0000    0.75343
307080.0000   -0.04402
307120.0000    0.40196
307160.0000    0.01004
307200.0000   -0.38594
307240.0000    0.11721
307280.0000    0.12878
307320.0000    0.44480
307360.0000    0.44980
307400.0000    0.45722
307440.0000    0.05340
307480.0000    0.54399
307520.0000    0.15118
307560.0000    0.68829
307600.0000   -0.33096
307640.0000    0.37125
307680.0000    0.22740
307720.0000    0.59063
307760.0000    0.02230
307800.0000   -0.22265
307840.0000    0.15809
307880.0000    0.46395
307920.0000    0.09850
307960.0000    0.44504
308000.0000   -0.25291
308040.0000   -0.05988
308080.0000    0.51845
308120.0000    1.58385
308160.0000    0.76612
308200.0000    0.54811
308240.0000    0.39930
308280.0000    0.27579
308320.0000    0.81592
308360.0000    0.65322
308400.0000    0.79700
308440.0000    0.24442
308480.0000   -0.04376
308520.0000    0.13317
308560.0000    1.24330
308600.0000    0.88792
308640.0000    0.48889
308680.0000    0.35282
308720.0000    0.63254
308760.0000    0.84562
308800.0000    0.67735
308840.0000    0.53807
308880.0000    0.78845
308920.0000   -0.24374
308960.0000    0.00282
309000.0000    0.52860
309040.0000    0.27878
309080.0000    0.65180
309120.0000    0.52238
309160.0000    1.02806
309200.0000    0.68402
309240.0000    0.50321
309280.0000    0.78751
309320.0000    0.52345
309360.0000   -0.05287
309400.0000    0.74241
309440.0000    0.44786
309480.0000    1.24707
309520.0000    1.29235
309560.0000    0.71239
309600.0000    0.46273
309640.0000    0.72849
309680.0000    0.76911
309720.0000    0.32660
309760.0000    0.42963
309800.0000    0.22346
309840.0000    1.22704
309880.0000    1.45230
309920.0000    0.60843
309960.0000    0.12084
310000.0000    1.07744
310040.0000    1.42770
310080.0000    1.18146
310120.0000    1.33448
310160.0000    0.83126
310200.0000    0.85749
310240.0000    0.32315
310280.0000    1.45543
310320.0000    1.21505
310360.0000    1.25413
310400.0000    1.13505
310440.0000    1.32050
310480.0000    1.40620
310520.0000    1.05616
310560.0000    0.70881
310600.0000    0.48158
310640.0000    1.23399
310680.0000    1.43437
310720.0000    1.81246
310760.0000    1.17108
310800.0000    0.93572
310840.0000    1.41191
310880.0000    0.73274
310920.0000    0.63241
310960.0000    0.57315
311000.0000    1.08408
311040.0000    0.75998
311080.0000    0.35381
311120.0000    0.20786
311160.0000    0.37077
311200.0000    0.64796
311240.0000    0.78224
311280.0000    0.63616
311320.0000    0.54229
311360.0000    0.28657
311400.0000    0.15585
311440.0000   -0.14265
311480.0000    0.27749
311520.0000    0.53579
311560.0000    0.67712
311600.0000    0.18576
311640.0000    0.85037
311680.0000    0.48489
311720.0000    0.76457
311760.0000    0.35186
311800.0000    0.38400
311840.0000    0.45574
311880.0000    0.37272
311920.0000   -0.13387
311960.0000    0.26456
312000.0000   -0.28672
312040.0000    0.50695
312080.0000    0.63017
312120.0000    0.02098
312160.0000   -0.57444
312200.0000   -1.04498
312240.0000   -0.30548
312280.0000   -0.84188
312320.0000   -0.29540
312360.0000    0.43617
312400.0000   -0.35995
312440.0000   -0.56390
312480.0000   -0.07721
312520.0000    0.32371
312560.0000   -0.02773
312600.0000    0.05999
312640.0000    0.04777
312680.0000    0.13094
312720.0000   -0.34556
312760.0000   -0.08939
312800.0000   -0.41882
312840.0000    0.89710
312880.0000   -0.17895
312920.0000   -0.28593
312960.0000   -0.09306
313000.0000    0.06032
313040.0000    0.01690
313080.0000    0.25959
313120.0000    0.63910
313160.0000    0.24262
313200.0000    0.37623
313240.0000    0.73287
313280.0000    0.73217
313320.0000    0.21707
313360.0000    0.42732
313400.0000    0.56422
313440.0000    0.43283
313480.0000   -0.22717
313520.0000    0.88729
313560.0000    0.71312
313600.0000    0.37616
313640.0000    0.66427
313680.0000    0.17273
313720.0000    0.49268
313760.0000    0.31114
313800.0000    0.14614
313840.0000   -0.12979
313880.0000   -0.03700
313920.0000   -0.12929
313960.0000   -0.31804
314000.0000   -0.41312
314040.0000    0.42194
314080.0000    0.03250
314120.0000    0.16351
314160.0000    0.70903
314200.0000    0.26506
314240.0000    0.58627
314280.0000    0.27028
314320.0000    0.69075
314360.0000   -0.14711
314400.0000    0.56191
314440.0000    0.17800
314480.0000    0.33880
314520.0000    1.19636
314560.0000    0.58205
314600.0000    0.79570
314640.0000   -0.37384
314680.0000   -0.06288
314720.0000    0.13857
314760.0000    0.45983
314800.0000    0.14850
314840.0000   -0.07879
314880.0000    0.11783
314920.0000    0.89653
314960.0000    0.00086
315000.0000    1.00329
315040.0000    1.65250
315080.0000    0.70479
315120.0000    0.48741
315160.0000    0.68581
315200.0000    0.38117
315240.0000    0.35635
315280.0000   -0.19689
315320.0000    0.18305
315360.0000    0.61744
315400.0000    0.17152
315440.0000    0.54386
315480.0000    0.03846
315520.0000    0.44457
315560.0000    0.57044
315600.0000    0.48028
315640.0000    1.03365
315680.0000    0.19210
315720.0000    0.23862
315760.0000    0.87483
315800.0000   -0.22687
315840.0000   -0.17294
315880.0000    0.43144
315920.0000   -0.09859
315960.0000    0.06232
316000.0000    0.84573
316040.0000    0.25485
316080.0000    0.22156
316120.0000    0.55457
316160.0000    0.15660
316200.0000    0.38706
316240.0000    0.36541
316280.0000    0.34365
316320.0000    0.22637
316360.0000    0.79508
316400.0000    0.86006
316440.0000    0.98367
316480.0000    0.96064
316520.0000    2.02585
316560.0000    1.31086
316600.0000    1.00377
316640.0000    0.28634
316680.0000    0.55769
316720.0000    0.75822
316760.0000    0.77609
316800.0000    0.57352
316840.0000    1.20671
316880.0000    0.50105
316920.0000    0.43008
316960.0000   -0.17890
317000.0000   -0.61434
317040.0000    0.74061
317080.0000    0.38044
317120.0000    0.88571
317160.0000    0.03269
317200.0000    0.65373
317240.0000    0.45080
317280.0000    0.25101
317320.0000   -0.14902
317360.0000   -0.15086
317400.0000   -0.13416
317440.0000    0.50983
317480.0000    0.44789
317520.0000    0.50007
317560.0000    0.52279
317600.0000    0.25240
317640.0000    0.25277
317680.0000    0.66819
317720.0000    0.02807
317760.0000    0.39947
317800.0000    0.13355
317840.0000   -0.42702
317880.0000    0.47773
317920.0000    0.05080
317960.0000   -0.57672
318000.0000    0.02992
318040.0000   -0.06821
318080.0000   -0.02801
318120.0000    0.20197
318160.0000   -0.21660
318200.0000   -0.21309
318240.0000   -0.16907
318280.0000    0.27045
318320.0000    0.24290
318360.0000    0.90044
318400.0000    0.60703
318440.0000    0.39250
318480.0000    0.32111
318520.0000    0.08167
318560.0000    1.59389
318600.0000    0.36552
318640.0000    0.64029
318680.0000    0.88272
318720.0000    0.68046
318760.0000    0.78347
318800.0000    0.41643
318840.0000    0.59991
318880.0000    0.02324
318920.0000    0.20584
318960.0000    0.58769
319000.0000    1.27265
319040.0000    0.64421
319080.0000   -0.33088
319120.0000   -0.18377
319160.0000   -0.00238
319200.0000    0.28550
319240.0000   -0.26282
319280.0000   -0.18781
319320.0000   -0.19541
319360.0000    0.71840
319400.0000    0.31413
319440.0000    0.46068
319480.0000    0.41393
319520.0000    0.29153
319560.0000   -0.38648
319600.0000   -0.36179
319640.0000    0.22808
319680.0000    0.17488
319720.0000    0.41822
319760.0000    0.55276
319800.0000    0.70122
319840.0000    0.25798
319880.0000   -0.22550
319920.0000   -0.31760
319960.0000    0.22848
320000.0000   -0.60801
320040.0000   -0.34443
320080.0000    0.11084
320120.0000   -0.21234
320160.0000   -0.71099
320200.0000   -0.05426
320240.0000   -0.38984
320280.0000   -0.38316
320320.0000    0.27939
320360.0000   -0.19204
320400.0000    0.65533
320440.0000    0.44386
320480.0000    0.17271
320520.0000   -0.35979
320560.0000   -0.37085
320600.0000   -0.28812
320640.0000   -0.15110
320680.0000    0.52570
320720.0000    0.10883
320760.0000    0.33350
320800.0000    0.21494
320840.0000    0.13812
320880.0000    0.13895
320920.0000    0.01535
320960.0000    0.07883
321000.0000    0.31993
321040.0000   -0.12082
321080.0000   -0.01678
321120.0000    0.40912
321160.0000    0.37648
321200.0000    0.90044
321240.0000    0.95152
321280.0000    0.20291
321320.0000    0.44881
321360.0000   -0.24060
321400.0000    0.08961
321440.0000    1.04240
321480.0000   -0.02071
321520.0000    0.01928
321560.0000   -0.04469
321600.0000    0.29074
321640.0000    0.65934
321680.0000    0.31144
321720.0000    0.29516
321760.0000   -0.24237
321800.0000    0.08724
321840.0000    1.14881
321880.0000   -0.32661
321920.0000    0.23976
321960.0000    0.29096
322000.0000    0.28340
322040.0000   -0.25074
322080.0000    0.49703
322120.0000   -0.04079
322160.0000    0.52863
322200.0000    0.43876
322240.0000    1.04816
322280.0000    0.75512
322320.0000    0.73113
322360.0000    1.07381
322400.0000    0.94405
322440.0000    1.56799
322480.0000    1.06419
322520.0000    0.95555
322560.0000    0.57625
322600.0000    0.32273
322640.0000    0.28757
322680.0000    1.02540
322720.0000    0.81161
322760.0000    0.86445
322800.0000    1.11374
322840.0000    0.95358
322880.0000    1.51683
322920.0000    0.50257
322960.0000    0.78933
323000.0000    0.99971
323040.0000    0.34180
323080.0000    1.01360
323120.0000    0.35502
323160.0000    0.31085
323200.0000    0.91805
323240.0000    0.23888
323280.0000    1.07846
323320.0000    0.49422
323360.0000    0.21288
323400.0000    0.26391
323440.0000    0.25962
323480.0000    0.99684
323520.0000    0.63326
323560.0000    1.18634
323600.0000   -0.04710
323640.0000    0.37912
323680.0000   -0.18426
323720.0000    0.11605
323760.0000    0.23491
323800.0000    0.02559
323840.0000    0.80355
323880.0000    0.06944
323920.0000    0.22669
323960.0000    0.03548
324000.0000    0.25427
324040.0000    0.13479
324080.0000    0.45621
324120.0000    0.56360
324160.0000    0.09602
324200.0000   -0.10633
324240.0000    0.72497
324280.0000    0.00559
324320.0000    0.41491
324360.0000    0.45617
324400.0000    0.30656
324440.0000    0.62328
324480.0000    0.21936
324520.0000    0.77752
324560.0000    1.08974
324600.0000    1.29789
324640.0000    0.88573
324680.0000    0.41791
324720.0000    0.64320
324760.0000    0.52891
324800.0000    0.40360
324840.0000    1.37154
324880.0000    1.38284
324920.0000    0.87082
324960.0000    0.66393
325000.0000    0.77992
325040.0000    0.43826
325080.0000    0.08714
325120.0000    0.91311
325160.0000    1.09600
325200.0000    0.53905
325240.0000    0.15432
325280.0000    0.49179
325320.0000    0.59310
325360.0000    0.59433
325400.0000    0.71453
325440.0000    0.62167
325480.0000    1.09962
325520.0000    0.67516
325560.0000    0.65700
325600.0000    0.61387
325640.0000    0.50766
325680.0000    0.75197
325720.0000    0.38687
325760.0000    0.08359
325800.0000    0.31818
325840.0000    0.86311
325880.0000    0.71868
325920.0000    1.04433
325960.0000    0.98358
326000.0000    1.10205
326040.0000    0.94817
326080.0000    1.08599
326120.0000    1.01481
326160.0000    0.54952
326200.0000    1.01870
326240.0000    0.16040
326280.0000    0.34083
326320.0000    1.44379
326360.0000    1.04783
326400.0000    1.35320
326440.0000    1.27552
326480.0000    0.91726
326520.0000    0.55993
326560.0000    0.69720
326600.0000    1.02880
326640.0000    0.85978
326680.0000    1.10335
326720.0000    1.04436
326760.0000    0.48474
326800.0000    0.88762
326840.0000    1.14695
326880.0000    1.71120
326920.0000    0.91354
326960.0000    1.35951
327000.0000    0.06813
327040.0000    1.38644
327080.0000    1.12582
327120.0000    0.90345
327160.0000    0.29048
327200.0000    0.74192
327240.0000    0.83934
327280.0000    0.34527
327320.0000    0.67013
327360.0000    0.43036
327400.0000   -0.14466
327440.0000    0.26653
327480.0000    0.67809
327520.0000    0.16917
327560.0000    0.79061
327600.0000    0.55289
327640.0000    0.40401
327680.0000    1.09191
327720.0000    1.03891
327760.0000    0.81144
327800.0000    1.13347
327840.0000    0.77855
327880.0000    0.80319
327920.0000    1.29379
327960.0000    0.94283
328000.0000    0.20245
328040.0000    0.63754
328080.0000    0.34438
328120.0000    0.05493
328160.0000    1.07097
328200.0000    1.19854
328240.0000    0.60076
328280.0000    0.40326
328320.0000    0.55311
328360.0000    0.47909
328400.0000    0.16766
328440.0000    0.82542
328480.0000   -0.00125
328520.0000    0.14483
328560.0000    0.21524
328600.0000    0.07487
328640.0000    0.50713
328680.0000    0.41513
328720.0000    0.07049
328760.0000    0.80876
328800.0000   -0.04529
328840.0000   -0.08029
328880.0000    0.84099
328920.0000    0.35803
328960.0000    0.15044
329000.0000   -0.08941
329040.0000    0.46781
329080.0000    0.37806
329120.0000    0.13498
329160.0000    0.21911
329200.0000    0.81040
329240.0000    0.56728
329280.0000    0.26028
329320.0000    0.74244
329360.0000    0.55067
329400.0000    0.65095
329440.0000    0.76948
329480.0000   -0.31738
329520.0000   -0.11684
329560.0000   -0.02809
329600.0000    0.48516
329640.0000    0.82438
329680.0000   -0.05241
329720.0000    0.09651
329760.0000    0.13841
329800.0000    0.38277
329840.0000   -0.30877
329880.0000   -0.13041
329920.0000   -0.04814
329960.0000   -0.79721
330000.0000    0.11976
330040.0000   -0.16861
330080.0000    0.25388
330120.0000    0.08325
330160.0000    0.19772
330200.0000    0.02581
330240.0000   -0.02478
330280.0000    0.15946
330320.0000    0.22637
330360.0000    0.32528
330400.0000    1.34337
330440.0000    0.47313
330480.0000    0.71067
330520.0000    0.56495
330560.0000    0.37703
330600.0000    0.43915
330640.0000    0.07367
330680.0000    0.50007
330720.0000    0.22061
330760.0000    0.46152
330800.0000    0.57284
330840.0000    0.81653
330880.0000    0.38520
330920.0000    0.27723
330960.0000    0.22539
331000.0000    0.02766
331040.0000    0.21367
331080.0000   -0.32070
331120.0000   -0.29607
331160.0000    0.69297
331200.0000    0.57962
331240.0000    0.31242
331280.0000   -0.14325
331320.0000   -0.02188
331360.0000   -0.37691
331400.0000   -0.27586
331440.0000    0.63530
331480.0000    0.15042
331520.0000    0.72928
331560.0000    0.55679
331600.0000   -0.22075
331640.0000    0.55111
331680.0000   -0.21790
331720.0000   -0.36114
331760.0000    0.00801
331800.0000   -0.00786
331840.0000   -0.47388
331880.0000   -0.07852
331920.0000   -0.12864
331960.0000   -0.62018
332000.0000    0.43378
332040.0000   -0.44701
332080.0000   -0.03462
332120.0000    0.42622
332160.0000    0.44686
332200.0000    0.93526
332240.0000    0.67109
332280.0000    0.44731
332320.0000    0.86945
332360.0000    0.42502
332400.0000    1.20401
332440.0000    0.85246
332480.0000    0.67025
332520.0000    0.85779
332560.0000    0.60252
332600.0000    0.14596
332640.0000    0.59516
332680.0000    0.42872
332720.0000    0.34284
332760.0000    0.44181
332800.0000    0.10290
332840.0000    0.10600
332880.0000    0.77175
332920.0000    0.62005
332960.0000    0.52940
333000.0000    0.30593
333040.0000    0.20154
333080.0000    1.31476
333120.0000    0.83216
333160.0000    1.49807
333200.0000    0.77024
333240.0000    0.82422
333280.0000    0.88026
333320.0000    0.37398
333360.0000    1.34656
333400.0000    0.69967
333440.0000    0.40424
333480.0000    0.63489
333520.0000    0.63228
333560.0000    0.87083
333600.0000    0.96036
333640.0000    1.15528
333680.0000    0.60000
333720.0000    0.71249
333760.0000    1.06563
333800.0000    0.81846
333840.0000    0.50143
333880.0000    0.88342
333920.0000    1.53970
333960.0000    1.02159
334000.0000    0.72632
334040.0000    0.01989
334080.0000    0.68316
334120.0000   -0.13381
334160.0000   -0.21343
334200.0000   -0.02771
334240.0000    0.17912
334280.0000    0.03903
334320.0000    1.24176
334360.0000    0.56124
334400.0000    0.55271
334440.0000    0.22838
334480.0000    0.08044
334520.0000    0.29539
334560.0000    1.13005
334600.0000    0.88644
334640.0000    0.91912
334680.0000    1.01352
334720.0000    0.86491
334760.0000    1.55090
334800.0000    1.36709
334840.0000    0.62444
334880.0000    0.12623
334920.0000    0.68374
334960.0000    1.03950
335000.0000    1.07084
335040.0000    1.09869
335080.0000    0.85401
335120.0000    1.36072
335160.0000    0.39854
335200.0000    1.08368
335240.0000    1.36636
335280.0000    0.51053
335320.0000    0.89346
335360.0000    1.52571
335400.0000    1.41844
335440.0000    0.85587
335480.0000    0.84889
335520.0000    0.58584
335560.0000    1.36798
335600.0000    0.99312
335640.0000    1.04451
335680.0000    0.56579
335720.0000    1.61463
335760.0000    1.60270
335800.0000    1.53205
335840.0000    1.17012
335880.0000    1.25725
335920.0000    1.06010
335960.0000    1.58144
336000.0000    1.77105
336040.0000    1.48657
336080.0000    0.94145
336120.0000    1.28186
336160.0000    0.82202
336200.0000    0.52477
336240.0000    1.20564
336280.0000    0.44523
336320.0000    1.37858
336360.0000    0.57756
336400.0000    0.91129
336440.0000    0.01096
336480.0000    0.62662
336520.0000    1.40505
336560.0000    0.99627
336600.0000    1.16916
336640.0000    1.06720
336680.0000    0.29128
336720.0000    1.04079
336760.0000    0.17840
336800.0000    0.52258
336840.0000    0.69825
336880.0000    0.26299
336920.0000    0.19344
336960.0000    1.02478
337000.0000    0.06459
337040.0000    0.56939
337080.0000   -0.03806
337120.0000    0.82546
337160.0000    0.08030
337200.0000    0.38821
337240.0000    0.94792
337280.0000    0.69968
337320.0000    0.55299
337360.0000    0.52782
337400.0000    0.00246
337440.0000   -0.09309
337480.0000   -0.44718
337520.0000    0.43765
337560.0000   -0.31886
337600.0000   -0.16366
337640.0000   -0.15758
337680.0000   -0.31939
337720.0000   -0.44433
337760.0000    0.44861
337800.0000    0.34509
337840.0000    0.68213
337880.0000   -0.07422
337920.0000    0.54265
337960.0000    0.69281
338000.0000    0.63135
338040.0000    0.39687
338080.0000    0.40237
338120.0000    0.12215
338160.0000    0.55379
338200.0000    0.29941
338240.0000   -0.17414
338280.0000   -0.00445
338320.0000   -0.62293
338360.0000   -0.10216
338400.0000   -0.16420
338440.0000   -0.39933
338480.0000   -0.06339
338520.0000   -0.49309
338560.0000   -0.13373
338600.0000    0.28200
338640.0000    0.01762
338680.0000    0.29018
338720.0000    0.18798
338760.0000   -0.08741
338800.0000   -0.57135
338840.0000    0.49862
338880.0000    0.58255
338920.0000    0.54945
338960.0000    0.07188
339000.0000   -0.00567
339040.0000   -0.20059
339080.0000   -0.27757
339120.0000   -0.41073
339160.0000    0.30530
339200.0000    0.81377
339240.0000    0.41983
339280.0000   -0.00975
339320.0000    0.14320
339360.0000   -0.09643
339400.0000    0.67268
339440.0000    0.29822
339480.0000   -0.45750
339520.0000    0.28707
339560.0000    0.05588
339600.0000    0.05721
339640.0000    0.19570
339680.0000   -0.26603
339720.0000   -0.17171
339760.0000   -0.09364
339800.0000   -0.27887
339840.0000   -0.65042
339880.0000    0.03361
339920.0000   -0.55696
339960.0000   -0.63479
340000.0000   -0.42541
340040.0000   -0.59655
340080.0000   -0.22637
340120.0000   -0.47452
340160.0000   -1.12843
340200.0000   -0.85130
340240.0000   -1.08877
340280.0000    0.12949
340320.0000   -0.19988
340360.0000   -0.50134
340400.0000   -0.89337
340440.0000    0.19177
340480.0000    0.10345
340520.0000   -0.26148
340560.0000    0.03130
340600.0000   -0.27939
340640.0000   -0.74867
340680.0000   -0.10655
340720.0000   -0.97845
340760.0000   -0.66725
340800.0000   -0.85450
340840.0000   -0.38455
340880.0000   -0.06867
340920.0000   -0.07213
340960.0000   -0.17356
341000.0000   -0.57916
341040.0000   -0.82091
341080.0000    0.00640
341120.0000   -0.07305
341160.0000   -0.47405
341200.0000   -0.30449
341240.0000   -0.10994
341280.0000   -0.32039
341320.0000    0.27632
341360.0000   -0.35098
341400.0000   -0.74684
341440.0000   -0.13940
341480.0000   -0.06603
341520.0000   -0.11261
341560.0000   -0.68140
341600.0000   -0.27581
341640.0000    0.07263
341680.0000    0.17697
341720.0000   -0.42321
341760.0000    0.37785
341800.0000    0.02036
341840.0000   -0.04021
341880.0000    0.38175
341920.0000    0.27388
341960.0000   -0.12390
342000.0000   -0.71833
342040.0000    0.06480
342080.0000   -0.09575
342120.0000    0.15662
342160.0000    0.23971
342200.0000   -0.33356
342240.0000   -0.54087
342280.0000   -0.91202
342320.0000   -0.62326
342360.0000   -0.82534
342400.0000   -1.00322
342440.0000   -0.38949
342480.0000   -0.25271
342520.0000   -0.80117
342560.0000   -0.81931
342600.0000   -1.23629
342640.0000   -0.08396
342680.0000   -0.00757
342720.0000    0.21833
342760.0000    0.20366
342800.0000    0.24852
342840.0000    0.42410
342880.0000   -0.12194
342920.0000   -0.24989
342960.0000   -0.50738
343000.0000    0.29914
343040.0000    1.01050
343080.0000    0.63432
343120.0000    0.47327
343160.0000    0.17349
343200.0000    0.40677
343240.0000    0.89778
343280.0000    0.19353
343320.0000   -0.63000
343360.0000    0.03800
343400.0000   -0.06659
343440.0000    0.08848
343480.0000    0.70195
343520.0000    0.33421
343560.0000    0.33716
343600.0000   -0.87322
343640.0000   -0.99211
343680.0000    0.31262
343720.0000    0.15844
343760.0000    0.07484
343800.0000   -0.98253
343840.0000   -0.65652
343880.0000   -0.47780
343920.0000   -0.51809
343960.0000    0.27369
344000.0000   -0.10058
344040.0000    0.15048
344080.0000    0.31371
344120.0000    0.30742
344160.0000    0.47521
344200.0000   -0.10849
344240.0000    0.39134
344280.0000    0.80173
344320.0000    0.02754
344360.0000    0.50115
344400.0000    0.65997
344440.0000    0.37783
344480.0000    0.62749
344520.0000    1.36748
344560.0000    0.37253
344600.0000    1.66780
344640.0000    0.98867
344680.0000    0.75352
344720.0000    0.76184
344760.0000    0.26239
344800.0000    0.29271
344840.0000    0.56625
344880.0000    0.14736
344920.0000    0.58680
344960.0000    0.41477
345000.0000    1.27022
345040.0000   -0.01967
345080.0000    0.24822
345120.0000    0.45910
345160.0000    0.19732
345200.0000    0.97474
345240.0000    1.12117
345280.0000    0.89711
345320.0000    0.79327
345360.0000    0.58212
345400.0000    0.84926
345440.0000    0.28518
345480.0000    0.30190
345520.0000    0.56131
345560.0000    0.51113
345600.0000    0.23191
345640.0000    0.59451
345680.0000    0.65912
345720.0000    0.15080
345760.0000    0.35832
345800.0000    0.70879
345840.0000    0.92155
345880.0000    0.62706
345920.0000    0.29706
345960.0000    0.31345
346000.0000    0.09158
346040.0000    0.53788
346080.0000    0.20072
346120.0000    0.95133
346160.0000    0.86636
346200.0000    0.80550
346240.0000    0.86176
346280.0000    0.53107
346320.0000    0.54178
346360.0000    0.00932
346400.0000   -0.24348
346440.0000    0.49961
346480.0000    0.00850
346520.0000    0.07032
346560.0000    0.33804
346600.0000   -0.29135
346640.0000   -0.07516
346680.0000   -0.05388
346720.0000    0.76235
346760.0000    0.05191
346800.0000    0.91458
346840.0000    0.48012
346880.0000    0.46598
346920.0000    0.39543
346960.0000    0.06303
347000.0000    0.06463
347040.0000    0.46708
347080.0000    0.59242
347120.0000    0.66392
347160.0000    0.29881
347200.0000    0.55112
347240.0000    0.53085
347280.0000   -0.20463
347320.0000    0.09967
347360.0000   -0.00479
347400.0000   -0.37408
347440.0000   -0.31141
347480.0000    0.54381
347520.0000    0.46448
347560.0000    0.09650
347600.0000   -0.09608
347640.0000    0.11143
347680.0000    0.98143
347720.0000    0.28761
347760.0000    0.44088
347800.0000    0.57852
347840.0000    0.78593
347880.0000    0.65002
347920.0000    1.07198
347960.0000    1.01738
348000.0000    0.18961
348040.0000    0.75587
348080.0000    1.05458
348120.0000    0.72026
348160.0000    0.56155
348200.0000    0.32504
348240.0000    0.15253
348280.0000    0.87377
348320.0000    0.91600
348360.0000    1.01961
348400.0000    0.76403
348440.0000    1.28361
348480.0000   -0.03653
348520.0000    0.92453
348560.0000    1.01507
348600.0000   -0.08793
348640.0000   -0.06159
348680.0000    1.04866
348720.0000    0.45777
348760.0000    1.68196
348800.0000    1.29677
348840.0000    0.98411
348880.0000    1.28176
348920.0000    1.13677
348960.0000    1.65911
349000.0000    0.95398
349040.0000    1.26506
349080.0000    0.71307
349120.0000    1.50718
349160.0000    1.29520
349200.0000    1.16415
349240.0000    0.24096
349280.0000    0.90217
349320.0000    1.24068
349360.0000    1.87666
349400.0000    1.32797
349440.0000    1.66591
349480.0000    1.46462
349520.0000    1.98739
349560.0000    1.42267
349600.0000    1.01869
349640.0000    0.83745
349680.0000    1.15791
349720.0000    0.46740
349760.0000    1.25454
349800.0000    1.37612
349840.0000    0.84880
349880.0000    1.26263
349920.0000    1.06307
349960.0000    1.19374
350000.0000    0.65305
350040.0000    0.66227
350080.0000    0.94689
350120.0000    0.77788
350160.0000    0.55156
350200.0000    0.77627
350240.0000    0.96976
350280.0000    0.62431
350320.0000    0.92953
350360.0000    0.64659
350400.0000    0.97629
350440.0000    1.18038
350480.0000    0.32371
350520.0000    0.95222
350560.0000    0.76910
350600.0000    0.65138
350640.0000    1.16324
350680.0000    1.53342
350720.0000    1.92043
350760.0000    1.20544
350800.0000    0.81586
350840.0000    1.08481
350880.0000    0.62534
350920.0000    0.44851
350960.0000    0.92838
351000.0000    1.45674
351040.0000    1.23924
351080.0000    0.63288
351120.0000    0.76795
351160.0000    0.42715
351200.0000    0.35780
351240.0000    1.05170
351280.0000    0.38858
351320.0000    0.70866
351360.0000    0.89929
351400.0000    0.46168
351440.0000    1.11302
351480.0000    0.63868
351520.0000    0.30859
351560.0000    0.49446
351600.0000    0.33042
351640.0000    0.47002
351680.0000    1.29805
351720.0000    1.12357
351760.0000    0.75312
351800.0000    1.19542
351840.0000    0.58055
351880.0000    0.89444
351920.0000    1.30050
351960.0000    0.63725
352000.0000    0.10386
352040.0000    0.71535
352080.0000    1.08093
352120.0000    1.01320
352160.0000    0.02565
352200.0000    0.84061
352240.0000    1.08710
352280.0000    1.57093
352320.0000    1.29554
352360.0000    0.94711
352400.0000    0.75182
352440.0000    1.40478
352480.0000    0.77322
352520.0000    0.96856
352560.0000    0.69045
352600.0000    0.89091
352640.0000    1.49854
352680.0000    1.37695
352720.0000    1.10774
352760.0000    1.17485
352800.0000    1.79707
352840.0000    1.38785
352880.0000    0.73282
352920.0000    1.13155
352960.0000    1.27388
353000.0000    0.68943
353040.0000    1.14963
353080.0000    1.27823
353120.0000    0.98514
353160.0000    0.69731
353200.0000    0.56031
353240.0000    1.29504
353280.0000    1.54206
353320.0000    0.72950
353360.0000    1.78519
353400.0000    1.00375
353440.0000    1.68228
353480.0000    2.11387
353520.0000    1.26729
353560.0000    1.48153
353600.0000    1.59749
353640.0000    1.04598
353680.0000    1.42287
353720.0000    1.52389
353760.0000    1.30677
353800.0000    1.32015
353840.0000    0.96874
353880.0000    1.42978
353920.0000    0.95030
353960.0000    1.36915
354000.0000    0.33683
354040.0000    1.57997
354080.0000    1.65277
354120.0000    1.14837
354160.0000    1.62852
354200.0000    1.44286
354240.0000    0.91401
354280.0000    1.49506
354320.0000    0.64541
354360.0000    1.29460
354400.0000    0.90077
354440.0000    1.25706
354480.0000    0.50775
354520.0000    0.62149
354560.0000    1.00022
354600.0000    0.73281
354640.0000    1.03386
354680.0000    0.64404
354720.0000    1.44102
354760.0000    1.64574
354800.0000    1.12262
354840.0000    0.72784
354880.0000    0.80562
354920.0000    1.27517
354960.0000    1.38108
355000.0000    0.89201
355040.0000    1.44536
355080.0000    1.21622
355120.0000    1.25712
355160.0000    1.68979
355200.0000    0.91071
355240.0000    0.58968
355280.0000    1.17923
355320.0000    0.80272
355360.0000    1.41225
355400.0000    0.73168
355440.0000    0.50896
355480.0000    0.87725
355520.0000    1.02470
355560.0000    1.39178
355600.0000    1.29271
355640.0000    1.18127
355680.0000    1.78851
355720.0000    1.17631
355760.0000    0.77045
355800.0000    0.37098
355840.0000    1.51843
355880.0000    1.15485
355920.0000    1.07829
355960.0000    0.99880
356000.0000    1.70773
356040.0000    1.52783
356080.0000    1.04034
356120.0000    1.25819
356160.0000    1.18928
356200.0000    1.42957
356240.0000    1.31549
356280.0000    1.34042
356320.0000    1.21637
356360.0000    1.02850
356400.0000    1.59326
356440.0000    1.10262
356480.0000    1.23969
356520.0000    0.82852
356560.0000    1.33342
356600.0000    1.41581
356640.0000    1.24771
356680.0000    1.37075
356720.0000    0.46452
356760.0000    1.19336
356800.0000    1.52424
356840.0000    1.44693
356880.0000    1.34814
356920.0000    1.36871
356960.0000    1.21984
357000.0000    1.71896
357040.0000    1.75301
357080.0000    1.84019
357120.0000    1.32324
357160.0000    2.12259
357200.0000    1.36326
357240.0000    1.50761
357280.0000    1.55665
357320.0000    1.63793
357360.0000    1.38054
357400.0000    1.26027
357440.0000    1.83726
357480.0000    1.52399
357520.0000    1.44459
357560.0000    1.74922
357600.0000    1.73271
357640.0000    1.46770
357680.0000    1.55095
357720.0000    1.48542
357760.0000    1.56617
357800.0000    1.44734
357840.0000    1.78387
357880.0000    1.65064
357920.0000    1.63843
357960.0000    2.00492
358000.0000    1.78498
358040.0000    1.41555
358080.0000    1.45451
358120.0000    2.16556
358160.0000    1.25585
358200.0000    1.54844
358240.0000    1.27293
358280.0000    1.21572
358320.0000    1.36458
358360.0000    1.53495
358400.0000    2.29951
358440.0000    1.50804
358480.0000    2.09098
358520.0000    2.25128
358560.0000    1.43302
358600.0000    1.52998
358640.0000    2.06837
358680.0000    1.73005
358720.0000    1.61989
358760.0000    2.03930
358800.0000    2.17630
358840.0000    1.83664
358880.0000    2.05419
358920.0000    1.40371
358960.0000    1.42950
359000.0000    0.87326
359040.0000    1.98641
359080.0000    1.77336
359120.0000    1.47966
359160.0000    1.45991
359200.0000    1.03152
359240.0000    1.25995
359280.0000    1.91206
359320.0000    1.79603
359360.0000    1.44396
359400.0000    1.44944
359440.0000    1.72249
359480.0000    1.41942
359520.0000    2.09809
359560.0000    2.36801
359600.0000    1.57254
359640.0000    1.70621
359680.0000    1.92381
359720.0000    2.24856
359760.0000    1.85182
359800.0000    1.94540
359840.0000    2.42226
359880.0000    2.12675
359920.0000    1.29880
359960.0000    1.98389
360000.0000    2.06698
360040.0000    1.26183
360080.0000    1.30413
360120.0000    1.04651
360160.0000    1.91146
360200.0000    1.95181
360240.0000    1.41554
360280.0000    1.95035
360320.0000    1.94051
360360.0000    2.52944
360400.0000    1.65180
360440.0000    1.81875
360480.0000    1.60302
360520.0000    1.78273
360560.0000    1.74079
360600.0000    1.89733
360640.0000    2.33765
360680.0000    1.61624
360720.0000    2.41930
360760.0000    2.06249
360800.0000    1.97888
360840.0000    2.47486
360880.0000    2.13934
360920.0000    2.31986
360960.0000    1.98124
361000.0000    2.42952
361040.0000    2.22372
361080.0000    2.38349
361120.0000    2.32977
361160.0000    1.81246
361200.0000    2.24301
361240.0000    1.10299
361280.0000    1.27992
361320.0000    1.68179
361360.0000    1.19075
361400.0000    2.09927
361440.0000    0.64580
361480.0000    1.28229
361520.0000    2.12668
361560.0000    1.73579
361600.0000    2.06713
361640.0000    2.07601
361680.0000    1.47787
361720.0000    1.78346
361760.0000    1.53182
361800.0000    1.50957
361840.0000    1.50020
361880.0000    1.65265
361920.0000    1.03058
361960.0000    1.55700
362000.0000    1.52501
362040.0000    1.32432
362080.0000    1.27574
362120.0000    1.12073
362160.0000    1.43207
362200.0000    1.76703
362240.0000    1.54771
362280.0000    1.04630
362320.0000    2.01518
362360.0000    0.94218
362400.0000    1.24049
362440.0000    0.92485
362480.0000    1.04992
362520.0000    1.97138
362560.0000    0.79066
362600.0000    1.83852
362640.0000    1.65321
362680.0000    2.06409
362720.0000    1.03679
362760.0000    1.94094
362800.0000    1.17678
362840.0000    1.67088
362880.0000    1.50667
362920.0000    1.90493
362960.0000    1.86556
363000.0000    1.32890
363040.0000    1.65605
363080.0000    1.99471
363120.0000    2.00292
363160.0000    1.91701
363200.0000    1.76434
363240.0000    1.42780
363280.0000    2.12378
363320.0000    1.63734
363360.0000    1.62536
363400.0000    1.30782
363440.0000    1.69450
363480.0000    0.75412
363520.0000    1.48583
363560.0000    1.99293
363600.0000    1.27478
363640.0000    2.27679
363680.0000    1.78142
363720.0000    1.98391
363760.0000    0.99229
363800.0000    0.86556
363840.0000    0.97333
363880.0000    1.11449
363920.0000    1.43990
363960.0000    1.86945
364000.0000    1.28292
364040.0000    0.78608
364080.0000    1.51394
364120.0000    1.57521
364160.0000    2.07749
364200.0000    1.44791
364240.0000    1.51775
364280.0000    1.82751
364320.0000    1.41504
364360.0000    1.41147
364400.0000    1.33243
364440.0000    1.02967
364480.0000    0.88769
364520.0000    1.39780
364560.0000    1.54166
364600.0000    1.70446
364640.0000    1.47782
364680.0000    1.13774
364720.0000    1.58154
364760.0000    2.23641
364800.0000    2.18636
364840.0000    1.71123
364880.0000    1.88289
364920.0000    2.16550
364960.0000    2.06320
365000.0000    1.94890
365040.0000    2.06182
365080.0000    1.43268
365120.0000    1.94705
365160.0000    1.56455
365200.0000    2.34735
365240.0000    1.45988
365280.0000    1.97623
365320.0000    1.78409
365360.0000    1.33469
365400.0000    2.04456
365440.0000    1.35833
365480.0000    1.36357
365520.0000    1.97860
365560.0000    1.80364
365600.0000    2.33624
365640.0000    1.99676
365680.0000    1.27422
365720.0000    1.42990
365760.0000    2.01760
365800.0000    1.53286
365840.0000    1.50765
365880.0000    1.27723
365920.0000    2.12163
365960.0000    1.40399
366000.0000    0.70860
366040.0000    0.81528
366080.0000    1.73163
366120.0000    0.94552
366160.0000    1.00321
366200.0000    1.02129
366240.0000    1.08516
366280.0000    0.72890
366320.0000    1.22989
366360.0000    1.80364
366400.0000    1.28039
366440.0000    1.52674
366480.0000    1.34689
366520.0000    1.90286
366560.0000    1.39833
366600.0000    0.96260
366640.0000    1.82126
366680.0000    1.29447
366720.0000    1.08049
366760.0000    1.91852
366800.0000    1.67676
366840.0000    1.48473
366880.0000    1.38144
366920.0000    0.96289
366960.0000    1.59661
367000.0000    1.13544
367040.0000    1.37455
367080.0000    0.13987
367120.0000    1.41024
367160.0000    1.67543
367200.0000    0.99312
367240.0000    1.01157
367280.0000    0.63633
367320.0000    1.07822
367360.0000    0.89158
367400.0000    0.77875
367440.0000    0.91778
367480.0000    1.05860
367520.0000    1.07140
367560.0000    1.05559
367600.0000    0.25608
367640.0000    0.74394
367680.0000    0.16132
367720.0000    0.67063
367760.0000    0.34533
367800.0000    0.42983
367840.0000    1.30669
367880.0000    1.27076
367920.0000    0.37118
367960.0000    0.30351
368000.0000    0.50595
368040.0000    0.07155
368080.0000    0.46761
368120.0000    0.50907
368160.0000    0.76098
368200.0000    0.60856
368240.0000    0.43885
368280.0000    0.14116
368320.0000    0.28869
368360.0000    0.47066
368400.0000    0.26770
368440.0000    0.40229
368480.0000    1.23176
368520.0000    1.11204
368560.0000    0.70850
368600.0000   -0.04286
368640.0000    0.20315
368680.0000    0.96267
368720.0000    0.76876
368760.0000    1.31152
368800.0000    0.61121
368840.0000    1.25014
368880.0000    1.03555
368920.0000    1.25582
368960.0000    1.38287
369000.0000    1.03923
369040.0000    0.88888
369080.0000    0.03544
369120.0000    0.41112
369160.0000    0.66786
369200.0000    1.21018
369240.0000    0.66307
369280.0000    0.98348
369320.0000    0.55202
369360.0000    0.84354
369400.0000    0.77831
369440.0000    0.72233
369480.0000    1.08809
369520.0000    0.83924
369560.0000    1.06378
369600.0000    0.89215
369640.0000    1.06556
369680.0000    1.11295
369720.0000    1.02798
369760.0000    1.42966
369800.0000    1.19798
369840.0000    0.29265
369880.0000    0.53251
369920.0000    0.79239
369960.0000    0.35264
370000.0000    0.41381
370040.0000   -0.42000
370080.0000    0.51352
370120.0000    1.16291
370160.0000    1.11912
370200.0000    0.89740
370240.0000    0.97303
370280.0000    0.50658
370320.0000    0.87061
370360.0000    0.29273
370400.0000    1.07282
370440.0000    0.83964
370480.0000    0.02866
370520.0000   -0.45380
370560.0000   -0.07557
370600.0000    0.11063
370640.0000    1.04507
370680.0000    0.48405
370720.0000    0.28503
370760.0000    0.45754
370800.0000    0.90484
370840.0000    1.24840
370880.0000    1.29903
370920.0000    1.00055
370960.0000    1.20246
371000.0000    0.75824
371040.0000    0.62037
371080.0000    1.06551
371120.0000    1.56337
371160.0000    1.74880
371200.0000    1.86902
371240.0000    1.71848
371280.0000    0.98811
371320.0000    1.02057
371360.0000    1.39333
371400.0000    0.39510
371440.0000    1.12966
371480.0000    1.33319
371520.0000    1.57626
371560.0000    1.73859
371600.0000    1.20203
371640.0000    1.13595
371680.0000    0.25091
371720.0000    0.66615
371760.0000    1.44359
371800.0000    1.56270
371840.0000    1.73545
371880.0000    1.78341
371920.0000    1.25405
371960.0000    1.63391
372000.0000    1.54489
372040.0000    1.47361
372080.0000    1.11647
372120.0000    0.76736
372160.0000    1.08216
372200.0000    1.03107
372240.0000    1.42706
372280.0000    0.63848
372320.0000    0.97507
372360.0000    1.32686
372400.0000    1.04969
372440.0000    0.79861
372480.0000    1.46335
372520.0000    0.95242
372560.0000    0.74059
372600.0000    1.27438
372640.0000    0.73618
372680.0000    1.08509
372720.0000    0.94415
372760.0000    1.76947
372800.0000    0.81694
372840.0000    0.73563
372880.0000    1.61433
372920.0000    1.27217
372960.0000    1.96031
373000.0000    1.65876
373040.0000    1.56788
373080.0000    1.32985
373120.0000    1.40333
373160.0000    1.77394
373200.0000    1.35120
373240.0000    1.44872
373280.0000    1.50790
373320.0000    1.11369
373360.0000    2.05202
373400.0000    1.94643
373440.0000    2.15096
373480.0000    1.64128
373520.0000    2.07359
373560.0000    1.72834
373600.0000    2.05012
373640.0000    2.16860
373680.0000    1.57459
373720.0000    2.32551
373760.0000    1.82712
373800.0000    1.46655
373840.0000    1.55062
373880.0000    0.65801
373920.0000    1.39157
373960.0000    0.54544
374000.0000    0.92058
374040.0000    1.45757
374080.0000    1.03807
374120.0000    1.36178
374160.0000    1.07481
374200.0000    1.38376
374240.0000    0.95379
374280.0000    1.35888
374320.0000    1.46624
374360.0000    1.35537
374400.0000    1.37935
374440.0000    0.86278
374480.0000    1.48409
374520.0000    1.06577
374560.0000    1.28961
374600.0000    1.45140
374640.0000    1.81865
374680.0000    1.87865
374720.0000    1.57705
374760.0000    1.11805
374800.0000    1.23957
374840.0000    1.65981
374880.0000    1.43658
374920.0000    0.97325
374960.0000    1.96643
375000.0000    1.97641
375040.0000    2.21109
375080.0000    1.66630
375120.0000    2.03174
375160.0000    2.16186
375200.0000    1.76058
375240.0000    1.43243
375280.0000    1.60355
375320.0000    1.38217
375360.0000    1.19874
375400.0000    2.20867
375440.0000    1.30594
375480.0000    1.16115
375520.0000    1.70278
375560.0000    1.87368
375600.0000    1.18792
375640.0000    2.03763
375680.0000    1.13577
375720.0000    1.60026
375760.0000    1.88418
375800.0000    1.86379
375840.0000    1.63312
375880.0000    1.87204
375920.0000    1.16814
375960.0000    1.85372
376000.0000    2.14633
376040.0000    1.59283
376080.0000    1.99724
376120.0000    1.30538
376160.0000    1.09570
376200.0000    1.45533
376240.0000    1.45663
376280.0000    1.59465
376320.0000    1.69769
376360.0000    1.17011
376400.0000    1.63008
376440.0000    2.18851
376480.0000    1.41686
376520.0000    1.61598
376560.0000    1.10062
376600.0000    1.46920
376640.0000    0.99818
376680.0000    0.80414
376720.0000    0.84580
376760.0000    1.29285
376800.0000    1.36435
376840.0000    1.17815
376880.0000    1.50768
376920.0000    1.43610
376960.0000    1.97588
377000.0000    1.73567
377040.0000    1.41917
377080.0000    1.43900
377120.0000    1.32018
377160.0000    1.61879
377200.0000    1.92256
377240.0000    1.91287
377280.0000    1.63787
377320.0000    1.81592
377360.0000    2.15827
377400.0000    1.88184
377440.0000    1.38126
377480.0000    1.73662
377520.0000    2.20643
377560.0000    2.26518
377600.0000    1.06302
377640.0000    0.54919
377680.0000    1.55372
377720.0000    0.74738
377760.0000    1.38393
377800.0000    0.50971
377840.0000    1.33959
377880.0000    1.62729
377920.0000    1.59262
377960.0000    1.10650
378000.0000    1.31129
378040.0000    1.36036
378080.0000    1.49032
378120.0000    1.85558
378160.0000    2.33311
378200.0000    0.67164
378240.0000    1.76722
378280.0000    0.79228
378320.0000    1.40626
378360.0000    1.71146
378400.0000    1.05466
378440.0000    1.70562
378480.0000    1.00624
378520.0000    1.21648
378560.0000    1.13152
378600.0000    0.45699
378640.0000    0.62051
378680.0000    0.88491
378720.0000    1.55469
378760.0000    0.59151
378800.0000    0.46110
378840.0000    0.35097
378880.0000    1.05209
378920.0000    0.70254
378960.0000    0.83291
379000.0000    0.67756
379040.0000    1.17983
379080.0000    0.74679
379120.0000    0.47794
379160.0000    0.74666
379200.0000    1.70885
379240.0000    1.00010
379280.0000    1.28846
379320.0000    1.12609
379360.0000    0.85485
379400.0000    0.81159
379440.0000    1.00793
379480.0000    1.37466
379520.0000    1.26340
379560.0000    0.82391
379600.0000    0.94998
379640.0000    1.12397
379680.0000    0.30689
379720.0000    2.02874
379760.0000    0.70996
379800.0000    0.70797
379840.0000    1.51921
379880.0000    0.98483
379920.0000    0.74365
379960.0000    0.56529
380000.0000    0.86716
380040.0000    0.58126
380080.0000    1.13933
380120.0000    1.01268
380160.0000    0.83378
380200.0000    1.22103
380240.0000    0.81122
380280.0000    1.05605
380320.0000    0.52208
380360.0000    1.19997
380400.0000    1.34820
380440.0000    0.89366
380480.0000    0.86036
380520.0000    0.65381
380560.0000    0.53257
380600.0000    0.53604
380640.0000    1.70787
380680.0000    1.07235
380720.0000    1.84912
380760.0000    1.38545
380800.0000    1.39602
380840.0000    1.01089
380880.0000    0.91816
380920.0000    0.98189
380960.0000    0.87160
381000.0000    2.05537
381040.0000    0.79392
381080.0000    1.32776
381120.0000    0.76202
381160.0000    0.69012
381200.0000    0.57378
381240.0000    0.78189
381280.0000    1.25541
381320.0000    1.67196
381360.0000    1.57682
381400.0000    1.44449
381440.0000    1.15094
381480.0000    1.79211
381520.0000    2.29868
381560.0000    1.26101
381600.0000    1.31082
381640.0000    1.37445
381680.0000    1.35730
381720.0000    1.41358
381760.0000    1.49550
381800.0000    1.69411
381840.0000    0.81383
381880.0000    1.45166
381920.0000    0.93352
381960.0000    1.40868
382000.0000    0.64769
382040.0000    0.81410
382080.0000    1.57363
382120.0000    0.82607
382160.0000    0.69898
382200.0000    1.29696
382240.0000    1.79891
382280.0000    0.85770
382320.0000    1.02679
382360.0000    0.73354
382400.0000    0.59664
382440.0000    2.03555
382480.0000    1.16525
382520.0000    1.71726
382560.0000    1.70157
382600.0000    1.55463
382640.0000    1.41974
382680.0000    1.49637
382720.0000    1.56431
382760.0000    1.45592
382800.0000    0.75775
382840.0000    0.30960
382880.0000    0.98341
382920.0000    0.63096
382960.0000    1.33539
383000.0000    1.35704
383040.0000    1.40422
383080.0000    1.38609
383120.0000    0.42378
383160.0000    0.80453
383200.0000    0.62294
383240.0000    1.13067
383280.0000    1.27398
383320.0000    1.60151
383360.0000    1.26193
383400.0000    0.82449
383440.0000    1.30556
383480.0000    0.51428
383520.0000    0.71152
383560.0000    0.74818
383600.0000    0.82813
383640.0000    1.30828
383680.0000    0.75612
383720.0000    1.65274
383760.0000    1.39561
383800.0000    1.44189
383840.0000    1.62657
383880.0000    1.53064
383920.0000    1.05089
383960.0000    1.15420
384000.0000    1.53105
384040.0000    0.99346
384080.0000    0.45613
384120.0000    0.52670
384160.0000    1.38574
384200.0000    0.95411
384240.0000    0.94534
384280.0000    0.48646
384320.0000    0.27880
384360.0000    0.63067
384400.0000    1.00764
384440.0000    0.87399
384480.0000    0.73424
384520.0000    0.34573
384560.0000    0.28685
384600.0000    0.74460
384640.0000   -0.11115
384680.0000    0.48042
384720.0000    0.68213
384760.0000    0.52708
384800.0000    1.08657
384840.0000    0.44129
384880.0000    0.28090
384920.0000    1.05907
384960.0000    0.61381
385000.0000    0.62493
385040.0000    0.70419
385080.0000    0.51931
385120.0000    1.31622
385160.0000    1.21143
385200.0000    1.53038
385240.0000    1.83674
385280.0000    1.31003
385320.0000    1.61758
385360.0000    1.07705
385400.0000    0.57233
385440.0000    1.48995
385480.0000    1.33361
385520.0000    0.71326
385560.0000    1.04565
385600.0000    0.88573
385640.0000    1.53539
385680.0000    1.06339
385720.0000    1.47337
385760.0000    0.87980
385800.0000    1.31220
385840.0000    1.43335
385880.0000    1.10085
385920.0000    1.12877
385960.0000    0.80764
386000.0000    1.48931
386040.0000    0.67426
386080.0000    1.08435
386120.0000    1.15491
386160.0000    0.27790
386200.0000    0.63248
386240.0000    1.13029
386280.0000    1.00830
386320.0000    1.00750
386360.0000    1.01694
386400.0000    1.37985
386440.0000    1.39566
386480.0000    1.15179
386520.0000    1.34118
386560.0000    0.99186
386600.0000    1.16414
386640.0000    0.59433
386680.0000    1.39048
386720.0000    0.70528
386760.0000    1.68448
386800.0000    1.12789
386840.0000    1.10597
386880.0000    1.54150
386920.0000    1.12552
386960.0000    1.10654
387000.0000    0.59920
387040.0000    1.24162
387080.0000    1.24189
387120.0000    0.50678
387160.0000    1.49574
387200.0000    0.97987
387240.0000    0.74280
387280.0000    1.10995
387320.0000    0.70359
387360.0000    1.20510
387400.0000    1.25921
387440.0000    1.25729
387480.0000    0.92861
387520.0000    0.79275
387560.0000    0.62346
387600.0000    0.65082
387640.0000    0.90520
387680.0000    1.80885
387720.0000    1.30459
387760.0000    1.00751
387800.0000    1.06893
387840.0000    1.36854
387880.0000    1.18913
387920.0000    0.53309
387960.0000    1.21020
388000.0000    1.87600
388040.0000    2.33239
388080.0000    1.73543
388120.0000    1.52632
388160.0000    1.81921
388200.0000    1.97414
388240.0000    2.26235
388280.0000    1.44274
388320.0000    0.78939
388360.0000    1.36483
388400.0000    0.85559
388440.0000    1.71473
388480.0000    1.83406
388520.0000    1.49204
388560.0000    1.79887
388600.0000    2.26929
388640.0000    2.03744
388680.0000    2.17568
388720.0000    1.89318
388760.0000    1.32042
388800.0000    1.13943
388840.0000    1.85115
388880.0000    1.61197
388920.0000    1.31240
388960.0000    0.62814
389000.0000    1.46310
389040.0000    1.26494
389080.0000    0.69158
389120.0000    0.99131
389160.0000    1.29488
389200.0000    0.78539
389240.0000    0.73367
389280.0000    1.44138
389320.0000    1.61191
389360.0000    0.76267
389400.0000    1.38118
389440.0000    1.31370
389480.0000    1.19754
389520.0000    1.77163
389560.0000    1.55921
389600.0000    1.19577
389640.0000    1.67525
389680.0000    1.65217
389720.0000    1.76363
389760.0000    1.46029
389800.0000    2.69875
389840.0000    2.46949
389880.0000    1.83665
389920.0000    2.54841
389960.0000    1.68283
390000.0000    1.32437
390040.0000    2.50635
390080.0000    1.31289
390120.0000    2.01524
390160.0000    1.63296
390200.0000    1.25945
390240.0000    1.68062
390280.0000    1.74785
390320.0000    1.21728
390360.0000    1.08969
390400.0000    1.14907
390440.0000    1.58311
390480.0000    1.20415
390520.0000    1.00728
390560.0000    0.86823
390600.0000    0.99078
390640.0000    0.71416
390680.0000    2.27325
390720.0000    1.34972
390760.0000    1.41057
390800.0000    1.50280
390840.0000    1.87238
390880.0000    1.68463
390920.0000    1.50372
390960.0000    1.14318
391000.0000    0.21291
391040.0000    0.30537
391080.0000    0.85187
391120.0000    1.07194
391160.0000    0.70339
391200.0000    0.98023
391240.0000    1.17774
391280.0000    1.45436
391320.0000    0.59120
391360.0000    1.36637
391400.0000    1.60662
391440.0000    1.27118
391480.0000    1.46225
391520.0000    0.86458
391560.0000    1.16303
391600.0000    1.83661
391640.0000    1.61441
391680.0000    1.73634
391720.0000    1.34240
391760.0000    0.81265
391800.0000    0.88666
391840.0000    1.47765
391880.0000    0.88227
391920.0000    0.25145
391960.0000    0.50616
392000.0000    0.80208
392040.0000    0.38948
392080.0000    0.85100
392120.0000    0.20253
392160.0000    0.17607
392200.0000    0.76114
392240.0000    0.84775
392280.0000    0.78459
392320.0000    1.42629
392360.0000    1.15869
392400.0000    1.20035
392440.0000    1.13149
392480.0000    1.12264
392520.0000    1.39788
392560.0000    1.15589
392600.0000    1.05312
392640.0000    0.51969
392680.0000    0.93239
392720.0000    1.51415
392760.0000    1.79088
392800.0000    1.07074
392840.0000    1.27621
392880.0000    1.11868
392920.0000    2.16351
392960.0000    1.62172
393000.0000    1.72155
393040.0000    1.60621
393080.0000    1.08840
393120.0000    0.89023
393160.0000    1.61112
393200.0000    1.28895
393240.0000    0.80652
393280.0000    0.38294
393320.0000    0.14786
393360.0000   -0.33268
393400.0000   -0.29806
393440.0000    1.00349
393480.0000    1.42055
393520.0000    2.14115
393560.0000    1.17976
393600.0000    0.73155
393640.0000    1.22231
393680.0000    1.68189
393720.0000    0.54119
393760.0000    0.96591
393800.0000    0.96707
393840.0000    1.43111
393880.0000    1.33430
393920.0000    1.54476
393960.0000    1.67700
394000.0000    0.81397
394040.0000    1.54797
394080.0000    1.29566
394120.0000    1.46914
394160.0000    1.24405
394200.0000    1.21359
394240.0000    1.23026
394280.0000    1.06691
394320.0000    1.31023
394360.0000    1.22894
394400.0000    1.19385
394440.0000    0.84999
394480.0000    1.52106
394520.0000    1.69677
394560.0000    1.00399
394600.0000    1.02405
394640.0000    0.94848
394680.0000    1.56406
394720.0000    1.89220
394760.0000    0.75513
394800.0000    1.08552
394840.0000    1.52413
394880.0000    1.19532
394920.0000    0.95573
394960.0000    1.14022
395000.0000    2.10138
395040.0000    0.99552
395080.0000    0.63167
395120.0000    1.46005
395160.0000    1.74819
395200.0000    1.90179
395240.0000    1.28986
395280.0000    1.41734
395320.0000    2.02069
395360.0000    0.77155
395400.0000    0.94521
395440.0000    1.13968
395480.0000    2.10150
395520.0000    1.81735
395560.0000    1.56315
395600.0000    1.38528
395640.0000    0.55857
395680.0000    0.55069
395720.0000    1.32659
395760.0000    1.17540
395800.0000    0.74491
395840.0000    1.09591
395880.0000    1.55142
395920.0000    0.95289
395960.0000    1.37094
396000.0000    1.07738
396040.0000    1.52693
396080.0000    1.57923
396120.0000    1.56296
396160.0000    2.33232
396200.0000    1.59272
396240.0000    1.38151
396280.0000    1.21406
396320.0000    0.70674
396360.0000    0.91467
396400.0000    0.40806
396440.0000    0.68800
396480.0000    1.01369
396520.0000    0.30840
396560.0000    1.71408
396600.0000    0.65776
396640.0000    0.71385
396680.0000    0.51412
396720.0000    0.56116
396760.0000    1.06704
396800.0000    1.58641
396840.0000    0.36901
396880.0000    1.11340
396920.0000    0.91987
396960.0000    0.33246
397000.0000    0.72982
397040.0000    0.87757
397080.0000    0.29913
397120.0000    0.38720
397160.0000    0.94877
397200.0000    0.71613
397240.0000    0.39224
397280.0000    0.18637
397320.0000    0.13026
397360.0000    0.43914
397400.0000    1.01805
397440.0000    0.47005
397480.0000    0.81346
397520.0000    0.92985
397560.0000    0.81251
397600.0000    1.16126
397640.0000    1.89233
397680.0000    1.85080
397720.0000    1.20655
397760.0000    1.30192
397800.0000    1.63023
397840.0000    1.15813
397880.0000    1.35620
397920.0000    1.49860
397960.0000    1.54547
398000.0000    1.33489
398040.0000    1.29797
398080.0000    1.58572
398120.0000    1.68176
398160.0000    1.41571
398200.0000    1.20510
398240.0000    1.66224
398280.0000    1.32323
398320.0000    1.63911
398360.0000    1.30362
398400.0000    1.27056
398440.0000    1.17925
398480.0000    1.35495
398520.0000    1.19336
398560.0000    1.25081
398600.0000    0.91821
398640.0000    0.78020
398680.0000    0.32823
398720.0000    0.26375
398760.0000    0.64934
398800.0000    0.38878
398840.0000    1.28175
398880.0000    1.54300
398920.0000    1.27220
398960.0000    1.21379
399000.0000    0.84402
399040.0000    1.05613
399080.0000    0.77805
399120.0000    1.30301
399160.0000    0.60534
399200.0000    1.32559
399240.0000    0.58556
399280.0000    0.39948
399320.0000    0.49558
399360.0000    0.69023
399400.0000    0.99190
399440.0000    1.60500
399480.0000    1.44080
399520.0000    0.93084
399560.0000    1.25843
399600.0000    0.99198
399640.0000    1.65723
399680.0000    1.06085
399720.0000    1.10744
399760.0000    1.15390
399800.0000    0.59683
399840.0000    1.10548
399880.0000    0.58252
399920.0000    1.26594
399960.0000    1.45300
400000.0000    1.59021
400040.0000    0.92792
400080.0000    0.45252
400120.0000    0.61653
400160.0000    1.28634
400200.0000    1.29084
400240.0000    1.27833
400280.0000    1.21423
400320.0000    1.37593
400360.0000    1.17640
400400.0000    0.46797
400440.0000    0.56147
400480.0000    0.64999
400520.0000    1.02516
400560.0000    1.02054
400600.0000    1.31223
400640.0000    0.83625
400680.0000    0.96889
400720.0000    0.43829
400760.0000    0.53555
400800.0000    0.79611
400840.0000    0.76846
400880.0000    0.52447
400920.0000    1.10932
400960.0000    1.53190
401000.0000    0.92425
401040.0000    0.79735
401080.0000    0.87447
401120.0000    0.68431
401160.0000    0.35876
401200.0000    0.58321
401240.0000    0.84431
401280.0000    1.25249
401320.0000    0.37693
401360.0000    0.80643
401400.0000    0.92084
401440.0000    0.91364
401480.0000    1.50398
401520.0000    1.14906
401560.0000    1.09218
401600.0000    0.20081
401640.0000    0.42818
401680.0000    0.02277
401720.0000    1.18675
401760.0000    0.60345
401800.0000    1.05248
401840.0000    0.42274
401880.0000    0.23216
401920.0000    0.05199
401960.0000    1.03275
402000.0000    0.96658
402040.0000    0.44699
402080.0000    0.89732
402120.0000    0.85314
402160.0000    0.81709
402200.0000    0.65935
402240.0000    0.21693
402280.0000    0.12747
402320.0000    0.76436
402360.0000    0.08673
402400.0000    0.30104
402440.0000    0.22759
402480.0000    0.08763
402520.0000    0.40959
402560.0000   -0.26213
402600.0000    0.12970
402640.0000   -0.19925
402680.0000    0.86887
402720.0000    0.84312
402760.0000    0.48519
402800.0000    1.20407
402840.0000    0.56822
402880.0000    0.58266
402920.0000    0.30699
402960.0000    0.69715
403000.0000    0.07918
403040.0000   -0.87973
403080.0000   -0.10899
403120.0000    0.37897
403160.0000   -0.13199
403200.0000    0.27032
403240.0000    0.64868
403280.0000   -0.19514
403320.0000   -0.59160
403360.0000   -0.01114
403400.0000   -0.50937
403440.0000   -0.29615
403480.0000   -0.39237
403520.0000   -0.43442
403560.0000   -0.57402
403600.0000    0.25237
403640.0000   -0.71415
403680.0000   -0.46865
403720.0000   -0.34282
403760.0000    0.58823
403800.0000    0.65660
403840.0000    0.46304
403880.0000    0.99745
403920.0000    0.31895
403960.0000    0.00676
404000.0000    0.15892
404040.0000   -0.16257
404080.0000   -0.64199
404120.0000   -0.07804
404160.0000    0.30829
404200.0000    0.38001
404240.0000    0.89377
404280.0000    0.38119
404320.0000    0.10174
404360.0000    0.04769
404400.0000    0.25957
404440.0000   -0.35434
404480.0000    0.10550
404520.0000    0.59577
404560.0000    0.38364
404600.0000    0.51253
404640.0000    0.10498
404680.0000   -0.04337
404720.0000   -0.26020
404760.0000   -0.71467
404800.0000   -0.41631
404840.0000   -0.62029
404880.0000   -0.08971
404920.0000   -0.32095
404960.0000    0.27288
405000.0000   -0.62428
405040.0000   -0.38425
405080.0000    0.28388
405120.0000   -0.79176
405160.0000   -0.08947
405200.0000   -0.06852
405240.0000   -0.39894
405280.0000   -0.71138
405320.0000   -0.61273
405360.0000   -0.60584
405400.0000   -0.50704
405440.0000   -0.18893
405480.0000   -0.45924
405520.0000   -0.29158
405560.0000   -1.32101
405600.0000   -0.56684
405640.0000   -1.24044
405680.0000   -0.33149
405720.0000   -0.00077
405760.0000   -0.05837
405800.0000   -0.65715
405840.0000   -1.16465
405880.0000   -1.27551
405920.0000   -0.40284
405960.0000   -0.44309
406000.0000   -0.34433
406040.0000   -0.09531
406080.0000   -0.62133
406120.0000   -0.62277
406160.0000   -0.20616
406200.0000   -1.10279
406240.0000   -0.69008
406280.0000   -0.64478
406320.0000   -0.96509
406360.0000   -1.11702
406400.0000   -1.63810
406440.0000   -0.87649
406480.0000   -0.32995
406520.0000   -0.82972
406560.0000   -0.87356
406600.0000   -0.58138
406640.0000   -0.84303
406680.0000   -0.30118
406720.0000   -1.35657
406760.0000   -0.96539
406800.0000   -0.82347
406840.0000   -0.41917
406880.0000   -1.16819
406920.0000   -0.61865
406960.0000   -0.84609
407000.0000   -0.82198
407040.0000   -0.61985
407080.0000   -0.47927
407120.0000   -0.25783
407160.0000    0.02392
407200.0000   -0.56987
407240.0000   -0.98910
407280.0000    0.15658
407320.0000   -0.19315
407360.0000    0.15078
407400.0000   -0.73480
407440.0000   -1.10445
407480.0000   -0.51198
407520.0000   -0.37423
407560.0000   -0.07985
407600.0000   -0.50607
407640.0000   -0.77746
407680.0000   -0.65943
407720.0000   -0.53235
407760.0000   -0.31601
407800.0000    0.12672
407840.0000   -0.31357
407880.0000   -0.12261
407920.0000   -0.26581
407960.0000   -0.19505
408000.0000   -0.24249
408040.0000   -1.30365
408080.0000   -1.53111
408120.0000   -1.04320
408160.0000   -0.55865
408200.0000   -0.77360
408240.0000   -0.64809
408280.0000   -0.90835
408320.0000   -0.38982
408360.0000   -0.13395
408400.0000   -0.15380
408440.0000   -0.44204
408480.0000   -0.11483
408520.0000   -0.03315
408560.0000   -0.47075
408600.0000   -0.41714
408640.0000   -0.30108
408680.0000   -0.22300
408720.0000   -0.05627
408760.0000   -0.04525
408800.0000   -0.46174
408840.0000   -0.06711
408880.0000   -0.21561
408920.0000   -0.26060
408960.0000    0.00607
409000.0000   -0.07439
409040.0000   -0.55162
409080.0000   -0.55308
409120.0000   -0.49062
409160.0000    0.03800
409200.0000   -0.10213
409240.0000   -0.09597
409280.0000   -0.69913
409320.0000   -0.59688
409360.0000   -0.05218
409400.0000   -0.24501
409440.0000    0.24541
409480.0000   -0.56361
409520.0000   -0.53716
409560.0000   -0.14658
409600.0000    0.29932
409640.0000   -0.06307
409680.0000   -0.64255
409720.0000   -0.96486
409760.0000   -0.55709
409800.0000   -0.59852
409840.0000   -0.37134
409880.0000    0.12902
409920.0000   -0.26174
409960.0000   -0.12753
410000.0000   -0.45503
410040.0000   -0.27844
410080.0000   -1.01494
410120.0000   -1.31108
410160.0000   -0.74055
410200.0000   -1.44234
410240.0000   -0.71130
410280.0000   -1.03747
410320.0000   -0.44273
410360.0000   -0.83977
410400.0000   -0.22871
410440.0000   -0.11041
410480.0000   -0.21686
410520.0000   -0.72143
410560.0000    0.03966
410600.0000   -0.48460
410640.0000   -0.14946
410680.0000   -0.55364
410720.0000    0.07553
410760.0000   -0.68511
410800.0000   -0.40852
410840.0000   -0.80793
410880.0000   -0.20136
410920.0000   -0.29433
410960.0000   -0.56321
411000.0000   -1.09446
411040.0000   -0.40960
411080.0000   -0.77874
411120.0000   -0.21662
411160.0000   -0.12092
411200.0000   -0.31533
411240.0000   -0.67331
411280.0000   -0.55016
411320.0000   -0.47621
411360.0000    0.09686
411400.0000   -0.55319
411440.0000    0.34684
411480.0000   -0.65570
411520.0000    0.83099
411560.0000   -0.77102
411600.0000   -0.39292
411640.0000   -0.15854
411680.0000   -0.79628
411720.0000   -0.71745
411760.0000   -0.68015
411800.0000   -0.32529
411840.0000   -1.24732
411880.0000   -0.32664
411920.0000   -0.74777
411960.0000   -0.33908
412000.0000   -0.43842
412040.0000   -0.66945
412080.0000   -0.49982
412120.0000   -0.04679
412160.0000   -0.04365
412200.0000   -0.37616
412240.0000    0.61929
412280.0000    0.81689
412320.0000    0.91838
412360.0000    0.53727
412400.0000    1.07980
412440.0000    0.71314
412480.0000    0.89473
412520.0000   -0.06168
412560.0000    0.00929
412600.0000   -0.55400
412640.0000    0.10947
412680.0000   -0.61197
412720.0000   -0.54124
412760.0000   -0.42733
412800.0000   -0.22867
412840.0000   -0.88522
412880.0000   -0.48962
412920.0000   -0.26801
412960.0000   -0.06776
413000.0000   -0.44841
413040.0000   -0.73589
413080.0000    0.05593
413120.0000   -0.71453
413160.0000   -1.03531
413200.0000   -0.19427
413240.0000   -0.40734
413280.0000   -0.22922
413320.0000   -0.52415
413360.0000   -0.83172
413400.0000   -0.64116
413440.0000   -0.11281
413480.0000   -0.77779
413520.0000   -1.10159
413560.0000   -1.61646
413600.0000   -1.55694
413640.0000   -1.00804
413680.0000   -1.04337
413720.0000   -0.52601
413760.0000   -0.97541
413800.0000   -0.82708
413840.0000   -0.88164
413880.0000   -1.21516
413920.0000   -0.34910
413960.0000   -0.60901
414000.0000   -0.96424
414040.0000   -0.82418
414080.0000    0.08406
414120.0000    0.23040
414160.0000   -0.61330
414200.0000   -0.58325
414240.0000   -1.05791
414280.0000   -0.68196
414320.0000   -0.36347
414360.0000   -0.04933
414400.0000   -0.27413
414440.0000    0.39016
414480.0000   -0.09059
414520.0000   -0.10782
414560.0000   -0.75038
414600.0000    0.04264
414640.0000    0.50211
414680.0000   -0.00481
414720.0000    0.12657
414760.0000   -0.22584
414800.0000    0.29244
414840.0000   -0.79140
414880.0000   -0.54326
414920.0000   -0.22803
414960.0000   -0.41090
415000.0000   -0.41535
415040.0000   -0.93274
415080.0000   -0.50552
415120.0000   -0.38552
415160.0000   -0.46169
415200.0000   -0.92657
415240.0000   -0.77238
415280.0000    0.17912
415320.0000   -0.25583
415360.0000   -0.10876
415400.0000    0.67561
415440.0000    0.33693
415480.0000    0.24147
415520.0000    0.41507
415560.0000   -0.31688
415600.0000    0.04118
415640.0000    0.10393
415680.0000    0.59847
415720.0000    0.47691
415760.0000    0.87496
415800.0000    0.87279
415840.0000    1.59062
415880.0000    0.90757
415920.0000    0.85115
415960.0000   -0.18308
416000.0000    0.67189
416040.0000    0.26927
416080.0000    0.43142
416120.0000    0.58838
416160.0000    0.64063
416200.0000    0.55251
416240.0000    1.03629
416280.0000    0.01727
416320.0000    0.12267
416360.0000    0.07959
416400.0000    0.30955
416440.0000    0.45503
416480.0000    0.61319
416520.0000    1.16685
416560.0000    0.59998
416600.0000    1.09116
416640.0000    1.63578
416680.0000    0.97189
416720.0000    0.57575
416760.0000    1.54366
416800.0000    0.75134
416840.0000   -0.18415
416880.0000    0.31092
416920.0000    1.15359
416960.0000    0.97466
417000.0000    0.57916
417040.0000    0.40100
417080.0000    0.26519
417120.0000   -0.23680
417160.0000    0.41017
417200.0000    0.45906
417240.0000    0.57040
417280.0000    0.40938
417320.0000    1.11345
417360.0000    0.54539
417400.0000    0.01333
417440.0000    0.65724
417480.0000   -0.20907
417520.0000    0.18678
417560.0000    0.05508
417600.0000   -0.21932
417640.0000    0.70771
417680.0000    0.35296
417720.0000    1.17609
417760.0000    0.97339
417800.0000    0.23644
417840.0000    0.93517
417880.0000    0.48577
417920.0000    1.52135
417960.0000    0.56621
418000.0000   -0.24581
418040.0000    0.73126
418080.0000    1.36772
418120.0000    0.81629
418160.0000    0.83427
418200.0000    1.56540
418240.0000    1.50384
418280.0000    1.18720
418320.0000    0.35847
418360.0000    1.18663
418400.0000    1.43824
418440.0000    1.05341
418480.0000    1.13372
418520.0000    0.43538
418560.0000    1.07341
418600.0000    0.30994
418640.0000    1.57920
418680.0000    1.67795
418720.0000    0.62817
418760.0000    0.91907
418800.0000    1.28874
418840.0000    1.33244
418880.0000    1.58541
418920.0000    1.67159
418960.0000    0.71127
419000.0000    0.59946
419040.0000    1.06822
419080.0000    1.43119
419120.0000    0.80964
419160.0000    0.70835
419200.0000    0.05155
419240.0000   -0.00874
419280.0000    0.90004
419320.0000    1.27151
419360.0000    1.44417
419400.0000    2.12052
419440.0000    1.74005
419480.0000    1.78111
419520.0000    0.50989
419560.0000    1.59088
419600.0000    2.19503
419640.0000    1.70773
419680.0000    1.33755
419720.0000    1.13759
419760.0000    1.29679
419800.0000    0.97524
419840.0000    1.62111
419880.0000    1.15273
419920.0000    1.41590
419960.0000    1.00217
420000.0000    0.43287
420040.0000    0.88665
420080.0000    0.74610
420120.0000    0.93168
420160.0000    0.77723
420200.0000    0.74459
420240.0000    0.06410
420280.0000   -0.37943
420320.0000    0.32650
420360.0000   -0.12363
420400.0000    0.11314
420440.0000    0.77373
420480.0000    0.19270
420520.0000    0.48752
420560.0000    0.22282
420600.0000    1.05512
420640.0000    1.14500
420680.0000    0.95736
420720.0000    1.39664
420760.0000    2.16659
420800.0000    1.02705
420840.0000    0.74155
420880.0000    0.50302
420920.0000    1.11986
420960.0000    1.19592
421000.0000    1.53245
421040.0000    1.15385
421080.0000    1.71950
421120.0000    0.97260
421160.0000    1.28613
421200.0000    1.17855
421240.0000    1.78314
421280.0000    1.60588
421320.0000    0.72733
421360.0000    0.78254
421400.0000    1.02791
421440.0000    1.09230
421480.0000    1.11368
421520.0000    0.88183
421560.0000    1.65494
421600.0000    1.64562
421640.0000    1.06882
421680.0000    0.96347
421720.0000    0.99278
421760.0000    1.33195
421800.0000    0.96286
421840.0000    0.62262
421880.0000    0.99202
421920.0000    0.89336
421960.0000    0.60632
422000.0000    0.81395
422040.0000    0.83529
422080.0000    0.17752
422120.0000    0.04974
422160.0000    0.61260
422200.0000    0.29592
422240.0000    0.40527
422280.0000    0.59309
422320.0000    0.73935
422360.0000    1.08280
422400.0000   -0.18823
422440.0000   -0.27672
422480.0000    0.12959
422520.0000    0.80857
422560.0000    0.09429
422600.0000    0.83279
422640.0000    0.12716
422680.0000    0.81975
422720.0000    0.85817
422760.0000    0.64537
422800.0000    1.15882
422840.0000    0.29894
422880.0000    0.93007
422920.0000    1.43347
422960.0000    0.98219
423000.0000    1.20034
423040.0000    0.73107
423080.0000    1.23990
423120.0000    1.29051
423160.0000    0.91075
423200.0000    1.35545
423240.0000    1.28928
423280.0000    0.47234
423320.0000    0.22539
423360.0000    0.59983
423400.0000    0.58711
423440.0000    0.68425
423480.0000    0.69189
423520.0000    1.08830
423560.0000    0.67332
423600.0000    0.35289
423640.0000   -0.12713
423680.0000    0.81370
423720.0000    0.64016
423760.0000    0.23614
423800.0000    0.46506
423840.0000    0.25516
423880.0000    0.51693
423920.0000    0.18755
423960.0000    0.34320
424000.0000    0.33132
424040.0000    0.60777
424080.0000   -0.31839
424120.0000    0.32731
424160.0000   -0.31890
424200.0000    0.49032
424240.0000   -0.18725
424280.0000    0.17981
424320.0000    0.08818
424360.0000   -0.02983
424400.0000   -0.20742
424440.0000   -0.45739
424480.0000    0.39555
424520.0000   -0.35915
424560.0000   -0.25817
424600.0000   -0.01151
424640.0000   -0.53722
424680.0000    0.12795
424720.0000   -0.08225
424760.0000    0.18634
424800.0000    0.10928
424840.0000   -0.20329
424880.0000   -0.16341
424920.0000   -0.77564
424960.0000   -0.50415
425000.0000   -0.81572
425040.0000   -0.16365
425080.0000   -0.25990
425120.0000    0.03572
425160.0000   -0.71772
425200.0000   -0.47303
425240.0000   -0.05863
425280.0000   -0.28835
425320.0000   -0.91603
425360.0000   -0.46468
425400.0000   -0.47936
425440.0000   -0.50170
425480.0000   -0.22977
425520.0000    0.07266
425560.0000    0.47682
425600.0000   -0.08439
425640.0000   -0.23187
425680.0000   -0.00995
425720.0000   -0.44714
425760.0000   -0.00966
425800.0000   -0.43649
425840.0000    0.46281
425880.0000   -0.15326
425920.0000    0.23868
425960.0000    0.10870
426000.0000   -0.52484
426040.0000   -0.50556
426080.0000    0.17018
426120.0000   -0.03314
426160.0000    0.14387
426200.0000   -0.09813
426240.0000   -0.95152
426280.0000   -0.66392
426320.0000   -0.29091
426360.0000   -1.01797
426400.0000    0.14788
426440.0000   -0.04565
426480.0000   -0.42197
426520.0000    0.10534
426560.0000   -0.54013
426600.0000    0.30875
426640.0000   -0.40816
426680.0000   -0.08847
426720.0000    0.11790
426760.0000   -0.09724
426800.0000    0.31905
426840.0000   -0.38427
426880.0000   -0.29967
426920.0000    0.45367
426960.0000   -0.60194
427000.0000   -0.49742
427040.0000   -0.49031
427080.0000   -0.35186
427120.0000   -0.82263
427160.0000    0.48241
427200.0000    0.47061
427240.0000    0.23422
427280.0000   -0.05749
427320.0000    0.46587
427360.0000   -0.07575
427400.0000   -0.45942
427440.0000    0.06786
427480.0000    0.51744
427520.0000   -0.07110
427560.0000    0.03849
427600.0000   -0.13944
427640.0000    0.22120
427680.0000   -0.14271
427720.0000   -0.21453
427760.0000    0.02984
427800.0000    0.29754
427840.0000   -0.13601
427880.0000   -0.07136
427920.0000   -0.18507
427960.0000   -0.32250
428000.0000    0.24183
428040.0000   -0.09688
428080.0000    0.39475
428120.0000   -0.13882
428160.0000   -0.05162
428200.0000   -0.33719
428240.0000   -0.39373
428280.0000    0.33588
428320.0000    0.57284
428360.0000    0.12585
428400.0000    1.06780
428440.0000    0.35962
428480.0000    0.57750
428520.0000    0.68128
428560.0000    0.99947
428600.0000    1.18438
428640.0000    0.83276
428680.0000    0.79479
428720.0000    0.42321
428760.0000    0.99326
428800.0000    0.33719
428840.0000    0.47685
428880.0000    0.86495
428920.0000    0.45666
428960.0000    0.51169
429000.0000    0.50661
429040.0000    0.04219
429080.0000   -0.38629
429120.0000    0.78565
429160.0000   -0.45205
429200.0000   -0.17750
429240.0000    0.09044
429280.0000    0.19439
429320.0000   -0.38886
429360.0000    0.15881
429400.0000    0.55195
429440.0000    0.26992
429480.0000    0.26183
429520.0000    0.28024
429560.0000    0.36600
429600.0000   -0.12351
429640.0000    0.43212
429680.0000    0.39446
429720.0000    0.45514
429760.0000    0.33519
429800.0000    0.64254
429840.0000    0.79568
429880.0000    0.10419
429920.0000    0.63220
429960.0000    0.22243
430000.0000    0.24149
430040.0000    0.42179
430080.0000   -0.11389
430120.0000    0.07853
430160.0000   -0.32706
430200.0000   -0.82381
430240.0000   -0.41438
430280.0000   -0.57418
430320.0000   -0.71187
430360.0000   -0.59117
430400.0000    0.22267
430440.0000   -0.23592
430480.0000   -0.10766
430520.0000    0.34954
430560.0000    0.64102
430600.0000    0.24808
430640.0000    0.26266
430680.0000    0.72745
430720.0000   -0.06147
430760.0000    0.91673
430800.0000    0.99764
430840.0000    1.29182
430880.0000    0.40645
430920.0000    0.76667
430960.0000    0.88924
431000.0000    1.45926
431040.0000    0.93682
431080.0000    1.14746
431120.0000    1.01181
431160.0000    1.18473
431200.0000    0.99955
431240.0000    0.91928
431280.0000    0.68234
431320.0000    0.50191
431360.0000    0.56388
431400.0000    1.26302
431440.0000   -0.24063
431480.0000   -0.12953
431520.0000    1.01734
431560.0000    0.54702
431600.0000    0.43672
431640.0000    1.36257
431680.0000    0.69902
431720.0000    0.86155
431760.0000    0.54704
431800.0000    0.36328
431840.0000    1.17602
431880.0000    0.61186
431920.0000    0.27848
431960.0000    1.27780
432000.0000    0.58477
432040.0000    0.67612
432080.0000    0.10529
432120.0000    0.72790
432160.0000    0.39609
432200.0000    1.05260
432240.0000    0.46189
432280.0000    0.59281
432320.0000    1.05532
432360.0000    0.87698
432400.0000    1.37473
432440.0000    0.22053
432480.0000    0.85230
432520.0000    1.08329
432560.0000    1.54702
432600.0000    1.40098
432640.0000    0.80245
432680.0000    0.36810
432720.0000   -0.15740
432760.0000    0.19041
432800.0000    1.14311
432840.0000    0.56601
432880.0000    0.46525
432920.0000    0.96256
432960.0000    0.96787
433000.0000    1.11384
433040.0000    0.96298
433080.0000    0.79517
433120.0000    0.81730
433160.0000    0.74242
433200.0000    0.58985
433240.0000    0.70372
433280.0000    0.68866
433320.0000    0.76154
433360.0000    1.05199
433400.0000    1.16225
433440.0000    0.21689
433480.0000    0.69739
433520.0000    0.90697
433560.0000    0.68352
433600.0000    0.77779
433640.0000    0.33645
433680.0000    1.22649
433720.0000    0.88953
433760.0000    1.14246
433800.0000    1.00852
433840.0000    0.82366
433880.0000    0.16467
433920.0000    0.14247
433960.0000   -0.12103
434000.0000    0.61785
434040.0000   -0.09459
434080.0000    1.00417
434120.0000   -0.15944
434160.0000    0.23692
434200.0000    0.17326
434240.0000    0.47544
434280.0000    1.25488
434320.0000    0.58715
434360.0000    0.32059
434400.0000    0.19237
434440.0000    0.09124
434480.0000   -0.12843
434520.0000    0.33645
434560.0000    0.56986
434600.0000    0.92176
434640.0000    0.70799
434680.0000    0.03639
434720.0000   -0.21468
434760.0000    0.28559
434800.0000    0.35608
434840.0000    0.52175
434880.0000    0.00875
434920.0000    0.40134
434960.0000    0.31457
435000.0000   -0.04906
435040.0000   -0.47461
435080.0000    0.41587
435120.0000   -0.13377
435160.0000    0.47356
435200.0000   -0.02093
435240.0000    0.08229
435280.0000   -0.62288
435320.0000   -0.31474
435360.0000   -0.13817
435400.0000   -0.34657
435440.0000    0.05683
435480.0000   -0.12677
435520.0000   -0.47729
435560.0000   -0.10891
435600.0000   -0.65522
435640.0000    0.00225
435680.0000   -0.55440
435720.0000   -0.48607
435760.0000   -0.03407
435800.0000   -0.80563
435840.0000   -0.74183
435880.0000   -0.51055
435920.0000   -0.88891
435960.0000    0.20267
436000.0000   -0.13294
436040.0000   -0.74864
436080.0000    0.16515
436120.0000   -0.29801
436160.0000   -0.00313
436200.0000    0.28185
436240.0000    0.40363
436280.0000   -0.47863
436320.0000   -0.12657
436360.0000   -0.11249
436400.0000    0.11833
436440.0000   -0.14191
436480.0000   -0.18027
436520.0000    0.18064
436560.0000   -0.17628
436600.0000   -0.05676
436640.0000    0.02276
436680.0000    0.25628
436720.0000   -0.11728
436760.0000   -0.21587
436800.0000   -0.25153
436840.0000    0.25854
436880.0000   -0.94962
436920.0000    0.50205
436960.0000    0.23375
437000.0000   -0.55763
437040.0000    0.47555
437080.0000    0.49721
437120.0000    0.88002
437160.0000    0.85788
437200.0000    0.49516
437240.0000    0.21083
437280.0000   -0.01523
437320.0000    0.65036
437360.0000    0.22210
437400.0000    0.15467
437440.0000   -0.33024
437480.0000   -0.21537
437520.0000    0.01402
437560.0000   -0.04500
437600.0000   -0.11662
437640.0000   -0.91268
437680.0000   -0.43124
437720.0000   -0.12311
437760.0000    0.49713
437800.0000    0.08071
437840.0000    0.29632
437880.0000    0.43113
437920.0000   -0.04596
437960.0000    0.47863
438000.0000    0.58993
438040.0000    0.47503
438080.0000    0.64741
438120.0000    0.33807
438160.0000    0.75862
438200.0000    0.15870
438240.0000    0.28833
438280.0000    0.38899
438320.0000    0.48142
438360.0000   -0.17163
438400.0000    0.33795
438440.0000   -0.07309
438480.0000    0.35230
438520.0000    0.42817
438560.0000   -0.20659
438600.0000    0.00774
438640.0000    0.07404
438680.0000    0.61936
438720.0000    0.63797
438760.0000    0.39843
438800.0000   -0.02402
438840.0000    0.12542
438880.0000    0.44544
438920.0000    0.63731
438960.0000    0.47316
439000.0000    0.78598
439040.0000    0.40107
439080.0000    1.26317
439120.0000    0.70850
439160.0000    1.05165
439200.0000    0.69661
439240.0000    1.31191
439280.0000    1.29631
439320.0000    0.71512
439360.0000    1.09279
439400.0000    0.47596
439440.0000    1.15506
439480.0000    0.38347
439520.0000    0.73319
439560.0000    0.10742
439600.0000    0.90451
439640.0000    0.93217
439680.0000    0.68510
439720.0000    1.15961
439760.0000    1.15657
439800.0000    1.11902
439840.0000    0.60146
439880.0000    0.78713
439920.0000    0.74865
439960.0000    1.03067
440000.0000    0.29186
440040.0000    0.10151
440080.0000    0.65135
440120.0000    0.38033
440160.0000    0.93378
440200.0000    0.60245
440240.0000    0.70859
440280.0000    1.09585
440320.0000    0.15723
440360.0000    0.15161
440400.0000    0.23057
440440.0000    0.69724
440480.0000    0.68283
440520.0000    1.16406
440560.0000    0.72293
440600.0000    1.25331
440640.0000    0.12616
440680.0000    0.53851
440720.0000    0.72386
440760.0000    1.26820
440800.0000    0.94876
440840.0000    1.07537
440880.0000    0.49118
440920.0000    0.94607
440960.0000    1.44694
441000.0000    0.96722
441040.0000    0.75593
441080.0000    0.78242
441120.0000    0.92850
441160.0000    0.47670
441200.0000    1.57883
441240.0000    1.14343
441280.0000    0.36258
441320.0000    0.97247
441360.0000    0.74763
441400.0000    1.31289
441440.0000    1.31692
441480.0000    1.41093
441520.0000    1.44580
441560.0000    1.64150
441600.0000    1.39813
441640.0000    1.38583
441680.0000    1.32409
441720.0000    1.89290
441760.0000    1.32513
441800.0000    1.52912
441840.0000    1.90383
441880.0000    1.36285
441920.0000    1.89748
441960.0000    1.43166
442000.0000    1.42253
442040.0000    1.89432
442080.0000    1.35437
442120.0000    0.63111
442160.0000    0.89639
442200.0000    0.61411
442240.0000    0.14133
442280.0000    0.54268
442320.0000    0.92518
442360.0000    0.51452
442400.0000    0.38532
442440.0000    0.55776
442480.0000    1.10862
442520.0000    1.23079
442560.0000    0.90294
442600.0000    1.10501
442640.0000    0.22281
442680.0000    0.19040
442720.0000    1.39664
442760.0000    1.46225
442800.0000    0.78611
442840.0000    0.49023
442880.0000    1.25077
442920.0000    0.51266
442960.0000    0.85667
443000.0000    1.00528
443040.0000    0.94879
443080.0000    0.59820
443120.0000    0.69231
443160.0000    0.63035
443200.0000    1.28959
443240.0000    0.71546
443280.0000    0.72724
443320.0000    0.98689
443360.0000    1.20649
443400.0000    0.57454
443440.0000    0.21073
443480.0000    1.35170
443520.0000    1.60726
443560.0000    0.77526
443600.0000    0.38990
443640.0000    1.31134
443680.0000    1.15907
443720.0000    0.45579
443760.0000    0.94333
443800.0000    0.09012
443840.0000    0.43720
443880.0000    0.15378
443920.0000    1.05204
443960.0000    1.15931
444000.0000    0.33379
444040.0000    0.34354
444080.0000    0.75396
444120.0000    1.07671
444160.0000    0.69448
444200.0000    0.57711
444240.0000    0.57844
444280.0000    0.91358
444320.0000    1.30517
444360.0000    0.79767
444400.0000    0.76458
444440.0000    0.43516
444480.0000    0.00462
444520.0000    0.99702
444560.0000    1.31474
444600.0000    1.10102
444640.0000    1.25539
444680.0000    0.59043
444720.0000    0.90712
444760.0000    0.44064
444800.0000    0.13728
444840.0000    1.27244
444880.0000    1.04262
444920.0000    1.03196
444960.0000    1.23788
445000.0000    0.86945
445040.0000    1.52285
445080.0000    1.23540
445120.0000    0.55116
445160.0000    0.58518
445200.0000    1.34405
445240.0000    0.04774
445280.0000    0.87361
445320.0000    0.74538
445360.0000    1.23579
445400.0000    0.65143
445440.0000    0.72041
445480.0000    0.07478
445520.0000   -0.51804
445560.0000    0.40098
445600.0000    0.71312
445640.0000    0.78529
445680.0000    0.74123
445720.0000    0.60166
445760.0000    1.13421
445800.0000    0.64981
445840.0000    0.76252
445880.0000    0.31267
445920.0000    1.36050
445960.0000    0.81069
446000.0000    0.12137
446040.0000    0.65270
446080.0000    1.09957
446120.0000    0.30987
446160.0000    0.76553
446200.0000    0.01269
446240.0000    0.80644
446280.0000    0.62294
446320.0000    0.69744
446360.0000    0.16890
446400.0000    0.71450
446440.0000    0.34670
446480.0000    1.15437
446520.0000    0.90498
446560.0000    0.95469
446600.0000    0.93149
446640.0000    1.67112
446680.0000    1.57776
446720.0000    1.37364
446760.0000    0.94561
446800.0000    1.46113
446840.0000    1.04505
446880.0000    0.94409
446920.0000    1.66797
446960.0000    1.20507
447000.0000    0.29994
447040.0000    1.27452
447080.0000    1.41305
447120.0000    1.08435
447160.0000    0.57701
447200.0000    0.49423
447240.0000    0.83713
447280.0000    0.87336
447320.0000    1.04054
447360.0000    0.49662
447400.0000    0.42686
447440.0000   -0.09766
447480.0000    1.17978
447520.0000    0.19025
447560.0000    1.46791
447600.0000    0.49328
447640.0000   -0.21438
447680.0000    0.20994
447720.0000   -0.37264
447760.0000    0.49182
447800.0000   -0.06212
447840.0000    0.37815
447880.0000    0.45387
447920.0000    0.42763
447960.0000   -0.17577
448000.0000    0.12740
448040.0000    0.11396
448080.0000    0.15041
448120.0000    0.14626
448160.0000    0.07467
448200.0000   -0.31878
448240.0000    0.12668
448280.0000    0.69334
448320.0000   -0.13966
448360.0000    0.68927
448400.0000    0.32016
448440.0000   -0.04130
448480.0000   -0.40995
448520.0000    0.76252
448560.0000    0.46236
448600.0000    0.64853
448640.0000    1.26619
448680.0000    0.32077
448720.0000    1.32079
448760.0000    1.22082
448800.0000    1.54949
448840.0000    0.97990
448880.0000    0.67906
448920.0000    1.58055
448960.0000    0.78923
449000.0000    0.99753
449040.0000    1.34955
449080.0000    0.72589
449120.0000    0.47888
449160.0000    1.12119
449200.0000    0.64222
449240.0000    0.34844
449280.0000    1.37459
449320.0000    0.60845
449360.0000    0.58080
449400.0000    0.50543
449440.0000    0.84444
449480.0000    1.39194
449520.0000    1.20430
449560.0000    0.80037
449600.0000    0.97274
449640.0000    0.82700
449680.0000    0.51115
449720.0000    0.91837
449760.0000    1.08818
449800.0000    2.00229
449840.0000    1.14599
449880.0000    0.80735
449920.0000    1.03540
449960.0000    0.99346
450000.0000    0.87032
450040.0000    0.97908
450080.0000    0.81844
450120.0000    0.90106
450160.0000    0.44682
450200.0000    0.72776
450240.0000    0.93389
450280.0000    0.86209
450320.0000    0.74695
450360.0000    0.36100
450400.0000    0.61063
450440.0000    0.66010
450480.0000    0.89467
450520.0000    0.19518
450560.0000    0.79340
450600.0000    0.37200
450640.0000    0.33942
450680.0000    0.93284
450720.0000    1.22894
450760.0000    0.92977
450800.0000    1.36372
450840.0000    0.88339
450880.0000    1.86158
450920.0000    1.66860
450960.0000    1.60757
451000.0000    1.61811
451040.0000    1.64009
451080.0000    0.79518
451120.0000    1.17597
451160.0000    0.73681
451200.0000    1.11423
451240.0000    1.67354
451280.0000    1.28214
451320.0000    1.48524
451360.0000    1.00184
451400.0000    1.15853
451440.0000    1.58812
451480.0000    0.91667
451520.0000    1.32938
451560.0000    1.37078
451600.0000    1.71887
451640.0000    1.62541
451680.0000    1.77554
451720.0000    1.21496
451760.0000    1.33635
451800.0000    1.38875
451840.0000    1.08602
451880.0000    1.52254
451920.0000    1.69269
451960.0000    1.24729
452000.0000    1.46507
452040.0000    1.37770
452080.0000    1.62695
452120.0000    1.39369
452160.0000    1.12015
452200.0000    1.26255
452240.0000    1.47844
452280.0000    1.43736
452320.0000    1.03158
452360.0000    1.41727
452400.0000    1.11982
452440.0000    1.29925
452480.0000    1.19383
452520.0000    1.84365
452560.0000    1.14412
452600.0000    0.55318
452640.0000    0.69245
452680.0000    0.25436
452720.0000    0.64458
452760.0000    0.68801
452800.0000    0.91708
452840.0000    1.33158
452880.0000    0.13321
452920.0000    0.35686
452960.0000    0.75084
453000.0000    0.51061
453040.0000    1.15363
453080.0000    1.15722
453120.0000    1.30541
453160.0000    1.40789
453200.0000    0.62826
453240.0000    0.82512
453280.0000    1.69569
453320.0000    0.61793
453360.0000    0.61388
453400.0000    0.91611
453440.0000    0.16695
453480.0000    0.73202
453520.0000    0.83533
453560.0000    1.12303
453600.0000    0.90672
453640.0000    0.96750
453680.0000    0.62784
453720.0000    0.98877
453760.0000    0.94254
453800.0000    1.12135
453840.0000    1.17031
453880.0000    1.24532
453920.0000    1.34248
453960.0000    0.72442
454000.0000    1.16313
454040.0000    1.07422
454080.0000    1.44001
454120.0000    0.58603
454160.0000    1.06081
454200.0000    0.47536
454240.0000    0.93279
454280.0000    1.15781
454320.0000    1.10935
454360.0000    1.64496
454400.0000    1.10908
454440.0000    0.92056
454480.0000    1.14040
454520.0000    1.29095
454560.0000    1.62659
454600.0000    0.74707
454640.0000    0.65186
454680.0000    0.77800
454720.0000    0.91449
454760.0000    0.16384
454800.0000    0.32059
454840.0000    0.74578
454880.0000    1.11513
454920.0000    0.60978
454960.0000    1.17570
455000.0000    0.70673
455040.0000    0.90500
455080.0000    1.92316
455120.0000    1.81750
455160.0000    1.26648
455200.0000    1.98765
455240.0000    1.64247
455280.0000    1.57832
455320.0000    1.68512
455360.0000    1.33408
455400.0000    1.33788
455440.0000    1.51418
455480.0000    1.19425
455520.0000    0.73130
455560.0000    0.54867
455600.0000    0.96091
455640.0000    1.09596
455680.0000    1.67026
455720.0000    1.25982
455760.0000    0.77469
455800.0000    0.43861
455840.0000    0.35972
455880.0000    1.58027
455920.0000    0.75990
455960.0000    0.85053
456000.0000    0.83839
456040.0000    0.50048
456080.0000    0.14275
456120.0000    0.14711
456160.0000    0.29308
456200.0000   -0.11917
456240.0000    0.76008
456280.0000    0.63270
456320.0000    1.05833
456360.0000    0.63077
456400.0000    0.47969
456440.0000    1.13212
456480.0000    0.74566
456520.0000    0.45646
456560.0000    1.12766
456600.0000    0.86294
456640.0000    0.76052
456680.0000    1.07782
456720.0000    0.70014
456760.0000    0.82055
456800.0000    1.17669
456840.0000    1.25819
456880.0000    1.18978
456920.0000    0.82101
456960.0000    1.18647
457000.0000    1.14112
457040.0000    1.49595
457080.0000    1.80375
457120.0000    1.02665
457160.0000    0.82466
457200.0000    1.20736
457240.0000    1.60060
457280.0000    1.05275
457320.0000    1.26338
457360.0000    0.62182
457400.0000    0.23195
457440.0000    0.16753
457480.0000    0.92177
457520.0000   -0.28719
457560.0000    0.11905
457600.0000    0.59558
457640.0000    0.62655
457680.0000    0.79733
457720.0000   -0.02019
457760.0000    0.27067
457800.0000    0.30199
457840.0000    0.60161
457880.0000    0.37273
457920.0000    0.86375
457960.0000    0.76099
458000.0000    0.56109
458040.0000    0.15556
458080.0000    1.06005
458120.0000    0.67320
458160.0000    0.87531
458200.0000    0.75793
458240.0000    0.72115
458280.0000    0.99503
458320.0000    1.09414
458360.0000    0.55069
458400.0000    0.82322
458440.0000    1.17600
458480.0000    1.24495
458520.0000    0.85318
458560.0000    0.91447
458600.0000    0.90148
458640.0000    1.02011
458680.0000    1.07050
458720.0000    1.10056
458760.0000    1.43719
458800.0000    0.61069
458840.0000    1.15669
458880.0000    0.90213
458920.0000    1.01844
458960.0000    1.49395
459000.0000    1.19564
459040.0000    1.35111
459080.0000    1.47395
459120.0000    1.12458
459160.0000    0.93509
459200.0000    0.89510
459240.0000    0.24634
459280.0000    1.37637
459320.0000    1.40105
459360.0000    1.48386
459400.0000    1.10650
459440.0000    0.86353
459480.0000    1.73531
459520.0000    1.34831
459560.0000    1.35046
459600.0000    0.97971
459640.0000    0.43733
459680.0000    1.31188
459720.0000    1.12911
459760.0000    0.48808
459800.0000    0.86500
459840.0000    0.76455
459880.0000    0.87024
459920.0000    0.78350
459960.0000    0.59039
460000.0000    0.91675
460040.0000    0.83869
460080.0000    1.78355
460120.0000    0.88209
460160.0000    1.34592
460200.0000    0.92497
460240.0000    0.45602
460280.0000    1.30160
460320.0000    1.04844
460360.0000    0.50294
460400.0000    0.83906
460440.0000    0.50891
460480.0000    0.31933
460520.0000    0.15536
460560.0000    0.78132
460600.0000    0.96246
460640.0000    0.83761
460680.0000    1.64649
460720.0000    0.88333
460760.0000    0.89493
460800.0000    0.76993
460840.0000    0.99685
460880.0000    0.81517
460920.0000    0.93054
460960.0000    1.19065
461000.0000    0.38685
461040.0000    1.22631
461080.0000    1.46088
461120.0000    1.88327
461160.0000    1.46345
461200.0000    1.46991
461240.0000    1.37579
461280.0000    1.60277
461320.0000    2.07575
461360.0000    2.05356
461400.0000    1.11892
461440.0000    1.75897
461480.0000    1.17045
461520.0000    1.50693
461560.0000    1.11817
461600.0000    1.41623
461640.0000    1.09138
461680.0000    1.35772
461720.0000    1.96249
461760.0000    1.38997
461800.0000    1.35758
461840.0000    1.20011
461880.0000    1.57363
461920.0000    2.07194
461960.0000    1.63723
462000.0000    1.42778
462040.0000    1.06420
462080.0000    1.12442
462120.0000    1.05729
462160.0000    1.16040
462200.0000    1.71120
462240.0000    1.93513
462280.0000    1.88172
462320.0000    1.27716
462360.0000    1.61055
462400.0000    1.69463
462440.0000    1.34846
462480.0000    0.54678
462520.0000    0.76728
462560.0000    1.05771
462600.0000    1.34824
462640.0000    0.96788
462680.0000    1.47531
462720.0000    1.73793
462760.0000    1.11628
462800.0000    1.45572
462840.0000    1.32416
462880.0000    1.60819
462920.0000    1.85943
462960.0000    1.22613
463000.0000    0.82130
463040.0000    1.25536
463080.0000    1.49026
463120.0000    1.34451
463160.0000    1.30174
463200.0000    1.96581
463240.0000    1.35517
463280.0000    1.49016
463320.0000    0.69428
463360.0000    1.02403
463400.0000    0.82614
463440.0000    0.49629
463480.0000    1.20856
463520.0000    0.28763
463560.0000    0.81234
463600.0000    0.67943
463640.0000    0.16123
463680.0000    0.72910
463720.0000    0.96031
463760.0000    0.81988
463800.0000    0.71582
463840.0000    0.17215
463880.0000    0.78230
463920.0000    0.51263
463960.0000    0.21227
464000.0000    0.03205
464040.0000    0.32951
464080.0000    0.47452
464120.0000    0.67955
464160.0000    0.91905
464200.0000    0.85616
464240.0000    1.00253
464280.0000    0.29770
464320.0000    0.57144
464360.0000    1.37940
464400.0000    1.14060
464440.0000    1.18950
464480.0000    0.49607
464520.0000    1.07302
464560.0000    0.87298
464600.0000    0.47329
464640.0000    0.48376
464680.0000    0.85329
464720.0000    1.39629
464760.0000    0.56612
464800.0000    0.66430
464840.0000    1.11209
464880.0000    0.97865
464920.0000    0.69871
464960.0000    0.52378
465000.0000    0.50603
465040.0000    0.84334
465080.0000    0.76041
465120.0000    1.50236
465160.0000    1.30845
465200.0000    1.25058
465240.0000    1.50353
465280.0000    0.78985
465320.0000    1.30529
465360.0000    0.59742
465400.0000    1.67742
465440.0000    1.44526
465480.0000    0.67946
465520.0000    1.34905
465560.0000    1.60019
465600.0000    1.32621
465640.0000    2.15864
465680.0000    1.74333
465720.0000    1.53717
465760.0000    1.12302
465800.0000    0.74128
465840.0000    1.09203
465880.0000    1.39501
465920.0000    0.80331
465960.0000    1.61389
466000.0000    0.82405
466040.0000    0.96043
466080.0000    1.64849
466120.0000    0.78801
466160.0000    0.56871
466200.0000    1.34811
466240.0000    0.99078
466280.0000    0.78031
466320.0000    1.34077
466360.0000    1.45851
466400.0000    1.00268
466440.0000    0.82480
466480.0000    0.86853
466520.0000    0.84652
466560.0000    0.88940
466600.0000    0.99129
466640.0000    1.53265
466680.0000    0.72361
466720.0000    0.76267
466760.0000    0.69390
466800.0000    0.92899
466840.0000    0.63770
466880.0000    0.77636
466920.0000    0.59369
466960.0000    0.60985
467000.0000    1.38337
467040.0000    1.49526
467080.0000    0.79491
467120.0000    0.68482
467160.0000    1.04932
467200.0000    0.82157
467240.0000    0.59575
467280.0000    0.75494
467320.0000    1.03622
467360.0000    0.48255
467400.0000    0.28163
467440.0000    0.59273
467480.0000    1.13966
467520.0000    0.41175
467560.0000    0.39393
467600.0000    0.56886
467640.0000    0.73819
467680.0000    1.19664
467720.0000    0.79108
467760.0000    0.16004
467800.0000    0.80903
467840.0000    1.54013
467880.0000    1.44884
467920.0000    1.04847
467960.0000    0.98397
468000.0000    0.86732
468040.0000    1.71355
468080.0000    1.50168
468120.0000    1.07753
468160.0000    1.90889
468200.0000    1.18296
468240.0000    0.96195
468280.0000    0.77081
468320.0000    1.51746
468360.0000    1.54850
468400.0000    0.91022
468440.0000    1.69208
468480.0000    1.86280
468520.0000    1.15872
468560.0000    1.72735
468600.0000    2.11313
468640.0000    1.82309
468680.0000    1.63139
468720.0000    1.79095
468760.0000    1.96539
468800.0000    1.67222
468840.0000    1.05711
468880.0000    1.82025
468920.0000    1.89052
468960.0000    1.41012
469000.0000    1.38746
469040.0000    1.06414
469080.0000    1.34851
469120.0000    0.72730
469160.0000    0.97137
469200.0000    1.43019
469240.0000    1.74029
469280.0000    1.89771
469320.0000    1.36875
469360.0000    1.56036
469400.0000    1.23257
469440.0000    0.94521
469480.0000    1.01304
469520.0000    1.44153
469560.0000    1.03164
469600.0000    1.49712
469640.0000    1.33178
469680.0000    1.19675
469720.0000    1.38397
469760.0000    1.73222
469800.0000    0.79685
469840.0000    1.65874
469880.0000    1.33426
469920.0000    1.10664
469960.0000    0.87309
470000.0000    1.72728
470040.0000    1.32587
470080.0000    1.18485
470120.0000    1.92455
470160.0000    1.97075
470200.0000    1.43914
470240.0000    1.25907
470280.0000    1.52151
470320.0000    1.99534
470360.0000    1.82301
470400.0000    1.81846
470440.0000    1.10316
470480.0000    1.24454
470520.0000    1.05452
470560.0000    0.58351
470600.0000    1.28913
470640.0000    1.32087
470680.0000    1.12435
470720.0000    1.22214
470760.0000    1.32573
470800.0000    1.14934
470840.0000    1.58281
470880.0000    1.42605
470920.0000    1.66094
470960.0000    1.59735
471000.0000    1.76088
471040.0000    1.83695
471080.0000    1.31842
471120.0000    0.96177
471160.0000    1.52533
471200.0000    1.52598
471240.0000    1.77116
471280.0000    1.86413
471320.0000    1.16881
471360.0000    1.79551
471400.0000    1.88744
471440.0000    1.43072
471480.0000    1.64788
471520.0000    1.83952
471560.0000    1.50328
471600.0000    1.99002
471640.0000    1.84155
471680.0000    1.52338
471720.0000    1.90757
471760.0000    1.76054
471800.0000    1.59892
471840.0000    2.35892
471880.0000    1.79834
471920.0000    1.75651
471960.0000    1.75695
472000.0000    1.05849
472040.0000    1.01546
472080.0000    1.19068
472120.0000    0.73349
472160.0000    1.33456
472200.0000    1.28464
472240.0000    0.99850
472280.0000    0.74668
472320.0000    1.39431
472360.0000    1.94921
472400.0000    1.27418
472440.0000    1.12160
472480.0000    1.20322
472520.0000    0.55676
472560.0000    1.01178
472600.0000    1.06701
472640.0000    0.82258
472680.0000    0.99207
472720.0000    0.68024
472760.0000    0.54210
472800.0000    1.12024
472840.0000    0.89313
472880.0000    0.72419
472920.0000    0.61955
472960.0000    0.48840
473000.0000    0.39301
473040.0000    1.06880
473080.0000    0.94990
473120.0000    0.63293
473160.0000    0.61273
473200.0000    0.65527
473240.0000    1.15884
473280.0000    0.27537
473320.0000    1.19365
473360.0000    0.21895
473400.0000    0.67058
473440.0000    0.87890
473480.0000   -0.04729
473520.0000    0.21512
473560.0000    0.39398
473600.0000    1.54157
473640.0000    1.17691
473680.0000    1.19529
473720.0000    1.12842
473760.0000    0.73222
473800.0000    0.53564
473840.0000    0.57158
473880.0000    0.60734
473920.0000    0.61247
473960.0000    1.44826
474000.0000    0.85908
474040.0000    1.03568
474080.0000    0.95512
474120.0000    1.22020
474160.0000    1.00208
474200.0000    1.68709
474240.0000    1.01571
474280.0000    0.72729
474320.0000    1.15701
474360.0000    0.77444
474400.0000    1.58671
474440.0000    1.32533
474480.0000    1.45383
474520.0000    0.70144
474560.0000    0.44680
474600.0000    1.11701
474640.0000    1.24340
474680.0000    1.42931
474720.0000    0.92189
474760.0000    0.87890
474800.0000    0.89213
474840.0000    1.30292
474880.0000    1.32361
474920.0000    1.74847
474960.0000    1.01771
475000.0000    0.46255
475040.0000    0.61454
475080.0000    1.20923
475120.0000    1.21683
475160.0000    1.57177
475200.0000    1.80339
475240.0000    0.85297
475280.0000    1.02921
475320.0000    0.37028
475360.0000    0.76724
475400.0000    1.37773
475440.0000    1.50587
475480.0000    1.08558
475520.0000    1.29629
475560.0000    0.89931
475600.0000    1.19375
475640.0000    1.58487
475680.0000    1.35172
475720.0000    0.73392
475760.0000    1.28220
475800.0000    0.85127
475840.0000    2.08862
475880.0000    0.74115
475920.0000    0.64451
475960.0000    1.33492
476000.0000    1.05223
476040.0000    1.52854
476080.0000    1.51903
476120.0000    1.76628
476160.0000    1.51854
476200.0000    1.22485
476240.0000    0.64439
476280.0000    0.81614
476320.0000    1.02750
476360.0000    0.98788
476400.0000    0.92595
476440.0000    0.43762
476480.0000    0.89001
476520.0000    0.88621
476560.0000    1.73916
476600.0000    1.46313
476640.0000    1.45411
476680.0000    1.00429
476720.0000    1.61564
476760.0000    1.31488
476800.0000    1.24192
476840.0000    1.35549
476880.0000    1.27084
476920.0000    1.09508
476960.0000    1.15412
477000.0000    1.62757
477040.0000    1.47491
477080.0000    1.01064
477120.0000    1.62499
477160.0000    1.03618
477200.0000    1.29129
477240.0000    1.28241
477280.0000    1.29357
477320.0000    1.06971
477360.0000    1.27646
477400.0000    1.39203
477440.0000    0.91894
477480.0000    1.53849
477520.0000    1.16719
477560.0000    0.70097
477600.0000    0.93773
477640.0000    1.13897
477680.0000    0.99138
477720.0000    0.96560
477760.0000    0.66300
477800.0000    0.76311
477840.0000    1.11784
477880.0000    0.96019
477920.0000    1.71307
477960.0000    1.27942
478000.0000    0.31844
478040.0000    0.56546
478080.0000    1.10504
478120.0000    1.43909
478160.0000    1.38552
478200.0000    0.27792
478240.0000    1.42303
478280.0000    0.68495
478320.0000    0.95356
478360.0000    0.80528
478400.0000    1.21965
478440.0000    0.45648
478480.0000    0.71366
478520.0000    1.00209
478560.0000    1.13057
478600.0000    1.26257
478640.0000    1.32862
478680.0000    1.51527
478720.0000    1.35638
478760.0000    1.28881
478800.0000    0.88993
478840.0000    1.55418
478880.0000    1.60684
478920.0000    1.38127
478960.0000    0.77625
479000.0000    1.64753
479040.0000    1.51751
479080.0000    1.93675
479120.0000    1.31082
479160.0000    1.58790
479200.0000    0.98679
479240.0000    1.55572
479280.0000    1.41923
479320.0000    1.15652
479360.0000    1.71977
479400.0000    1.66346
479440.0000    2.24381
479480.0000    1.51210
479520.0000    2.29485
479560.0000    1.75009
479600.0000    2.13064
479640.0000    2.69145
479680.0000    2.19820
479720.0000    1.42345
479760.0000    1.88409
479800.0000    0.55035
479840.0000    1.19710
479880.0000    0.96783
479920.0000    0.89340
479960.0000    0.98052
480000.0000    1.48624
480040.0000    1.28693
480080.0000    1.05886
480120.0000    1.07227
480160.0000    1.02336
480200.0000    1.87610
480240.0000    1.27546
480280.0000    1.27311
480320.0000    0.88806
480360.0000    1.34440
480400.0000    0.64816
480440.0000    1.57195
480480.0000    1.21026
480520.0000    1.14697
480560.0000    1.05227
480600.0000    1.14943
480640.0000    0.85626
480680.0000    1.04211
480720.0000    0.98696
480760.0000    0.46666
480800.0000    0.78845
480840.0000    1.58350
480880.0000    0.87626
480920.0000    0.72824
480960.0000    1.17451
481000.0000    0.82984
481040.0000    1.52430
481080.0000    1.01651
481120.0000    1.21748
481160.0000    0.81051
481200.0000    0.98560
481240.0000    0.59206
481280.0000    1.15638
481320.0000    1.15706
481360.0000    0.71450
481400.0000    1.25932
481440.0000    1.00859
481480.0000    0.59511
481520.0000    0.25983
481560.0000    0.46931
481600.0000    0.68958
481640.0000    0.57649
481680.0000    0.64661
481720.0000    0.16040
481760.0000    0.59924
481800.0000    0.67973
481840.0000    1.03516
481880.0000    0.65820
481920.0000    1.15372
481960.0000    1.50174
482000.0000    0.59611
482040.0000    1.08306
482080.0000    0.69764
482120.0000    1.24309
482160.0000    1.75745
482200.0000    1.47803
482240.0000    1.20427
482280.0000    0.98383
482320.0000    0.41764
482360.0000    0.62611
482400.0000    0.00310
482440.0000    0.32728
482480.0000    0.61168
482520.0000    0.28844
482560.0000    0.40354
482600.0000   -0.10185
482640.0000    0.79653
482680.0000    0.50792
482720.0000    0.10786
482760.0000    0.39925
482800.0000    0.82747
482840.0000    0.17904
482880.0000    0.08886
482920.0000    0.27627
482960.0000   -0.27412
483000.0000    0.46409
483040.0000    0.43102
483080.0000    0.28110
483120.0000    0.52519
483160.0000    0.08261
483200.0000    0.47376
483240.0000    0.08900
483280.0000    0.40100
483320.0000    0.36028
483360.0000    0.45089
483400.0000    1.28363
483440.0000    1.10125
483480.0000    1.29929
483520.0000    0.90827
483560.0000    0.79189
483600.0000    1.10842
483640.0000    0.25906
483680.0000    0.42815
483720.0000    0.27110
483760.0000   -0.00317
483800.0000    0.85285
483840.0000    0.86909
483880.0000    0.97349
483920.0000    0.62915
483960.0000    0.24796
484000.0000    0.12669
484040.0000    0.22183
484080.0000    0.43477
484120.0000   -0.05943
484160.0000   -0.17497
484200.0000    0.17801
484240.0000    0.04714
484280.0000    0.23355
484320.0000    0.37699
484360.0000    0.79686
484400.0000    0.57378
484440.0000    0.45858
484480.0000    0.04307
484520.0000    0.71619
484560.0000    0.12284
484600.0000    0.56541
484640.0000    0.84776
484680.0000    0.65162
484720.0000    0.82112
484760.0000    1.16466
484800.0000    1.24658
484840.0000    0.87132
484880.0000    1.10160
484920.0000    0.98270
484960.0000    1.71227
485000.0000    0.66226
485040.0000    0.54885
485080.0000    0.45247
485120.0000    0.56204
485160.0000    0.83718
485200.0000    0.74801
485240.0000    0.34107
485280.0000   -0.09509
485320.0000   -0.09939
485360.0000    0.98910
485400.0000    0.71465
485440.0000    0.02726
485480.0000    0.37588
485520.0000    0.09119
485560.0000    0.85275
485600.0000    0.18396
485640.0000    0.92013
485680.0000    0.84402
485720.0000    0.43314
485760.0000   -0.27207
485800.0000    0.46666
485840.0000    0.17329
485880.0000    0.28490
485920.0000    0.64522
485960.0000    0.43242
486000.0000    0.78425
486040.0000    0.65711
486080.0000    0.45776
486120.0000    0.44240
486160.0000    0.66490
486200.0000    0.53487
486240.0000   -0.20400
486280.0000    0.55863
486320.0000    0.71509
486360.0000    0.80878
486400.0000    0.85163
486440.0000    0.89616
486480.0000    0.85077
486520.0000    0.74614
486560.0000    1.52544
486600.0000    0.97310
486640.0000    1.14265
486680.0000    0.42564
486720.0000    0.90180
486760.0000    1.14068
486800.0000    1.97119
486840.0000    0.88609
486880.0000    1.02512
486920.0000    0.50457
486960.0000    1.13305
487000.0000    0.55439
487040.0000    0.05443
487080.0000    0.15233
487120.0000    0.89922
487160.0000    0.44704
487200.0000    1.39959
487240.0000    0.78771
487280.0000    1.29606
487320.0000    1.01715
487360.0000    0.65796
487400.0000    1.12541
487440.0000    1.20602
487480.0000    0.68099
487520.0000    0.89184
487560.0000    1.88536
487600.0000    1.08572
487640.0000    0.93893
487680.0000    1.40680
487720.0000    0.81797
487760.0000    1.55366
487800.0000    0.76639
487840.0000    1.18971
487880.0000    1.02874
487920.0000    0.81719
487960.0000    1.95782
488000.0000    1.59645
488040.0000    1.22077
488080.0000    0.63803
488120.0000    1.39784
488160.0000    0.97086
488200.0000    1.70361
488240.0000    1.08573
488280.0000    0.84230
488320.0000    1.07004
488360.0000    0.27751
488400.0000    0.16729
488440.0000    1.12773
488480.0000    0.52648
488520.0000    0.57852
488560.0000   -0.20217
488600.0000    1.48818
488640.0000    0.84925
488680.0000    1.43199
488720.0000    1.05783
488760.0000    1.31277
488800.0000    1.69516
488840.0000    0.50853
488880.0000    1.63725
488920.0000    1.11860
488960.0000    0.96569
489000.0000    0.75805
489040.0000    0.48553
489080.0000    1.15196
489120.0000    1.28185
489160.0000    0.40434
489200.0000    0.72328
489240.0000    1.16215
489280.0000    1.09776
489320.0000    1.15634
489360.0000    0.75494
489400.0000    0.58495
489440.0000    0.99216
489480.0000    1.04233
489520.0000    1.43100
489560.0000    0.82164
489600.0000    1.27322
489640.0000    0.58988
489680.0000    0.27822
489720.0000    1.14122
489760.0000    0.58278
489800.0000    0.58881
489840.0000    0.51032
489880.0000    0.52966
489920.0000    0.02405
489960.0000    0.17050
490000.0000    0.99208
490040.0000    0.12164
490080.0000    0.06513
490120.0000    0.82585
490160.0000    0.52558
490200.0000    1.15891
490240.0000    0.24044
490280.0000    0.29798
490320.0000    0.62174
490360.0000    0.45824
490400.0000    0.29300
490440.0000   -0.31448
490480.0000    0.76185
490520.0000    0.26368
490560.0000    0.85587
490600.0000    0.56239
490640.0000    0.85968
490680.0000    0.74772
490720.0000    0.61593
490760.0000   -0.22074
490800.0000    0.43201
490840.0000    0.65933
490880.0000    0.58597
490920.0000    0.79832
490960.0000    0.80031
491000.0000    0.31347
491040.0000    0.84989
491080.0000    0.81434
491120.0000    0.51879
491160.0000    0.15337
491200.0000    0.39712
491240.0000    0.36444
491280.0000    0.61938
491320.0000    1.08243
491360.0000    1.42182
491400.0000    1.38236
491440.0000    1.36915
491480.0000    1.63692
491520.0000    1.26641
491560.0000    1.07849
491600.0000    0.66845
491640.0000    0.91021
491680.0000    0.96047
491720.0000    1.69173
491760.0000    0.21054
491800.0000    0.68003
491840.0000    0.26025
491880.0000    0.32974
491920.0000    1.11415
491960.0000    0.10074
492000.0000   -0.15331
492040.0000    0.30166
492080.0000    0.25467
492120.0000    0.52923
492160.0000    0.67290
492200.0000    0.14197
492240.0000    0.21418
492280.0000    0.96221
492320.0000    0.62510
492360.0000    0.55796
492400.0000    1.12169
492440.0000    0.58839
492480.0000    1.03876
492520.0000    1.61905
492560.0000    0.69827
492600.0000    1.39055
492640.0000    1.08935
492680.0000    0.78369
492720.0000    0.60658
492760.0000    0.53821
492800.0000    0.94556
492840.0000    1.23717
492880.0000    1.33426
492920.0000    0.90108
492960.0000    0.89150
493000.0000    0.75093
493040.0000    1.10758
493080.0000    0.59425
493120.0000    0.98508
493160.0000    1.35889
493200.0000    0.95125
493240.0000    0.75950
493280.0000    0.08098
493320.0000    0.04594
493360.0000    0.65317
493400.0000   -0.10209
493440.0000    0.71092
493480.0000    0.51804
493520.0000    0.22084
493560.0000    0.32032
493600.0000    0.36433
493640.0000    0.93719
493680.0000    0.81139
493720.0000    0.63821
493760.0000    0.70748
493800.0000    0.52552
493840.0000    0.37229
493880.0000    0.16139
493920.0000    0.29012
493960.0000    0.46515
494000.0000    0.26688
494040.0000   -0.12436
494080.0000   -0.54994
494120.0000    0.18032
494160.0000    0.40691
494200.0000    0.68926
494240.0000    0.82119
494280.0000   -0.03998
494320.0000    0.01067
494360.0000    0.16759
494400.0000    0.86404
494440.0000    0.61106
494480.0000    1.10429
494520.0000    1.02343
494560.0000    0.82655
494600.0000    0.21129
494640.0000    0.55949
494680.0000    0.36757
494720.0000    1.15961
494760.0000    0.91334
494800.0000    1.20372
494840.0000    1.13713
494880.0000    1.26293
494920.0000    1.42559
494960.0000    1.20596
495000.0000    1.21557
495040.0000    1.04472
495080.0000    0.96090
495120.0000    0.68928
495160.0000    0.35641
495200.0000    0.43210
495240.0000    0.53126
495280.0000    0.34125
495320.0000    0.66060
495360.0000    0.67607
495400.0000    0.43084
495440.0000    1.00731
495480.0000    0.71897
495520.0000    0.25696
495560.0000    0.38946
495600.0000    0.71189
495640.0000    0.80023
495680.0000    1.25704
495720.0000    1.10340
495760.0000    0.46255
495800.0000    0.37864
495840.0000    1.79579
495880.0000    1.11550
495920.0000    1.16107
495960.0000    0.98713
496000.0000    0.72326
496040.0000    1.45183
496080.0000    1.44211
496120.0000    1.13638
496160.0000    1.28810
496200.0000    0.86099
496240.0000    1.09772
496280.0000    1.21224
496320.0000    1.73456
496360.0000    1.13549
496400.0000    1.37645
496440.0000    1.62204
496480.0000    1.57561
496520.0000    1.15721
496560.0000    0.99763
496600.0000    1.55489
496640.0000    1.23896
496680.0000    1.25122
496720.0000    1.78970
496760.0000    0.97043
496800.0000    0.81870
496840.0000    0.95606
496880.0000    0.88433
496920.0000    0.79814
496960.0000    0.78061
497000.0000    0.42616
497040.0000    0.11859
497080.0000    0.80222
497120.0000    1.59797
497160.0000    1.00320
497200.0000    0.65796
497240.0000    1.29585
497280.0000    0.62571
497320.0000    0.59548
497360.0000    0.89399
497400.0000    0.85206
497440.0000    0.47032
497480.0000    0.69334
497520.0000    0.81378
497560.0000    0.42599
497600.0000    0.85152
497640.0000    0.94542
497680.0000    1.18831
497720.0000    0.44060
497760.0000    0.87814
497800.0000   -0.15052
497840.0000    0.17593
497880.0000    0.38078
497920.0000    0.56659
497960.0000    0.74366
498000.0000    0.49226
498040.0000    0.21706
498080.0000    0.23018
498120.0000    0.75757
498160.0000    0.70349
498200.0000    0.42966
498240.0000    0.65427
498280.0000    0.13922
498320.0000    0.55995
498360.0000    0.86673
498400.0000    0.73776
498440.0000    0.50726
498480.0000    0.64001
498520.0000    0.49642
498560.0000    0.10548
498600.0000   -0.04563
498640.0000    0.33129
498680.0000    0.07596
498720.0000    0.44330
498760.0000    1.09671
498800.0000    0.66486
498840.0000    0.52807
498880.0000    0.68585
498920.0000    1.06554
498960.0000    0.60744
499000.0000    0.92137
499040.0000    0.86513
499080.0000    1.51849
499120.0000    1.40353
499160.0000    1.54816
499200.0000    1.28804
499240.0000    1.51715
499280.0000    0.26747
499320.0000    0.94701
499360.0000    1.10684
499400.0000    1.26524
499440.0000    1.69292
499480.0000    1.12164
499520.0000    1.08688
499560.0000    0.55804
499600.0000    1.59896
499640.0000   -0.01386
499680.0000    0.43049
499720.0000    0.31981
499760.0000    0.79293
499800.0000    0.66464
499840.0000    1.25280
499880.0000    0.81111
499920.0000    0.58119
499960.0000    0.65707
500000.0000    0.20742
500040.0000    0.21933
500080.0000    0.24348
500120.0000    0.40511
500160.0000    0.14919
500200.0000    0.52879
500240.0000    1.08914
500280.0000    0.97740
500320.0000    0.70139
500360.0000    0.22013
500400.0000    0.64594
500440.0000    0.22809
500480.0000    0.16129
500520.0000    0.57411
500560.0000    1.08683
500600.0000    0.20072
500640.0000    0.78494
500680.0000   -0.04545
500720.0000    0.60809
500760.0000    0.45511
500800.0000    0.37163
500840.0000    0.54507
500880.0000    1.23727
500920.0000    0.54823
500960.0000    0.61070
501000.0000    0.89122
501040.0000    0.74634
501080.0000    0.51447
501120.0000    0.87860
501160.0000   -0.10051
501200.0000    0.59772
501240.0000    0.94174
501280.0000    1.13812
501320.0000    0.80989
501360.0000    0.86293
501400.0000    0.66075
501440.0000    0.97449
501480.0000    1.29480
501520.0000    1.02767
501560.0000    0.69395
501600.0000    0.02808
501640.0000    1.35136
501680.0000    0.60258
501720.0000    0.62459
501760.0000    1.31295
501800.0000    0.42672
501840.0000   -0.02977
501880.0000    0.57627
501920.0000    0.58942
501960.0000    0.47583
502000.0000    0.83475
502040.0000    1.54070
502080.0000    1.18599
502120.0000    1.27808
502160.0000    0.49921
502200.0000    0.92486
502240.0000    1.65595
502280.0000    0.71661
502320.0000    0.59989
502360.0000    0.94486
502400.0000    0.86951
502440.0000    1.25578
502480.0000    0.62235
502520.0000    1.07877
502560.0000    0.83125
502600.0000    0.38421
502640.0000    1.30403
502680.0000    0.40155
502720.0000    0.97391
502760.0000    1.29840
502800.0000    0.93204
502840.0000    0.95451
502880.0000    0.55383
502920.0000    1.19385
502960.0000    1.88628
503000.0000    0.79756
503040.0000    0.70505
503080.0000    0.57335
503120.0000   -0.00188
503160.0000    0.72318
503200.0000    1.52754
503240.0000    1.51214
503280.0000   -0.19492
503320.0000    1.46371
503360.0000    1.31219
503400.0000    0.25422
503440.0000    0.45693
503480.0000    1.60827
503520.0000    1.00577
503560.0000    0.75550
503600.0000    0.64452
503640.0000    1.53979
503680.0000    0.84355
503720.0000    1.04057
503760.0000    1.46245
503800.0000    1.60694
503840.0000    1.09175
503880.0000    0.66684
503920.0000    1.55078
503960.0000    1.10775
504000.0000    0.72218
504040.0000    1.58041
504080.0000    0.60542
504120.0000    1.16433
504160.0000    1.23228
504200.0000    2.07193
504240.0000    0.67481
504280.0000    1.79314
504320.0000    1.13601
504360.0000    1.14182
504400.0000    1.23910
504440.0000    1.34354
504480.0000    1.33581
504520.0000    0.47295
504560.0000    1.02354
504600.0000    1.50534
504640.0000    1.77118
504680.0000    1.02478
504720.0000    1.29547
504760.0000    1.27140
504800.0000    0.96038
504840.0000    1.18914
504880.0000    0.93982
504920.0000    2.11781
504960.0000    0.82180
505000.0000    1.01184
505040.0000    0.94747
505080.0000    0.66885
505120.0000    1.57076
505160.0000    1.26120
505200.0000    1.38251
505240.0000    1.18543
505280.0000    1.19665
505320.0000    0.68453
505360.0000    0.70947
505400.0000    0.89790
505440.0000    1.38629
505480.0000    1.19781
505520.0000    1.45229
505560.0000    1.25972
505600.0000    1.65498
505640.0000    1.07765
505680.0000    0.69423
505720.0000    1.23185
505760.0000    1.15329
505800.0000    1.11244
505840.0000    0.62030
505880.0000    0.89101
505920.0000    1.37949
505960.0000    1.31903
506000.0000    0.70493
506040.0000    1.37447
506080.0000    1.07918
506120.0000    0.86462
506160.0000    0.65780
506200.0000    1.45953
506240.0000    1.07953
506280.0000    1.48167
506320.0000    1.42913
506360.0000    0.91447
506400.0000    1.98366
506440.0000    1.08354
506480.0000    0.95048
506520.0000    1.57518
506560.0000    1.25880
506600.0000    1.75447
506640.0000    0.61874
506680.0000    0.50919
506720.0000    0.81454
506760.0000    0.97645
506800.0000    0.66504
506840.0000    1.03960
506880.0000    0.65871
506920.0000    1.06154
506960.0000    0.83635
507000.0000    1.03010
507040.0000    1.30279
507080.0000    0.96108
507120.0000    0.78200
507160.0000    1.30771
507200.0000    1.46972
507240.0000    1.06388
507280.0000    0.56469
507320.0000    0.88045
507360.0000    0.87438
507400.0000    1.25337
507440.0000    1.07567
507480.0000    0.52257
507520.0000    1.51707
507560.0000    1.22959
507600.0000    1.80925
507640.0000    1.20332
507680.0000    1.28995
507720.0000    1.12318
507760.0000    1.30875
507800.0000    1.90065
507840.0000    1.34171
507880.0000    1.19587
507920.0000    0.60173
507960.0000    0.27643
508000.0000    0.48869
508040.0000    0.46495
508080.0000    0.40032
508120.0000    0.31507
508160.0000    0.06114
508200.0000    0.07387
508240.0000    0.54006
508280.0000   -0.21989
508320.0000    0.74176
508360.0000   -0.05722
508400.0000   -0.16002
508440.0000    0.78107
508480.0000    0.47401
508520.0000    0.81974
508560.0000   -0.00842
508600.0000    0.66831
508640.0000    0.80719
508680.0000    0.34758
508720.0000    0.45662
508760.0000    0.42574
508800.0000    0.51940
508840.0000    0.69136
508880.0000    0.16010
508920.0000    0.16037
508960.0000    0.63271
509000.0000    0.54800
509040.0000    0.95279
509080.0000    0.98566
509120.0000    0.72626
509160.0000    0.27630
509200.0000    0.32528
509240.0000   -0.05127
509280.0000    0.09523
509320.0000    0.35241
509360.0000    0.64834
509400.0000    1.04675
509440.0000    0.42486
509480.0000    0.46614
509520.0000    1.08530
509560.0000    0.84038
509600.0000    0.86828
509640.0000    1.45327
509680.0000    1.02684
509720.0000    1.45954
509760.0000    1.22541
509800.0000    1.68262
509840.0000    1.16162
509880.0000    1.03296
509920.0000    1.63760
509960.0000    0.94432
510000.0000    0.92234
510040.0000    0.79554
510080.0000    0.56773
510120.0000    1.26393
510160.0000    1.03145
510200.0000    1.00068
510240.0000    0.88694
510280.0000    0.18682
510320.0000    0.68371
510360.0000    1.51420
510400.0000    0.81610
510440.0000    1.04209
510480.0000    1.03284
510520.0000    0.80249
510560.0000    0.56388
510600.0000    0.35028
510640.0000    0.66716
510680.0000    0.22361
510720.0000    0.85861
510760.0000    1.28394
510800.0000    0.66436
510840.0000    0.55803
510880.0000    0.50343
510920.0000    0.40098
510960.0000    0.76241
511000.0000    0.80031
511040.0000    1.03994
511080.0000    0.67229
511120.0000    0.65041
511160.0000    0.38651
511200.0000    0.62646
511240.0000    0.26351
511280.0000    0.30172
511320.0000    1.09250
511360.0000    0.13967
511400.0000    0.34633
511440.0000    0.01067
511480.0000    0.39132
511520.0000    0.69803
511560.0000    0.34342
511600.0000    0.94698
511640.0000    0.54452
511680.0000    0.30154
511720.0000    0.31298
511760.0000    0.19499
511800.0000    1.59885
511840.0000    0.77375
511880.0000    0.15180
511920.0000    0.53550
511960.0000    0.32950
512000.0000    0.32794
512040.0000    0.60656
512080.0000    0.01163
512120.0000    0.35908
512160.0000    0.14441
512200.0000    0.86026
512240.0000    0.73598
512280.0000    1.08730
512320.0000    0.13390
512360.0000    0.84060
512400.0000    0.90991
512440.0000    0.49404
512480.0000    0.76009
512520.0000    2.02041
512560.0000    1.04602
512600.0000    1.12828
512640.0000    1.23765
512680.0000    1.14270
512720.0000    1.01363
512760.0000    1.43058
512800.0000    1.20995
512840.0000    1.00989
512880.0000    1.02991
512920.0000    0.89841
512960.0000    0.94972
513000.0000    0.87130
513040.0000    0.97996
513080.0000    1.32940
513120.0000    1.32305
513160.0000    1.33488
513200.0000    1.16985
513240.0000    0.14493
513280.0000    0.41539
513320.0000   -0.26575
513360.0000    0.94899
513400.0000   -0.27350
513440.0000   -0.23141
513480.0000    0.65817
513520.0000    0.97883
513560.0000    0.50980
513600.0000    0.52115
513640.0000    0.93159
513680.0000    0.77839
513720.0000    1.03821
513760.0000    1.13518
513800.0000    0.47798
513840.0000    0.36220
513880.0000    0.83816
513920.0000    0.90669
513960.0000    0.47992
514000.0000    0.94947
514040.0000    0.41054
514080.0000    0.02472
514120.0000    0.24213
514160.0000    0.32433
514200.0000    1.32782
514240.0000    0.13914
514280.0000    0.78015
514320.0000   -1.11913
514360.0000   -0.68952
514400.0000    0.19311
514440.0000   -0.31692
514480.0000   -0.13083
514520.0000    0.17771
514560.0000    0.12479
514600.0000   -0.09839
514640.0000    0.23953
514680.0000    0.63807
514720.0000    0.38145
514760.0000    0.39079
514800.0000   -0.12749
514840.0000    0.92820
514880.0000    0.41708
514920.0000    0.72509
514960.0000    0.44545
515000.0000    0.87538
515040.0000    1.15025
515080.0000    0.05367
515120.0000    0.42365
515160.0000    0.54955
515200.0000    0.70180
515240.0000    0.48323
515280.0000    0.22375
515320.0000   -0.37027
515360.0000    0.26049
515400.0000    0.25623
515440.0000    0.98592
515480.0000    0.70948
515520.0000   -0.17311
515560.0000    0.16953
515600.0000    0.53668
515640.0000    0.51509
515680.0000   -0.08152
515720.0000    0.05569
515760.0000    0.41856
515800.0000    1.08083
515840.0000    1.22347
515880.0000    0.64548
515920.0000    0.92936
515960.0000    0.56651
516000.0000   -0.10951
516040.0000    0.64980
516080.0000    0.52452
516120.0000   -0.36239
516160.0000    0.92379
516200.0000    0.12571
516240.0000    0.73949
516280.0000    0.16838
516320.0000    0.69545
516360.0000    0.53134
516400.0000    0.47614
516440.0000    0.42246
516480.0000    0.41096
516520.0000    0.74456
516560.0000    0.83577
516600.0000    1.17905
516640.0000    0.70478
516680.0000    0.92625
516720.0000    0.15574
516760.0000    0.85796
516800.0000    0.23098
516840.0000    0.51168
516880.0000    0.90498
516920.0000    1.65860
516960.0000    0.49069
517000.0000    0.70384
517040.0000    0.26253
517080.0000    1.26965
517120.0000    0.73469
517160.0000    0.20484
517200.0000    1.06691
517240.0000    1.30969
517280.0000    0.57448
517320.0000    0.96682
517360.0000    0.52512
517400.0000    0.30491
517440.0000    0.24306
517480.0000    0.19282
517520.0000    1.09434
517560.0000    0.00813
517600.0000    1.00602
517640.0000    0.76681
517680.0000    0.43594
517720.0000    1.18288
517760.0000    0.01937
517800.0000    0.56570
517840.0000    0.93774
517880.0000    0.47488
517920.0000    0.98147
517960.0000    0.40189
518000.0000    0.26990
518040.0000    0.54403
518080.0000    0.92369
518120.0000    0.09933
518160.0000   -0.17004
518200.0000    0.41288
518240.0000    0.79520
518280.0000    1.14780
518320.0000    0.89602
518360.0000    0.63749
518400.0000    0.77500
518440.0000    0.65151
518480.0000    0.52509
518520.0000    1.12331
518560.0000    0.36934
518600.0000    1.48982
518640.0000   -0.02452
518680.0000    0.21008
518720.0000    0.82840
518760.0000    0.33991
518800.0000    0.06921
518840.0000   -0.06124
518880.0000    0.36135
518920.0000   -0.07856
518960.0000    0.34766
519000.0000    0.61108
519040.0000    0.56053
519080.0000    0.77239
519120.0000    0.09513
519160.0000    0.28388
519200.0000    0.66666
519240.0000    1.13391
519280.0000    0.65166
519320.0000    0.67675
519360.0000    0.72543
519400.0000    0.69753
519440.0000    0.29642
519480.0000    0.60517
519520.0000    0.36970
519560.0000    0.35830
519600.0000    0.75713
519640.0000    0.21546
519680.0000    0.24564
519720.0000    0.20571
519760.0000    0.50851
519800.0000    0.11482
519840.0000   -0.09358
519880.0000    0.87169
519920.0000    0.30701
519960.0000    0.84869
520000.0000    1.32167
520040.0000    0.57482
520080.0000    0.97958
520120.0000    0.85694
520160.0000    1.27076
520200.0000    1.12467
520240.0000    0.87481
520280.0000    0.95688
520320.0000    0.24624
520360.0000    1.14236
520400.0000    1.45605
520440.0000    1.09989
520480.0000    0.84382
520520.0000    1.21446
520560.0000    1.01211
520600.0000    0.89838
520640.0000    0.68638
520680.0000    0.21448
520720.0000    1.08611
520760.0000    0.88503
520800.0000    0.19395
520840.0000    1.12670
520880.0000    0.96804
520920.0000    0.47298
520960.0000    0.32139
521000.0000    0.66123
521040.0000    0.75465
521080.0000    0.02635
521120.0000    0.30070
521160.0000    0.32866
521200.0000    0.57232
521240.0000    0.10178
521280.0000    0.52277
521320.0000    0.18244
521360.0000   -0.15136
521400.0000    0.38065
521440.0000    0.45645
521480.0000    0.13354
521520.0000    0.52484
521560.0000    0.43002
521600.0000    0.63653
521640.0000   -0.15653
521680.0000    0.47998
521720.0000    0.81808
521760.0000    0.96142
521800.0000    0.78794
521840.0000    1.41961
521880.0000    0.98776
521920.0000    0.70258
521960.0000    0.87260
522000.0000    0.21309
522040.0000    0.13880
522080.0000    1.22853
522120.0000    0.35715
522160.0000    0.38499
522200.0000    0.24090
522240.0000    0.31045
522280.0000   -0.13614
522320.0000    0.15012
522360.0000    0.04856
522400.0000    0.22648
522440.0000    0.66435
522480.0000    0.39267
522520.0000    0.66797
522560.0000    0.85692
522600.0000    0.58865
522640.0000    0.75234
522680.0000    0.71261
522720.0000    0.41782
522760.0000    0.48030
522800.0000    1.17469
522840.0000    1.27770
522880.0000    1.19514
522920.0000    0.80556
522960.0000    0.93786
523000.0000    0.45069
523040.0000    0.87251
523080.0000    0.33192
523120.0000   -0.48045
523160.0000    0.30689
523200.0000    0.74192
523240.0000    0.29535
523280.0000    0.18827
523320.0000    0.66316
523360.0000    0.05860
523400.0000    0.60663
523440.0000    0.91412
523480.0000    0.29589
523520.0000    0.51164
523560.0000    0.92980
523600.0000    0.84709
523640.0000    0.56432
523680.0000    0.55722
523720.0000    0.47576
523760.0000    0.17136
523800.0000    0.36804
523840.0000    0.62410
523880.0000    0.34607
523920.0000   -0.01688
523960.0000    0.07475
524000.0000    0.91092
524040.0000   -0.11484
524080.0000    0.26394
524120.0000    0.92502
524160.0000    0.40881
524200.0000    0.57958
524240.0000    0.19528
524280.0000    0.02855
524320.0000    0.79840
524360.0000    0.67943
524400.0000    0.71239
524440.0000    0.57534
524480.0000    0.59224
524520.0000    0.20754
524560.0000    0.55784
524600.0000    1.46227
524640.0000    0.93489
524680.0000    0.86133
524720.0000    0.01037
524760.0000    0.10396
524800.0000    0.32001
524840.0000    0.25014
524880.0000    0.45244
524920.0000   -0.00631
524960.0000    0.09040
525000.0000    0.31143
525040.0000    0.64430
525080.0000    0.23293
525120.0000    0.66889
525160.0000    1.11728
525200.0000    0.13031
525240.0000    0.67149
525280.0000    0.90701
525320.0000    0.50992
525360.0000    1.66811
525400.0000    0.79369
525440.0000    0.44491
525480.0000    0.35279
525520.0000    0.58916
525560.0000    0.94782
525600.0000    0.72925
525640.0000    0.33340
525680.0000    1.16255
525720.0000    0.48496
525760.0000    0.36301
525800.0000    0.83456
525840.0000    0.39079
525880.0000    0.67836
525920.0000    0.29368
525960.0000    0.37666
526000.0000    0.61575
526040.0000    0.67482
526080.0000    0.81208
526120.0000    1.21802
526160.0000    0.18591
526200.0000    1.16107
526240.0000    0.52470
526280.0000    0.81130
526320.0000    0.36217
526360.0000    0.47434
526400.0000    0.05252
526440.0000    0.50658
526480.0000    1.02668
526520.0000    0.47641
526560.0000    0.61649
526600.0000    1.28261
526640.0000    1.18776
526680.0000    0.99630
526720.0000    0.24444
526760.0000    0.70637
526800.0000    0.39915
526840.0000    0.09008
526880.0000    1.34456
526920.0000    0.57675
526960.0000    0.26276
527000.0000    0.68054
527040.0000    0.25729
527080.0000    0.17812
527120.0000    0.81149
527160.0000    0.46301
527200.0000    0.11001
527240.0000    0.26026
527280.0000   -0.11587
527320.0000    0.32867
527360.0000    0.71729
527400.0000    0.39258
527440.0000    0.07735
527480.0000   -0.46612
527520.0000    0.47191
527560.0000    0.36791
527600.0000    0.37586
527640.0000    0.58274
527680.0000    0.06842
527720.0000    0.57402
527760.0000    0.59705
527800.0000    0.82490
527840.0000    0.81903
527880.0000    0.67341
527920.0000    0.11292
527960.0000    0.29209
528000.0000    0.36210
528040.0000    0.64335
528080.0000    0.10392
528120.0000    0.04197
528160.0000   -0.02771
528200.0000    0.27391
528240.0000    0.53553
528280.0000    0.18839
528320.0000    0.37160
528360.0000   -0.53353
528400.0000    0.12732
528440.0000    0.37278
528480.0000    0.42172
528520.0000    0.35549
528560.0000    0.95248
528600.0000    0.90793
528640.0000    0.96904
528680.0000    0.55153
528720.0000    0.89706
528760.0000    0.83691
528800.0000    0.88922
528840.0000    0.28998
528880.0000    1.02683
528920.0000    0.40019
528960.0000    0.21254
529000.0000   -0.18973
529040.0000   -0.01067
529080.0000    0.25455
529120.0000    0.35767
529160.0000    0.60255
529200.0000    0.27014
529240.0000   -0.41268
529280.0000    0.12804
529320.0000    0.43539
529360.0000    0.32071
529400.0000    0.02437
529440.0000    0.13016
529480.0000    0.17914
529520.0000    0.64535
529560.0000   -0.04624
529600.0000   -0.02458
529640.0000    0.60807
529680.0000    0.48982
529720.0000    0.86066
529760.0000    1.04970
529800.0000    0.56383
529840.0000    0.62151
529880.0000    0.09177
529920.0000   -0.03719
529960.0000    0.16070
530000.0000   -0.51173
530040.0000    0.16017
530080.0000    0.52210
530120.0000    0.29351
530160.0000    0.27065
530200.0000    0.32960
530240.0000    0.54565
530280.0000   -0.12246
530320.0000    0.08095
530360.0000   -0.12559
530400.0000    0.21974
530440.0000    0.94112
530480.0000    0.60182
530520.0000    1.62104
530560.0000    1.44946
530600.0000    0.55943
530640.0000    1.00898
530680.0000    0.74895
530720.0000    0.41026
530760.0000    0.96600
530800.0000    1.27955
530840.0000    0.88455
530880.0000    0.82980
530920.0000    0.66474
530960.0000    0.55108
531000.0000    1.05051
531040.0000    1.36413
531080.0000    0.95968
531120.0000    0.92168
531160.0000    0.82743
531200.0000   -0.42402
531240.0000   -0.13660
531280.0000    0.12951
531320.0000    0.69560
531360.0000    0.86772
531400.0000    0.57210
531440.0000   -0.00556
531480.0000   -0.15157
531520.0000    0.03585
531560.0000   -0.02710
531600.0000    0.09455
531640.0000    0.13063
531680.0000    0.27891
531720.0000    0.07184
531760.0000    0.29764
531800.0000    0.16794
531840.0000    0.14546
531880.0000   -0.12270
531920.0000    0.66850
531960.0000    0.01494
532000.0000    0.63584
532040.0000    0.06059
532080.0000    0.91095
532120.0000    0.52585
532160.0000    0.07857
532200.0000   -0.40786
532240.0000    0.31338
532280.0000    0.17750
532320.0000    0.18652
532360.0000    0.43651
532400.0000    0.55497
532440.0000    0.82572
532480.0000    0.65460
532520.0000    0.90481
532560.0000    0.25343
532600.0000    0.86237
532640.0000    0.50858
532680.0000    0.58660
532720.0000    0.56531
532760.0000    0.09081
532800.0000    0.36029
532840.0000    0.48000
532880.0000    0.57811
532920.0000    0.97841
532960.0000    0.42351
533000.0000    0.88094
533040.0000    0.05894
533080.0000    1.01174
533120.0000    0.39888
533160.0000    0.16081
533200.0000    0.70608
533240.0000    1.08110
533280.0000    0.38744
533320.0000    0.80029
533360.0000    0.73619
533400.0000    1.12949
533440.0000    0.13345
533480.0000    0.18914
533520.0000   -0.16996
533560.0000    0.55759
533600.0000   -0.38873
533640.0000   -0.10204
533680.0000    0.28001
533720.0000    0.52090
533760.0000   -0.02825
533800.0000    0.61893
533840.0000   -0.17164
533880.0000   -0.01057
533920.0000    0.53499
533960.0000    0.53399
534000.0000    0.42296
534040.0000    0.91478
534080.0000    0.79401
534120.0000    0.16465
534160.0000   -0.09473
534200.0000    1.48250
534240.0000    0.69577
534280.0000    0.36907
534320.0000    0.55262
534360.0000    0.71757
534400.0000    0.83494
534440.0000    0.41678
534480.0000    0.95527
534520.0000    0.79923
534560.0000    0.78944
534600.0000    0.19630
534640.0000    0.46438
534680.0000    1.00695
534720.0000    0.88401
534760.0000    0.30423
534800.0000    0.64993
534840.0000    0.60868
534880.0000    0.74576
534920.0000    0.21082
534960.0000    0.38728
535000.0000    0.46564
535040.0000    0.96822
535080.0000    1.02034
535120.0000    1.12205
535160.0000    1.50136
535200.0000    0.58815
535240.0000    0.53961
535280.0000    0.73080
535320.0000    0.30333
535360.0000    0.81840
535400.0000    0.17215
535440.0000    0.63179
535480.0000    0.20852
535520.0000   -0.05075
535560.0000    0.26744
535600.0000    0.51791
535640.0000    0.59849
535680.0000    1.19724
535720.0000    1.39529
535760.0000    0.50885
535800.0000    0.59262
535840.0000    0.43706
535880.0000    0.68767
535920.0000    0.23226
535960.0000    1.03715
536000.0000    0.29825
536040.0000    0.60654
536080.0000    0.60089
536120.0000    0.79951
536160.0000    0.24349
536200.0000    0.14217
536240.0000    0.67629
536280.0000    0.50463
536320.0000    0.43949
536360.0000    0.39243
536400.0000   -0.16048
536440.0000    0.44812
536480.0000    0.64202
536520.0000   -0.17303
536560.0000    0.73788
536600.0000    1.23647
536640.0000    0.42531
536680.0000    0.62955
536720.0000    0.48618
536760.0000    0.28137
536800.0000    1.19541
536840.0000    0.80698
536880.0000    1.09239
536920.0000    0.44729
536960.0000    0.35180
537000.0000    0.34713
537040.0000    0.99185
537080.0000    0.40348
537120.0000    0.95547
537160.0000    0.62107
537200.0000    0.84515
537240.0000    0.57818
537280.0000    0.71903
537320.0000    0.90455
537360.0000    0.65872
537400.0000    0.68250
537440.0000    0.38843
537480.0000    1.15110
537520.0000    1.00882
537560.0000    0.46484
537600.0000    0.12633
537640.0000    1.01696
537680.0000    0.58890
537720.0000    1.08140
537760.0000    0.39954
537800.0000    0.88875
537840.0000    0.82286
537880.0000    0.74581
537920.0000    0.92038
537960.0000    0.31705
538000.0000    0.72377
538040.0000    0.56318
538080.0000   -0.04462
538120.0000    0.85877
538160.0000    0.39809
538200.0000    0.47540
538240.0000    1.30905
538280.0000    1.19469
538320.0000    0.89549
538360.0000    0.49404
538400.0000    0.40266
538440.0000    0.73491
538480.0000    0.83236
538520.0000    0.81209
538560.0000    0.76179
538600.0000    0.66457
538640.0000    1.28312
538680.0000    0.57733
538720.0000    1.10802
538760.0000    0.88901
538800.0000    1.22432
538840.0000    0.65873
538880.0000    0.72103
538920.0000    0.81540
538960.0000    0.53053
539000.0000    1.66649
539040.0000    1.04069
539080.0000    0.94134
539120.0000    1.03216
539160.0000    0.99916
539200.0000    0.69330
539240.0000    0.18401
539280.0000    0.94718
539320.0000    0.64829
539360.0000    0.48312
539400.0000    0.45129
539440.0000    0.60876
539480.0000    1.13235
539520.0000    0.65834
539560.0000    0.72724
539600.0000    0.81344
539640.0000    0.25832
539680.0000    1.12609
539720.0000    0.61381
539760.0000    0.67267
539800.0000    1.00277
539840.0000    0.14139
539880.0000    0.61486
539920.0000    0.82486
539960.0000    0.71732
540000.0000    0.77075
540040.0000    0.53116
540080.0000    0.26564
540120.0000    0.39231
540160.0000    0.74067
540200.0000    0.63761
540240.0000    0.53772
540280.0000    0.51578
540320.0000    0.97185
540360.0000    1.24218
540400.0000    1.03434
540440.0000    0.52655
540480.0000    0.56031
540520.0000    0.88921
540560.0000    0.92840
540600.0000    0.86935
540640.0000    1.18282
540680.0000    1.38955
540720.0000    1.00697
540760.0000    1.00690
540800.0000    0.70141
540840.0000    0.98939
540880.0000    0.37846
540920.0000    0.66217
540960.0000    0.74177
541000.0000    1.75276
541040.0000    1.02622
541080.0000    1.55613
541120.0000    0.91688
541160.0000    0.76277
541200.0000    0.82786
541240.0000    0.89423
541280.0000    0.46747
541320.0000    0.46029
541360.0000    0.63540
541400.0000   -0.21233
541440.0000    0.13275
541480.0000    0.39011
541520.0000    0.42735
541560.0000    0.70385
541600.0000    0.71420
541640.0000    0.34247
541680.0000    0.48930
541720.0000    0.66871
541760.0000    0.06982
541800.0000    0.53224
541840.0000    0.77420
541880.0000    0.93878
541920.0000    0.31654
541960.0000    0.30213
542000.0000    0.48921
542040.0000    0.72928
542080.0000    0.72050
542120.0000    0.88906
542160.0000    0.54078
542200.0000    0.57422
542240.0000    0.95420
542280.0000    0.30098
542320.0000    0.89267
542360.0000    0.53235
542400.0000    0.88370
542440.0000    0.64289
542480.0000    0.88267
542520.0000    0.75966
542560.0000    0.69973
542600.0000    0.26450
542640.0000    0.60926
542680.0000    0.49777
542720.0000    0.40305
542760.0000    0.67059
542800.0000    0.73635
542840.0000    1.05579
542880.0000    1.10515
542920.0000    0.89194
542960.0000    0.75057
543000.0000    0.69564
543040.0000    1.06686
543080.0000    0.24868
543120.0000    0.81001
543160.0000    0.63515
543200.0000    0.14539
543240.0000    0.03580
543280.0000    0.21343
543320.0000    0.27546
543360.0000    1.02996
543400.0000    0.53372
543440.0000    0.84933
543480.0000    0.99965
543520.0000    0.43369
543560.0000    0.94743
543600.0000    0.58321
543640.0000    0.53005
543680.0000    1.31838
543720.0000    0.07149
543760.0000    1.03952
543800.0000    0.38496
543840.0000    1.08653
543880.0000    0.63474
543920.0000    0.36771
543960.0000    0.78608
544000.0000    0.55815
544040.0000    1.00669
544080.0000    0.87337
544120.0000    0.63916
544160.0000    1.17250
544200.0000    0.70262
544240.0000    1.11866
544280.0000    0.71828
544320.0000    1.60173
544360.0000    0.66161
544400.0000    0.93807
544440.0000    1.05855
544480.0000    1.10745
544520.0000    0.84628
544560.0000    1.25985
544600.0000    1.15743
544640.0000    0.89599
544680.0000    1.48790
544720.0000    1.62017
544760.0000    0.25351
544800.0000    1.75873
544840.0000    1.68015
544880.0000    1.22847
544920.0000    0.43310
544960.0000    0.99266
545000.0000    1.08217
545040.0000    1.15998
545080.0000    1.13846
545120.0000    1.57647
545160.0000    0.78746
545200.0000    0.19222
545240.0000    0.27610
545280.0000    0.44771
545320.0000    0.67927
545360.0000    0.21640
545400.0000    0.70401
545440.0000    0.59613
545480.0000    0.67261
545520.0000    0.63209
545560.0000    0.75349
545600.0000    1.27796
545640.0000    0.27222
545680.0000    1.11712
545720.0000    0.63018
545760.0000    0.99418
545800.0000    0.53641
545840.0000    0.37186
545880.0000    0.66345
545920.0000    0.44469
545960.0000    0.42628
546000.0000    0.91344
546040.0000    0.86146
546080.0000    0.39720
546120.0000    0.94867
546160.0000    0.63792
546200.0000    0.72028
546240.0000    1.17678
546280.0000    0.38881
546320.0000    1.08137
546360.0000    0.08983
546400.0000    0.28161
546440.0000    0.28821
546480.0000   -0.29617
546520.0000    0.61524
546560.0000    0.58983
546600.0000    0.07134
546640.0000    0.80560
546680.0000    0.65980
546720.0000    1.03360
546760.0000    0.73138
546800.0000    1.58229
546840.0000    0.54997
546880.0000    0.85080
546920.0000    0.68775
546960.0000    1.14113
547000.0000    1.00706
547040.0000    1.71487
547080.0000    0.78052
547120.0000    1.55734
547160.0000    1.17714
547200.0000    0.85633
547240.0000    0.52912
547280.0000    1.03406
547320.0000    1.04047
547360.0000    1.31700
547400.0000    0.27060
547440.0000    0.40908
547480.0000    0.21822
547520.0000    0.50889
547560.0000    1.10233
547600.0000    0.99646
547640.0000    0.34496
547680.0000    0.71694
547720.0000    0.86088
547760.0000    0.39480
547800.0000    0.98362
547840.0000    0.17407
547880.0000    0.46080
547920.0000    0.52115
547960.0000    0.05047
548000.0000    0.03702
548040.0000    0.32987
548080.0000   -0.32259
548120.0000   -0.40535
548160.0000   -0.05233
548200.0000   -0.06998
548240.0000   -0.06990
548280.0000    0.70602
548320.0000    0.47465
548360.0000    0.43647
548400.0000   -0.25455
548440.0000    0.70114
548480.0000    0.00320
548520.0000    0.65345
548560.0000    0.41947
548600.0000    0.45074
548640.0000    0.92979
548680.0000    0.92802
548720.0000    0.38293
548760.0000    0.38756
548800.0000    0.41338
548840.0000    0.71014
548880.0000   -0.03556
548920.0000    0.00954
548960.0000    0.16667
549000.0000    0.19258
549040.0000    0.31653
549080.0000    0.72229
549120.0000   -0.04833
549160.0000    0.06538
549200.0000   -0.07156
549240.0000    0.42853
549280.0000    0.64418
549320.0000    0.84956
549360.0000    0.73349
549400.0000    0.81665
549440.0000    1.10455
549480.0000    0.68294
549520.0000    0.67715
549560.0000    0.67741
549600.0000    1.15497
549640.0000    0.89426
549680.0000    0.41515
549720.0000    0.41227
549760.0000    0.83451
549800.0000    0.57991
549840.0000    1.31435
549880.0000    1.00142
549920.0000    1.39153
549960.0000    1.25173
550000.0000    0.96776
550040.0000    1.32590
550080.0000    0.22087
550120.0000    0.95323
550160.0000    1.06243
550200.0000    1.16106
550240.0000    0.80893
550280.0000    0.78312
550320.0000    0.87666
550360.0000    0.78737
550400.0000    1.01088
550440.0000    0.78024
550480.0000    0.13110
550520.0000    1.22114
550560.0000    0.58782
550600.0000    0.43207
550640.0000    0.84862
550680.0000    0.70864
550720.0000    0.83161
550760.0000    0.87704
550800.0000    0.92997
550840.0000    0.53333
550880.0000    0.14193
550920.0000    0.72947
550960.0000    0.29318
551000.0000    0.20235
551040.0000    0.34045
551080.0000    0.20493
551120.0000    0.44723
551160.0000   -0.71219
551200.0000    0.31612
551240.0000    0.18704
551280.0000    0.56797
551320.0000    0.10305
551360.0000    0.57990
551400.0000    0.58946
551440.0000    1.02938
551480.0000    0.24376
551520.0000    0.63471
551560.0000    0.17312
551600.0000    1.00960
551640.0000    0.94615
551680.0000    1.19500
551720.0000    0.54842
551760.0000    0.05842
551800.0000    0.90907
551840.0000    0.29089
551880.0000    0.34455
551920.0000    0.36200
551960.0000    0.00732
552000.0000    0.43467
552040.0000    1.00085
552080.0000    0.68111
552120.0000    0.47230
552160.0000    1.00998
552200.0000    0.66652
552240.0000    1.03394
552280.0000    1.10610
552320.0000    1.54004
552360.0000    1.32587
552400.0000    1.31564
552440.0000    1.54641
552480.0000    0.88907
552520.0000    0.36939
552560.0000    0.95327
552600.0000    1.02537
552640.0000    0.73502
552680.0000    1.29036
552720.0000    0.82827
552760.0000    1.21941
552800.0000    0.41256
552840.0000    0.06612
552880.0000    1.45594
552920.0000    0.78305
552960.0000    0.98066
553000.0000    1.26768
553040.0000    1.40984
553080.0000    1.18809
553120.0000    1.33568
553160.0000    0.81415
553200.0000    0.72924
553240.0000    0.67345
553280.0000    0.99829
553320.0000    0.78862
553360.0000    0.98166
553400.0000    1.16233
553440.0000    0.71882
553480.0000    0.28813
553520.0000    1.23096
553560.0000    0.92953
553600.0000    1.11037
553640.0000    0.82433
553680.0000    0.73612
553720.0000    0.93150
553760.0000    0.69574
553800.0000    0.75845
553840.0000    0.89188
553880.0000    1.17858
553920.0000    1.01722
553960.0000    1.22354
554000.0000    0.75843
554040.0000    0.65001
554080.0000    0.61691
554120.0000    0.54592
554160.0000    1.03532
554200.0000    0.92085
554240.0000    0.62939
554280.0000    0.63452
554320.0000    1.01909
554360.0000    0.86334
554400.0000    0.71284
554440.0000    1.10236
554480.0000    0.88899
554520.0000    1.11924
554560.0000    0.66143
554600.0000    0.89209
554640.0000    0.52170
554680.0000    0.06454
554720.0000    0.93485
554760.0000    1.19371
554800.0000    1.07678
554840.0000    0.77362
554880.0000    1.12231
554920.0000    0.76649
554960.0000    0.38757
555000.0000    0.67406
555040.0000    0.06564
555080.0000    0.76130
555120.0000    1.31835
555160.0000    0.46163
555200.0000    0.70152
555240.0000    0.82382
555280.0000    0.46426
555320.0000    0.83095
555360.0000    0.30816
555400.0000    0.73953
555440.0000    0.80175
555480.0000    0.20449
555520.0000    0.83134
555560.0000    1.19406
555600.0000    1.04958
555640.0000    0.90605
555680.0000    0.16652
555720.0000    0.76352
555760.0000    0.93483
555800.0000    0.58063
555840.0000    1.22342
555880.0000    0.44081
555920.0000    0.77964
555960.0000    1.14099
556000.0000    1.29435
556040.0000    0.21034
556080.0000    0.32551
556120.0000    0.70992
556160.0000    1.57989
556200.0000    0.55726
556240.0000    0.62599
556280.0000    1.23794
556320.0000    0.84229
556360.0000    1.23927
556400.0000    1.18393
556440.0000    1.14853
556480.0000    1.70761
556520.0000    1.74097
556560.0000    1.23620
556600.0000    1.54206
556640.0000    1.64639
556680.0000    1.08660
556720.0000    1.97726
556760.0000    1.46728
556800.0000    1.17208
556840.0000    1.54395
556880.0000    2.17452
556920.0000    1.61156
556960.0000    0.58285
557000.0000    1.13488
557040.0000    1.31857
557080.0000    0.85314
557120.0000    1.52808
557160.0000    1.25464
557200.0000    1.51194
557240.0000    0.39740
557280.0000    1.16315
557320.0000    0.84351
557360.0000    0.99997
557400.0000    0.86369
557440.0000    1.38912
557480.0000    1.50738
557520.0000    1.13780
557560.0000    0.92812
557600.0000    1.58001
557640.0000    1.19550
557680.0000    0.80709
557720.0000    1.32073
557760.0000    0.92195
557800.0000    1.16039
557840.0000    1.38899
557880.0000    1.81546
557920.0000    0.74138
557960.0000    1.27206
558000.0000    1.88822
558040.0000    1.46887
558080.0000    1.19269
558120.0000    1.77201
558160.0000    1.33590
558200.0000    0.67309
558240.0000    0.57452
558280.0000    0.88018
558320.0000    1.08990
558360.0000    0.40944
558400.0000    0.09524
558440.0000    0.50644
558480.0000    0.73622
558520.0000    1.19344
558560.0000    1.06718
558600.0000    1.38929
558640.0000    0.58610
558680.0000    0.45296
558720.0000    1.00562
558760.0000    0.90572
558800.0000    0.94740
558840.0000    0.56340
558880.0000    1.64937
558920.0000    1.10891
558960.0000    1.39208
559000.0000    0.64837
559040.0000    1.42411
559080.0000    1.08248
559120.0000    1.04329
559160.0000    0.94885
559200.0000    0.97825
559240.0000    1.47123
559280.0000    1.28050
559320.0000    0.69293
559360.0000    1.46799
559400.0000    1.49331
559440.0000    1.25990
559480.0000    1.44637
559520.0000    1.69820
559560.0000    1.14824
559600.0000    0.78483
559640.0000    1.03719
559680.0000    0.87387
559720.0000    1.35027
559760.0000    1.32612
559800.0000    1.46131
559840.0000    1.63110
559880.0000    1.20022
559920.0000    1.27422
559960.0000    1.91962
560000.0000    1.49334
560040.0000    2.00635
560080.0000    1.61759
560120.0000    1.72377
560160.0000    1.73578
560200.0000    1.45021
560240.0000    1.82716
560280.0000    1.91258
560320.0000    2.06838
560360.0000    1.64250
560400.0000    2.06543
560440.0000    1.04177
560480.0000    1.33216
560520.0000    2.29017
560560.0000    1.85260
560600.0000    1.75293
560640.0000    1.31997
560680.0000    1.36758
560720.0000    1.06758
560760.0000    1.15342
560800.0000    1.52066
560840.0000    1.58678
560880.0000    1.99576
560920.0000    1.50638
560960.0000    1.62597
561000.0000    1.41424
561040.0000    1.47088
561080.0000    1.15938
561120.0000    1.51898
561160.0000    0.85631
561200.0000    1.03774
561240.0000    1.07589
561280.0000    0.58287
561320.0000    1.00733
561360.0000    0.96162
561400.0000    0.90303
561440.0000    1.26845
561480.0000    1.01867
561520.0000    0.94910
561560.0000    1.54092
561600.0000    1.32063
561640.0000    0.74297
561680.0000    0.95634
561720.0000    0.83393
561760.0000    1.05896
561800.0000    0.80867
561840.0000    0.58993
561880.0000    1.23580
561920.0000    0.63563
561960.0000    0.74475
562000.0000    1.22218
562040.0000    1.34135
562080.0000    0.95674
562120.0000    1.28987
562160.0000    0.92438
562200.0000    1.35431
562240.0000    0.93879
562280.0000    1.23877
562320.0000    1.12484
562360.0000    0.98829
562400.0000    0.67837
562440.0000    0.46420
562480.0000    1.35664
562520.0000    1.53738
562560.0000    0.78260
562600.0000    0.83889
562640.0000    0.37077
562680.0000    0.87427
562720.0000    1.10588
562760.0000    1.00210
562800.0000    1.26928
562840.0000    0.67077
562880.0000    0.76575
562920.0000    0.51931
562960.0000    1.00481
563000.0000    0.59826
563040.0000    0.78450
563080.0000    0.72133
563120.0000    0.70193
563160.0000    1.02771
563200.0000    1.47925
563240.0000    0.54579
563280.0000    1.77325
563320.0000    1.25601
563360.0000    1.33830
563400.0000    1.25986
563440.0000    1.03064
563480.0000    1.30181
563520.0000    1.55899
563560.0000    0.66013
563600.0000    0.91041
563640.0000    0.99746
563680.0000    1.00526
563720.0000    0.71636
563760.0000    0.79114
563800.0000    1.10829
563840.0000    1.04870
563880.0000    1.04681
563920.0000    1.31377
563960.0000    1.73832
564000.0000    1.56249
564040.0000    0.93740
564080.0000    1.95434
564120.0000    1.50937
564160.0000    1.14265
564200.0000    1.10564
564240.0000    1.08000
564280.0000    1.42020
564320.0000    1.49378
564360.0000    1.05229
564400.0000    1.13346
564440.0000    1.24778
564480.0000    1.50700
564520.0000    1.79377
564560.0000    1.75310
564600.0000    0.80958
564640.0000    1.15237
564680.0000    1.23890
564720.0000    1.33921
564760.0000    0.52581
564800.0000    0.62864
564840.0000    0.73844
564880.0000    0.70815
564920.0000    0.04220
564960.0000    0.99221
565000.0000    0.79445
565040.0000    1.28478
565080.0000    1.52412
565120.0000    1.18762
565160.0000    0.99536
565200.0000    1.14072
565240.0000    1.16228
565280.0000    1.18173
565320.0000    0.76926
565360.0000    0.83032
565400.0000    0.15244
565440.0000    0.89616
565480.0000    0.80212
565520.0000    0.69442
565560.0000    1.59007
565600.0000    0.93666
565640.0000    0.49285
565680.0000    1.07551
565720.0000    0.98138
565760.0000    1.55988
565800.0000    1.83229
565840.0000    1.70258
565880.0000    1.37060
565920.0000    1.44759
565960.0000    1.14079
566000.0000    1.12166
566040.0000    0.77491
566080.0000    1.05317
566120.0000    0.88521
566160.0000    0.15702
566200.0000    1.04364
566240.0000    0.23643
566280.0000    0.32187
566320.0000    0.77912
566360.0000    0.84101
566400.0000    0.95168
566440.0000    0.77314
566480.0000    0.95706
566520.0000    0.94846
566560.0000    0.26483
566600.0000    0.46301
566640.0000    0.70120
566680.0000    0.45635
566720.0000    0.72311
566760.0000    0.69815
566800.0000    0.95250
566840.0000    0.62976
566880.0000    0.74261
566920.0000    0.55217
566960.0000    0.41293
567000.0000    0.83866
567040.0000    1.23761
567080.0000    0.72359
567120.0000    0.86088
567160.0000    0.71568
567200.0000    0.42225
567240.0000    1.30772
567280.0000    1.32114
567320.0000    0.69320
567360.0000    0.64215
567400.0000    0.49355
567440.0000    0.14557
567480.0000    0.38423
567520.0000    1.35641
567560.0000    0.34935
567600.0000    0.26003
567640.0000    1.19647
567680.0000    1.37720
567720.0000    0.85263
567760.0000    1.44021
567800.0000    1.16449
567840.0000    0.56969
567880.0000    0.80385
567920.0000    0.55307
567960.0000    1.36398
568000.0000    0.66487
568040.0000    1.04946
568080.0000    0.78763
568120.0000    0.79506
568160.0000    1.27264
568200.0000    0.98180
568240.0000    0.79432
568280.0000    0.43826
568320.0000    1.40404
568360.0000    0.92936
568400.0000    0.73600
568440.0000    0.85621
568480.0000    1.35349
568520.0000    1.66968
568560.0000    1.28919
568600.0000    1.52670
568640.0000    1.06577
568680.0000    1.26332
568720.0000    0.94064
568760.0000    0.73868
568800.0000    1.37067
568840.0000    1.47354
568880.0000    1.21924
568920.0000    1.39118
568960.0000    1.42321
569000.0000    1.55104
569040.0000    1.03099
569080.0000    0.87174
569120.0000    0.93899
569160.0000    1.00915
569200.0000    1.35742
569240.0000    1.05147
569280.0000    1.54832
569320.0000    0.81556
569360.0000    1.05963
569400.0000    1.51679
569440.0000    1.47118
569480.0000    1.57387
569520.0000    1.52433
569560.0000    1.67341
569600.0000    2.03748
569640.0000    1.24129
569680.0000    1.29154
569720.0000    0.97397
569760.0000    1.72094
569800.0000    1.61878
569840.0000    1.25080
569880.0000    1.92457
569920.0000    1.47996
569960.0000    1.43067
570000.0000    1.16014
570040.0000    1.93378
570080.0000    1.67643
570120.0000    1.60700
570160.0000    1.64585
570200.0000    1.11771
570240.0000    0.74294
570280.0000    0.90733
570320.0000    1.54431
570360.0000    1.23128
570400.0000    1.34516
570440.0000    1.68945
570480.0000    2.03598
570520.0000    0.94821
570560.0000    1.11948
570600.0000    1.63626
570640.0000    0.83306
570680.0000    1.59993
570720.0000    1.33856
570760.0000    1.21306
570800.0000    1.31460
570840.0000    1.44137
570880.0000    1.06353
570920.0000    1.12589
570960.0000    0.84199
571000.0000    1.23833
571040.0000    0.48577
571080.0000    1.31221
571120.0000    1.61805
571160.0000    1.70622
571200.0000    1.37142
571240.0000    1.29054
571280.0000    0.90472
571320.0000    1.61527
571360.0000    0.55643
571400.0000    0.69843
571440.0000    1.05304
571480.0000    0.61380
571520.0000    1.19728
571560.0000    1.20199
571600.0000    0.95415
571640.0000    1.21469
571680.0000    1.64716
571720.0000    1.19708
571760.0000    1.35502
571800.0000    1.37248
571840.0000    0.95019
571880.0000    1.49779
571920.0000    1.58684
571960.0000    1.02071
572000.0000    1.21240
572040.0000    1.17144
572080.0000    0.62924
572120.0000    1.08347
572160.0000    1.09295
572200.0000    0.94793
572240.0000    0.50109
572280.0000    0.88965
572320.0000    0.61457
572360.0000    0.65767
572400.0000    0.95155
572440.0000    1.06888
572480.0000    1.20802
572520.0000    0.61126
572560.0000    0.98368
572600.0000    0.57263
572640.0000    0.67070
572680.0000    1.26811
572720.0000    1.29376
572760.0000    0.67988
572800.0000    1.20380
572840.0000    0.28283
572880.0000    1.19021
572920.0000    0.84099
572960.0000    0.74381
573000.0000    0.70064
573040.0000    0.60070
573080.0000    0.87315
573120.0000    0.84682
573160.0000    0.23936
573200.0000    0.76504
573240.0000    0.46898
573280.0000    0.96078
573320.0000    1.10880
573360.0000    0.77756
573400.0000    0.31341
573440.0000    0.71609
573480.0000    0.70507
573520.0000    0.12119
573560.0000    0.16137
573600.0000    0.58873
573640.0000    0.78948
573680.0000    0.62075
573720.0000    0.99232
573760.0000    0.40573
573800.0000    0.36418
573840.0000    0.19642
573880.0000   -0.04015
573920.0000   -0.11365
573960.0000    0.31651
574000.0000   -0.01072
574040.0000    0.15770
574080.0000    0.29644
574120.0000    0.54475
574160.0000    0.28580
574200.0000    0.81544
574240.0000    0.24781
574280.0000    0.21121
574320.0000    0.51333
574360.0000    0.31824
574400.0000    0.71891
574440.0000    0.34246
574480.0000    0.37134
574520.0000    0.33928
574560.0000    0.26202
574600.0000    0.62621
574640.0000    0.33890
574680.0000   -0.01568
574720.0000    0.49339
574760.0000    0.64604
574800.0000    0.16037
574840.0000   -0.11880
574880.0000   -0.21719
574920.0000    0.29718
574960.0000   -0.07778
575000.0000    0.41856
575040.0000   -0.39918
575080.0000    0.46939
575120.0000   -0.22967
575160.0000    0.48712
575200.0000   -0.01800
575240.0000    0.65639
575280.0000    1.06052
575320.0000    0.98602
575360.0000    0.55119
575400.0000    0.90854
575440.0000    0.47467
575480.0000    0.36424
575520.0000    0.17644
575560.0000    0.40704
575600.0000    0.35698
575640.0000    0.76826
575680.0000    0.21579
575720.0000    1.34229
575760.0000    0.85240
575800.0000    1.32533
575840.0000    0.99556
575880.0000    0.77969
575920.0000    0.67308
575960.0000    0.51803
576000.0000    0.71775
576040.0000    0.58621
576080.0000    0.43949
576120.0000    0.92973
576160.0000    0.67757
576200.0000    1.63343
576240.0000    1.29379
576280.0000    1.36089
576320.0000   -0.04713
576360.0000    0.97308
576400.0000    0.89009
576440.0000    1.47284
576480.0000    1.27240
576520.0000    1.18131
576560.0000    0.97503
576600.0000    1.18035
576640.0000    0.76605
576680.0000    1.39848
576720.0000    1.29114
576760.0000    1.09335
576800.0000    0.93776
576840.0000    1.25031
576880.0000    0.83714
576920.0000    1.34658
576960.0000    1.35336
577000.0000    1.09628
577040.0000    1.07596
577080.0000    1.33204
577120.0000    0.82882
577160.0000    1.55330
577200.0000    1.25462
577240.0000    1.88712
577280.0000    1.54642
577320.0000    1.11164
577360.0000    1.25486
577400.0000    1.30611
577440.0000    1.25770
577480.0000    1.36731
577520.0000    1.65886
577560.0000    1.49308
577600.0000    1.04276
577640.0000    2.04569
577680.0000    1.72074
577720.0000    1.37361
577760.0000    1.20927
577800.0000    0.75098
577840.0000    1.30838
577880.0000    1.12720
577920.0000    0.78774
577960.0000    1.17592
578000.0000    1.02929
578040.0000    1.22534
578080.0000    0.96060
578120.0000    1.27938
578160.0000    1.34817
578200.0000    1.90544
578240.0000    1.26629
578280.0000    1.93941
578320.0000    0.78327
578360.0000    1.22718
578400.0000    1.52047
578440.0000    1.39863
578480.0000    1.37855
578520.0000    1.61183
578560.0000    1.14644
578600.0000    1.26251
578640.0000    1.92126
578680.0000    1.92952
578720.0000    1.40240
578760.0000    1.44081
578800.0000    1.41388
578840.0000    1.13587
578880.0000    1.14659
578920.0000    1.16226
578960.0000    1.64076
579000.0000    1.47596
579040.0000    1.17212
579080.0000    1.58994
579120.0000    1.52469
579160.0000    1.09888
579200.0000    1.24033
579240.0000    1.47005
579280.0000    1.21423
579320.0000    1.46258
579360.0000    1.04131
579400.0000    1.37723
579440.0000    1.64563
579480.0000    0.95045
579520.0000    1.00726
579560.0000    2.08984
579600.0000    1.29678
579640.0000    1.45319
579680.0000    0.61950
579720.0000    1.23238
579760.0000    0.09993
579800.0000    0.66111
579840.0000    0.58499
579880.0000    0.51289
579920.0000    0.62018
579960.0000    1.02379
580000.0000    1.07121
580040.0000    0.46685
580080.0000    0.75236
580120.0000    0.43828
580160.0000    0.44253
580200.0000    0.17134
580240.0000    1.14204
580280.0000    1.37586
580320.0000    0.99967
580360.0000    1.15165
580400.0000    0.95209
580440.0000    0.52221
580480.0000   -0.32498
580520.0000    0.24961
580560.0000    0.19705
580600.0000   -0.34205
580640.0000   -0.02954
580680.0000    0.13059
580720.0000    0.18599
580760.0000    0.82597
580800.0000    0.84737
580840.0000    1.72559
580880.0000    1.15083
580920.0000    0.87035
580960.0000    0.91117
581000.0000    1.31807
581040.0000    1.21524
581080.0000    0.65160
581120.0000    0.83396
581160.0000    0.88878
581200.0000    1.27265
581240.0000    1.23178
581280.0000    0.42556
581320.0000    0.96236
581360.0000    0.55504
581400.0000    0.89990
581440.0000    1.33655
581480.0000    1.36268
581520.0000    1.10215
581560.0000    0.53823
581600.0000    1.92334
581640.0000    0.92724
581680.0000    1.42220
581720.0000    0.74065
581760.0000    1.49100
581800.0000    0.96868
581840.0000    0.90717
581880.0000    1.27327
581920.0000    1.47525
581960.0000    1.15139
582000.0000    1.05480
582040.0000    0.79932
582080.0000    0.52739
582120.0000    0.73408
582160.0000    0.58374
582200.0000    0.08033
582240.0000   -0.19017
582280.0000    0.40042
582320.0000   -0.18853
582360.0000   -0.01046
582400.0000    0.88966
582440.0000    0.58773
582480.0000    1.46826
582520.0000    0.86428
582560.0000    0.50208
582600.0000    1.12009
582640.0000    1.16281
582680.0000    0.76994
582720.0000    1.02832
582760.0000    0.75945
582800.0000    0.64396
582840.0000    0.25882
582880.0000    0.86026
582920.0000    1.03862
582960.0000    0.19079
583000.0000    0.75935
583040.0000    0.50634
583080.0000    0.84532
583120.0000    0.87236
583160.0000    1.21141
583200.0000    0.68838
583240.0000    0.71559
583280.0000    0.68532
583320.0000    0.41874
583360.0000    0.42071
583400.0000    0.26999
583440.0000    0.58389
583480.0000    0.61668
583520.0000    1.09259
583560.0000    1.16996
583600.0000    1.04180
583640.0000    0.56135
583680.0000    0.76431
583720.0000    0.61204
583760.0000    0.42245
583800.0000    0.33364
583840.0000    0.94948
583880.0000    0.32627
583920.0000    0.39338
583960.0000    0.67227
584000.0000    0.68279
584040.0000    0.71561
584080.0000    0.86857
584120.0000    0.87007
584160.0000    1.12703
584200.0000    0.17881
584240.0000    1.13469
584280.0000    1.25630
584320.0000    1.07756
584360.0000    1.12996
584400.0000    0.97574
584440.0000    0.96824
584480.0000    1.08646
584520.0000    0.45622
584560.0000    0.67871
584600.0000    0.87994
584640.0000    0.39478
584680.0000    0.98834
584720.0000    0.82399
584760.0000    0.99557
584800.0000    1.17370
584840.0000    0.73026
584880.0000    0.70203
584920.0000    0.70374
584960.0000    0.31020
585000.0000    0.23787
585040.0000    0.58906
585080.0000    0.67603
585120.0000    0.91455
585160.0000    0.50171
585200.0000    0.40264
585240.0000    1.07469
585280.0000    0.65063
585320.0000    0.70650
585360.0000    0.69273
585400.0000    0.09913
585440.0000    0.36011
585480.0000    0.38207
585520.0000    0.87455
585560.0000    0.30179
585600.0000    0.47575
585640.0000    0.06206
585680.0000    0.45757
585720.0000    0.58349
585760.0000    0.48157
585800.0000    0.50631
585840.0000    0.47232
585880.0000    0.34738
585920.0000    0.62076
585960.0000    0.23010
586000.0000    0.29419
586040.0000    0.33906
586080.0000    0.01381
586120.0000   -0.08310
586160.0000    0.11391
586200.0000   -0.36594
586240.0000    0.23274
586280.0000    0.39354
586320.0000    0.20308
586360.0000    0.20834
586400.0000    0.34363
586440.0000    0.51076
586480.0000    0.61577
586520.0000    1.09543
586560.0000    0.40758
586600.0000    0.77538
586640.0000    0.89709
586680.0000    0.92833
586720.0000    0.94570
586760.0000    0.51017
586800.0000    1.20925
586840.0000    0.93607
586880.0000    0.85611
586920.0000    1.46017
586960.0000    0.91892
587000.0000    1.41084
587040.0000    0.81715
587080.0000    0.95876
587120.0000    1.10308
587160.0000    0.87591
587200.0000    0.71760
587240.0000    1.06317
587280.0000    1.17465
587320.0000    1.34522
587360.0000    1.01536
587400.0000    0.77315
587440.0000    0.27019
587480.0000    0.71230
587520.0000    0.73231
587560.0000    0.89047
587600.0000    0.96359
587640.0000    0.99317
587680.0000    0.58665
587720.0000    1.13085
587760.0000    0.45748
587800.0000    0.79586
587840.0000    1.49767
587880.0000    1.12668
587920.0000    1.48121
587960.0000    1.41610
588000.0000    0.99657
588040.0000    1.54931
588080.0000    1.66871
588120.0000    1.59077
588160.0000    1.15006
588200.0000    1.94400
588240.0000    1.57940
588280.0000    1.21492
588320.0000    1.15475
588360.0000    1.40319
588400.0000    1.41455
588440.0000    1.38411
588480.0000    1.11232
588520.0000    0.87659
588560.0000    1.43868
588600.0000    1.30446
588640.0000    1.73763
588680.0000    1.24290
588720.0000    1.31233
588760.0000    1.73044
588800.0000    1.42919
588840.0000    1.22788
588880.0000    1.30680
588920.0000    0.79195
588960.0000    0.60872
589000.0000    1.02278
589040.0000    0.36453
589080.0000    0.84362
589120.0000    1.16365
589160.0000    0.64027
589200.0000    0.86918
589240.0000    1.19213
589280.0000    0.64534
589320.0000    1.18789
589360.0000    0.50669
589400.0000    0.77222
589440.0000    0.93558
589480.0000    0.32141
589520.0000    0.48665
589560.0000    0.43504
589600.0000    1.12222
589640.0000    1.12136
589680.0000    1.21807
589720.0000    1.51638
589760.0000    0.44540
589800.0000    0.97892
589840.0000    1.20444
589880.0000    1.36420
589920.0000    1.33186
589960.0000    0.86960
590000.0000    0.63613
590040.0000    1.42136
590080.0000    0.69856
590120.0000    0.74612
590160.0000    0.87231
590200.0000    0.78709
590240.0000    1.02757
590280.0000    0.47375
590320.0000    0.86258
590360.0000    0.91579
590400.0000    1.33455
590440.0000    1.82271
590480.0000    1.28922
590520.0000    1.54394
590560.0000    0.85155
590600.0000    1.33714
590640.0000    1.42965
590680.0000    1.33450
590720.0000    1.49248
590760.0000    1.37925
590800.0000    1.07074
590840.0000    1.11046
590880.0000    1.26239
590920.0000    0.86755
590960.0000    1.33838
591000.0000    0.78148
591040.0000    0.48662
591080.0000    0.35977
591120.0000    1.62416
591160.0000    0.82716
591200.0000    0.78792
591240.0000    1.07510
591280.0000    1.19359
591320.0000    1.37155
591360.0000    0.85335
591400.0000    0.81419
591440.0000    1.44534
591480.0000    1.19522
591520.0000    0.86427
591560.0000    0.86991
591600.0000    0.70308
591640.0000    1.23308
591680.0000    0.72442
591720.0000    0.72821
591760.0000    0.18876
591800.0000    0.59366
591840.0000    0.93488
591880.0000    0.42615
591920.0000    0.84671
591960.0000    0.92771
592000.0000    1.30952
592040.0000    1.28735
592080.0000    1.36352
592120.0000    0.34539
592160.0000    1.76652
592200.0000    1.35930
592240.0000    1.34614
592280.0000    1.24431
592320.0000    0.98920
592360.0000    1.59118
592400.0000    1.38029
592440.0000    0.54616
592480.0000    1.49771
592520.0000    1.54654
592560.0000    1.47907
592600.0000    1.84600
592640.0000    1.49877
592680.0000    1.75123
592720.0000    1.15226
592760.0000    1.58070
592800.0000    1.48045
592840.0000    0.65876
592880.0000    0.61587
592920.0000    0.71077
592960.0000    0.68624
593000.0000    0.59824
593040.0000    0.65424
593080.0000    1.16580
593120.0000    0.82283
593160.0000    1.38301
593200.0000    0.67615
593240.0000    0.94408
593280.0000    0.45918
593320.0000    0.13771
593360.0000    0.03330
593400.0000    0.62442
593440.0000    0.04296
593480.0000    0.73601
593520.0000    0.65930
593560.0000    0.45696
593600.0000    1.18319
593640.0000    1.20892
593680.0000    1.31513
593720.0000    1.17399
593760.0000    1.64142
593800.0000    1.57932
593840.0000    1.24330
593880.0000    1.32762
593920.0000    1.55618
593960.0000    0.92355
594000.0000    0.88194
594040.0000    1.53151
594080.0000    1.19330
594120.0000    1.74198
594160.0000    0.87392
594200.0000    0.81855
594240.0000    1.03219
594280.0000    1.28172
594320.0000    0.50422
594360.0000    0.82259
594400.0000    0.85753
594440.0000    1.06804
594480.0000    1.56209
594520.0000    0.95241
594560.0000    0.98364
594600.0000    0.54790
594640.0000    0.52294
594680.0000    0.69348
594720.0000    0.74100
594760.0000    0.95042
594800.0000    0.40518
594840.0000    1.07191
594880.0000    0.93108
594920.0000    0.82277
594960.0000    1.42148
595000.0000    0.73102
595040.0000    0.68401
595080.0000    0.44992
595120.0000    0.91977
595160.0000    1.17334
595200.0000    0.90210
595240.0000    0.46814
595280.0000    1.08438
595320.0000    1.07299
595360.0000   -0.00079
595400.0000    0.36030
595440.0000    0.51123
595480.0000    0.31477
595520.0000    0.66488
595560.0000    0.74525
595600.0000    1.23154
595640.0000    0.93182
595680.0000    0.86973
595720.0000    0.89887
595760.0000    1.06849
595800.0000    1.09158
595840.0000    1.05749
595880.0000    0.69782
595920.0000    1.06581
595960.0000    0.53766
596000.0000    1.36369
596040.0000    1.02412
596080.0000    1.39426
596120.0000    1.21552
596160.0000    1.24857
596200.0000    1.30431
596240.0000    1.21849
596280.0000    1.21582
596320.0000    1.28025
596360.0000    1.09583
596400.0000    1.26545
596440.0000    1.00938
596480.0000    1.11471
596520.0000    0.74178
596560.0000    0.62691
596600.0000    0.75329
596640.0000    0.82077
596680.0000    0.79345
596720.0000    0.98350
596760.0000    1.15769
596800.0000    0.54642
596840.0000    0.28415
596880.0000    0.82754
596920.0000    0.91344
596960.0000    0.80106
597000.0000    0.64428
597040.0000    0.67578
597080.0000    1.72714
597120.0000    1.52857
597160.0000    1.00097
597200.0000    0.64827
597240.0000    1.16718
597280.0000    0.92133
597320.0000    1.42582
597360.0000    1.49633
597400.0000    1.11932
597440.0000    0.94255
597480.0000    1.02056
597520.0000    1.71277
597560.0000    1.10862
597600.0000    1.35742
597640.0000    0.94520
597680.0000    0.69841
597720.0000    0.52279
597760.0000    0.58767
597800.0000    1.16422
597840.0000    1.09662
597880.0000    1.01942
597920.0000    1.16878
597960.0000    0.62830
598000.0000    1.02936
598040.0000    1.17992
598080.0000    0.72780
598120.0000    0.28411
598160.0000    1.18767
598200.0000    1.10957
598240.0000    1.45764
598280.0000    1.19013
598320.0000    0.78624
598360.0000    1.34952
598400.0000    1.58262
598440.0000    1.57208
598480.0000    1.93572
598520.0000    1.20133
598560.0000    1.50124
598600.0000    1.27147
598640.0000    1.71888
598680.0000    1.34477
598720.0000    0.84484
598760.0000    1.08889
598800.0000    0.52047
598840.0000    0.93801
598880.0000    0.95603
598920.0000    0.90750
598960.0000    1.10701
599000.0000    1.09727
599040.0000    0.41000
599080.0000    0.82411
599120.0000    0.86935
599160.0000    0.63267
599200.0000    0.95532
599240.0000    0.95791
599280.0000    1.40485
599320.0000    1.33696
599360.0000    1.71353
599400.0000    1.29418
599440.0000    1.18590
599480.0000    1.10017
599520.0000    1.92386
599560.0000    1.49722
599600.0000    1.18257
599640.0000    0.99632
599680.0000    1.00236
599720.0000    1.11561
599760.0000    0.78060
599800.0000    0.66052
599840.0000    0.71352
599880.0000    1.07109
599920.0000    0.69586
599960.0000    0.90538
600000.0000    1.63608
600040.0000    1.20311
600080.0000    0.80025
600120.0000    0.99376
600160.0000    0.89331
600200.0000    0.98423
600240.0000    1.06252
600280.0000    0.67458
600320.0000    0.90337
600360.0000    1.20194
600400.0000    1.44748
600440.0000    1.52101
600480.0000    1.45006
600520.0000    1.50486
600560.0000    1.37032
600600.0000    1.78430
600640.0000    1.39780
600680.0000    1.67724
600720.0000    1.94957
600760.0000    1.29334
600800.0000    1.04067
600840.0000    0.95037
600880.0000    1.10391
600920.0000    1.50083
600960.0000    1.24238
601000.0000    1.29600
601040.0000    1.50424
601080.0000    1.35460
601120.0000    1.05630
601160.0000    1.51809
601200.0000    1.81999
601240.0000    1.29486
601280.0000    1.40785
601320.0000    0.94893
601360.0000    1.05138
601400.0000    1.36617
601440.0000    0.80681
601480.0000    1.02108
601520.0000    0.88157
601560.0000    0.28695
601600.0000    0.24490
601640.0000    0.60348
601680.0000    0.43625
601720.0000    0.89891
601760.0000    1.01238
601800.0000    0.55341
601840.0000    0.65020
601880.0000    1.11595
601920.0000    1.37555
601960.0000    0.77214
602000.0000    1.20535
602040.0000    1.05400
602080.0000    0.79743
602120.0000    0.46905
602160.0000    0.79031
602200.0000    1.21611
602240.0000    1.44665
602280.0000    1.49147
602320.0000    1.24513
602360.0000    0.97233
602400.0000    1.99716
602440.0000    1.24116
602480.0000    2.03958
602520.0000    1.31451
602560.0000    0.89878
602600.0000    0.93773
602640.0000    1.18955
602680.0000    1.94872
602720.0000    1.00385
602760.0000    0.97425
602800.0000    0.86839
602840.0000    1.63738
602880.0000    0.98113
602920.0000    0.94836
602960.0000    1.63295
603000.0000    1.20980
603040.0000    1.17969
603080.0000    1.27523
603120.0000    1.45159
603160.0000    0.77838
603200.0000    1.09639
603240.0000    1.24836
603280.0000    0.56001
603320.0000    0.28400
603360.0000    1.08914
603400.0000    0.45295
603440.0000    0.68850
603480.0000    1.63873
603520.0000    1.15186
603560.0000    1.30788
603600.0000    1.79988
603640.0000    1.05976
603680.0000    1.15405
603720.0000    0.69769
603760.0000    1.07212
603800.0000    0.79203
603840.0000    1.01470
603880.0000    0.95097
603920.0000    0.38656
603960.0000    0.58500
604000.0000    0.72344
604040.0000    1.09945
604080.0000    1.20208
604120.0000    0.55370
604160.0000    0.70546
604200.0000    1.41257
604240.0000    0.70759
604280.0000    1.07331
604320.0000    1.44100
604360.0000    0.66580
604400.0000    0.59502
604440.0000    0.93725
604480.0000    0.89430
604520.0000    1.58538
604560.0000    0.87191
604600.0000    0.18653
604640.0000    0.31650
604680.0000    0.27419
604720.0000    0.82307
604760.0000    1.04317
604800.0000    1.14995
604840.0000    1.18301
604880.0000    0.72931
604920.0000    0.95546
604960.0000    0.75196
605000.0000    0.89364
605040.0000    1.02464
605080.0000    1.71240
605120.0000    1.53088
605160.0000    1.05705
605200.0000    0.52177
605240.0000    0.90921
605280.0000    0.34050
605320.0000    0.40839
605360.0000    1.02651
605400.0000    0.40823
605440.0000    0.79214
605480.0000    0.25647
605520.0000    1.28539
605560.0000    0.99286
605600.0000    0.70916
605640.0000    0.98880
605680.0000    1.25539
605720.0000    0.34503
605760.0000    0.47882
605800.0000    1.66807
605840.0000    0.83304
605880.0000    0.73247
605920.0000    1.46039
605960.0000    1.53175
606000.0000    1.31715
606040.0000    1.51550
606080.0000    0.56140
606120.0000    0.74904
606160.0000    1.47145
606200.0000    1.38442
606240.0000    0.29875
606280.0000    1.10390
606320.0000    0.47862
606360.0000    0.42947
606400.0000    0.70424
606440.0000    0.94945
606480.0000    0.94363
606520.0000    0.63553
606560.0000    0.53693
606600.0000    1.11935
606640.0000    0.86327
606680.0000    1.30682
606720.0000    0.83166
606760.0000    1.18740
606800.0000    0.86339
606840.0000    1.42603
606880.0000    0.92650
606920.0000    1.16692
606960.0000    1.30581
607000.0000    1.07846
607040.0000    0.61162
607080.0000    1.57340
607120.0000    0.45439
607160.0000    1.01745
607200.0000    0.72363
607240.0000    1.00718
607280.0000    1.03777
607320.0000    0.75309
607360.0000    0.65088
607400.0000    0.91201
607440.0000    1.41373
607480.0000    0.39910
607520.0000    0.68390
607560.0000    0.10086
607600.0000   -0.09531
607640.0000    0.03925
607680.0000    0.74854
607720.0000    1.18062
607760.0000    1.25661
607800.0000    0.78340
607840.0000    1.33176
607880.0000    0.70589
607920.0000    0.91894
607960.0000    0.57455
608000.0000    0.62824
608040.0000    0.36941
608080.0000    0.28785
608120.0000    0.32435
608160.0000    0.78339
608200.0000    0.75208
608240.0000    0.70664
608280.0000    0.97979
608320.0000    0.96852
608360.0000    0.71971
608400.0000    1.17981
608440.0000    1.03017
608480.0000    0.84959
608520.0000    0.86015
608560.0000    0.83036
608600.0000    1.02339
608640.0000    1.19049
608680.0000    0.81605
608720.0000    0.23025
608760.0000    0.98978
608800.0000    0.63659
608840.0000    0.45690
608880.0000    0.92868
608920.0000    0.64756
608960.0000    0.43802
609000.0000    0.82234
609040.0000    1.05004
609080.0000    0.07497
609120.0000    0.52635
609160.0000    0.69645
609200.0000    0.55851
609240.0000    0.29670
609280.0000    0.97268
609320.0000    1.09136
609360.0000    0.91810
609400.0000    1.33650
609440.0000    0.91601
609480.0000    0.85094
609520.0000    0.57487
609560.0000    1.21566
609600.0000    1.10280
609640.0000    0.29039
609680.0000    0.27861
609720.0000    0.28198
609760.0000    0.96578
609800.0000    0.33265
609840.0000    0.85929
609880.0000    0.18430
609920.0000    0.23485
609960.0000    0.67472
610000.0000   -0.72506
610040.0000    0.62239
610080.0000    0.48302
610120.0000    0.00344
610160.0000    0.88986
610200.0000   -0.05980
610240.0000    0.04200
610280.0000    0.20844
610320.0000    0.26193
610360.0000    0.24685
610400.0000    0.30440
610440.0000    0.19928
610480.0000    0.15386
610520.0000    0.19214
610560.0000   -0.26680
610600.0000    0.20071
610640.0000    0.04753
610680.0000    0.28943
610720.0000    0.79597
610760.0000    0.79940
610800.0000    0.78792
610840.0000    0.61451
610880.0000    1.33737
610920.0000    1.12062
610960.0000    0.71702
611000.0000    0.34563
611040.0000    0.90254
611080.0000    0.57112
611120.0000    0.50221
611160.0000    0.06289
611200.0000    0.49625
611240.0000    0.81558
611280.0000    0.57364
611320.0000    0.78273
611360.0000    0.49632
611400.0000    0.29820
611440.0000    0.28638
611480.0000    0.60662
611520.0000   -0.01271
611560.0000    0.87564
611600.0000    0.30543
611640.0000    0.49974
611680.0000    0.98807
611720.0000    1.24371
611760.0000    1.12827
611800.0000    0.98293
611840.0000    0.93404
611880.0000    1.03780
611920.0000    0.76717
611960.0000    0.96784
612000.0000    0.89813
612040.0000    1.46141
612080.0000    0.80347
612120.0000    0.94019
612160.0000    1.67520
612200.0000    1.53734
612240.0000    1.08857
612280.0000    0.72153
612320.0000    0.85792
612360.0000    0.33072
612400.0000    0.43765
612440.0000    0.36628
612480.0000    0.46020
612520.0000    1.16910
612560.0000   -0.07175
612600.0000    0.45043
612640.0000    0.17329
612680.0000    0.13304
612720.0000    0.69718
612760.0000    0.70343
612800.0000    0.46112
612840.0000    0.92991
612880.0000    1.38034
612920.0000    1.33932
612960.0000    2.22580
613000.0000    1.41182
613040.0000    0.99326
613080.0000    1.01141
613120.0000    0.69027
613160.0000    1.12413
613200.0000    0.71575
613240.0000    1.02366
613280.0000    0.65625
613320.0000    0.87066
613360.0000    1.46469
613400.0000    0.47430
613440.0000    1.21243
613480.0000    0.39133
613520.0000    1.22059
613560.0000    1.13140
613600.0000    0.92068
613640.0000    1.02186
613680.0000    1.12804
613720.0000    1.22533
613760.0000    0.76508
613800.0000    0.58932
613840.0000    0.57232
613880.0000    1.01480
613920.0000    0.92325
613960.0000    0.52909
614000.0000    1.22583
614040.0000    1.33660
614080.0000    1.80293
614120.0000    0.65961
614160.0000    0.95413
614200.0000    0.77066
614240.0000    0.39586
614280.0000    1.11737
614320.0000    0.73071
614360.0000    0.83204
614400.0000    0.33212
614440.0000    0.62572
614480.0000    1.02876
614520.0000    1.15646
614560.0000    0.36398
614600.0000    0.99330
614640.0000    0.32872
614680.0000    0.98612
614720.0000    0.89324
614760.0000    1.14290
614800.0000    0.54791
614840.0000    1.00075
614880.0000    1.64806
614920.0000    0.66663
614960.0000    0.33701
615000.0000    0.13739
615040.0000    0.56828
615080.0000    0.86524
615120.0000    0.75618
615160.0000    0.80891
615200.0000    0.85575
615240.0000    0.74444
615280.0000    1.16104
615320.0000    0.41618
615360.0000    1.20102
615400.0000    1.98626
615440.0000    1.27858
615480.0000    1.05509
615520.0000    1.21800
615560.0000    1.48414
615600.0000    1.35335
615640.0000    1.09706
615680.0000    0.40323
615720.0000    1.56439
615760.0000    0.94317
615800.0000    1.73556
615840.0000    0.80938
615880.0000    0.78074
615920.0000    0.87303
615960.0000    0.66696
616000.0000    1.00227
616040.0000    1.16778
616080.0000    1.01605
616120.0000    0.61301
616160.0000    0.82932
616200.0000    0.67192
616240.0000    0.30820
616280.0000    1.01328
616320.0000    1.47280
616360.0000    1.55896
616400.0000    1.35266
616440.0000    1.25462
616480.0000    1.60400
616520.0000    1.12251
616560.0000    1.02827
616600.0000    1.06871
616640.0000    1.03619
616680.0000    1.05662
616720.0000    1.12886
616760.0000    0.54176
616800.0000    1.21469
616840.0000    1.41095
616880.0000    0.64435
616920.0000    0.99663
616960.0000    1.28772
617000.0000    1.28147
617040.0000    1.23216
617080.0000    1.34490
617120.0000    1.01891
617160.0000    1.30512
617200.0000    1.52420
617240.0000    1.27406
617280.0000    1.80253
617320.0000    1.35295
617360.0000    1.41277
617400.0000    1.11020
617440.0000    1.27237
617480.0000    0.72774
617520.0000    1.27687
617560.0000    1.36972
617600.0000    1.14372
617640.0000    1.30928
617680.0000    0.60112
617720.0000    1.37160
617760.0000    1.26203
617800.0000    0.69344
617840.0000    1.06813
617880.0000    1.23736
617920.0000    0.94775
617960.0000    0.42919
618000.0000    0.88423
618040.0000    0.10965
618080.0000    0.94488
618120.0000    0.94024
618160.0000    0.44587
618200.0000    0.37300
618240.0000    0.56609
618280.0000    0.39329
618320.0000    1.18767
618360.0000    0.57966
618400.0000    0.63647
618440.0000    0.97313
618480.0000    1.05870
618520.0000    0.76092
618560.0000    0.77235
618600.0000    0.98385
618640.0000    0.29411
618680.0000    1.73650
618720.0000    1.51055
618760.0000    0.57830
618800.0000    0.84464
618840.0000    0.69895
618880.0000    0.70277
618920.0000    1.07880
618960.0000    0.81731
619000.0000    0.87461
619040.0000    0.99663
619080.0000    1.21490
619120.0000    0.45798
619160.0000    0.45718
619200.0000    0.64770
619240.0000    0.56955
619280.0000    0.46567
619320.0000    0.70323
619360.0000    0.48471
619400.0000    0.16788
619440.0000    1.04546
619480.0000    0.96949
619520.0000    0.22302
619560.0000    1.18763
619600.0000    0.91936
619640.0000    0.07178
619680.0000    0.61916
619720.0000   -0.05965
619760.0000    0.42565
619800.0000   -0.30127
619840.0000    0.09864
619880.0000    0.17722
619920.0000   -0.00738
619960.0000    0.59135
620000.0000    0.81626
620040.0000    0.34962
620080.0000    1.12990
620120.0000    0.53272
620160.0000    1.15185
620200.0000    0.36796
620240.0000    1.16444
620280.0000    1.70795
620320.0000    0.79077
620360.0000    1.14891
620400.0000    1.28387
620440.0000    1.13009
620480.0000    1.01069
620520.0000    0.67203
620560.0000    0.68509
620600.0000    0.96233
620640.0000    1.13622
620680.0000    0.82561
620720.0000    1.29980
620760.0000    1.48782
620800.0000    0.58608
620840.0000    1.04642
620880.0000    1.21738
620920.0000    1.14358
620960.0000    1.19406
621000.0000    1.35610
621040.0000    1.17217
621080.0000    1.48164
621120.0000    1.00511
621160.0000    0.83148
621200.0000    0.96695
621240.0000    1.19658
621280.0000    1.02611
621320.0000    1.39548
621360.0000    1.02808
621400.0000    0.58979
621440.0000    1.38612
621480.0000    1.29941
621520.0000    1.48440
621560.0000    1.42844
621600.0000    0.67885
621640.0000    0.67469
621680.0000    0.94986
621720.0000    1.31784
621760.0000    1.38221
621800.0000    0.70868
621840.0000    1.05848
621880.0000    0.39661
621920.0000    1.68418
621960.0000    0.98628
622000.0000    0.55534
622040.0000    1.07346
622080.0000    0.90239
622120.0000    1.24934
622160.0000    1.02886
622200.0000    0.90427
622240.0000    0.52726
622280.0000    1.00166
622320.0000    1.17958
622360.0000    1.43744
622400.0000    1.51280
622440.0000    1.32681
622480.0000    0.76148
622520.0000    1.06257
622560.0000    0.98577
622600.0000    1.35035
622640.0000    1.30904
622680.0000    1.09885
622720.0000    1.13883
622760.0000    0.55988
622800.0000    0.71107
622840.0000    0.88251
622880.0000    1.31594
622920.0000    1.00042
622960.0000    0.66804
623000.0000    1.04170
623040.0000    1.48844
623080.0000    1.27389
623120.0000    0.97450
623160.0000    1.30701
623200.0000    1.32782
623240.0000    0.84102
623280.0000    0.99443
623320.0000    2.04610
623360.0000    1.44066
623400.0000    1.75035
623440.0000    1.67018
623480.0000    1.45014
623520.0000    1.46130
623560.0000    1.67266
623600.0000    1.53020
623640.0000    2.00635
623680.0000    1.04374
623720.0000    1.06743
623760.0000    1.02392
623800.0000    1.43188
623840.0000    0.90675
623880.0000    1.65895
623920.0000    0.95548
623960.0000    2.13854
624000.0000    0.78600
624040.0000    1.12525
624080.0000    0.59615
624120.0000    1.10911
624160.0000    1.20554
624200.0000    1.22088
624240.0000    0.75653
624280.0000    1.08879
624320.0000    1.75674
624360.0000    0.91856
624400.0000    1.11012
624440.0000    1.44364
624480.0000    1.03268
624520.0000    1.27753
624560.0000    1.18667
624600.0000    1.55216
624640.0000    1.72652
624680.0000    1.26681
624720.0000    0.96011
624760.0000    0.33796
624800.0000    0.78551
624840.0000    0.77840
624880.0000    0.50367
624920.0000    0.70884
624960.0000    0.72859
625000.0000    1.16723
625040.0000    1.03571
625080.0000    1.01103
625120.0000    1.35889
625160.0000    0.67460
625200.0000    0.60247
625240.0000    0.44269
625280.0000    1.03065
625320.0000    0.77059
625360.0000    0.98690
625400.0000    1.27558
625440.0000    0.58272
625480.0000    1.29362
625520.0000    1.38073
625560.0000    0.80486
625600.0000    1.24266
625640.0000    0.59443
625680.0000    0.99176
625720.0000    0.97738
625760.0000    0.86384
625800.0000    0.88348
625840.0000    1.69687
625880.0000    0.89526
625920.0000    1.43648
625960.0000    1.05991
626000.0000    1.20958
626040.0000    0.95016
626080.0000    1.37772
626120.0000    1.12262
626160.0000    1.56152
626200.0000    1.13318
626240.0000    0.70853
626280.0000    1.67060
626320.0000    1.31110
626360.0000    1.98223
626400.0000    1.68186
626440.0000    1.46338
626480.0000    0.96487
626520.0000    0.93225
626560.0000    1.23080
626600.0000    0.14127
626640.0000    1.68449
626680.0000    0.96188
626720.0000    0.58641
626760.0000    1.13440
626800.0000    1.43685
626840.0000    1.17736
626880.0000    1.04024
626920.0000    0.93371
626960.0000    1.21610
627000.0000    1.73098
627040.0000    0.98228
627080.0000    0.76720
627120.0000    0.89548
627160.0000    0.23794
627200.0000    0.47265
627240.0000    1.01091
627280.0000    1.24571
627320.0000    0.56969
627360.0000    1.13625
627400.0000    1.24432
627440.0000    0.66557
627480.0000    1.21935
627520.0000    0.80897
627560.0000    0.70854
627600.0000    0.10166
627640.0000    0.82949
627680.0000    0.89043
627720.0000    0.94308
627760.0000    0.55764
627800.0000    1.45234
627840.0000    1.11860
627880.0000    1.16753
627920.0000    1.43118
627960.0000    1.01911
628000.0000    1.06521
628040.0000    1.04190
628080.0000    0.90055
628120.0000    1.06208
628160.0000    0.79147
628200.0000    0.87967
628240.0000    1.06592
628280.0000    1.21472
628320.0000    0.91349
628360.0000    1.53262
628400.0000    1.28930
628440.0000    0.95421
628480.0000    1.13966
628520.0000    0.83056
628560.0000    0.71412
628600.0000    0.66378
628640.0000    1.26494
628680.0000    1.19390
628720.0000    0.89037
628760.0000    0.75304
628800.0000    1.27565
628840.0000    0.84467
628880.0000    1.68638
628920.0000    1.15432
628960.0000    1.00386
629000.0000    1.02404
629040.0000    0.65313
629080.0000    1.74019
629120.0000    1.26792
629160.0000    1.14993
629200.0000    1.20868
629240.0000    0.96226
629280.0000    0.86517
629320.0000    0.56198
629360.0000    0.69104
629400.0000    0.96732
629440.0000    0.67811
629480.0000    1.30212
629520.0000    0.83656
629560.0000    1.10342
629600.0000    1.03032
629640.0000    0.94840
629680.0000    1.05915
629720.0000    0.87649
629760.0000    1.15479
629800.0000    0.59223
629840.0000    0.96072
629880.0000    0.92503
629920.0000    0.96791
629960.0000    0.90396
630000.0000    0.68146
630040.0000    0.76438
630080.0000    1.09905
630120.0000    1.30285
630160.0000    0.64534
630200.0000    1.07501
630240.0000    1.71860
630280.0000    1.04289
630320.0000    0.79163
630360.0000    0.75948
630400.0000    0.81433
630440.0000    0.41570
630480.0000    1.13192
630520.0000    0.97049
630560.0000    0.82890
630600.0000    1.37368
630640.0000    1.33641
630680.0000    1.51250
630720.0000    1.44648
630760.0000    1.12667
630800.0000    1.00106
630840.0000    0.50749
630880.0000    0.43382
630920.0000    1.03090
630960.0000    1.63622
631000.0000    2.46554
631040.0000    1.68606
631080.0000    1.61047
631120.0000    1.52990
631160.0000    2.06246
631200.0000    1.39827
631240.0000    1.22652
631280.0000    1.45410
631320.0000    1.77939
631360.0000    1.90734
631400.0000    1.56588
631440.0000    1.93793
631480.0000    2.32998
631520.0000    1.64155
631560.0000    1.83780
631600.0000    2.02221
631640.0000    1.77747
631680.0000    1.18365
631720.0000    0.65207
631760.0000    1.29610
631800.0000    1.28682
631840.0000    1.20235
631880.0000    1.54419
631920.0000    1.28583
631960.0000    1.21530
632000.0000    0.82967
632040.0000    1.26541
632080.0000    0.65840
632120.0000    1.23779
632160.0000    1.18172
632200.0000    0.93435
632240.0000    0.93240
632280.0000    1.36913
632320.0000    1.55520
632360.0000    1.13522
632400.0000    0.86532
632440.0000    1.38952
632480.0000    1.24232
632520.0000    2.24348
632560.0000    1.14782
632600.0000    1.52322
632640.0000    1.99065
632680.0000    1.26820
632720.0000    1.10881
632760.0000    0.76926
632800.0000    1.57649
632840.0000    1.53148
632880.0000    0.89439
632920.0000    1.01962
632960.0000    2.04696
633000.0000    1.06832
633040.0000    1.47211
633080.0000    0.98210
633120.0000    1.27527
633160.0000    0.89967
633200.0000    2.03792
633240.0000    1.31971
633280.0000    1.31220
633320.0000    0.98088
633360.0000    1.00438
633400.0000    1.92818
633440.0000    1.78671
633480.0000    1.44264
633520.0000    1.55293
633560.0000    1.38455
633600.0000    1.10431
633640.0000    1.29197
633680.0000    1.21537
633720.0000    1.77357
633760.0000    0.95221
633800.0000    1.09978
633840.0000    1.40507
633880.0000    1.32755
633920.0000    1.02257
633960.0000    1.50508
634000.0000    1.26665
634040.0000    1.36913
634080.0000    1.16156
634120.0000    1.45309
634160.0000    0.56780
634200.0000    0.63489
634240.0000    1.10752
634280.0000    1.13352
634320.0000    1.70328
634360.0000    0.79196
634400.0000    1.19809
634440.0000    1.09828
634480.0000    0.90723
634520.0000    1.52120
634560.0000    0.47373
634600.0000    1.11720
634640.0000    1.24305
634680.0000    1.41445
634720.0000    1.02575
634760.0000    0.74028
634800.0000    0.61257
634840.0000    1.64276
634880.0000    0.93384
634920.0000    1.29452
634960.0000    0.96201
635000.0000    0.92518
635040.0000    1.07278
635080.0000    1.21487
635120.0000    1.04462
635160.0000    1.34232
635200.0000    0.99246
635240.0000    0.66592
635280.0000    1.39625
635320.0000    0.86284
635360.0000    1.29057
635400.0000    1.65882
635440.0000    1.25611
635480.0000    1.01481
635520.0000    1.72136
635560.0000    0.71531
635600.0000    0.83310
635640.0000    1.52724
635680.0000    1.20588
635720.0000    1.39691
635760.0000    1.15008
635800.0000    1.27883
635840.0000    0.96045
635880.0000    0.98657
635920.0000    1.32720
635960.0000    1.85536
636000.0000    1.13078
636040.0000    0.99428
636080.0000    1.38650
636120.0000    1.44215
636160.0000    1.30612
636200.0000    1.10437
636240.0000    1.60139
636280.0000    1.46981
636320.0000    1.73696
636360.0000    1.30475
636400.0000    1.49075
636440.0000    1.27035
636480.0000    1.39679
636520.0000    1.25526
636560.0000    1.39908
636600.0000    1.16880
636640.0000    1.39308
636680.0000    1.29585
636720.0000    1.34222
636760.0000    1.47600
636800.0000    1.73020
636840.0000    2.20676
636880.0000    1.47311
636920.0000    1.84332
636960.0000    1.84819
637000.0000    2.28065
637040.0000    2.47037
637080.0000    1.50853
637120.0000    1.46991
637160.0000    2.31104
637200.0000    2.04009
637240.0000    1.98532
637280.0000    1.80328
637320.0000    2.62581
637360.0000    1.76920
637400.0000    1.47011
637440.0000    1.69340
637480.0000    1.71344
637520.0000    1.65566
637560.0000    1.48443
637600.0000    1.35238
637640.0000    0.56734
637680.0000    1.00917
637720.0000    1.19437
637760.0000    1.07448
637800.0000    1.05222
637840.0000    1.56761
637880.0000    1.27718
637920.0000    1.50461
637960.0000    1.57628
638000.0000    0.79646
638040.0000    1.60905
638080.0000    0.39266
638120.0000    1.05623
638160.0000    0.61665
638200.0000    0.83396
638240.0000    0.44452
638280.0000    1.36471
638320.0000    1.45796
638360.0000    0.91724
638400.0000    1.78266
638440.0000    0.85926
638480.0000    0.20132
638520.0000    0.30711
638560.0000    1.38819
638600.0000    0.69894
638640.0000    0.83087
638680.0000    0.57882
638720.0000    0.48332
638760.0000    0.61896
638800.0000    1.65014
638840.0000    1.14256
638880.0000    0.87116
638920.0000    0.59097
638960.0000    0.52875
639000.0000    1.15357
639040.0000    0.93542
639080.0000    1.19830
639120.0000    0.98754
639160.0000    1.49545
639200.0000    1.77314
639240.0000    1.25903
639280.0000    1.10895
639320.0000    1.70447
639360.0000    1.27249
639400.0000    1.14021
639440.0000    0.83470
639480.0000    0.57003
639520.0000    0.64407
639560.0000    0.25957
639600.0000    1.17706
639640.0000    1.41349
639680.0000    1.06110
639720.0000    0.42129
639760.0000    0.89976
639800.0000    1.20540
639840.0000    0.90093
639880.0000    0.99691
639920.0000    0.78069
639960.0000    0.65407
640000.0000    0.88975
640040.0000    1.19443
640080.0000    1.03449
640120.0000    0.73009
640160.0000    0.84234
640200.0000    1.28136
640240.0000    0.84312
640280.0000    0.81833
640320.0000    1.30708
640360.0000    1.15781
640400.0000    1.53483
640440.0000    1.59661
640480.0000    1.02542
640520.0000    1.19132
640560.0000    1.27053
640600.0000    0.85777
640640.0000    0.92476
640680.0000    1.63790
640720.0000    1.15338
640760.0000    1.38468
640800.0000    0.98206
640840.0000    0.96706
640880.0000    1.95900
640920.0000    0.54918
640960.0000    0.86121
641000.0000    0.49066
641040.0000    0.68896
641080.0000    0.78115
641120.0000   -0.08441
641160.0000    0.65992
641200.0000    1.20215
641240.0000    1.01535
641280.0000    1.33164
641320.0000    0.64959
641360.0000    0.74050
641400.0000    1.02530
641440.0000    1.27714
641480.0000    1.22377
641520.0000    0.80746
641560.0000    0.79862
641600.0000    0.65473
641640.0000    0.85507
641680.0000    0.70831
641720.0000    0.38479
641760.0000    0.79832
641800.0000    0.82697
641840.0000    0.48754
641880.0000    1.02638
641920.0000    1.32378
641960.0000    0.99096
642000.0000    0.99130
642040.0000    1.40229
642080.0000    1.60519
642120.0000    1.50496
642160.0000    0.91180
642200.0000    0.63447
642240.0000    0.49830
642280.0000    0.67049
642320.0000    0.96608
642360.0000    1.01092
642400.0000    1.05052
642440.0000    0.80547
642480.0000    0.77088
642520.0000    0.57518
642560.0000    0.89663
642600.0000    0.84538
642640.0000    1.04817
642680.0000    1.24714
642720.0000    0.66168
642760.0000    0.87319
642800.0000    1.22863
642840.0000    0.49760
642880.0000   -0.00777
642920.0000    0.07537
642960.0000    0.62361
643000.0000    0.13595
643040.0000    0.10002
643080.0000   -0.28378
643120.0000    0.60763
643160.0000    0.58345
643200.0000    1.40069
643240.0000    0.65257
643280.0000    0.83882
643320.0000    0.77480
643360.0000    0.36419
643400.0000    0.61069
643440.0000    0.19836
643480.0000    0.53587
643520.0000    1.11453
643560.0000    1.08863
643600.0000    0.72420
643640.0000    0.93409
643680.0000    0.60888
643720.0000    0.95615
643760.0000    1.18210
643800.0000    0.81401
643840.0000    1.08921
643880.0000    0.72454
643920.0000    1.04934
643960.0000    0.83292
644000.0000    1.36536
644040.0000    1.17877
644080.0000    0.99538
644120.0000    0.55016
644160.0000    0.84167
644200.0000    0.86659
644240.0000    0.41286
644280.0000   -0.04831
644320.0000    0.34020
644360.0000    1.49883
644400.0000    0.73517
644440.0000    0.01034
644480.0000    0.59413
644520.0000    0.59920
644560.0000    1.04693
644600.0000    1.23966
644640.0000    0.60616
644680.0000    0.94867
644720.0000    0.73762
644760.0000    1.02779
644800.0000    0.25130
644840.0000    0.81331
644880.0000    1.02415
644920.0000    0.81021
644960.0000    1.03162
645000.0000    0.86701
645040.0000    0.28240
645080.0000    1.05318
645120.0000    0.64144
645160.0000    0.81963
645200.0000    0.72281
645240.0000    1.62128
645280.0000    1.01967
645320.0000    0.82495
645360.0000    0.30651
645400.0000    0.82990
645440.0000    0.71804
645480.0000    0.87927
645520.0000    1.19091
645560.0000    0.90353
645600.0000    0.91325
645640.0000    1.11948
645680.0000    0.80677
645720.0000    0.76169
645760.0000    1.07898
645800.0000    0.62434
645840.0000    0.89466
645880.0000    0.94263
645920.0000    0.36014
645960.0000    0.76131
646000.0000    0.71815
646040.0000    0.68407
646080.0000    0.61477
646120.0000    0.68258
646160.0000    0.67958
646200.0000    1.01265
646240.0000    0.97599
646280.0000    0.17314
646320.0000    0.79322
646360.0000    0.41820
646400.0000    1.22747
646440.0000    1.44905
646480.0000    1.22012
646520.0000    1.31164
646560.0000    1.11220
646600.0000    1.04787
646640.0000    1.38309
646680.0000    0.97114
646720.0000    0.78960
646760.0000    0.45947
646800.0000    0.88822
646840.0000    0.96113
646880.0000    0.41970
646920.0000    0.70765
646960.0000    0.66263
647000.0000    1.03699
647040.0000    0.88012
647080.0000    0.94299
647120.0000    1.70822
647160.0000    0.96197
647200.0000    0.72924
647240.0000    0.93541
647280.0000    0.77938
647320.0000    1.03777
647360.0000    1.19011
647400.0000    0.71640
647440.0000    0.51057
647480.0000    0.91782
647520.0000    0.81737
647560.0000    0.88266
647600.0000    0.83477
647640.0000    0.76776
647680.0000    0.99075
647720.0000    0.98360
647760.0000    0.74403
647800.0000    0.22958
647840.0000    0.40889
647880.0000    0.02942
647920.0000    0.65150
647960.0000    1.06054
648000.0000    0.74942
648040.0000    1.01455
648080.0000    1.41598
648120.0000    0.57997
648160.0000    0.76967
648200.0000    0.70938
648240.0000    0.93398
648280.0000    0.77115
648320.0000    0.67331
648360.0000    1.34793
648400.0000    1.81954
648440.0000    1.26261
648480.0000    0.93826
648520.0000    1.22264
648560.0000    0.71969
648600.0000    0.66630
648640.0000    0.99615
648680.0000    1.38416
648720.0000    1.62183
648760.0000    1.15719
648800.0000    0.99009
648840.0000    1.37827
648880.0000    1.74194
648920.0000    1.52446
648960.0000    0.99545
649000.0000    1.51932
649040.0000    1.20017
649080.0000    1.15467
649120.0000    0.72166
649160.0000    0.44160
649200.0000    0.94537
649240.0000    0.87502
649280.0000    1.54764
649320.0000    1.18219
649360.0000    1.48931
649400.0000    1.42158
649440.0000    0.68725
649480.0000    0.64859
649520.0000    0.51545
649560.0000    0.79140
649600.0000    1.31848
649640.0000    1.39388
649680.0000    0.70763
649720.0000    0.61795
649760.0000    1.38574
649800.0000    1.00636
649840.0000    0.13476
649880.0000    1.26209
649920.0000    1.33717
649960.0000    1.28296
650000.0000    1.06168
650040.0000    1.54038
650080.0000    0.92941
650120.0000    1.37996
650160.0000    1.09851
650200.0000    1.13201
650240.0000    1.35533
650280.0000    1.50706
650320.0000    1.11614
650360.0000    1.32048
650400.0000    1.19407
650440.0000    0.98863
650480.0000    0.72616
650520.0000    0.88280
650560.0000    0.73166
650600.0000    0.32746
650640.0000    0.82051
650680.0000    0.34838
650720.0000    0.91701
650760.0000    0.53897
650800.0000    0.27413
650840.0000    0.12077
650880.0000    0.92731
650920.0000    0.78421
650960.0000    1.66794
651000.0000    0.83826
651040.0000    1.12021
651080.0000    0.77167
651120.0000    0.70908
651160.0000    0.85674
651200.0000    1.00062
651240.0000    1.05298
651280.0000    1.19626
651320.0000    1.27520
651360.0000    1.10716
651400.0000    1.17533
651440.0000    1.28954
651480.0000    0.87715
651520.0000    1.07634
651560.0000    0.80722
651600.0000    0.69081
651640.0000    0.61206
651680.0000    1.03196
651720.0000    1.01836
651760.0000    0.71722
651800.0000    1.74492
651840.0000    1.51888
651880.0000    1.47937
651920.0000    0.64846
651960.0000    0.98748
652000.0000    0.79520
652040.0000    0.98647
652080.0000    0.92884
652120.0000    0.75593
652160.0000    1.26556
652200.0000    0.88080
652240.0000    1.67136
652280.0000    1.48156
652320.0000    1.56176
652360.0000    0.77002
652400.0000    1.47168
652440.0000    0.83797
652480.0000    1.07830
652520.0000    1.05628
652560.0000    1.18770
652600.0000    1.43383
652640.0000    0.95007
652680.0000    0.58835
652720.0000    0.14895
652760.0000    0.95652
652800.0000    0.98257
652840.0000    0.92879
652880.0000    0.38036
652920.0000    1.54325
652960.0000    1.71847
653000.0000    1.63002
653040.0000    1.17295
653080.0000    1.74284
653120.0000    1.22389
653160.0000    1.25215
653200.0000    1.15260
653240.0000    0.30250
653280.0000    1.52054
653320.0000    0.69601
653360.0000    1.11178
653400.0000    0.90385
653440.0000    1.20109
653480.0000    1.27218
653520.0000    1.31518
653560.0000    1.17680
653600.0000    1.64753
653640.0000    1.52358
653680.0000    1.49291
653720.0000    1.42341
653760.0000    0.99429
653800.0000    1.58189
653840.0000    1.34064
653880.0000    1.44042
653920.0000    1.71855
653960.0000    1.52266
654000.0000    1.60768
654040.0000    1.69989
654080.0000    1.71437
654120.0000    1.86937
654160.0000    1.64246
654200.0000    2.18546
654240.0000    1.61604
654280.0000    1.60500
654320.0000    1.78453
654360.0000    1.21237
654400.0000    1.19510
654440.0000    1.01940
654480.0000    0.46993
654520.0000    1.09620
654560.0000    1.03267
654600.0000    1.57429
654640.0000    0.98148
654680.0000    1.40094
654720.0000    1.68158
654760.0000    1.91316
654800.0000    1.81500
654840.0000    1.74018
654880.0000    1.86330
654920.0000    1.27310
654960.0000    1.37374
655000.0000    1.11309
655040.0000    0.95673
655080.0000    0.69601
655120.0000    1.63601
655160.0000    1.23277
655200.0000    0.93538
655240.0000    1.67335
655280.0000    1.45982
655320.0000    1.36821
655360.0000    0.83750
655400.0000    0.75425
655440.0000    0.47247
655480.0000    0.72463
655520.0000    0.36351
655560.0000    0.92078
655600.0000    0.81911
655640.0000    0.34935
655680.0000    0.44127
655720.0000    0.90065
655760.0000    0.35055
655800.0000    0.22311
655840.0000    1.08275
655880.0000    0.73308
655920.0000    0.59569
655960.0000    1.01284
656000.0000    1.08053
656040.0000    0.88458
656080.0000    1.04793
656120.0000    1.27438
656160.0000    1.48580
656200.0000    1.60690
656240.0000    1.93490
656280.0000    1.30645
656320.0000    1.00575
656360.0000    0.82934
656400.0000    0.72579
656440.0000    0.97858
656480.0000    0.87849
656520.0000    0.41363
656560.0000    1.23941
656600.0000    1.17872
656640.0000    0.77059
656680.0000    1.68052
656720.0000    1.06646
656760.0000    1.03281
656800.0000    1.52085
656840.0000    1.15639
656880.0000    1.43769
656920.0000    1.10290
656960.0000    1.09974
657000.0000    0.93779
657040.0000    1.69466
657080.0000    1.02221
657120.0000    0.80911
657160.0000    0.74539
657200.0000    1.39418
657240.0000    0.64866
657280.0000    1.27117
657320.0000    0.91142
657360.0000    0.76878
657400.0000    0.77235
657440.0000    1.20395
657480.0000    1.23935
657520.0000    1.40463
657560.0000    1.14486
657600.0000    1.21693
657640.0000    0.84622
657680.0000    1.75824
657720.0000    1.64244
657760.0000    1.21663
657800.0000    0.59629
657840.0000    1.04910
657880.0000    1.26619
657920.0000    1.50808
657960.0000    0.56471
658000.0000    0.67448
658040.0000    0.62685
658080.0000    0.81872
658120.0000    0.84382
658160.0000    0.92248
658200.0000    1.19170
658240.0000    0.74756
658280.0000    1.11731
658320.0000    0.92106
658360.0000    1.22865
658400.0000    0.86073
658440.0000    1.59467
658480.0000    0.60737
658520.0000    1.07109
658560.0000    1.41498
658600.0000    1.40997
658640.0000    1.23647
658680.0000    1.10764
658720.0000    1.07832
658760.0000    1.93028
658800.0000    0.32801
658840.0000    1.24531
658880.0000    1.61467
658920.0000    1.45695
658960.0000    1.50189
659000.0000    0.90199
659040.0000    1.56083
659080.0000    1.33894
659120.0000    1.07661
659160.0000    1.42742
659200.0000    1.33449
659240.0000    0.99753
659280.0000    1.15123
659320.0000    1.42205
659360.0000    0.98115
659400.0000    1.73510
659440.0000    1.98372
659480.0000    1.77362
659520.0000    1.95366
659560.0000    1.26257
659600.0000    1.36763
659640.0000    1.05676
659680.0000    1.42040
659720.0000    1.57780
659760.0000    1.24104
659800.0000    1.41634
659840.0000    0.60194
659880.0000    1.81257
659920.0000    1.04682
659960.0000    1.32802
660000.0000    1.57833
660040.0000    2.20576
660080.0000    1.10428
660120.0000    1.85935
660160.0000    1.72366
660200.0000    2.08904
660240.0000    1.71816
660280.0000    2.18818
660320.0000    1.52548
660360.0000    1.65529
660400.0000    1.37055
660440.0000    1.37909
660480.0000    1.84531
660520.0000    1.67697
660560.0000    1.12453
660600.0000    1.44585
660640.0000    1.63980
660680.0000    1.82651
660720.0000    2.00357
660760.0000    1.48083
660800.0000    1.67388
660840.0000    1.23971
660880.0000    0.85871
660920.0000    1.44714
660960.0000    1.38232
661000.0000    1.10401
661040.0000    0.40451
661080.0000    0.54170
661120.0000    1.43169
661160.0000    1.84987
661200.0000    1.68921
661240.0000    1.08342
661280.0000    0.68335
661320.0000    1.19589
661360.0000    0.67639
661400.0000    1.18686
661440.0000    0.99943
661480.0000    1.45748
661520.0000    1.22178
661560.0000    0.72977
661600.0000    0.97322
661640.0000    0.99792
661680.0000    1.54804
661720.0000    0.65181
661760.0000    0.65761
661800.0000    1.09400
661840.0000    1.27829
661880.0000    0.97588
661920.0000    0.77743
661960.0000    0.61663
662000.0000    0.94741
662040.0000    1.00069
662080.0000    0.83633
662120.0000    1.54480
662160.0000    1.16140
662200.0000    0.75844
662240.0000    1.19093
662280.0000    2.03959
662320.0000    1.18142
662360.0000    1.74699
662400.0000    1.44396
662440.0000    1.65332
662480.0000    1.68575
662520.0000    1.02659
662560.0000    1.74270
662600.0000    1.22705
662640.0000    1.20481
662680.0000    1.31655
662720.0000    1.12648
662760.0000    1.40430
662800.0000    1.27757
662840.0000    1.08460
662880.0000    1.11818
662920.0000    1.30244
662960.0000    1.41721
663000.0000    0.61627
663040.0000    1.65182
663080.0000    1.20404
663120.0000    1.10260
663160.0000    0.60414
663200.0000    0.96074
663240.0000    1.36921
663280.0000    1.52164
663320.0000    1.69740
663360.0000    1.83631
663400.0000    1.40562
663440.0000    1.46560
663480.0000    2.09221
663520.0000    1.65160
663560.0000    1.53877
663600.0000    1.86771
663640.0000    1.06517
663680.0000    1.32822
663720.0000    1.29788
663760.0000    1.53756
663800.0000    0.67245
663840.0000    0.48431
663880.0000    0.52430
663920.0000    0.69724
663960.0000    1.43471
664000.0000    1.28680
664040.0000    0.95327
664080.0000    1.24696
664120.0000    1.32842
664160.0000    0.61802
664200.0000    1.53940
664240.0000    1.44913
664280.0000    1.31522
664320.0000    0.88454
664360.0000    0.98057
664400.0000    0.71469
664440.0000    0.48097
664480.0000    0.15439
664520.0000    1.08294
664560.0000    0.62884
664600.0000    0.65692
664640.0000    0.99693
664680.0000    1.66972
664720.0000    0.90771
664760.0000    0.77423
664800.0000    1.56181
664840.0000    1.57097
664880.0000    1.49081
664920.0000    2.10024
664960.0000    2.20849
665000.0000    1.23406
665040.0000    1.61727
665080.0000    1.72623
665120.0000    1.64385
665160.0000    1.40966
665200.0000    2.17007
665240.0000    2.05831
665280.0000    1.35868
665320.0000    2.13423
665360.0000    1.88242
665400.0000    1.85939
665440.0000    1.81126
665480.0000    1.39251
665520.0000    1.78229
665560.0000    0.91190
665600.0000    1.43259
665640.0000    1.26638
665680.0000    1.11638
665720.0000    0.89952
665760.0000    1.57463
665800.0000    1.11418
665840.0000    1.75802
665880.0000    1.27949
665920.0000    1.87910
665960.0000    1.54912
666000.0000    1.25745
666040.0000    1.36232
666080.0000    0.73667
666120.0000    0.86538
666160.0000    0.78456
666200.0000    1.63498
666240.0000    1.37351
666280.0000    0.62360
666320.0000    1.62873
666360.0000    1.48146
666400.0000    1.96183
666440.0000    2.05165
666480.0000    1.76241
666520.0000    0.90958
666560.0000    1.05248
666600.0000    1.27339
666640.0000    1.09448
666680.0000    1.79897
666720.0000    1.40747
666760.0000    1.63592
666800.0000    1.22151
666840.0000    0.83852
666880.0000    0.92754
666920.0000    0.87626
666960.0000    1.50401
667000.0000    1.77690
667040.0000    2.00265
667080.0000    1.51894
667120.0000    0.77707
667160.0000    0.84303
667200.0000    0.59384
667240.0000    2.10769
667280.0000    1.83454
667320.0000    1.40652
667360.0000    1.13458
667400.0000    1.12781
667440.0000    0.98472
667480.0000    1.36051
667520.0000    1.47547
667560.0000    1.31227
667600.0000    1.21096
667640.0000    1.63977
667680.0000    0.82411
667720.0000    0.84066
667760.0000    1.16532
667800.0000    0.50537
667840.0000    0.90740
667880.0000    1.05311
667920.0000    1.14218
667960.0000    1.60860
668000.0000    1.34785
668040.0000    1.22560
668080.0000    1.60989
668120.0000    0.84647
668160.0000    1.39235
668200.0000    1.33685
668240.0000    0.80850
668280.0000    0.47803
668320.0000    1.53832
668360.0000    1.21328
668400.0000    1.23396
668440.0000    1.42979
668480.0000    1.38334
668520.0000    0.99467
668560.0000    1.36053
668600.0000    1.06786
668640.0000    1.37695
668680.0000    1.34812
668720.0000    1.47090
668760.0000    1.54295
668800.0000    0.84969
668840.0000    0.82515
668880.0000    0.64715
668920.0000    1.23256
668960.0000    0.92604
669000.0000    1.54503
669040.0000    0.49125
669080.0000    0.85983
669120.0000    0.76267
669160.0000    0.81216
669200.0000    0.64468
669240.0000    1.11736
669280.0000    0.96815
669320.0000    1.65410
669360.0000    1.71926
669400.0000    1.02299
669440.0000    0.92588
669480.0000    1.14703
669520.0000    0.48434
669560.0000    1.31104
669600.0000    0.74870
669640.0000    0.91566
669680.0000    0.79217
669720.0000    1.39979
669760.0000    1.24334
669800.0000    1.55925
669840.0000    1.19857
669880.0000    0.99245
669920.0000    0.72844
669960.0000    0.57100
670000.0000    0.51044
670040.0000    1.31085
670080.0000    1.05167
670120.0000    1.31943
670160.0000    1.43254
670200.0000    1.03200
670240.0000    0.84086
670280.0000    1.47112
670320.0000    1.84676
670360.0000    1.46024
670400.0000    0.52531
670440.0000    0.90048
670480.0000    0.98536
670520.0000    1.37579
670560.0000    1.26118
670600.0000    1.55931
670640.0000    1.46316
670680.0000    1.62785
670720.0000    1.38425
670760.0000    1.03931
670800.0000    1.58401
670840.0000    0.63925
670880.0000    1.23018
670920.0000    1.04149
670960.0000    1.06065
671000.0000    0.98737
671040.0000    0.96308
671080.0000    0.63056
671120.0000    0.79275
671160.0000    0.72014
671200.0000    0.86056
671240.0000    1.09198
671280.0000    0.65238
671320.0000    0.42170
671360.0000    0.63185
671400.0000    0.35540
671440.0000    1.04496
671480.0000    0.84585
671520.0000    0.03205
671560.0000    0.24372
671600.0000    0.08245
671640.0000    0.51657
671680.0000    0.78766
671720.0000    0.22570
671760.0000    0.35313
671800.0000   -0.42900
671840.0000   -0.08588
671880.0000   -0.25838
671920.0000    0.58369
671960.0000   -0.13554
672000.0000    0.06724
672040.0000    0.57462
672080.0000    0.27631
672120.0000    0.03730
672160.0000    0.41665
672200.0000    0.55266
672240.0000    0.60899
672280.0000    0.56307
672320.0000    0.52767
672360.0000   -0.03340
672400.0000    0.74296
672440.0000    0.62750
672480.0000    0.20986
672520.0000    0.25668
672560.0000    0.55218
672600.0000   -0.02751
672640.0000   -0.20182
672680.0000    0.22166
672720.0000    0.87021
672760.0000    0.45842
672800.0000   -0.07148
672840.0000    0.21457
672880.0000    0.45105
672920.0000    1.31621
672960.0000    1.14830
673000.0000    0.32889
673040.0000    1.14540
673080.0000    1.22441
673120.0000    0.90672
673160.0000    0.72392
673200.0000    0.39289
673240.0000    0.70068
673280.0000    0.49831
673320.0000    0.24178
673360.0000    0.49548
673400.0000    0.27789
673440.0000    0.95297
673480.0000    0.48165
673520.0000    0.96125
673560.0000    0.95970
673600.0000    1.36232
673640.0000    0.75665
673680.0000    0.97373
673720.0000    1.08875
673760.0000    1.16063
673800.0000    0.71228
673840.0000    0.57303
673880.0000    0.48134
673920.0000    0.63618
673960.0000    1.12852
674000.0000    1.46799
674040.0000    0.19668
674080.0000    0.48724
674120.0000    0.66131
674160.0000    0.93889
674200.0000    0.17123
674240.0000    0.89537
674280.0000    0.61035
674320.0000    1.19782
674360.0000    1.21563
674400.0000    0.96628
674440.0000    0.64846
674480.0000    0.98620
674520.0000    1.21425
674560.0000    0.98019
674600.0000    0.65133
674640.0000    0.81384
674680.0000    1.06662
674720.0000    1.12031
674760.0000    0.95277
674800.0000    0.54421
674840.0000    0.28100
674880.0000    0.60427
674920.0000    0.09915
674960.0000    0.15192
675000.0000    0.37138
675040.0000    0.63775
675080.0000    0.46732
675120.0000    0.24585
675160.0000    0.34443
675200.0000    0.57660
675240.0000    0.40523
675280.0000    0.72157
675320.0000    0.79723
675360.0000    0.61751
675400.0000    0.09764
675440.0000    0.07411
675480.0000    0.36841
675520.0000    0.31819
675560.0000    0.76092
675600.0000    0.52523
675640.0000    0.48240
675680.0000    0.93697
675720.0000    0.47570
675760.0000    0.77760
675800.0000    0.48933
675840.0000    0.73580
675880.0000    0.85127
675920.0000    0.68995
675960.0000    0.43716
676000.0000    0.45058
676040.0000    0.19406
676080.0000    0.19594
676120.0000    0.47464
676160.0000    0.49289
676200.0000    0.22540
676240.0000    0.18111
676280.0000    0.46608
676320.0000    0.01897
676360.0000    0.76732
676400.0000    0.52538
676440.0000    0.60636
676480.0000    0.55346
676520.0000    0.06969
676560.0000    0.98197
676600.0000    1.17397
676640.0000    0.09656
676680.0000    0.64371
676720.0000    0.06927
676760.0000    0.51433
676800.0000    0.81705
676840.0000    0.67019
676880.0000    0.68523
676920.0000    0.37455
676960.0000    0.45690
677000.0000    0.64610
677040.0000    0.37262
677080.0000    0.56088
677120.0000    0.87361
677160.0000    0.73273
677200.0000    0.89288
677240.0000    0.23034
677280.0000   -0.09412
677320.0000    0.07998
677360.0000   -0.27182
677400.0000   -0.17360
677440.0000    1.07081
677480.0000    0.73745
677520.0000    0.33706
677560.0000    0.65006
677600.0000    0.72892
677640.0000    0.97448
677680.0000    0.89072
677720.0000    1.01667
677760.0000    0.92153
677800.0000    0.89257
677840.0000    0.95819
677880.0000   -0.10668
677920.0000    0.47666
677960.0000    0.04295
678000.0000    0.76155
678040.0000    0.01821
678080.0000    1.03603
678120.0000    0.49965
678160.0000    0.22587
678200.0000    0.37331
678240.0000   -0.17552
678280.0000    0.28487
678320.0000    0.95744
678360.0000    0.75051
678400.0000    0.88382
678440.0000    0.25365
678480.0000    0.61135
678520.0000    0.20528
678560.0000    0.99939
678600.0000    0.14841
678640.0000    0.06177
678680.0000    0.04069
678720.0000    0.82276
678760.0000    0.56824
678800.0000    0.79421
678840.0000    0.28794
678880.0000    0.67579
678920.0000    0.38283
678960.0000    0.42176
679000.0000    1.28582
679040.0000    1.07466
679080.0000    0.69014
679120.0000    0.15811
679160.0000    1.65144
679200.0000    1.26582
679240.0000    0.73423
679280.0000    0.88519
679320.0000    0.61831
679360.0000    0.42783
679400.0000    0.86296
679440.0000    1.05918
679480.0000   -0.01993
679520.0000    0.85112
679560.0000    0.97286
679600.0000    0.80493
679640.0000    0.76780
679680.0000    0.88793
679720.0000    0.24506
679760.0000   -0.12950
679800.0000    0.30215
679840.0000    0.57951
679880.0000    0.94594
679920.0000   -0.19782
679960.0000    0.24583
680000.0000    0.16508
680040.0000    0.56062
680080.0000   -0.06773
680120.0000    0.81701
680160.0000    0.12201
680200.0000    0.81057
680240.0000    1.16150
680280.0000    0.68901
680320.0000    0.38024
680360.0000   -0.65818
680400.0000    0.27506
680440.0000    0.33179
680480.0000   -0.04552
680520.0000    0.94764
680560.0000    0.43682
680600.0000    0.97764
680640.0000    0.88884
680680.0000    0.25984
680720.0000    0.13340
680760.0000    0.10029
680800.0000    0.19725
680840.0000    0.74306
680880.0000   -0.50075
680920.0000    0.46401
680960.0000    0.27980
681000.0000    0.45125
681040.0000    1.18967
681080.0000    0.58782
681120.0000    0.49499
681160.0000    0.97601
681200.0000   -0.30916
681240.0000    0.15672
681280.0000    0.40180
681320.0000    0.39292
681360.0000    0.57636
681400.0000   -0.05656
681440.0000    0.39331
681480.0000    0.23596
681520.0000    0.07630
681560.0000    0.58948
681600.0000    0.15836
681640.0000    0.84757
681680.0000    0.33383
681720.0000    0.54517
681760.0000   -0.18883
681800.0000   -0.67226
681840.0000   -0.43583
681880.0000   -0.09591
681920.0000    0.37072
681960.0000    0.00279
682000.0000   -0.29709
682040.0000    0.63979
682080.0000    0.63808
682120.0000    0.55621
682160.0000    0.74578
682200.0000    0.90710
682240.0000    1.27770
682280.0000    0.84720
682320.0000    0.12144
682360.0000    0.49999
682400.0000    1.50410
682440.0000    0.75191
682480.0000    0.86679
682520.0000    1.44316
682560.0000    0.63306
682600.0000    1.26959
682640.0000    1.08403
682680.0000    0.63651
682720.0000    0.81964
682760.0000    0.73597
682800.0000    0.21523
682840.0000    0.31795
682880.0000    0.41888
682920.0000    0.70289
682960.0000    0.16723
683000.0000    0.72266
683040.0000    1.12221
683080.0000    1.10712
683120.0000    1.09581
683160.0000    0.36647
683200.0000   -0.03213
683240.0000    0.98714
683280.0000    0.76102
683320.0000    0.98198
683360.0000    0.23215
683400.0000    0.73587
683440.0000    0.82181
683480.0000   -0.02708
683520.0000    0.59072
683560.0000    0.15686
683600.0000    0.88718
683640.0000    0.32793
683680.0000   -0.46846
683720.0000    0.50778
683760.0000    0.99723
683800.0000    0.20407
683840.0000    0.63120
683880.0000    0.27086
683920.0000   -0.11442
683960.0000    0.72687
684000.0000   -0.20590
684040.0000    0.86251
684080.0000   -0.46466
684120.0000    0.20763
684160.0000    0.28647
684200.0000    0.59752
684240.0000    0.05647
684280.0000    0.42512
684320.0000    0.19301
684360.0000    0.92144
684400.0000    0.82896
684440.0000    0.71040
684480.0000    0.31443
684520.0000    0.15053
684560.0000    0.20163
684600.0000    0.98227
684640.0000    0.53845
684680.0000    0.39131
684720.0000    0.03931
684760.0000    0.81401
684800.0000    0.37728
684840.0000    0.01222
684880.0000   -0.13515
684920.0000    0.44211
684960.0000    0.11772
685000.0000    0.81837
685040.0000    0.29128
685080.0000    0.78657
685120.0000    0.23504
685160.0000    0.27989
685200.0000    0.67737
685240.0000    0.04614
685280.0000    0.65316
685320.0000    0.82131
685360.0000    0.96496
685400.0000    0.20997
685440.0000    0.36336
685480.0000    0.32300
685520.0000    0.42549
685560.0000    0.01461
685600.0000   -0.41104
685640.0000    0.34249
685680.0000    0.09943
685720.0000    0.36233
685760.0000    0.23267
685800.0000    0.69972
685840.0000    0.07048
685880.0000    0.47805
685920.0000    0.95609
685960.0000    0.60430
686000.0000    0.19342
686040.0000    0.51116
686080.0000   -0.18661
686120.0000    0.58287
686160.0000    0.22010
686200.0000    0.03890
686240.0000   -0.53442
686280.0000    0.55472
686320.0000    0.76274
686360.0000    0.04442
686400.0000    0.14218
686440.0000    0.27537
686480.0000    0.79386
686520.0000    1.22427
686560.0000    0.48194
686600.0000    0.58612
686640.0000    0.28897
686680.0000    0.70977
686720.0000   -0.11281
686760.0000    0.38067
686800.0000    0.32696
686840.0000   -0.10436
686880.0000    0.14383
686920.0000    0.49350
686960.0000   -0.21133
687000.0000    0.48743
687040.0000    0.16256
687080.0000    0.43585
687120.0000    0.27794
687160.0000    0.35859
687200.0000    0.01761
687240.0000    0.42376
687280.0000    0.55458
687320.0000    0.28681
687360.0000    0.36785
687400.0000    0.75611
687440.0000    0.65824
687480.0000    0.54798
687520.0000    0.40134
687560.0000    0.81154
687600.0000    0.66965
687640.0000    1.06465
687680.0000    0.34402
687720.0000    0.75088
687760.0000    0.15506
687800.0000    0.88974
687840.0000    0.41112
687880.0000    0.21444
687920.0000   -0.06874
687960.0000    0.67661
688000.0000    0.58638
688040.0000    0.62067
688080.0000    0.79674
688120.0000    0.20453
688160.0000    0.60350
688200.0000    0.95802
688240.0000    0.83947
688280.0000    0.83102
688320.0000    0.25088
688360.0000   -0.04251
688400.0000   -0.26206
688440.0000    0.09895
688480.0000    0.21281
688520.0000    0.30252
688560.0000    0.34647
688600.0000    0.68506
688640.0000    0.64708
688680.0000    0.60385
688720.0000    1.19704
688760.0000    0.81674
688800.0000    0.54524
688840.0000    1.08198
688880.0000    1.05993
688920.0000    0.86502
688960.0000    0.94650
689000.0000    0.08481
689040.0000    0.32084
689080.0000    0.55307
689120.0000    0.03494
689160.0000    0.65284
689200.0000    0.62282
689240.0000   -0.04009
689280.0000    0.79237
689320.0000    0.02298
689360.0000    0.76333
689400.0000    0.90205
689440.0000    0.57537
689480.0000    0.52407
689520.0000    0.65420
689560.0000    0.60283
689600.0000    0.82067
689640.0000    0.71856
689680.0000    0.52110
689720.0000    0.79922
689760.0000    0.24045
689800.0000   -0.03951
689840.0000    0.53196
689880.0000    0.68118
689920.0000    0.40558
689960.0000    1.09565
690000.0000    0.43345
690040.0000    0.56164
690080.0000    0.20900
690120.0000   -0.16120
690160.0000    0.40647
690200.0000    0.10699
690240.0000   -0.07794
690280.0000    0.05107
690320.0000    0.55300
690360.0000    0.44875
690400.0000    0.83943
690440.0000    0.62912
690480.0000    0.46100
690520.0000   -0.03010
690560.0000    0.60163
690600.0000    0.91610
690640.0000   -0.08353
690680.0000    0.19437
690720.0000    0.55803
690760.0000   -0.23180
690800.0000    0.55371
690840.0000    0.07872
690880.0000   -0.03401
690920.0000    0.34798
690960.0000    0.01980
691000.0000    0.41589
691040.0000    0.62185
691080.0000    0.28321
691120.0000    0.10637
691160.0000    0.34037
691200.0000    0.48335
691240.0000    0.12349
691280.0000   -0.28071
691320.0000   -0.30459
691360.0000    0.35045
691400.0000    0.82661
691440.0000    0.27259
691480.0000    0.81569
691520.0000    0.32593
691560.0000    0.67698
691600.0000    0.74096
691640.0000    0.85049
691680.0000   -0.07936
691720.0000    0.10101
691760.0000   -0.04374
691800.0000    0.57740
691840.0000    0.12253
691880.0000    0.23766
691920.0000    0.71973
691960.0000    0.69247
692000.0000    0.97887
692040.0000    0.20609
692080.0000    0.39203
692120.0000    1.23018
692160.0000    0.70526
692200.0000    0.89327
692240.0000    0.97589
692280.0000    1.39561
692320.0000    1.23573
692360.0000    1.12364
692400.0000    1.63305
692440.0000    1.59765
692480.0000    1.40662
692520.0000    0.99285
692560.0000    0.53518
692600.0000    0.93172
692640.0000    1.25731
692680.0000    1.19419
692720.0000    0.99350
692760.0000    1.40068
692800.0000    0.96621
692840.0000    1.45975
692880.0000    1.14186
692920.0000    1.19371
692960.0000    1.52754
693000.0000    1.21411
693040.0000    0.62906
693080.0000    1.30972
693120.0000    0.77730
693160.0000    0.80718
693200.0000    0.65002
693240.0000    0.55230
693280.0000    0.50292
693320.0000    0.89341
693360.0000    1.43393
693400.0000    0.65636
693440.0000    0.52634
693480.0000    1.40195
693520.0000    1.11483
693560.0000    0.97013
693600.0000    0.93381
693640.0000    2.07716
693680.0000    0.80898
693720.0000    0.51676
693760.0000    1.07437
693800.0000    0.95664
693840.0000    0.63254
693880.0000    0.68999
693920.0000    0.45847
693960.0000    1.11524
694000.0000    0.95235
694040.0000    0.54248
694080.0000    0.53885
694120.0000    0.78165
694160.0000    1.17130
694200.0000    0.63852
694240.0000    0.56492
694280.0000    0.40634
694320.0000    0.52318
694360.0000    0.53400
694400.0000    0.06365
694440.0000    0.32426
694480.0000    0.23213
694520.0000    0.68154
694560.0000    0.88533
694600.0000    0.68202
694640.0000    0.80615
694680.0000    0.57975
694720.0000    0.20317
694760.0000    0.49062
694800.0000    0.59110
694840.0000   -0.11517
694880.0000    0.17114
694920.0000    0.99014
694960.0000    0.62968
695000.0000    0.20800
695040.0000    0.23455
695080.0000    0.40243
695120.0000    0.08274
695160.0000    0.30289
695200.0000    0.52880
695240.0000    0.54464
695280.0000    0.40978
695320.0000   -0.01429
695360.0000    0.22387
695400.0000    0.10522
695440.0000    0.22022
695480.0000   -0.37318
695520.0000    0.44501
695560.0000    0.01458
695600.0000    0.73234
695640.0000    0.17527
695680.0000    0.02923
695720.0000   -0.24361
695760.0000    0.23726
695800.0000    0.39534
695840.0000   -0.16850
695880.0000    0.46623
695920.0000   -0.06973
695960.0000    0.21016
696000.0000   -0.45066
696040.0000    0.81473
696080.0000    0.52389
696120.0000    0.27323
696160.0000    0.32943
696200.0000    0.25733
696240.0000   -0.72172
696280.0000    0.27535
696320.0000   -0.40906
696360.0000   -0.45899
696400.0000   -0.36649
696440.0000   -0.38855
696480.0000    0.13778
696520.0000    0.69270
696560.0000    0.34878
696600.0000    0.32436
696640.0000    0.48176
696680.0000    0.45735
696720.0000    0.36616
696760.0000    0.30559
696800.0000    0.76224
696840.0000    0.09388
696880.0000    0.34175
696920.0000    0.26302
696960.0000   -0.73954
697000.0000   -0.38772
697040.0000    0.03408
697080.0000    0.28533
697120.0000   -0.11961
697160.0000    0.23483
697200.0000   -0.26048
697240.0000    0.96741
697280.0000    0.28196
697320.0000    0.01920
697360.0000   -0.28161
697400.0000    0.20125
697440.0000    0.91260
697480.0000    0.72495
697520.0000    1.02772
697560.0000    0.66123
697600.0000    0.59161
697640.0000    0.99134
697680.0000    1.41925
697720.0000    0.45484
697760.0000    1.59195
697800.0000    0.91510
697840.0000    1.04563
697880.0000    1.08881
697920.0000    1.06531
697960.0000    0.52835
698000.0000    0.57400
698040.0000    0.95333
698080.0000    1.15358
698120.0000    0.21461
698160.0000    0.85615
698200.0000    0.49816
698240.0000    0.27459
698280.0000    0.17258
698320.0000    0.19226
698360.0000   -0.09684
698400.0000    0.48365
698440.0000    0.23252
698480.0000    0.72638
698520.0000    0.94413
698560.0000    0.86134
698600.0000    0.99343
698640.0000    0.91988
698680.0000    0.82739
698720.0000    0.57118
698760.0000    1.12542
698800.0000    0.78077
698840.0000    0.81140
698880.0000    1.08489
698920.0000    1.13832
698960.0000    0.64890
699000.0000    0.85298
[truncated: 173,079 more chars]
