# Supplementary material for: Comment on 'Valid molecular dynamics simulations of human hemoglobin require a surprisingly large box size'
Source: eLife. 2019 Jun 20;8:e44718. doi: 10.7554/eLife.44718 (PMC6586461; doi:10.7554/eLife.44718)
Supplement: Figure 1—source data 1. — The zip archive contains a README file describing which source files correspond to the different panels. [file elife-44718-fig1-data1.zip › figure1/panel_C/150A/1/proj.xvg]

@ autoscale onread none
@ with g0
@ g0 on
@ title "projection on eigenvectors (nm)"
@ xaxis  label "Time (ps)"
@ world xmin 0
@ world xmax 1e+06
@ world ymin -9.6667
@ world ymax 16.271
@ view xmin 0.15
@ view xmax 0.85
@ view ymin 0.15
@ view ymax 0.85
@ yaxis  label "vec 1"
@ xaxis tick major 250000
@ xaxis tick minor 125000
@ xaxis ticklabel start type spec
@ xaxis ticklabel start -0
@ yaxis tick major 10
@ yaxis tick minor 5
@ yaxis ticklabel start type spec
@ yaxis ticklabel start -0
@ zeroxaxis bar on
@ zeroxaxis bar linestyle 3
    0.0000   -5.09781
   40.0000   -5.42238
   80.0000   -5.51437
  120.0000   -5.27019
  160.0000   -5.23348
  200.0000   -4.07907
  240.0000   -4.21171
  280.0000   -5.09424
  320.0000   -5.55615
  360.0000   -4.91244
  400.0000   -5.90150
  440.0000   -6.20421
  480.0000   -5.27444
  520.0000   -4.46910
  560.0000   -5.92979
  600.0000   -5.50708
  640.0000   -6.54294
  680.0000   -5.69465
  720.0000   -5.88322
  760.0000   -6.08818
  800.0000   -6.02637
  840.0000   -5.94512
  880.0000   -5.83308
  920.0000   -5.64065
  960.0000   -5.69992
 1000.0000   -5.63158
 1040.0000   -5.44928
 1080.0000   -6.14545
 1120.0000   -5.22952
 1160.0000   -6.05923
 1200.0000   -5.02576
 1240.0000   -6.00693
 1280.0000   -6.19796
 1320.0000   -4.26551
 1360.0000   -4.67178
 1400.0000   -5.54519
 1440.0000   -5.30929
 1480.0000   -5.44154
 1520.0000   -4.72366
 1560.0000   -6.31256
 1600.0000   -5.82425
 1640.0000   -5.39480
 1680.0000   -5.63950
 1720.0000   -5.85244
 1760.0000   -6.40508
 1800.0000   -5.67348
 1840.0000   -6.30549
 1880.0000   -4.79784
 1920.0000   -5.15697
 1960.0000   -5.48729
 2000.0000   -5.91565
 2040.0000   -5.77481
 2080.0000   -5.57863
 2120.0000   -4.48254
 2160.0000   -4.37832
 2200.0000   -5.05108
 2240.0000   -4.78972
 2280.0000   -5.18762
 2320.0000   -5.19241
 2360.0000   -5.69975
 2400.0000   -5.35358
 2440.0000   -5.88759
 2480.0000   -6.29204
 2520.0000   -5.34137
 2560.0000   -5.84778
 2600.0000   -5.26907
 2640.0000   -4.89111
 2680.0000   -4.28495
 2720.0000   -5.56079
 2760.0000   -5.92220
 2800.0000   -5.98410
 2840.0000   -5.57430
 2880.0000   -5.76713
 2920.0000   -5.55941
 2960.0000   -5.61230
 3000.0000   -5.93756
 3040.0000   -5.48049
 3080.0000   -5.20706
 3120.0000   -4.85574
 3160.0000   -4.76802
 3200.0000   -6.09254
 3240.0000   -5.80298
 3280.0000   -5.79181
 3320.0000   -6.00763
 3360.0000   -5.97693
 3400.0000   -6.25320
 3440.0000   -5.89393
 3480.0000   -5.85105
 3520.0000   -6.27996
 3560.0000   -4.79650
 3600.0000   -4.89465
 3640.0000   -5.87992
 3680.0000   -5.90986
 3720.0000   -6.24459
 3760.0000   -5.60535
 3800.0000   -4.92939
 3840.0000   -5.33551
 3880.0000   -6.34817
 3920.0000   -5.51758
 3960.0000   -5.17937
 4000.0000   -4.20274
 4040.0000   -4.50657
 4080.0000   -5.64706
 4120.0000   -4.68370
 4160.0000   -5.64354
 4200.0000   -5.39859
 4240.0000   -5.72950
 4280.0000   -5.55378
 4320.0000   -5.88373
 4360.0000   -5.82173
 4400.0000   -5.37036
 4440.0000   -4.90222
 4480.0000   -5.92113
 4520.0000   -5.46682
 4560.0000   -5.80455
 4600.0000   -5.22883
 4640.0000   -4.28070
 4680.0000   -5.35659
 4720.0000   -4.59611
 4760.0000   -5.48047
 4800.0000   -5.80815
 4840.0000   -5.49375
 4880.0000   -5.39575
 4920.0000   -5.67288
 4960.0000   -5.82502
 5000.0000   -5.51765
 5040.0000   -6.03597
 5080.0000   -5.32691
 5120.0000   -5.25376
 5160.0000   -5.52729
 5200.0000   -5.10068
 5240.0000   -5.46099
 5280.0000   -5.73673
 5320.0000   -5.22292
 5360.0000   -5.20244
 5400.0000   -5.02570
 5440.0000   -4.81946
 5480.0000   -5.34466
 5520.0000   -4.69383
 5560.0000   -4.56365
 5600.0000   -5.19113
 5640.0000   -4.64335
 5680.0000   -5.29712
 5720.0000   -5.40939
 5760.0000   -4.75098
 5800.0000   -5.13004
 5840.0000   -5.43491
 5880.0000   -5.71499
 5920.0000   -4.96766
 5960.0000   -6.04095
 6000.0000   -5.17778
 6040.0000   -4.79663
 6080.0000   -5.04780
 6120.0000   -4.75133
 6160.0000   -5.79367
 6200.0000   -5.37847
 6240.0000   -5.18754
 6280.0000   -5.59623
 6320.0000   -5.01127
 6360.0000   -5.20793
 6400.0000   -5.53535
 6440.0000   -4.67309
 6480.0000   -4.95798
 6520.0000   -5.52996
 6560.0000   -5.58878
 6600.0000   -4.15066
 6640.0000   -5.36561
 6680.0000   -4.81977
 6720.0000   -5.40535
 6760.0000   -4.82565
 6800.0000   -4.85782
 6840.0000   -5.12145
 6880.0000   -5.26178
 6920.0000   -5.32468
 6960.0000   -5.03144
 7000.0000   -5.75591
 7040.0000   -5.96745
 7080.0000   -5.53861
 7120.0000   -6.22248
 7160.0000   -5.73689
 7200.0000   -4.71517
 7240.0000   -4.80815
 7280.0000   -5.03661
 7320.0000   -4.37429
 7360.0000   -4.66984
 7400.0000   -4.15892
 7440.0000   -4.84709
 7480.0000   -4.34934
 7520.0000   -4.52013
 7560.0000   -5.06052
 7600.0000   -5.31109
 7640.0000   -5.78478
 7680.0000   -5.76215
 7720.0000   -5.22653
 7760.0000   -4.84340
 7800.0000   -5.35275
 7840.0000   -5.01188
 7880.0000   -4.64914
 7920.0000   -5.63509
 7960.0000   -5.12098
 8000.0000   -4.87614
 8040.0000   -5.20479
 8080.0000   -4.40162
 8120.0000   -5.31343
 8160.0000   -5.53093
 8200.0000   -5.52507
 8240.0000   -4.74080
 8280.0000   -4.83309
 8320.0000   -5.33776
 8360.0000   -5.67751
 8400.0000   -4.72519
 8440.0000   -5.47879
 8480.0000   -5.17275
 8520.0000   -4.89198
 8560.0000   -5.15236
 8600.0000   -4.90556
 8640.0000   -4.70171
 8680.0000   -4.77857
 8720.0000   -4.55783
 8760.0000   -4.73360
 8800.0000   -4.64140
 8840.0000   -4.58231
 8880.0000   -4.51617
 8920.0000   -4.18482
 8960.0000   -4.34227
 9000.0000   -3.31254
 9040.0000   -4.19763
 9080.0000   -4.15263
 9120.0000   -3.61321
 9160.0000   -4.59399
 9200.0000   -4.30516
 9240.0000   -4.62492
 9280.0000   -4.74209
 9320.0000   -4.60840
 9360.0000   -5.15229
 9400.0000   -4.49593
 9440.0000   -4.56773
 9480.0000   -5.16091
 9520.0000   -5.18885
 9560.0000   -4.31620
 9600.0000   -4.88919
 9640.0000   -5.10095
 9680.0000   -4.44139
 9720.0000   -4.97895
 9760.0000   -4.73760
 9800.0000   -5.42386
 9840.0000   -5.26967
 9880.0000   -5.49862
 9920.0000   -4.61283
 9960.0000   -3.99744
10000.0000   -5.33186
10040.0000   -5.35440
10080.0000   -4.21231
10120.0000   -4.57854
10160.0000   -5.69910
10200.0000   -4.68752
10240.0000   -4.66972
10280.0000   -4.47392
10320.0000   -3.67034
10360.0000   -4.97797
10400.0000   -5.00622
10440.0000   -4.54879
10480.0000   -4.44623
10520.0000   -3.97173
10560.0000   -5.31151
10600.0000   -3.76621
10640.0000   -3.75479
10680.0000   -4.36231
10720.0000   -4.56592
10760.0000   -4.43367
10800.0000   -3.88836
10840.0000   -5.61177
10880.0000   -4.84814
10920.0000   -4.48722
10960.0000   -5.24795
11000.0000   -4.95605
11040.0000   -5.03663
11080.0000   -5.53517
11120.0000   -4.52157
11160.0000   -4.28924
11200.0000   -4.31733
11240.0000   -5.40159
11280.0000   -5.20177
11320.0000   -6.09696
11360.0000   -5.25344
11400.0000   -5.07890
11440.0000   -5.19205
11480.0000   -4.89509
11520.0000   -4.66355
11560.0000   -5.44008
11600.0000   -4.39394
11640.0000   -4.75905
11680.0000   -4.40288
11720.0000   -4.90461
11760.0000   -4.98146
11800.0000   -5.42095
11840.0000   -5.46387
11880.0000   -5.41185
11920.0000   -5.68810
11960.0000   -5.76659
12000.0000   -5.09740
12040.0000   -5.35970
12080.0000   -5.36750
12120.0000   -5.79574
12160.0000   -5.73525
12200.0000   -5.21375
12240.0000   -5.71073
12280.0000   -6.38293
12320.0000   -6.09877
12360.0000   -4.84254
12400.0000   -5.55354
12440.0000   -5.22845
12480.0000   -5.08584
12520.0000   -5.31224
12560.0000   -6.13211
12600.0000   -5.67616
12640.0000   -5.92548
12680.0000   -6.36450
12720.0000   -5.83344
12760.0000   -4.35749
12800.0000   -5.20237
12840.0000   -4.47116
12880.0000   -5.17931
12920.0000   -5.04363
12960.0000   -5.83403
13000.0000   -5.09907
13040.0000   -5.09294
13080.0000   -5.14189
13120.0000   -4.89572
13160.0000   -5.54925
13200.0000   -5.26221
13240.0000   -4.98985
13280.0000   -4.26351
13320.0000   -5.15679
13360.0000   -4.92881
13400.0000   -5.48559
13440.0000   -5.19294
13480.0000   -4.95577
13520.0000   -4.93853
13560.0000   -4.48613
13600.0000   -4.71402
13640.0000   -4.75081
13680.0000   -4.04747
13720.0000   -4.35295
13760.0000   -4.77853
13800.0000   -4.85580
13840.0000   -4.07291
13880.0000   -4.20474
13920.0000   -4.73929
13960.0000   -4.90920
14000.0000   -4.05903
14040.0000   -5.78375
14080.0000   -5.29194
14120.0000   -4.80355
14160.0000   -4.69337
14200.0000   -5.12826
14240.0000   -5.28324
14280.0000   -4.75006
14320.0000   -5.64657
14360.0000   -5.16581
14400.0000   -4.83828
14440.0000   -4.98165
14480.0000   -4.76414
14520.0000   -4.77105
14560.0000   -4.14357
14600.0000   -4.88362
14640.0000   -4.44189
14680.0000   -4.44921
14720.0000   -4.68728
14760.0000   -4.70867
14800.0000   -4.58081
14840.0000   -4.49327
14880.0000   -4.11777
14920.0000   -4.91804
14960.0000   -4.01675
15000.0000   -2.54400
15040.0000   -4.52160
15080.0000   -5.06221
15120.0000   -4.34265
15160.0000   -4.08220
15200.0000   -4.68348
15240.0000   -4.66846
15280.0000   -4.98260
15320.0000   -4.91662
15360.0000   -4.87485
15400.0000   -4.33166
15440.0000   -5.28627
15480.0000   -5.18547
15520.0000   -5.37812
15560.0000   -5.07811
15600.0000   -4.75220
15640.0000   -5.17506
15680.0000   -4.14497
15720.0000   -5.15550
15760.0000   -5.46268
15800.0000   -5.20733
15840.0000   -5.20098
15880.0000   -5.43671
15920.0000   -4.96729
15960.0000   -4.78674
16000.0000   -5.18844
16040.0000   -5.23104
16080.0000   -4.34970
16120.0000   -5.12766
16160.0000   -4.41876
16200.0000   -4.17414
16240.0000   -4.55340
16280.0000   -4.15437
16320.0000   -4.77419
16360.0000   -4.64760
16400.0000   -4.52765
16440.0000   -4.61152
16480.0000   -5.14026
16520.0000   -3.98557
16560.0000   -4.52100
16600.0000   -5.14079
16640.0000   -3.36282
16680.0000   -4.34546
16720.0000   -3.83585
16760.0000   -3.95008
16800.0000   -4.74517
16840.0000   -4.37309
16880.0000   -4.62594
16920.0000   -4.13004
16960.0000   -4.35324
17000.0000   -5.18108
17040.0000   -4.34335
17080.0000   -4.96296
17120.0000   -4.32282
17160.0000   -4.46092
17200.0000   -5.24797
17240.0000   -5.07139
17280.0000   -4.07653
17320.0000   -4.96691
17360.0000   -4.21279
17400.0000   -4.25316
17440.0000   -4.64719
17480.0000   -3.71717
17520.0000   -3.87014
17560.0000   -4.28253
17600.0000   -4.32027
17640.0000   -3.60544
17680.0000   -4.65227
17720.0000   -4.37713
17760.0000   -4.84634
17800.0000   -3.87273
17840.0000   -4.53819
17880.0000   -3.67277
17920.0000   -3.97828
17960.0000   -4.95220
18000.0000   -4.34658
18040.0000   -4.99375
18080.0000   -6.00650
18120.0000   -4.63159
18160.0000   -4.78659
18200.0000   -5.35913
18240.0000   -4.30061
18280.0000   -4.03911
18320.0000   -4.42666
18360.0000   -4.94718
18400.0000   -3.78732
18440.0000   -4.64071
18480.0000   -4.79135
18520.0000   -4.88575
18560.0000   -4.83537
18600.0000   -4.46955
18640.0000   -4.93024
18680.0000   -4.49224
18720.0000   -5.82289
18760.0000   -5.57442
18800.0000   -5.65039
18840.0000   -5.14612
18880.0000   -5.75464
18920.0000   -5.01980
18960.0000   -4.96567
19000.0000   -5.96780
19040.0000   -5.12102
19080.0000   -4.47553
19120.0000   -4.98808
19160.0000   -5.24622
19200.0000   -5.01925
19240.0000   -4.45964
19280.0000   -5.41305
19320.0000   -5.92544
19360.0000   -5.46184
19400.0000   -5.87173
19440.0000   -5.09286
19480.0000   -4.82820
19520.0000   -5.81645
19560.0000   -4.79765
19600.0000   -5.19307
19640.0000   -5.47066
19680.0000   -5.77226
19720.0000   -4.83896
19760.0000   -4.42864
19800.0000   -5.18709
19840.0000   -3.92680
19880.0000   -5.05247
19920.0000   -4.99649
19960.0000   -5.47021
20000.0000   -4.36804
20040.0000   -5.26341
20080.0000   -4.97744
20120.0000   -4.25311
20160.0000   -5.50800
20200.0000   -5.49294
20240.0000   -4.26940
20280.0000   -3.93535
20320.0000   -4.01528
20360.0000   -5.07408
20400.0000   -5.21449
20440.0000   -5.54584
20480.0000   -4.98661
20520.0000   -4.62895
20560.0000   -4.19658
20600.0000   -4.10235
20640.0000   -4.62297
20680.0000   -4.92278
20720.0000   -4.59999
20760.0000   -4.28448
20800.0000   -4.40104
20840.0000   -4.33784
20880.0000   -4.51193
20920.0000   -4.85342
20960.0000   -5.09445
21000.0000   -5.33455
21040.0000   -5.36787
21080.0000   -5.12485
21120.0000   -4.63594
21160.0000   -5.49033
21200.0000   -4.10497
21240.0000   -4.58200
21280.0000   -5.54721
21320.0000   -5.28602
21360.0000   -4.07239
21400.0000   -4.37646
21440.0000   -4.11621
21480.0000   -3.61196
21520.0000   -4.73625
21560.0000   -5.20911
21600.0000   -4.11582
21640.0000   -5.20019
21680.0000   -5.21569
21720.0000   -5.17728
21760.0000   -4.73898
21800.0000   -5.05644
21840.0000   -4.91973
21880.0000   -4.33989
21920.0000   -4.78009
21960.0000   -4.23537
22000.0000   -4.06858
22040.0000   -3.88236
22080.0000   -4.26494
22120.0000   -4.13241
22160.0000   -4.40990
22200.0000   -4.82021
22240.0000   -4.18010
22280.0000   -3.34931
22320.0000   -3.88791
22360.0000   -2.93860
22400.0000   -4.14632
22440.0000   -4.15422
22480.0000   -4.22760
22520.0000   -4.43059
22560.0000   -4.94630
22600.0000   -4.68361
22640.0000   -4.36373
22680.0000   -4.69108
22720.0000   -4.72811
22760.0000   -5.22715
22800.0000   -5.42821
22840.0000   -5.56625
22880.0000   -5.18271
22920.0000   -4.80966
22960.0000   -5.58427
23000.0000   -4.45235
23040.0000   -4.37912
23080.0000   -4.92594
23120.0000   -4.81684
23160.0000   -4.60529
23200.0000   -5.13656
23240.0000   -4.50279
23280.0000   -5.02156
23320.0000   -5.51299
23360.0000   -5.28839
23400.0000   -4.64566
23440.0000   -5.70649
23480.0000   -5.42479
23520.0000   -4.64543
23560.0000   -4.64691
23600.0000   -5.18169
23640.0000   -4.95678
23680.0000   -5.57228
23720.0000   -5.53781
23760.0000   -5.51624
23800.0000   -5.22957
23840.0000   -5.09804
23880.0000   -5.16228
23920.0000   -5.21445
23960.0000   -4.50355
24000.0000   -4.86150
24040.0000   -4.37513
24080.0000   -4.61024
24120.0000   -3.75719
24160.0000   -4.01610
24200.0000   -4.24452
24240.0000   -4.12100
24280.0000   -4.69671
24320.0000   -4.59915
24360.0000   -4.48363
24400.0000   -4.92948
24440.0000   -4.57370
24480.0000   -5.10445
24520.0000   -5.39063
24560.0000   -3.77394
24600.0000   -5.34123
24640.0000   -5.59070
24680.0000   -5.19974
24720.0000   -5.71111
24760.0000   -5.68040
24800.0000   -5.11763
24840.0000   -4.26025
24880.0000   -4.73482
24920.0000   -4.17539
24960.0000   -4.51298
25000.0000   -3.93383
25040.0000   -3.50749
25080.0000   -3.71462
25120.0000   -3.76794
25160.0000   -3.37242
25200.0000   -4.17937
25240.0000   -5.03653
25280.0000   -5.82016
25320.0000   -6.06972
25360.0000   -5.19083
25400.0000   -6.13410
25440.0000   -5.41205
25480.0000   -5.40145
25520.0000   -6.23703
25560.0000   -5.36395
25600.0000   -6.25494
25640.0000   -5.96127
25680.0000   -5.52182
25720.0000   -6.19354
25760.0000   -5.59900
25800.0000   -5.02093
25840.0000   -4.72481
25880.0000   -4.29622
25920.0000   -5.36931
25960.0000   -4.50958
26000.0000   -6.14020
26040.0000   -5.75714
26080.0000   -4.40709
26120.0000   -5.54175
26160.0000   -5.82286
26200.0000   -5.23556
26240.0000   -5.06775
26280.0000   -5.64437
26320.0000   -5.02820
26360.0000   -4.81326
26400.0000   -6.45592
26440.0000   -5.30755
26480.0000   -5.23970
26520.0000   -4.97834
26560.0000   -4.76906
26600.0000   -5.28998
26640.0000   -5.75036
26680.0000   -5.05709
26720.0000   -4.49496
26760.0000   -4.71411
26800.0000   -5.58368
26840.0000   -5.26161
26880.0000   -4.43564
26920.0000   -4.52919
26960.0000   -4.96661
27000.0000   -4.89288
27040.0000   -6.03608
27080.0000   -4.51415
27120.0000   -4.98181
27160.0000   -5.19062
27200.0000   -4.57625
27240.0000   -4.46623
27280.0000   -5.31174
27320.0000   -4.01577
27360.0000   -5.01892
27400.0000   -5.38938
27440.0000   -6.23094
27480.0000   -5.37199
27520.0000   -5.57480
27560.0000   -5.27507
27600.0000   -4.80744
27640.0000   -5.25781
27680.0000   -4.55955
27720.0000   -4.60220
27760.0000   -3.75746
27800.0000   -5.10766
27840.0000   -4.84141
27880.0000   -4.63839
27920.0000   -5.78875
27960.0000   -5.62390
28000.0000   -4.94598
28040.0000   -5.18703
28080.0000   -5.11802
28120.0000   -5.06984
28160.0000   -4.74073
28200.0000   -5.43311
28240.0000   -4.75708
28280.0000   -5.75150
28320.0000   -5.60207
28360.0000   -5.23066
28400.0000   -5.90088
28440.0000   -5.64368
28480.0000   -5.71650
28520.0000   -4.77587
28560.0000   -5.11720
28600.0000   -5.33261
28640.0000   -6.06257
28680.0000   -5.54203
28720.0000   -5.83779
28760.0000   -5.57224
28800.0000   -5.78715
28840.0000   -5.84558
28880.0000   -4.65229
28920.0000   -5.01816
28960.0000   -4.81295
29000.0000   -5.28067
29040.0000   -5.62000
29080.0000   -4.70857
29120.0000   -4.88599
29160.0000   -5.19746
29200.0000   -5.09832
29240.0000   -5.63038
29280.0000   -5.00426
29320.0000   -5.83986
29360.0000   -4.96765
29400.0000   -5.05796
29440.0000   -5.48594
29480.0000   -4.67527
29520.0000   -4.52103
29560.0000   -4.55973
29600.0000   -4.62536
29640.0000   -4.62286
29680.0000   -4.85627
29720.0000   -4.60728
29760.0000   -4.24012
29800.0000   -4.57354
29840.0000   -5.19482
29880.0000   -5.30446
29920.0000   -5.41324
29960.0000   -5.73346
30000.0000   -5.23604
30040.0000   -5.52606
30080.0000   -5.96098
30120.0000   -5.33945
30160.0000   -4.95536
30200.0000   -5.54517
30240.0000   -5.37282
30280.0000   -4.89564
30320.0000   -4.64473
30360.0000   -6.11921
30400.0000   -4.76075
30440.0000   -5.19763
30480.0000   -5.48888
30520.0000   -6.22005
30560.0000   -4.93292
30600.0000   -5.21620
30640.0000   -5.28860
30680.0000   -5.91048
30720.0000   -5.21964
30760.0000   -5.37538
30800.0000   -6.46293
30840.0000   -6.27364
30880.0000   -4.94727
30920.0000   -5.51751
30960.0000   -6.18391
31000.0000   -5.58786
31040.0000   -5.22234
31080.0000   -4.90248
31120.0000   -5.67485
31160.0000   -5.19529
31200.0000   -5.12256
31240.0000   -5.31791
31280.0000   -5.20339
31320.0000   -4.99567
31360.0000   -5.44110
31400.0000   -4.98159
31440.0000   -4.58777
31480.0000   -5.36119
31520.0000   -4.91407
31560.0000   -5.35713
31600.0000   -5.80364
31640.0000   -5.17874
31680.0000   -5.50150
31720.0000   -5.33468
31760.0000   -5.44882
31800.0000   -5.19967
31840.0000   -5.65657
31880.0000   -5.11735
31920.0000   -5.47700
31960.0000   -5.95657
32000.0000   -5.77212
32040.0000   -5.11954
32080.0000   -4.67971
32120.0000   -5.67119
32160.0000   -5.36950
32200.0000   -5.05482
32240.0000   -4.25925
32280.0000   -4.34483
32320.0000   -5.21140
32360.0000   -5.90072
32400.0000   -5.02556
32440.0000   -5.65178
32480.0000   -5.12527
32520.0000   -4.46008
32560.0000   -5.21975
32600.0000   -4.91271
32640.0000   -5.07078
32680.0000   -4.98344
32720.0000   -5.09592
32760.0000   -5.21021
32800.0000   -5.70115
32840.0000   -4.99734
32880.0000   -5.76810
32920.0000   -4.99978
32960.0000   -5.00092
33000.0000   -4.37716
33040.0000   -5.61110
33080.0000   -5.19015
33120.0000   -5.07099
33160.0000   -5.27881
33200.0000   -5.43720
33240.0000   -5.63746
33280.0000   -6.07073
33320.0000   -5.62433
33360.0000   -6.58438
33400.0000   -5.60659
33440.0000   -6.52854
33480.0000   -7.47208
33520.0000   -6.38260
33560.0000   -7.26644
33600.0000   -6.63322
33640.0000   -6.58332
33680.0000   -4.83164
33720.0000   -5.20736
33760.0000   -5.66669
33800.0000   -5.65505
33840.0000   -4.80025
33880.0000   -5.93365
33920.0000   -5.98254
33960.0000   -6.22250
34000.0000   -6.12615
34040.0000   -6.60171
34080.0000   -6.17945
34120.0000   -6.12116
34160.0000   -5.67312
34200.0000   -6.21925
34240.0000   -6.45023
34280.0000   -6.35992
34320.0000   -7.30207
34360.0000   -5.86945
34400.0000   -6.00280
34440.0000   -6.89834
34480.0000   -5.88578
34520.0000   -5.82024
34560.0000   -5.54184
34600.0000   -5.02932
34640.0000   -4.32525
34680.0000   -4.42632
34720.0000   -6.26118
34760.0000   -4.73390
34800.0000   -4.88317
34840.0000   -5.69448
34880.0000   -5.79212
34920.0000   -5.41809
34960.0000   -5.88991
35000.0000   -5.89612
35040.0000   -5.05806
35080.0000   -4.89139
35120.0000   -5.79049
35160.0000   -5.60932
35200.0000   -4.98370
35240.0000   -4.10104
35280.0000   -4.37227
35320.0000   -5.08615
35360.0000   -4.57268
35400.0000   -4.31046
35440.0000   -3.48936
35480.0000   -4.20822
35520.0000   -4.97716
35560.0000   -5.82740
35600.0000   -5.38747
35640.0000   -5.50350
35680.0000   -4.95735
35720.0000   -4.74806
35760.0000   -5.04518
35800.0000   -4.90473
35840.0000   -4.24642
35880.0000   -4.79541
35920.0000   -5.05141
35960.0000   -4.84549
36000.0000   -4.36163
36040.0000   -5.33576
36080.0000   -5.41092
36120.0000   -5.21091
36160.0000   -4.95675
36200.0000   -4.49952
36240.0000   -5.30372
36280.0000   -4.56403
36320.0000   -6.16104
36360.0000   -5.62394
36400.0000   -5.32774
36440.0000   -5.00227
36480.0000   -5.60723
36520.0000   -5.39592
36560.0000   -5.61703
36600.0000   -5.38817
36640.0000   -5.92691
36680.0000   -5.69648
36720.0000   -5.04579
36760.0000   -4.85714
36800.0000   -5.08354
36840.0000   -5.00548
36880.0000   -5.22609
36920.0000   -5.72306
36960.0000   -5.64143
37000.0000   -5.20528
37040.0000   -4.89782
37080.0000   -4.92485
37120.0000   -5.46430
37160.0000   -5.57973
37200.0000   -5.42508
37240.0000   -5.78006
37280.0000   -5.20617
37320.0000   -5.43114
37360.0000   -5.66714
37400.0000   -4.42299
37440.0000   -4.51680
37480.0000   -5.22231
37520.0000   -4.95137
37560.0000   -5.12536
37600.0000   -5.00093
37640.0000   -5.10856
37680.0000   -4.20288
37720.0000   -5.46932
37760.0000   -5.48952
37800.0000   -4.65010
37840.0000   -5.42201
37880.0000   -4.86425
37920.0000   -5.76414
37960.0000   -4.95576
38000.0000   -5.32271
38040.0000   -5.77190
38080.0000   -5.55420
38120.0000   -4.95643
38160.0000   -5.63379
38200.0000   -5.82399
38240.0000   -5.15871
38280.0000   -5.26182
38320.0000   -5.16534
38360.0000   -5.35994
38400.0000   -5.73994
38440.0000   -4.62438
38480.0000   -5.75512
38520.0000   -5.41670
38560.0000   -4.87612
38600.0000   -5.54025
38640.0000   -5.26415
38680.0000   -4.43638
38720.0000   -4.65323
38760.0000   -5.55680
38800.0000   -4.49463
38840.0000   -4.63489
38880.0000   -4.82133
38920.0000   -5.62146
38960.0000   -4.78994
39000.0000   -5.74119
39040.0000   -5.07505
39080.0000   -6.10175
39120.0000   -5.39626
39160.0000   -5.55728
39200.0000   -5.14158
39240.0000   -5.31651
39280.0000   -5.38909
39320.0000   -5.92115
39360.0000   -5.88027
39400.0000   -5.60701
39440.0000   -4.93599
39480.0000   -4.93186
39520.0000   -4.77314
39560.0000   -4.54803
39600.0000   -4.07739
39640.0000   -4.76096
39680.0000   -5.10183
39720.0000   -4.99216
39760.0000   -4.86691
39800.0000   -4.89636
39840.0000   -4.89036
39880.0000   -5.38397
39920.0000   -5.55932
39960.0000   -4.81039
40000.0000   -4.77424
40040.0000   -5.25824
40080.0000   -4.67982
40120.0000   -4.61846
40160.0000   -4.81507
40200.0000   -5.79735
40240.0000   -6.19797
40280.0000   -5.19437
40320.0000   -4.58217
40360.0000   -5.81978
40400.0000   -4.92013
40440.0000   -5.74304
40480.0000   -5.94008
40520.0000   -4.20808
40560.0000   -5.61087
40600.0000   -5.25654
40640.0000   -5.69305
40680.0000   -6.18525
40720.0000   -5.60102
40760.0000   -5.68488
40800.0000   -4.32845
40840.0000   -3.95436
40880.0000   -4.20424
40920.0000   -4.04359
40960.0000   -4.82957
41000.0000   -4.68889
41040.0000   -4.62493
41080.0000   -4.43419
41120.0000   -4.25908
41160.0000   -4.86522
41200.0000   -4.05828
41240.0000   -5.12843
41280.0000   -4.93251
41320.0000   -5.98815
41360.0000   -4.85849
41400.0000   -6.13628
41440.0000   -5.71261
41480.0000   -4.90332
41520.0000   -5.05830
41560.0000   -4.55933
41600.0000   -4.83347
41640.0000   -4.70528
41680.0000   -5.05720
41720.0000   -4.66351
41760.0000   -4.84577
41800.0000   -5.02205
41840.0000   -4.19225
41880.0000   -5.12789
41920.0000   -4.78457
41960.0000   -5.08217
42000.0000   -3.65936
42040.0000   -4.63559
42080.0000   -4.85524
42120.0000   -5.30911
42160.0000   -4.51419
42200.0000   -5.50569
42240.0000   -6.10486
42280.0000   -5.10863
42320.0000   -5.31756
42360.0000   -6.15376
42400.0000   -5.22270
42440.0000   -4.60781
42480.0000   -5.16525
42520.0000   -5.91116
42560.0000   -5.14573
42600.0000   -5.15535
42640.0000   -5.02077
42680.0000   -5.62415
42720.0000   -5.49826
42760.0000   -5.68352
42800.0000   -6.39294
42840.0000   -5.88506
42880.0000   -4.39831
42920.0000   -4.80414
42960.0000   -5.51934
43000.0000   -5.61049
43040.0000   -5.68792
43080.0000   -5.43512
43120.0000   -5.89714
43160.0000   -5.27042
43200.0000   -5.72312
43240.0000   -5.08889
43280.0000   -5.75717
43320.0000   -5.51783
43360.0000   -5.28822
43400.0000   -5.52716
43440.0000   -6.83245
43480.0000   -5.69510
43520.0000   -5.25659
43560.0000   -5.60315
43600.0000   -5.32779
43640.0000   -5.72965
43680.0000   -5.37105
43720.0000   -5.82069
43760.0000   -5.00952
43800.0000   -5.81771
43840.0000   -6.56585
43880.0000   -6.31550
43920.0000   -5.63469
43960.0000   -5.88156
44000.0000   -6.52475
44040.0000   -5.91129
44080.0000   -6.07089
44120.0000   -6.19038
44160.0000   -5.75317
44200.0000   -5.56911
44240.0000   -5.40285
44280.0000   -5.68145
44320.0000   -5.22134
44360.0000   -5.46680
44400.0000   -5.28888
44440.0000   -5.04341
44480.0000   -5.43570
44520.0000   -5.19682
44560.0000   -5.77047
44600.0000   -5.91858
44640.0000   -6.43246
44680.0000   -5.85856
44720.0000   -5.77016
44760.0000   -5.05347
44800.0000   -5.61423
44840.0000   -5.78113
44880.0000   -6.44473
44920.0000   -5.59809
44960.0000   -5.46022
45000.0000   -4.89193
45040.0000   -4.94461
45080.0000   -5.23964
45120.0000   -5.71378
45160.0000   -5.77830
45200.0000   -4.95941
45240.0000   -5.31880
45280.0000   -7.06385
45320.0000   -6.56530
45360.0000   -5.60652
45400.0000   -6.42220
45440.0000   -5.30974
45480.0000   -5.66521
45520.0000   -5.52813
45560.0000   -5.38380
45600.0000   -5.26464
45640.0000   -6.40831
45680.0000   -5.07606
45720.0000   -6.79705
45760.0000   -5.70066
45800.0000   -5.55086
45840.0000   -5.04321
45880.0000   -5.35784
45920.0000   -4.47493
45960.0000   -4.58587
46000.0000   -5.41458
46040.0000   -5.57940
46080.0000   -5.04372
46120.0000   -5.32562
46160.0000   -6.63932
46200.0000   -5.06583
46240.0000   -5.87923
46280.0000   -5.83676
46320.0000   -6.25823
46360.0000   -6.48177
46400.0000   -6.00526
46440.0000   -5.46026
46480.0000   -5.58371
46520.0000   -6.72957
46560.0000   -5.36293
46600.0000   -5.45532
46640.0000   -6.23315
46680.0000   -5.63568
46720.0000   -5.28594
46760.0000   -5.79888
46800.0000   -5.21124
46840.0000   -5.94064
46880.0000   -4.88640
46920.0000   -5.57370
46960.0000   -5.46152
47000.0000   -4.94708
47040.0000   -4.69745
47080.0000   -4.80578
47120.0000   -5.67409
47160.0000   -5.32552
47200.0000   -5.07054
47240.0000   -6.09906
47280.0000   -5.25734
47320.0000   -5.37630
47360.0000   -6.37428
47400.0000   -5.37391
47440.0000   -5.39689
47480.0000   -4.37855
47520.0000   -5.27566
47560.0000   -4.63130
47600.0000   -3.64454
47640.0000   -4.54295
47680.0000   -4.07773
47720.0000   -4.63737
47760.0000   -4.89481
47800.0000   -4.73794
47840.0000   -4.54032
47880.0000   -4.65733
47920.0000   -4.95176
47960.0000   -5.45731
48000.0000   -5.41219
48040.0000   -4.40037
48080.0000   -5.18520
48120.0000   -4.79422
48160.0000   -5.65448
48200.0000   -4.48392
48240.0000   -5.04207
48280.0000   -5.79620
48320.0000   -5.16645
48360.0000   -5.66404
48400.0000   -5.46041
48440.0000   -4.92292
48480.0000   -5.26467
48520.0000   -4.72711
48560.0000   -5.01317
48600.0000   -5.28263
48640.0000   -4.19514
48680.0000   -4.57483
48720.0000   -5.11293
48760.0000   -4.65585
48800.0000   -5.61221
48840.0000   -5.37064
48880.0000   -4.94757
48920.0000   -5.67758
48960.0000   -5.85404
49000.0000   -5.43429
49040.0000   -4.97568
49080.0000   -4.82582
49120.0000   -5.58345
49160.0000   -5.21914
49200.0000   -5.14552
49240.0000   -5.68408
49280.0000   -4.96104
49320.0000   -5.05201
49360.0000   -4.43560
49400.0000   -5.13569
49440.0000   -4.65030
49480.0000   -4.98896
49520.0000   -6.50322
49560.0000   -5.85255
49600.0000   -6.03683
49640.0000   -5.65974
49680.0000   -5.07874
49720.0000   -4.61921
49760.0000   -5.31610
49800.0000   -5.41196
49840.0000   -6.06259
49880.0000   -6.60944
49920.0000   -5.15359
49960.0000   -5.07536
50000.0000   -4.82378
50040.0000   -5.67493
50080.0000   -4.76252
50120.0000   -4.30362
50160.0000   -4.72805
50200.0000   -4.97134
50240.0000   -4.23922
50280.0000   -4.79416
50320.0000   -4.70665
50360.0000   -4.68802
50400.0000   -4.00092
50440.0000   -4.59929
50480.0000   -4.43910
50520.0000   -4.62452
50560.0000   -5.14552
50600.0000   -4.87629
50640.0000   -4.90836
50680.0000   -4.31840
50720.0000   -4.70848
50760.0000   -5.32479
50800.0000   -5.40640
50840.0000   -4.40962
50880.0000   -4.79473
50920.0000   -4.87277
50960.0000   -5.31622
51000.0000   -4.82978
51040.0000   -5.16997
51080.0000   -4.87559
51120.0000   -4.89537
51160.0000   -4.63228
51200.0000   -4.68963
51240.0000   -3.98162
51280.0000   -4.87098
51320.0000   -4.01118
51360.0000   -4.45407
51400.0000   -5.02874
51440.0000   -4.26385
51480.0000   -5.20033
51520.0000   -4.97699
51560.0000   -4.92616
51600.0000   -5.27146
51640.0000   -4.78030
51680.0000   -4.46741
51720.0000   -4.66816
51760.0000   -5.37489
51800.0000   -4.78977
51840.0000   -5.50143
51880.0000   -6.00987
51920.0000   -5.66538
51960.0000   -4.42224
52000.0000   -4.72126
52040.0000   -5.11871
52080.0000   -5.41244
52120.0000   -4.41753
52160.0000   -4.85895
52200.0000   -4.80828
52240.0000   -5.83251
52280.0000   -4.97308
52320.0000   -4.18491
52360.0000   -4.29846
52400.0000   -5.38012
52440.0000   -5.06541
52480.0000   -5.06533
52520.0000   -5.22712
52560.0000   -5.57367
52600.0000   -4.89536
52640.0000   -5.42419
52680.0000   -4.43540
52720.0000   -4.60245
52760.0000   -4.95259
52800.0000   -3.68059
52840.0000   -4.68682
52880.0000   -5.55181
52920.0000   -4.96215
52960.0000   -5.54941
53000.0000   -6.70294
53040.0000   -6.02998
53080.0000   -5.25083
53120.0000   -5.08495
53160.0000   -5.01287
53200.0000   -5.25699
53240.0000   -4.76883
53280.0000   -4.85464
53320.0000   -5.42368
53360.0000   -4.34555
53400.0000   -5.31717
53440.0000   -4.18835
53480.0000   -5.62567
53520.0000   -5.96868
53560.0000   -4.54240
53600.0000   -5.07612
53640.0000   -5.02148
53680.0000   -5.42867
53720.0000   -5.50237
53760.0000   -5.92618
53800.0000   -5.18897
53840.0000   -4.83506
53880.0000   -4.23559
53920.0000   -4.91135
53960.0000   -6.46329
54000.0000   -6.31519
54040.0000   -4.91579
54080.0000   -4.85960
54120.0000   -4.39435
54160.0000   -4.75895
54200.0000   -5.92322
54240.0000   -5.02709
54280.0000   -6.27588
54320.0000   -5.07934
54360.0000   -5.61926
54400.0000   -5.45317
54440.0000   -5.03509
54480.0000   -5.36199
54520.0000   -5.00122
54560.0000   -5.33820
54600.0000   -6.10232
54640.0000   -6.02774
54680.0000   -5.90813
54720.0000   -6.08628
54760.0000   -5.07411
54800.0000   -5.14552
54840.0000   -5.51310
54880.0000   -5.33529
54920.0000   -4.85490
54960.0000   -4.97891
55000.0000   -5.71987
55040.0000   -5.19681
55080.0000   -5.04151
55120.0000   -4.97374
55160.0000   -4.36504
55200.0000   -5.00118
55240.0000   -6.04422
55280.0000   -4.82889
55320.0000   -4.56565
55360.0000   -5.08235
55400.0000   -5.43296
55440.0000   -4.90746
55480.0000   -4.67776
55520.0000   -5.56621
55560.0000   -5.86683
55600.0000   -5.37148
55640.0000   -5.66013
55680.0000   -5.87186
55720.0000   -5.51873
55760.0000   -5.92996
55800.0000   -5.73949
55840.0000   -5.95549
55880.0000   -5.53827
55920.0000   -5.40122
55960.0000   -4.56499
56000.0000   -4.83607
56040.0000   -5.11396
56080.0000   -5.06116
56120.0000   -5.41925
56160.0000   -4.60368
56200.0000   -4.77075
56240.0000   -5.85085
56280.0000   -5.03594
56320.0000   -5.05769
56360.0000   -4.73011
56400.0000   -5.48438
56440.0000   -5.11784
56480.0000   -4.94751
56520.0000   -5.06941
56560.0000   -4.26655
56600.0000   -4.45054
56640.0000   -5.29193
56680.0000   -5.84875
56720.0000   -5.75754
56760.0000   -5.61832
56800.0000   -6.09767
56840.0000   -5.34896
56880.0000   -5.67043
56920.0000   -5.92906
56960.0000   -5.19787
57000.0000   -4.18821
57040.0000   -4.97930
57080.0000   -5.08536
57120.0000   -4.86696
57160.0000   -4.46475
57200.0000   -5.59894
57240.0000   -5.37895
57280.0000   -4.71406
57320.0000   -5.64193
57360.0000   -4.60789
57400.0000   -5.64199
57440.0000   -5.03803
57480.0000   -6.25467
57520.0000   -5.88723
57560.0000   -5.70505
57600.0000   -5.51752
57640.0000   -4.81415
57680.0000   -5.25936
57720.0000   -5.00089
57760.0000   -4.64167
57800.0000   -5.76028
57840.0000   -5.21202
57880.0000   -5.25670
57920.0000   -4.00987
57960.0000   -4.84078
58000.0000   -4.33647
58040.0000   -5.43768
58080.0000   -5.31644
58120.0000   -5.39405
58160.0000   -5.15472
58200.0000   -5.16312
58240.0000   -5.14707
58280.0000   -5.58659
58320.0000   -5.10841
58360.0000   -5.29920
58400.0000   -5.05532
58440.0000   -4.23134
58480.0000   -5.40032
58520.0000   -4.80845
58560.0000   -3.93563
58600.0000   -4.60318
58640.0000   -5.12931
58680.0000   -5.78602
58720.0000   -5.70934
58760.0000   -5.89396
58800.0000   -5.96784
58840.0000   -5.71959
58880.0000   -6.30835
58920.0000   -6.07990
58960.0000   -6.22998
59000.0000   -4.84678
59040.0000   -4.90133
59080.0000   -5.55194
59120.0000   -4.28720
59160.0000   -5.46517
59200.0000   -4.89085
59240.0000   -5.31427
59280.0000   -5.13049
59320.0000   -4.77644
59360.0000   -5.72386
59400.0000   -5.48934
59440.0000   -5.58949
59480.0000   -5.81236
59520.0000   -5.11723
59560.0000   -4.84483
59600.0000   -5.88233
59640.0000   -5.89499
59680.0000   -5.97803
59720.0000   -5.73608
59760.0000   -5.73439
59800.0000   -5.52432
59840.0000   -5.61192
59880.0000   -6.05792
59920.0000   -5.98761
59960.0000   -5.01315
60000.0000   -4.76177
60040.0000   -5.48010
60080.0000   -6.03812
60120.0000   -6.01039
60160.0000   -4.74984
60200.0000   -4.98055
60240.0000   -5.19988
60280.0000   -5.06422
60320.0000   -5.07055
60360.0000   -5.61156
60400.0000   -4.90543
60440.0000   -4.74237
60480.0000   -5.80882
60520.0000   -5.60338
60560.0000   -5.76016
60600.0000   -5.97634
60640.0000   -5.84030
60680.0000   -5.37655
60720.0000   -5.39600
60760.0000   -5.06406
60800.0000   -6.54258
60840.0000   -5.53113
60880.0000   -4.53595
60920.0000   -5.98263
60960.0000   -5.77872
61000.0000   -5.69812
61040.0000   -6.54833
61080.0000   -5.94892
61120.0000   -5.81681
61160.0000   -6.26980
61200.0000   -5.94143
61240.0000   -5.98418
61280.0000   -5.12016
61320.0000   -5.08240
61360.0000   -5.66032
61400.0000   -5.94119
61440.0000   -5.44332
61480.0000   -5.41549
61520.0000   -5.62718
61560.0000   -5.38694
61600.0000   -5.20483
61640.0000   -5.62013
61680.0000   -5.75739
61720.0000   -5.66744
61760.0000   -5.80303
61800.0000   -4.73857
61840.0000   -5.00889
61880.0000   -5.51204
61920.0000   -5.42098
61960.0000   -5.69629
62000.0000   -5.21243
62040.0000   -5.15440
62080.0000   -4.97337
62120.0000   -5.27491
62160.0000   -5.82455
62200.0000   -6.59783
62240.0000   -5.77244
62280.0000   -5.80730
62320.0000   -5.79587
62360.0000   -5.00402
62400.0000   -4.18269
62440.0000   -4.49413
62480.0000   -5.60292
62520.0000   -5.41835
62560.0000   -5.47146
62600.0000   -5.73850
62640.0000   -5.03394
62680.0000   -4.72730
62720.0000   -4.68788
62760.0000   -6.25678
62800.0000   -5.26199
62840.0000   -5.64249
62880.0000   -5.93146
62920.0000   -5.64012
62960.0000   -4.69100
63000.0000   -5.17923
63040.0000   -5.17858
63080.0000   -5.47980
63120.0000   -4.83072
63160.0000   -5.47095
63200.0000   -5.16410
63240.0000   -5.38768
63280.0000   -5.34541
63320.0000   -5.58851
63360.0000   -4.94471
63400.0000   -6.24104
63440.0000   -5.43134
63480.0000   -5.81344
63520.0000   -5.50337
63560.0000   -4.89604
63600.0000   -5.41954
63640.0000   -5.50463
63680.0000   -5.61652
63720.0000   -5.87903
63760.0000   -5.77462
63800.0000   -5.50633
63840.0000   -5.37221
63880.0000   -6.66928
63920.0000   -6.14731
63960.0000   -5.67759
64000.0000   -5.16884
64040.0000   -5.94141
64080.0000   -5.75927
64120.0000   -6.60503
64160.0000   -4.94003
64200.0000   -5.35570
64240.0000   -5.96109
64280.0000   -5.73398
64320.0000   -5.58946
64360.0000   -5.57677
64400.0000   -5.58394
64440.0000   -4.78696
64480.0000   -5.49850
64520.0000   -5.01660
64560.0000   -5.20194
64600.0000   -5.80268
64640.0000   -5.07533
64680.0000   -4.60378
64720.0000   -5.11807
64760.0000   -5.09555
64800.0000   -5.16667
64840.0000   -5.26454
64880.0000   -6.50647
64920.0000   -6.36036
64960.0000   -6.45807
65000.0000   -6.10162
65040.0000   -6.02695
65080.0000   -5.49640
65120.0000   -4.98863
65160.0000   -5.46020
65200.0000   -5.35873
65240.0000   -5.84888
65280.0000   -5.82733
65320.0000   -5.62919
65360.0000   -5.89365
65400.0000   -5.52542
65440.0000   -4.86448
65480.0000   -5.54754
65520.0000   -5.49527
65560.0000   -5.69504
65600.0000   -4.80619
65640.0000   -4.96417
65680.0000   -5.65951
65720.0000   -5.00981
65760.0000   -5.40528
65800.0000   -4.95139
65840.0000   -4.83681
65880.0000   -5.64524
65920.0000   -6.01865
65960.0000   -5.16699
66000.0000   -4.81975
66040.0000   -4.88278
66080.0000   -5.20560
66120.0000   -5.49200
66160.0000   -5.71713
66200.0000   -6.06835
66240.0000   -5.57371
66280.0000   -4.24285
66320.0000   -5.47340
66360.0000   -5.21987
66400.0000   -6.14826
66440.0000   -6.04521
66480.0000   -5.45622
66520.0000   -5.83999
66560.0000   -4.77837
66600.0000   -5.98419
66640.0000   -5.37821
66680.0000   -5.68319
66720.0000   -5.81312
66760.0000   -5.41929
66800.0000   -5.50209
66840.0000   -5.30423
66880.0000   -4.85941
66920.0000   -6.40522
66960.0000   -5.56962
67000.0000   -5.42447
67040.0000   -5.26614
67080.0000   -6.03387
67120.0000   -5.19768
67160.0000   -5.46521
67200.0000   -5.29986
67240.0000   -5.77529
67280.0000   -5.75654
67320.0000   -4.87128
67360.0000   -6.01182
67400.0000   -5.30712
67440.0000   -5.65497
67480.0000   -5.71804
67520.0000   -5.23434
67560.0000   -5.02580
67600.0000   -5.69066
67640.0000   -5.98191
67680.0000   -5.10303
67720.0000   -5.74522
67760.0000   -5.75623
67800.0000   -5.58421
67840.0000   -5.77917
67880.0000   -4.72167
67920.0000   -5.25077
67960.0000   -5.33764
68000.0000   -6.40665
68040.0000   -6.56593
68080.0000   -5.90507
68120.0000   -5.76856
68160.0000   -6.25098
68200.0000   -6.28477
68240.0000   -6.67492
68280.0000   -6.36573
68320.0000   -6.14607
68360.0000   -5.07627
68400.0000   -5.18233
68440.0000   -5.80854
68480.0000   -5.26579
68520.0000   -5.44973
68560.0000   -5.37354
68600.0000   -5.50880
68640.0000   -6.00909
68680.0000   -5.66141
68720.0000   -5.39687
68760.0000   -4.86132
68800.0000   -5.21502
68840.0000   -4.04259
68880.0000   -3.88596
68920.0000   -5.02910
68960.0000   -4.95104
69000.0000   -5.42979
69040.0000   -5.06655
69080.0000   -5.71020
69120.0000   -4.33761
69160.0000   -5.06183
69200.0000   -4.75997
69240.0000   -5.13852
69280.0000   -4.79485
69320.0000   -4.98836
69360.0000   -5.12337
69400.0000   -4.42692
69440.0000   -4.62997
69480.0000   -5.15540
69520.0000   -5.91223
69560.0000   -4.79049
69600.0000   -5.59963
69640.0000   -6.37580
69680.0000   -6.03996
69720.0000   -5.78361
69760.0000   -5.96323
69800.0000   -6.09211
69840.0000   -4.98158
69880.0000   -4.67752
69920.0000   -4.90885
69960.0000   -5.60653
70000.0000   -5.49684
70040.0000   -5.63597
70080.0000   -5.29457
70120.0000   -4.86038
70160.0000   -4.68391
70200.0000   -5.66832
70240.0000   -5.86251
70280.0000   -4.30242
70320.0000   -4.55637
70360.0000   -6.39789
70400.0000   -6.16315
70440.0000   -5.00090
70480.0000   -4.96013
70520.0000   -5.89004
70560.0000   -6.27741
70600.0000   -4.26413
70640.0000   -4.22858
70680.0000   -5.74172
70720.0000   -5.28374
70760.0000   -5.22416
70800.0000   -4.85760
70840.0000   -4.83190
70880.0000   -4.87100
70920.0000   -5.08064
70960.0000   -4.57480
71000.0000   -5.20280
71040.0000   -5.99803
71080.0000   -4.48224
71120.0000   -5.19476
71160.0000   -5.33179
71200.0000   -4.56460
71240.0000   -5.60053
71280.0000   -4.58976
71320.0000   -5.47265
71360.0000   -6.64273
71400.0000   -5.49843
71440.0000   -5.30659
71480.0000   -4.86787
71520.0000   -6.31040
71560.0000   -5.61126
71600.0000   -6.22512
71640.0000   -5.43507
71680.0000   -5.96351
71720.0000   -6.11775
71760.0000   -6.22839
71800.0000   -5.34769
71840.0000   -5.18067
71880.0000   -5.34431
71920.0000   -5.83247
71960.0000   -5.64564
72000.0000   -5.92154
72040.0000   -5.47802
72080.0000   -5.39464
72120.0000   -6.27035
72160.0000   -6.22968
72200.0000   -5.08934
72240.0000   -5.19818
72280.0000   -5.01178
72320.0000   -5.33326
72360.0000   -5.12147
72400.0000   -4.73479
72440.0000   -4.99311
72480.0000   -5.44520
72520.0000   -4.71153
72560.0000   -4.46966
72600.0000   -4.61923
72640.0000   -4.24577
72680.0000   -4.90569
72720.0000   -5.20315
72760.0000   -3.93299
72800.0000   -4.95600
72840.0000   -4.92284
72880.0000   -4.26154
72920.0000   -4.08101
72960.0000   -5.01669
73000.0000   -4.77973
73040.0000   -5.98581
73080.0000   -6.08988
73120.0000   -6.24941
73160.0000   -6.02163
73200.0000   -6.16047
73240.0000   -5.10264
73280.0000   -5.29679
73320.0000   -5.20351
73360.0000   -5.04097
73400.0000   -6.06260
73440.0000   -5.59752
73480.0000   -5.68477
73520.0000   -5.02479
73560.0000   -5.43105
73600.0000   -5.60662
73640.0000   -5.70253
73680.0000   -5.64287
73720.0000   -5.51862
73760.0000   -4.65161
73800.0000   -5.90293
73840.0000   -5.13317
73880.0000   -6.23913
73920.0000   -5.69654
73960.0000   -5.33503
74000.0000   -5.01998
74040.0000   -5.66534
74080.0000   -5.97346
74120.0000   -4.78629
74160.0000   -5.75598
74200.0000   -5.22215
74240.0000   -5.36994
74280.0000   -5.47704
74320.0000   -5.54599
74360.0000   -5.10552
74400.0000   -5.76061
74440.0000   -4.31546
74480.0000   -4.45569
74520.0000   -5.88326
74560.0000   -4.74276
74600.0000   -5.88907
74640.0000   -5.52967
74680.0000   -5.55532
74720.0000   -5.42054
74760.0000   -6.39918
74800.0000   -4.96737
74840.0000   -5.11802
74880.0000   -4.28814
74920.0000   -5.24683
74960.0000   -5.11607
75000.0000   -4.90259
75040.0000   -5.51977
75080.0000   -5.61101
75120.0000   -5.35774
75160.0000   -4.74985
75200.0000   -4.85601
75240.0000   -4.39741
75280.0000   -4.35618
75320.0000   -5.05008
75360.0000   -4.66914
75400.0000   -4.21570
75440.0000   -4.76746
75480.0000   -4.63928
75520.0000   -5.18433
75560.0000   -6.12874
75600.0000   -5.67287
75640.0000   -5.60620
75680.0000   -4.96385
75720.0000   -5.80044
75760.0000   -6.03186
75800.0000   -5.25136
75840.0000   -5.62479
75880.0000   -5.52242
75920.0000   -5.22054
75960.0000   -5.15288
76000.0000   -4.99581
76040.0000   -6.08886
76080.0000   -5.28708
76120.0000   -5.50569
76160.0000   -5.08317
76200.0000   -3.98373
76240.0000   -5.90203
76280.0000   -5.78553
76320.0000   -5.76471
76360.0000   -5.18686
76400.0000   -5.07505
76440.0000   -4.60410
76480.0000   -5.07576
76520.0000   -5.36243
76560.0000   -5.60204
76600.0000   -5.89518
76640.0000   -4.58267
76680.0000   -4.74960
76720.0000   -4.83551
76760.0000   -5.10263
76800.0000   -4.93364
76840.0000   -4.98282
76880.0000   -5.01493
76920.0000   -4.41238
76960.0000   -5.48757
77000.0000   -4.95957
77040.0000   -5.21417
77080.0000   -5.47319
77120.0000   -5.84474
77160.0000   -5.39447
77200.0000   -5.16578
77240.0000   -5.16680
77280.0000   -5.75598
77320.0000   -6.52591
77360.0000   -5.34000
77400.0000   -5.58815
77440.0000   -5.98821
77480.0000   -5.50217
77520.0000   -5.66744
77560.0000   -5.31440
77600.0000   -5.51221
77640.0000   -6.58063
77680.0000   -5.46658
77720.0000   -5.22488
77760.0000   -4.72607
77800.0000   -4.99689
77840.0000   -5.02240
77880.0000   -4.30062
77920.0000   -5.79256
77960.0000   -5.88009
78000.0000   -5.03157
78040.0000   -6.18692
78080.0000   -5.21391
78120.0000   -5.19123
78160.0000   -4.92515
78200.0000   -5.13807
78240.0000   -6.56165
78280.0000   -5.01987
78320.0000   -6.05047
78360.0000   -5.16235
78400.0000   -5.21048
78440.0000   -5.54439
78480.0000   -6.14634
78520.0000   -5.37625
78560.0000   -5.83988
78600.0000   -5.75027
78640.0000   -6.15929
78680.0000   -6.49308
78720.0000   -6.15833
78760.0000   -6.47866
78800.0000   -5.64533
78840.0000   -6.11512
78880.0000   -5.90926
78920.0000   -4.98322
78960.0000   -5.97397
79000.0000   -5.39547
79040.0000   -6.01897
79080.0000   -5.20465
79120.0000   -5.67155
79160.0000   -5.88302
79200.0000   -6.32196
79240.0000   -6.54642
79280.0000   -5.96642
79320.0000   -5.78004
79360.0000   -5.40126
79400.0000   -5.19975
79440.0000   -5.32910
79480.0000   -6.10304
79520.0000   -4.82417
79560.0000   -5.38962
79600.0000   -4.78072
79640.0000   -5.02292
79680.0000   -5.79521
79720.0000   -6.33833
79760.0000   -6.11075
79800.0000   -5.39688
79840.0000   -5.75421
79880.0000   -5.85249
79920.0000   -5.12204
79960.0000   -5.27153
80000.0000   -5.49379
80040.0000   -5.06558
80080.0000   -5.64542
80120.0000   -4.58974
80160.0000   -4.96984
80200.0000   -4.60550
80240.0000   -5.46677
80280.0000   -4.14307
80320.0000   -4.72993
80360.0000   -5.03920
80400.0000   -4.62998
80440.0000   -5.68393
80480.0000   -5.66971
80520.0000   -5.95575
80560.0000   -5.53379
80600.0000   -5.85605
80640.0000   -5.22783
80680.0000   -6.70351
80720.0000   -5.73580
80760.0000   -5.79824
80800.0000   -5.26666
80840.0000   -5.60681
80880.0000   -5.44107
80920.0000   -6.38541
80960.0000   -5.99971
81000.0000   -6.20463
81040.0000   -6.06922
81080.0000   -5.42183
81120.0000   -5.92740
81160.0000   -5.71783
81200.0000   -6.38763
81240.0000   -6.60690
81280.0000   -5.84836
81320.0000   -5.03683
81360.0000   -4.26900
81400.0000   -5.06299
81440.0000   -4.25633
81480.0000   -4.92098
81520.0000   -5.04051
81560.0000   -4.76540
81600.0000   -5.40121
81640.0000   -5.23440
81680.0000   -5.28233
81720.0000   -5.46716
81760.0000   -4.62593
81800.0000   -5.39904
81840.0000   -5.43196
81880.0000   -5.65657
81920.0000   -5.81362
81960.0000   -5.44912
82000.0000   -6.08319
82040.0000   -5.78836
82080.0000   -4.80132
82120.0000   -5.78226
82160.0000   -5.62190
82200.0000   -5.63720
82240.0000   -5.52257
82280.0000   -5.74288
82320.0000   -6.12458
82360.0000   -5.02560
82400.0000   -6.54348
82440.0000   -5.71145
82480.0000   -6.04379
82520.0000   -6.30207
82560.0000   -4.97649
82600.0000   -5.80372
82640.0000   -5.94765
82680.0000   -5.92636
82720.0000   -5.22752
82760.0000   -4.30547
82800.0000   -5.45542
82840.0000   -4.38871
82880.0000   -4.12910
82920.0000   -4.70396
82960.0000   -4.36238
83000.0000   -4.46327
83040.0000   -4.82510
83080.0000   -4.85097
83120.0000   -4.79873
83160.0000   -4.58003
83200.0000   -4.32413
83240.0000   -5.94117
83280.0000   -5.07599
83320.0000   -5.80091
83360.0000   -5.27053
83400.0000   -5.47777
83440.0000   -6.40185
83480.0000   -5.72332
83520.0000   -5.04818
83560.0000   -4.60503
83600.0000   -5.98126
83640.0000   -5.40883
83680.0000   -5.05878
83720.0000   -5.20338
83760.0000   -4.82648
83800.0000   -5.62740
83840.0000   -5.61471
83880.0000   -5.40230
83920.0000   -5.09481
83960.0000   -5.30321
84000.0000   -4.86275
84040.0000   -4.58970
84080.0000   -4.37850
84120.0000   -4.70189
84160.0000   -4.48776
84200.0000   -4.32319
84240.0000   -4.17447
84280.0000   -4.81996
84320.0000   -4.27457
84360.0000   -5.21661
84400.0000   -4.64439
84440.0000   -5.50674
84480.0000   -5.50287
84520.0000   -4.60469
84560.0000   -5.43647
84600.0000   -4.58866
84640.0000   -4.47478
84680.0000   -4.03177
84720.0000   -5.03780
84760.0000   -4.50233
84800.0000   -5.05438
84840.0000   -4.78165
84880.0000   -4.78955
84920.0000   -4.54296
84960.0000   -4.77053
85000.0000   -5.49460
85040.0000   -7.00176
85080.0000   -5.35245
85120.0000   -5.77439
85160.0000   -5.85731
85200.0000   -5.03027
85240.0000   -4.15875
85280.0000   -4.21087
85320.0000   -4.80389
85360.0000   -4.85679
85400.0000   -4.82044
85440.0000   -4.47157
85480.0000   -4.85374
85520.0000   -5.10968
85560.0000   -4.91140
85600.0000   -4.65193
85640.0000   -4.26428
85680.0000   -4.48307
85720.0000   -5.21461
85760.0000   -4.49177
85800.0000   -4.90845
85840.0000   -4.64654
85880.0000   -5.13967
85920.0000   -4.34112
85960.0000   -4.75861
86000.0000   -5.30827
86040.0000   -5.29557
86080.0000   -4.36969
86120.0000   -5.08310
86160.0000   -3.94954
86200.0000   -4.97485
86240.0000   -5.51254
86280.0000   -5.89092
86320.0000   -5.09702
86360.0000   -4.27347
86400.0000   -4.57271
86440.0000   -4.41450
86480.0000   -3.45516
86520.0000   -4.03076
86560.0000   -4.80482
86600.0000   -4.90609
86640.0000   -4.05529
86680.0000   -4.84334
86720.0000   -4.67573
86760.0000   -5.64636
86800.0000   -5.69035
86840.0000   -6.13645
86880.0000   -5.04267
86920.0000   -5.11451
86960.0000   -5.93894
87000.0000   -5.84027
87040.0000   -5.63685
87080.0000   -5.76034
87120.0000   -5.69667
87160.0000   -5.37436
87200.0000   -5.96916
87240.0000   -5.88802
87280.0000   -5.20321
87320.0000   -5.34680
87360.0000   -4.87595
87400.0000   -4.84988
87440.0000   -5.33248
87480.0000   -5.29418
87520.0000   -5.34043
87560.0000   -4.42246
87600.0000   -4.42380
87640.0000   -4.43171
87680.0000   -4.08438
87720.0000   -4.07167
87760.0000   -4.61394
87800.0000   -4.11155
87840.0000   -4.95820
87880.0000   -4.13688
87920.0000   -5.19674
87960.0000   -5.34938
88000.0000   -5.14617
88040.0000   -5.18475
88080.0000   -5.35452
88120.0000   -5.94313
88160.0000   -3.82907
88200.0000   -3.92015
88240.0000   -4.77302
88280.0000   -5.16781
88320.0000   -4.84111
88360.0000   -6.16756
88400.0000   -6.01243
88440.0000   -4.71917
88480.0000   -4.52705
88520.0000   -5.04285
88560.0000   -5.66902
88600.0000   -4.71807
88640.0000   -4.39296
88680.0000   -4.64867
88720.0000   -5.45334
88760.0000   -4.65683
88800.0000   -5.91553
88840.0000   -5.41496
88880.0000   -5.46416
88920.0000   -4.99847
88960.0000   -5.36590
89000.0000   -4.68207
89040.0000   -4.61117
89080.0000   -4.58649
89120.0000   -4.27016
89160.0000   -4.18330
89200.0000   -4.09163
89240.0000   -4.92889
89280.0000   -5.15806
89320.0000   -5.32827
89360.0000   -4.45408
89400.0000   -5.17776
89440.0000   -5.36486
89480.0000   -4.59812
89520.0000   -4.58168
89560.0000   -4.08932
89600.0000   -4.50221
89640.0000   -4.68386
89680.0000   -4.21634
89720.0000   -4.69450
89760.0000   -4.23093
89800.0000   -4.54273
89840.0000   -4.04497
89880.0000   -4.21558
89920.0000   -4.96746
89960.0000   -4.97658
90000.0000   -4.47789
90040.0000   -5.15803
90080.0000   -4.74488
90120.0000   -4.95727
90160.0000   -4.83537
90200.0000   -4.65854
90240.0000   -5.43939
90280.0000   -4.82367
90320.0000   -4.51851
90360.0000   -5.04507
90400.0000   -4.24705
90440.0000   -4.96439
90480.0000   -4.50226
90520.0000   -5.14294
90560.0000   -5.18251
90600.0000   -5.54804
90640.0000   -4.99116
90680.0000   -5.17852
90720.0000   -4.84734
90760.0000   -5.19387
90800.0000   -5.69326
90840.0000   -4.37117
90880.0000   -4.36771
90920.0000   -4.47674
90960.0000   -4.76227
91000.0000   -4.76225
91040.0000   -4.17176
91080.0000   -4.89732
91120.0000   -4.49591
91160.0000   -3.85806
91200.0000   -4.91418
91240.0000   -4.95446
91280.0000   -5.38921
91320.0000   -4.56942
91360.0000   -5.65433
91400.0000   -4.62820
91440.0000   -5.50699
91480.0000   -5.33872
91520.0000   -4.17805
91560.0000   -5.29227
91600.0000   -5.27024
91640.0000   -5.72945
91680.0000   -5.38501
91720.0000   -6.10676
91760.0000   -5.98893
91800.0000   -5.95751
91840.0000   -5.67081
91880.0000   -6.34509
91920.0000   -6.82071
91960.0000   -6.16838
92000.0000   -6.11152
92040.0000   -5.69744
92080.0000   -5.39324
92120.0000   -5.35558
92160.0000   -5.48108
92200.0000   -5.22892
92240.0000   -4.98790
92280.0000   -5.97334
92320.0000   -5.16474
92360.0000   -5.80738
92400.0000   -5.73473
92440.0000   -5.11059
92480.0000   -5.74232
92520.0000   -5.66257
92560.0000   -4.89774
92600.0000   -6.09815
92640.0000   -5.34453
92680.0000   -6.26894
92720.0000   -5.99958
92760.0000   -4.98964
92800.0000   -5.83055
92840.0000   -5.82530
92880.0000   -5.65124
92920.0000   -5.90145
92960.0000   -5.69589
93000.0000   -5.66686
93040.0000   -4.97943
93080.0000   -5.23241
93120.0000   -5.12264
93160.0000   -4.53974
93200.0000   -5.74285
93240.0000   -5.42673
93280.0000   -5.64319
93320.0000   -4.84456
93360.0000   -4.59707
93400.0000   -5.00512
93440.0000   -4.17803
93480.0000   -5.42100
93520.0000   -6.21668
93560.0000   -5.11805
93600.0000   -6.20102
93640.0000   -6.42927
93680.0000   -6.22372
93720.0000   -5.00728
93760.0000   -5.59263
93800.0000   -5.63573
93840.0000   -6.09233
93880.0000   -4.58001
93920.0000   -4.90240
93960.0000   -4.98554
94000.0000   -5.05135
94040.0000   -5.45646
94080.0000   -6.20328
94120.0000   -5.16339
94160.0000   -5.10592
94200.0000   -5.15137
94240.0000   -5.70585
94280.0000   -5.76443
94320.0000   -6.19042
94360.0000   -5.26812
94400.0000   -5.66524
94440.0000   -5.32055
94480.0000   -5.77990
94520.0000   -6.50853
94560.0000   -6.72148
94600.0000   -6.16999
94640.0000   -6.46746
94680.0000   -5.80995
94720.0000   -5.72918
94760.0000   -5.73970
94800.0000   -6.02350
94840.0000   -5.37751
94880.0000   -6.10055
94920.0000   -6.58197
94960.0000   -6.39349
95000.0000   -6.01588
95040.0000   -5.36819
95080.0000   -5.61112
95120.0000   -4.89903
95160.0000   -6.61716
95200.0000   -5.90229
95240.0000   -6.46374
95280.0000   -5.59442
95320.0000   -5.70864
95360.0000   -5.35017
95400.0000   -5.30302
95440.0000   -4.74303
95480.0000   -5.34924
95520.0000   -5.15590
95560.0000   -6.04068
95600.0000   -5.74418
95640.0000   -5.52599
95680.0000   -4.49990
95720.0000   -5.18710
95760.0000   -5.08195
95800.0000   -5.18528
95840.0000   -4.92491
95880.0000   -5.46897
95920.0000   -5.62962
95960.0000   -4.17107
96000.0000   -5.07518
96040.0000   -4.10483
96080.0000   -5.64455
96120.0000   -5.07236
96160.0000   -5.57284
96200.0000   -6.65541
96240.0000   -6.37013
96280.0000   -6.11089
96320.0000   -6.33102
96360.0000   -5.79474
96400.0000   -6.25137
96440.0000   -6.02075
96480.0000   -6.38748
96520.0000   -6.16821
96560.0000   -6.55665
96600.0000   -5.80675
96640.0000   -5.84180
96680.0000   -5.59818
96720.0000   -5.86723
96760.0000   -6.39098
96800.0000   -5.61689
96840.0000   -6.12843
96880.0000   -5.61286
96920.0000   -5.93660
96960.0000   -5.36584
97000.0000   -6.48147
97040.0000   -5.79907
97080.0000   -6.22992
97120.0000   -5.63703
97160.0000   -6.25729
97200.0000   -6.17280
97240.0000   -6.58590
97280.0000   -5.66259
97320.0000   -6.93619
97360.0000   -6.68447
97400.0000   -6.20789
97440.0000   -5.63594
97480.0000   -6.66152
97520.0000   -7.07145
97560.0000   -6.79756
97600.0000   -6.18845
97640.0000   -6.32909
97680.0000   -6.19850
97720.0000   -6.76710
97760.0000   -5.37846
97800.0000   -5.81199
97840.0000   -6.94263
97880.0000   -6.29381
97920.0000   -5.16942
97960.0000   -5.24357
98000.0000   -4.98521
98040.0000   -5.10340
98080.0000   -5.45284
98120.0000   -5.45232
98160.0000   -4.80486
98200.0000   -4.57177
98240.0000   -5.15294
98280.0000   -5.35572
98320.0000   -4.57252
98360.0000   -5.69824
98400.0000   -5.64110
98440.0000   -4.55921
98480.0000   -5.65255
98520.0000   -5.92293
98560.0000   -5.51968
98600.0000   -5.27274
98640.0000   -5.89571
98680.0000   -6.02471
98720.0000   -6.55788
98760.0000   -5.43687
98800.0000   -6.24998
98840.0000   -5.73791
98880.0000   -5.27963
98920.0000   -5.83463
98960.0000   -5.33718
99000.0000   -5.64605
99040.0000   -5.97360
99080.0000   -5.41224
99120.0000   -6.82104
99160.0000   -6.04358
99200.0000   -5.09606
99240.0000   -4.40425
99280.0000   -4.56911
99320.0000   -5.53592
99360.0000   -5.52622
99400.0000   -6.17809
99440.0000   -5.35099
99480.0000   -5.57314
99520.0000   -5.91979
99560.0000   -5.97933
99600.0000   -5.17062
99640.0000   -5.25688
99680.0000   -6.18493
99720.0000   -5.32158
99760.0000   -5.06489
99800.0000   -5.84939
99840.0000   -6.56181
99880.0000   -6.40530
99920.0000   -5.08233
99960.0000   -5.26791
100000.0000   -4.76007
100040.0000   -6.03012
100080.0000   -4.83303
100120.0000   -5.88092
100160.0000   -5.56013
100200.0000   -5.54977
100240.0000   -5.21503
100280.0000   -5.19135
100320.0000   -5.11893
100360.0000   -5.42849
100400.0000   -5.82916
100440.0000   -5.47915
100480.0000   -5.38210
100520.0000   -5.33194
100560.0000   -5.57291
100600.0000   -5.78892
100640.0000   -5.97759
100680.0000   -5.30514
100720.0000   -5.47936
100760.0000   -5.96997
100800.0000   -5.92265
100840.0000   -5.57330
100880.0000   -4.79090
100920.0000   -4.64875
100960.0000   -4.99797
101000.0000   -5.35639
101040.0000   -4.46148
101080.0000   -5.23025
101120.0000   -5.33833
101160.0000   -5.40835
101200.0000   -4.28269
101240.0000   -5.66880
101280.0000   -5.85470
101320.0000   -4.75637
101360.0000   -5.70371
101400.0000   -5.23994
101440.0000   -5.95080
101480.0000   -4.76480
101520.0000   -4.86142
101560.0000   -4.37658
101600.0000   -4.04783
101640.0000   -4.91893
101680.0000   -4.91812
101720.0000   -5.08988
101760.0000   -4.28190
101800.0000   -4.92029
101840.0000   -4.91003
101880.0000   -5.39095
101920.0000   -4.62430
101960.0000   -5.76369
102000.0000   -5.03988
102040.0000   -5.29763
102080.0000   -4.93325
102120.0000   -4.81216
102160.0000   -4.86153
102200.0000   -5.34486
102240.0000   -5.95991
102280.0000   -4.36812
102320.0000   -4.95165
102360.0000   -4.68486
102400.0000   -4.90216
102440.0000   -3.42102
102480.0000   -4.84740
102520.0000   -4.32032
102560.0000   -5.36254
102600.0000   -5.90868
102640.0000   -4.32509
102680.0000   -5.33810
102720.0000   -4.99043
102760.0000   -6.14983
102800.0000   -4.80296
102840.0000   -4.59261
102880.0000   -5.40577
102920.0000   -5.13463
102960.0000   -5.42333
103000.0000   -5.06418
103040.0000   -4.83478
103080.0000   -5.00914
103120.0000   -5.01757
103160.0000   -4.85862
103200.0000   -4.86479
103240.0000   -4.69560
103280.0000   -4.12254
103320.0000   -4.70484
103360.0000   -5.47067
103400.0000   -4.93571
103440.0000   -4.76110
103480.0000   -4.14430
103520.0000   -4.70725
103560.0000   -4.86345
103600.0000   -5.24769
103640.0000   -4.78619
103680.0000   -4.47264
103720.0000   -3.79922
103760.0000   -4.28507
103800.0000   -4.30749
103840.0000   -4.40819
103880.0000   -5.59181
103920.0000   -4.31212
103960.0000   -3.11827
104000.0000   -4.04964
104040.0000   -5.02606
104080.0000   -5.16426
104120.0000   -5.00162
104160.0000   -4.84025
104200.0000   -4.89777
104240.0000   -4.20034
104280.0000   -4.38697
104320.0000   -4.57194
104360.0000   -4.28412
104400.0000   -5.39352
104440.0000   -4.95273
104480.0000   -4.78979
104520.0000   -5.01588
104560.0000   -4.76132
104600.0000   -4.92486
104640.0000   -4.71746
104680.0000   -4.39335
104720.0000   -4.41663
104760.0000   -4.74338
104800.0000   -4.96805
104840.0000   -4.61923
104880.0000   -4.49351
104920.0000   -3.98800
104960.0000   -4.45810
105000.0000   -4.08011
105040.0000   -4.35301
105080.0000   -4.60989
105120.0000   -4.79341
105160.0000   -4.47596
105200.0000   -4.70807
105240.0000   -4.49994
105280.0000   -4.90767
105320.0000   -4.40312
105360.0000   -4.74244
105400.0000   -5.71520
105440.0000   -5.01110
105480.0000   -4.71823
105520.0000   -4.29386
105560.0000   -4.79275
105600.0000   -4.23547
105640.0000   -4.03345
105680.0000   -3.55710
105720.0000   -4.78265
105760.0000   -5.43952
105800.0000   -4.33657
105840.0000   -4.22131
105880.0000   -4.36762
105920.0000   -4.54734
105960.0000   -4.55561
106000.0000   -5.02306
106040.0000   -5.10259
106080.0000   -5.20403
106120.0000   -4.39777
106160.0000   -4.28992
106200.0000   -5.31881
106240.0000   -5.66147
106280.0000   -4.60652
106320.0000   -4.64299
106360.0000   -4.68974
106400.0000   -4.44222
106440.0000   -4.35142
106480.0000   -3.87521
106520.0000   -5.05685
106560.0000   -4.75076
106600.0000   -4.64790
106640.0000   -5.00632
106680.0000   -3.53145
106720.0000   -4.71247
106760.0000   -4.45894
106800.0000   -3.98045
106840.0000   -4.42323
106880.0000   -4.59280
106920.0000   -4.53648
106960.0000   -5.10020
107000.0000   -5.27146
107040.0000   -5.14479
107080.0000   -4.48147
107120.0000   -3.56630
107160.0000   -4.44475
107200.0000   -4.06945
107240.0000   -5.46307
107280.0000   -5.14389
107320.0000   -3.12120
107360.0000   -4.45886
107400.0000   -4.51181
107440.0000   -5.31410
107480.0000   -5.24003
107520.0000   -5.15133
107560.0000   -4.36564
107600.0000   -4.89327
107640.0000   -5.21362
107680.0000   -6.47659
107720.0000   -4.30439
107760.0000   -4.99226
107800.0000   -4.13066
107840.0000   -5.21034
107880.0000   -4.91861
107920.0000   -5.03197
107960.0000   -5.18723
108000.0000   -5.31529
108040.0000   -4.59467
108080.0000   -5.66279
108120.0000   -5.45844
108160.0000   -5.79100
108200.0000   -4.56789
108240.0000   -5.19397
108280.0000   -4.54570
108320.0000   -4.63633
108360.0000   -4.55655
108400.0000   -4.58111
108440.0000   -4.68809
108480.0000   -4.42772
108520.0000   -4.75449
108560.0000   -4.54895
108600.0000   -5.01807
108640.0000   -4.59287
108680.0000   -4.61332
108720.0000   -5.16493
108760.0000   -5.32769
108800.0000   -4.75193
108840.0000   -5.45658
108880.0000   -5.74574
108920.0000   -5.33192
108960.0000   -5.42036
109000.0000   -4.17886
109040.0000   -4.56722
109080.0000   -4.26637
109120.0000   -4.43173
109160.0000   -4.06916
109200.0000   -4.45456
109240.0000   -5.09100
109280.0000   -4.63680
109320.0000   -4.92036
109360.0000   -3.88043
109400.0000   -4.00382
109440.0000   -4.72445
109480.0000   -4.61375
109520.0000   -5.12275
109560.0000   -4.75406
109600.0000   -4.93086
109640.0000   -4.28107
109680.0000   -4.29941
109720.0000   -4.52879
109760.0000   -5.40773
109800.0000   -5.85034
109840.0000   -4.62141
109880.0000   -4.91388
109920.0000   -4.88950
109960.0000   -4.55682
110000.0000   -4.58233
110040.0000   -4.63311
110080.0000   -5.21658
110120.0000   -4.78838
110160.0000   -4.84498
110200.0000   -5.18039
110240.0000   -5.23051
110280.0000   -4.27998
110320.0000   -4.93199
110360.0000   -5.00802
110400.0000   -5.39961
110440.0000   -5.31792
110480.0000   -5.31808
110520.0000   -5.11800
110560.0000   -4.92340
110600.0000   -5.98372
110640.0000   -5.68020
110680.0000   -5.30197
110720.0000   -4.56517
110760.0000   -4.65614
110800.0000   -5.63064
110840.0000   -4.95680
110880.0000   -5.30254
110920.0000   -4.73338
110960.0000   -5.07890
111000.0000   -5.05469
111040.0000   -5.01005
111080.0000   -5.08097
111120.0000   -5.43366
111160.0000   -4.73543
111200.0000   -4.54998
111240.0000   -5.21016
111280.0000   -5.33596
111320.0000   -5.54571
111360.0000   -5.15768
111400.0000   -5.23703
111440.0000   -5.18088
111480.0000   -5.32619
111520.0000   -4.50488
111560.0000   -5.17001
111600.0000   -5.87565
111640.0000   -5.77274
111680.0000   -5.42285
111720.0000   -6.26886
111760.0000   -5.17148
111800.0000   -5.96115
111840.0000   -6.02756
111880.0000   -5.62039
111920.0000   -5.80293
111960.0000   -6.11832
112000.0000   -6.85701
112040.0000   -6.03127
112080.0000   -6.18574
112120.0000   -5.41083
112160.0000   -5.30306
112200.0000   -6.13506
112240.0000   -5.58563
112280.0000   -5.89557
112320.0000   -5.72350
112360.0000   -5.77013
112400.0000   -4.83686
112440.0000   -5.10679
112480.0000   -4.94599
112520.0000   -4.26006
112560.0000   -5.39316
112600.0000   -4.87351
112640.0000   -4.28040
112680.0000   -6.02671
112720.0000   -5.55690
112760.0000   -5.56580
112800.0000   -5.88728
112840.0000   -5.85221
112880.0000   -5.01104
112920.0000   -5.57590
112960.0000   -6.48331
113000.0000   -6.24687
113040.0000   -5.39327
113080.0000   -5.93235
113120.0000   -4.77157
113160.0000   -5.35885
113200.0000   -4.96539
113240.0000   -4.68383
113280.0000   -4.49418
113320.0000   -5.52459
113360.0000   -5.04770
113400.0000   -4.42910
113440.0000   -5.07462
113480.0000   -4.78726
113520.0000   -4.61188
113560.0000   -4.69012
113600.0000   -4.87008
113640.0000   -3.89252
113680.0000   -2.97128
113720.0000   -4.28682
113760.0000   -4.29756
113800.0000   -4.36626
113840.0000   -4.54905
113880.0000   -3.79125
113920.0000   -4.75425
113960.0000   -4.31185
114000.0000   -5.21550
114040.0000   -5.52331
114080.0000   -4.23455
114120.0000   -5.27327
114160.0000   -4.69674
114200.0000   -4.83594
114240.0000   -4.78398
114280.0000   -4.33901
114320.0000   -4.51215
114360.0000   -4.81502
114400.0000   -5.06711
114440.0000   -5.11174
114480.0000   -3.90388
114520.0000   -4.33006
114560.0000   -4.09678
114600.0000   -4.00842
114640.0000   -4.09861
114680.0000   -4.12585
114720.0000   -4.00688
114760.0000   -4.46306
114800.0000   -4.73954
114840.0000   -4.23305
114880.0000   -4.80183
114920.0000   -5.12962
114960.0000   -5.36245
115000.0000   -5.36127
115040.0000   -5.46120
115080.0000   -4.62223
115120.0000   -4.66429
115160.0000   -4.96323
115200.0000   -5.25573
115240.0000   -4.57865
115280.0000   -4.83988
115320.0000   -4.03686
115360.0000   -4.82820
115400.0000   -5.33873
115440.0000   -4.93598
115480.0000   -4.60617
115520.0000   -4.98802
115560.0000   -5.22446
115600.0000   -3.96720
115640.0000   -5.31794
115680.0000   -4.96971
115720.0000   -4.54624
115760.0000   -5.24584
115800.0000   -4.82283
115840.0000   -5.56743
115880.0000   -5.82067
115920.0000   -5.44713
115960.0000   -4.41039
116000.0000   -4.72788
116040.0000   -4.27210
116080.0000   -4.71757
116120.0000   -5.47323
116160.0000   -5.17352
116200.0000   -5.27662
116240.0000   -5.06776
116280.0000   -4.56575
116320.0000   -4.61628
116360.0000   -4.99955
116400.0000   -5.15139
116440.0000   -5.30180
116480.0000   -5.06637
116520.0000   -5.58884
116560.0000   -5.64269
116600.0000   -5.16526
116640.0000   -5.36931
116680.0000   -6.75810
116720.0000   -5.60670
116760.0000   -5.75013
116800.0000   -5.20773
116840.0000   -5.08841
116880.0000   -5.40029
116920.0000   -4.83824
116960.0000   -5.18291
117000.0000   -5.57705
117040.0000   -5.34055
117080.0000   -4.57303
117120.0000   -5.42556
117160.0000   -5.87170
117200.0000   -5.02904
117240.0000   -5.59064
117280.0000   -5.28142
117320.0000   -5.65052
117360.0000   -5.01551
117400.0000   -4.15762
117440.0000   -5.09646
117480.0000   -5.43924
117520.0000   -4.85869
117560.0000   -5.40502
117600.0000   -5.46111
117640.0000   -4.77211
117680.0000   -5.50435
117720.0000   -4.81863
117760.0000   -4.19444
117800.0000   -4.11109
117840.0000   -4.28649
117880.0000   -4.18889
117920.0000   -3.97460
117960.0000   -3.74640
118000.0000   -5.30242
118040.0000   -5.67206
118080.0000   -5.30236
118120.0000   -4.31733
118160.0000   -5.64846
118200.0000   -4.87483
118240.0000   -5.39856
118280.0000   -5.75800
118320.0000   -5.53188
118360.0000   -4.55636
118400.0000   -4.89114
118440.0000   -4.60855
118480.0000   -4.28830
118520.0000   -5.21653
118560.0000   -4.44475
118600.0000   -5.69025
118640.0000   -5.40140
118680.0000   -4.80397
118720.0000   -5.23900
118760.0000   -5.45382
118800.0000   -4.80569
118840.0000   -4.86785
118880.0000   -4.60265
118920.0000   -4.65699
118960.0000   -5.11749
119000.0000   -5.07062
119040.0000   -5.02869
119080.0000   -4.90445
119120.0000   -5.17872
119160.0000   -5.03378
119200.0000   -5.55394
119240.0000   -5.51337
119280.0000   -4.84384
119320.0000   -5.50768
119360.0000   -5.24568
119400.0000   -5.29329
119440.0000   -4.88004
119480.0000   -5.17352
119520.0000   -4.83367
119560.0000   -4.96230
119600.0000   -5.68180
119640.0000   -5.53967
119680.0000   -5.60583
119720.0000   -5.40735
119760.0000   -6.43043
119800.0000   -5.82706
119840.0000   -5.91698
119880.0000   -4.70580
119920.0000   -5.97152
119960.0000   -5.76892
120000.0000   -5.58338
120040.0000   -5.40364
120080.0000   -6.36170
120120.0000   -5.19519
120160.0000   -5.52988
120200.0000   -5.40495
120240.0000   -5.85477
120280.0000   -4.24167
120320.0000   -4.60984
120360.0000   -5.50398
120400.0000   -4.73784
120440.0000   -4.65085
120480.0000   -6.16186
120520.0000   -5.40675
120560.0000   -5.33043
120600.0000   -5.21756
120640.0000   -5.14961
120680.0000   -5.12591
120720.0000   -5.46399
120760.0000   -4.73071
120800.0000   -4.19858
120840.0000   -5.41882
120880.0000   -5.37912
120920.0000   -5.78192
120960.0000   -5.12977
121000.0000   -5.93101
121040.0000   -4.71671
121080.0000   -5.16591
121120.0000   -4.59764
121160.0000   -4.33506
121200.0000   -4.62419
121240.0000   -5.19790
121280.0000   -4.41710
121320.0000   -4.44371
121360.0000   -5.01579
121400.0000   -4.83862
121440.0000   -4.42096
121480.0000   -4.65037
121520.0000   -5.02133
121560.0000   -5.25917
121600.0000   -5.05216
121640.0000   -4.93248
121680.0000   -4.29729
121720.0000   -3.94283
121760.0000   -5.06580
121800.0000   -5.65929
121840.0000   -5.39161
121880.0000   -4.55762
121920.0000   -5.56009
121960.0000   -5.69684
122000.0000   -5.89170
122040.0000   -5.24217
122080.0000   -5.14705
122120.0000   -6.10304
122160.0000   -6.12319
122200.0000   -5.19631
122240.0000   -5.82472
122280.0000   -5.31752
122320.0000   -4.36435
122360.0000   -4.34527
122400.0000   -3.94087
122440.0000   -5.77888
122480.0000   -5.07273
122520.0000   -5.00919
122560.0000   -4.58389
122600.0000   -5.27744
122640.0000   -6.05246
122680.0000   -5.00738
122720.0000   -4.86217
122760.0000   -5.38796
122800.0000   -4.92149
122840.0000   -5.38663
122880.0000   -4.91985
122920.0000   -5.19674
122960.0000   -5.01752
123000.0000   -6.01133
123040.0000   -5.62149
123080.0000   -5.46469
123120.0000   -5.31181
123160.0000   -5.86818
123200.0000   -4.98674
123240.0000   -5.42937
123280.0000   -5.40140
123320.0000   -5.12667
123360.0000   -6.40636
123400.0000   -6.58346
123440.0000   -6.01268
123480.0000   -5.38637
123520.0000   -6.00560
123560.0000   -5.40547
123600.0000   -5.26293
123640.0000   -5.40571
123680.0000   -4.18764
123720.0000   -4.80294
123760.0000   -4.74993
123800.0000   -5.68356
123840.0000   -5.56042
123880.0000   -6.12434
123920.0000   -5.57647
123960.0000   -5.00833
124000.0000   -5.98251
124040.0000   -5.58133
124080.0000   -4.92189
124120.0000   -5.42474
124160.0000   -6.53887
124200.0000   -6.17269
124240.0000   -5.98647
124280.0000   -6.52103
124320.0000   -5.74263
124360.0000   -6.13691
124400.0000   -6.33152
124440.0000   -5.61865
124480.0000   -5.37708
124520.0000   -6.14906
124560.0000   -5.17961
124600.0000   -5.16701
124640.0000   -5.86535
124680.0000   -5.80873
124720.0000   -5.76040
124760.0000   -4.54812
124800.0000   -4.22100
124840.0000   -4.47101
124880.0000   -5.15614
124920.0000   -5.65266
124960.0000   -4.57197
125000.0000   -4.78554
125040.0000   -4.88491
125080.0000   -3.74681
125120.0000   -5.26024
125160.0000   -5.06009
125200.0000   -5.67408
125240.0000   -5.81686
125280.0000   -5.50019
125320.0000   -5.97336
125360.0000   -5.54774
125400.0000   -4.70262
125440.0000   -5.87284
125480.0000   -5.47490
125520.0000   -5.20000
125560.0000   -5.33797
125600.0000   -5.27735
125640.0000   -4.86083
125680.0000   -5.13034
125720.0000   -5.14482
125760.0000   -4.93320
125800.0000   -4.56345
125840.0000   -5.12776
125880.0000   -4.90045
125920.0000   -5.15241
125960.0000   -4.84829
126000.0000   -4.88649
126040.0000   -5.76671
126080.0000   -3.97638
126120.0000   -4.34571
126160.0000   -5.35984
126200.0000   -5.34564
126240.0000   -5.36334
126280.0000   -5.39859
126320.0000   -4.36071
126360.0000   -5.28563
126400.0000   -4.75709
126440.0000   -5.48946
126480.0000   -5.71409
126520.0000   -5.51075
126560.0000   -5.52146
126600.0000   -5.46065
126640.0000   -5.21018
126680.0000   -6.20441
126720.0000   -6.40915
126760.0000   -5.49398
126800.0000   -6.00747
126840.0000   -4.78998
126880.0000   -5.36637
126920.0000   -4.90784
126960.0000   -5.20491
127000.0000   -4.80729
127040.0000   -5.21394
127080.0000   -6.33125
127120.0000   -5.59399
127160.0000   -5.36600
127200.0000   -6.39205
127240.0000   -5.58505
127280.0000   -5.01331
127320.0000   -4.73595
127360.0000   -5.33538
127400.0000   -4.84150
127440.0000   -5.17416
127480.0000   -6.03189
127520.0000   -5.56291
127560.0000   -5.65439
127600.0000   -5.24266
127640.0000   -4.93039
127680.0000   -5.73933
127720.0000   -5.19072
127760.0000   -5.30909
127800.0000   -5.21780
127840.0000   -5.75533
127880.0000   -5.58562
127920.0000   -6.10283
127960.0000   -5.55002
128000.0000   -5.95944
128040.0000   -5.11574
128080.0000   -5.42435
128120.0000   -4.92401
128160.0000   -4.27558
128200.0000   -5.16639
128240.0000   -5.04177
128280.0000   -5.08694
128320.0000   -5.81118
128360.0000   -5.53772
128400.0000   -5.86092
128440.0000   -6.70115
128480.0000   -6.04344
128520.0000   -5.58373
128560.0000   -5.09843
128600.0000   -5.45572
128640.0000   -6.22372
128680.0000   -5.80173
128720.0000   -6.24090
128760.0000   -5.33436
128800.0000   -6.14973
128840.0000   -5.59649
128880.0000   -5.46490
128920.0000   -4.77127
128960.0000   -5.71881
129000.0000   -5.16458
129040.0000   -6.38763
129080.0000   -6.45011
129120.0000   -5.59554
129160.0000   -6.84106
129200.0000   -6.85932
129240.0000   -6.12518
129280.0000   -6.01680
129320.0000   -5.61140
129360.0000   -5.78043
129400.0000   -5.82093
129440.0000   -4.63198
129480.0000   -5.63769
129520.0000   -6.29092
129560.0000   -6.01747
129600.0000   -5.73616
129640.0000   -5.08314
129680.0000   -4.77187
129720.0000   -6.32167
129760.0000   -6.13963
129800.0000   -6.07997
129840.0000   -6.12239
129880.0000   -6.83600
129920.0000   -5.84462
129960.0000   -5.73575
130000.0000   -5.97932
130040.0000   -5.20198
130080.0000   -5.19168
130120.0000   -5.92011
130160.0000   -4.57923
130200.0000   -5.00621
130240.0000   -4.74705
130280.0000   -4.55370
130320.0000   -5.51255
130360.0000   -5.34470
130400.0000   -5.41629
130440.0000   -6.21732
130480.0000   -5.88224
130520.0000   -6.08414
130560.0000   -5.39525
130600.0000   -5.45402
130640.0000   -5.26622
130680.0000   -5.73502
130720.0000   -5.50232
130760.0000   -4.82367
130800.0000   -5.67602
130840.0000   -5.82875
130880.0000   -5.05680
130920.0000   -5.23541
130960.0000   -4.96981
131000.0000   -5.05819
131040.0000   -5.25064
131080.0000   -5.17019
131120.0000   -5.63598
131160.0000   -5.84365
131200.0000   -5.77957
131240.0000   -5.94332
131280.0000   -5.13921
131320.0000   -5.35080
131360.0000   -4.59429
131400.0000   -5.63856
131440.0000   -5.49772
131480.0000   -5.49035
131520.0000   -6.19325
131560.0000   -5.13683
131600.0000   -5.74950
131640.0000   -6.10143
131680.0000   -5.87232
131720.0000   -5.49040
131760.0000   -5.83948
131800.0000   -6.89663
131840.0000   -6.14826
131880.0000   -6.25714
131920.0000   -5.82145
131960.0000   -5.70396
132000.0000   -6.33726
132040.0000   -5.87656
132080.0000   -6.25776
132120.0000   -6.70479
132160.0000   -6.27633
132200.0000   -6.11481
132240.0000   -6.93880
132280.0000   -6.75707
132320.0000   -6.74006
132360.0000   -5.67617
132400.0000   -5.12450
132440.0000   -5.19897
132480.0000   -5.83248
132520.0000   -5.35609
132560.0000   -5.50102
132600.0000   -4.11523
132640.0000   -5.58396
132680.0000   -4.99496
132720.0000   -5.18888
132760.0000   -4.77659
132800.0000   -4.90915
132840.0000   -4.81409
132880.0000   -4.97181
132920.0000   -4.71513
132960.0000   -5.75856
133000.0000   -5.62321
133040.0000   -5.59073
133080.0000   -5.09067
133120.0000   -5.55766
133160.0000   -4.49841
133200.0000   -5.42273
133240.0000   -5.22988
133280.0000   -4.64715
133320.0000   -5.11317
133360.0000   -6.28555
133400.0000   -6.48694
133440.0000   -5.93573
133480.0000   -5.69469
133520.0000   -4.86773
133560.0000   -6.18170
133600.0000   -5.95166
133640.0000   -5.21139
133680.0000   -4.91870
133720.0000   -5.90988
133760.0000   -5.39069
133800.0000   -4.46194
133840.0000   -5.41557
133880.0000   -5.48806
133920.0000   -4.59963
133960.0000   -5.11951
134000.0000   -5.22640
134040.0000   -5.67757
134080.0000   -4.95304
134120.0000   -4.53264
134160.0000   -5.28681
134200.0000   -4.05303
134240.0000   -4.88338
134280.0000   -4.73703
134320.0000   -4.45619
134360.0000   -4.90522
134400.0000   -5.48100
134440.0000   -5.13768
134480.0000   -5.48424
134520.0000   -5.50603
134560.0000   -4.97808
134600.0000   -5.45090
134640.0000   -4.96576
134680.0000   -5.45895
134720.0000   -5.49043
134760.0000   -5.35027
134800.0000   -5.75392
134840.0000   -5.56177
134880.0000   -5.78042
134920.0000   -5.20093
134960.0000   -4.77633
135000.0000   -4.31647
135040.0000   -5.09691
135080.0000   -5.25960
135120.0000   -5.26155
135160.0000   -5.36562
135200.0000   -5.66004
135240.0000   -4.71229
135280.0000   -5.53732
135320.0000   -5.20727
135360.0000   -5.47971
135400.0000   -5.04218
135440.0000   -4.85326
135480.0000   -5.03284
135520.0000   -4.46899
135560.0000   -4.95781
135600.0000   -4.28776
135640.0000   -5.09229
135680.0000   -4.57947
135720.0000   -4.09044
135760.0000   -5.25038
135800.0000   -5.64345
135840.0000   -5.57793
135880.0000   -5.94236
135920.0000   -5.88703
135960.0000   -5.37848
136000.0000   -4.77119
136040.0000   -5.33290
136080.0000   -5.38192
136120.0000   -4.61372
136160.0000   -6.06867
136200.0000   -5.84318
136240.0000   -5.65706
136280.0000   -5.53715
136320.0000   -5.46019
136360.0000   -5.37705
136400.0000   -5.77725
136440.0000   -4.62195
136480.0000   -4.29834
136520.0000   -5.35590
136560.0000   -4.97014
136600.0000   -5.32997
136640.0000   -4.56036
136680.0000   -5.57318
136720.0000   -5.62159
136760.0000   -4.99666
136800.0000   -5.86180
136840.0000   -5.33478
136880.0000   -5.54867
136920.0000   -5.09700
136960.0000   -5.28597
137000.0000   -5.95143
137040.0000   -5.94877
137080.0000   -4.29101
137120.0000   -5.62031
137160.0000   -6.28958
137200.0000   -6.27235
137240.0000   -6.91701
137280.0000   -6.43684
137320.0000   -6.21247
137360.0000   -6.50198
137400.0000   -5.80646
137440.0000   -5.95921
137480.0000   -5.71634
137520.0000   -5.04057
137560.0000   -4.88060
137600.0000   -5.76118
137640.0000   -5.61392
137680.0000   -5.19377
137720.0000   -4.59343
137760.0000   -5.61562
137800.0000   -5.84055
137840.0000   -5.72347
137880.0000   -5.66306
137920.0000   -4.99003
137960.0000   -4.89227
138000.0000   -5.01946
138040.0000   -4.53184
138080.0000   -4.64105
138120.0000   -4.44234
138160.0000   -4.89760
138200.0000   -4.69562
138240.0000   -5.75046
138280.0000   -5.02324
138320.0000   -6.00549
138360.0000   -4.84340
138400.0000   -4.30130
138440.0000   -4.62925
138480.0000   -3.97788
138520.0000   -6.05845
138560.0000   -4.41026
138600.0000   -5.50867
138640.0000   -5.16733
138680.0000   -5.15729
138720.0000   -5.89161
138760.0000   -5.02739
138800.0000   -5.57012
138840.0000   -4.89466
138880.0000   -4.58776
138920.0000   -4.44729
138960.0000   -4.35401
139000.0000   -4.45653
139040.0000   -5.01661
139080.0000   -3.90588
139120.0000   -4.44919
139160.0000   -4.65809
139200.0000   -4.94736
139240.0000   -3.92279
139280.0000   -3.78799
139320.0000   -4.75016
139360.0000   -3.96950
139400.0000   -4.84275
139440.0000   -4.46072
139480.0000   -4.36097
139520.0000   -3.33606
139560.0000   -3.59265
139600.0000   -4.35350
139640.0000   -4.33526
139680.0000   -4.08771
139720.0000   -3.93945
139760.0000   -4.10137
139800.0000   -3.87406
139840.0000   -3.46985
139880.0000   -4.81672
139920.0000   -4.56584
139960.0000   -4.59205
140000.0000   -5.24650
140040.0000   -5.45894
140080.0000   -4.95300
140120.0000   -5.28787
140160.0000   -4.71013
140200.0000   -5.47921
140240.0000   -4.27831
140280.0000   -4.34126
140320.0000   -4.93927
140360.0000   -4.38369
140400.0000   -5.48627
140440.0000   -5.21892
140480.0000   -5.00345
140520.0000   -4.65387
140560.0000   -4.49543
140600.0000   -4.50920
140640.0000   -4.52420
140680.0000   -4.53953
140720.0000   -4.44719
140760.0000   -4.81512
140800.0000   -5.62804
140840.0000   -4.91383
140880.0000   -4.41786
140920.0000   -4.33010
140960.0000   -4.82278
141000.0000   -4.87508
141040.0000   -4.98935
141080.0000   -4.04526
141120.0000   -3.80039
141160.0000   -3.84524
141200.0000   -3.64957
141240.0000   -5.18085
141280.0000   -4.21558
141320.0000   -5.38770
141360.0000   -5.75199
141400.0000   -5.40703
141440.0000   -4.51700
141480.0000   -4.73282
141520.0000   -4.00345
141560.0000   -4.58830
141600.0000   -4.97883
141640.0000   -4.69162
141680.0000   -5.09677
141720.0000   -4.43121
141760.0000   -4.95692
141800.0000   -5.95673
141840.0000   -4.57556
141880.0000   -4.54459
141920.0000   -4.92163
141960.0000   -5.53787
142000.0000   -4.75963
142040.0000   -6.04313
142080.0000   -4.92055
142120.0000   -5.21858
142160.0000   -4.21779
142200.0000   -4.38129
142240.0000   -4.57730
142280.0000   -4.30825
142320.0000   -5.87355
142360.0000   -5.64298
142400.0000   -4.59859
142440.0000   -4.92825
142480.0000   -5.12527
142520.0000   -5.81253
142560.0000   -5.41330
142600.0000   -5.14967
142640.0000   -5.26639
142680.0000   -4.83497
142720.0000   -4.83803
142760.0000   -5.25473
142800.0000   -4.24554
142840.0000   -5.14985
142880.0000   -5.57981
142920.0000   -5.45440
142960.0000   -5.02650
143000.0000   -5.88083
143040.0000   -5.79813
143080.0000   -6.52731
143120.0000   -5.58109
143160.0000   -6.37409
143200.0000   -6.34173
143240.0000   -6.47136
143280.0000   -5.39623
143320.0000   -5.27536
143360.0000   -5.74645
143400.0000   -6.49938
143440.0000   -6.58228
143480.0000   -6.07621
143520.0000   -6.04822
143560.0000   -5.41420
143600.0000   -4.47128
143640.0000   -4.43062
143680.0000   -4.76259
143720.0000   -5.34783
143760.0000   -4.57863
143800.0000   -5.44178
143840.0000   -4.62247
143880.0000   -5.14054
143920.0000   -4.87102
143960.0000   -4.68148
144000.0000   -5.10997
144040.0000   -5.12130
144080.0000   -5.37293
144120.0000   -5.73108
144160.0000   -5.89701
144200.0000   -5.49687
144240.0000   -5.08866
144280.0000   -4.71291
144320.0000   -5.06664
144360.0000   -5.26193
144400.0000   -4.57947
144440.0000   -5.39304
144480.0000   -4.98198
144520.0000   -4.86782
144560.0000   -5.44925
144600.0000   -5.71463
144640.0000   -5.04603
144680.0000   -5.77279
144720.0000   -5.51740
144760.0000   -5.91335
144800.0000   -4.70395
144840.0000   -5.14941
144880.0000   -5.95789
144920.0000   -6.19226
144960.0000   -5.55940
145000.0000   -5.88525
145040.0000   -5.46245
145080.0000   -6.00543
145120.0000   -5.79425
145160.0000   -5.99447
145200.0000   -4.56506
145240.0000   -5.63660
145280.0000   -5.54915
145320.0000   -5.50156
145360.0000   -4.36203
145400.0000   -4.97141
145440.0000   -4.22069
145480.0000   -4.28344
145520.0000   -4.02123
145560.0000   -4.71220
145600.0000   -5.31190
145640.0000   -5.14820
145680.0000   -4.73975
145720.0000   -6.14845
145760.0000   -5.66449
145800.0000   -5.53102
145840.0000   -4.84958
145880.0000   -4.95184
145920.0000   -5.31228
145960.0000   -4.98670
146000.0000   -5.16950
146040.0000   -4.81454
146080.0000   -5.19735
146120.0000   -5.01041
146160.0000   -5.44419
146200.0000   -4.45174
146240.0000   -4.99086
146280.0000   -4.79330
146320.0000   -4.74981
146360.0000   -4.88814
146400.0000   -5.27433
146440.0000   -4.31193
146480.0000   -4.27256
146520.0000   -5.05864
146560.0000   -5.18540
146600.0000   -5.23840
146640.0000   -4.06903
146680.0000   -3.52583
146720.0000   -4.02311
146760.0000   -4.81849
146800.0000   -5.26786
146840.0000   -4.58637
146880.0000   -5.00501
146920.0000   -5.68020
146960.0000   -5.02776
147000.0000   -4.72921
147040.0000   -5.28471
147080.0000   -5.58739
147120.0000   -5.22667
147160.0000   -5.21094
147200.0000   -4.27809
147240.0000   -5.24246
147280.0000   -4.74355
147320.0000   -4.15724
147360.0000   -5.06000
147400.0000   -5.45055
147440.0000   -5.46024
147480.0000   -6.10689
147520.0000   -5.34430
147560.0000   -3.85513
147600.0000   -4.99117
147640.0000   -4.99491
147680.0000   -4.30132
147720.0000   -5.06169
147760.0000   -5.36790
147800.0000   -5.58461
147840.0000   -4.51775
147880.0000   -5.58434
147920.0000   -5.62689
147960.0000   -4.84998
148000.0000   -4.49292
148040.0000   -4.95804
148080.0000   -5.45615
148120.0000   -4.14382
148160.0000   -4.83635
148200.0000   -4.53665
148240.0000   -5.12814
148280.0000   -6.36134
148320.0000   -6.11570
148360.0000   -5.24162
148400.0000   -5.67916
148440.0000   -6.17001
148480.0000   -5.78500
148520.0000   -4.77892
148560.0000   -4.84472
148600.0000   -4.52414
148640.0000   -4.48704
148680.0000   -4.91981
148720.0000   -4.11089
148760.0000   -4.60308
148800.0000   -3.56572
148840.0000   -4.21041
148880.0000   -4.38445
148920.0000   -3.56971
148960.0000   -3.62852
149000.0000   -4.74813
149040.0000   -5.34852
149080.0000   -3.92462
149120.0000   -4.65282
149160.0000   -4.14403
149200.0000   -4.75573
149240.0000   -4.73160
149280.0000   -4.75543
149320.0000   -6.26003
149360.0000   -4.89839
149400.0000   -5.10668
149440.0000   -5.22016
149480.0000   -4.88129
149520.0000   -5.12792
149560.0000   -4.99677
149600.0000   -6.10155
149640.0000   -5.82540
149680.0000   -4.74056
149720.0000   -5.39930
149760.0000   -5.40264
149800.0000   -5.49511
149840.0000   -5.66912
149880.0000   -6.06366
149920.0000   -5.43660
149960.0000   -5.09423
150000.0000   -4.84178
150040.0000   -5.20456
150080.0000   -5.26438
150120.0000   -4.95601
150160.0000   -4.21016
150200.0000   -5.57271
150240.0000   -6.20521
150280.0000   -5.84454
150320.0000   -4.95521
150360.0000   -5.70877
150400.0000   -4.53938
150440.0000   -5.90758
150480.0000   -5.68220
150520.0000   -4.40066
150560.0000   -5.10631
150600.0000   -4.93743
150640.0000   -5.04520
150680.0000   -5.81742
150720.0000   -5.02036
150760.0000   -4.59123
150800.0000   -4.38801
150840.0000   -4.51089
150880.0000   -4.78414
150920.0000   -4.57566
150960.0000   -4.07200
151000.0000   -5.52684
151040.0000   -5.03235
151080.0000   -5.81881
151120.0000   -5.27828
151160.0000   -5.02116
151200.0000   -4.96425
151240.0000   -5.57667
151280.0000   -6.40820
151320.0000   -6.76511
151360.0000   -5.91222
151400.0000   -4.58095
151440.0000   -4.21660
151480.0000   -6.24908
151520.0000   -5.63441
151560.0000   -5.99686
151600.0000   -5.37588
151640.0000   -4.87072
151680.0000   -4.63780
151720.0000   -5.91982
151760.0000   -4.07006
151800.0000   -5.59805
151840.0000   -4.71564
151880.0000   -4.98922
151920.0000   -5.86376
151960.0000   -5.82747
152000.0000   -6.93222
152040.0000   -6.51852
152080.0000   -5.75641
152120.0000   -6.12415
152160.0000   -6.01716
152200.0000   -6.12016
152240.0000   -6.30390
152280.0000   -5.55708
152320.0000   -6.19965
152360.0000   -6.34652
152400.0000   -5.79305
152440.0000   -6.32522
152480.0000   -6.75926
152520.0000   -4.84189
152560.0000   -6.39117
152600.0000   -6.67013
152640.0000   -6.18753
152680.0000   -5.93227
152720.0000   -5.92921
152760.0000   -6.70787
152800.0000   -6.63718
152840.0000   -6.92842
152880.0000   -6.35808
152920.0000   -7.18884
152960.0000   -7.09184
153000.0000   -5.74786
153040.0000   -6.33038
153080.0000   -6.86145
153120.0000   -6.32038
153160.0000   -6.19040
153200.0000   -6.08928
153240.0000   -6.39793
153280.0000   -6.30758
153320.0000   -5.81429
153360.0000   -5.27788
153400.0000   -5.66691
153440.0000   -6.51826
153480.0000   -6.34859
153520.0000   -7.52309
153560.0000   -7.26021
153600.0000   -7.25522
153640.0000   -5.29087
153680.0000   -6.43489
153720.0000   -6.94186
153760.0000   -6.36960
153800.0000   -5.29195
153840.0000   -4.50006
153880.0000   -4.77457
153920.0000   -5.12484
153960.0000   -5.28349
154000.0000   -6.39704
154040.0000   -5.70210
154080.0000   -6.35143
154120.0000   -6.23029
154160.0000   -5.13467
154200.0000   -5.43855
154240.0000   -5.11558
154280.0000   -4.97969
154320.0000   -5.88565
154360.0000   -6.02448
154400.0000   -5.52072
154440.0000   -4.80727
154480.0000   -5.06643
154520.0000   -4.28733
154560.0000   -4.91167
154600.0000   -6.08313
154640.0000   -6.29305
154680.0000   -6.39366
154720.0000   -5.78548
154760.0000   -5.35051
154800.0000   -5.47512
154840.0000   -5.74690
154880.0000   -5.99181
154920.0000   -5.85801
154960.0000   -6.10906
155000.0000   -5.31244
155040.0000   -5.58207
155080.0000   -5.04909
155120.0000   -5.29743
155160.0000   -5.88999
155200.0000   -5.65642
155240.0000   -6.22984
155280.0000   -5.62386
155320.0000   -6.05232
155360.0000   -5.73014
155400.0000   -6.77393
155440.0000   -6.03828
155480.0000   -5.50389
155520.0000   -7.34713
155560.0000   -5.33408
155600.0000   -6.08246
155640.0000   -4.48178
155680.0000   -6.61699
155720.0000   -6.67224
155760.0000   -6.03184
155800.0000   -5.66788
155840.0000   -5.82540
155880.0000   -5.27744
155920.0000   -5.41100
155960.0000   -5.44183
156000.0000   -4.94918
156040.0000   -4.67695
156080.0000   -4.80180
156120.0000   -5.94103
156160.0000   -5.79814
156200.0000   -5.34738
156240.0000   -5.19899
156280.0000   -5.71068
156320.0000   -5.88371
156360.0000   -6.15239
156400.0000   -5.85466
156440.0000   -5.28828
156480.0000   -3.86751
156520.0000   -4.20945
156560.0000   -3.44897
156600.0000   -5.35075
156640.0000   -5.25344
156680.0000   -5.20389
156720.0000   -5.50895
156760.0000   -4.76227
156800.0000   -5.64226
156840.0000   -5.70153
156880.0000   -4.84888
156920.0000   -4.94132
156960.0000   -5.49249
157000.0000   -6.32491
157040.0000   -5.79739
157080.0000   -5.10872
157120.0000   -4.79519
157160.0000   -4.50100
157200.0000   -3.93454
157240.0000   -4.49610
157280.0000   -4.59118
157320.0000   -4.87575
157360.0000   -4.32410
157400.0000   -5.02554
157440.0000   -4.10671
157480.0000   -4.50461
157520.0000   -4.50325
157560.0000   -5.32925
157600.0000   -4.71437
157640.0000   -5.04148
157680.0000   -4.75469
157720.0000   -4.74011
157760.0000   -5.16091
157800.0000   -4.48140
157840.0000   -4.97372
157880.0000   -5.31703
157920.0000   -5.70422
157960.0000   -5.06536
158000.0000   -5.49445
158040.0000   -5.64081
158080.0000   -4.81666
158120.0000   -4.91434
158160.0000   -4.36987
158200.0000   -5.20149
158240.0000   -5.07234
158280.0000   -5.27243
158320.0000   -4.76638
158360.0000   -4.66213
158400.0000   -5.87696
158440.0000   -5.05166
158480.0000   -4.66611
158520.0000   -4.74242
158560.0000   -4.34305
158600.0000   -4.53293
158640.0000   -4.49720
158680.0000   -4.05704
158720.0000   -5.18202
158760.0000   -5.42610
158800.0000   -5.21269
158840.0000   -4.98352
158880.0000   -4.72358
158920.0000   -4.05917
158960.0000   -4.89925
159000.0000   -4.43609
159040.0000   -4.90719
159080.0000   -4.26783
159120.0000   -4.44979
159160.0000   -4.54303
159200.0000   -3.94301
159240.0000   -4.26693
159280.0000   -5.29775
159320.0000   -3.45554
159360.0000   -3.49478
159400.0000   -5.44485
159440.0000   -4.60681
159480.0000   -4.31496
159520.0000   -4.52498
159560.0000   -5.24757
159600.0000   -5.02015
159640.0000   -4.35385
159680.0000   -5.38843
159720.0000   -5.23705
159760.0000   -5.24365
159800.0000   -4.75670
159840.0000   -5.04601
159880.0000   -4.53185
159920.0000   -5.03699
159960.0000   -5.15285
160000.0000   -4.75951
160040.0000   -4.42465
160080.0000   -4.49967
160120.0000   -4.59646
160160.0000   -3.52194
160200.0000   -4.59038
160240.0000   -5.31335
160280.0000   -5.21103
160320.0000   -4.31313
160360.0000   -4.34462
160400.0000   -4.77667
160440.0000   -4.86754
160480.0000   -5.05130
160520.0000   -4.96866
160560.0000   -5.11940
160600.0000   -4.84914
160640.0000   -3.88957
160680.0000   -4.18713
160720.0000   -3.28477
160760.0000   -4.83169
160800.0000   -4.66934
160840.0000   -4.48943
160880.0000   -4.95098
160920.0000   -5.34116
160960.0000   -5.18473
161000.0000   -4.37610
161040.0000   -5.36355
161080.0000   -6.05349
161120.0000   -5.70609
161160.0000   -5.25821
161200.0000   -5.20890
161240.0000   -4.87896
161280.0000   -4.58217
161320.0000   -4.47322
161360.0000   -4.71022
161400.0000   -4.88016
161440.0000   -5.56845
161480.0000   -5.70766
161520.0000   -5.17844
161560.0000   -5.12198
161600.0000   -5.21197
161640.0000   -4.99371
161680.0000   -4.99181
161720.0000   -4.98992
161760.0000   -3.67415
161800.0000   -4.14864
161840.0000   -4.25562
161880.0000   -4.21570
161920.0000   -4.43394
161960.0000   -3.57701
162000.0000   -4.66319
162040.0000   -4.12506
162080.0000   -4.83972
162120.0000   -4.76219
162160.0000   -4.47830
162200.0000   -4.40400
162240.0000   -5.34029
162280.0000   -4.20437
162320.0000   -4.86669
162360.0000   -3.64397
162400.0000   -3.33972
162440.0000   -4.21639
162480.0000   -5.17333
162520.0000   -4.95301
162560.0000   -4.19074
162600.0000   -6.00636
162640.0000   -5.28622
162680.0000   -4.81914
162720.0000   -4.63120
162760.0000   -4.48488
162800.0000   -4.40479
162840.0000   -4.38590
162880.0000   -4.32741
162920.0000   -3.98218
162960.0000   -4.09803
163000.0000   -3.56879
163040.0000   -5.11016
163080.0000   -3.44777
163120.0000   -4.22267
163160.0000   -3.76267
163200.0000   -3.86242
163240.0000   -3.59136
163280.0000   -4.23329
163320.0000   -4.12784
163360.0000   -4.89707
163400.0000   -5.19009
163440.0000   -4.57102
163480.0000   -5.69069
163520.0000   -5.68880
163560.0000   -4.87503
163600.0000   -5.52261
163640.0000   -5.05199
163680.0000   -4.60444
163720.0000   -6.20272
163760.0000   -5.27456
163800.0000   -5.75684
163840.0000   -5.27390
163880.0000   -5.25007
163920.0000   -4.90293
163960.0000   -4.25814
164000.0000   -4.33938
164040.0000   -4.19751
164080.0000   -5.44341
164120.0000   -5.59791
164160.0000   -5.30534
164200.0000   -4.63627
164240.0000   -5.18005
164280.0000   -4.70636
164320.0000   -4.44174
164360.0000   -4.76956
164400.0000   -4.88245
164440.0000   -6.29209
164480.0000   -5.10222
164520.0000   -4.98059
164560.0000   -4.79956
164600.0000   -3.46943
164640.0000   -4.33048
164680.0000   -4.71456
164720.0000   -4.65364
164760.0000   -4.33779
164800.0000   -4.91851
164840.0000   -4.67144
164880.0000   -4.57632
164920.0000   -4.16913
164960.0000   -3.56689
165000.0000   -4.65829
165040.0000   -4.21594
165080.0000   -4.40900
165120.0000   -4.48450
165160.0000   -3.58382
165200.0000   -3.99191
165240.0000   -3.86187
165280.0000   -3.96899
165320.0000   -3.86930
165360.0000   -4.52954
165400.0000   -4.83771
165440.0000   -4.65329
165480.0000   -4.53430
165520.0000   -4.37960
165560.0000   -3.59876
165600.0000   -4.20135
165640.0000   -5.14556
165680.0000   -4.74178
165720.0000   -4.14739
165760.0000   -4.49454
165800.0000   -3.85707
165840.0000   -4.48480
165880.0000   -4.44471
165920.0000   -4.25940
165960.0000   -4.04908
166000.0000   -5.07737
166040.0000   -4.18246
166080.0000   -4.62547
166120.0000   -4.09795
166160.0000   -4.79952
166200.0000   -4.72410
166240.0000   -4.48127
166280.0000   -4.61600
166320.0000   -4.13674
166360.0000   -4.19195
166400.0000   -4.68426
166440.0000   -4.49587
166480.0000   -3.99954
166520.0000   -4.38969
166560.0000   -5.23719
166600.0000   -5.09257
166640.0000   -4.94181
166680.0000   -4.51949
166720.0000   -5.01654
166760.0000   -5.92856
166800.0000   -4.52235
166840.0000   -4.66694
166880.0000   -4.33733
166920.0000   -5.16481
166960.0000   -5.24597
167000.0000   -4.59969
167040.0000   -6.18646
167080.0000   -4.40104
167120.0000   -5.05168
167160.0000   -4.78197
167200.0000   -4.98274
167240.0000   -5.26507
167280.0000   -5.43549
167320.0000   -5.34088
167360.0000   -5.47674
167400.0000   -5.75946
167440.0000   -6.36291
167480.0000   -4.87009
167520.0000   -4.85502
167560.0000   -5.43683
167600.0000   -5.07580
167640.0000   -4.84422
167680.0000   -5.09169
167720.0000   -5.43110
167760.0000   -4.32244
167800.0000   -4.58907
167840.0000   -4.50993
167880.0000   -3.81277
167920.0000   -3.83030
167960.0000   -4.83891
168000.0000   -4.73798
168040.0000   -4.62130
168080.0000   -3.94066
168120.0000   -5.57689
168160.0000   -6.14412
168200.0000   -4.95411
168240.0000   -4.97385
168280.0000   -3.81595
168320.0000   -4.55554
168360.0000   -4.83292
168400.0000   -5.34080
168440.0000   -5.93597
168480.0000   -4.99063
168520.0000   -4.85694
168560.0000   -4.59744
168600.0000   -4.57953
168640.0000   -4.75040
168680.0000   -4.26965
168720.0000   -4.34534
168760.0000   -3.70693
168800.0000   -5.14936
168840.0000   -4.66244
168880.0000   -3.82386
168920.0000   -3.85811
168960.0000   -4.12301
169000.0000   -3.87403
169040.0000   -4.59792
169080.0000   -4.35341
169120.0000   -4.56912
169160.0000   -3.81273
169200.0000   -4.53366
169240.0000   -5.26899
169280.0000   -5.03981
169320.0000   -3.96377
169360.0000   -3.75680
169400.0000   -3.77540
169440.0000   -4.39646
169480.0000   -4.40850
169520.0000   -3.47227
169560.0000   -3.65985
169600.0000   -4.21740
169640.0000   -4.16883
169680.0000   -4.42875
169720.0000   -4.09430
169760.0000   -4.28254
169800.0000   -3.74626
169840.0000   -3.27039
169880.0000   -4.54774
169920.0000   -4.09839
169960.0000   -4.55077
170000.0000   -4.31268
170040.0000   -4.00544
170080.0000   -4.72876
170120.0000   -4.17514
170160.0000   -3.34407
170200.0000   -4.78411
170240.0000   -4.15973
170280.0000   -3.83804
170320.0000   -4.28532
170360.0000   -4.67264
170400.0000   -3.92552
170440.0000   -4.25317
170480.0000   -5.36065
170520.0000   -4.66596
170560.0000   -4.03421
170600.0000   -3.97894
170640.0000   -4.68000
170680.0000   -4.70424
170720.0000   -4.71018
170760.0000   -4.56879
170800.0000   -4.27098
170840.0000   -3.37618
170880.0000   -3.81227
170920.0000   -3.79438
170960.0000   -4.06765
171000.0000   -3.93597
171040.0000   -3.48097
171080.0000   -3.70044
171120.0000   -3.49520
171160.0000   -5.09472
171200.0000   -5.01760
171240.0000   -4.56518
171280.0000   -3.40897
171320.0000   -5.71344
171360.0000   -4.27019
171400.0000   -3.92375
171440.0000   -3.81866
171480.0000   -4.02702
171520.0000   -4.06641
171560.0000   -4.72285
171600.0000   -4.28162
171640.0000   -3.93843
171680.0000   -4.12173
171720.0000   -4.53783
171760.0000   -4.12491
171800.0000   -3.67411
171840.0000   -4.83504
171880.0000   -4.76440
171920.0000   -4.74459
171960.0000   -4.10424
172000.0000   -4.50943
172040.0000   -4.64153
172080.0000   -4.79501
172120.0000   -4.06736
172160.0000   -5.40356
172200.0000   -5.68567
172240.0000   -4.53320
172280.0000   -4.98855
172320.0000   -3.51530
172360.0000   -5.06353
172400.0000   -4.16396
172440.0000   -3.15772
172480.0000   -4.71178
172520.0000   -4.10697
172560.0000   -3.74691
172600.0000   -3.85038
172640.0000   -4.38667
172680.0000   -3.01304
172720.0000   -4.62526
172760.0000   -4.22396
172800.0000   -3.03817
172840.0000   -3.50559
172880.0000   -3.97866
172920.0000   -3.71287
172960.0000   -3.67300
173000.0000   -3.67121
173040.0000   -4.43291
173080.0000   -4.52869
173120.0000   -4.28845
173160.0000   -4.61178
173200.0000   -4.29478
173240.0000   -3.27516
173280.0000   -4.30504
173320.0000   -4.87410
173360.0000   -4.92097
173400.0000   -4.58446
173440.0000   -4.46134
173480.0000   -5.18747
173520.0000   -5.28012
173560.0000   -4.81574
173600.0000   -4.20015
173640.0000   -4.79213
173680.0000   -4.00393
173720.0000   -4.36465
173760.0000   -4.73154
173800.0000   -4.26663
173840.0000   -4.21287
173880.0000   -3.83704
173920.0000   -3.79341
173960.0000   -3.85806
174000.0000   -3.41042
174040.0000   -4.13935
174080.0000   -5.13662
174120.0000   -4.29127
174160.0000   -3.78145
174200.0000   -4.01403
174240.0000   -3.72730
174280.0000   -3.38510
174320.0000   -3.46880
174360.0000   -3.91363
174400.0000   -3.78875
174440.0000   -3.40144
174480.0000   -3.49542
174520.0000   -3.52630
174560.0000   -4.34265
174600.0000   -3.69937
174640.0000   -3.21303
174680.0000   -4.01674
174720.0000   -5.24707
174760.0000   -3.70217
174800.0000   -3.94941
174840.0000   -3.63950
174880.0000   -3.38893
174920.0000   -3.21786
174960.0000   -3.72895
175000.0000   -4.25511
175040.0000   -3.16950
175080.0000   -3.87428
175120.0000   -3.33348
175160.0000   -3.73751
175200.0000   -4.83562
175240.0000   -4.08959
175280.0000   -5.15067
175320.0000   -3.83517
175360.0000   -4.00158
175400.0000   -4.24484
175440.0000   -4.04724
175480.0000   -3.56173
175520.0000   -4.38703
175560.0000   -3.30225
175600.0000   -3.92695
175640.0000   -4.23625
175680.0000   -4.14620
175720.0000   -4.44578
175760.0000   -5.42991
175800.0000   -4.57134
175840.0000   -4.62557
175880.0000   -4.85093
175920.0000   -4.14079
175960.0000   -4.79699
176000.0000   -5.23978
176040.0000   -4.58002
176080.0000   -4.98224
176120.0000   -5.39007
176160.0000   -4.28338
176200.0000   -5.05683
176240.0000   -3.94833
176280.0000   -4.88278
176320.0000   -4.47842
176360.0000   -3.73520
176400.0000   -4.51877
176440.0000   -4.06013
176480.0000   -3.69735
176520.0000   -4.50836
176560.0000   -5.49877
176600.0000   -5.30557
176640.0000   -4.84554
176680.0000   -5.12928
176720.0000   -5.03019
176760.0000   -4.93241
176800.0000   -5.08044
176840.0000   -4.51066
176880.0000   -5.58926
176920.0000   -5.21390
176960.0000   -4.90236
177000.0000   -4.33661
177040.0000   -5.01150
177080.0000   -5.42022
177120.0000   -4.74573
177160.0000   -4.29293
177200.0000   -3.97592
177240.0000   -4.78671
177280.0000   -5.09541
177320.0000   -4.61491
177360.0000   -4.75142
177400.0000   -4.17469
177440.0000   -4.89460
177480.0000   -5.21294
177520.0000   -4.86606
177560.0000   -4.92831
177600.0000   -5.02747
177640.0000   -5.23972
177680.0000   -4.47769
177720.0000   -4.96080
177760.0000   -4.07007
177800.0000   -3.82709
177840.0000   -4.94972
177880.0000   -4.77168
177920.0000   -4.72729
177960.0000   -4.80551
178000.0000   -4.09484
178040.0000   -4.12496
178080.0000   -4.35694
178120.0000   -4.57828
178160.0000   -4.94458
178200.0000   -4.28258
178240.0000   -4.82910
178280.0000   -4.54609
178320.0000   -4.49940
178360.0000   -4.32336
178400.0000   -4.12150
178440.0000   -4.38111
178480.0000   -3.07838
178520.0000   -5.32029
178560.0000   -4.09138
178600.0000   -5.24346
178640.0000   -5.77491
178680.0000   -4.94709
178720.0000   -4.97813
178760.0000   -4.46271
178800.0000   -4.34980
178840.0000   -3.96225
178880.0000   -3.79331
178920.0000   -2.93641
178960.0000   -3.66412
179000.0000   -4.91297
179040.0000   -2.79159
179080.0000   -3.41947
179120.0000   -3.38491
179160.0000   -3.72993
179200.0000   -5.07764
179240.0000   -5.66546
179280.0000   -4.87659
179320.0000   -4.91246
179360.0000   -4.41091
179400.0000   -3.55443
179440.0000   -3.64869
179480.0000   -4.42470
179520.0000   -2.84562
179560.0000   -3.72831
179600.0000   -4.37084
179640.0000   -3.19538
179680.0000   -3.03069
179720.0000   -4.27066
179760.0000   -3.19720
179800.0000   -3.43915
179840.0000   -3.35162
179880.0000   -2.95940
179920.0000   -3.39340
179960.0000   -4.09714
180000.0000   -3.75943
180040.0000   -4.09875
180080.0000   -4.03991
180120.0000   -4.05951
180160.0000   -3.65933
180200.0000   -4.13057
180240.0000   -3.44486
180280.0000   -4.02447
180320.0000   -3.88370
180360.0000   -4.65036
180400.0000   -5.06986
180440.0000   -4.27630
180480.0000   -5.08223
180520.0000   -4.05029
180560.0000   -4.38563
180600.0000   -4.17576
180640.0000   -3.58502
180680.0000   -4.21095
180720.0000   -4.84294
180760.0000   -5.13069
180800.0000   -5.20839
180840.0000   -5.10641
180880.0000   -5.61453
180920.0000   -5.41698
180960.0000   -5.56748
181000.0000   -4.94582
181040.0000   -4.22803
181080.0000   -4.89628
181120.0000   -4.01381
181160.0000   -4.10277
181200.0000   -5.03940
181240.0000   -4.18458
181280.0000   -4.50680
181320.0000   -4.99943
181360.0000   -5.40453
181400.0000   -5.21281
181440.0000   -4.60505
181480.0000   -4.95446
181520.0000   -4.83125
181560.0000   -4.81116
181600.0000   -4.20554
181640.0000   -4.53918
181680.0000   -5.43067
181720.0000   -5.58386
181760.0000   -5.68964
181800.0000   -4.97753
181840.0000   -4.70231
181880.0000   -4.18221
181920.0000   -4.52227
181960.0000   -4.63747
182000.0000   -4.67868
182040.0000   -4.74457
182080.0000   -4.65638
182120.0000   -5.60808
182160.0000   -5.28442
182200.0000   -5.54123
182240.0000   -5.74589
182280.0000   -5.42340
182320.0000   -5.14743
182360.0000   -4.71026
182400.0000   -4.68067
182440.0000   -5.13082
182480.0000   -5.50809
182520.0000   -4.63451
182560.0000   -5.28576
182600.0000   -4.44612
182640.0000   -5.14041
182680.0000   -5.97915
182720.0000   -6.07990
182760.0000   -5.25654
182800.0000   -5.56467
182840.0000   -5.89572
182880.0000   -4.92453
182920.0000   -4.73730
182960.0000   -4.81923
183000.0000   -4.94957
183040.0000   -5.49331
183080.0000   -5.47235
183120.0000   -5.57284
183160.0000   -5.53881
183200.0000   -5.17312
183240.0000   -5.23448
183280.0000   -5.68990
183320.0000   -4.68336
183360.0000   -5.24302
183400.0000   -5.05672
183440.0000   -5.39400
183480.0000   -5.86166
183520.0000   -5.52070
183560.0000   -5.95552
183600.0000   -5.09303
183640.0000   -5.52859
183680.0000   -5.68109
183720.0000   -5.59708
183760.0000   -6.69250
183800.0000   -6.29164
183840.0000   -6.56320
183880.0000   -6.10706
183920.0000   -5.61679
183960.0000   -5.49872
184000.0000   -5.18533
184040.0000   -5.21481
184080.0000   -5.22742
184120.0000   -6.06107
184160.0000   -5.43501
184200.0000   -5.30522
184240.0000   -5.64545
184280.0000   -5.19944
184320.0000   -5.95941
184360.0000   -5.53582
184400.0000   -6.06382
184440.0000   -5.21127
184480.0000   -5.67726
184520.0000   -4.83061
184560.0000   -4.83033
184600.0000   -5.05412
184640.0000   -5.94428
184680.0000   -4.88491
184720.0000   -5.37788
184760.0000   -5.68655
184800.0000   -5.28067
184840.0000   -5.13195
184880.0000   -5.90314
184920.0000   -4.45494
184960.0000   -5.14007
185000.0000   -5.02252
185040.0000   -4.74266
185080.0000   -4.28158
185120.0000   -4.36254
185160.0000   -4.82487
185200.0000   -4.68441
185240.0000   -4.06674
185280.0000   -3.98465
185320.0000   -4.11058
185360.0000   -4.44908
185400.0000   -4.34624
185440.0000   -5.02946
185480.0000   -4.97657
185520.0000   -4.75639
185560.0000   -4.55105
185600.0000   -5.34693
185640.0000   -6.77118
185680.0000   -4.35222
185720.0000   -4.97731
185760.0000   -4.81749
185800.0000   -4.43176
185840.0000   -4.22556
185880.0000   -4.91853
185920.0000   -3.37437
185960.0000   -4.29649
186000.0000   -4.82615
186040.0000   -5.14600
186080.0000   -4.64173
186120.0000   -5.01447
186160.0000   -5.27813
186200.0000   -4.90267
186240.0000   -4.66594
186280.0000   -4.92049
186320.0000   -5.43532
186360.0000   -5.41466
186400.0000   -5.33218
186440.0000   -5.08438
186480.0000   -5.21942
186520.0000   -4.94915
186560.0000   -6.15277
186600.0000   -5.99596
186640.0000   -5.67086
186680.0000   -5.60157
186720.0000   -5.08155
186760.0000   -4.81495
186800.0000   -4.31095
186840.0000   -4.02844
186880.0000   -4.93287
186920.0000   -5.03251
186960.0000   -4.73910
187000.0000   -4.75644
187040.0000   -4.23984
187080.0000   -4.40349
187120.0000   -3.88085
187160.0000   -4.18587
187200.0000   -4.04662
187240.0000   -4.79485
187280.0000   -4.74452
187320.0000   -5.00226
187360.0000   -4.19269
187400.0000   -4.97046
187440.0000   -5.19057
187480.0000   -4.59615
187520.0000   -4.58259
187560.0000   -4.61007
187600.0000   -3.98350
187640.0000   -3.52126
187680.0000   -4.52703
187720.0000   -4.02008
187760.0000   -4.05058
187800.0000   -4.35349
187840.0000   -4.27675
187880.0000   -3.71207
187920.0000   -3.94917
187960.0000   -3.64936
188000.0000   -3.30019
188040.0000   -3.52954
188080.0000   -3.05077
188120.0000   -4.61350
188160.0000   -3.85472
188200.0000   -4.36840
188240.0000   -4.41921
188280.0000   -4.55861
188320.0000   -3.40541
188360.0000   -4.09863
188400.0000   -4.11651
188440.0000   -4.32782
188480.0000   -3.96241
188520.0000   -4.22455
188560.0000   -4.44839
188600.0000   -4.93089
188640.0000   -4.44091
188680.0000   -3.92607
188720.0000   -3.89662
188760.0000   -4.52072
188800.0000   -4.85947
188840.0000   -5.11680
188880.0000   -4.54324
188920.0000   -5.02310
188960.0000   -5.44589
189000.0000   -4.07663
189040.0000   -3.61799
189080.0000   -3.88479
189120.0000   -3.60462
189160.0000   -5.30934
189200.0000   -5.08635
189240.0000   -5.13038
189280.0000   -4.12726
189320.0000   -4.11349
189360.0000   -2.95126
189400.0000   -3.31167
189440.0000   -4.84868
189480.0000   -3.58826
189520.0000   -4.37579
189560.0000   -3.84209
189600.0000   -4.28152
189640.0000   -3.89606
189680.0000   -3.96563
189720.0000   -4.18564
189760.0000   -4.43600
189800.0000   -4.61682
189840.0000   -4.60382
189880.0000   -5.05739
189920.0000   -4.02310
189960.0000   -3.39445
190000.0000   -3.61202
190040.0000   -4.03080
190080.0000   -3.58702
190120.0000   -4.04740
190160.0000   -4.23355
190200.0000   -4.23357
190240.0000   -4.53609
190280.0000   -5.31210
190320.0000   -4.24551
190360.0000   -4.47163
190400.0000   -5.27797
190440.0000   -5.42180
190480.0000   -4.94100
190520.0000   -4.15181
190560.0000   -4.28868
190600.0000   -4.02249
190640.0000   -4.04970
190680.0000   -3.56172
190720.0000   -4.34265
190760.0000   -4.10056
190800.0000   -4.50589
190840.0000   -4.83050
190880.0000   -4.79870
190920.0000   -5.28946
190960.0000   -5.43985
191000.0000   -4.42983
191040.0000   -4.80130
191080.0000   -3.78017
191120.0000   -4.74455
191160.0000   -3.89661
191200.0000   -3.66511
191240.0000   -4.21743
191280.0000   -4.10862
191320.0000   -4.15675
191360.0000   -5.51471
191400.0000   -4.25364
191440.0000   -4.72924
191480.0000   -4.97631
191520.0000   -5.36435
191560.0000   -4.48069
191600.0000   -4.51254
191640.0000   -5.03462
191680.0000   -3.99513
191720.0000   -4.75625
191760.0000   -4.70622
191800.0000   -4.41101
191840.0000   -4.50522
191880.0000   -3.70131
191920.0000   -4.88077
191960.0000   -4.57398
192000.0000   -4.48127
192040.0000   -5.47360
192080.0000   -4.93349
192120.0000   -4.66133
192160.0000   -5.32466
192200.0000   -5.23439
192240.0000   -5.11764
192280.0000   -5.20135
192320.0000   -4.11418
192360.0000   -4.00621
192400.0000   -3.92456
192440.0000   -4.51939
192480.0000   -4.02636
192520.0000   -4.76211
192560.0000   -4.25247
192600.0000   -5.18374
192640.0000   -4.43537
192680.0000   -3.91294
192720.0000   -4.60479
192760.0000   -4.05212
192800.0000   -4.71316
192840.0000   -4.06106
192880.0000   -4.99581
192920.0000   -4.68395
192960.0000   -3.60332
193000.0000   -4.30704
193040.0000   -4.91648
193080.0000   -4.44818
193120.0000   -4.48376
193160.0000   -3.98362
193200.0000   -5.36185
193240.0000   -5.37877
193280.0000   -4.51057
193320.0000   -5.33286
193360.0000   -3.52576
193400.0000   -4.84192
193440.0000   -5.93796
193480.0000   -5.08337
193520.0000   -5.34258
193560.0000   -4.78109
193600.0000   -4.68952
193640.0000   -5.21733
193680.0000   -4.96785
193720.0000   -4.47767
193760.0000   -4.99038
193800.0000   -4.40214
193840.0000   -4.48929
193880.0000   -4.66053
193920.0000   -4.82438
193960.0000   -3.85886
194000.0000   -5.62915
194040.0000   -5.22232
194080.0000   -4.88195
194120.0000   -5.75898
194160.0000   -5.14106
194200.0000   -6.15451
194240.0000   -4.97042
194280.0000   -5.23037
194320.0000   -4.77855
194360.0000   -5.66021
194400.0000   -4.90193
194440.0000   -5.37909
194480.0000   -5.06674
194520.0000   -4.80540
194560.0000   -4.61535
194600.0000   -5.30595
194640.0000   -4.90653
194680.0000   -4.60131
194720.0000   -4.57650
194760.0000   -5.26329
194800.0000   -4.31736
194840.0000   -5.27247
194880.0000   -4.11604
194920.0000   -4.21707
194960.0000   -4.08682
195000.0000   -4.74286
195040.0000   -4.95297
195080.0000   -5.50868
195120.0000   -4.68987
195160.0000   -4.46242
195200.0000   -4.01034
195240.0000   -4.61724
195280.0000   -5.06218
195320.0000   -5.25454
195360.0000   -5.10134
195400.0000   -4.65038
195440.0000   -4.81350
195480.0000   -5.25045
195520.0000   -4.57520
195560.0000   -4.11122
195600.0000   -5.20093
195640.0000   -4.91197
195680.0000   -5.09162
195720.0000   -5.40341
195760.0000   -4.97533
195800.0000   -4.78935
195840.0000   -4.48716
195880.0000   -4.96224
195920.0000   -4.64177
195960.0000   -4.43760
196000.0000   -4.65775
196040.0000   -4.88173
196080.0000   -5.88599
196120.0000   -5.37703
196160.0000   -4.46202
196200.0000   -4.65133
196240.0000   -4.94459
196280.0000   -5.05452
196320.0000   -5.01747
196360.0000   -3.99195
196400.0000   -3.63759
196440.0000   -4.48371
196480.0000   -4.78930
196520.0000   -3.40942
196560.0000   -4.16952
196600.0000   -4.08558
196640.0000   -4.14965
196680.0000   -5.15315
196720.0000   -4.33980
196760.0000   -5.21991
196800.0000   -4.04037
196840.0000   -4.80405
196880.0000   -4.59459
196920.0000   -5.87706
196960.0000   -4.98734
197000.0000   -3.86996
197040.0000   -4.28520
197080.0000   -3.61624
197120.0000   -3.89748
197160.0000   -4.88266
197200.0000   -5.19230
197240.0000   -4.99636
197280.0000   -5.23110
197320.0000   -5.33501
197360.0000   -4.92433
197400.0000   -4.99799
197440.0000   -4.78395
197480.0000   -5.53722
197520.0000   -5.04763
197560.0000   -4.84083
197600.0000   -4.55839
197640.0000   -4.62038
197680.0000   -3.86789
197720.0000   -3.31880
197760.0000   -4.00139
197800.0000   -5.29627
197840.0000   -4.50979
197880.0000   -4.50968
197920.0000   -4.22197
197960.0000   -4.73757
198000.0000   -3.35070
198040.0000   -3.51168
198080.0000   -5.24173
198120.0000   -4.61247
198160.0000   -4.45546
198200.0000   -4.42737
198240.0000   -5.18578
198280.0000   -5.48122
198320.0000   -5.10924
198360.0000   -4.95758
198400.0000   -5.24400
198440.0000   -4.26602
198480.0000   -5.57249
198520.0000   -6.88904
198560.0000   -5.57849
198600.0000   -6.11122
198640.0000   -5.09784
198680.0000   -4.63202
198720.0000   -4.80299
198760.0000   -4.82088
198800.0000   -4.37092
198840.0000   -3.54550
198880.0000   -2.63418
198920.0000   -4.69542
198960.0000   -3.93468
199000.0000   -5.13413
199040.0000   -5.03859
199080.0000   -4.90156
199120.0000   -3.99828
199160.0000   -5.09169
199200.0000   -4.64660
199240.0000   -4.10730
199280.0000   -4.95526
199320.0000   -4.23391
199360.0000   -4.02362
199400.0000   -3.59640
199440.0000   -3.90565
199480.0000   -3.63267
199520.0000   -4.46857
199560.0000   -4.48330
199600.0000   -4.00884
199640.0000   -3.20275
199680.0000   -4.16455
199720.0000   -4.13124
199760.0000   -4.51858
199800.0000   -3.99500
199840.0000   -4.94342
199880.0000   -4.97105
199920.0000   -3.57466
199960.0000   -4.58730
200000.0000   -4.30823
200040.0000   -4.13212
200080.0000   -4.75916
200120.0000   -3.74485
200160.0000   -3.87568
200200.0000   -4.27486
200240.0000   -4.54313
200280.0000   -4.65142
200320.0000   -4.62109
200360.0000   -4.32417
200400.0000   -4.51500
200440.0000   -4.18894
200480.0000   -5.27925
200520.0000   -4.17793
200560.0000   -4.67158
200600.0000   -5.04816
200640.0000   -4.74828
200680.0000   -4.95494
200720.0000   -4.74649
200760.0000   -4.34734
200800.0000   -4.45699
200840.0000   -3.45702
200880.0000   -3.99251
200920.0000   -4.34135
200960.0000   -4.70789
201000.0000   -4.26066
201040.0000   -4.29321
201080.0000   -4.25998
201120.0000   -4.67629
201160.0000   -5.38525
201200.0000   -5.27548
201240.0000   -5.06099
201280.0000   -5.84682
201320.0000   -5.40859
201360.0000   -4.44032
201400.0000   -4.47564
201440.0000   -4.36465
201480.0000   -4.92776
201520.0000   -4.00293
201560.0000   -3.86120
201600.0000   -4.11937
201640.0000   -3.94175
201680.0000   -4.12469
201720.0000   -4.50134
201760.0000   -3.75761
201800.0000   -4.26799
201840.0000   -4.10485
201880.0000   -4.70035
201920.0000   -4.65231
201960.0000   -4.94150
202000.0000   -5.39091
202040.0000   -6.35681
202080.0000   -5.38661
202120.0000   -5.20291
202160.0000   -5.08734
202200.0000   -4.70689
202240.0000   -4.77172
202280.0000   -4.88040
202320.0000   -5.42374
202360.0000   -5.36833
202400.0000   -5.01902
202440.0000   -4.93733
202480.0000   -5.99410
202520.0000   -5.21921
202560.0000   -5.42687
202600.0000   -4.88454
202640.0000   -4.48997
202680.0000   -5.63141
202720.0000   -6.11860
202760.0000   -5.02911
202800.0000   -5.22034
202840.0000   -5.47081
202880.0000   -5.18177
202920.0000   -5.06145
202960.0000   -5.21325
203000.0000   -5.57455
203040.0000   -5.33598
203080.0000   -5.33090
203120.0000   -5.51993
203160.0000   -6.30949
203200.0000   -5.88382
203240.0000   -4.92635
203280.0000   -5.40674
203320.0000   -4.52805
203360.0000   -4.94064
203400.0000   -4.98627
203440.0000   -4.55862
203480.0000   -4.88485
203520.0000   -5.07785
203560.0000   -5.96708
203600.0000   -5.25433
203640.0000   -5.60236
203680.0000   -5.59486
203720.0000   -5.66487
203760.0000   -5.43011
203800.0000   -5.80722
203840.0000   -6.62618
203880.0000   -6.53350
203920.0000   -5.92828
203960.0000   -5.06254
204000.0000   -5.42370
204040.0000   -4.56562
204080.0000   -4.56740
204120.0000   -4.45789
204160.0000   -5.14709
204200.0000   -4.43514
204240.0000   -3.38918
204280.0000   -4.62238
204320.0000   -4.19536
204360.0000   -4.71009
204400.0000   -5.01757
204440.0000   -4.18495
204480.0000   -4.84787
204520.0000   -4.95828
204560.0000   -4.29694
204600.0000   -4.23386
204640.0000   -5.19148
204680.0000   -5.11774
204720.0000   -6.03914
204760.0000   -5.00209
204800.0000   -4.88323
204840.0000   -4.87573
204880.0000   -3.38680
204920.0000   -4.60326
204960.0000   -4.75196
205000.0000   -4.51935
205040.0000   -4.32378
205080.0000   -4.93130
205120.0000   -4.85255
205160.0000   -4.83763
205200.0000   -4.46189
205240.0000   -5.05507
205280.0000   -5.93651
205320.0000   -4.11597
205360.0000   -4.26143
205400.0000   -5.02059
205440.0000   -4.83039
205480.0000   -5.30848
205520.0000   -3.59553
205560.0000   -4.69603
205600.0000   -4.75013
205640.0000   -5.56632
205680.0000   -5.29210
205720.0000   -5.28095
205760.0000   -5.03658
205800.0000   -5.35189
205840.0000   -4.84466
205880.0000   -4.50667
205920.0000   -4.64490
205960.0000   -4.55144
206000.0000   -4.23216
206040.0000   -5.09097
206080.0000   -5.21790
206120.0000   -5.22849
206160.0000   -5.44867
206200.0000   -5.10802
206240.0000   -6.24210
206280.0000   -5.19479
206320.0000   -5.34179
206360.0000   -5.05883
206400.0000   -4.41003
206440.0000   -4.62426
206480.0000   -4.72483
206520.0000   -3.90814
206560.0000   -4.70425
206600.0000   -4.55375
206640.0000   -4.78961
206680.0000   -4.72238
206720.0000   -4.96678
206760.0000   -4.87757
206800.0000   -4.85053
206840.0000   -5.59798
206880.0000   -5.72746
206920.0000   -4.98655
206960.0000   -5.18431
207000.0000   -5.57813
207040.0000   -5.04802
207080.0000   -5.30612
207120.0000   -5.03644
207160.0000   -5.10939
207200.0000   -3.67916
207240.0000   -4.53911
207280.0000   -3.99095
207320.0000   -4.84271
207360.0000   -4.58352
207400.0000   -4.57229
207440.0000   -4.63322
207480.0000   -5.54434
207520.0000   -4.24764
207560.0000   -5.51114
207600.0000   -5.11607
207640.0000   -5.80109
207680.0000   -5.58596
207720.0000   -5.53066
207760.0000   -5.02684
207800.0000   -5.81347
207840.0000   -5.26122
207880.0000   -5.46573
207920.0000   -5.70981
207960.0000   -5.29885
208000.0000   -5.23775
208040.0000   -4.48479
208080.0000   -5.36551
208120.0000   -4.29235
208160.0000   -5.90533
208200.0000   -5.91238
208240.0000   -4.98718
208280.0000   -4.44206
208320.0000   -4.48871
208360.0000   -5.14119
208400.0000   -4.99541
208440.0000   -4.45317
208480.0000   -4.18560
208520.0000   -4.50621
208560.0000   -4.27256
208600.0000   -5.67301
208640.0000   -5.16411
208680.0000   -6.35499
208720.0000   -5.84854
208760.0000   -4.98347
208800.0000   -5.48227
208840.0000   -5.14856
208880.0000   -5.78576
208920.0000   -5.09962
208960.0000   -4.56830
209000.0000   -5.01256
209040.0000   -4.62820
209080.0000   -4.29956
209120.0000   -4.06924
209160.0000   -4.65561
209200.0000   -4.36798
209240.0000   -3.87868
209280.0000   -4.79953
209320.0000   -4.95604
209360.0000   -3.56609
209400.0000   -4.72695
209440.0000   -4.98243
209480.0000   -5.30360
209520.0000   -3.92509
209560.0000   -4.27651
209600.0000   -4.19094
209640.0000   -5.17703
209680.0000   -3.82887
209720.0000   -2.96187
209760.0000   -3.11653
209800.0000   -4.32761
209840.0000   -5.62035
209880.0000   -5.03878
209920.0000   -4.35569
209960.0000   -4.38998
210000.0000   -4.25874
210040.0000   -4.51769
210080.0000   -5.19349
210120.0000   -4.44156
210160.0000   -4.79375
210200.0000   -5.14625
210240.0000   -4.72377
210280.0000   -5.93233
210320.0000   -5.22871
210360.0000   -4.48311
210400.0000   -5.59615
210440.0000   -5.28340
210480.0000   -6.04817
210520.0000   -4.88817
210560.0000   -6.22303
210600.0000   -6.00691
210640.0000   -5.88813
210680.0000   -5.37220
210720.0000   -5.51530
210760.0000   -5.11855
210800.0000   -6.00601
210840.0000   -5.02304
210880.0000   -6.11031
210920.0000   -5.84748
210960.0000   -5.75354
211000.0000   -5.59051
211040.0000   -5.48734
211080.0000   -5.28475
211120.0000   -5.22708
211160.0000   -4.17841
211200.0000   -5.39178
211240.0000   -4.07458
211280.0000   -4.00160
211320.0000   -4.99216
211360.0000   -4.21802
211400.0000   -3.59628
211440.0000   -3.31488
211480.0000   -4.11635
211520.0000   -5.52071
211560.0000   -4.69154
211600.0000   -4.48821
211640.0000   -4.39391
211680.0000   -4.92585
211720.0000   -4.55065
211760.0000   -4.03770
211800.0000   -4.75303
211840.0000   -4.95318
211880.0000   -4.72254
211920.0000   -4.66229
211960.0000   -5.33926
212000.0000   -4.54583
212040.0000   -4.28275
212080.0000   -4.93277
212120.0000   -5.05195
212160.0000   -5.38106
212200.0000   -4.81161
212240.0000   -5.40350
212280.0000   -5.00047
212320.0000   -5.48863
212360.0000   -6.14719
212400.0000   -6.13323
212440.0000   -4.81756
212480.0000   -5.93318
212520.0000   -5.06883
212560.0000   -4.98666
212600.0000   -4.30895
212640.0000   -5.24475
212680.0000   -4.90384
212720.0000   -4.65929
212760.0000   -4.34181
212800.0000   -4.63719
212840.0000   -4.79310
212880.0000   -4.74719
212920.0000   -4.21536
212960.0000   -5.34879
213000.0000   -3.94498
213040.0000   -4.83434
213080.0000   -4.47354
213120.0000   -3.44303
213160.0000   -4.63734
213200.0000   -5.06028
213240.0000   -5.43992
213280.0000   -4.99622
213320.0000   -5.31297
213360.0000   -4.82877
213400.0000   -5.53591
213440.0000   -4.38295
213480.0000   -5.44909
213520.0000   -5.40632
213560.0000   -4.20702
213600.0000   -4.27373
213640.0000   -5.13027
213680.0000   -4.68477
213720.0000   -4.67188
213760.0000   -4.61818
213800.0000   -4.94991
213840.0000   -5.26114
213880.0000   -5.15716
213920.0000   -4.83645
213960.0000   -4.18900
214000.0000   -4.49900
214040.0000   -4.75948
214080.0000   -5.37366
214120.0000   -4.51372
214160.0000   -5.19715
214200.0000   -6.04925
214240.0000   -5.77250
214280.0000   -5.67325
214320.0000   -5.02503
214360.0000   -4.62186
214400.0000   -4.33519
214440.0000   -3.92930
214480.0000   -5.15803
214520.0000   -3.78258
214560.0000   -4.10729
214600.0000   -4.69782
214640.0000   -4.94517
214680.0000   -3.75336
214720.0000   -4.60501
214760.0000   -4.05241
214800.0000   -5.53917
214840.0000   -4.55830
214880.0000   -4.69808
214920.0000   -4.79196
214960.0000   -4.76646
215000.0000   -5.77807
215040.0000   -4.34871
215080.0000   -4.96340
215120.0000   -5.67635
215160.0000   -4.62257
215200.0000   -4.74366
215240.0000   -4.46566
215280.0000   -4.56750
215320.0000   -5.08649
215360.0000   -4.22746
215400.0000   -5.29986
215440.0000   -4.52111
215480.0000   -4.36566
215520.0000   -5.21270
215560.0000   -3.73636
215600.0000   -4.91742
215640.0000   -4.40323
215680.0000   -5.36616
215720.0000   -5.01436
215760.0000   -5.15323
215800.0000   -5.44407
215840.0000   -3.90872
215880.0000   -4.09883
215920.0000   -4.74642
215960.0000   -5.40203
216000.0000   -5.28066
216040.0000   -4.91310
216080.0000   -4.40064
216120.0000   -5.54200
216160.0000   -5.16447
216200.0000   -4.32932
216240.0000   -4.68170
216280.0000   -4.75664
216320.0000   -4.45938
216360.0000   -4.08431
216400.0000   -4.63304
216440.0000   -4.64260
216480.0000   -3.87670
216520.0000   -4.44165
216560.0000   -4.08063
216600.0000   -4.50861
216640.0000   -4.00121
216680.0000   -4.92144
216720.0000   -4.40947
216760.0000   -4.11377
216800.0000   -5.03918
216840.0000   -4.27301
216880.0000   -3.48500
216920.0000   -4.46434
216960.0000   -4.74565
217000.0000   -4.24702
217040.0000   -4.44153
217080.0000   -3.64976
217120.0000   -4.02379
217160.0000   -4.17011
217200.0000   -4.09482
217240.0000   -4.89633
217280.0000   -4.60735
217320.0000   -5.26427
217360.0000   -4.34588
217400.0000   -3.94534
217440.0000   -4.73760
217480.0000   -3.35203
217520.0000   -4.46116
217560.0000   -5.10348
217600.0000   -4.71769
217640.0000   -4.42348
217680.0000   -3.86576
217720.0000   -4.86905
217760.0000   -4.98710
217800.0000   -5.41847
217840.0000   -4.52494
217880.0000   -4.15356
217920.0000   -4.06592
217960.0000   -4.41485
218000.0000   -4.28232
218040.0000   -5.07331
218080.0000   -5.55036
218120.0000   -5.09864
218160.0000   -5.32585
218200.0000   -5.32186
218240.0000   -5.62086
218280.0000   -4.96451
218320.0000   -5.85751
218360.0000   -6.02407
218400.0000   -5.65992
218440.0000   -5.43437
218480.0000   -5.44962
218520.0000   -5.20134
218560.0000   -5.71556
218600.0000   -5.28999
218640.0000   -4.34878
218680.0000   -6.17399
218720.0000   -5.22835
218760.0000   -4.92313
218800.0000   -4.49410
218840.0000   -4.33794
218880.0000   -4.55509
218920.0000   -4.47600
218960.0000   -4.47330
219000.0000   -3.44410
219040.0000   -4.59535
219080.0000   -4.43632
219120.0000   -4.31156
219160.0000   -5.06784
219200.0000   -5.67505
219240.0000   -4.69036
219280.0000   -5.12201
219320.0000   -4.58067
219360.0000   -4.16622
219400.0000   -4.30294
219440.0000   -3.93625
219480.0000   -4.56442
219520.0000   -4.10066
219560.0000   -4.26027
219600.0000   -4.80556
219640.0000   -5.65685
219680.0000   -4.96209
219720.0000   -6.03779
219760.0000   -5.46903
219800.0000   -4.76574
219840.0000   -4.59595
219880.0000   -4.90418
219920.0000   -5.10119
219960.0000   -4.62572
220000.0000   -3.39043
220040.0000   -4.97576
220080.0000   -5.40483
220120.0000   -4.60099
220160.0000   -5.69018
220200.0000   -4.93905
220240.0000   -4.65377
220280.0000   -4.53150
220320.0000   -4.77902
220360.0000   -4.73203
220400.0000   -5.68568
220440.0000   -4.71125
220480.0000   -4.42155
220520.0000   -5.17458
220560.0000   -5.54643
220600.0000   -4.87672
220640.0000   -5.00426
220680.0000   -4.13244
220720.0000   -4.02606
220760.0000   -4.24023
220800.0000   -4.77411
220840.0000   -5.43471
220880.0000   -4.98608
220920.0000   -4.92783
220960.0000   -4.88802
221000.0000   -4.94208
221040.0000   -4.94548
221080.0000   -5.26492
221120.0000   -6.21733
221160.0000   -5.22003
221200.0000   -5.15449
221240.0000   -4.61947
221280.0000   -4.86116
221320.0000   -4.86314
221360.0000   -5.01005
221400.0000   -4.60432
221440.0000   -5.87525
221480.0000   -4.23548
221520.0000   -4.83407
221560.0000   -4.25974
221600.0000   -5.23482
221640.0000   -4.77217
221680.0000   -4.67076
221720.0000   -5.00003
221760.0000   -4.12255
221800.0000   -3.68670
221840.0000   -4.31273
221880.0000   -4.05511
221920.0000   -4.74450
221960.0000   -4.25222
222000.0000   -4.33395
222040.0000   -4.24938
222080.0000   -5.24957
222120.0000   -4.36261
222160.0000   -4.86115
222200.0000   -5.09097
222240.0000   -4.23276
222280.0000   -5.07334
222320.0000   -4.22745
222360.0000   -4.60399
222400.0000   -4.68845
222440.0000   -4.89653
222480.0000   -5.44524
222520.0000   -5.18946
222560.0000   -5.20565
222600.0000   -5.13663
222640.0000   -4.06615
222680.0000   -4.33937
222720.0000   -4.20228
222760.0000   -4.28794
222800.0000   -4.28483
222840.0000   -4.87333
222880.0000   -5.36076
222920.0000   -4.64838
222960.0000   -5.86665
223000.0000   -4.96472
223040.0000   -4.96783
223080.0000   -5.01668
223120.0000   -6.10397
223160.0000   -5.01109
223200.0000   -5.61746
223240.0000   -5.36331
223280.0000   -4.18766
223320.0000   -4.84763
223360.0000   -5.41466
223400.0000   -4.96264
223440.0000   -4.59538
223480.0000   -5.12175
223520.0000   -5.79974
223560.0000   -6.23977
223600.0000   -5.46189
223640.0000   -5.57666
223680.0000   -4.78837
223720.0000   -4.88433
223760.0000   -4.99761
223800.0000   -4.40365
223840.0000   -4.93205
223880.0000   -6.01809
223920.0000   -5.24231
223960.0000   -4.73216
224000.0000   -4.67339
224040.0000   -4.03410
224080.0000   -5.53943
224120.0000   -5.11074
224160.0000   -5.71510
224200.0000   -4.89864
224240.0000   -5.21305
224280.0000   -4.59720
224320.0000   -5.04002
224360.0000   -4.84226
224400.0000   -5.87907
224440.0000   -6.11715
224480.0000   -5.31770
224520.0000   -5.34433
224560.0000   -5.79074
224600.0000   -6.86416
224640.0000   -5.24228
224680.0000   -5.49403
224720.0000   -5.44244
224760.0000   -5.16849
224800.0000   -4.54430
224840.0000   -5.55343
224880.0000   -5.87766
224920.0000   -5.77996
224960.0000   -5.49108
225000.0000   -5.84289
225040.0000   -6.64979
225080.0000   -7.22436
225120.0000   -6.32770
225160.0000   -5.84416
225200.0000   -6.47402
225240.0000   -5.66703
225280.0000   -5.64251
225320.0000   -6.10695
225360.0000   -5.61813
225400.0000   -5.58859
225440.0000   -5.16888
225480.0000   -5.17783
225520.0000   -6.23717
225560.0000   -5.64699
225600.0000   -5.99561
225640.0000   -5.38843
225680.0000   -5.54784
225720.0000   -5.86619
225760.0000   -6.29814
225800.0000   -6.66098
225840.0000   -6.06928
225880.0000   -5.45652
225920.0000   -5.72022
225960.0000   -5.09778
226000.0000   -5.20228
226040.0000   -5.50096
226080.0000   -5.95574
226120.0000   -6.56000
226160.0000   -5.53130
226200.0000   -5.63604
226240.0000   -5.32802
226280.0000   -5.12473
226320.0000   -5.58813
226360.0000   -5.34696
226400.0000   -5.44258
226440.0000   -5.74396
226480.0000   -5.51573
226520.0000   -5.66685
226560.0000   -5.68274
226600.0000   -5.87187
226640.0000   -5.41147
226680.0000   -5.25628
226720.0000   -5.55951
226760.0000   -5.81359
226800.0000   -5.12413
226840.0000   -5.31244
226880.0000   -5.52913
226920.0000   -5.12046
226960.0000   -4.49174
227000.0000   -5.07935
227040.0000   -5.56786
227080.0000   -5.42067
227120.0000   -5.04255
227160.0000   -6.24235
227200.0000   -5.30097
227240.0000   -5.09443
227280.0000   -5.30287
227320.0000   -5.29390
227360.0000   -5.55514
227400.0000   -5.04131
227440.0000   -5.30139
227480.0000   -5.17155
227520.0000   -6.01774
227560.0000   -5.30232
227600.0000   -6.43051
227640.0000   -5.35159
227680.0000   -5.61912
227720.0000   -5.38662
227760.0000   -4.69446
227800.0000   -5.40558
227840.0000   -6.28955
227880.0000   -5.40440
227920.0000   -5.51057
227960.0000   -5.34053
228000.0000   -4.72458
228040.0000   -4.28647
228080.0000   -5.54885
228120.0000   -5.04986
228160.0000   -3.52033
228200.0000   -3.86161
228240.0000   -4.20217
228280.0000   -4.38952
228320.0000   -5.26898
228360.0000   -4.30175
228400.0000   -3.44904
228440.0000   -4.48412
228480.0000   -4.74887
228520.0000   -5.03444
228560.0000   -4.67173
228600.0000   -4.59066
228640.0000   -4.47265
228680.0000   -5.12213
228720.0000   -4.63466
228760.0000   -5.02287
228800.0000   -4.68193
228840.0000   -4.09893
228880.0000   -4.65758
228920.0000   -4.58024
228960.0000   -4.30481
229000.0000   -3.81420
229040.0000   -4.09143
229080.0000   -5.42513
229120.0000   -4.99376
229160.0000   -5.54142
229200.0000   -5.54219
229240.0000   -4.67569
229280.0000   -5.60299
229320.0000   -4.92449
229360.0000   -4.75016
229400.0000   -5.07164
229440.0000   -4.86459
229480.0000   -5.21432
229520.0000   -4.31600
229560.0000   -3.82024
229600.0000   -3.44218
229640.0000   -3.97755
229680.0000   -4.25385
229720.0000   -3.51283
229760.0000   -4.51064
229800.0000   -4.19555
229840.0000   -4.59916
229880.0000   -4.29583
229920.0000   -4.76766
229960.0000   -4.19226
230000.0000   -4.78097
230040.0000   -4.92610
230080.0000   -4.43776
230120.0000   -4.76144
230160.0000   -5.06381
230200.0000   -5.87376
230240.0000   -5.41625
230280.0000   -5.40594
230320.0000   -5.96656
230360.0000   -5.23414
230400.0000   -6.02571
230440.0000   -5.52333
230480.0000   -4.24312
230520.0000   -4.62310
230560.0000   -4.80051
230600.0000   -4.98458
230640.0000   -4.83034
230680.0000   -5.57953
230720.0000   -4.98254
230760.0000   -4.78071
230800.0000   -5.11338
230840.0000   -5.39240
230880.0000   -4.70225
230920.0000   -4.68150
230960.0000   -4.94355
231000.0000   -4.66456
231040.0000   -3.90766
231080.0000   -5.43804
231120.0000   -4.59425
231160.0000   -3.96824
231200.0000   -5.04841
231240.0000   -4.86002
231280.0000   -6.47090
231320.0000   -5.08467
231360.0000   -6.01063
231400.0000   -5.53364
231440.0000   -4.71591
231480.0000   -4.05585
231520.0000   -4.09237
231560.0000   -4.61140
231600.0000   -4.89211
231640.0000   -4.30567
231680.0000   -4.68947
231720.0000   -4.77305
231760.0000   -5.96228
231800.0000   -6.92014
231840.0000   -5.65814
231880.0000   -5.96940
231920.0000   -7.04528
231960.0000   -5.83414
232000.0000   -4.64407
232040.0000   -4.61904
232080.0000   -5.29439
232120.0000   -5.52491
232160.0000   -6.28503
232200.0000   -5.09570
232240.0000   -5.58084
232280.0000   -5.39335
232320.0000   -5.43890
232360.0000   -4.81139
232400.0000   -5.92537
232440.0000   -5.42829
232480.0000   -4.76105
232520.0000   -5.90514
232560.0000   -5.54943
232600.0000   -5.72162
232640.0000   -5.85914
232680.0000   -4.99209
232720.0000   -5.65712
232760.0000   -5.53964
232800.0000   -4.24830
232840.0000   -4.89359
232880.0000   -4.80179
232920.0000   -4.79666
232960.0000   -5.13876
233000.0000   -4.87512
233040.0000   -4.24671
233080.0000   -4.88778
233120.0000   -4.54986
233160.0000   -5.12801
233200.0000   -3.92426
233240.0000   -5.38981
233280.0000   -5.40851
233320.0000   -4.97829
233360.0000   -5.13493
233400.0000   -5.04626
233440.0000   -4.77536
233480.0000   -5.04316
233520.0000   -5.20631
233560.0000   -4.91765
233600.0000   -5.00188
233640.0000   -6.01605
233680.0000   -5.57311
233720.0000   -5.34640
233760.0000   -4.87768
233800.0000   -5.21590
233840.0000   -5.48858
233880.0000   -4.92467
233920.0000   -5.54114
233960.0000   -5.58138
234000.0000   -5.21138
234040.0000   -4.99199
234080.0000   -5.05505
234120.0000   -5.05632
234160.0000   -4.94430
234200.0000   -4.97546
234240.0000   -3.94132
234280.0000   -5.06535
234320.0000   -6.06339
234360.0000   -5.31862
234400.0000   -5.33753
234440.0000   -4.74638
234480.0000   -5.62277
234520.0000   -4.61441
234560.0000   -4.39938
234600.0000   -5.30365
234640.0000   -5.09209
234680.0000   -5.02596
234720.0000   -5.18262
234760.0000   -5.26198
234800.0000   -4.45076
234840.0000   -5.56644
234880.0000   -5.48355
234920.0000   -4.96922
234960.0000   -5.87606
235000.0000   -4.59589
235040.0000   -5.46076
235080.0000   -4.33933
235120.0000   -4.46623
235160.0000   -4.96312
235200.0000   -4.17015
235240.0000   -5.65357
235280.0000   -5.41429
235320.0000   -5.13010
235360.0000   -5.05601
235400.0000   -5.39746
235440.0000   -5.29931
235480.0000   -5.07320
235520.0000   -6.31159
235560.0000   -5.88668
235600.0000   -5.78617
235640.0000   -4.60696
235680.0000   -5.90649
235720.0000   -5.65664
235760.0000   -4.99070
235800.0000   -5.37347
235840.0000   -4.69703
235880.0000   -4.75006
235920.0000   -4.97310
235960.0000   -3.96161
236000.0000   -4.86423
236040.0000   -6.43679
236080.0000   -5.37664
236120.0000   -5.28969
236160.0000   -5.19759
236200.0000   -5.17778
236240.0000   -5.61397
236280.0000   -4.47510
236320.0000   -4.81935
236360.0000   -4.91241
236400.0000   -4.32303
236440.0000   -4.73586
236480.0000   -5.81240
236520.0000   -6.20741
236560.0000   -5.43061
236600.0000   -5.48242
236640.0000   -5.56912
236680.0000   -4.93485
236720.0000   -5.66284
236760.0000   -5.69820
236800.0000   -5.14608
236840.0000   -5.32200
236880.0000   -4.48617
236920.0000   -4.80265
236960.0000   -4.54902
237000.0000   -4.66793
237040.0000   -5.59766
237080.0000   -5.09620
237120.0000   -5.71582
237160.0000   -5.08956
237200.0000   -5.08521
237240.0000   -4.59177
237280.0000   -4.32694
237320.0000   -5.31090
237360.0000   -4.46087
237400.0000   -4.89856
237440.0000   -3.87468
237480.0000   -5.50847
237520.0000   -4.21910
237560.0000   -4.38157
237600.0000   -4.16012
237640.0000   -4.43423
237680.0000   -5.72388
237720.0000   -5.56981
237760.0000   -5.20077
237800.0000   -5.66476
237840.0000   -4.20177
237880.0000   -5.38097
237920.0000   -5.19083
237960.0000   -5.36898
238000.0000   -5.86152
238040.0000   -4.39318
238080.0000   -5.60935
238120.0000   -5.39108
238160.0000   -5.89772
238200.0000   -5.16892
238240.0000   -5.84266
238280.0000   -5.37861
238320.0000   -6.04380
238360.0000   -5.41114
238400.0000   -6.19475
238440.0000   -5.75701
238480.0000   -5.80236
238520.0000   -6.08515
238560.0000   -5.23564
238600.0000   -5.11014
238640.0000   -5.32442
238680.0000   -5.81351
238720.0000   -5.74309
238760.0000   -4.67005
238800.0000   -4.35662
238840.0000   -4.83068
238880.0000   -4.87593
238920.0000   -4.70215
238960.0000   -4.89058
239000.0000   -5.18654
239040.0000   -5.05611
239080.0000   -5.13660
239120.0000   -4.43561
239160.0000   -4.60356
239200.0000   -4.67209
239240.0000   -5.04177
239280.0000   -4.52863
239320.0000   -4.93085
239360.0000   -5.56001
239400.0000   -4.60450
239440.0000   -4.87805
239480.0000   -4.97773
239520.0000   -5.86229
239560.0000   -6.53181
239600.0000   -5.12182
239640.0000   -5.48510
239680.0000   -4.91452
239720.0000   -5.94884
239760.0000   -6.11347
239800.0000   -5.65033
239840.0000   -5.90533
239880.0000   -5.26518
239920.0000   -5.89537
239960.0000   -5.76816
240000.0000   -6.00670
240040.0000   -5.86808
240080.0000   -5.92139
240120.0000   -5.67817
240160.0000   -5.37930
240200.0000   -5.41388
240240.0000   -5.28448
240280.0000   -5.33188
240320.0000   -5.69237
240360.0000   -6.14764
240400.0000   -5.84647
240440.0000   -5.12303
240480.0000   -5.68472
240520.0000   -5.05931
240560.0000   -5.95189
240600.0000   -5.39583
240640.0000   -4.74038
240680.0000   -5.16014
240720.0000   -5.47400
240760.0000   -5.46427
240800.0000   -5.68389
240840.0000   -5.24885
240880.0000   -4.64851
240920.0000   -4.85284
240960.0000   -5.16903
241000.0000   -4.88043
241040.0000   -5.21665
241080.0000   -4.85540
241120.0000   -4.40894
241160.0000   -5.15146
241200.0000   -4.87353
241240.0000   -5.64628
241280.0000   -5.37155
241320.0000   -6.53441
241360.0000   -6.40692
241400.0000   -5.97035
241440.0000   -4.95651
241480.0000   -4.63238
241520.0000   -4.96290
241560.0000   -4.13507
241600.0000   -4.64445
241640.0000   -4.18715
241680.0000   -4.65835
241720.0000   -5.52652
241760.0000   -5.33508
241800.0000   -4.68064
241840.0000   -5.27924
241880.0000   -5.35468
241920.0000   -5.64760
241960.0000   -5.75120
242000.0000   -5.42985
242040.0000   -5.04655
242080.0000   -4.81413
242120.0000   -5.11153
242160.0000   -5.12096
242200.0000   -4.86036
242240.0000   -5.61170
242280.0000   -6.41250
242320.0000   -6.13833
242360.0000   -5.27758
242400.0000   -4.85776
242440.0000   -5.67200
242480.0000   -6.22146
242520.0000   -6.25088
242560.0000   -5.50991
242600.0000   -5.36349
242640.0000   -5.84573
242680.0000   -5.13620
242720.0000   -5.15918
242760.0000   -5.24723
242800.0000   -5.55405
242840.0000   -4.55822
242880.0000   -5.10137
242920.0000   -5.66255
242960.0000   -4.96987
243000.0000   -5.30340
243040.0000   -5.83011
243080.0000   -4.94023
243120.0000   -5.39033
243160.0000   -4.27351
243200.0000   -5.10321
243240.0000   -5.44907
243280.0000   -5.47435
243320.0000   -5.48365
243360.0000   -6.34156
243400.0000   -4.01077
243440.0000   -5.12509
243480.0000   -5.04102
243520.0000   -5.02308
243560.0000   -4.38627
243600.0000   -3.89573
243640.0000   -4.87687
243680.0000   -5.79392
243720.0000   -5.07520
243760.0000   -5.31561
243800.0000   -5.15754
243840.0000   -5.97713
243880.0000   -5.77999
243920.0000   -4.50804
243960.0000   -5.42673
244000.0000   -4.40500
244040.0000   -5.07795
244080.0000   -5.81424
244120.0000   -5.46827
244160.0000   -6.22577
244200.0000   -5.29139
244240.0000   -5.10183
244280.0000   -5.80589
244320.0000   -5.51457
244360.0000   -5.39833
244400.0000   -4.82830
244440.0000   -5.62649
244480.0000   -5.77381
244520.0000   -6.20390
244560.0000   -5.88809
244600.0000   -5.89298
244640.0000   -4.49657
244680.0000   -5.64126
244720.0000   -4.25179
244760.0000   -5.87461
244800.0000   -5.73233
244840.0000   -5.74562
244880.0000   -4.59514
244920.0000   -3.95487
244960.0000   -4.84378
245000.0000   -4.72292
245040.0000   -5.18718
245080.0000   -4.27968
245120.0000   -5.22799
245160.0000   -5.49824
245200.0000   -5.17665
245240.0000   -5.45803
245280.0000   -5.01829
245320.0000   -5.34600
245360.0000   -5.24700
245400.0000   -5.37636
245440.0000   -5.27392
245480.0000   -5.55994
245520.0000   -6.26883
245560.0000   -5.37182
245600.0000   -5.36006
245640.0000   -5.41240
245680.0000   -5.50208
245720.0000   -5.71752
245760.0000   -5.88633
245800.0000   -5.45728
245840.0000   -3.89920
245880.0000   -6.21022
245920.0000   -4.34865
245960.0000   -4.98596
246000.0000   -5.14915
246040.0000   -5.28033
246080.0000   -5.26415
246120.0000   -5.58623
246160.0000   -5.24741
246200.0000   -5.65305
246240.0000   -5.65229
246280.0000   -6.07751
246320.0000   -4.74387
246360.0000   -4.93531
246400.0000   -5.42040
246440.0000   -5.67213
246480.0000   -5.46315
246520.0000   -5.57304
246560.0000   -4.90787
246600.0000   -5.99250
246640.0000   -5.97367
246680.0000   -4.81272
246720.0000   -4.49345
246760.0000   -5.21935
246800.0000   -5.75807
246840.0000   -5.24251
246880.0000   -5.26023
246920.0000   -5.14156
246960.0000   -5.19902
247000.0000   -5.43464
247040.0000   -4.60769
247080.0000   -4.68170
247120.0000   -5.25730
247160.0000   -5.41719
247200.0000   -4.80855
247240.0000   -4.57688
247280.0000   -3.52834
247320.0000   -4.16446
247360.0000   -4.91634
247400.0000   -5.08198
247440.0000   -4.42220
247480.0000   -5.26037
247520.0000   -4.92572
247560.0000   -4.80576
247600.0000   -4.54239
247640.0000   -4.61121
247680.0000   -5.07277
247720.0000   -5.22050
247760.0000   -5.07317
247800.0000   -5.85888
247840.0000   -4.93213
247880.0000   -3.77636
247920.0000   -4.54559
247960.0000   -5.09452
248000.0000   -4.74625
248040.0000   -5.38733
248080.0000   -4.67266
248120.0000   -5.00786
248160.0000   -4.77611
248200.0000   -3.97204
248240.0000   -4.26097
248280.0000   -4.45412
248320.0000   -4.48764
248360.0000   -4.13823
248400.0000   -4.29728
248440.0000   -4.36818
248480.0000   -4.54929
248520.0000   -5.44287
248560.0000   -4.85327
248600.0000   -5.80251
248640.0000   -4.94353
248680.0000   -5.02781
248720.0000   -4.44121
248760.0000   -4.48431
248800.0000   -4.55244
248840.0000   -5.44863
248880.0000   -5.19781
248920.0000   -6.22213
248960.0000   -4.99189
249000.0000   -5.58699
249040.0000   -5.47639
249080.0000   -5.78295
249120.0000   -5.44629
249160.0000   -5.64802
249200.0000   -4.99867
249240.0000   -4.98634
249280.0000   -5.72068
249320.0000   -6.41653
249360.0000   -6.25154
249400.0000   -6.03657
249440.0000   -6.61919
249480.0000   -5.79491
249520.0000   -5.82007
249560.0000   -5.33856
249600.0000   -5.65418
249640.0000   -5.88905
249680.0000   -6.15305
249720.0000   -4.66774
249760.0000   -4.94161
249800.0000   -4.72064
249840.0000   -4.24841
249880.0000   -5.41049
249920.0000   -5.92131
249960.0000   -6.27528
250000.0000   -6.11871
250040.0000   -5.65302
250080.0000   -5.07382
250120.0000   -4.83369
250160.0000   -6.34155
250200.0000   -5.95176
250240.0000   -6.48177
250280.0000   -4.95261
250320.0000   -5.16667
250360.0000   -5.06795
250400.0000   -5.27868
250440.0000   -4.98093
250480.0000   -5.29276
250520.0000   -4.87571
250560.0000   -5.75929
250600.0000   -5.22637
250640.0000   -5.78860
250680.0000   -5.27754
250720.0000   -5.38936
250760.0000   -5.74566
250800.0000   -5.04453
250840.0000   -5.86554
250880.0000   -6.04862
250920.0000   -5.31983
250960.0000   -4.83183
251000.0000   -4.31885
251040.0000   -4.66854
251080.0000   -5.10063
251120.0000   -5.90433
251160.0000   -4.82684
251200.0000   -5.19145
251240.0000   -4.63882
251280.0000   -6.04194
251320.0000   -5.57173
251360.0000   -5.68437
251400.0000   -4.93045
251440.0000   -6.14443
251480.0000   -5.78962
251520.0000   -5.06201
251560.0000   -3.80640
251600.0000   -5.11237
251640.0000   -4.27938
251680.0000   -5.22833
251720.0000   -4.39266
251760.0000   -4.77713
251800.0000   -4.74794
251840.0000   -4.96062
251880.0000   -3.97402
251920.0000   -4.76681
251960.0000   -4.70890
252000.0000   -5.56697
252040.0000   -4.65577
252080.0000   -5.32049
252120.0000   -4.49216
252160.0000   -5.23840
252200.0000   -4.53149
252240.0000   -5.58486
252280.0000   -5.28035
252320.0000   -5.32811
252360.0000   -4.77483
252400.0000   -4.52229
252440.0000   -4.21122
252480.0000   -5.45710
252520.0000   -6.31637
252560.0000   -4.67199
252600.0000   -5.24287
252640.0000   -5.60186
252680.0000   -4.87074
252720.0000   -4.21850
252760.0000   -4.87669
252800.0000   -5.09617
252840.0000   -5.08185
252880.0000   -5.51756
252920.0000   -4.50694
252960.0000   -4.26350
253000.0000   -5.13186
253040.0000   -5.26274
253080.0000   -4.42853
253120.0000   -4.34455
253160.0000   -4.00675
253200.0000   -4.20107
253240.0000   -4.59367
253280.0000   -4.92536
253320.0000   -4.82857
253360.0000   -4.76729
253400.0000   -4.28990
253440.0000   -5.37555
253480.0000   -5.22967
253520.0000   -5.40458
253560.0000   -5.27192
253600.0000   -5.16333
253640.0000   -4.86843
253680.0000   -4.63207
253720.0000   -4.89450
253760.0000   -5.22995
253800.0000   -4.01775
253840.0000   -4.06125
253880.0000   -4.03184
253920.0000   -4.56263
253960.0000   -5.59000
254000.0000   -4.89284
254040.0000   -5.15085
254080.0000   -5.25272
254120.0000   -4.45395
254160.0000   -5.30540
254200.0000   -5.00402
254240.0000   -5.46544
254280.0000   -4.58173
254320.0000   -4.13501
254360.0000   -5.08325
254400.0000   -4.43435
254440.0000   -5.57874
254480.0000   -4.71224
254520.0000   -5.78307
254560.0000   -4.98310
254600.0000   -5.09866
254640.0000   -5.57316
254680.0000   -6.21096
254720.0000   -5.31097
254760.0000   -5.32605
254800.0000   -5.64727
254840.0000   -5.44538
254880.0000   -5.63161
254920.0000   -5.85226
254960.0000   -4.00480
255000.0000   -4.52153
255040.0000   -4.63463
255080.0000   -4.41498
255120.0000   -4.65729
255160.0000   -3.90598
255200.0000   -4.70488
255240.0000   -5.16110
255280.0000   -4.91848
255320.0000   -3.59324
255360.0000   -3.79795
255400.0000   -4.36889
255440.0000   -5.11962
255480.0000   -3.71081
255520.0000   -3.74321
255560.0000   -4.92196
255600.0000   -4.98375
255640.0000   -5.73601
255680.0000   -5.19195
255720.0000   -5.60594
255760.0000   -5.88400
255800.0000   -5.12853
255840.0000   -5.23704
255880.0000   -4.75025
255920.0000   -4.24791
255960.0000   -4.59852
256000.0000   -4.13849
256040.0000   -4.64122
256080.0000   -4.95998
256120.0000   -4.73998
256160.0000   -4.55382
256200.0000   -4.26077
256240.0000   -5.10827
256280.0000   -5.36739
256320.0000   -5.01698
256360.0000   -6.11784
256400.0000   -5.30719
256440.0000   -4.66691
256480.0000   -4.84682
256520.0000   -5.30515
256560.0000   -4.08892
256600.0000   -5.25414
256640.0000   -5.90139
256680.0000   -4.97530
256720.0000   -5.75296
256760.0000   -5.45538
256800.0000   -5.08475
256840.0000   -4.93861
256880.0000   -6.11271
256920.0000   -5.66158
256960.0000   -5.55096
257000.0000   -5.70921
257040.0000   -5.28040
257080.0000   -6.24930
257120.0000   -5.24307
257160.0000   -5.39433
257200.0000   -6.30839
257240.0000   -5.56217
257280.0000   -6.29166
257320.0000   -6.20258
257360.0000   -5.10554
257400.0000   -5.71999
257440.0000   -5.14544
257480.0000   -5.30652
257520.0000   -4.95491
257560.0000   -4.86838
257600.0000   -5.18350
257640.0000   -5.12076
257680.0000   -5.11544
257720.0000   -5.29396
257760.0000   -5.40943
257800.0000   -5.20397
257840.0000   -4.87911
257880.0000   -4.62157
257920.0000   -4.76874
257960.0000   -4.79707
258000.0000   -4.13258
258040.0000   -4.67511
258080.0000   -4.40747
258120.0000   -4.89962
258160.0000   -4.56643
258200.0000   -4.53656
258240.0000   -5.39482
258280.0000   -4.78712
258320.0000   -5.56322
258360.0000   -5.63321
258400.0000   -4.77144
258440.0000   -4.48803
258480.0000   -5.36410
258520.0000   -5.16494
258560.0000   -4.49511
258600.0000   -4.83872
258640.0000   -4.74219
258680.0000   -4.06818
258720.0000   -5.02362
258760.0000   -4.48420
258800.0000   -4.66616
258840.0000   -3.29629
258880.0000   -4.67780
258920.0000   -4.14306
258960.0000   -3.48285
259000.0000   -3.97851
259040.0000   -4.49569
259080.0000   -5.09361
259120.0000   -5.00800
259160.0000   -4.96811
259200.0000   -3.39222
259240.0000   -4.15719
259280.0000   -5.17180
259320.0000   -4.80135
259360.0000   -5.35813
259400.0000   -4.88440
259440.0000   -5.66224
259480.0000   -4.78310
259520.0000   -5.23238
259560.0000   -4.51958
259600.0000   -4.78232
259640.0000   -4.06970
259680.0000   -4.22126
259720.0000   -5.54441
259760.0000   -4.79613
259800.0000   -5.41054
259840.0000   -4.63257
259880.0000   -4.67816
259920.0000   -4.79616
259960.0000   -5.06527
260000.0000   -4.12555
260040.0000   -4.74762
260080.0000   -4.95074
260120.0000   -4.39312
260160.0000   -4.27798
260200.0000   -4.92617
260240.0000   -4.73145
260280.0000   -5.00394
260320.0000   -5.05939
260360.0000   -5.11791
260400.0000   -4.80468
260440.0000   -4.24637
260480.0000   -3.98607
260520.0000   -4.27022
260560.0000   -4.67048
260600.0000   -4.76059
260640.0000   -3.90479
260680.0000   -3.88070
260720.0000   -4.35176
260760.0000   -3.74104
260800.0000   -3.26230
260840.0000   -3.53617
260880.0000   -4.29209
260920.0000   -4.27716
260960.0000   -4.92135
261000.0000   -4.60177
261040.0000   -5.04844
261080.0000   -5.34642
261120.0000   -5.13940
261160.0000   -4.55001
261200.0000   -4.38900
261240.0000   -4.33002
261280.0000   -4.52175
261320.0000   -4.35626
261360.0000   -4.54343
261400.0000   -4.98127
261440.0000   -4.36864
261480.0000   -4.20177
261520.0000   -4.55829
261560.0000   -4.44211
261600.0000   -4.71404
261640.0000   -4.40754
261680.0000   -4.97576
261720.0000   -4.67934
261760.0000   -4.54187
261800.0000   -4.37786
261840.0000   -4.81598
261880.0000   -5.55677
261920.0000   -5.81612
261960.0000   -5.11446
262000.0000   -5.45768
262040.0000   -5.04473
262080.0000   -5.65449
262120.0000   -4.91044
262160.0000   -5.36660
262200.0000   -5.72777
262240.0000   -5.99762
262280.0000   -5.71914
262320.0000   -4.92367
262360.0000   -5.67374
262400.0000   -5.28476
262440.0000   -4.82517
262480.0000   -4.46340
262520.0000   -5.50465
262560.0000   -4.98600
262600.0000   -4.78916
262640.0000   -4.21399
262680.0000   -5.17749
262720.0000   -4.45737
262760.0000   -4.96697
262800.0000   -5.27738
262840.0000   -5.52651
262880.0000   -4.90204
262920.0000   -4.38839
262960.0000   -4.75441
263000.0000   -5.11324
263040.0000   -5.49723
263080.0000   -4.04348
263120.0000   -4.59192
263160.0000   -5.49340
263200.0000   -5.37902
263240.0000   -5.48516
263280.0000   -5.64660
263320.0000   -5.29071
263360.0000   -5.04579
263400.0000   -5.34596
263440.0000   -5.16285
263480.0000   -4.71780
263520.0000   -4.60827
263560.0000   -5.47376
263600.0000   -4.75848
263640.0000   -4.87432
263680.0000   -4.85977
263720.0000   -4.92778
263760.0000   -5.42991
263800.0000   -4.71495
263840.0000   -5.31104
263880.0000   -5.22115
263920.0000   -5.04200
263960.0000   -5.82423
264000.0000   -5.13323
264040.0000   -5.55994
264080.0000   -5.81489
264120.0000   -5.66009
264160.0000   -4.68975
264200.0000   -5.47680
264240.0000   -5.25408
264280.0000   -5.73700
264320.0000   -5.92407
264360.0000   -5.59890
264400.0000   -4.90401
264440.0000   -4.32050
264480.0000   -4.61718
264520.0000   -4.77965
264560.0000   -5.18936
264600.0000   -4.71905
264640.0000   -4.80077
264680.0000   -4.56287
264720.0000   -4.68146
264760.0000   -4.34544
264800.0000   -5.12196
264840.0000   -4.96390
264880.0000   -4.77987
264920.0000   -4.11286
264960.0000   -4.53574
265000.0000   -5.50568
265040.0000   -5.77571
265080.0000   -5.53578
265120.0000   -4.77069
265160.0000   -5.10256
265200.0000   -5.61167
265240.0000   -5.21268
265280.0000   -5.46582
265320.0000   -5.12369
265360.0000   -5.42455
265400.0000   -4.43957
265440.0000   -4.18398
265480.0000   -4.76996
265520.0000   -5.67986
265560.0000   -4.84905
265600.0000   -4.11952
265640.0000   -5.11988
265680.0000   -3.15616
265720.0000   -4.41687
265760.0000   -5.16701
265800.0000   -4.60828
265840.0000   -4.21257
265880.0000   -4.67398
265920.0000   -5.41136
265960.0000   -3.85324
266000.0000   -4.52961
266040.0000   -5.58318
266080.0000   -5.07544
266120.0000   -4.77267
266160.0000   -4.82408
266200.0000   -5.05437
266240.0000   -5.20515
266280.0000   -5.04111
266320.0000   -5.07597
266360.0000   -3.90627
266400.0000   -4.18923
266440.0000   -4.83965
266480.0000   -4.50314
266520.0000   -4.68984
266560.0000   -4.73649
266600.0000   -4.82772
266640.0000   -4.50894
266680.0000   -3.88762
266720.0000   -5.21440
266760.0000   -5.13480
266800.0000   -4.73732
266840.0000   -4.94244
266880.0000   -4.71902
266920.0000   -5.00524
266960.0000   -4.59557
267000.0000   -5.40219
267040.0000   -4.90939
267080.0000   -5.02520
267120.0000   -4.84533
267160.0000   -5.02502
267200.0000   -5.95792
267240.0000   -4.76872
267280.0000   -4.05140
267320.0000   -5.01559
267360.0000   -5.11409
267400.0000   -4.04447
267440.0000   -4.73097
267480.0000   -5.20530
267520.0000   -5.16956
267560.0000   -5.26176
267600.0000   -4.61462
267640.0000   -4.51167
267680.0000   -5.18776
267720.0000   -5.38553
267760.0000   -5.01005
267800.0000   -4.81416
267840.0000   -5.46841
267880.0000   -5.32702
267920.0000   -5.20176
267960.0000   -5.29389
268000.0000   -5.10130
268040.0000   -4.76436
268080.0000   -4.93210
268120.0000   -5.35024
268160.0000   -5.32680
268200.0000   -4.22602
268240.0000   -5.01837
268280.0000   -5.58906
268320.0000   -5.76094
268360.0000   -5.08574
268400.0000   -5.63541
268440.0000   -4.96659
268480.0000   -5.40321
268520.0000   -5.59563
268560.0000   -6.11241
268600.0000   -5.83013
268640.0000   -4.65352
268680.0000   -6.47804
268720.0000   -6.05690
268760.0000   -5.91818
268800.0000   -5.52487
268840.0000   -4.62560
268880.0000   -5.95181
268920.0000   -5.63051
268960.0000   -3.91641
269000.0000   -5.45125
269040.0000   -5.99780
269080.0000   -6.00098
269120.0000   -5.89226
269160.0000   -5.38773
269200.0000   -5.27930
269240.0000   -4.54535
269280.0000   -4.32664
269320.0000   -4.95092
269360.0000   -3.91558
269400.0000   -5.38760
269440.0000   -4.62019
269480.0000   -5.14403
269520.0000   -5.31801
269560.0000   -5.81874
269600.0000   -5.22971
269640.0000   -5.54652
269680.0000   -5.27543
269720.0000   -5.17021
269760.0000   -4.81714
269800.0000   -6.04885
269840.0000   -5.58468
269880.0000   -5.99130
269920.0000   -5.68266
269960.0000   -5.92913
270000.0000   -4.94029
270040.0000   -5.06978
270080.0000   -4.60273
270120.0000   -5.23751
270160.0000   -4.92603
270200.0000   -5.32007
270240.0000   -5.12575
270280.0000   -3.88306
270320.0000   -4.44269
270360.0000   -5.11391
270400.0000   -5.18223
270440.0000   -5.04950
270480.0000   -5.20712
270520.0000   -4.56971
270560.0000   -5.13147
270600.0000   -5.58628
270640.0000   -4.81569
270680.0000   -5.16776
270720.0000   -6.11505
270760.0000   -5.69750
270800.0000   -5.63535
270840.0000   -5.39185
270880.0000   -4.62667
270920.0000   -4.99100
270960.0000   -5.83045
271000.0000   -5.40546
271040.0000   -5.20922
271080.0000   -5.07304
271120.0000   -6.10992
271160.0000   -4.52035
271200.0000   -5.64064
271240.0000   -4.70677
271280.0000   -5.10693
271320.0000   -5.85669
271360.0000   -6.00663
271400.0000   -4.75656
271440.0000   -4.58078
271480.0000   -5.30273
271520.0000   -5.35293
271560.0000   -5.21661
271600.0000   -4.83231
271640.0000   -5.90766
271680.0000   -5.33528
271720.0000   -5.97000
271760.0000   -6.31780
271800.0000   -6.21835
271840.0000   -6.80768
271880.0000   -6.20638
271920.0000   -6.19590
271960.0000   -5.74495
272000.0000   -6.17625
272040.0000   -5.35171
272080.0000   -5.71437
272120.0000   -5.61920
272160.0000   -5.92129
272200.0000   -6.09544
272240.0000   -5.88659
272280.0000   -5.73917
272320.0000   -5.76878
272360.0000   -5.95482
272400.0000   -4.79165
272440.0000   -5.12795
272480.0000   -5.33380
272520.0000   -4.85470
272560.0000   -4.75631
272600.0000   -5.87433
272640.0000   -5.02420
272680.0000   -4.99628
272720.0000   -4.74162
272760.0000   -5.16588
272800.0000   -5.72829
272840.0000   -4.93695
272880.0000   -5.12093
272920.0000   -4.80000
272960.0000   -5.25539
273000.0000   -4.99381
273040.0000   -5.21258
273080.0000   -4.97878
273120.0000   -4.92145
273160.0000   -4.08936
273200.0000   -4.10702
273240.0000   -4.61234
273280.0000   -5.53832
273320.0000   -4.76081
273360.0000   -4.86423
273400.0000   -5.61598
273440.0000   -4.67130
273480.0000   -5.64265
273520.0000   -5.43130
273560.0000   -5.49428
273600.0000   -5.79038
273640.0000   -5.07228
273680.0000   -5.43353
273720.0000   -5.15066
273760.0000   -5.69973
273800.0000   -4.78040
273840.0000   -4.43541
273880.0000   -5.05223
273920.0000   -5.86925
273960.0000   -5.39587
274000.0000   -6.50635
274040.0000   -5.09345
274080.0000   -4.44078
274120.0000   -4.87293
274160.0000   -4.86340
274200.0000   -4.20135
274240.0000   -3.97225
274280.0000   -4.42723
274320.0000   -4.95557
274360.0000   -4.43025
274400.0000   -5.34011
274440.0000   -5.11142
274480.0000   -5.27594
274520.0000   -5.08954
274560.0000   -5.35701
274600.0000   -5.94213
274640.0000   -5.35392
274680.0000   -5.62286
274720.0000   -5.91513
274760.0000   -5.10025
274800.0000   -4.82159
274840.0000   -5.63021
274880.0000   -5.29041
274920.0000   -5.59893
274960.0000   -5.35635
275000.0000   -5.27741
275040.0000   -5.66929
275080.0000   -4.98517
275120.0000   -4.99688
275160.0000   -5.05859
275200.0000   -5.92833
275240.0000   -4.55929
275280.0000   -5.16840
275320.0000   -4.96394
275360.0000   -5.35159
275400.0000   -5.24501
275440.0000   -4.29679
275480.0000   -4.89405
275520.0000   -5.61656
275560.0000   -4.09163
275600.0000   -4.34528
275640.0000   -4.28939
275680.0000   -4.27614
275720.0000   -4.41672
275760.0000   -5.04379
275800.0000   -5.03032
275840.0000   -4.91737
275880.0000   -4.70279
275920.0000   -4.57744
275960.0000   -5.04306
276000.0000   -5.33031
276040.0000   -4.48411
276080.0000   -4.29109
276120.0000   -5.58210
276160.0000   -3.88569
276200.0000   -4.03730
276240.0000   -4.26414
276280.0000   -4.27001
276320.0000   -5.08551
276360.0000   -4.48060
276400.0000   -4.68779
276440.0000   -4.93192
276480.0000   -4.31870
276520.0000   -4.96188
276560.0000   -4.53683
276600.0000   -4.89612
276640.0000   -4.72120
276680.0000   -4.18562
276720.0000   -5.01387
276760.0000   -5.12306
276800.0000   -4.67797
276840.0000   -5.15686
276880.0000   -4.19573
276920.0000   -4.06726
276960.0000   -4.45469
277000.0000   -4.36518
277040.0000   -4.65107
277080.0000   -4.40768
277120.0000   -4.98066
277160.0000   -4.67818
277200.0000   -4.02865
277240.0000   -5.19041
277280.0000   -4.21903
277320.0000   -5.18438
277360.0000   -5.29532
277400.0000   -5.27321
277440.0000   -4.61510
277480.0000   -5.15323
277520.0000   -4.76072
277560.0000   -5.24393
277600.0000   -5.14957
277640.0000   -4.63523
277680.0000   -4.58049
277720.0000   -4.98555
277760.0000   -4.14046
277800.0000   -4.63190
277840.0000   -4.88948
277880.0000   -4.75788
277920.0000   -5.35463
277960.0000   -5.28663
278000.0000   -5.53578
278040.0000   -4.69050
278080.0000   -5.24764
278120.0000   -5.97143
278160.0000   -5.27448
278200.0000   -4.91257
278240.0000   -4.93392
278280.0000   -5.75950
278320.0000   -6.13862
278360.0000   -5.65872
278400.0000   -5.23259
278440.0000   -5.47244
278480.0000   -5.52210
278520.0000   -5.31974
278560.0000   -5.28463
278600.0000   -6.10894
278640.0000   -5.10217
278680.0000   -5.74987
278720.0000   -5.18639
278760.0000   -5.46606
278800.0000   -5.44516
278840.0000   -5.25632
278880.0000   -5.43492
278920.0000   -5.39516
278960.0000   -4.78581
279000.0000   -5.19655
279040.0000   -4.87451
279080.0000   -5.16891
279120.0000   -5.57366
279160.0000   -5.22428
279200.0000   -5.08162
279240.0000   -4.44598
279280.0000   -4.59799
279320.0000   -5.41065
279360.0000   -4.34224
279400.0000   -4.87080
279440.0000   -4.77459
279480.0000   -4.11321
279520.0000   -5.32533
279560.0000   -5.24141
279600.0000   -4.49091
279640.0000   -3.94586
279680.0000   -4.63210
279720.0000   -3.83970
279760.0000   -3.86061
279800.0000   -5.11908
279840.0000   -5.33020
279880.0000   -4.83566
279920.0000   -4.66745
279960.0000   -5.21238
280000.0000   -4.39716
280040.0000   -4.85639
280080.0000   -4.68277
280120.0000   -5.10199
280160.0000   -4.78956
280200.0000   -5.57730
280240.0000   -4.63963
280280.0000   -5.46535
280320.0000   -5.08664
280360.0000   -5.22109
280400.0000   -4.98846
280440.0000   -4.96467
280480.0000   -5.49361
280520.0000   -4.93583
280560.0000   -4.84409
280600.0000   -4.59459
280640.0000   -3.91220
280680.0000   -4.56742
280720.0000   -4.60129
280760.0000   -4.93868
280800.0000   -4.05770
280840.0000   -5.10748
280880.0000   -4.59241
280920.0000   -4.34715
280960.0000   -4.71515
281000.0000   -4.83038
281040.0000   -4.53729
281080.0000   -4.81885
281120.0000   -4.71355
281160.0000   -5.56900
281200.0000   -5.75774
281240.0000   -5.13973
281280.0000   -4.13746
281320.0000   -4.87257
281360.0000   -6.03214
281400.0000   -4.28342
281440.0000   -3.89907
281480.0000   -4.75382
281520.0000   -4.93054
281560.0000   -4.76343
281600.0000   -4.90631
281640.0000   -5.39533
281680.0000   -4.32330
281720.0000   -5.30575
281760.0000   -5.44738
281800.0000   -5.41735
281840.0000   -4.73137
281880.0000   -5.18381
281920.0000   -5.29588
281960.0000   -4.54322
282000.0000   -4.86063
282040.0000   -6.11127
282080.0000   -4.96445
282120.0000   -5.36871
282160.0000   -5.02148
282200.0000   -5.06472
282240.0000   -4.88293
282280.0000   -4.81652
282320.0000   -4.66929
282360.0000   -4.84056
282400.0000   -4.66324
282440.0000   -5.52403
282480.0000   -4.78704
282520.0000   -4.67687
282560.0000   -4.03622
282600.0000   -4.59035
282640.0000   -4.44151
282680.0000   -5.03636
282720.0000   -5.20769
282760.0000   -5.87287
282800.0000   -5.14829
282840.0000   -4.99013
282880.0000   -5.59674
282920.0000   -5.30033
282960.0000   -4.86562
283000.0000   -4.56593
283040.0000   -5.17580
283080.0000   -5.49355
283120.0000   -5.78271
283160.0000   -5.89131
283200.0000   -5.59211
283240.0000   -5.42364
283280.0000   -5.37661
283320.0000   -5.22688
283360.0000   -5.07533
283400.0000   -4.96381
283440.0000   -4.79497
283480.0000   -4.29500
283520.0000   -5.16776
283560.0000   -5.10649
283600.0000   -5.60790
283640.0000   -5.03948
283680.0000   -4.91094
283720.0000   -4.48842
283760.0000   -4.98028
283800.0000   -4.78626
283840.0000   -5.98531
283880.0000   -5.41212
283920.0000   -4.71112
283960.0000   -4.69773
284000.0000   -4.69550
284040.0000   -4.35506
284080.0000   -4.43274
284120.0000   -3.88440
284160.0000   -4.00844
284200.0000   -3.11133
284240.0000   -2.76595
284280.0000   -3.83034
284320.0000   -2.48928
284360.0000   -2.47678
284400.0000   -3.15655
284440.0000   -2.89881
284480.0000   -3.22878
284520.0000   -3.25479
284560.0000   -3.54081
284600.0000   -4.24567
284640.0000   -3.41116
284680.0000   -2.73489
284720.0000   -3.00109
284760.0000   -2.52771
284800.0000   -2.19723
284840.0000   -1.97995
284880.0000   -2.39880
284920.0000   -2.82580
284960.0000   -1.75231
285000.0000   -1.17915
285040.0000   -1.93666
285080.0000   -2.77775
285120.0000   -2.06333
285160.0000   -1.80312
285200.0000   -2.56572
285240.0000   -2.96697
285280.0000   -2.54638
285320.0000   -2.21209
285360.0000   -2.08882
285400.0000   -3.12192
285440.0000   -2.16495
285480.0000   -1.80407
285520.0000   -2.48494
285560.0000   -2.01653
285600.0000   -2.60274
285640.0000   -2.78523
285680.0000   -3.17456
285720.0000   -2.57469
285760.0000   -2.75491
285800.0000   -2.82341
285840.0000   -2.31474
285880.0000   -2.36527
285920.0000   -1.86377
285960.0000   -2.15673
286000.0000   -3.65077
286040.0000   -2.84610
286080.0000   -3.17492
286120.0000   -3.93119
286160.0000   -3.43068
286200.0000   -3.20428
286240.0000   -3.79702
286280.0000   -3.71827
286320.0000   -4.06150
286360.0000   -4.38701
286400.0000   -4.22731
286440.0000   -3.94419
286480.0000   -3.47779
286520.0000   -4.02953
286560.0000   -2.41768
286600.0000   -3.59373
286640.0000   -4.08452
286680.0000   -2.71506
286720.0000   -2.36049
286760.0000   -2.26778
286800.0000   -3.28149
286840.0000   -3.79958
286880.0000   -3.93079
286920.0000   -3.49479
286960.0000   -3.68057
287000.0000   -3.81092
287040.0000   -2.70654
287080.0000   -2.39046
287120.0000   -3.10602
287160.0000   -2.11939
287200.0000   -3.62879
287240.0000   -3.73019
287280.0000   -3.79743
287320.0000   -3.64531
287360.0000   -4.02725
287400.0000   -3.47787
287440.0000   -3.32714
287480.0000   -3.85845
287520.0000   -4.28260
287560.0000   -4.21698
287600.0000   -3.38953
287640.0000   -2.39875
287680.0000   -2.66451
287720.0000   -3.79690
287760.0000   -4.01163
287800.0000   -2.90104
287840.0000   -3.29686
287880.0000   -2.32912
287920.0000   -2.70928
287960.0000   -2.72352
288000.0000   -3.03894
288040.0000   -2.50675
288080.0000   -2.37472
288120.0000   -2.61933
288160.0000   -2.75646
288200.0000   -2.65356
288240.0000   -2.59187
288280.0000   -2.14502
288320.0000   -2.72929
288360.0000   -2.92294
288400.0000   -2.95396
288440.0000   -2.79245
288480.0000   -3.28922
288520.0000   -2.68835
288560.0000   -2.46311
288600.0000   -3.32887
288640.0000   -2.74758
288680.0000   -2.04518
288720.0000   -3.14501
288760.0000   -3.01365
288800.0000   -2.73482
288840.0000   -2.12794
288880.0000   -2.37288
288920.0000   -2.97143
288960.0000   -2.42114
289000.0000   -2.75572
289040.0000   -1.98786
289080.0000   -2.82671
289120.0000   -3.29299
289160.0000   -2.74577
289200.0000   -3.74872
289240.0000   -1.59954
289280.0000   -1.49206
289320.0000   -1.05936
289360.0000   -0.60561
289400.0000   -0.38218
289440.0000    0.74848
289480.0000    0.79280
289520.0000   -0.03818
289560.0000   -0.52402
289600.0000   -0.51588
289640.0000   -1.08057
289680.0000    0.53676
289720.0000   -0.64268
289760.0000   -0.33877
289800.0000    0.14769
289840.0000    1.56068
289880.0000    0.71553
289920.0000    0.34543
289960.0000    0.58400
290000.0000    0.47706
290040.0000    0.42198
290080.0000    0.46463
290120.0000    0.29631
290160.0000   -0.01396
290200.0000    0.08989
290240.0000   -0.39329
290280.0000    0.15836
290320.0000    0.09367
290360.0000   -0.15318
290400.0000   -0.72031
290440.0000   -0.86899
290480.0000   -0.69454
290520.0000   -0.23992
290560.0000   -0.66100
290600.0000   -0.78048
290640.0000   -0.31767
290680.0000   -1.39329
290720.0000   -1.68136
290760.0000   -1.85192
290800.0000   -1.67197
290840.0000   -1.07992
290880.0000   -1.59580
290920.0000   -1.14081
290960.0000   -0.33492
291000.0000   -1.40643
291040.0000   -0.91746
291080.0000   -1.40358
291120.0000   -1.39070
291160.0000   -1.61909
291200.0000   -1.71442
291240.0000   -1.48896
291280.0000   -1.33855
291320.0000   -1.47968
291360.0000   -1.39708
291400.0000   -1.35745
291440.0000   -2.02362
291480.0000   -2.12662
291520.0000   -1.87923
291560.0000   -0.20963
291600.0000   -0.84803
291640.0000   -0.11653
291680.0000   -1.02026
291720.0000   -0.39569
291760.0000    0.60256
291800.0000    1.57916
291840.0000    0.50443
291880.0000    0.92649
291920.0000    1.03122
291960.0000    1.53889
292000.0000    0.65304
292040.0000    0.83609
292080.0000    1.38415
292120.0000    2.04152
292160.0000    1.61130
292200.0000    0.84338
292240.0000    2.08831
292280.0000    1.12887
292320.0000    1.06213
292360.0000    0.86623
292400.0000    2.48155
292440.0000    2.24261
292480.0000    3.01319
292520.0000    1.76605
292560.0000    1.53201
292600.0000    1.72965
292640.0000    1.07198
292680.0000    2.07996
292720.0000    1.50062
292760.0000    2.10305
292800.0000    1.71675
292840.0000    1.73873
292880.0000    3.06971
292920.0000    2.24826
292960.0000    0.98759
293000.0000    2.23486
293040.0000    1.52173
293080.0000    2.33916
293120.0000    2.33177
293160.0000    1.28827
293200.0000    1.70286
293240.0000    2.60974
293280.0000    1.51077
293320.0000    1.57082
293360.0000    2.55683
293400.0000    1.28091
293440.0000    1.05569
293480.0000    2.25100
293520.0000    2.58989
293560.0000    1.14283
293600.0000    1.03303
293640.0000    1.97357
293680.0000    2.83273
293720.0000    2.21251
293760.0000    2.02333
293800.0000    1.88977
293840.0000    1.92693
293880.0000    1.96380
293920.0000    1.67588
293960.0000    2.79062
294000.0000    2.31948
294040.0000    1.50110
294080.0000    1.59321
294120.0000    1.63313
294160.0000    2.24347
294200.0000    2.03155
294240.0000    1.10619
294280.0000    1.40046
294320.0000    1.44290
294360.0000    0.51623
294400.0000    1.21585
294440.0000    1.54437
294480.0000    0.77440
294520.0000    0.73698
294560.0000    1.07344
294600.0000    0.69665
294640.0000    1.38800
294680.0000    0.19256
294720.0000    0.39972
294760.0000    0.44246
294800.0000    0.60378
294840.0000    1.15565
294880.0000    0.94780
294920.0000    2.30100
294960.0000    1.75937
295000.0000    0.36632
295040.0000    2.10726
295080.0000    1.53712
295120.0000    2.23063
295160.0000    2.30951
295200.0000    1.51012
295240.0000    2.11984
295280.0000    1.56899
295320.0000    1.87533
295360.0000    1.68289
295400.0000    1.48037
295440.0000    1.80351
295480.0000    1.41078
295520.0000    2.41034
295560.0000    1.75245
295600.0000    1.46205
295640.0000    0.36585
295680.0000    1.27910
295720.0000    1.64866
295760.0000    2.19831
295800.0000    1.48275
295840.0000    2.40941
295880.0000    2.39926
295920.0000    0.92657
295960.0000    0.80287
296000.0000    1.82922
296040.0000    1.84834
296080.0000    1.47425
296120.0000    2.29647
296160.0000    1.24881
296200.0000    1.80449
296240.0000    1.43829
296280.0000    1.72702
296320.0000    1.54828
296360.0000    1.88826
296400.0000    1.56273
296440.0000    1.36570
296480.0000    1.91494
296520.0000    1.54277
296560.0000    1.71229
296600.0000    1.76712
296640.0000    1.33935
296680.0000    2.07297
296720.0000    2.65508
296760.0000    1.65366
296800.0000    2.59196
296840.0000    2.05045
296880.0000    1.35671
296920.0000    1.32955
296960.0000    1.75171
297000.0000    0.67556
297040.0000    1.07868
297080.0000    1.55150
297120.0000    1.24987
297160.0000    1.30829
297200.0000    0.81246
297240.0000    1.45278
297280.0000    1.83822
297320.0000    1.79527
297360.0000    1.88796
297400.0000    1.25861
297440.0000    1.94536
297480.0000    2.43772
297520.0000    1.97559
297560.0000    1.56734
297600.0000    2.30193
297640.0000    3.19818
297680.0000    2.21667
297720.0000    1.77195
297760.0000    2.20776
297800.0000    1.73456
297840.0000    1.84911
297880.0000    1.94889
297920.0000    1.97874
297960.0000    1.86823
298000.0000    1.66842
298040.0000    1.61384
298080.0000    2.39619
298120.0000    2.40321
298160.0000    2.53021
298200.0000    1.96390
298240.0000    1.90607
298280.0000    1.98050
298320.0000    1.90643
298360.0000    1.47681
298400.0000    1.35830
298440.0000    2.04280
298480.0000    1.93305
298520.0000    2.14167
298560.0000    1.69230
298600.0000    1.56970
298640.0000    0.65720
298680.0000    1.33080
298720.0000    1.77882
298760.0000    1.87509
298800.0000    1.72484
298840.0000    2.05491
298880.0000    1.61995
298920.0000    0.48303
298960.0000    1.21358
299000.0000    1.41350
299040.0000    0.99998
299080.0000    1.37787
299120.0000    1.80587
299160.0000    1.68469
299200.0000    1.25828
299240.0000    1.13968
299280.0000    0.06784
299320.0000    0.69517
299360.0000    0.75399
299400.0000    1.35604
299440.0000    0.66034
299480.0000    1.70699
299520.0000    1.80220
299560.0000    2.04248
299600.0000    1.62199
299640.0000    1.75596
299680.0000    2.20301
299720.0000    2.42244
299760.0000    1.17805
299800.0000    0.69624
299840.0000    1.77430
299880.0000    1.51044
299920.0000    1.32838
299960.0000    1.16900
300000.0000    0.96249
300040.0000    1.71466
300080.0000    1.91192
300120.0000    1.22917
300160.0000    2.78692
300200.0000    2.08416
300240.0000    1.65314
300280.0000    0.18282
300320.0000    1.70289
300360.0000    1.20519
300400.0000    0.37963
300440.0000    1.17631
300480.0000    0.65669
300520.0000    0.72435
300560.0000    0.35794
300600.0000    1.49572
300640.0000    0.43510
300680.0000    1.69415
300720.0000    1.01249
300760.0000    0.52591
300800.0000   -0.04556
300840.0000    0.93175
300880.0000    1.53925
300920.0000    2.24918
300960.0000    1.79508
301000.0000    2.27686
301040.0000    1.52157
301080.0000    0.81405
301120.0000    1.62999
301160.0000    1.40712
301200.0000    1.42253
301240.0000    1.98378
301280.0000    2.10245
301320.0000    1.81695
301360.0000    2.31691
301400.0000    2.74775
301440.0000    2.50243
301480.0000    2.63280
301520.0000    2.82346
301560.0000    3.17636
301600.0000    3.59978
301640.0000    3.37494
301680.0000    3.98351
301720.0000    3.54298
301760.0000    2.77212
301800.0000    2.45384
301840.0000    2.66334
301880.0000    3.33076
301920.0000    2.91680
301960.0000    3.42533
302000.0000    3.09693
302040.0000    2.62957
302080.0000    2.70006
302120.0000    2.61045
302160.0000    3.36867
302200.0000    3.89880
302240.0000    3.03561
302280.0000    3.74325
302320.0000    3.56236
302360.0000    3.37321
302400.0000    3.27670
302440.0000    4.35583
302480.0000    3.58665
302520.0000    3.45843
302560.0000    3.46214
302600.0000    4.41191
302640.0000    3.91972
302680.0000    3.90843
302720.0000    3.67811
302760.0000    4.30627
302800.0000    4.79145
302840.0000    3.63752
302880.0000    3.68326
302920.0000    3.72655
302960.0000    3.71207
303000.0000    3.34323
303040.0000    3.69140
303080.0000    3.87046
303120.0000    3.68084
303160.0000    3.26795
303200.0000    4.05624
303240.0000    3.70226
303280.0000    3.67854
303320.0000    3.09682
303360.0000    3.26489
303400.0000    3.44165
303440.0000    2.79147
303480.0000    3.16828
303520.0000    3.23716
303560.0000    3.55414
303600.0000    2.98087
303640.0000    3.14512
303680.0000    3.28575
303720.0000    3.45102
303760.0000    3.85730
303800.0000    3.89577
303840.0000    3.94636
303880.0000    3.15063
303920.0000    3.08296
303960.0000    3.79487
304000.0000    2.30509
304040.0000    3.58272
304080.0000    3.37338
304120.0000    3.98092
304160.0000    3.08292
304200.0000    3.11435
304240.0000    3.12154
304280.0000    3.29593
304320.0000    3.25412
304360.0000    3.14647
304400.0000    3.48398
304440.0000    3.15026
304480.0000    3.41806
304520.0000    3.11001
304560.0000    3.48981
304600.0000    3.28998
304640.0000    2.80514
304680.0000    3.81043
304720.0000    2.93279
304760.0000    2.60514
304800.0000    2.74941
304840.0000    3.37010
304880.0000    3.37518
304920.0000    2.85572
304960.0000    3.22944
305000.0000    3.12352
305040.0000    3.61735
305080.0000    3.45636
305120.0000    3.57014
305160.0000    3.92244
305200.0000    3.54602
305240.0000    3.68497
305280.0000    3.60028
305320.0000    4.01225
305360.0000    3.26641
305400.0000    3.84698
305440.0000    4.11791
305480.0000    2.91095
305520.0000    3.17802
305560.0000    3.55832
305600.0000    3.15095
305640.0000    3.24916
305680.0000    3.45150
305720.0000    3.05657
305760.0000    3.07069
305800.0000    3.41625
305840.0000    3.11328
305880.0000    3.67413
305920.0000    3.35696
305960.0000    3.66763
306000.0000    3.06769
306040.0000    3.55075
306080.0000    3.25010
306120.0000    2.90768
306160.0000    3.20816
306200.0000    2.81991
306240.0000    3.50340
306280.0000    3.42887
306320.0000    2.96574
306360.0000    3.27629
306400.0000    3.16920
306440.0000    3.60541
306480.0000    3.05444
306520.0000    3.41696
306560.0000    3.15212
306600.0000    3.26804
306640.0000    2.98308
306680.0000    2.97961
306720.0000    3.06153
306760.0000    4.06019
306800.0000    3.03710
306840.0000    2.87849
306880.0000    3.48314
306920.0000    3.45535
306960.0000    3.46620
307000.0000    3.37331
307040.0000    3.66943
307080.0000    3.07619
307120.0000    3.37564
307160.0000    3.04233
307200.0000    3.62632
307240.0000    3.76578
307280.0000    3.23047
307320.0000    3.55260
307360.0000    3.23218
307400.0000    3.62685
307440.0000    3.52410
307480.0000    3.38949
307520.0000    3.21168
307560.0000    3.19371
307600.0000    3.16729
307640.0000    4.02634
307680.0000    4.02481
307720.0000    4.00407
307760.0000    3.04684
307800.0000    3.92045
307840.0000    3.95177
307880.0000    4.02241
307920.0000    3.98531
307960.0000    3.08105
308000.0000    3.55473
308040.0000    2.85240
308080.0000    3.11645
308120.0000    2.78927
308160.0000    3.08896
308200.0000    3.36002
308240.0000    3.85927
308280.0000    3.41759
308320.0000    3.21998
308360.0000    3.57720
308400.0000    3.69748
308440.0000    3.40415
308480.0000    3.56750
308520.0000    3.52069
308560.0000    3.83485
308600.0000    3.96528
308640.0000    3.69367
308680.0000    3.50302
308720.0000    3.38027
308760.0000    3.01313
308800.0000    3.74918
308840.0000    3.86187
308880.0000    3.38693
308920.0000    3.82422
308960.0000    3.21807
309000.0000    3.03999
309040.0000    3.26825
309080.0000    3.17371
309120.0000    2.94527
309160.0000    2.89287
309200.0000    2.63776
309240.0000    2.85858
309280.0000    3.68760
309320.0000    3.76511
309360.0000    3.15941
309400.0000    3.24852
309440.0000    3.40473
309480.0000    3.32100
309520.0000    3.07423
309560.0000    3.57982
309600.0000    3.18533
309640.0000    3.62829
309680.0000    3.18484
309720.0000    3.14395
309760.0000    3.59397
309800.0000    3.23734
309840.0000    3.11116
309880.0000    3.36161
309920.0000    3.12260
309960.0000    3.52704
310000.0000    2.83087
310040.0000    3.30927
310080.0000    3.41378
310120.0000    2.84491
310160.0000    3.24655
310200.0000    3.39821
310240.0000    3.02138
310280.0000    2.98943
310320.0000    3.26646
310360.0000    3.58364
310400.0000    3.23536
310440.0000    2.90394
310480.0000    3.17226
310520.0000    3.40014
310560.0000    2.95210
310600.0000    3.24773
310640.0000    3.26827
310680.0000    3.55918
310720.0000    3.46198
310760.0000    3.14633
310800.0000    2.97474
310840.0000    2.98741
310880.0000    3.22034
310920.0000    3.26742
310960.0000    3.91569
311000.0000    3.62320
311040.0000    3.46398
311080.0000    3.39144
311120.0000    3.01174
311160.0000    3.80302
311200.0000    3.52308
311240.0000    3.87654
311280.0000    3.87989
311320.0000    3.39031
311360.0000    3.55805
311400.0000    3.54230
311440.0000    2.95730
311480.0000    3.07072
311520.0000    2.90808
311560.0000    2.74056
311600.0000    3.08482
311640.0000    3.58141
311680.0000    3.88632
311720.0000    3.32294
311760.0000    3.39567
311800.0000    3.89110
311840.0000    3.66379
311880.0000    3.72020
311920.0000    3.66734
311960.0000    3.31729
312000.0000    3.56938
312040.0000    3.33368
312080.0000    2.65100
312120.0000    3.63243
312160.0000    4.29096
312200.0000    3.74200
312240.0000    3.04020
312280.0000    3.61079
312320.0000    2.90536
312360.0000    3.58387
312400.0000    3.81939
312440.0000    3.18844
312480.0000    3.34709
312520.0000    3.15268
312560.0000    2.86260
312600.0000    2.49081
312640.0000    3.19132
312680.0000    3.90614
312720.0000    4.04201
312760.0000    2.83273
312800.0000    2.94157
312840.0000    3.81968
312880.0000    3.49893
312920.0000    2.93383
312960.0000    3.85143
313000.0000    3.58014
313040.0000    4.38321
313080.0000    3.78601
313120.0000    3.54438
313160.0000    3.57542
313200.0000    2.70065
313240.0000    3.29464
313280.0000    3.34114
313320.0000    3.37851
313360.0000    3.80690
313400.0000    3.63023
313440.0000    3.27620
313480.0000    3.53882
313520.0000    3.30591
313560.0000    2.80358
313600.0000    3.16026
313640.0000    3.62223
313680.0000    3.65089
313720.0000    4.07034
313760.0000    4.16741
313800.0000    3.15851
313840.0000    3.11514
313880.0000    2.79492
313920.0000    2.87635
313960.0000    3.02223
314000.0000    3.36162
314040.0000    3.05362
314080.0000    2.70959
314120.0000    3.81127
314160.0000    3.35492
314200.0000    3.08372
314240.0000    3.59362
314280.0000    2.81534
314320.0000    3.62544
314360.0000    3.49246
314400.0000    2.64493
314440.0000    2.62215
314480.0000    3.52332
314520.0000    3.10948
314560.0000    2.79620
314600.0000    3.62376
314640.0000    3.58016
314680.0000    3.55002
314720.0000    2.85355
314760.0000    3.31958
314800.0000    3.62233
314840.0000    2.54435
314880.0000    3.18517
314920.0000    3.58403
314960.0000    3.89920
315000.0000    3.18286
315040.0000    3.06829
315080.0000    3.59605
315120.0000    3.75297
315160.0000    3.56011
315200.0000    3.25667
315240.0000    3.77738
315280.0000    3.38808
315320.0000    3.52356
315360.0000    3.17271
315400.0000    3.17464
315440.0000    3.79663
315480.0000    3.68148
315520.0000    4.00464
315560.0000    3.84938
315600.0000    4.02231
315640.0000    3.48879
315680.0000    3.44802
315720.0000    3.05418
315760.0000    3.41516
315800.0000    3.51664
315840.0000    3.96717
315880.0000    3.55153
315920.0000    2.76509
315960.0000    3.70657
316000.0000    4.50531
316040.0000    3.86425
316080.0000    3.37777
316120.0000    3.86608
316160.0000    3.11255
316200.0000    3.11940
316240.0000    3.58310
316280.0000    2.45030
316320.0000    3.59608
316360.0000    3.40761
316400.0000    3.93261
316440.0000    3.22080
316480.0000    3.05129
316520.0000    3.37919
316560.0000    3.26285
316600.0000    3.08735
316640.0000    3.02367
316680.0000    2.83589
316720.0000    2.93049
316760.0000    2.61499
316800.0000    2.77593
316840.0000    3.14275
316880.0000    3.79515
316920.0000    3.24385
316960.0000    3.97751
317000.0000    3.98370
317040.0000    3.17566
317080.0000    3.33533
317120.0000    3.61352
317160.0000    3.43269
317200.0000    3.23254
317240.0000    3.61443
317280.0000    3.91820
317320.0000    3.57159
317360.0000    3.71446
317400.0000    3.39822
317440.0000    3.26123
317480.0000    3.74593
317520.0000    3.85280
317560.0000    4.01328
317600.0000    3.11556
317640.0000    3.36530
317680.0000    3.50079
317720.0000    3.50651
317760.0000    3.42413
317800.0000    3.85119
317840.0000    3.29074
317880.0000    3.00727
317920.0000    3.42219
317960.0000    3.18046
318000.0000    3.71055
318040.0000    3.29126
318080.0000    3.63051
318120.0000    3.81117
318160.0000    3.59059
318200.0000    3.70099
318240.0000    3.86859
318280.0000    3.66435
318320.0000    3.17174
318360.0000    3.91205
318400.0000    3.16516
318440.0000    3.38571
318480.0000    3.72092
318520.0000    3.53517
318560.0000    3.59694
318600.0000    3.70918
318640.0000    3.16793
318680.0000    3.88454
318720.0000    3.14056
318760.0000    3.66101
318800.0000    4.04477
318840.0000    2.89851
318880.0000    2.81667
318920.0000    3.93737
318960.0000    3.62435
319000.0000    3.63411
319040.0000    4.30983
319080.0000    3.80096
319120.0000    3.40034
319160.0000    3.39539
319200.0000    3.47658
319240.0000    3.70651
319280.0000    3.68048
319320.0000    4.06648
319360.0000    4.16378
319400.0000    3.67839
319440.0000    3.86313
319480.0000    3.42650
319520.0000    3.64730
319560.0000    3.08858
319600.0000    4.20756
319640.0000    2.79169
319680.0000    3.51699
319720.0000    3.34493
319760.0000    4.15542
319800.0000    4.33049
319840.0000    3.90463
319880.0000    3.78063
319920.0000    3.94754
319960.0000    4.38492
320000.0000    3.99963
320040.0000    4.38308
320080.0000    3.68785
320120.0000    4.69744
320160.0000    3.57736
320200.0000    3.42034
320240.0000    3.37056
320280.0000    3.70162
320320.0000    3.57650
320360.0000    3.25814
320400.0000    3.54814
320440.0000    3.60082
320480.0000    3.57508
320520.0000    3.22260
320560.0000    3.38999
320600.0000    3.00488
320640.0000    4.12768
320680.0000    3.96495
320720.0000    3.12410
320760.0000    4.22887
320800.0000    3.54354
320840.0000    3.63708
320880.0000    2.85824
320920.0000    3.44723
320960.0000    3.77644
321000.0000    3.30410
321040.0000    3.78771
321080.0000    3.40053
321120.0000    2.71176
321160.0000    2.80712
321200.0000    2.60069
321240.0000    3.17693
321280.0000    2.89373
321320.0000    2.92781
321360.0000    3.66057
321400.0000    2.91621
321440.0000    3.58087
321480.0000    3.34706
321520.0000    3.66821
321560.0000    3.31366
321600.0000    3.29876
321640.0000    3.49937
321680.0000    2.88565
321720.0000    3.57982
321760.0000    2.97176
321800.0000    3.38287
321840.0000    3.12443
321880.0000    3.08780
321920.0000    3.82343
321960.0000    3.11585
322000.0000    3.36695
322040.0000    3.66604
322080.0000    3.94675
322120.0000    3.71409
322160.0000    4.46325
322200.0000    3.54846
322240.0000    3.71224
322280.0000    3.54023
322320.0000    3.73537
322360.0000    3.48851
322400.0000    3.63531
322440.0000    4.07672
322480.0000    3.88354
322520.0000    3.78395
322560.0000    4.02548
322600.0000    3.92140
322640.0000    4.52344
322680.0000    4.10695
322720.0000    3.69507
322760.0000    4.16343
322800.0000    4.19874
322840.0000    4.04286
322880.0000    4.25434
322920.0000    3.98994
322960.0000    4.73422
323000.0000    3.78189
323040.0000    4.83400
323080.0000    5.05050
323120.0000    4.33455
323160.0000    3.64696
323200.0000    3.43959
323240.0000    3.54100
323280.0000    3.46711
323320.0000    4.45093
323360.0000    4.06894
323400.0000    3.98462
323440.0000    3.67805
323480.0000    3.59339
323520.0000    3.37355
323560.0000    3.95666
323600.0000    3.94154
323640.0000    3.56066
323680.0000    3.97758
323720.0000    4.13105
323760.0000    3.73502
323800.0000    3.94082
323840.0000    3.66267
323880.0000    3.70758
323920.0000    3.56415
323960.0000    3.78327
324000.0000    3.58603
324040.0000    3.92062
324080.0000    3.99505
324120.0000    3.88100
324160.0000    3.85422
324200.0000    3.57740
324240.0000    3.76372
324280.0000    3.58942
324320.0000    3.39974
324360.0000    3.26735
324400.0000    3.41290
324440.0000    3.97361
324480.0000    3.75662
324520.0000    3.81303
324560.0000    3.17192
324600.0000    3.90040
324640.0000    3.71164
324680.0000    3.81016
324720.0000    3.06286
324760.0000    3.68596
324800.0000    3.52283
324840.0000    3.75256
324880.0000    4.19464
324920.0000    3.72314
324960.0000    3.83343
325000.0000    3.88498
325040.0000    4.44182
325080.0000    4.14199
325120.0000    3.99019
325160.0000    4.02147
325200.0000    4.52661
325240.0000    4.37518
325280.0000    4.38185
325320.0000    3.84177
325360.0000    3.54041
325400.0000    3.53979
325440.0000    4.02644
325480.0000    3.33056
325520.0000    3.41241
325560.0000    3.98602
325600.0000    4.70201
325640.0000    3.68185
325680.0000    4.57261
325720.0000    3.63671
325760.0000    4.51437
325800.0000    3.75264
325840.0000    3.94057
325880.0000    3.87321
325920.0000    4.12249
325960.0000    3.64165
326000.0000    4.22038
326040.0000    3.69633
326080.0000    4.05177
326120.0000    4.10634
326160.0000    3.69167
326200.0000    4.63214
326240.0000    3.65854
326280.0000    3.71030
326320.0000    3.17704
326360.0000    3.48026
326400.0000    3.53791
326440.0000    3.42842
326480.0000    3.67921
326520.0000    3.97120
326560.0000    3.71571
326600.0000    3.53085
326640.0000    3.31554
326680.0000    3.29498
326720.0000    3.16770
326760.0000    3.90986
326800.0000    3.71583
326840.0000    3.67480
326880.0000    3.63995
326920.0000    2.95426
326960.0000    2.83103
327000.0000    3.58006
327040.0000    3.21914
327080.0000    3.49670
327120.0000    3.32559
327160.0000    3.61545
327200.0000    3.66001
327240.0000    3.19198
327280.0000    3.65050
327320.0000    3.75319
327360.0000    3.80106
327400.0000    3.60820
327440.0000    3.37914
327480.0000    3.40470
327520.0000    2.82229
327560.0000    3.98326
327600.0000    3.21547
327640.0000    2.83025
327680.0000    3.21813
327720.0000    3.46218
327760.0000    3.36216
327800.0000    2.92720
327840.0000    3.17949
327880.0000    3.64210
327920.0000    3.95434
327960.0000    3.23726
328000.0000    3.23031
328040.0000    3.83497
328080.0000    3.85560
328120.0000    4.58624
328160.0000    3.91114
328200.0000    4.41398
328240.0000    3.58387
328280.0000    3.58088
328320.0000    4.24704
328360.0000    3.82114
328400.0000    4.64786
328440.0000    4.52879
328480.0000    3.18499
328520.0000    4.15149
328560.0000    3.10534
328600.0000    3.50800
328640.0000    3.75689
328680.0000    4.15908
328720.0000    3.34330
328760.0000    3.65390
328800.0000    3.24933
328840.0000    3.57367
328880.0000    3.59624
328920.0000    4.45578
328960.0000    3.07735
329000.0000    3.36486
329040.0000    2.94906
329080.0000    3.84221
329120.0000    3.46827
329160.0000    3.36967
329200.0000    3.54282
329240.0000    3.07530
329280.0000    3.34716
329320.0000    2.93038
329360.0000    2.80900
329400.0000    3.36878
329440.0000    3.49556
329480.0000    3.12189
329520.0000    2.77384
329560.0000    3.07421
329600.0000    2.77003
329640.0000    3.28176
329680.0000    3.09540
329720.0000    2.87822
329760.0000    3.15768
329800.0000    3.25764
329840.0000    2.35752
329880.0000    2.57518
329920.0000    3.16850
329960.0000    3.34361
330000.0000    2.64237
330040.0000    3.12703
330080.0000    3.95813
330120.0000    3.29080
330160.0000    3.41263
330200.0000    3.10610
330240.0000    3.13583
330280.0000    3.07150
330320.0000    3.35310
330360.0000    2.98171
330400.0000    3.14204
330440.0000    3.83972
330480.0000    3.48499
330520.0000    3.84168
330560.0000    3.20624
330600.0000    3.14538
330640.0000    3.11004
330680.0000    4.08663
330720.0000    3.75223
330760.0000    3.83634
330800.0000    3.58446
330840.0000    3.16066
330880.0000    2.95347
330920.0000    3.43246
330960.0000    3.46191
331000.0000    4.60097
331040.0000    3.41797
331080.0000    3.35471
331120.0000    3.74738
331160.0000    3.64238
331200.0000    3.62835
331240.0000    3.90571
331280.0000    4.01825
331320.0000    3.88568
331360.0000    3.23729
331400.0000    3.78945
331440.0000    3.00098
331480.0000    3.38187
331520.0000    3.20354
331560.0000    3.18274
331600.0000    3.94698
331640.0000    3.59278
331680.0000    3.95961
331720.0000    4.25342
331760.0000    3.65014
331800.0000    3.89887
331840.0000    3.97390
331880.0000    3.64289
331920.0000    4.31523
331960.0000    4.53208
332000.0000    3.87314
332040.0000    4.58055
332080.0000    3.96929
332120.0000    3.72161
332160.0000    3.94596
332200.0000    3.62857
332240.0000    3.75930
332280.0000    3.68424
332320.0000    3.97900
332360.0000    3.51362
332400.0000    3.28375
332440.0000    2.93903
332480.0000    3.59169
332520.0000    4.01841
332560.0000    4.19632
332600.0000    3.34380
332640.0000    3.47732
332680.0000    3.39307
332720.0000    4.63907
332760.0000    3.81787
332800.0000    4.08132
332840.0000    3.12757
332880.0000    3.95672
332920.0000    3.56743
332960.0000    3.57585
333000.0000    3.98332
333040.0000    4.11926
333080.0000    2.93389
333120.0000    3.11712
333160.0000    3.38079
333200.0000    3.78468
333240.0000    4.11944
333280.0000    4.12002
333320.0000    3.24146
333360.0000    3.79083
333400.0000    3.53112
333440.0000    3.22885
333480.0000    3.96174
333520.0000    3.10917
333560.0000    3.54503
333600.0000    3.30459
333640.0000    3.28373
333680.0000    3.88153
333720.0000    4.03145
333760.0000    3.08432
333800.0000    3.14445
333840.0000    3.23619
333880.0000    3.29406
333920.0000    2.90832
333960.0000    3.24789
334000.0000    3.68788
334040.0000    3.26126
334080.0000    3.42325
334120.0000    3.54287
334160.0000    3.57405
334200.0000    4.15936
334240.0000    3.31867
334280.0000    3.94191
334320.0000    3.24538
334360.0000    3.84025
334400.0000    4.00423
334440.0000    3.39270
334480.0000    3.31620
334520.0000    3.16209
334560.0000    2.77605
334600.0000    2.85768
334640.0000    3.38806
334680.0000    3.63737
334720.0000    4.31484
334760.0000    3.51812
334800.0000    3.67419
334840.0000    3.61082
334880.0000    2.84139
334920.0000    2.69245
334960.0000    3.24630
335000.0000    3.69331
335040.0000    3.87664
335080.0000    3.57417
335120.0000    3.83702
335160.0000    3.73877
335200.0000    3.73029
335240.0000    3.73903
335280.0000    3.44626
335320.0000    3.27096
335360.0000    4.24572
335400.0000    4.42531
335440.0000    3.10885
335480.0000    3.34483
335520.0000    2.88223
335560.0000    3.69427
335600.0000    3.08148
335640.0000    3.43998
335680.0000    3.85211
335720.0000    3.41152
335760.0000    3.04157
335800.0000    3.52271
335840.0000    3.30562
335880.0000    4.28756
335920.0000    3.28000
335960.0000    3.45276
336000.0000    3.82719
336040.0000    3.66883
336080.0000    3.90111
336120.0000    3.39422
336160.0000    2.68765
336200.0000    2.71266
336240.0000    2.40926
336280.0000    3.41737
336320.0000    3.34458
336360.0000    3.33927
336400.0000    3.49671
336440.0000    3.43854
336480.0000    2.15652
336520.0000    2.77879
336560.0000    3.11451
336600.0000    3.43043
336640.0000    3.26481
336680.0000    3.13460
336720.0000    3.18660
336760.0000    3.10049
336800.0000    2.81072
336840.0000    4.05937
336880.0000    3.54852
336920.0000    3.71052
336960.0000    3.57077
337000.0000    2.94057
337040.0000    3.79780
337080.0000    3.26813
337120.0000    3.17854
337160.0000    3.77014
337200.0000    2.92315
337240.0000    3.31663
337280.0000    3.07949
337320.0000    3.25320
337360.0000    4.01795
337400.0000    3.22409
337440.0000    3.46012
337480.0000    3.30529
337520.0000    2.83951
337560.0000    2.88394
337600.0000    3.24838
337640.0000    3.53036
337680.0000    3.43537
337720.0000    3.21975
337760.0000    2.82007
337800.0000    3.61177
337840.0000    3.60600
337880.0000    2.91352
337920.0000    3.38835
337960.0000    3.40251
338000.0000    2.66930
338040.0000    3.20881
338080.0000    3.66662
338120.0000    3.66200
338160.0000    3.80999
338200.0000    3.74541
338240.0000    3.02376
338280.0000    3.58058
338320.0000    2.86794
338360.0000    2.81005
338400.0000    3.98324
338440.0000    3.87236
338480.0000    3.92858
338520.0000    3.44817
338560.0000    3.26606
338600.0000    3.56238
338640.0000    4.29417
338680.0000    3.46613
338720.0000    3.07135
338760.0000    3.60030
338800.0000    4.13231
338840.0000    4.28721
338880.0000    4.11664
338920.0000    3.81256
338960.0000    3.27517
339000.0000    3.19685
339040.0000    3.55563
339080.0000    2.90777
339120.0000    3.19893
339160.0000    4.02638
339200.0000    3.56744
339240.0000    3.58191
339280.0000    2.78594
339320.0000    2.95896
339360.0000    3.02319
339400.0000    3.44598
339440.0000    2.98926
339480.0000    3.36443
339520.0000    3.02878
339560.0000    2.38994
339600.0000    3.08975
339640.0000    2.70713
339680.0000    2.54124
339720.0000    3.29474
339760.0000    2.82217
339800.0000    3.25534
339840.0000    3.22779
339880.0000    2.16888
339920.0000    2.67507
339960.0000    2.82883
340000.0000    2.45990
340040.0000    3.03606
340080.0000    3.17206
340120.0000    3.13425
340160.0000    3.12233
340200.0000    3.51246
340240.0000    3.29298
340280.0000    2.72364
340320.0000    3.26234
340360.0000    3.53539
340400.0000    3.45430
340440.0000    3.05548
340480.0000    2.97256
340520.0000    2.79708
340560.0000    2.12390
340600.0000    2.15239
340640.0000    2.70834
340680.0000    3.03145
340720.0000    2.49549
340760.0000    2.33912
340800.0000    1.98991
340840.0000    2.09112
340880.0000    2.05705
340920.0000    2.96330
340960.0000    2.49751
341000.0000    2.75575
341040.0000    2.55468
341080.0000    2.39727
341120.0000    2.91423
341160.0000    2.68326
341200.0000    2.99333
341240.0000    3.64101
341280.0000    3.48306
341320.0000    3.07705
341360.0000    2.40613
341400.0000    3.74907
341440.0000    3.30648
341480.0000    2.37327
341520.0000    3.08589
341560.0000    3.31886
341600.0000    3.36880
341640.0000    2.68102
341680.0000    2.18297
341720.0000    2.46922
341760.0000    3.17524
341800.0000    3.61425
341840.0000    3.46166
341880.0000    2.94291
341920.0000    1.96863
341960.0000    3.27278
342000.0000    3.36808
342040.0000    2.64663
342080.0000    3.31400
342120.0000    2.48363
342160.0000    2.58906
342200.0000    3.20265
342240.0000    3.60558
342280.0000    3.05047
342320.0000    2.84959
342360.0000    2.82887
342400.0000    2.85977
342440.0000    3.28849
342480.0000    3.26112
342520.0000    3.02899
342560.0000    3.05438
342600.0000    2.65618
342640.0000    3.51888
342680.0000    3.40438
342720.0000    2.75426
342760.0000    3.46517
342800.0000    2.71668
342840.0000    2.27025
342880.0000    2.22043
342920.0000    2.67534
342960.0000    2.78828
343000.0000    2.70576
343040.0000    3.44358
343080.0000    3.18543
343120.0000    3.03616
343160.0000    3.76621
343200.0000    3.18029
343240.0000    3.29859
343280.0000    3.01201
343320.0000    3.11020
343360.0000    3.18593
343400.0000    2.48590
343440.0000    3.34585
343480.0000    2.68440
343520.0000    3.58318
343560.0000    3.57742
343600.0000    2.85179
343640.0000    3.28667
343680.0000    2.82121
343720.0000    3.19222
343760.0000    3.32416
343800.0000    3.10406
343840.0000    3.49453
343880.0000    2.70150
343920.0000    3.97167
343960.0000    3.06346
344000.0000    2.79656
344040.0000    2.95367
344080.0000    2.45018
344120.0000    2.59418
344160.0000    2.62013
344200.0000    3.20813
344240.0000    3.35979
344280.0000    3.07175
344320.0000    3.51224
344360.0000    3.21669
344400.0000    3.44361
344440.0000    3.47968
344480.0000    2.92000
344520.0000    4.02417
344560.0000    3.02789
344600.0000    4.00893
344640.0000    3.11924
344680.0000    3.57480
344720.0000    3.96830
344760.0000    3.55999
344800.0000    3.57287
344840.0000    3.30353
344880.0000    3.51496
344920.0000    3.60157
344960.0000    3.08693
345000.0000    3.67458
345040.0000    3.38660
345080.0000    3.75838
345120.0000    3.73965
345160.0000    3.10227
345200.0000    3.67581
345240.0000    3.02309
345280.0000    2.99266
345320.0000    2.59933
345360.0000    2.36011
345400.0000    3.02752
345440.0000    3.31250
345480.0000    2.66042
345520.0000    3.10057
345560.0000    3.49617
345600.0000    3.33920
345640.0000    3.45389
345680.0000    3.29510
345720.0000    2.80674
345760.0000    3.36971
345800.0000    2.49994
345840.0000    3.19274
345880.0000    3.28257
345920.0000    2.69878
345960.0000    3.08018
346000.0000    3.59458
346040.0000    1.74296
346080.0000    2.81290
346120.0000    2.58635
346160.0000    2.43751
346200.0000    2.30637
346240.0000    2.62494
346280.0000    2.59122
346320.0000    2.81277
346360.0000    3.09260
346400.0000    3.56570
346440.0000    2.16670
346480.0000    2.76291
346520.0000    2.96134
346560.0000    3.65745
346600.0000    3.45521
346640.0000    3.05311
346680.0000    2.40155
346720.0000    2.86627
346760.0000    3.12447
346800.0000    2.78092
346840.0000    2.34502
346880.0000    2.63963
346920.0000    2.35621
346960.0000    2.71819
347000.0000    1.93675
347040.0000    2.94052
347080.0000    1.86551
347120.0000    2.75440
347160.0000    3.26637
347200.0000    2.87158
347240.0000    2.64461
347280.0000    2.66203
347320.0000    2.04923
347360.0000    2.44413
347400.0000    2.45791
347440.0000    2.31389
347480.0000    2.49799
347520.0000    2.88636
347560.0000    2.63028
347600.0000    2.90074
347640.0000    2.72005
347680.0000    2.34657
347720.0000    2.53229
347760.0000    2.14386
347800.0000    2.07586
347840.0000    2.33117
347880.0000    2.32420
347920.0000    3.09468
347960.0000    2.67887
348000.0000    3.00338
348040.0000    3.23522
348080.0000    3.21717
348120.0000    2.42268
348160.0000    3.17960
348200.0000    3.31835
348240.0000    3.49487
348280.0000    2.87336
348320.0000    3.13234
348360.0000    3.16505
348400.0000    3.29652
348440.0000    3.02275
348480.0000    3.37697
348520.0000    3.66235
348560.0000    2.81312
348600.0000    3.41640
348640.0000    3.19682
348680.0000    3.30016
348720.0000    3.40452
348760.0000    3.16452
348800.0000    3.18992
348840.0000    2.94265
348880.0000    3.72342
348920.0000    3.35583
348960.0000    2.72780
349000.0000    3.26231
349040.0000    3.42607
349080.0000    4.15971
349120.0000    2.83296
349160.0000    3.45567
349200.0000    3.12734
349240.0000    2.66928
349280.0000    2.94675
349320.0000    3.08864
349360.0000    3.46722
349400.0000    3.54397
349440.0000    3.43618
349480.0000    3.80414
349520.0000    3.14635
349560.0000    3.73263
349600.0000    3.70883
349640.0000    4.32383
349680.0000    3.24628
349720.0000    3.58528
349760.0000    4.04958
349800.0000    3.62787
349840.0000    2.91358
349880.0000    3.61402
349920.0000    3.64002
349960.0000    3.11884
350000.0000    3.95876
350040.0000    3.07771
350080.0000    3.57648
350120.0000    3.65548
350160.0000    2.87082
350200.0000    2.79081
350240.0000    2.82947
350280.0000    3.11540
350320.0000    2.57676
350360.0000    3.22991
350400.0000    3.02607
350440.0000    3.17837
350480.0000    3.09229
350520.0000    2.97777
350560.0000    3.63559
350600.0000    3.25864
350640.0000    3.52736
350680.0000    4.10234
350720.0000    3.59504
350760.0000    3.60352
350800.0000    4.09226
350840.0000    3.61428
350880.0000    3.13269
350920.0000    3.87958
350960.0000    3.95790
351000.0000    3.15880
351040.0000    3.05954
351080.0000    3.77591
351120.0000    3.26619
351160.0000    2.88612
351200.0000    3.22700
351240.0000    3.53232
351280.0000    3.10489
351320.0000    2.85736
351360.0000    2.43210
351400.0000    2.80355
351440.0000    2.79544
351480.0000    2.66413
351520.0000    3.54819
351560.0000    3.12999
351600.0000    2.53480
351640.0000    2.56705
351680.0000    3.50013
351720.0000    3.64893
351760.0000    2.95078
351800.0000    2.91572
351840.0000    3.07735
351880.0000    3.14802
351920.0000    3.76520
351960.0000    2.60027
352000.0000    3.47567
352040.0000    3.83987
352080.0000    3.31397
352120.0000    3.11778
352160.0000    2.75991
352200.0000    3.52483
352240.0000    3.85329
352280.0000    3.84665
352320.0000    4.21701
352360.0000    3.17811
352400.0000    3.16444
352440.0000    3.02836
352480.0000    3.26927
352520.0000    4.33348
352560.0000    3.82789
352600.0000    4.06261
352640.0000    4.01483
352680.0000    4.12310
352720.0000    3.10899
352760.0000    3.52483
352800.0000    3.58370
352840.0000    2.80569
352880.0000    3.34212
352920.0000    3.55042
352960.0000    3.70940
353000.0000    3.34897
353040.0000    3.66853
353080.0000    3.51678
353120.0000    3.65705
353160.0000    4.28256
353200.0000    3.69905
353240.0000    3.28852
353280.0000    3.09074
353320.0000    2.87678
353360.0000    3.74274
353400.0000    3.46051
353440.0000    3.28980
353480.0000    2.93575
353520.0000    3.52755
353560.0000    3.12835
353600.0000    3.20003
353640.0000    3.29531
353680.0000    3.20278
353720.0000    3.21492
353760.0000    2.84200
353800.0000    3.28823
353840.0000    2.88514
353880.0000    3.14100
353920.0000    3.04566
353960.0000    3.47171
354000.0000    3.19756
354040.0000    3.56908
354080.0000    3.30639
354120.0000    4.26178
354160.0000    3.31068
354200.0000    3.60515
354240.0000    3.18475
354280.0000    3.39743
354320.0000    2.41509
354360.0000    2.82704
354400.0000    2.94270
354440.0000    3.41909
354480.0000    3.12647
354520.0000    3.08614
354560.0000    3.10277
354600.0000    3.14223
354640.0000    2.82555
354680.0000    4.42086
354720.0000    3.45799
354760.0000    3.60607
354800.0000    3.61258
354840.0000    3.55747
354880.0000    3.24934
354920.0000    3.39201
354960.0000    2.61451
355000.0000    2.75070
355040.0000    3.53287
355080.0000    3.22540
355120.0000    2.67487
355160.0000    2.77112
355200.0000    3.47874
355240.0000    3.18086
355280.0000    3.34030
355320.0000    3.37525
355360.0000    3.44945
355400.0000    3.07018
355440.0000    3.34736
355480.0000    3.01769
355520.0000    3.14019
355560.0000    3.53116
355600.0000    3.76256
355640.0000    3.39192
355680.0000    2.92463
355720.0000    3.60104
355760.0000    4.08685
355800.0000    3.63614
355840.0000    2.84988
355880.0000    3.21137
355920.0000    3.31198
355960.0000    3.42727
356000.0000    3.47540
356040.0000    2.64410
356080.0000    4.20381
356120.0000    2.94660
356160.0000    3.70817
356200.0000    3.75443
356240.0000    4.10209
356280.0000    3.92942
356320.0000    3.49258
356360.0000    3.04116
356400.0000    3.61775
356440.0000    2.73860
356480.0000    3.54692
356520.0000    3.95441
356560.0000    3.51575
356600.0000    3.98592
356640.0000    3.15320
356680.0000    3.42492
356720.0000    3.05825
356760.0000    2.56321
356800.0000    3.27052
356840.0000    3.84447
356880.0000    3.24597
356920.0000    2.97719
356960.0000    3.22094
357000.0000    3.16009
357040.0000    3.18869
357080.0000    3.65499
357120.0000    3.60771
357160.0000    3.64151
357200.0000    2.84372
357240.0000    3.41233
357280.0000    2.94353
357320.0000    3.23828
357360.0000    2.97463
357400.0000    3.68303
357440.0000    3.31873
357480.0000    2.97235
357520.0000    2.59866
357560.0000    2.81613
357600.0000    3.47721
357640.0000    3.09436
357680.0000    3.14517
357720.0000    3.11175
357760.0000    2.95532
357800.0000    3.31565
357840.0000    3.39653
357880.0000    3.19454
357920.0000    3.59563
357960.0000    3.73050
358000.0000    3.29277
358040.0000    3.58113
358080.0000    3.46792
358120.0000    3.98226
358160.0000    3.35665
358200.0000    2.80564
358240.0000    3.81889
358280.0000    3.52973
358320.0000    3.89193
358360.0000    3.28196
358400.0000    3.62182
358440.0000    3.76994
358480.0000    3.55231
358520.0000    2.82956
358560.0000    2.98645
358600.0000    2.97888
358640.0000    3.07978
358680.0000    3.76108
358720.0000    3.57538
358760.0000    3.23640
358800.0000    3.59624
358840.0000    2.91943
358880.0000    3.36125
358920.0000    3.09045
358960.0000    3.79463
359000.0000    3.93167
359040.0000    4.33498
359080.0000    3.85053
359120.0000    3.04962
359160.0000    3.51217
359200.0000    4.19551
359240.0000    3.12432
359280.0000    3.79392
359320.0000    3.52993
359360.0000    3.26488
359400.0000    3.30493
359440.0000    3.40423
359480.0000    3.23243
359520.0000    3.12702
359560.0000    3.66745
359600.0000    3.44684
359640.0000    4.04393
359680.0000    3.50161
359720.0000    4.05663
359760.0000    3.71783
359800.0000    3.68339
359840.0000    3.56550
359880.0000    3.68552
359920.0000    3.36917
359960.0000    4.19857
360000.0000    4.03826
360040.0000    4.03693
360080.0000    3.67526
360120.0000    3.10219
360160.0000    3.33578
360200.0000    4.20898
360240.0000    3.39389
360280.0000    3.17825
360320.0000    3.43578
360360.0000    3.01704
360400.0000    3.09433
360440.0000    3.27455
360480.0000    3.88673
360520.0000    3.71460
360560.0000    3.44143
360600.0000    3.35836
360640.0000    2.85845
360680.0000    3.90634
360720.0000    4.68962
360760.0000    3.45941
360800.0000    3.26785
360840.0000    3.35466
360880.0000    3.29743
360920.0000    3.54886
360960.0000    3.69259
361000.0000    3.26836
361040.0000    3.75750
361080.0000    3.82248
361120.0000    3.21395
361160.0000    3.61509
361200.0000    3.25113
361240.0000    3.12771
361280.0000    3.30874
361320.0000    2.39986
361360.0000    3.41365
361400.0000    3.30829
361440.0000    3.09126
361480.0000    2.78666
361520.0000    3.46219
361560.0000    3.78123
361600.0000    4.19333
361640.0000    4.17031
361680.0000    3.51996
361720.0000    3.72514
361760.0000    3.16123
361800.0000    3.50014
361840.0000    3.28177
361880.0000    3.78443
361920.0000    3.76475
361960.0000    3.45097
362000.0000    4.06490
362040.0000    4.18713
362080.0000    3.50206
362120.0000    3.01924
362160.0000    3.10827
362200.0000    3.08618
362240.0000    3.47178
362280.0000    3.56221
362320.0000    3.42208
362360.0000    3.54356
362400.0000    3.72189
362440.0000    3.27071
362480.0000    3.41508
362520.0000    3.54641
362560.0000    3.25115
362600.0000    3.56450
362640.0000    3.88345
362680.0000    3.42852
362720.0000    3.29284
362760.0000    3.34767
362800.0000    3.37134
362840.0000    3.67630
362880.0000    4.09801
362920.0000    4.11382
362960.0000    3.51253
363000.0000    3.59285
363040.0000    4.03434
363080.0000    2.45835
363120.0000    3.85846
363160.0000    3.89149
363200.0000    3.99254
363240.0000    3.74978
363280.0000    3.07986
363320.0000    3.09869
363360.0000    3.06959
363400.0000    3.94812
363440.0000    3.10910
363480.0000    2.56191
363520.0000    3.18625
363560.0000    3.04879
363600.0000    3.45531
363640.0000    2.57636
363680.0000    3.27874
363720.0000    3.21930
363760.0000    2.63218
363800.0000    3.32761
363840.0000    2.80250
363880.0000    3.13545
363920.0000    3.18529
363960.0000    3.27580
364000.0000    3.78995
364040.0000    3.30683
364080.0000    3.00847
364120.0000    2.57331
364160.0000    2.62634
364200.0000    2.76947
364240.0000    2.56459
364280.0000    3.18953
364320.0000    3.36463
364360.0000    3.35850
364400.0000    2.99326
364440.0000    3.37688
364480.0000    4.10125
364520.0000    4.79544
364560.0000    3.85623
364600.0000    4.13528
364640.0000    3.59961
364680.0000    3.42903
364720.0000    4.08073
364760.0000    3.62134
364800.0000    3.78197
364840.0000    3.50165
364880.0000    3.56059
364920.0000    2.90123
364960.0000    3.32422
365000.0000    3.50419
365040.0000    3.95235
365080.0000    3.56604
365120.0000    3.28771
365160.0000    3.54473
365200.0000    3.55583
365240.0000    3.20904
365280.0000    3.50500
365320.0000    3.55831
365360.0000    3.07838
365400.0000    3.41027
365440.0000    2.85909
365480.0000    3.75141
365520.0000    3.41132
365560.0000    3.64370
365600.0000    3.55666
365640.0000    3.31787
365680.0000    4.19687
365720.0000    3.51392
365760.0000    3.14557
365800.0000    3.54094
365840.0000    3.88373
365880.0000    3.85020
365920.0000    3.01411
365960.0000    3.82424
366000.0000    3.62335
366040.0000    3.14980
366080.0000    3.34792
366120.0000    3.23378
366160.0000    3.56464
366200.0000    3.95346
366240.0000    3.77359
366280.0000    3.64488
366320.0000    4.33687
366360.0000    3.24287
366400.0000    3.74285
366440.0000    3.88975
366480.0000    3.22761
366520.0000    3.55319
366560.0000    3.72696
366600.0000    3.62166
366640.0000    3.07860
366680.0000    3.83274
366720.0000    3.79748
366760.0000    3.71653
366800.0000    3.60167
366840.0000    4.31049
366880.0000    2.89623
366920.0000    3.01610
366960.0000    2.60421
367000.0000    3.27128
367040.0000    2.89619
367080.0000    3.40553
367120.0000    3.24753
367160.0000    3.05812
367200.0000    3.10354
367240.0000    2.28696
367280.0000    2.72235
367320.0000    2.97417
367360.0000    3.20381
367400.0000    3.29873
367440.0000    2.68615
367480.0000    3.30158
367520.0000    2.48587
367560.0000    2.64236
367600.0000    3.10555
367640.0000    2.99100
367680.0000    3.37883
367720.0000    2.79212
367760.0000    2.66502
367800.0000    3.01117
367840.0000    3.39998
367880.0000    3.40653
367920.0000    3.16278
367960.0000    3.11298
368000.0000    3.59142
368040.0000    3.70057
368080.0000    2.21065
368120.0000    3.59408
368160.0000    3.52733
368200.0000    3.65595
368240.0000    2.99835
368280.0000    3.50614
368320.0000    2.74914
368360.0000    3.06875
368400.0000    2.70004
368440.0000    3.87268
368480.0000    3.00352
368520.0000    3.21534
368560.0000    2.51346
368600.0000    3.58536
368640.0000    3.34168
368680.0000    2.84408
368720.0000    2.93145
368760.0000    3.42870
368800.0000    3.48328
368840.0000    3.81816
368880.0000    3.44443
368920.0000    2.84216
368960.0000    3.06283
369000.0000    3.51769
369040.0000    3.25748
369080.0000    3.28314
369120.0000    3.34597
369160.0000    3.23412
369200.0000    3.02280
369240.0000    4.02725
369280.0000    2.85114
369320.0000    2.98326
369360.0000    2.78240
369400.0000    3.92046
369440.0000    2.84582
369480.0000    3.02816
369520.0000    3.04798
369560.0000    3.37596
369600.0000    3.20444
369640.0000    2.72328
369680.0000    3.20812
369720.0000    2.45887
369760.0000    3.15442
369800.0000    2.91791
369840.0000    3.35560
369880.0000    2.37049
369920.0000    2.69465
369960.0000    2.40108
370000.0000    2.59238
370040.0000    3.05712
370080.0000    2.78024
370120.0000    2.88055
370160.0000    2.80768
370200.0000    2.86222
370240.0000    2.80238
370280.0000    3.89335
370320.0000    3.55525
370360.0000    3.14261
370400.0000    3.19086
370440.0000    3.56129
370480.0000    3.12418
370520.0000    3.14164
370560.0000    3.17679
370600.0000    3.07577
370640.0000    3.65461
370680.0000    3.51246
370720.0000    3.05263
370760.0000    2.85693
370800.0000    3.72144
370840.0000    3.27335
370880.0000    3.99565
370920.0000    3.19971
370960.0000    3.12867
371000.0000    2.57375
371040.0000    3.66823
371080.0000    3.07935
371120.0000    3.08496
371160.0000    3.53914
371200.0000    3.10956
371240.0000    2.80408
371280.0000    3.29103
371320.0000    3.38151
371360.0000    3.40815
371400.0000    4.19981
371440.0000    3.29308
371480.0000    3.01449
371520.0000    4.21716
371560.0000    3.55954
371600.0000    4.78494
371640.0000    3.83046
371680.0000    3.32625
371720.0000    4.01869
371760.0000    3.97623
371800.0000    4.23925
371840.0000    3.90570
371880.0000    4.50791
371920.0000    3.73532
371960.0000    4.53051
372000.0000    4.45858
372040.0000    4.91229
372080.0000    4.42122
372120.0000    4.13015
372160.0000    3.97989
372200.0000    2.94445
372240.0000    4.68831
372280.0000    3.88264
372320.0000    4.43486
372360.0000    4.08540
372400.0000    4.15691
372440.0000    3.56110
372480.0000    3.45972
372520.0000    4.44793
372560.0000    3.64517
372600.0000    3.59019
372640.0000    3.35938
372680.0000    3.92313
372720.0000    3.58978
372760.0000    3.90975
372800.0000    3.84694
372840.0000    4.00866
372880.0000    3.64231
372920.0000    3.88394
372960.0000    3.68619
373000.0000    3.86183
373040.0000    4.60277
373080.0000    3.59476
373120.0000    4.51837
373160.0000    3.26485
373200.0000    3.58845
373240.0000    3.90398
373280.0000    3.46230
373320.0000    4.03805
373360.0000    3.83310
373400.0000    3.63568
373440.0000    3.66406
373480.0000    3.64638
373520.0000    3.64490
373560.0000    4.02889
373600.0000    3.45216
373640.0000    4.22480
373680.0000    3.41447
373720.0000    4.03687
373760.0000    3.15354
373800.0000    3.87567
373840.0000    3.36256
373880.0000    3.09295
373920.0000    2.98116
373960.0000    3.07150
374000.0000    2.48524
374040.0000    3.03408
374080.0000    3.32587
374120.0000    3.24279
374160.0000    3.30535
374200.0000    3.44715
374240.0000    3.23277
374280.0000    3.10044
374320.0000    3.90758
374360.0000    3.80403
374400.0000    3.77511
374440.0000    3.83707
374480.0000    4.26168
374520.0000    4.09832
374560.0000    4.50711
374600.0000    3.74014
374640.0000    4.32729
374680.0000    4.28321
374720.0000    3.76741
374760.0000    4.24395
374800.0000    4.01708
374840.0000    4.17084
374880.0000    4.30638
374920.0000    3.03994
374960.0000    3.94811
375000.0000    4.23662
375040.0000    4.35586
375080.0000    3.94659
375120.0000    4.01160
375160.0000    3.90018
375200.0000    4.08798
375240.0000    3.85235
375280.0000    3.75212
375320.0000    4.42681
375360.0000    3.34826
375400.0000    3.30989
375440.0000    3.56509
375480.0000    3.49145
375520.0000    4.05824
375560.0000    3.50260
375600.0000    3.30130
375640.0000    3.06267
375680.0000    4.10522
375720.0000    3.45720
375760.0000    3.82268
375800.0000    3.32059
375840.0000    3.17961
375880.0000    3.31650
375920.0000    3.39178
375960.0000    4.26667
376000.0000    4.03800
376040.0000    3.75686
376080.0000    3.64849
376120.0000    4.20548
376160.0000    3.36335
376200.0000    2.90153
376240.0000    3.17428
376280.0000    3.96302
376320.0000    3.96512
376360.0000    3.89978
376400.0000    4.19278
376440.0000    3.81631
376480.0000    3.81313
376520.0000    4.18422
376560.0000    3.76885
376600.0000    3.95794
376640.0000    4.32055
376680.0000    3.62851
376720.0000    3.77880
376760.0000    3.26224
376800.0000    3.45993
376840.0000    3.85183
376880.0000    3.77289
376920.0000    3.91259
376960.0000    3.46275
377000.0000    3.89935
377040.0000    3.60835
377080.0000    4.04914
377120.0000    4.24115
377160.0000    3.94999
377200.0000    3.19232
377240.0000    3.52075
377280.0000    3.38609
377320.0000    3.33757
377360.0000    3.77701
377400.0000    3.84122
377440.0000    3.73015
377480.0000    3.96632
377520.0000    3.38547
377560.0000    3.54085
377600.0000    2.79054
377640.0000    4.46604
377680.0000    3.73412
377720.0000    3.67800
377760.0000    3.82307
377800.0000    4.11942
377840.0000    3.92114
377880.0000    3.55556
377920.0000    3.75532
377960.0000    3.30079
378000.0000    3.18763
378040.0000    2.97416
378080.0000    4.21964
378120.0000    3.65222
378160.0000    4.20864
378200.0000    3.89050
378240.0000    3.93349
378280.0000    3.84123
378320.0000    3.83435
378360.0000    3.21591
378400.0000    3.87244
378440.0000    3.79881
378480.0000    3.26983
378520.0000    3.14037
378560.0000    3.37796
378600.0000    3.80618
378640.0000    3.15151
378680.0000    3.83973
378720.0000    3.96066
378760.0000    3.12362
378800.0000    3.49733
378840.0000    3.72607
378880.0000    3.96588
378920.0000    3.79224
378960.0000    3.76529
379000.0000    3.79165
379040.0000    2.75231
379080.0000    3.36105
379120.0000    3.82943
379160.0000    3.72124
379200.0000    4.05783
379240.0000    3.67407
379280.0000    3.42935
379320.0000    3.82349
379360.0000    3.37344
379400.0000    3.27882
379440.0000    4.06729
379480.0000    3.00530
379520.0000    4.17626
379560.0000    3.98862
379600.0000    3.58902
379640.0000    3.48340
379680.0000    3.13683
379720.0000    3.54264
379760.0000    3.17140
379800.0000    3.09918
379840.0000    3.53409
379880.0000    2.96096
379920.0000    2.88785
379960.0000    3.60004
380000.0000    4.39502
380040.0000    3.34370
380080.0000    3.54331
380120.0000    3.88286
380160.0000    4.19235
380200.0000    4.48762
380240.0000    4.24311
380280.0000    4.20848
380320.0000    3.99516
380360.0000    4.07000
380400.0000    4.90707
380440.0000    4.38856
380480.0000    4.32081
380520.0000    4.59719
380560.0000    4.40455
380600.0000    4.30027
380640.0000    4.16436
380680.0000    3.70089
380720.0000    4.00841
380760.0000    3.81777
380800.0000    3.46685
380840.0000    3.86666
380880.0000    4.18435
380920.0000    4.04570
380960.0000    3.87771
381000.0000    3.96393
381040.0000    4.28493
381080.0000    3.55213
381120.0000    3.85858
381160.0000    3.81827
381200.0000    4.16799
381240.0000    3.74546
381280.0000    4.05196
381320.0000    4.41717
381360.0000    4.39049
381400.0000    4.44538
381440.0000    4.16773
381480.0000    3.95809
381520.0000    3.86929
381560.0000    4.38307
381600.0000    3.77830
381640.0000    2.98616
381680.0000    3.51701
381720.0000    4.56184
381760.0000    3.70602
381800.0000    3.59206
381840.0000    3.73838
381880.0000    3.37720
381920.0000    4.14323
381960.0000    3.83898
382000.0000    3.81722
382040.0000    3.58648
382080.0000    2.70696
382120.0000    3.57669
382160.0000    4.19981
382200.0000    3.66143
382240.0000    3.84093
382280.0000    3.99490
382320.0000    4.03837
382360.0000    3.66922
382400.0000    4.83849
382440.0000    4.29945
382480.0000    4.22887
382520.0000    4.04517
382560.0000    4.30676
382600.0000    3.88384
382640.0000    4.73784
382680.0000    4.10660
382720.0000    3.87152
382760.0000    3.97306
382800.0000    3.72302
382840.0000    4.36791
382880.0000    3.58625
382920.0000    3.83074
382960.0000    4.31490
383000.0000    2.94850
383040.0000    3.89581
383080.0000    4.35354
383120.0000    4.19345
383160.0000    3.73872
383200.0000    3.95300
383240.0000    4.19416
383280.0000    4.23111
383320.0000    4.07853
383360.0000    4.50190
383400.0000    4.12056
383440.0000    4.68010
383480.0000    4.41127
383520.0000    4.34650
383560.0000    5.05773
383600.0000    5.03421
383640.0000    4.79178
383680.0000    4.04633
383720.0000    4.37499
383760.0000    4.59380
383800.0000    4.12707
383840.0000    5.02434
383880.0000    3.83139
383920.0000    3.71441
383960.0000    3.88008
384000.0000    3.85832
384040.0000    3.78794
384080.0000    4.63244
384120.0000    5.18700
384160.0000    4.33350
384200.0000    4.25776
384240.0000    4.02292
384280.0000    4.57644
384320.0000    4.27774
384360.0000    4.82080
384400.0000    4.22859
384440.0000    3.88143
384480.0000    4.51746
384520.0000    4.84821
384560.0000    4.46490
384600.0000    4.05158
384640.0000    4.54361
384680.0000    5.08886
384720.0000    5.26773
384760.0000    4.93506
384800.0000    5.04110
384840.0000    5.02733
384880.0000    4.75181
384920.0000    4.87561
384960.0000    4.19595
385000.0000    4.71543
385040.0000    4.44369
385080.0000    4.39509
385120.0000    4.81745
385160.0000    4.66862
385200.0000    4.30765
385240.0000    3.99349
385280.0000    3.99503
385320.0000    3.97488
385360.0000    3.99065
385400.0000    4.13655
385440.0000    4.66231
385480.0000    4.01830
385520.0000    3.97516
385560.0000    3.97006
385600.0000    4.29361
385640.0000    4.18189
385680.0000    5.08658
385720.0000    4.37399
385760.0000    4.51322
385800.0000    4.19024
385840.0000    3.96466
385880.0000    4.11963
385920.0000    3.68974
385960.0000    3.92698
386000.0000    3.94461
386040.0000    4.18726
386080.0000    3.95256
386120.0000    4.27146
386160.0000    3.96524
386200.0000    4.44331
386240.0000    4.86438
386280.0000    4.49376
386320.0000    4.54915
386360.0000    4.27631
386400.0000    4.11245
386440.0000    4.41456
386480.0000    3.85957
386520.0000    4.44488
386560.0000    3.32984
386600.0000    4.59592
386640.0000    3.50674
386680.0000    4.02100
386720.0000    4.32233
386760.0000    4.12636
386800.0000    4.15360
386840.0000    3.67002
386880.0000    4.25410
386920.0000    4.10211
386960.0000    3.97533
387000.0000    3.96444
387040.0000    4.55423
387080.0000    4.27857
387120.0000    4.60559
387160.0000    3.84803
387200.0000    4.19965
387240.0000    3.53909
387280.0000    3.84085
387320.0000    4.02609
387360.0000    4.34516
387400.0000    4.59458
387440.0000    4.08454
387480.0000    3.89161
387520.0000    3.79727
387560.0000    4.02463
387600.0000    4.19997
387640.0000    4.83996
387680.0000    3.61561
387720.0000    4.48555
387760.0000    4.35300
387800.0000    4.20697
387840.0000    4.37834
387880.0000    4.08482
387920.0000    4.27607
387960.0000    4.18137
388000.0000    3.45437
388040.0000    4.20759
388080.0000    4.93989
388120.0000    4.23153
388160.0000    4.04773
388200.0000    4.64439
388240.0000    4.30417
388280.0000    4.30951
388320.0000    5.29740
388360.0000    4.68052
388400.0000    3.88127
388440.0000    4.16674
388480.0000    4.12568
388520.0000    4.02905
388560.0000    3.68678
388600.0000    4.34756
388640.0000    3.78854
388680.0000    3.93010
388720.0000    4.55820
388760.0000    4.08771
388800.0000    4.05280
388840.0000    4.70684
388880.0000    4.27473
388920.0000    3.97324
388960.0000    3.81717
389000.0000    3.81222
389040.0000    3.91255
389080.0000    3.94770
389120.0000    3.94812
389160.0000    3.54892
389200.0000    3.71671
389240.0000    3.84961
389280.0000    3.92827
389320.0000    4.10137
389360.0000    3.67981
389400.0000    3.60723
389440.0000    3.68028
389480.0000    3.69312
389520.0000    3.61952
389560.0000    3.29543
389600.0000    3.11968
389640.0000    3.26051
389680.0000    3.38793
389720.0000    3.64416
389760.0000    3.83933
389800.0000    3.66859
389840.0000    3.51306
389880.0000    3.67184
389920.0000    3.84076
389960.0000    2.91389
390000.0000    3.72554
390040.0000    3.32531
390080.0000    3.57034
390120.0000    3.96573
390160.0000    3.86671
390200.0000    3.28618
390240.0000    3.76199
390280.0000    3.49791
390320.0000    4.13211
390360.0000    3.50208
390400.0000    4.46905
390440.0000    4.18299
390480.0000    3.70771
390520.0000    4.23326
390560.0000    4.01147
390600.0000    4.14878
390640.0000    4.38555
390680.0000    4.03941
390720.0000    4.50402
390760.0000    4.68915
390800.0000    4.14577
390840.0000    4.85556
390880.0000    4.83444
390920.0000    4.16802
390960.0000    4.32414
391000.0000    4.30809
391040.0000    4.01659
391080.0000    3.80617
391120.0000    4.41484
391160.0000    4.20098
391200.0000    4.29802
391240.0000    4.39877
391280.0000    4.21606
391320.0000    4.50695
391360.0000    4.01296
391400.0000    3.49656
391440.0000    4.48308
391480.0000    4.09266
391520.0000    4.12262
391560.0000    4.02791
391600.0000    3.45977
391640.0000    4.10892
391680.0000    3.99180
391720.0000    4.55605
391760.0000    4.29642
391800.0000    4.34724
391840.0000    4.39321
391880.0000    4.10987
391920.0000    3.91082
391960.0000    4.22957
392000.0000    3.87934
392040.0000    4.42924
392080.0000    4.76198
392120.0000    4.24057
392160.0000    4.34673
392200.0000    3.96342
392240.0000    4.77482
392280.0000    4.40854
392320.0000    4.71463
392360.0000    4.59589
392400.0000    5.25389
392440.0000    5.07650
392480.0000    4.75319
392520.0000    4.42049
392560.0000    4.52679
392600.0000    4.39606
392640.0000    4.49817
392680.0000    3.90772
392720.0000    3.95485
392760.0000    3.85071
392800.0000    4.48137
392840.0000    4.01834
392880.0000    4.75492
392920.0000    4.70626
392960.0000    4.31809
393000.0000    4.66503
393040.0000    4.22919
393080.0000    4.44518
393120.0000    4.35799
393160.0000    3.82678
393200.0000    3.80838
393240.0000    4.09570
393280.0000    4.41297
393320.0000    4.62624
393360.0000    4.28949
393400.0000    4.11456
393440.0000    4.07840
393480.0000    3.91220
393520.0000    3.98592
393560.0000    4.52424
393600.0000    4.15387
393640.0000    3.86691
393680.0000    3.92917
393720.0000    4.20806
393760.0000    4.06116
393800.0000    4.16113
393840.0000    3.65876
393880.0000    4.42615
393920.0000    4.24695
393960.0000    4.47442
394000.0000    3.17443
394040.0000    3.93684
394080.0000    4.30962
394120.0000    4.23566
394160.0000    3.77704
394200.0000    4.62343
394240.0000    4.57081
394280.0000    4.78095
394320.0000    4.36545
394360.0000    4.19496
394400.0000    3.68172
394440.0000    3.69213
394480.0000    3.65003
394520.0000    3.62503
394560.0000    4.15250
394600.0000    4.20064
394640.0000    3.45892
394680.0000    4.26258
394720.0000    4.39490
394760.0000    3.87791
394800.0000    4.30668
394840.0000    4.03717
394880.0000    4.14488
394920.0000    4.46173
394960.0000    4.14993
395000.0000    3.47969
395040.0000    4.87390
395080.0000    4.14865
395120.0000    4.09171
395160.0000    5.12064
395200.0000    4.82498
395240.0000    4.56388
395280.0000    4.49253
395320.0000    4.25479
395360.0000    4.23429
395400.0000    3.80485
395440.0000    4.18632
395480.0000    4.08419
395520.0000    4.27564
395560.0000    4.61979
395600.0000    4.25916
395640.0000    3.57800
395680.0000    3.94317
395720.0000    4.22283
395760.0000    4.27893
395800.0000    3.66496
395840.0000    4.82473
395880.0000    4.32530
395920.0000    4.50263
395960.0000    4.01192
396000.0000    4.31264
396040.0000    4.82058
396080.0000    4.29007
396120.0000    3.69910
396160.0000    3.69692
396200.0000    3.89018
396240.0000    4.26830
396280.0000    4.04839
396320.0000    4.40013
396360.0000    4.94569
396400.0000    4.28536
396440.0000    4.72790
396480.0000    4.80726
396520.0000    3.80784
396560.0000    4.39698
396600.0000    4.06267
396640.0000    4.15179
396680.0000    4.40307
396720.0000    4.38613
396760.0000    3.72454
396800.0000    4.19275
396840.0000    4.10331
396880.0000    4.25243
396920.0000    4.07623
396960.0000    4.74630
397000.0000    4.47801
397040.0000    4.09601
397080.0000    3.81010
397120.0000    4.31889
397160.0000    4.06059
397200.0000    4.16424
397240.0000    4.25279
397280.0000    4.15901
397320.0000    4.51673
397360.0000    4.11267
397400.0000    4.70833
397440.0000    4.07407
397480.0000    3.95309
397520.0000    3.48752
397560.0000    4.05049
397600.0000    4.09939
397640.0000    3.65447
397680.0000    3.78218
397720.0000    4.09936
397760.0000    3.89617
397800.0000    4.81304
397840.0000    4.08286
397880.0000    3.60611
397920.0000    4.80077
397960.0000    4.85942
398000.0000    4.29972
398040.0000    4.93315
398080.0000    4.34933
398120.0000    3.93220
398160.0000    4.22418
398200.0000    4.34002
398240.0000    4.85580
398280.0000    4.37227
398320.0000    3.29285
398360.0000    4.18371
398400.0000    4.68047
398440.0000    4.67411
398480.0000    4.70115
398520.0000    4.86680
398560.0000    4.67260
398600.0000    3.99280
398640.0000    4.35078
398680.0000    4.26396
398720.0000    4.43212
398760.0000    4.40331
398800.0000    3.99662
398840.0000    3.90789
398880.0000    4.57275
398920.0000    3.97244
398960.0000    3.71898
399000.0000    3.95877
399040.0000    4.15885
399080.0000    4.21163
399120.0000    4.40735
399160.0000    4.38766
399200.0000    4.44056
399240.0000    4.44746
399280.0000    4.57703
399320.0000    3.53135
399360.0000    3.87811
399400.0000    3.60658
399440.0000    3.00368
399480.0000    3.74790
399520.0000    3.55728
399560.0000    3.18434
399600.0000    3.41880
399640.0000    4.06724
399680.0000    3.90333
399720.0000    3.47977
399760.0000    3.39328
399800.0000    3.36266
399840.0000    3.47887
399880.0000    3.89295
399920.0000    2.96931
399960.0000    3.65337
400000.0000    4.06140
400040.0000    4.55298
400080.0000    3.87153
400120.0000    3.83847
400160.0000    3.75658
400200.0000    4.16339
400240.0000    3.58264
400280.0000    3.39726
400320.0000    4.60096
400360.0000    3.79313
400400.0000    3.46592
400440.0000    4.10160
400480.0000    4.07809
400520.0000    4.40752
400560.0000    4.84112
400600.0000    4.77540
400640.0000    4.66478
400680.0000    3.84182
400720.0000    3.96021
400760.0000    4.06245
400800.0000    3.99448
400840.0000    4.03021
400880.0000    4.26049
400920.0000    4.03580
400960.0000    4.43554
401000.0000    4.63952
401040.0000    3.62007
401080.0000    4.14944
401120.0000    4.22872
401160.0000    4.13128
401200.0000    3.93543
401240.0000    4.10527
401280.0000    4.60308
401320.0000    4.28626
401360.0000    4.45279
401400.0000    4.26282
401440.0000    3.82658
401480.0000    4.24729
401520.0000    4.63197
401560.0000    4.21096
401600.0000    4.97331
401640.0000    4.18661
401680.0000    4.55358
401720.0000    4.78851
401760.0000    4.41056
401800.0000    5.04290
401840.0000    4.11576
401880.0000    4.68934
401920.0000    4.42051
401960.0000    4.20307
402000.0000    4.28984
402040.0000    3.63304
402080.0000    4.45916
402120.0000    3.86509
402160.0000    4.22415
402200.0000    4.35863
402240.0000    3.72682
402280.0000    4.35117
402320.0000    3.93989
402360.0000    4.37249
402400.0000    3.66400
402440.0000    3.55910
402480.0000    3.98273
402520.0000    3.67310
402560.0000    3.72746
402600.0000    3.95810
402640.0000    3.66964
402680.0000    4.00239
402720.0000    3.71917
402760.0000    3.80214
402800.0000    3.77895
402840.0000    4.16744
402880.0000    4.21128
402920.0000    4.24729
402960.0000    4.73152
403000.0000    3.94141
403040.0000    3.84446
403080.0000    3.08246
403120.0000    4.10092
403160.0000    4.51683
403200.0000    3.96213
403240.0000    4.43001
403280.0000    3.23057
403320.0000    3.58389
403360.0000    3.59878
403400.0000    4.59207
403440.0000    3.31240
403480.0000    3.05371
403520.0000    3.83416
403560.0000    3.36204
403600.0000    4.30954
403640.0000    3.70710
403680.0000    4.28727
403720.0000    3.76004
403760.0000    4.13563
403800.0000    4.15430
403840.0000    3.90583
403880.0000    4.53701
403920.0000    4.68843
403960.0000    4.01200
404000.0000    4.17045
404040.0000    3.72785
404080.0000    4.46905
404120.0000    3.30563
404160.0000    3.96517
404200.0000    4.36246
404240.0000    3.36190
404280.0000    3.83846
404320.0000    4.10435
404360.0000    3.60791
404400.0000    3.56327
404440.0000    3.43051
404480.0000    3.43766
404520.0000    3.40193
404560.0000    3.65260
404600.0000    3.61326
404640.0000    4.10640
404680.0000    3.93786
404720.0000    3.81636
404760.0000    4.12476
404800.0000    4.00234
404840.0000    4.04651
404880.0000    3.44295
404920.0000    3.19476
404960.0000    3.45052
405000.0000    3.58547
405040.0000    3.70288
405080.0000    4.00994
405120.0000    3.54727
405160.0000    4.24181
405200.0000    4.16426
405240.0000    3.85269
405280.0000    4.27337
405320.0000    3.66956
405360.0000    3.25422
405400.0000    4.18918
405440.0000    4.39113
405480.0000    3.93721
405520.0000    3.85609
405560.0000    4.44385
405600.0000    3.47355
405640.0000    3.61599
405680.0000    4.43436
405720.0000    4.00518
405760.0000    4.29461
405800.0000    3.94858
405840.0000    3.97197
405880.0000    3.92235
405920.0000    3.83189
405960.0000    3.68097
406000.0000    3.31794
406040.0000    3.90382
406080.0000    3.46200
406120.0000    3.83205
406160.0000    3.20836
406200.0000    3.68827
406240.0000    4.04105
406280.0000    3.23891
406320.0000    3.41424
406360.0000    4.28329
406400.0000    3.68655
406440.0000    3.77384
406480.0000    3.97218
406520.0000    4.12927
406560.0000    3.82913
406600.0000    4.11375
406640.0000    4.15604
406680.0000    4.39795
406720.0000    4.44319
406760.0000    3.89374
406800.0000    3.67450
406840.0000    3.82562
406880.0000    3.17922
406920.0000    2.98952
406960.0000    3.47538
407000.0000    2.78950
407040.0000    3.56810
407080.0000    3.76239
407120.0000    2.81213
407160.0000    3.38622
407200.0000    3.15339
407240.0000    2.48781
407280.0000    3.38069
407320.0000    3.67476
407360.0000    3.29353
407400.0000    3.39294
407440.0000    3.66289
407480.0000    3.05897
407520.0000    2.65835
407560.0000    3.76980
407600.0000    3.50192
407640.0000    2.90926
407680.0000    3.27264
407720.0000    3.79228
407760.0000    3.07363
407800.0000    3.70646
407840.0000    3.26199
407880.0000    3.86272
407920.0000    3.77060
407960.0000    4.03570
408000.0000    3.84921
408040.0000    3.67976
408080.0000    4.17998
408120.0000    3.83342
408160.0000    4.25521
408200.0000    4.58593
408240.0000    3.94717
408280.0000    4.33864
408320.0000    3.89035
408360.0000    4.27192
408400.0000    4.18883
408440.0000    3.78581
408480.0000    3.72567
408520.0000    3.47631
408560.0000    3.50350
408600.0000    3.91497
408640.0000    3.51479
408680.0000    3.33543
408720.0000    3.76977
408760.0000    3.67869
408800.0000    3.90309
408840.0000    4.13244
408880.0000    3.74962
408920.0000    3.61571
408960.0000    3.12376
409000.0000    3.33917
409040.0000    3.84740
409080.0000    3.22077
409120.0000    4.28693
409160.0000    3.01357
409200.0000    3.14355
409240.0000    3.70549
409280.0000    3.73568
409320.0000    3.82939
409360.0000    3.99825
409400.0000    4.02285
409440.0000    4.06676
409480.0000    4.20989
409520.0000    3.40382
409560.0000    3.23195
409600.0000    3.76726
409640.0000    3.72709
409680.0000    3.47435
409720.0000    3.49110
409760.0000    3.82077
409800.0000    3.33733
409840.0000    3.87938
409880.0000    4.50903
409920.0000    3.86991
409960.0000    2.96677
410000.0000    3.81813
410040.0000    3.03612
410080.0000    3.45300
410120.0000    3.64937
410160.0000    2.99065
410200.0000    4.18560
410240.0000    3.92282
410280.0000    3.59918
410320.0000    3.63152
410360.0000    3.04334
410400.0000    3.69074
410440.0000    4.02340
410480.0000    3.57749
410520.0000    3.46504
410560.0000    3.57694
410600.0000    3.58122
410640.0000    4.12030
410680.0000    3.64319
410720.0000    3.54434
410760.0000    3.15129
410800.0000    3.49454
410840.0000    2.98501
410880.0000    3.48794
410920.0000    3.07905
410960.0000    3.76197
411000.0000    3.25783
411040.0000    3.41709
411080.0000    4.01968
411120.0000    4.30066
411160.0000    3.85754
411200.0000    4.58491
411240.0000    3.50657
411280.0000    4.12567
411320.0000    3.46640
411360.0000    3.87055
411400.0000    4.25282
411440.0000    3.77744
411480.0000    3.87048
411520.0000    4.15816
411560.0000    3.73468
411600.0000    4.11975
411640.0000    3.54749
411680.0000    4.42460
411720.0000    3.67407
411760.0000    3.12480
411800.0000    3.62142
411840.0000    3.78008
411880.0000    3.25711
411920.0000    3.07930
411960.0000    3.49437
412000.0000    4.20525
412040.0000    4.01795
412080.0000    3.64547
412120.0000    3.77921
412160.0000    3.62056
412200.0000    2.90432
412240.0000    3.70439
412280.0000    2.91172
412320.0000    3.35642
412360.0000    3.22617
412400.0000    3.74011
412440.0000    3.39754
412480.0000    3.05538
412520.0000    3.70798
412560.0000    3.31283
412600.0000    4.16200
412640.0000    4.32482
412680.0000    4.00269
412720.0000    3.63055
412760.0000    3.90388
412800.0000    4.06779
412840.0000    3.81953
412880.0000    3.81749
412920.0000    3.49587
412960.0000    4.22546
413000.0000    3.56179
413040.0000    3.59213
413080.0000    3.45019
413120.0000    3.67036
413160.0000    3.44879
413200.0000    3.56740
413240.0000    3.38248
413280.0000    3.08874
413320.0000    3.37534
413360.0000    3.92185
413400.0000    4.03153
413440.0000    3.39575
413480.0000    3.33017
413520.0000    3.63361
413560.0000    3.68196
413600.0000    3.98446
413640.0000    3.83795
413680.0000    3.78111
413720.0000    3.35284
413760.0000    4.01118
413800.0000    3.21762
413840.0000    3.94474
413880.0000    3.99115
413920.0000    4.06530
413960.0000    3.78418
414000.0000    3.79724
414040.0000    3.58253
414080.0000    3.64085
414120.0000    3.15199
414160.0000    3.44448
414200.0000    3.41444
414240.0000    3.50215
414280.0000    3.55472
414320.0000    3.22144
414360.0000    3.29670
414400.0000    3.32875
414440.0000    3.68215
414480.0000    3.66809
414520.0000    3.84985
414560.0000    4.38721
414600.0000    3.85363
414640.0000    3.89023
414680.0000    3.36770
414720.0000    4.19279
414760.0000    3.24767
414800.0000    4.01362
414840.0000    5.09569
414880.0000    3.97002
414920.0000    3.98980
414960.0000    3.60843
415000.0000    3.87811
415040.0000    3.79578
415080.0000    3.98818
415120.0000    3.76098
415160.0000    3.81627
415200.0000    3.70775
415240.0000    3.42622
415280.0000    3.89238
415320.0000    3.42210
415360.0000    3.57195
415400.0000    3.16078
415440.0000    3.53652
415480.0000    3.43447
415520.0000    3.71529
415560.0000    3.90062
415600.0000    3.54956
415640.0000    4.04675
415680.0000    3.90405
415720.0000    4.09423
415760.0000    3.72838
415800.0000    3.45986
415840.0000    4.17380
415880.0000    4.13872
415920.0000    3.87448
415960.0000    3.85414
416000.0000    3.83432
416040.0000    3.87993
416080.0000    4.85732
416120.0000    3.98726
416160.0000    3.39715
416200.0000    4.15213
416240.0000    3.82995
416280.0000    4.00674
416320.0000    4.43138
416360.0000    3.95940
416400.0000    4.11317
416440.0000    3.51673
416480.0000    4.18486
416520.0000    4.16654
416560.0000    3.54785
416600.0000    3.76767
416640.0000    3.60900
416680.0000    3.57317
416720.0000    3.71709
416760.0000    3.75306
416800.0000    4.08189
416840.0000    3.56735
416880.0000    3.78252
416920.0000    3.58995
416960.0000    3.73005
417000.0000    3.86176
417040.0000    3.52274
417080.0000    3.61090
417120.0000    3.74481
417160.0000    3.28259
417200.0000    3.74840
417240.0000    4.03637
417280.0000    3.08199
417320.0000    3.96771
417360.0000    3.19219
417400.0000    3.40293
417440.0000    3.68541
417480.0000    3.32312
417520.0000    4.02722
417560.0000    3.34709
417600.0000    3.03761
417640.0000    3.75680
417680.0000    3.84946
417720.0000    3.13215
417760.0000    3.17160
417800.0000    3.64347
417840.0000    4.29727
417880.0000    3.57912
417920.0000    3.71388
417960.0000    3.55695
418000.0000    3.75113
418040.0000    3.08849
418080.0000    3.54312
418120.0000    3.75556
418160.0000    3.62031
418200.0000    3.39946
418240.0000    3.80493
418280.0000    2.91253
418320.0000    3.89735
418360.0000    3.12509
418400.0000    3.74108
418440.0000    3.46420
418480.0000    3.24138
418520.0000    3.19754
418560.0000    3.46460
418600.0000    4.34981
418640.0000    4.33891
418680.0000    3.41451
418720.0000    3.34591
418760.0000    3.55094
418800.0000    3.75954
418840.0000    3.69770
418880.0000    3.48661
418920.0000    4.40097
418960.0000    4.29545
419000.0000    3.86650
419040.0000    3.73992
419080.0000    4.08145
419120.0000    3.18983
419160.0000    3.70490
419200.0000    3.61264
419240.0000    3.27165
419280.0000    3.78277
419320.0000    3.49177
419360.0000    3.82606
419400.0000    3.59520
419440.0000    3.23913
419480.0000    4.19844
419520.0000    3.57507
419560.0000    4.07903
419600.0000    3.58206
419640.0000    3.84822
419680.0000    4.43915
419720.0000    4.06296
419760.0000    4.11513
419800.0000    4.58636
419840.0000    4.18873
419880.0000    4.83055
419920.0000    3.57975
419960.0000    3.86123
420000.0000    3.56962
420040.0000    3.63220
420080.0000    3.96095
420120.0000    4.34096
420160.0000    4.02037
420200.0000    3.67126
420240.0000    4.26460
420280.0000    4.06111
420320.0000    4.14932
420360.0000    4.48380
420400.0000    3.82073
420440.0000    3.28061
420480.0000    4.26152
420520.0000    4.31636
420560.0000    4.46065
420600.0000    4.80007
420640.0000    4.52243
420680.0000    3.73912
420720.0000    4.63565
420760.0000    4.28762
420800.0000    4.24811
420840.0000    4.47901
420880.0000    4.34820
420920.0000    3.95531
420960.0000    4.84632
421000.0000    5.24751
421040.0000    4.35533
421080.0000    4.00031
421120.0000    3.90695
421160.0000    5.25132
421200.0000    4.22412
421240.0000    3.84939
421280.0000    4.13664
421320.0000    4.40610
421360.0000    4.12267
421400.0000    4.19355
421440.0000    4.20089
421480.0000    3.98493
421520.0000    4.49965
421560.0000    3.40791
421600.0000    3.84086
421640.0000    4.31589
421680.0000    3.28305
421720.0000    4.47122
421760.0000    4.20001
421800.0000    4.12433
421840.0000    4.10011
421880.0000    3.86256
421920.0000    3.95362
421960.0000    3.85901
422000.0000    4.41072
422040.0000    4.17724
422080.0000    4.25930
422120.0000    4.16117
422160.0000    4.20004
422200.0000    4.27289
422240.0000    3.77966
422280.0000    4.42859
422320.0000    4.03368
422360.0000    3.83949
422400.0000    3.76887
422440.0000    3.74546
422480.0000    4.43145
422520.0000    4.38039
422560.0000    3.79825
422600.0000    4.17870
422640.0000    3.97779
422680.0000    4.55257
422720.0000    3.47940
422760.0000    3.78578
422800.0000    4.04943
422840.0000    3.53229
422880.0000    4.47063
422920.0000    4.70068
422960.0000    4.24663
423000.0000    3.88141
423040.0000    3.41446
423080.0000    3.56818
423120.0000    3.60908
423160.0000    4.26831
423200.0000    4.35570
423240.0000    3.38055
423280.0000    3.70050
423320.0000    3.35645
423360.0000    3.78133
423400.0000    4.40409
423440.0000    4.63604
423480.0000    4.48822
423520.0000    3.59086
423560.0000    3.63703
423600.0000    3.84004
423640.0000    3.28434
423680.0000    4.05637
423720.0000    3.75061
423760.0000    3.46296
423800.0000    3.73249
423840.0000    4.20657
423880.0000    3.32958
423920.0000    3.77655
423960.0000    3.44655
424000.0000    4.12824
424040.0000    3.90449
424080.0000    4.30957
424120.0000    4.00826
424160.0000    3.70753
424200.0000    3.93390
424240.0000    3.16795
424280.0000    4.01835
424320.0000    3.95298
424360.0000    3.26576
424400.0000    2.96433
424440.0000    3.14331
424480.0000    3.25145
424520.0000    2.82903
424560.0000    3.56001
424600.0000    3.37806
424640.0000    2.66182
424680.0000    3.24207
424720.0000    2.89937
424760.0000    2.67126
424800.0000    3.36723
424840.0000    2.89278
424880.0000    2.96936
424920.0000    2.78914
424960.0000    3.06755
425000.0000    2.87794
425040.0000    3.84713
425080.0000    3.03762
425120.0000    3.53318
425160.0000    2.67947
425200.0000    2.75367
425240.0000    3.23408
425280.0000    3.42333
425320.0000    4.11813
425360.0000    2.61540
425400.0000    2.87566
425440.0000    3.31529
425480.0000    3.02516
425520.0000    3.31095
425560.0000    3.23588
425600.0000    2.67067
425640.0000    2.94984
425680.0000    3.30302
425720.0000    3.02029
425760.0000    3.13589
425800.0000    4.30990
425840.0000    3.99247
425880.0000    3.24553
425920.0000    3.53347
425960.0000    3.21078
426000.0000    3.34142
426040.0000    3.37350
426080.0000    3.15018
426120.0000    2.73258
426160.0000    3.06339
426200.0000    3.50831
426240.0000    2.81727
426280.0000    2.98841
426320.0000    3.47093
426360.0000    3.91218
426400.0000    3.63884
426440.0000    3.05377
426480.0000    3.17524
426520.0000    3.38690
426560.0000    3.76162
426600.0000    3.24206
426640.0000    3.20849
426680.0000    3.77186
426720.0000    3.64141
426760.0000    3.61292
426800.0000    4.22730
426840.0000    3.06182
426880.0000    3.11446
426920.0000    3.03145
426960.0000    2.94833
427000.0000    3.01733
427040.0000    3.49139
427080.0000    2.93890
427120.0000    3.13835
427160.0000    2.92349
427200.0000    3.43099
427240.0000    3.61427
427280.0000    3.63666
427320.0000    3.61298
427360.0000    3.45672
427400.0000    3.56046
427440.0000    2.55336
427480.0000    2.75487
427520.0000    3.47983
427560.0000    3.53496
427600.0000    3.30295
427640.0000    3.17692
427680.0000    3.91161
427720.0000    3.63692
427760.0000    3.31618
427800.0000    4.25010
427840.0000    3.49555
427880.0000    3.99565
427920.0000    4.01221
427960.0000    3.04171
428000.0000    3.20495
428040.0000    3.61164
428080.0000    3.68786
428120.0000    3.17510
428160.0000    3.71834
428200.0000    3.50586
428240.0000    4.08905
428280.0000    3.69712
428320.0000    3.55192
428360.0000    3.46049
428400.0000    3.37393
428440.0000    3.45904
428480.0000    3.84769
428520.0000    3.31403
428560.0000    3.09953
428600.0000    3.95838
428640.0000    3.68678
428680.0000    3.77394
428720.0000    3.30789
428760.0000    3.57004
428800.0000    3.55699
428840.0000    3.57658
428880.0000    3.48477
428920.0000    3.96209
428960.0000    3.73506
429000.0000    3.96921
429040.0000    2.76779
429080.0000    3.86613
429120.0000    3.12646
429160.0000    3.72840
429200.0000    3.88080
429240.0000    3.67264
429280.0000    3.43580
429320.0000    3.81323
429360.0000    3.83364
429400.0000    3.95482
429440.0000    3.79619
429480.0000    4.12584
429520.0000    4.35366
429560.0000    3.81819
429600.0000    3.77055
429640.0000    3.99256
429680.0000    3.44552
429720.0000    3.49036
429760.0000    4.32819
429800.0000    4.11185
429840.0000    3.58284
429880.0000    3.48349
429920.0000    3.41775
429960.0000    3.36494
430000.0000    3.71917
430040.0000    3.56785
430080.0000    3.61092
430120.0000    3.46972
430160.0000    3.67202
430200.0000    3.34815
430240.0000    2.65725
430280.0000    3.26366
430320.0000    3.55875
430360.0000    3.48121
430400.0000    3.35947
430440.0000    3.49271
430480.0000    3.88354
430520.0000    3.60737
430560.0000    3.10311
430600.0000    3.99106
430640.0000    3.05668
430680.0000    3.55975
430720.0000    4.19712
430760.0000    4.16670
430800.0000    3.78086
430840.0000    3.70541
430880.0000    3.42047
430920.0000    3.74329
430960.0000    3.80560
431000.0000    3.24066
431040.0000    3.53601
431080.0000    2.84503
431120.0000    3.42206
431160.0000    2.62955
431200.0000    3.85576
431240.0000    3.72767
431280.0000    3.27622
431320.0000    3.07051
431360.0000    3.14485
431400.0000    3.28863
431440.0000    3.27407
431480.0000    3.46394
431520.0000    2.95666
431560.0000    3.20119
431600.0000    3.63403
431640.0000    3.48777
431680.0000    2.84162
431720.0000    3.53167
431760.0000    4.02468
431800.0000    3.75809
431840.0000    3.18158
431880.0000    3.25453
431920.0000    4.30048
431960.0000    3.50537
432000.0000    3.58074
432040.0000    3.07128
432080.0000    3.58660
432120.0000    3.48559
432160.0000    3.73141
432200.0000    2.69759
432240.0000    3.48380
432280.0000    3.04560
432320.0000    4.58003
432360.0000    3.43361
432400.0000    3.65890
432440.0000    4.12576
432480.0000    2.96708
432520.0000    3.53806
432560.0000    3.44185
432600.0000    3.67471
432640.0000    3.98812
432680.0000    3.76452
432720.0000    3.20358
432760.0000    3.60935
432800.0000    3.74640
432840.0000    3.74578
432880.0000    2.77492
432920.0000    3.15219
432960.0000    3.93520
433000.0000    4.08184
433040.0000    3.62430
433080.0000    3.50303
433120.0000    3.52863
433160.0000    3.61455
433200.0000    3.18437
433240.0000    3.21720
433280.0000    3.42539
433320.0000    3.62729
433360.0000    4.04724
433400.0000    4.40491
433440.0000    4.34905
433480.0000    3.71165
433520.0000    3.42101
433560.0000    4.14183
433600.0000    4.28211
433640.0000    3.83712
433680.0000    3.64256
433720.0000    3.46806
433760.0000    3.80009
433800.0000    3.29315
433840.0000    3.81688
433880.0000    4.13452
433920.0000    3.93641
433960.0000    3.97441
434000.0000    3.40121
434040.0000    4.00072
434080.0000    3.48467
434120.0000    3.96736
434160.0000    3.38299
434200.0000    3.01560
434240.0000    3.25140
434280.0000    4.04519
434320.0000    3.39015
434360.0000    3.45697
434400.0000    3.90489
434440.0000    3.62359
434480.0000    4.35818
434520.0000    3.93391
434560.0000    3.66121
434600.0000    3.47914
434640.0000    4.26575
434680.0000    3.91341
434720.0000    3.36670
434760.0000    3.73223
434800.0000    4.07883
434840.0000    2.77182
434880.0000    3.23203
434920.0000    2.82604
434960.0000    4.05015
435000.0000    2.96805
435040.0000    3.00501
435080.0000    3.29735
435120.0000    3.46844
435160.0000    3.35860
435200.0000    3.23977
435240.0000    2.97695
435280.0000    3.65166
435320.0000    3.47886
435360.0000    3.33140
435400.0000    3.45530
435440.0000    4.12225
435480.0000    4.27981
435520.0000    4.46475
435560.0000    2.87720
435600.0000    4.00798
435640.0000    3.62335
435680.0000    3.52257
435720.0000    2.97564
435760.0000    2.94630
435800.0000    3.52707
435840.0000    3.88149
435880.0000    2.87611
435920.0000    3.73573
435960.0000    3.59888
436000.0000    4.08798
436040.0000    3.57653
436080.0000    4.06188
436120.0000    3.52232
436160.0000    3.38524
436200.0000    3.95737
436240.0000    3.68923
436280.0000    4.02730
436320.0000    3.22797
436360.0000    2.83519
436400.0000    3.47908
436440.0000    3.43844
436480.0000    2.89808
436520.0000    3.28811
436560.0000    3.81477
436600.0000    3.79854
436640.0000    4.12611
436680.0000    3.85289
436720.0000    3.09223
436760.0000    2.93886
436800.0000    3.37742
436840.0000    3.41876
436880.0000    4.01235
436920.0000    3.72108
436960.0000    3.56809
437000.0000    3.84541
437040.0000    3.56299
437080.0000    3.94715
437120.0000    3.65913
437160.0000    3.84204
437200.0000    3.77428
437240.0000    3.91423
437280.0000    3.56180
437320.0000    3.79695
437360.0000    3.55849
437400.0000    3.55819
437440.0000    3.58695
437480.0000    3.22135
437520.0000    3.90918
437560.0000    4.42094
437600.0000    4.07618
437640.0000    4.13805
437680.0000    4.13843
437720.0000    3.37090
437760.0000    2.89472
437800.0000    2.85046
437840.0000    3.90671
437880.0000    3.48227
437920.0000    4.31836
437960.0000    3.54261
438000.0000    3.55648
438040.0000    3.56611
438080.0000    2.85530
438120.0000    4.12804
438160.0000    3.92322
438200.0000    4.39802
438240.0000    4.11341
438280.0000    3.84190
438320.0000    4.09651
438360.0000    3.75953
438400.0000    4.04001
438440.0000    3.37232
438480.0000    3.61779
438520.0000    3.66733
438560.0000    3.45996
438600.0000    3.45462
438640.0000    3.56955
438680.0000    3.83605
438720.0000    3.76187
438760.0000    4.16886
438800.0000    3.04484
438840.0000    3.14357
438880.0000    3.47639
438920.0000    3.68274
438960.0000    4.21110
439000.0000    4.08261
439040.0000    4.12959
439080.0000    4.07401
439120.0000    3.57657
439160.0000    3.87235
439200.0000    4.07611
439240.0000    3.82520
439280.0000    3.77033
439320.0000    3.95434
439360.0000    4.40753
439400.0000    4.30066
439440.0000    4.54756
439480.0000    4.32830
439520.0000    4.10368
439560.0000    4.34606
439600.0000    3.52337
439640.0000    3.08399
439680.0000    3.91953
439720.0000    3.35896
439760.0000    3.75993
439800.0000    4.51796
439840.0000    4.02446
439880.0000    3.43531
439920.0000    3.11390
439960.0000    3.20989
440000.0000    3.07016
440040.0000    3.07888
440080.0000    3.45289
440120.0000    3.68139
440160.0000    3.94055
440200.0000    3.79717
440240.0000    3.92092
440280.0000    3.57408
440320.0000    3.34652
440360.0000    4.05030
440400.0000    4.01641
440440.0000    4.38352
440480.0000    4.00916
440520.0000    4.39182
440560.0000    3.71653
440600.0000    4.33910
440640.0000    4.51864
440680.0000    4.14899
440720.0000    3.92449
440760.0000    4.39265
440800.0000    4.59696
440840.0000    3.93796
440880.0000    4.13026
440920.0000    4.12745
440960.0000    4.41372
441000.0000    4.26066
441040.0000    4.44949
441080.0000    3.88733
441120.0000    4.39157
441160.0000    3.87743
441200.0000    3.95254
441240.0000    3.84959
441280.0000    3.91287
441320.0000    3.58751
441360.0000    3.87513
441400.0000    4.22173
441440.0000    4.00339
441480.0000    4.31809
441520.0000    4.05349
441560.0000    4.24770
441600.0000    4.74537
441640.0000    3.93702
441680.0000    3.98496
441720.0000    3.93904
441760.0000    4.38524
441800.0000    4.21836
441840.0000    4.05577
441880.0000    4.72525
441920.0000    4.05069
441960.0000    4.06699
442000.0000    3.68848
442040.0000    3.57340
442080.0000    4.22325
442120.0000    4.54875
442160.0000    3.99837
442200.0000    4.06674
442240.0000    3.96628
442280.0000    4.64142
442320.0000    4.79102
442360.0000    4.00888
442400.0000    3.80061
442440.0000    4.42328
442480.0000    3.90338
442520.0000    3.60120
442560.0000    3.69778
442600.0000    3.55073
442640.0000    3.30485
442680.0000    3.45465
442720.0000    3.67602
442760.0000    3.74524
442800.0000    3.68386
442840.0000    3.95922
442880.0000    3.48811
442920.0000    4.16428
442960.0000    3.85794
443000.0000    3.48607
443040.0000    3.34980
443080.0000    3.98930
443120.0000    3.71768
443160.0000    4.42072
443200.0000    3.98635
443240.0000    3.69719
443280.0000    2.77529
443320.0000    3.89942
443360.0000    3.19113
443400.0000    3.76277
443440.0000    3.53883
443480.0000    3.70841
443520.0000    3.94338
443560.0000    4.67818
443600.0000    3.70498
443640.0000    3.70900
443680.0000    3.57720
443720.0000    3.08297
443760.0000    3.49960
443800.0000    3.67169
443840.0000    3.91317
443880.0000    3.98175
443920.0000    4.14097
443960.0000    3.77697
444000.0000    3.65200
444040.0000    3.82878
444080.0000    4.38823
444120.0000    4.18693
444160.0000    2.94237
444200.0000    3.44737
444240.0000    3.55859
444280.0000    3.81001
444320.0000    3.52356
444360.0000    3.52782
444400.0000    3.46391
444440.0000    3.74118
444480.0000    3.72839
444520.0000    3.22932
444560.0000    3.03691
444600.0000    3.04292
444640.0000    3.28457
444680.0000    3.17493
444720.0000    3.13724
444760.0000    3.77641
444800.0000    3.88019
444840.0000    3.82931
444880.0000    3.74120
444920.0000    3.51963
444960.0000    4.24070
445000.0000    3.50367
445040.0000    3.40282
445080.0000    3.43239
445120.0000    3.78294
445160.0000    3.85365
445200.0000    3.40164
445240.0000    3.92717
445280.0000    4.20552
445320.0000    3.99749
445360.0000    3.28338
445400.0000    2.97133
445440.0000    3.65487
445480.0000    3.70870
445520.0000    4.14135
445560.0000    3.87845
445600.0000    4.12992
445640.0000    4.34746
445680.0000    3.64014
445720.0000    4.68256
445760.0000    3.49642
445800.0000    3.71504
445840.0000    3.77065
445880.0000    4.06609
445920.0000    4.12488
445960.0000    3.52976
446000.0000    3.46635
446040.0000    3.50550
446080.0000    3.70774
446120.0000    3.80963
446160.0000    4.04985
446200.0000    3.65446
446240.0000    3.79423
446280.0000    3.96495
446320.0000    3.78426
446360.0000    4.36085
446400.0000    3.69711
446440.0000    3.82986
446480.0000    3.50925
446520.0000    3.33547
446560.0000    3.09434
446600.0000    3.62813
446640.0000    2.96340
446680.0000    4.15984
446720.0000    4.11450
446760.0000    3.82961
446800.0000    3.17808
446840.0000    3.80015
446880.0000    4.03660
446920.0000    3.54066
446960.0000    3.68438
447000.0000    3.94112
447040.0000    3.85638
447080.0000    3.86310
447120.0000    4.03623
447160.0000    4.10911
447200.0000    3.85413
447240.0000    4.24746
447280.0000    4.69493
447320.0000    4.03545
447360.0000    4.20063
447400.0000    4.80876
447440.0000    4.58906
447480.0000    4.55120
447520.0000    4.32151
447560.0000    4.29519
447600.0000    4.19386
447640.0000    4.79421
447680.0000    4.42834
447720.0000    4.74671
447760.0000    4.01866
447800.0000    4.17586
447840.0000    4.36919
447880.0000    3.94771
447920.0000    4.53176
447960.0000    3.91723
448000.0000    3.87716
448040.0000    4.67724
448080.0000    4.70099
448120.0000    3.78984
448160.0000    4.49084
448200.0000    4.13790
448240.0000    3.38782
448280.0000    4.98214
448320.0000    4.35918
448360.0000    3.92570
448400.0000    3.60501
448440.0000    4.45625
448480.0000    4.49603
448520.0000    4.43023
448560.0000    3.44893
448600.0000    4.31965
448640.0000    4.42628
448680.0000    4.76721
448720.0000    4.38263
448760.0000    4.06719
448800.0000    4.31234
448840.0000    4.42740
448880.0000    5.00308
448920.0000    3.59795
448960.0000    4.72898
449000.0000    4.09344
449040.0000    3.82294
449080.0000    4.20294
449120.0000    4.43136
449160.0000    4.20648
449200.0000    4.57437
449240.0000    4.75770
449280.0000    4.14025
449320.0000    4.50884
449360.0000    4.85277
449400.0000    4.58535
449440.0000    4.20229
449480.0000    3.49809
449520.0000    4.24454
449560.0000    3.86517
449600.0000    3.77921
449640.0000    3.97326
449680.0000    3.85993
449720.0000    4.02219
449760.0000    4.72830
449800.0000    4.33290
449840.0000    3.55119
449880.0000    3.94640
449920.0000    3.43304
449960.0000    4.06536
450000.0000    4.31253
450040.0000    3.66591
450080.0000    3.96619
450120.0000    4.35795
450160.0000    4.97386
450200.0000    3.49643
450240.0000    4.04251
450280.0000    4.12020
450320.0000    3.71831
450360.0000    3.83367
450400.0000    4.42613
450440.0000    4.05320
450480.0000    3.30829
450520.0000    3.25201
450560.0000    3.51052
450600.0000    3.91440
450640.0000    3.83497
450680.0000    4.22531
450720.0000    4.57340
450760.0000    4.19370
450800.0000    3.31927
450840.0000    4.07552
450880.0000    4.00855
450920.0000    3.25699
450960.0000    4.05386
451000.0000    3.90074
451040.0000    3.94093
451080.0000    4.44119
451120.0000    3.81575
451160.0000    4.60500
451200.0000    4.48585
451240.0000    3.83913
451280.0000    4.22758
451320.0000    4.17004
451360.0000    4.21868
451400.0000    4.35277
451440.0000    4.13201
451480.0000    4.18757
451520.0000    3.91270
451560.0000    3.38246
451600.0000    4.60101
451640.0000    4.13010
451680.0000    4.78102
451720.0000    4.03085
451760.0000    3.85708
451800.0000    3.67814
451840.0000    3.54601
451880.0000    4.29251
451920.0000    4.20145
451960.0000    3.99820
452000.0000    3.79910
452040.0000    3.77540
452080.0000    3.27057
452120.0000    3.79865
452160.0000    3.88843
452200.0000    4.82804
452240.0000    3.75627
452280.0000    3.62522
452320.0000    4.34366
452360.0000    4.05904
452400.0000    4.13020
452440.0000    3.83490
452480.0000    3.73116
452520.0000    3.48338
452560.0000    4.52888
452600.0000    3.69100
452640.0000    4.34359
452680.0000    3.60956
452720.0000    4.04863
452760.0000    3.86089
452800.0000    3.99004
452840.0000    4.56689
452880.0000    3.69754
452920.0000    3.93824
452960.0000    4.09499
453000.0000    3.23483
453040.0000    3.68351
453080.0000    3.42588
453120.0000    3.58779
453160.0000    4.22824
453200.0000    3.79360
453240.0000    3.73525
453280.0000    3.86152
453320.0000    4.04672
453360.0000    3.51432
453400.0000    4.11717
453440.0000    4.02854
453480.0000    3.34641
453520.0000    3.36728
453560.0000    3.46213
453600.0000    3.13973
453640.0000    3.56502
453680.0000    3.46574
453720.0000    3.70132
453760.0000    3.21052
453800.0000    3.42039
453840.0000    3.18383
453880.0000    3.37183
453920.0000    3.25547
453960.0000    3.14640
454000.0000    3.14297
454040.0000    4.01500
454080.0000    3.72361
454120.0000    3.07982
454160.0000    4.23246
454200.0000    4.20455
454240.0000    4.26684
454280.0000    3.18756
454320.0000    3.01716
454360.0000    3.06162
454400.0000    3.00935
454440.0000    3.64020
454480.0000    3.31762
454520.0000    2.99501
454560.0000    3.74903
454600.0000    3.15263
454640.0000    2.97134
454680.0000    3.23515
454720.0000    2.93646
454760.0000    2.65453
454800.0000    3.39419
454840.0000    3.29105
454880.0000    3.04060
454920.0000    2.82770
454960.0000    3.36066
455000.0000    3.31183
455040.0000    3.10929
455080.0000    3.81582
455120.0000    3.34449
455160.0000    3.15015
455200.0000    3.78228
455240.0000    3.09275
455280.0000    3.74462
455320.0000    3.23190
455360.0000    3.19609
455400.0000    3.19519
455440.0000    3.68150
455480.0000    2.93929
455520.0000    3.22872
455560.0000    3.00918
455600.0000    2.61116
455640.0000    4.21940
455680.0000    3.26723
455720.0000    3.17731
455760.0000    3.05708
455800.0000    3.48625
455840.0000    2.83660
455880.0000    3.55692
455920.0000    3.04216
455960.0000    2.56255
456000.0000    2.94500
456040.0000    3.04718
456080.0000    3.53216
456120.0000    3.41729
456160.0000    3.26909
456200.0000    3.00237
456240.0000    3.00869
456280.0000    3.18355
456320.0000    2.68015
456360.0000    3.24940
456400.0000    3.14227
456440.0000    3.48097
456480.0000    3.31882
456520.0000    3.35736
456560.0000    3.13257
456600.0000    3.52841
456640.0000    2.55863
456680.0000    2.58839
456720.0000    3.25307
456760.0000    3.10817
456800.0000    3.29425
456840.0000    3.29971
456880.0000    3.32098
456920.0000    3.10010
456960.0000    3.11976
457000.0000    3.09289
457040.0000    3.04236
457080.0000    3.38509
457120.0000    3.30197
457160.0000    2.85563
457200.0000    3.41746
457240.0000    3.54908
457280.0000    3.81290
457320.0000    2.92476
457360.0000    3.01000
457400.0000    3.07872
457440.0000    2.82579
457480.0000    3.33628
457520.0000    2.72226
457560.0000    3.26147
457600.0000    2.97931
457640.0000    3.18739
457680.0000    3.20502
457720.0000    2.94241
457760.0000    2.89338
457800.0000    3.07270
457840.0000    2.64821
457880.0000    2.96827
457920.0000    4.26121
457960.0000    3.17875
458000.0000    2.77098
458040.0000    2.39599
458080.0000    3.36677
458120.0000    3.55572
458160.0000    3.07028
458200.0000    2.54707
458240.0000    3.25112
458280.0000    3.02123
458320.0000    2.84518
458360.0000    3.24750
458400.0000    3.54387
458440.0000    2.91160
458480.0000    3.00424
458520.0000    3.18613
458560.0000    3.96879
458600.0000    3.81598
458640.0000    3.06175
458680.0000    3.76591
458720.0000    3.31907
458760.0000    4.17944
458800.0000    3.53801
458840.0000    3.35308
458880.0000    3.34793
458920.0000    3.17450
458960.0000    3.54411
459000.0000    3.79762
459040.0000    3.83709
459080.0000    3.43436
459120.0000    3.20275
459160.0000    3.71323
459200.0000    3.84042
459240.0000    4.22280
459280.0000    4.04362
459320.0000    3.33211
459360.0000    3.77777
459400.0000    3.41030
459440.0000    3.64613
459480.0000    4.37152
459520.0000    3.90435
459560.0000    2.91317
459600.0000    3.25249
459640.0000    2.89738
459680.0000    2.38701
459720.0000    3.33196
459760.0000    3.34155
459800.0000    3.39019
459840.0000    3.05711
459880.0000    2.59458
459920.0000    3.10785
459960.0000    3.40000
460000.0000    3.37533
460040.0000    2.88979
460080.0000    3.49785
460120.0000    3.65127
460160.0000    3.56034
460200.0000    3.36381
460240.0000    3.65513
460280.0000    2.71669
460320.0000    2.80200
460360.0000    3.23982
460400.0000    3.60695
460440.0000    2.64778
460480.0000    3.16820
460520.0000    3.13140
460560.0000    2.92095
460600.0000    2.69147
460640.0000    2.68521
460680.0000    2.91896
460720.0000    2.44901
460760.0000    2.92496
460800.0000    3.48315
460840.0000    3.19280
460880.0000    2.89682
460920.0000    2.74589
460960.0000    3.39224
461000.0000    3.50492
461040.0000    3.25015
461080.0000    3.65132
461120.0000    2.82258
461160.0000    2.53250
461200.0000    3.00460
461240.0000    2.80545
461280.0000    3.47433
461320.0000    3.46847
461360.0000    3.44774
461400.0000    3.30895
461440.0000    3.90498
461480.0000    3.65195
461520.0000    3.86948
461560.0000    3.39171
461600.0000    3.08216
461640.0000    3.03146
461680.0000    3.05444
461720.0000    3.19141
461760.0000    3.12258
461800.0000    2.99004
461840.0000    2.45981
461880.0000    3.05515
461920.0000    3.39314
461960.0000    2.57205
462000.0000    3.36601
462040.0000    2.66350
462080.0000    2.51873
462120.0000    2.54009
462160.0000    2.90980
462200.0000    3.19981
462240.0000    2.84459
462280.0000    3.08367
462320.0000    3.37274
462360.0000    3.00238
462400.0000    3.17123
462440.0000    2.80075
462480.0000    2.90457
462520.0000    3.60169
462560.0000    3.12240
462600.0000    3.53883
462640.0000    3.64874
462680.0000    3.81114
462720.0000    3.26689
462760.0000    3.55042
462800.0000    3.76211
462840.0000    3.90739
462880.0000    3.44285
462920.0000    3.53185
462960.0000    3.55046
463000.0000    2.86051
463040.0000    3.11998
463080.0000    3.44608
463120.0000    3.44630
463160.0000    3.68189
463200.0000    3.02313
463240.0000    4.12417
463280.0000    3.77198
463320.0000    4.11844
463360.0000    3.60134
463400.0000    3.42433
463440.0000    2.99332
463480.0000    3.79898
463520.0000    3.39292
463560.0000    3.92315
463600.0000    3.68269
463640.0000    3.61770
463680.0000    3.01730
463720.0000    3.81227
463760.0000    3.43812
463800.0000    3.45821
463840.0000    3.48792
463880.0000    2.91898
463920.0000    3.34569
463960.0000    3.65497
464000.0000    4.02199
464040.0000    3.88941
464080.0000    3.95571
464120.0000    4.30792
464160.0000    4.40099
464200.0000    3.75750
464240.0000    3.79740
464280.0000    3.68055
464320.0000    3.50806
464360.0000    3.67880
464400.0000    4.02510
464440.0000    3.07569
464480.0000    3.35199
464520.0000    3.16067
464560.0000    3.61029
464600.0000    3.64340
464640.0000    4.12185
464680.0000    3.92199
464720.0000    3.56047
464760.0000    4.31264
464800.0000    4.10927
464840.0000    4.09060
464880.0000    3.97598
464920.0000    3.71797
464960.0000    4.22009
465000.0000    4.02737
465040.0000    3.19401
465080.0000    3.48965
465120.0000    3.65354
465160.0000    3.33309
465200.0000    3.57587
465240.0000    3.86388
465280.0000    3.66166
465320.0000    3.83273
465360.0000    3.60172
465400.0000    3.14442
465440.0000    3.00510
465480.0000    3.83282
465520.0000    3.72575
465560.0000    3.58230
465600.0000    3.28308
465640.0000    3.26363
465680.0000    3.57266
465720.0000    3.07061
465760.0000    3.17350
465800.0000    3.80684
465840.0000    4.00968
465880.0000    3.56136
465920.0000    3.43859
465960.0000    4.03477
466000.0000    3.27906
466040.0000    2.69866
466080.0000    3.15717
466120.0000    3.71135
466160.0000    3.54548
466200.0000    3.08229
466240.0000    3.71454
466280.0000    3.90529
466320.0000    3.72064
466360.0000    3.20080
466400.0000    3.03547
466440.0000    4.10996
466480.0000    4.49283
466520.0000    3.89961
466560.0000    3.99674
466600.0000    4.21890
466640.0000    3.50325
466680.0000    4.24714
466720.0000    3.68045
466760.0000    4.10740
466800.0000    4.25359
466840.0000    3.73303
466880.0000    3.70102
466920.0000    4.36317
466960.0000    4.81630
467000.0000    4.66039
467040.0000    4.29203
467080.0000    3.95656
467120.0000    3.99278
467160.0000    3.34983
467200.0000    4.40091
467240.0000    3.75896
467280.0000    4.18217
467320.0000    3.34880
467360.0000    4.33184
467400.0000    3.37880
467440.0000    3.38572
467480.0000    3.75973
467520.0000    4.07234
467560.0000    3.36465
467600.0000    3.69072
467640.0000    4.23094
467680.0000    3.81963
467720.0000    4.44367
467760.0000    4.45561
467800.0000    4.58157
467840.0000    4.29332
467880.0000    3.59357
467920.0000    3.70365
467960.0000    3.29632
468000.0000    4.68368
468040.0000    3.92349
468080.0000    3.07290
468120.0000    3.42912
468160.0000    4.46625
468200.0000    3.95905
468240.0000    4.04018
468280.0000    3.42790
468320.0000    4.72954
468360.0000    4.14750
468400.0000    3.53418
468440.0000    3.78450
468480.0000    3.94296
468520.0000    3.25917
468560.0000    4.10843
468600.0000    3.81487
468640.0000    3.97082
468680.0000    3.71450
468720.0000    3.45822
468760.0000    3.36254
468800.0000    3.66704
468840.0000    3.38900
468880.0000    3.43934
468920.0000    3.14143
468960.0000    2.44565
469000.0000    3.33074
469040.0000    3.52733
469080.0000    3.67556
469120.0000    3.85915
469160.0000    3.82880
469200.0000    4.14926
469240.0000    3.53122
469280.0000    3.61614
469320.0000    3.98886
469360.0000    3.19960
469400.0000    3.47475
469440.0000    3.75443
469480.0000    3.43987
469520.0000    3.82822
469560.0000    3.61179
469600.0000    3.50622
469640.0000    3.51468
469680.0000    3.42958
469720.0000    3.22954
469760.0000    3.73273
469800.0000    4.26388
469840.0000    3.97900
469880.0000    3.46528
469920.0000    4.08361
469960.0000    3.60568
470000.0000    3.60785
470040.0000    2.61119
470080.0000    3.23279
470120.0000    2.94159
470160.0000    3.56680
470200.0000    3.44889
470240.0000    3.21586
470280.0000    3.91275
470320.0000    4.06513
470360.0000    4.37420
470400.0000    3.48401
470440.0000    3.78777
470480.0000    3.65806
470520.0000    4.24628
470560.0000    4.20511
470600.0000    3.95478
470640.0000    4.43624
470680.0000    3.84607
470720.0000    3.91078
470760.0000    3.68971
470800.0000    3.75881
470840.0000    3.64732
470880.0000    4.17883
470920.0000    4.06844
470960.0000    3.77423
471000.0000    3.61045
471040.0000    3.94088
471080.0000    3.54410
471120.0000    4.35199
471160.0000    4.45519
471200.0000    4.40501
471240.0000    3.90893
471280.0000    3.97891
471320.0000    3.94716
471360.0000    3.39230
471400.0000    3.50345
471440.0000    3.20202
471480.0000    3.12359
471520.0000    3.62068
471560.0000    3.51459
471600.0000    4.00050
471640.0000    3.95066
471680.0000    3.88127
471720.0000    4.07140
471760.0000    3.76916
471800.0000    4.09945
471840.0000    4.67343
471880.0000    3.85326
471920.0000    4.17306
471960.0000    3.77353
472000.0000    3.72188
472040.0000    4.17461
472080.0000    3.87732
472120.0000    3.24717
472160.0000    3.89911
472200.0000    3.98205
472240.0000    3.77812
472280.0000    4.05867
472320.0000    3.96134
472360.0000    4.55244
472400.0000    3.71257
472440.0000    3.23652
472480.0000    3.51879
472520.0000    4.10743
472560.0000    3.19140
472600.0000    3.93715
472640.0000    4.47605
472680.0000    3.35683
472720.0000    3.49311
472760.0000    4.28933
472800.0000    4.15488
472840.0000    3.99897
472880.0000    3.52402
472920.0000    3.74749
472960.0000    3.92761
473000.0000    3.47615
473040.0000    4.21231
473080.0000    3.82423
473120.0000    3.85161
473160.0000    3.65047
473200.0000    3.38487
473240.0000    3.95685
473280.0000    3.96276
473320.0000    3.54103
473360.0000    3.38686
473400.0000    3.14332
473440.0000    3.76471
473480.0000    3.47003
473520.0000    3.31871
473560.0000    3.67644
473600.0000    3.32387
473640.0000    3.44100
473680.0000    3.45170
473720.0000    3.54683
473760.0000    3.35276
473800.0000    2.96788
473840.0000    3.82832
473880.0000    3.58373
473920.0000    4.57717
473960.0000    3.76638
474000.0000    3.82835
474040.0000    3.74052
474080.0000    4.11286
474120.0000    3.97613
474160.0000    3.19980
474200.0000    3.45104
474240.0000    3.91295
474280.0000    4.05775
474320.0000    3.81602
474360.0000    3.85479
474400.0000    3.38171
474440.0000    4.16117
474480.0000    3.92066
474520.0000    2.95793
474560.0000    4.24069
474600.0000    3.68645
474640.0000    3.70791
474680.0000    3.43114
474720.0000    4.18036
474760.0000    4.08339
474800.0000    3.47668
474840.0000    4.05624
474880.0000    3.45814
474920.0000    3.31100
474960.0000    3.61379
475000.0000    3.34124
475040.0000    3.00106
475080.0000    3.55572
475120.0000    3.17123
475160.0000    3.83178
475200.0000    2.60962
475240.0000    3.73775
475280.0000    3.36934
475320.0000    3.75854
475360.0000    3.41293
475400.0000    3.86317
475440.0000    3.52867
475480.0000    2.82406
475520.0000    3.69082
475560.0000    3.64623
475600.0000    3.13090
475640.0000    3.66312
475680.0000    3.79657
475720.0000    3.36992
475760.0000    2.97449
475800.0000    3.57987
475840.0000    3.28358
475880.0000    3.34470
475920.0000    3.77685
475960.0000    3.03052
476000.0000    3.84214
476040.0000    3.46540
476080.0000    3.22618
476120.0000    2.80178
476160.0000    3.47006
476200.0000    3.15723
476240.0000    2.85441
476280.0000    3.30132
476320.0000    3.80379
476360.0000    2.87504
476400.0000    3.29647
476440.0000    3.73538
476480.0000    3.21210
476520.0000    3.76162
476560.0000    3.14628
476600.0000    3.64424
476640.0000    3.38410
476680.0000    3.43625
476720.0000    3.29318
476760.0000    3.99267
476800.0000    2.94420
476840.0000    3.55934
476880.0000    3.55037
476920.0000    3.46252
476960.0000    3.56199
477000.0000    3.98643
477040.0000    3.67447
477080.0000    3.02099
477120.0000    3.53066
477160.0000    3.79080
477200.0000    3.09216
477240.0000    3.79966
477280.0000    3.82603
477320.0000    4.66631
477360.0000    4.48634
477400.0000    3.47812
477440.0000    3.24074
477480.0000    4.25542
477520.0000    3.81179
477560.0000    4.26539
477600.0000    3.42981
477640.0000    3.84478
477680.0000    3.71031
477720.0000    4.02864
477760.0000    3.63022
477800.0000    3.22748
477840.0000    3.78331
477880.0000    3.83191
477920.0000    4.28190
477960.0000    4.57326
478000.0000    3.85708
478040.0000    3.81124
478080.0000    4.62277
478120.0000    3.41444
478160.0000    3.20804
478200.0000    3.75496
478240.0000    3.38515
478280.0000    4.27435
478320.0000    4.25402
478360.0000    3.34876
478400.0000    4.27850
478440.0000    3.51167
478480.0000    4.06531
478520.0000    3.61955
478560.0000    3.99113
478600.0000    3.04063
478640.0000    3.56690
478680.0000    3.17981
478720.0000    3.77288
478760.0000    3.64554
478800.0000    2.62757
478840.0000    3.44410
478880.0000    3.61523
478920.0000    3.93785
478960.0000    3.88260
479000.0000    3.28000
479040.0000    3.34157
479080.0000    3.50263
479120.0000    3.49522
479160.0000    3.74393
479200.0000    3.12633
479240.0000    3.13919
479280.0000    2.90185
479320.0000    3.08074
479360.0000    3.53872
479400.0000    3.68156
479440.0000    3.61855
479480.0000    3.38931
479520.0000    3.37372
479560.0000    3.32742
479600.0000    2.77823
479640.0000    2.83069
479680.0000    3.99230
479720.0000    3.89348
479760.0000    2.72292
479800.0000    4.08853
479840.0000    3.41094
479880.0000    2.87657
479920.0000    3.29208
479960.0000    3.09656
480000.0000    3.30895
480040.0000    3.35247
480080.0000    3.95231
480120.0000    3.15504
480160.0000    3.43099
480200.0000    2.80056
480240.0000    3.35673
480280.0000    3.49330
480320.0000    3.25834
480360.0000    4.08507
480400.0000    3.28952
480440.0000    2.65574
480480.0000    3.30771
480520.0000    3.65696
480560.0000    3.14439
480600.0000    3.20663
480640.0000    3.10328
480680.0000    3.09921
480720.0000    3.25554
480760.0000    3.42909
480800.0000    3.56303
480840.0000    4.07337
480880.0000    4.30957
480920.0000    3.20205
480960.0000    3.18197
481000.0000    2.88629
481040.0000    2.77570
481080.0000    3.17451
481120.0000    2.90413
481160.0000    3.63775
481200.0000    3.69382
481240.0000    4.04641
481280.0000    3.45818
481320.0000    3.16624
481360.0000    3.52936
481400.0000    3.68407
481440.0000    3.62358
481480.0000    4.03404
481520.0000    3.39779
481560.0000    3.14738
481600.0000    3.48682
481640.0000    3.54724
481680.0000    2.77736
481720.0000    3.75120
481760.0000    3.48005
481800.0000    4.46371
481840.0000    4.49529
481880.0000    4.02918
481920.0000    4.45543
481960.0000    3.87358
482000.0000    4.77879
482040.0000    3.38182
482080.0000    3.39113
482120.0000    3.77014
482160.0000    3.77454
482200.0000    3.36224
482240.0000    3.51013
482280.0000    3.82820
482320.0000    3.47727
482360.0000    3.53292
482400.0000    3.63298
482440.0000    3.30168
482480.0000    3.55072
482520.0000    3.73824
482560.0000    4.16463
482600.0000    3.55073
482640.0000    4.04056
482680.0000    3.95041
482720.0000    3.50706
482760.0000    3.75464
482800.0000    4.10816
482840.0000    3.55637
482880.0000    3.71015
482920.0000    3.91520
482960.0000    3.99624
483000.0000    3.79233
483040.0000    3.87040
483080.0000    3.85161
483120.0000    3.97662
483160.0000    3.54201
483200.0000    3.49949
483240.0000    4.21881
483280.0000    3.26982
483320.0000    3.34885
483360.0000    3.29841
483400.0000    3.67701
483440.0000    3.85985
483480.0000    3.71004
483520.0000    3.48129
483560.0000    4.10280
483600.0000    3.78759
483640.0000    4.53075
483680.0000    3.51193
483720.0000    3.46093
483760.0000    3.62616
483800.0000    3.41835
483840.0000    3.97955
483880.0000    3.63070
483920.0000    4.34293
483960.0000    4.19003
484000.0000    4.38620
484040.0000    3.79159
484080.0000    3.36863
484120.0000    3.76939
484160.0000    3.92255
484200.0000    3.11908
484240.0000    3.63280
484280.0000    4.03515
484320.0000    4.12412
484360.0000    3.82475
484400.0000    4.05195
484440.0000    4.24698
484480.0000    4.59389
484520.0000    3.96076
484560.0000    3.34729
484600.0000    4.10988
484640.0000    3.72041
484680.0000    3.71125
484720.0000    4.74218
484760.0000    4.73136
484800.0000    3.96293
484840.0000    3.51876
484880.0000    3.02745
484920.0000    4.00122
484960.0000    3.79870
485000.0000    3.60915
485040.0000    3.26608
485080.0000    2.88810
485120.0000    3.47318
485160.0000    3.21651
485200.0000    3.47648
485240.0000    2.38733
485280.0000    2.82473
485320.0000    3.36360
485360.0000    3.75963
485400.0000    3.35212
485440.0000    3.62346
485480.0000    3.63923
485520.0000    3.29136
485560.0000    3.90954
485600.0000    3.71901
485640.0000    3.53617
485680.0000    4.12890
485720.0000    3.11115
485760.0000    3.72715
485800.0000    3.26489
485840.0000    3.92984
485880.0000    3.74006
485920.0000    3.68388
485960.0000    3.09480
486000.0000    3.60139
486040.0000    3.03582
486080.0000    3.39608
486120.0000    3.72720
486160.0000    3.76795
486200.0000    3.80108
486240.0000    3.57961
486280.0000    3.19664
486320.0000    4.20597
486360.0000    3.77768
486400.0000    3.49246
486440.0000    3.03053
486480.0000    3.80018
486520.0000    3.34353
486560.0000    3.57651
486600.0000    3.96423
486640.0000    4.46882
486680.0000    3.76931
486720.0000    3.19904
486760.0000    3.51444
486800.0000    3.37430
486840.0000    2.99512
486880.0000    3.90768
486920.0000    3.17634
486960.0000    2.90919
487000.0000    3.10034
487040.0000    3.96820
487080.0000    3.25393
487120.0000    3.76377
487160.0000    3.10770
487200.0000    3.55582
487240.0000    3.84041
487280.0000    3.38974
487320.0000    3.70805
487360.0000    3.25628
487400.0000    3.12426
487440.0000    3.46767
487480.0000    4.32136
487520.0000    3.45030
487560.0000    4.35786
487600.0000    3.97902
487640.0000    3.32008
487680.0000    2.62219
487720.0000    3.54667
487760.0000    3.03929
487800.0000    3.49151
487840.0000    3.60636
487880.0000    3.36362
487920.0000    3.72355
487960.0000    3.95432
488000.0000    3.64734
488040.0000    3.30166
488080.0000    2.82332
488120.0000    2.95880
488160.0000    3.41276
488200.0000    2.93459
488240.0000    3.38046
488280.0000    3.67312
488320.0000    4.02990
488360.0000    3.90746
488400.0000    2.82471
488440.0000    3.37723
488480.0000    3.39652
488520.0000    3.16286
488560.0000    3.32322
488600.0000    3.75370
488640.0000    3.36479
488680.0000    3.08624
488720.0000    3.26530
488760.0000    2.62408
488800.0000    3.64323
488840.0000    3.21164
488880.0000    3.21757
488920.0000    3.13711
488960.0000    2.83377
489000.0000    3.98743
489040.0000    3.67528
489080.0000    3.85552
489120.0000    3.06447
489160.0000    3.54779
489200.0000    3.24826
489240.0000    3.23422
489280.0000    3.17151
489320.0000    3.44009
489360.0000    3.42280
489400.0000    3.04686
489440.0000    3.06858
489480.0000    2.84218
489520.0000    3.08570
489560.0000    3.10168
489600.0000    2.55721
489640.0000    3.27443
489680.0000    3.00264
489720.0000    3.48257
489760.0000    3.21089
489800.0000    3.14112
489840.0000    3.24343
489880.0000    3.40614
489920.0000    4.29468
489960.0000    2.80614
490000.0000    2.93384
490040.0000    3.42177
490080.0000    2.84100
490120.0000    3.05401
490160.0000    3.59570
490200.0000    3.85395
490240.0000    3.49877
490280.0000    2.58438
490320.0000    3.43077
490360.0000    3.09066
490400.0000    2.30258
490440.0000    2.97860
490480.0000    3.03115
490520.0000    2.48816
490560.0000    3.13081
490600.0000    3.17741
490640.0000    3.73349
490680.0000    2.85885
490720.0000    2.73201
490760.0000    3.05041
490800.0000    2.62617
490840.0000    3.65900
490880.0000    2.87085
490920.0000    3.30514
490960.0000    3.70013
491000.0000    3.45808
491040.0000    3.23582
491080.0000    3.05109
491120.0000    3.35616
491160.0000    2.85647
491200.0000    3.48115
491240.0000    2.80507
491280.0000    3.31069
491320.0000    2.46463
491360.0000    3.79067
491400.0000    3.35569
491440.0000    3.38802
491480.0000    3.10413
491520.0000    2.59363
491560.0000    3.38887
491600.0000    2.71934
491640.0000    2.90934
491680.0000    3.09451
491720.0000    3.52280
491760.0000    3.35463
491800.0000    2.93222
491840.0000    3.09520
491880.0000    2.99638
491920.0000    3.02121
491960.0000    3.45206
492000.0000    2.67151
492040.0000    3.58528
492080.0000    3.00772
492120.0000    3.25130
492160.0000    3.16599
492200.0000    2.89876
492240.0000    2.94989
492280.0000    3.43482
492320.0000    3.79203
492360.0000    3.21671
492400.0000    2.89067
492440.0000    3.49288
492480.0000    3.14120
492520.0000    3.27845
492560.0000    2.98020
492600.0000    3.02709
492640.0000    3.00342
492680.0000    3.32121
492720.0000    3.47117
492760.0000    3.49209
492800.0000    3.56843
492840.0000    3.70826
492880.0000    3.39811
492920.0000    3.50519
492960.0000    3.41486
493000.0000    3.61589
493040.0000    3.10539
493080.0000    3.59217
493120.0000    2.90150
493160.0000    3.55386
493200.0000    3.21838
493240.0000    3.30976
493280.0000    2.76886
493320.0000    3.43481
493360.0000    2.78383
493400.0000    3.23375
493440.0000    3.33635
493480.0000    3.14680
493520.0000    3.48927
493560.0000    3.78556
493600.0000    4.38453
493640.0000    3.70257
493680.0000    4.46545
493720.0000    3.57603
493760.0000    3.63708
493800.0000    3.24634
493840.0000    2.98445
493880.0000    3.47189
493920.0000    3.65670
493960.0000    3.82844
494000.0000    3.97646
494040.0000    3.89317
494080.0000    4.49108
494120.0000    3.68745
494160.0000    3.76892
494200.0000    3.42659
494240.0000    3.44852
494280.0000    3.95830
494320.0000    3.62740
494360.0000    3.49154
494400.0000    3.67845
494440.0000    3.38609
494480.0000    3.65296
494520.0000    3.57091
494560.0000    3.17868
494600.0000    3.18389
494640.0000    4.31215
494680.0000    3.05897
494720.0000    3.66385
494760.0000    3.34632
494800.0000    3.00685
494840.0000    3.43190
494880.0000    4.39575
494920.0000    2.93982
494960.0000    2.95251
495000.0000    3.45082
495040.0000    3.20035
495080.0000    3.12651
495120.0000    3.71625
495160.0000    3.39932
495200.0000    3.86428
495240.0000    3.93680
495280.0000    3.81349
495320.0000    3.15215
495360.0000    3.36136
495400.0000    3.84629
495440.0000    4.03376
495480.0000    3.77184
495520.0000    3.45532
495560.0000    4.08403
495600.0000    3.88327
495640.0000    3.39809
495680.0000    3.87836
495720.0000    4.11750
495760.0000    3.53560
495800.0000    3.74957
495840.0000    2.94116
495880.0000    3.40653
495920.0000    3.71345
495960.0000    3.76241
496000.0000    3.42131
496040.0000    3.41147
496080.0000    3.18613
496120.0000    3.62850
496160.0000    3.31659
496200.0000    3.72794
496240.0000    3.28232
496280.0000    3.40205
496320.0000    3.69460
496360.0000    3.70083
496400.0000    2.70338
496440.0000    3.52826
496480.0000    3.50632
496520.0000    2.37735
496560.0000    2.96139
496600.0000    3.09070
496640.0000    2.74310
496680.0000    2.85797
496720.0000    3.04938
496760.0000    3.48122
496800.0000    3.58061
496840.0000    3.43767
496880.0000    3.43712
496920.0000    2.94024
496960.0000    2.24616
497000.0000    2.47563
497040.0000    4.12430
497080.0000    3.39093
497120.0000    3.54816
497160.0000    3.19221
497200.0000    2.32268
497240.0000    2.76098
497280.0000    3.21515
497320.0000    2.82206
497360.0000    3.25050
497400.0000    2.86381
497440.0000    2.93132
497480.0000    3.42209
497520.0000    3.17635
497560.0000    3.73906
497600.0000    3.61729
497640.0000    3.66653
497680.0000    3.13052
497720.0000    3.05190
497760.0000    3.14092
497800.0000    2.73527
497840.0000    2.79093
497880.0000    3.51933
497920.0000    3.06632
497960.0000    3.56714
498000.0000    3.32402
498040.0000    3.16227
498080.0000    3.21801
498120.0000    2.55012
498160.0000    2.90091
498200.0000    3.59641
498240.0000    3.10499
498280.0000    2.75915
498320.0000    3.28468
498360.0000    3.10947
498400.0000    2.99427
498440.0000    2.57542
498480.0000    2.73185
498520.0000    3.20136
498560.0000    3.38545
498600.0000    3.28187
498640.0000    3.02239
498680.0000    2.88149
498720.0000    3.54067
498760.0000    3.87373
498800.0000    2.43823
498840.0000    2.46590
498880.0000    3.63163
498920.0000    3.58353
498960.0000    3.73038
499000.0000    3.15447
499040.0000    3.29211
499080.0000    3.52976
499120.0000    2.88681
499160.0000    3.09239
499200.0000    3.90694
499240.0000    3.54780
499280.0000    3.10971
499320.0000    2.83749
499360.0000    2.52273
499400.0000    2.59750
499440.0000    2.79765
499480.0000    3.48390
499520.0000    4.20771
499560.0000    3.55606
499600.0000    3.32440
499640.0000    4.01742
499680.0000    3.96198
499720.0000    3.46477
499760.0000    3.54696
499800.0000    3.11006
499840.0000    3.18803
499880.0000    3.77965
499920.0000    3.62139
499960.0000    3.52731
500000.0000    4.22662
500040.0000    4.05562
500080.0000    3.56895
500120.0000    4.18704
500160.0000    3.90241
500200.0000    3.18916
500240.0000    3.32178
500280.0000    3.27708
500320.0000    3.57321
500360.0000    3.07426
500400.0000    3.12571
500440.0000    2.87785
500480.0000    2.56328
500520.0000    3.19453
500560.0000    3.80366
500600.0000    3.04097
500640.0000    3.40764
500680.0000    3.12954
500720.0000    3.81295
500760.0000    3.54087
500800.0000    3.26792
500840.0000    3.33465
500880.0000    3.50801
500920.0000    2.12434
500960.0000    2.58168
501000.0000    2.65136
501040.0000    3.31360
501080.0000    3.20658
501120.0000    3.59639
501160.0000    3.26209
501200.0000    2.87728
501240.0000    3.46075
501280.0000    3.55565
501320.0000    2.81340
501360.0000    3.53967
501400.0000    3.27496
501440.0000    3.28875
501480.0000    3.85706
501520.0000    3.93872
501560.0000    3.56722
501600.0000    3.56761
501640.0000    3.49680
501680.0000    4.01364
501720.0000    3.53630
501760.0000    4.12070
501800.0000    3.46260
501840.0000    3.77879
501880.0000    3.88934
501920.0000    3.82272
501960.0000    3.98814
502000.0000    3.65239
502040.0000    3.09317
502080.0000    3.97007
502120.0000    3.79350
502160.0000    3.84871
502200.0000    4.07200
502240.0000    4.44210
502280.0000    3.45388
502320.0000    2.88552
502360.0000    3.90663
502400.0000    4.48870
502440.0000    3.17049
502480.0000    2.02900
502520.0000    4.01703
502560.0000    3.33411
502600.0000    3.97346
502640.0000    3.56458
502680.0000    3.56777
502720.0000    3.03060
502760.0000    3.16191
502800.0000    3.65922
502840.0000    3.60271
502880.0000    2.92481
502920.0000    3.04585
502960.0000    4.28993
503000.0000    3.80560
503040.0000    4.13285
503080.0000    4.09015
503120.0000    4.05100
503160.0000    3.71189
503200.0000    4.79332
503240.0000    4.12085
503280.0000    4.21121
503320.0000    3.29207
503360.0000    3.90678
503400.0000    4.11334
503440.0000    3.34601
503480.0000    3.65068
503520.0000    3.27258
503560.0000    3.77350
503600.0000    4.14444
503640.0000    3.16419
503680.0000    3.83823
503720.0000    3.40082
503760.0000    3.61433
503800.0000    3.03040
503840.0000    3.57428
503880.0000    3.22547
503920.0000    2.68632
503960.0000    3.94019
504000.0000    3.16533
504040.0000    3.04272
504080.0000    3.12389
504120.0000    3.17650
504160.0000    3.38991
504200.0000    3.55363
504240.0000    4.05383
504280.0000    3.80378
504320.0000    3.36842
504360.0000    3.32797
504400.0000    2.65039
504440.0000    2.71097
504480.0000    2.87961
504520.0000    3.15883
504560.0000    3.02515
504600.0000    3.47962
504640.0000    3.05877
504680.0000    3.40859
504720.0000    2.64938
504760.0000    3.02856
504800.0000    2.74239
504840.0000    2.98856
504880.0000    3.38689
504920.0000    3.54772
504960.0000    2.95992
505000.0000    2.86046
505040.0000    2.42084
505080.0000    3.00853
505120.0000    3.05992
505160.0000    3.38744
505200.0000    3.31396
505240.0000    3.54955
505280.0000    3.03647
505320.0000    3.48177
505360.0000    3.46239
505400.0000    3.71451
505440.0000    3.47190
505480.0000    3.81401
505520.0000    3.75124
505560.0000    3.38159
505600.0000    4.09063
505640.0000    4.35045
505680.0000    4.16509
505720.0000    3.85563
505760.0000    3.53247
505800.0000    4.06481
505840.0000    3.24156
505880.0000    3.87813
505920.0000    3.85438
505960.0000    3.32126
506000.0000    4.02291
506040.0000    3.52071
506080.0000    3.42912
506120.0000    3.22412
506160.0000    3.75087
506200.0000    3.75125
506240.0000    2.99952
506280.0000    2.72902
506320.0000    3.39104
506360.0000    3.38234
506400.0000    3.96252
506440.0000    3.34355
506480.0000    3.49405
506520.0000    3.28448
506560.0000    3.75693
506600.0000    3.79526
506640.0000    3.31075
506680.0000    3.66984
506720.0000    3.64284
506760.0000    2.94357
506800.0000    3.93760
506840.0000    4.23201
506880.0000    3.78666
506920.0000    4.58621
506960.0000    4.14576
507000.0000    3.71022
507040.0000    3.76372
507080.0000    3.78023
507120.0000    4.05479
507160.0000    4.22800
507200.0000    4.22979
507240.0000    3.78909
507280.0000    4.21083
507320.0000    3.91252
507360.0000    4.17346
507400.0000    3.89833
507440.0000    4.01292
507480.0000    4.05465
507520.0000    3.53587
507560.0000    4.58944
507600.0000    4.17965
507640.0000    3.28746
507680.0000    3.84000
507720.0000    3.85899
507760.0000    3.52468
507800.0000    3.23782
507840.0000    2.86572
507880.0000    3.30856
507920.0000    3.21891
507960.0000    4.26194
508000.0000    3.56799
508040.0000    3.91358
508080.0000    4.35625
508120.0000    4.25009
508160.0000    3.43371
508200.0000    4.46641
508240.0000    3.51209
508280.0000    3.75589
508320.0000    3.77860
508360.0000    3.53357
508400.0000    4.36725
508440.0000    4.11485
508480.0000    4.14939
508520.0000    3.68432
508560.0000    3.34735
508600.0000    3.39677
508640.0000    4.10048
508680.0000    3.68916
508720.0000    3.69000
508760.0000    4.72601
508800.0000    3.49122
508840.0000    3.53226
508880.0000    3.45376
508920.0000    3.50204
508960.0000    3.56219
509000.0000    3.84551
509040.0000    4.09919
509080.0000    3.91142
509120.0000    3.23194
509160.0000    3.53957
509200.0000    3.46970
509240.0000    3.19839
509280.0000    3.30125
509320.0000    3.43343
509360.0000    4.09637
509400.0000    3.06126
509440.0000    3.65646
509480.0000    3.65192
509520.0000    3.77294
509560.0000    3.15425
509600.0000    3.57529
509640.0000    3.10915
509680.0000    3.24764
509720.0000    3.78047
509760.0000    3.80476
509800.0000    4.00988
509840.0000    4.11970
509880.0000    3.54379
509920.0000    3.55352
509960.0000    3.49191
510000.0000    3.71506
510040.0000    3.68525
510080.0000    3.90230
510120.0000    3.54269
510160.0000    3.48665
510200.0000    4.19182
510240.0000    3.96374
510280.0000    3.63416
510320.0000    3.12557
510360.0000    3.38474
510400.0000    3.34535
510440.0000    4.17820
510480.0000    3.71369
510520.0000    4.23636
510560.0000    3.34345
510600.0000    3.53787
510640.0000    3.25905
510680.0000    3.21437
510720.0000    3.96911
510760.0000    3.27876
510800.0000    3.39898
510840.0000    3.43955
510880.0000    3.80964
510920.0000    3.78174
510960.0000    2.72322
511000.0000    2.85655
511040.0000    3.44469
511080.0000    2.97412
511120.0000    3.04761
511160.0000    2.58013
511200.0000    3.97039
511240.0000    3.61348
511280.0000    3.83330
511320.0000    4.02680
511360.0000    3.78952
511400.0000    4.12214
511440.0000    3.68040
511480.0000    2.93691
511520.0000    3.58753
511560.0000    4.21364
511600.0000    3.62262
511640.0000    4.68021
511680.0000    4.05627
511720.0000    3.36884
511760.0000    3.57189
511800.0000    3.86274
511840.0000    3.55145
511880.0000    3.38457
511920.0000    4.24094
511960.0000    4.10504
512000.0000    3.49305
512040.0000    3.18963
512080.0000    3.20950
512120.0000    3.21460
512160.0000    3.25419
512200.0000    2.50852
512240.0000    2.24389
512280.0000    3.23619
512320.0000    2.32151
512360.0000    2.50911
512400.0000    2.58975
512440.0000    2.58930
512480.0000    2.08430
512520.0000    2.99449
512560.0000    2.91372
512600.0000    2.69718
512640.0000    1.91775
512680.0000    2.54581
512720.0000    2.86396
512760.0000    3.54279
512800.0000    2.77415
512840.0000    2.17694
512880.0000    2.87662
512920.0000    2.82984
512960.0000    3.47704
513000.0000    3.48306
513040.0000    3.53136
513080.0000    2.79085
513120.0000    2.81687
513160.0000    2.23067
513200.0000    3.37063
513240.0000    3.08132
513280.0000    2.08996
513320.0000    2.34218
513360.0000    2.86308
513400.0000    3.19230
513440.0000    2.04603
513480.0000    2.71888
513520.0000    2.03641
513560.0000    2.71683
513600.0000    3.24927
513640.0000    2.67019
513680.0000    2.97703
513720.0000    3.40980
513760.0000    2.78674
513800.0000    2.94474
513840.0000    3.06351
513880.0000    3.57383
513920.0000    3.44797
513960.0000    2.62214
514000.0000    3.54503
514040.0000    2.96388
514080.0000    3.20010
514120.0000    2.67519
514160.0000    2.63111
514200.0000    1.96464
514240.0000    2.98172
514280.0000    3.56219
514320.0000    4.15583
514360.0000    2.91003
514400.0000    2.89363
514440.0000    3.54440
514480.0000    3.09876
514520.0000    2.76790
514560.0000    2.51911
514600.0000    3.12372
514640.0000    3.79544
514680.0000    3.47639
514720.0000    3.38234
514760.0000    3.96523
514800.0000    2.99703
514840.0000    3.57848
514880.0000    3.14238
514920.0000    3.31853
514960.0000    3.17021
515000.0000    3.73317
515040.0000    3.72037
515080.0000    3.69730
515120.0000    3.70683
515160.0000    4.25976
515200.0000    3.86492
515240.0000    4.03766
515280.0000    3.02334
515320.0000    3.24519
515360.0000    3.71823
515400.0000    3.50513
515440.0000    3.74047
515480.0000    3.47021
515520.0000    3.83497
515560.0000    3.86434
515600.0000    4.18681
515640.0000    3.52835
515680.0000    4.14349
515720.0000    3.69082
515760.0000    3.40838
515800.0000    3.15844
515840.0000    2.81445
515880.0000    3.79702
515920.0000    3.45933
515960.0000    3.98739
516000.0000    3.40979
516040.0000    3.31031
516080.0000    3.53387
516120.0000    3.97658
516160.0000    4.40978
516200.0000    3.98802
516240.0000    3.69229
516280.0000    3.56540
516320.0000    4.28512
516360.0000    4.91575
516400.0000    3.76984
516440.0000    3.77297
516480.0000    4.36242
516520.0000    4.67513
516560.0000    3.73405
516600.0000    4.24057
516640.0000    3.87959
516680.0000    2.95481
516720.0000    3.80549
516760.0000    3.23769
516800.0000    4.05833
516840.0000    3.69861
516880.0000    2.82751
516920.0000    4.18496
516960.0000    3.41667
517000.0000    4.19741
517040.0000    3.79848
517080.0000    4.43112
517120.0000    4.57275
517160.0000    4.83219
517200.0000    4.67776
517240.0000    4.86782
517280.0000    3.85051
517320.0000    3.76895
517360.0000    4.31814
517400.0000    4.16207
517440.0000    4.09967
517480.0000    4.50567
517520.0000    4.17748
517560.0000    3.02699
517600.0000    3.39613
517640.0000    4.08910
517680.0000    3.89124
517720.0000    3.85220
517760.0000    4.06768
517800.0000    4.76472
517840.0000    4.30164
517880.0000    3.48647
517920.0000    4.00614
517960.0000    4.13021
518000.0000    3.81212
518040.0000    4.56673
518080.0000    4.71602
518120.0000    4.37293
518160.0000    4.57266
518200.0000    4.40712
518240.0000    4.35174
518280.0000    4.07247
518320.0000    4.30503
518360.0000    4.83974
518400.0000    4.10815
518440.0000    4.67108
518480.0000    4.78362
518520.0000    4.18362
518560.0000    4.07870
518600.0000    5.12890
518640.0000    4.27090
518680.0000    4.57394
518720.0000    4.45315
518760.0000    4.09297
518800.0000    4.64452
518840.0000    5.23849
518880.0000    4.19570
518920.0000    4.25402
518960.0000    4.48379
519000.0000    5.40670
519040.0000    4.80414
519080.0000    4.57575
519120.0000    4.87520
519160.0000    4.88162
519200.0000    4.20044
519240.0000    4.87725
519280.0000    4.58240
519320.0000    4.18195
519360.0000    4.75212
519400.0000    4.90713
519440.0000    4.89849
519480.0000    5.16757
519520.0000    5.15924
519560.0000    4.32243
519600.0000    4.97974
519640.0000    4.44027
519680.0000    4.73876
519720.0000    4.12505
519760.0000    4.37377
519800.0000    3.72524
519840.0000    4.81317
519880.0000    4.93337
519920.0000    5.39698
519960.0000    4.44850
520000.0000    4.60370
520040.0000    4.02364
520080.0000    4.80527
520120.0000    4.69495
520160.0000    4.27632
520200.0000    3.96932
520240.0000    3.97436
520280.0000    4.50714
520320.0000    4.08320
520360.0000    4.08810
520400.0000    3.74867
520440.0000    4.38955
520480.0000    4.65191
520520.0000    4.48291
520560.0000    4.04522
520600.0000    3.49997
520640.0000    3.30497
520680.0000    4.61037
520720.0000    3.85973
520760.0000    3.88602
520800.0000    4.37306
520840.0000    4.54565
520880.0000    3.98451
520920.0000    3.85563
520960.0000    3.74759
521000.0000    4.09588
521040.0000    2.78981
521080.0000    3.82956
521120.0000    3.26203
521160.0000    3.64354
521200.0000    3.08269
521240.0000    3.83792
521280.0000    4.50492
521320.0000    4.38133
521360.0000    4.27762
521400.0000    4.79280
521440.0000    4.92572
521480.0000    4.34229
521520.0000    3.98268
521560.0000    4.00187
521600.0000    3.08502
521640.0000    3.89842
521680.0000    3.81164
521720.0000    3.92121
521760.0000    3.86023
521800.0000    3.80915
521840.0000    3.87571
521880.0000    2.97479
521920.0000    2.69160
521960.0000    2.08584
522000.0000    3.29433
522040.0000    3.21885
522080.0000    2.80015
522120.0000    2.76514
522160.0000    2.54689
522200.0000    1.66293
522240.0000    2.16465
522280.0000    1.75249
522320.0000    2.56595
522360.0000    2.19878
522400.0000    2.93541
522440.0000    2.70733
522480.0000    2.05348
522520.0000    1.77776
522560.0000    2.18803
522600.0000    1.94604
522640.0000    2.23891
522680.0000    2.40308
522720.0000    1.54487
522760.0000    1.78260
522800.0000    2.51672
522840.0000    2.46982
522880.0000    3.31504
522920.0000    2.55947
522960.0000    1.90572
523000.0000    2.80983
523040.0000    2.94160
523080.0000    3.90074
523120.0000    4.27806
523160.0000    3.18571
523200.0000    2.58512
523240.0000    3.50715
523280.0000    3.26315
523320.0000    3.23398
523360.0000    3.73789
523400.0000    2.62093
523440.0000    2.42946
523480.0000    2.28050
523520.0000    2.97327
523560.0000    2.89477
523600.0000    3.33476
523640.0000    2.71277
523680.0000    2.90894
523720.0000    2.40207
523760.0000    2.09491
523800.0000    2.19204
523840.0000    2.42097
523880.0000    2.52738
523920.0000    2.20388
523960.0000    2.84257
524000.0000    2.75527
524040.0000    2.48160
524080.0000    2.50104
524120.0000    2.31419
524160.0000    2.94587
524200.0000    2.23894
524240.0000    2.89760
524280.0000    3.94640
524320.0000    2.13335
524360.0000    3.44816
524400.0000    3.97906
524440.0000    4.16522
524480.0000    3.22141
524520.0000    3.71613
524560.0000    3.79824
524600.0000    3.68047
524640.0000    4.20837
524680.0000    3.50911
524720.0000    3.05061
524760.0000    2.68565
524800.0000    3.79921
524840.0000    4.29402
524880.0000    4.01927
524920.0000    3.72021
524960.0000    4.22588
525000.0000    3.50281
525040.0000    3.26813
525080.0000    3.66672
525120.0000    3.48750
525160.0000    4.42277
525200.0000    2.36512
525240.0000    2.80778
525280.0000    3.76958
525320.0000    2.90008
525360.0000    2.49130
525400.0000    3.40663
525440.0000    3.41785
525480.0000    3.77313
525520.0000    3.36147
525560.0000    4.74089
525600.0000    3.38815
525640.0000    3.71782
525680.0000    2.51175
525720.0000    3.61627
525760.0000    2.71715
525800.0000    2.59173
525840.0000    2.89943
525880.0000    2.72300
525920.0000    3.15873
525960.0000    3.12747
526000.0000    2.35488
526040.0000    2.77607
526080.0000    2.65733
526120.0000    2.97323
526160.0000    3.37669
526200.0000    2.78406
526240.0000    3.07999
526280.0000    2.63184
526320.0000    2.23606
526360.0000    2.33791
526400.0000    2.96924
526440.0000    2.00778
526480.0000    2.39191
526520.0000    2.89225
526560.0000    2.85753
526600.0000    3.46954
526640.0000    2.70228
526680.0000    2.39917
526720.0000    2.39689
526760.0000    2.85512
526800.0000    2.94760
526840.0000    2.36262
526880.0000    2.01287
526920.0000    1.95039
526960.0000    3.50898
527000.0000    2.86792
527040.0000    3.34368
527080.0000    2.88289
527120.0000    2.26057
527160.0000    2.50183
527200.0000    2.27756
527240.0000    2.29269
527280.0000    2.08556
527320.0000    2.50365
527360.0000    2.06003
527400.0000    2.09301
527440.0000    2.39812
527480.0000    2.27600
527520.0000    2.91971
527560.0000    2.98608
527600.0000    2.27888
527640.0000    2.98280
527680.0000    2.51844
527720.0000    2.79167
527760.0000    2.62333
527800.0000    2.77669
527840.0000    2.08072
527880.0000    3.17359
527920.0000    2.57386
527960.0000    2.50792
528000.0000    2.62785
528040.0000    2.51048
528080.0000    1.55840
528120.0000    2.59655
528160.0000    2.16336
528200.0000    2.42025
528240.0000    1.96972
528280.0000    2.63114
528320.0000    2.11538
528360.0000    2.17657
528400.0000    2.76576
528440.0000    2.46650
528480.0000    2.33220
528520.0000    1.86919
528560.0000    2.34931
528600.0000    2.05607
528640.0000    2.01164
528680.0000    1.83808
528720.0000    2.12343
528760.0000    1.98544
528800.0000    3.07912
528840.0000    2.03860
528880.0000    2.51700
528920.0000    2.16071
528960.0000    2.11793
529000.0000    2.35174
529040.0000    2.61313
529080.0000    2.33303
529120.0000    2.42123
529160.0000    3.29475
529200.0000    2.88762
529240.0000    3.40260
529280.0000    3.27749
529320.0000    2.96686
529360.0000    2.60918
529400.0000    3.36874
529440.0000    2.63668
529480.0000    1.72049
529520.0000    2.24959
529560.0000    2.10839
529600.0000    2.40858
529640.0000    2.55059
529680.0000    3.10421
529720.0000    2.63851
529760.0000    2.81058
529800.0000    2.77624
529840.0000    3.09569
529880.0000    2.77113
529920.0000    2.89555
529960.0000    2.15559
530000.0000    3.26961
530040.0000    3.12601
530080.0000    2.53952
530120.0000    2.74515
530160.0000    2.26980
530200.0000    2.41924
530240.0000    2.09214
530280.0000    2.54680
530320.0000    2.58210
530360.0000    3.14979
530400.0000    2.42006
530440.0000    2.63164
530480.0000    2.87205
530520.0000    3.03073
530560.0000    2.48233
530600.0000    2.73092
530640.0000    2.60804
530680.0000    2.45742
530720.0000    1.66589
530760.0000    1.87346
530800.0000    2.38541
530840.0000    3.36137
530880.0000    2.78596
530920.0000    3.94907
530960.0000    3.29564
531000.0000    2.83588
531040.0000    3.50427
531080.0000    2.38801
531120.0000    3.31318
531160.0000    2.19314
531200.0000    2.18381
531240.0000    2.43804
531280.0000    3.03920
531320.0000    2.97066
531360.0000    2.65020
531400.0000    1.81964
531440.0000    2.14138
531480.0000    2.41444
531520.0000    2.74534
531560.0000    1.81596
531600.0000    2.03204
531640.0000    1.82648
531680.0000    2.21240
531720.0000    1.97107
531760.0000    2.12733
531800.0000    2.62526
531840.0000    1.06941
531880.0000    2.47697
531920.0000    2.73547
531960.0000    2.55165
532000.0000    1.70576
532040.0000    1.31846
532080.0000    1.75200
532120.0000    3.24742
532160.0000    2.39085
532200.0000    2.21998
532240.0000    1.72457
532280.0000    1.16789
532320.0000    2.25349
532360.0000    1.86595
532400.0000    3.29268
532440.0000    2.87415
532480.0000    2.20893
532520.0000    2.73681
532560.0000    2.73661
532600.0000    2.26662
532640.0000    2.37987
532680.0000    2.80897
532720.0000    2.01329
532760.0000    2.22807
532800.0000    2.64954
532840.0000    2.50607
532880.0000    1.60108
532920.0000    2.13784
532960.0000    2.49201
533000.0000    1.57055
533040.0000    2.00799
533080.0000    1.91198
533120.0000    2.24570
533160.0000    3.13783
533200.0000    2.53990
533240.0000    2.51009
533280.0000    2.58605
533320.0000    2.58072
533360.0000    3.08629
533400.0000    1.84686
533440.0000    2.38241
533480.0000    2.33780
533520.0000    2.99764
533560.0000    2.73887
533600.0000    1.95761
533640.0000    2.65064
533680.0000    3.19340
533720.0000    2.74469
533760.0000    1.60321
533800.0000    1.99502
533840.0000    2.07456
533880.0000    2.36428
533920.0000    2.38430
533960.0000    2.11434
534000.0000    2.14181
534040.0000    1.25397
534080.0000    1.69087
534120.0000    3.17403
534160.0000    3.24669
534200.0000    2.12584
534240.0000    1.74772
534280.0000    2.10740
534320.0000    2.22916
534360.0000    1.32237
534400.0000    1.99268
534440.0000    2.01755
534480.0000    2.32703
534520.0000    2.26668
534560.0000    3.02554
534600.0000    1.48289
534640.0000    2.54123
534680.0000    2.76021
534720.0000    3.54864
534760.0000    3.69712
534800.0000    2.99590
534840.0000    3.00882
534880.0000    3.10157
534920.0000    2.64680
534960.0000    2.27156
535000.0000    1.99393
535040.0000    2.91608
535080.0000    2.30018
535120.0000    2.57020
535160.0000    2.23518
535200.0000    3.61941
535240.0000    2.79860
535280.0000    2.73838
535320.0000    2.49633
535360.0000    3.08024
535400.0000    2.66946
535440.0000    1.60755
535480.0000    1.59456
535520.0000    1.82536
535560.0000    1.52118
535600.0000    2.10619
535640.0000    1.74827
535680.0000    1.11573
535720.0000    1.41731
535760.0000    1.68100
535800.0000    1.96409
535840.0000    2.10333
535880.0000    1.93169
535920.0000    1.63232
535960.0000    2.00012
536000.0000    1.35223
536040.0000    1.30101
536080.0000    1.56451
536120.0000    1.38501
536160.0000    1.98689
536200.0000    1.87324
536240.0000    2.75849
536280.0000    2.81573
536320.0000    2.77706
536360.0000    2.97090
536400.0000    2.85467
536440.0000    2.91874
536480.0000    2.48359
536520.0000    2.14544
536560.0000    3.00207
536600.0000    2.91573
536640.0000    3.07366
536680.0000    2.84516
536720.0000    2.52149
536760.0000    3.23531
536800.0000    3.04637
536840.0000    2.75945
536880.0000    2.61388
536920.0000    2.22381
536960.0000    2.15665
537000.0000    2.48774
537040.0000    3.37663
537080.0000    2.43752
537120.0000    3.52370
537160.0000    3.05863
537200.0000    2.74544
537240.0000    2.15075
537280.0000    2.35094
537320.0000    2.47179
537360.0000    1.91041
537400.0000    2.60601
537440.0000    2.42335
537480.0000    3.00790
537520.0000    2.75628
537560.0000    2.88735
537600.0000    3.33383
537640.0000    3.20267
537680.0000    3.09562
537720.0000    2.21996
537760.0000    1.30681
537800.0000    2.08382
537840.0000    2.06660
537880.0000    2.89464
537920.0000    2.29434
537960.0000    2.36231
538000.0000    1.71081
538040.0000    2.22545
538080.0000    2.19212
538120.0000    2.20008
538160.0000    2.02442
538200.0000    1.98678
538240.0000    3.05085
538280.0000    2.37411
538320.0000    2.25223
538360.0000    1.88282
538400.0000    1.32061
538440.0000    1.73308
538480.0000    2.38659
538520.0000    1.51538
538560.0000    1.48961
538600.0000    2.07478
538640.0000    3.43177
538680.0000    2.15278
538720.0000    2.77550
538760.0000    2.82769
538800.0000    2.84080
538840.0000    3.45028
538880.0000    3.24907
538920.0000    3.60391
538960.0000    3.30301
539000.0000    3.38765
539040.0000    3.30354
539080.0000    2.38652
539120.0000    2.63604
539160.0000    3.61819
539200.0000    3.03763
539240.0000    1.19351
539280.0000    2.27032
539320.0000    2.49656
539360.0000    2.61318
539400.0000    2.99525
539440.0000    2.37199
539480.0000    2.56240
539520.0000    2.80954
539560.0000    2.43098
539600.0000    3.06439
539640.0000    2.86819
539680.0000    3.13982
539720.0000    3.25436
539760.0000    3.02728
539800.0000    3.00928
539840.0000    2.33893
539880.0000    2.30670
539920.0000    3.38238
539960.0000    2.89099
540000.0000    1.72166
540040.0000    2.35558
540080.0000    3.03123
540120.0000    3.12410
540160.0000    2.19229
540200.0000    2.32553
540240.0000    2.67181
540280.0000    3.00607
540320.0000    2.30023
540360.0000    3.25380
540400.0000    2.74800
540440.0000    2.83973
540480.0000    3.29198
540520.0000    3.08480
540560.0000    2.13194
540600.0000    2.83539
540640.0000    3.32574
540680.0000    2.67880
540720.0000    2.71230
540760.0000    2.43313
540800.0000    2.96352
540840.0000    3.68907
540880.0000    2.05005
540920.0000    2.64314
540960.0000    2.35732
541000.0000    1.93633
541040.0000    3.48680
541080.0000    1.47130
541120.0000    1.68145
541160.0000    2.15842
541200.0000    2.05123
541240.0000    1.67928
541280.0000    1.20589
541320.0000    1.30560
541360.0000    1.51449
541400.0000    1.95850
541440.0000    1.97648
541480.0000    2.12962
541520.0000    1.65076
541560.0000    2.53072
541600.0000    2.13251
541640.0000    3.15549
541680.0000    2.59813
541720.0000    2.87197
541760.0000    2.96590
541800.0000    2.51991
541840.0000    1.97277
541880.0000    2.24016
541920.0000    2.10678
541960.0000    1.93288
542000.0000    2.05634
542040.0000    1.75409
542080.0000    2.17118
542120.0000    1.90234
542160.0000    2.22454
542200.0000    1.75135
542240.0000    2.40258
542280.0000    1.74605
542320.0000    1.73180
542360.0000    1.68211
542400.0000    1.31789
542440.0000    2.30549
542480.0000    1.49112
542520.0000    2.02817
542560.0000    1.98751
542600.0000    2.26750
542640.0000    2.25590
542680.0000    2.44584
542720.0000    2.57183
542760.0000    3.23742
542800.0000    2.63635
542840.0000    3.57355
542880.0000    3.52204
542920.0000    2.75946
542960.0000    2.85537
543000.0000    2.76367
543040.0000    3.14861
543080.0000    3.17078
543120.0000    2.62784
543160.0000    3.15735
543200.0000    2.53657
543240.0000    3.60519
543280.0000    2.60330
543320.0000    2.80886
543360.0000    2.74141
543400.0000    2.58908
543440.0000    2.57296
543480.0000    2.42003
543520.0000    3.25099
543560.0000    1.84692
543600.0000    2.25746
543640.0000    1.67317
543680.0000    2.41425
543720.0000    2.39984
543760.0000    2.79772
543800.0000    2.58238
543840.0000    2.90721
543880.0000    3.95234
543920.0000    2.23198
543960.0000    4.57824
544000.0000    3.06838
544040.0000    2.52176
544080.0000    2.72999
544120.0000    2.88994
544160.0000    3.15159
544200.0000    3.37250
544240.0000    2.46962
544280.0000    3.52064
544320.0000    3.38697
544360.0000    3.34417
544400.0000    2.61174
544440.0000    3.41951
544480.0000    2.88609
544520.0000    2.72657
544560.0000    3.23157
544600.0000    3.40943
544640.0000    3.19783
544680.0000    2.17175
544720.0000    2.04329
544760.0000    2.89091
544800.0000    2.59205
544840.0000    2.90285
544880.0000    3.95659
544920.0000    2.62899
544960.0000    2.88848
545000.0000    2.44151
545040.0000    2.23854
545080.0000    2.70256
545120.0000    2.21420
545160.0000    3.10056
545200.0000    2.80525
545240.0000    3.12379
545280.0000    3.64005
545320.0000    2.82333
545360.0000    2.72420
545400.0000    2.26265
545440.0000    1.83539
545480.0000    2.85068
545520.0000    2.71153
545560.0000    3.05260
545600.0000    2.54444
545640.0000    2.94210
545680.0000    3.00820
545720.0000    1.85008
545760.0000    2.07248
545800.0000    2.76820
545840.0000    3.17742
545880.0000    2.83114
545920.0000    4.88228
545960.0000    3.40375
546000.0000    2.66356
546040.0000    2.78303
546080.0000    2.62169
546120.0000    2.24410
546160.0000    2.62698
546200.0000    2.66312
546240.0000    2.23680
546280.0000    2.60616
546320.0000    2.72999
546360.0000    2.90544
546400.0000    2.10512
546440.0000    1.91286
546480.0000    1.92718
546520.0000    2.28214
546560.0000    2.50259
546600.0000    2.36708
546640.0000    3.18465
546680.0000    1.44391
546720.0000    2.64133
546760.0000    2.40103
546800.0000    2.06068
546840.0000    2.34766
546880.0000    2.44446
546920.0000    2.34234
546960.0000    1.75246
547000.0000    2.54470
547040.0000    2.73279
547080.0000    2.10356
547120.0000    2.51347
547160.0000    2.72280
547200.0000    3.37301
547240.0000    2.33296
547280.0000    2.33740
547320.0000    2.40727
547360.0000    2.96612
547400.0000    2.70301
547440.0000    2.71504
547480.0000    3.19170
547520.0000    3.21294
547560.0000    2.82346
547600.0000    2.28875
547640.0000    2.36744
547680.0000    3.14269
547720.0000    2.46325
547760.0000    2.37107
547800.0000    2.90506
547840.0000    3.50323
547880.0000    2.73718
547920.0000    3.19902
547960.0000    1.77664
548000.0000    2.75261
548040.0000    2.92726
548080.0000    2.29732
548120.0000    3.77770
548160.0000    2.79726
548200.0000    2.84009
548240.0000    3.12755
548280.0000    3.28245
548320.0000    3.68509
548360.0000    2.88473
548400.0000    2.84858
548440.0000    2.68999
548480.0000    2.96210
548520.0000    2.38387
548560.0000    3.17281
548600.0000    3.14061
548640.0000    4.14024
548680.0000    3.57302
548720.0000    3.36543
548760.0000    3.22435
548800.0000    3.28348
548840.0000    4.13642
548880.0000    4.23709
548920.0000    4.22706
548960.0000    3.80053
549000.0000    3.63458
549040.0000    3.66216
549080.0000    3.64639
549120.0000    3.04555
549160.0000    4.03152
549200.0000    2.46474
549240.0000    3.10080
549280.0000    3.59653
549320.0000    3.39248
549360.0000    3.53873
549400.0000    4.14107
549440.0000    4.13002
549480.0000    2.54896
549520.0000    3.97479
549560.0000    3.20072
549600.0000    2.88554
549640.0000    3.46261
549680.0000    3.39223
549720.0000    4.02261
549760.0000    3.19087
549800.0000    3.76585
549840.0000    3.26128
549880.0000    3.12877
549920.0000    3.64993
549960.0000    3.41295
550000.0000    3.16347
550040.0000    4.43161
550080.0000    3.52121
550120.0000    3.94956
550160.0000    3.94383
550200.0000    3.19009
550240.0000    3.62042
550280.0000    3.24098
550320.0000    3.42973
550360.0000    3.64186
550400.0000    3.90480
550440.0000    4.32174
550480.0000    3.98997
550520.0000    4.15787
550560.0000    4.05831
550600.0000    4.00165
550640.0000    3.51615
550680.0000    3.88918
550720.0000    3.35132
550760.0000    3.69272
550800.0000    4.73980
550840.0000    4.75867
550880.0000    5.13816
550920.0000    4.26633
550960.0000    3.85330
551000.0000    4.62293
551040.0000    4.42839
551080.0000    4.09840
551120.0000    4.15616
551160.0000    4.53681
551200.0000    4.44758
551240.0000    4.01268
551280.0000    3.94034
551320.0000    4.34647
551360.0000    4.10123
551400.0000    4.25128
551440.0000    3.77637
551480.0000    3.83181
551520.0000    4.67147
551560.0000    4.26145
551600.0000    2.78809
551640.0000    3.31629
551680.0000    2.56359
551720.0000    3.38983
551760.0000    3.31388
551800.0000    3.77527
551840.0000    4.48633
551880.0000    4.22571
551920.0000    4.21619
551960.0000    4.46036
552000.0000    4.63756
552040.0000    4.22734
552080.0000    4.32133
552120.0000    3.60594
552160.0000    2.86322
552200.0000    3.41627
552240.0000    4.18191
552280.0000    3.83266
552320.0000    4.81276
552360.0000    3.96105
552400.0000    3.87636
552440.0000    3.68341
552480.0000    3.73259
552520.0000    3.62349
552560.0000    4.40814
552600.0000    4.00434
552640.0000    3.84605
552680.0000    3.52639
552720.0000    4.03397
552760.0000    4.38253
552800.0000    3.50024
552840.0000    4.22827
552880.0000    4.28769
552920.0000    4.46723
552960.0000    3.88993
553000.0000    4.38240
553040.0000    3.59758
553080.0000    3.75200
553120.0000    4.44643
553160.0000    4.55845
553200.0000    4.43955
553240.0000    4.49410
553280.0000    4.94218
553320.0000    4.81988
553360.0000    5.31576
553400.0000    5.02593
553440.0000    4.22516
553480.0000    4.53730
553520.0000    3.67032
553560.0000    3.78335
553600.0000    4.66419
553640.0000    4.44065
553680.0000    4.06960
553720.0000    3.85972
553760.0000    3.98727
553800.0000    3.53565
553840.0000    3.60859
553880.0000    4.12642
553920.0000    3.48070
553960.0000    3.57306
554000.0000    4.72227
554040.0000    3.98860
554080.0000    4.69759
554120.0000    4.74260
554160.0000    4.58129
554200.0000    4.96702
554240.0000    5.31619
554280.0000    4.79715
554320.0000    5.24613
554360.0000    4.49012
554400.0000    3.78870
554440.0000    3.37920
554480.0000    4.19584
554520.0000    3.27769
554560.0000    4.10239
554600.0000    4.05995
554640.0000    3.44936
554680.0000    3.34750
554720.0000    2.66363
554760.0000    3.91999
554800.0000    3.96703
554840.0000    3.58095
554880.0000    3.98759
554920.0000    3.33675
554960.0000    4.23259
555000.0000    4.57217
555040.0000    4.42474
555080.0000    3.85262
555120.0000    3.22513
555160.0000    3.35627
555200.0000    3.06277
555240.0000    2.61460
555280.0000    3.72966
555320.0000    3.36827
555360.0000    3.97324
555400.0000    3.97000
555440.0000    3.16782
555480.0000    3.35889
555520.0000    3.31915
555560.0000    3.59335
555600.0000    4.12563
555640.0000    3.90331
555680.0000    4.29907
555720.0000    2.84410
555760.0000    3.01269
555800.0000    3.65240
555840.0000    4.48956
555880.0000    3.67478
555920.0000    3.98548
555960.0000    3.82287
556000.0000    3.97962
556040.0000    4.31680
556080.0000    3.19217
556120.0000    2.92479
556160.0000    2.31801
556200.0000    2.48013
556240.0000    2.87444
556280.0000    3.49899
556320.0000    2.84128
556360.0000    3.18468
556400.0000    2.86719
556440.0000    3.21701
556480.0000    3.45270
556520.0000    3.23338
556560.0000    2.84140
556600.0000    3.52405
556640.0000    1.97445
556680.0000    2.73789
556720.0000    3.10342
556760.0000    2.70866
556800.0000    3.18118
556840.0000    3.41063
556880.0000    4.17230
556920.0000    3.43856
556960.0000    4.15117
557000.0000    3.66472
557040.0000    3.16641
557080.0000    2.97871
557120.0000    3.04468
557160.0000    2.88967
557200.0000    2.83231
557240.0000    2.73810
557280.0000    3.08754
557320.0000    2.99623
557360.0000    3.33119
557400.0000    2.68039
557440.0000    4.11395
557480.0000    3.18777
557520.0000    3.13025
557560.0000    3.58775
557600.0000    2.87346
557640.0000    3.36147
557680.0000    3.47488
557720.0000    3.70005
557760.0000    4.27341
557800.0000    3.21354
557840.0000    4.17371
557880.0000    3.79237
557920.0000    3.85270
557960.0000    3.97614
558000.0000    4.04577
558040.0000    2.91762
558080.0000    4.08510
558120.0000    2.66425
558160.0000    2.91157
558200.0000    3.05884
558240.0000    3.52246
558280.0000    3.44453
558320.0000    2.86522
558360.0000    2.48025
558400.0000    2.25926
558440.0000    2.56192
558480.0000    3.26090
558520.0000    4.53165
558560.0000    2.54499
558600.0000    3.08600
558640.0000    4.00285
558680.0000    2.78160
558720.0000    2.75033
558760.0000    4.38993
558800.0000    3.56173
558840.0000    3.84181
558880.0000    4.14719
558920.0000    3.98547
558960.0000    3.58021
559000.0000    4.12118
559040.0000    4.72985
559080.0000    4.57653
559120.0000    4.34528
559160.0000    4.75904
559200.0000    5.00460
559240.0000    4.29167
559280.0000    4.14050
559320.0000    4.36207
559360.0000    4.26496
559400.0000    4.23796
559440.0000    3.91765
559480.0000    4.04956
559520.0000    3.17765
559560.0000    3.96032
559600.0000    3.37267
559640.0000    3.57993
559680.0000    3.79503
559720.0000    3.93058
559760.0000    3.51410
559800.0000    4.45792
559840.0000    4.12313
559880.0000    4.26383
559920.0000    4.46860
559960.0000    3.92616
560000.0000    3.58798
560040.0000    3.77262
560080.0000    3.54617
560120.0000    3.61190
560160.0000    3.84579
560200.0000    3.77547
560240.0000    3.51932
560280.0000    3.73971
560320.0000    3.82074
560360.0000    3.46272
560400.0000    3.14479
560440.0000    3.92859
560480.0000    3.70908
560520.0000    3.99773
560560.0000    3.62678
560600.0000    3.21975
560640.0000    3.68749
560680.0000    2.95450
560720.0000    4.31088
560760.0000    3.52751
560800.0000    4.12116
560840.0000    3.58204
560880.0000    4.26876
560920.0000    3.01662
560960.0000    3.87059
561000.0000    4.38414
561040.0000    3.48658
561080.0000    4.10574
561120.0000    4.41935
561160.0000    3.42090
561200.0000    3.52311
561240.0000    3.59525
561280.0000    3.37409
561320.0000    4.11490
561360.0000    3.61172
561400.0000    2.91561
561440.0000    4.26610
561480.0000    4.04218
561520.0000    4.39197
561560.0000    3.99130
561600.0000    4.53513
561640.0000    4.77593
561680.0000    5.32473
561720.0000    5.13232
561760.0000    4.68379
561800.0000    5.07472
561840.0000    4.15835
561880.0000    4.91474
561920.0000    4.00962
561960.0000    5.07572
562000.0000    4.89152
562040.0000    5.17917
562080.0000    5.60544
562120.0000    6.47505
562160.0000    5.61906
562200.0000    4.86408
562240.0000    4.15981
562280.0000    4.70531
562320.0000    4.93687
562360.0000    4.60975
562400.0000    3.75866
562440.0000    4.19136
562480.0000    3.86514
562520.0000    4.35967
562560.0000    4.67008
562600.0000    4.15660
562640.0000    4.49300
562680.0000    4.00693
562720.0000    4.52852
562760.0000    3.73772
562800.0000    4.00185
562840.0000    3.75135
562880.0000    4.32721
562920.0000    4.83032
562960.0000    3.76934
563000.0000    4.74590
563040.0000    3.86197
563080.0000    3.92916
563120.0000    3.21223
563160.0000    3.93632
563200.0000    3.81453
563240.0000    3.75248
563280.0000    3.44142
563320.0000    4.73921
563360.0000    3.65327
563400.0000    3.18421
563440.0000    3.05035
563480.0000    4.68684
563520.0000    4.29487
563560.0000    3.95861
563600.0000    3.33911
563640.0000    3.47836
563680.0000    4.53296
563720.0000    4.14145
563760.0000    2.90854
563800.0000    2.85896
563840.0000    3.30230
563880.0000    3.74627
563920.0000    2.99192
563960.0000    3.56179
564000.0000    3.95303
564040.0000    3.68583
564080.0000    3.29787
564120.0000    3.71246
564160.0000    3.43663
564200.0000    3.78001
564240.0000    3.36897
564280.0000    3.38833
564320.0000    3.55126
564360.0000    3.73192
564400.0000    3.86209
564440.0000    3.59683
564480.0000    3.68863
564520.0000    3.77008
564560.0000    3.74297
564600.0000    4.12891
564640.0000    3.91889
564680.0000    3.09153
564720.0000    3.32217
564760.0000    3.42568
564800.0000    2.81701
564840.0000    4.09480
564880.0000    3.45063
564920.0000    3.26387
564960.0000    3.41550
565000.0000    2.57383
565040.0000    3.03372
565080.0000    2.41482
565120.0000    3.02165
565160.0000    2.81057
565200.0000    3.03078
565240.0000    3.74786
565280.0000    4.11194
565320.0000    3.69429
565360.0000    3.94970
565400.0000    3.96300
565440.0000    4.04500
565480.0000    3.14181
565520.0000    3.61301
565560.0000    3.71526
565600.0000    3.12544
565640.0000    2.92219
565680.0000    3.13256
565720.0000    3.56089
565760.0000    4.02403
565800.0000    3.61103
565840.0000    3.06496
565880.0000    3.29991
565920.0000    3.61563
565960.0000    3.11891
566000.0000    4.13813
566040.0000    3.79353
566080.0000    3.27961
566120.0000    3.92494
566160.0000    4.18949
566200.0000    3.61181
566240.0000    2.86907
566280.0000    3.83745
566320.0000    3.62610
566360.0000    3.93123
566400.0000    4.20343
566440.0000    4.77893
566480.0000    4.18068
566520.0000    3.89376
566560.0000    4.15203
566600.0000    3.16934
566640.0000    3.57013
566680.0000    3.29213
566720.0000    4.20400
566760.0000    3.11397
566800.0000    3.48718
566840.0000    3.54742
566880.0000    3.55896
566920.0000    3.52583
566960.0000    3.12462
567000.0000    3.19953
567040.0000    3.50993
567080.0000    3.94712
567120.0000    3.10592
567160.0000    4.20602
567200.0000    3.90309
567240.0000    4.13167
567280.0000    4.09208
567320.0000    4.68820
567360.0000    4.33159
567400.0000    3.71357
567440.0000    3.97774
567480.0000    4.18141
567520.0000    4.10505
567560.0000    4.34993
567600.0000    4.44034
567640.0000    4.75577
567680.0000    3.95063
567720.0000    3.83247
567760.0000    3.89454
567800.0000    4.10976
567840.0000    3.59681
567880.0000    3.85142
567920.0000    3.30510
567960.0000    3.29267
568000.0000    4.50182
568040.0000    4.71113
568080.0000    3.55295
568120.0000    4.56142
568160.0000    4.12376
568200.0000    4.46837
568240.0000    4.32588
568280.0000    3.56945
568320.0000    4.67296
568360.0000    4.56225
568400.0000    4.90192
568440.0000    4.11114
568480.0000    3.83659
568520.0000    3.62697
568560.0000    4.36817
568600.0000    4.22737
568640.0000    2.87119
568680.0000    3.86546
568720.0000    4.69475
568760.0000    4.70349
568800.0000    4.25176
568840.0000    3.88828
568880.0000    4.37573
568920.0000    3.70880
568960.0000    4.50086
569000.0000    4.63374
569040.0000    4.15710
569080.0000    4.24831
569120.0000    3.75285
569160.0000    3.86444
569200.0000    4.11815
569240.0000    4.36373
569280.0000    4.20982
569320.0000    3.42717
569360.0000    4.04496
569400.0000    3.83313
569440.0000    4.20557
569480.0000    4.45188
569520.0000    3.89898
569560.0000    4.32252
569600.0000    4.92918
569640.0000    4.08332
569680.0000    4.70302
569720.0000    3.79540
569760.0000    4.95754
569800.0000    4.67464
569840.0000    4.77304
569880.0000    5.05577
569920.0000    4.81744
569960.0000    4.06848
570000.0000    3.96475
570040.0000    3.66661
570080.0000    4.23601
570120.0000    3.80315
570160.0000    4.89025
570200.0000    3.71302
570240.0000    3.74050
570280.0000    3.29301
570320.0000    4.20563
570360.0000    3.87752
570400.0000    4.18594
570440.0000    4.63717
570480.0000    4.24955
570520.0000    4.39119
570560.0000    4.32254
570600.0000    4.59782
570640.0000    4.71290
570680.0000    4.37103
570720.0000    4.23586
570760.0000    4.36184
570800.0000    5.06740
570840.0000    5.36591
570880.0000    5.01514
570920.0000    4.09738
570960.0000    5.02447
571000.0000    5.10945
571040.0000    4.40481
571080.0000    4.01078
571120.0000    4.24639
571160.0000    4.67739
571200.0000    4.30522
571240.0000    3.86894
571280.0000    4.36117
571320.0000    4.38648
571360.0000    4.10535
571400.0000    4.15478
571440.0000    3.91260
571480.0000    4.07157
571520.0000    4.06192
571560.0000    4.66521
571600.0000    4.43793
571640.0000    4.21955
571680.0000    4.76573
571720.0000    4.52932
571760.0000    3.77619
571800.0000    4.84345
571840.0000    5.21878
571880.0000    4.18176
571920.0000    4.36383
571960.0000    4.48567
572000.0000    5.08143
572040.0000    4.01824
572080.0000    3.43603
572120.0000    3.42391
572160.0000    3.42063
572200.0000    2.81654
572240.0000    3.36548
572280.0000    4.08387
572320.0000    3.59219
572360.0000    4.37075
572400.0000    4.41700
572440.0000    4.37390
572480.0000    4.43767
572520.0000    3.45044
572560.0000    3.49110
572600.0000    4.59908
572640.0000    3.99126
572680.0000    3.36515
572720.0000    3.90352
572760.0000    3.67356
572800.0000    4.33708
572840.0000    4.23553
572880.0000    3.12820
572920.0000    3.30508
572960.0000    3.67351
573000.0000    3.78114
573040.0000    3.49564
573080.0000    3.34732
573120.0000    3.48300
573160.0000    3.28613
573200.0000    3.80774
573240.0000    3.14509
573280.0000    3.01645
573320.0000    4.13506
573360.0000    3.12916
573400.0000    3.05946
573440.0000    4.43292
573480.0000    3.92199
573520.0000    4.05889
573560.0000    3.62629
573600.0000    4.24233
573640.0000    2.99338
573680.0000    3.06134
573720.0000    3.59455
573760.0000    3.43387
573800.0000    3.43470
573840.0000    4.14621
573880.0000    3.75915
573920.0000    3.91772
573960.0000    3.83688
574000.0000    2.46734
574040.0000    3.63549
574080.0000    3.48353
574120.0000    3.67829
574160.0000    3.94060
574200.0000    3.47015
574240.0000    3.09397
574280.0000    3.24239
574320.0000    3.35483
574360.0000    3.08962
574400.0000    3.50096
574440.0000    3.99229
574480.0000    4.06094
574520.0000    3.81854
574560.0000    3.34140
574600.0000    4.37379
574640.0000    3.76982
574680.0000    4.18557
574720.0000    3.76814
574760.0000    3.14148
574800.0000    4.32460
574840.0000    4.55890
574880.0000    3.45777
574920.0000    4.50923
574960.0000    4.45318
575000.0000    3.96050
575040.0000    3.64612
575080.0000    3.55294
575120.0000    3.99586
575160.0000    3.64943
575200.0000    3.86645
575240.0000    4.07498
575280.0000    3.71714
575320.0000    3.20253
575360.0000    3.31224
575400.0000    4.05604
575440.0000    4.20244
575480.0000    3.57604
575520.0000    3.76777
575560.0000    3.00428
575600.0000    3.62156
575640.0000    3.55992
575680.0000    3.31292
575720.0000    2.75167
575760.0000    3.11759
575800.0000    1.75059
575840.0000    2.78264
575880.0000    3.65670
575920.0000    3.99507
575960.0000    2.78922
576000.0000    3.48690
576040.0000    3.08585
576080.0000    2.54772
576120.0000    2.91710
576160.0000    3.63136
576200.0000    3.18160
576240.0000    2.94311
576280.0000    3.77583
576320.0000    3.48727
576360.0000    3.01502
576400.0000    3.29842
576440.0000    3.88578
576480.0000    3.26736
576520.0000    3.95256
576560.0000    4.74650
576600.0000    3.81208
576640.0000    3.87416
576680.0000    4.37581
576720.0000    4.16052
576760.0000    4.28673
576800.0000    3.77744
576840.0000    4.53498
576880.0000    3.58209
576920.0000    3.84309
576960.0000    4.03837
577000.0000    3.33169
577040.0000    3.43483
577080.0000    4.07255
577120.0000    3.75920
577160.0000    3.48707
577200.0000    4.52726
577240.0000    3.17071
577280.0000    3.58603
577320.0000    3.08423
577360.0000    4.16099
577400.0000    4.26018
577440.0000    3.91391
577480.0000    4.10570
577520.0000    3.72565
577560.0000    4.15985
577600.0000    4.24554
577640.0000    3.90595
577680.0000    4.66151
577720.0000    3.90993
577760.0000    3.88073
577800.0000    4.36763
577840.0000    3.90430
577880.0000    3.81123
577920.0000    3.27858
577960.0000    3.53906
578000.0000    3.69484
578040.0000    3.72884
578080.0000    3.74677
578120.0000    4.00467
578160.0000    3.37234
578200.0000    3.97580
578240.0000    3.30997
578280.0000    4.06875
578320.0000    4.39821
578360.0000    3.97720
578400.0000    3.69547
578440.0000    3.83510
578480.0000    3.75499
578520.0000    3.06119
578560.0000    3.62169
578600.0000    4.04091
578640.0000    4.35916
578680.0000    3.92699
578720.0000    3.76430
578760.0000    4.26523
578800.0000    3.16739
578840.0000    3.54882
578880.0000    3.25646
578920.0000    3.99468
578960.0000    3.86679
579000.0000    3.51868
579040.0000    4.37926
579080.0000    4.14006
579120.0000    4.27844
579160.0000    3.75752
579200.0000    4.76832
579240.0000    4.87841
579280.0000    4.82914
579320.0000    3.99995
579360.0000    4.65316
579400.0000    3.98977
579440.0000    4.28412
579480.0000    4.16844
579520.0000    3.84318
579560.0000    3.74051
579600.0000    3.56177
579640.0000    3.65507
579680.0000    4.01045
579720.0000    3.24628
579760.0000    2.65354
579800.0000    2.89894
579840.0000    3.48356
579880.0000    4.25798
579920.0000    3.87698
579960.0000    3.19162
580000.0000    3.05447
580040.0000    3.74979
580080.0000    2.68971
580120.0000    3.20101
580160.0000    3.01014
580200.0000    2.98636
580240.0000    3.08771
580280.0000    3.22795
580320.0000    4.75485
580360.0000    3.70822
580400.0000    4.00348
580440.0000    3.83599
580480.0000    4.34243
580520.0000    4.85402
580560.0000    3.69762
580600.0000    4.19636
580640.0000    4.31751
580680.0000    3.73736
580720.0000    4.03026
580760.0000    3.73025
580800.0000    4.26018
580840.0000    3.53248
580880.0000    3.96221
580920.0000    4.35882
580960.0000    3.02356
581000.0000    3.55417
581040.0000    3.75963
581080.0000    3.12354
581120.0000    2.82002
581160.0000    2.75063
581200.0000    3.18632
581240.0000    2.50041
581280.0000    3.43653
581320.0000    2.95658
581360.0000    2.82174
581400.0000    3.10499
581440.0000    3.01912
581480.0000    2.90936
581520.0000    3.72585
581560.0000    3.86747
581600.0000    3.28971
581640.0000    3.47754
581680.0000    4.19415
581720.0000    4.40952
581760.0000    3.04313
581800.0000    2.95812
581840.0000    3.03854
581880.0000    2.86647
581920.0000    3.33759
581960.0000    2.80372
582000.0000    3.22875
582040.0000    2.69064
582080.0000    2.50112
582120.0000    3.83209
582160.0000    3.82527
582200.0000    2.79960
582240.0000    3.31433
582280.0000    4.07337
582320.0000    3.69850
582360.0000    3.72740
582400.0000    3.39341
582440.0000    3.46232
582480.0000    3.73721
582520.0000    3.37768
582560.0000    3.47357
582600.0000    3.47503
582640.0000    4.43574
582680.0000    3.93966
582720.0000    3.84383
582760.0000    3.82289
582800.0000    3.41107
582840.0000    4.54414
582880.0000    3.96259
582920.0000    3.80280
582960.0000    3.03464
583000.0000    3.20221
583040.0000    3.54799
583080.0000    4.33461
583120.0000    3.83035
583160.0000    3.92154
583200.0000    4.32612
583240.0000    3.45392
583280.0000    4.46655
583320.0000    3.47419
583360.0000    3.64726
583400.0000    3.64949
583440.0000    3.49961
583480.0000    3.76464
583520.0000    4.01511
583560.0000    3.09225
583600.0000    3.98845
583640.0000    3.52305
583680.0000    3.83571
583720.0000    3.23257
583760.0000    3.52756
583800.0000    3.19262
583840.0000    3.69067
583880.0000    3.94263
583920.0000    4.11380
583960.0000    4.35209
584000.0000    4.47476
584040.0000    5.00310
584080.0000    4.54487
584120.0000    3.93713
584160.0000    3.75293
584200.0000    4.60026
584240.0000    2.89553
584280.0000    3.79759
584320.0000    3.53832
584360.0000    3.41963
584400.0000    3.47316
584440.0000    4.55979
584480.0000    3.62172
584520.0000    2.28732
584560.0000    3.30543
584600.0000    4.90084
584640.0000    4.62185
584680.0000    4.13443
584720.0000    3.47230
584760.0000    4.13110
584800.0000    4.06255
584840.0000    3.42725
584880.0000    4.10432
584920.0000    3.60079
584960.0000    3.62027
585000.0000    3.22368
585040.0000    4.05058
585080.0000    3.89750
585120.0000    3.02263
585160.0000    3.76327
585200.0000    3.23091
585240.0000    3.81549
585280.0000    4.54845
585320.0000    4.23421
585360.0000    3.84321
585400.0000    4.49040
585440.0000    4.33403
585480.0000    3.52877
585520.0000    4.53087
585560.0000    4.78506
585600.0000    3.72742
585640.0000    4.10052
585680.0000    4.15428
585720.0000    4.19030
585760.0000    4.33267
585800.0000    4.43603
585840.0000    4.11141
585880.0000    4.49247
585920.0000    4.28744
585960.0000    4.36907
586000.0000    4.01000
586040.0000    4.24643
586080.0000    4.07748
586120.0000    5.12218
586160.0000    4.47304
586200.0000    4.31928
586240.0000    3.88265
586280.0000    4.11299
586320.0000    3.92291
586360.0000    3.51964
586400.0000    3.52762
586440.0000    3.75736
586480.0000    5.35255
586520.0000    4.42354
586560.0000    4.08833
586600.0000    4.30431
586640.0000    4.75798
586680.0000    4.52879
586720.0000    4.71391
586760.0000    4.05441
586800.0000    3.56096
586840.0000    4.14037
586880.0000    4.73394
586920.0000    4.68467
586960.0000    5.32438
587000.0000    4.68245
587040.0000    4.13606
587080.0000    3.75762
587120.0000    4.62631
587160.0000    4.01677
587200.0000    3.57827
587240.0000    4.82188
587280.0000    4.00265
587320.0000    4.08515
587360.0000    4.00463
587400.0000    3.25790
587440.0000    3.74807
587480.0000    3.43608
587520.0000    4.32962
587560.0000    3.88928
587600.0000    3.75717
587640.0000    3.75294
587680.0000    3.77114
587720.0000    4.47815
587760.0000    5.30449
587800.0000    3.57301
587840.0000    4.44473
587880.0000    3.35019
587920.0000    4.84495
587960.0000    4.34607
588000.0000    5.48468
588040.0000    4.09897
588080.0000    4.61409
588120.0000    4.65410
588160.0000    4.97396
588200.0000    5.09080
588240.0000    4.71516
588280.0000    4.97092
588320.0000    4.73852
588360.0000    4.28395
588400.0000    3.85589
588440.0000    4.58416
588480.0000    4.48456
588520.0000    4.22763
588560.0000    4.73544
588600.0000    3.55603
588640.0000    3.29240
588680.0000    3.28778
588720.0000    3.59270
588760.0000    4.38646
588800.0000    4.51899
588840.0000    4.23065
588880.0000    3.91775
588920.0000    3.67197
588960.0000    4.54530
589000.0000    4.09403
589040.0000    4.56191
589080.0000    4.37470
589120.0000    4.63313
589160.0000    4.40781
589200.0000    3.99081
589240.0000    3.76818
589280.0000    3.57642
589320.0000    3.82156
589360.0000    4.28075
589400.0000    3.60179
589440.0000    3.62549
589480.0000    4.15530
589520.0000    3.75779
589560.0000    3.83988
589600.0000    3.79732
589640.0000    2.99246
589680.0000    2.74339
589720.0000    3.16115
589760.0000    2.91892
589800.0000    2.55757
589840.0000    3.06077
589880.0000    3.13602
589920.0000    4.10732
589960.0000    4.27898
590000.0000    3.74611
590040.0000    4.26296
590080.0000    3.48164
590120.0000    4.04928
590160.0000    3.11924
590200.0000    2.77712
590240.0000    2.19063
590280.0000    2.66332
590320.0000    2.43582
590360.0000    3.48947
590400.0000    2.16699
590440.0000    2.12089
590480.0000    2.78926
590520.0000    2.76573
590560.0000    3.00016
590600.0000    2.23628
590640.0000    2.89005
590680.0000    2.43675
590720.0000    2.70238
590760.0000    3.07361
590800.0000    3.42881
590840.0000    2.91997
590880.0000    2.44804
590920.0000    3.17243
590960.0000    3.24327
591000.0000    3.91509
591040.0000    2.76404
591080.0000    2.58150
591120.0000    3.09600
591160.0000    2.65353
591200.0000    2.86265
591240.0000    3.77466
591280.0000    2.93516
591320.0000    2.62245
591360.0000    2.65849
591400.0000    3.05832
591440.0000    3.16454
591480.0000    4.14322
591520.0000    3.61271
591560.0000    3.68788
591600.0000    3.56489
591640.0000    4.32660
591680.0000    3.68818
591720.0000    3.48582
591760.0000    3.28580
591800.0000    3.28154
591840.0000    2.58191
591880.0000    2.61078
591920.0000    2.84257
591960.0000    3.21728
592000.0000    4.29426
592040.0000    4.39245
592080.0000    4.24123
592120.0000    4.68423
592160.0000    3.14035
592200.0000    3.47056
592240.0000    3.76248
592280.0000    4.58807
592320.0000    3.64077
592360.0000    4.35077
592400.0000    4.13143
592440.0000    4.19382
592480.0000    3.68895
592520.0000    3.23379
592560.0000    3.36602
592600.0000    3.35971
592640.0000    3.50915
592680.0000    3.39680
592720.0000    3.71750
592760.0000    3.65285
592800.0000    4.59100
592840.0000    3.70658
592880.0000    4.02237
592920.0000    3.67807
592960.0000    3.86015
593000.0000    3.25821
593040.0000    3.47107
593080.0000    3.98117
593120.0000    4.00063
593160.0000    2.91481
593200.0000    3.36578
593240.0000    3.64422
593280.0000    3.77333
593320.0000    3.17014
593360.0000    3.88169
593400.0000    3.78709
593440.0000    4.22620
593480.0000    3.89235
593520.0000    3.44235
593560.0000    5.11759
593600.0000    3.93507
593640.0000    4.83454
593680.0000    4.43847
593720.0000    4.65824
593760.0000    3.84028
593800.0000    4.80166
593840.0000    3.27129
593880.0000    4.08246
593920.0000    3.91570
593960.0000    3.50197
594000.0000    3.35782
594040.0000    2.78977
594080.0000    3.48843
594120.0000    3.23123
594160.0000    3.45285
594200.0000    3.66279
594240.0000    4.23890
594280.0000    3.82619
594320.0000    3.57374
594360.0000    4.07932
594400.0000    3.57512
594440.0000    4.29599
594480.0000    3.05984
594520.0000    3.57022
594560.0000    4.08891
594600.0000    3.97888
594640.0000    3.88318
594680.0000    3.71973
594720.0000    3.84957
594760.0000    3.70777
594800.0000    3.63478
594840.0000    3.23545
594880.0000    2.74612
594920.0000    2.16505
594960.0000    2.93867
595000.0000    2.92553
595040.0000    3.14852
595080.0000    2.63939
595120.0000    2.98292
595160.0000    2.66705
595200.0000    2.01101
595240.0000    3.06707
595280.0000    2.71806
595320.0000    3.30974
595360.0000    3.29334
595400.0000    3.47552
595440.0000    3.63445
595480.0000    4.19059
595520.0000    4.67559
595560.0000    4.10378
595600.0000    4.58191
595640.0000    4.41120
595680.0000    4.12784
595720.0000    3.69231
595760.0000    3.73325
595800.0000    4.14569
595840.0000    3.56561
595880.0000    4.09416
595920.0000    4.35308
595960.0000    4.51368
596000.0000    4.75638
596040.0000    4.41536
596080.0000    4.05516
596120.0000    3.59999
596160.0000    3.60172
596200.0000    4.50564
596240.0000    5.21533
596280.0000    5.09351
596320.0000    4.67894
596360.0000    4.43703
596400.0000    4.53087
596440.0000    4.63904
596480.0000    4.17320
596520.0000    4.50194
596560.0000    3.73181
596600.0000    4.12910
596640.0000    3.64246
596680.0000    4.42741
596720.0000    4.26537
596760.0000    5.87783
596800.0000    4.50233
596840.0000    4.32108
596880.0000    3.61081
596920.0000    4.35511
596960.0000    4.30065
597000.0000    4.28020
597040.0000    4.78912
597080.0000    4.33093
597120.0000    4.41653
597160.0000    4.01667
597200.0000    4.88719
597240.0000    4.88290
597280.0000    4.75189
597320.0000    5.11901
597360.0000    4.42401
597400.0000    4.92497
597440.0000    4.64955
597480.0000    4.34931
597520.0000    4.81045
597560.0000    4.01316
597600.0000    3.74943
597640.0000    3.85167
597680.0000    2.80393
597720.0000    3.75224
597760.0000    3.63624
597800.0000    3.42314
597840.0000    4.15641
597880.0000    3.64064
597920.0000    4.13832
597960.0000    3.41293
598000.0000    3.87256
598040.0000    3.33259
598080.0000    3.08101
598120.0000    3.30018
598160.0000    4.39280
598200.0000    4.14780
598240.0000    3.78023
598280.0000    4.36830
598320.0000    4.45307
598360.0000    3.53700
598400.0000    3.37773
598440.0000    3.16385
598480.0000    3.67724
598520.0000    2.71995
598560.0000    3.92173
598600.0000    3.07923
598640.0000    3.02196
598680.0000    3.13019
598720.0000    2.41692
598760.0000    3.17522
598800.0000    3.93718
598840.0000    4.15773
598880.0000    4.61966
598920.0000    4.02955
598960.0000    4.81821
599000.0000    4.52231
599040.0000    3.72182
599080.0000    4.10824
599120.0000    3.96912
599160.0000    3.23700
599200.0000    4.02926
599240.0000    3.11201
599280.0000    3.62262
599320.0000    3.64682
599360.0000    3.90955
599400.0000    3.40052
599440.0000    3.98462
599480.0000    3.17018
599520.0000    3.26573
599560.0000    3.70937
599600.0000    3.46645
599640.0000    3.36761
599680.0000    4.29381
599720.0000    3.81798
599760.0000    2.76146
599800.0000    3.04676
599840.0000    3.59492
599880.0000    3.27619
599920.0000    2.48602
599960.0000    3.05954
600000.0000    3.03295
600040.0000    3.24876
600080.0000    2.79437
600120.0000    3.31688
600160.0000    3.34194
600200.0000    3.17336
600240.0000    3.38496
600280.0000    2.84921
600320.0000    3.05271
600360.0000    3.89120
600400.0000    3.87824
600440.0000    3.69936
600480.0000    2.90442
600520.0000    3.73850
600560.0000    3.56201
600600.0000    4.20372
600640.0000    3.55131
600680.0000    2.65970
600720.0000    2.94548
600760.0000    3.64041
600800.0000    2.90118
600840.0000    3.30238
600880.0000    3.27189
600920.0000    3.23308
600960.0000    3.15903
601000.0000    2.87570
601040.0000    2.68902
601080.0000    2.72169
601120.0000    3.94810
601160.0000    3.14530
601200.0000    3.97878
601240.0000    3.55605
601280.0000    4.05026
601320.0000    3.88774
601360.0000    4.54617
601400.0000    4.18361
601440.0000    3.95574
601480.0000    3.76286
601520.0000    3.86258
601560.0000    2.89951
601600.0000    3.39709
601640.0000    3.79176
601680.0000    2.98577
601720.0000    4.25331
601760.0000    4.08433
601800.0000    4.18297
601840.0000    3.66867
601880.0000    4.08531
601920.0000    3.89919
601960.0000    3.41147
602000.0000    2.66853
602040.0000    3.63847
602080.0000    3.01570
602120.0000    3.30627
602160.0000    2.45428
602200.0000    2.99602
602240.0000    2.68876
602280.0000    3.09946
602320.0000    4.02459
602360.0000    3.75574
602400.0000    3.91921
602440.0000    3.94984
602480.0000    3.14119
602520.0000    4.30299
602560.0000    4.56264
602600.0000    4.31945
602640.0000    4.00032
602680.0000    4.36002
602720.0000    3.92182
602760.0000    3.16507
602800.0000    4.10373
602840.0000    3.91361
602880.0000    4.19722
602920.0000    3.78133
602960.0000    3.33821
603000.0000    2.92064
603040.0000    3.96028
603080.0000    3.79099
603120.0000    3.58935
603160.0000    3.61258
603200.0000    3.37880
603240.0000    3.01081
603280.0000    2.67950
603320.0000    3.01608
603360.0000    3.43885
603400.0000    3.45727
603440.0000    3.37972
603480.0000    3.59330
603520.0000    3.33737
603560.0000    3.59030
603600.0000    3.82060
603640.0000    4.05177
603680.0000    3.91313
603720.0000    3.55880
603760.0000    3.11869
603800.0000    3.59498
603840.0000    3.37900
603880.0000    3.79227
603920.0000    3.41257
603960.0000    2.41969
604000.0000    3.05395
604040.0000    3.69603
604080.0000    2.27707
604120.0000    3.11609
604160.0000    3.71182
604200.0000    4.12804
604240.0000    3.08657
604280.0000    3.30715
604320.0000    3.17490
604360.0000    3.21527
604400.0000    3.55535
604440.0000    3.71413
604480.0000    3.71473
604520.0000    4.39291
604560.0000    3.81598
604600.0000    3.93669
604640.0000    3.01407
604680.0000    3.27808
604720.0000    3.62872
604760.0000    2.87699
604800.0000    2.80727
604840.0000    2.76024
604880.0000    3.07054
604920.0000    3.14399
604960.0000    3.08573
605000.0000    2.29322
605040.0000    2.43822
605080.0000    3.70941
605120.0000    3.02578
605160.0000    3.28910
605200.0000    1.98463
605240.0000    3.93364
605280.0000    2.54893
605320.0000    3.16954
605360.0000    3.36200
605400.0000    3.98099
605440.0000    4.00387
605480.0000    3.62261
605520.0000    3.35501
605560.0000    3.73502
605600.0000    3.46541
605640.0000    3.07146
605680.0000    3.31611
605720.0000    1.88215
605760.0000    1.97075
605800.0000    3.37289
605840.0000    2.86172
605880.0000    2.94631
605920.0000    3.47560
605960.0000    3.55942
606000.0000    3.49842
606040.0000    3.60938
606080.0000    3.34463
606120.0000    3.19544
606160.0000    3.47134
606200.0000    3.36568
606240.0000    3.45788
606280.0000    2.81411
606320.0000    3.24602
606360.0000    2.94855
606400.0000    2.54399
606440.0000    2.69423
606480.0000    3.11484
606520.0000    3.47814
606560.0000    3.58897
606600.0000    3.36723
606640.0000    3.64658
606680.0000    3.49708
606720.0000    3.76163
606760.0000    3.91231
606800.0000    2.86488
606840.0000    2.87819
606880.0000    3.87171
606920.0000    3.77443
606960.0000    3.41940
607000.0000    3.41634
607040.0000    3.63457
607080.0000    4.82442
607120.0000    4.08412
607160.0000    3.17894
607200.0000    3.61973
607240.0000    2.90069
607280.0000    2.84307
607320.0000    3.92882
607360.0000    3.60356
607400.0000    3.38627
607440.0000    2.60501
607480.0000    2.57690
607520.0000    3.05287
607560.0000    3.62756
607600.0000    3.36185
607640.0000    4.03059
607680.0000    3.11470
607720.0000    3.49670
607760.0000    2.91043
607800.0000    2.94059
607840.0000    3.14189
607880.0000    3.34583
607920.0000    3.31007
607960.0000    2.02511
608000.0000    3.46813
608040.0000    3.84785
608080.0000    3.68493
608120.0000    3.90477
608160.0000    2.46775
608200.0000    3.57311
608240.0000    4.00058
608280.0000    3.75045
608320.0000    3.69901
608360.0000    3.12690
608400.0000    3.70691
608440.0000    3.37772
608480.0000    3.12288
608520.0000    3.31974
608560.0000    2.89728
608600.0000    3.41554
608640.0000    2.92102
608680.0000    2.82894
608720.0000    2.98509
608760.0000    3.28724
608800.0000    2.41461
608840.0000    3.30070
608880.0000    2.55523
608920.0000    3.25286
608960.0000    3.43612
609000.0000    2.61241
609040.0000    3.26014
609080.0000    3.01899
609120.0000    2.91026
609160.0000    1.88575
609200.0000    2.15338
609240.0000    1.92627
609280.0000    2.83713
609320.0000    3.16718
609360.0000    3.29800
609400.0000    3.14677
609440.0000    4.46481
609480.0000    3.61623
609520.0000    4.29887
609560.0000    3.20264
609600.0000    2.73435
609640.0000    3.19670
609680.0000    2.64082
609720.0000    2.96006
609760.0000    2.33927
609800.0000    3.38974
609840.0000    2.99818
609880.0000    3.14244
609920.0000    3.36015
609960.0000    2.86812
610000.0000    2.74937
610040.0000    3.15916
610080.0000    3.50801
610120.0000    3.58711
610160.0000    3.08865
610200.0000    3.58340
610240.0000    2.94929
610280.0000    2.77758
610320.0000    3.21094
610360.0000    3.54758
610400.0000    2.98562
610440.0000    3.14188
610480.0000    2.58623
610520.0000    2.36633
610560.0000    2.56424
610600.0000    3.56895
610640.0000    3.00050
610680.0000    2.83828
610720.0000    3.23760
610760.0000    2.80486
610800.0000    2.48406
610840.0000    1.95115
610880.0000    2.55257
610920.0000    2.71055
610960.0000    2.72438
611000.0000    3.95325
611040.0000    3.52730
611080.0000    4.16749
611120.0000    3.91071
611160.0000    3.59487
611200.0000    3.00893
611240.0000    2.95795
611280.0000    4.15419
611320.0000    4.42782
611360.0000    3.15493
611400.0000    3.90568
611440.0000    3.00360
611480.0000    3.20117
611520.0000    3.43013
611560.0000    3.09784
611600.0000    4.49296
611640.0000    4.42321
611680.0000    3.73375
611720.0000    5.31533
611760.0000    3.81589
611800.0000    2.93409
611840.0000    3.86957
611880.0000    3.47695
611920.0000    2.80064
611960.0000    3.50022
612000.0000    2.83533
612040.0000    2.89901
612080.0000    3.10299
612120.0000    3.58140
612160.0000    2.82658
612200.0000    3.54395
612240.0000    3.54978
612280.0000    3.14340
612320.0000    3.16760
612360.0000    3.59958
612400.0000    3.02308
612440.0000    3.96516
612480.0000    3.41076
612520.0000    3.72019
612560.0000    4.05954
612600.0000    2.60776
612640.0000    2.81929
612680.0000    2.19468
612720.0000    2.99338
612760.0000    2.42646
612800.0000    2.78918
612840.0000    3.09913
612880.0000    2.49363
612920.0000    2.87316
612960.0000    2.84249
613000.0000    2.46169
613040.0000    2.63539
613080.0000    3.12509
613120.0000    2.32604
613160.0000    2.75914
613200.0000    3.37051
613240.0000    2.80685
613280.0000    3.52998
613320.0000    2.71713
613360.0000    2.66404
613400.0000    2.76190
613440.0000    2.81609
613480.0000    2.78575
613520.0000    3.07306
613560.0000    3.28473
613600.0000    3.84048
613640.0000    3.25141
613680.0000    3.28879
613720.0000    3.77875
613760.0000    3.22482
613800.0000    3.05857
613840.0000    2.30760
613880.0000    2.73811
613920.0000    3.73915
613960.0000    3.26709
614000.0000    2.73953
614040.0000    2.60288
614080.0000    2.72011
614120.0000    2.76842
614160.0000    3.35051
614200.0000    2.57450
614240.0000    3.05621
614280.0000    2.14389
614320.0000    2.33217
614360.0000    2.77554
614400.0000    3.10443
614440.0000    3.54384
614480.0000    4.09631
614520.0000    3.45025
614560.0000    2.45731
614600.0000    3.27468
614640.0000    4.13448
614680.0000    2.89449
614720.0000    3.45702
614760.0000    2.83734
614800.0000    2.43909
614840.0000    2.30814
614880.0000    3.55171
614920.0000    2.80935
614960.0000    3.13383
615000.0000    3.06561
615040.0000    2.58576
615080.0000    2.67487
615120.0000    3.06182
615160.0000    3.09507
615200.0000    3.01873
615240.0000    4.15310
615280.0000    3.56461
615320.0000    3.38637
615360.0000    3.16279
615400.0000    3.40240
615440.0000    3.72766
615480.0000    3.93786
615520.0000    3.00630
615560.0000    3.00539
615600.0000    3.21942
615640.0000    3.77696
615680.0000    2.89095
615720.0000    3.04983
615760.0000    3.67261
615800.0000    3.41777
615840.0000    3.43625
615880.0000    3.13637
615920.0000    3.47864
615960.0000    3.07936
616000.0000    3.23404
616040.0000    3.57861
616080.0000    3.35855
616120.0000    2.79544
616160.0000    2.92634
616200.0000    3.76144
616240.0000    3.63652
616280.0000    3.00435
616320.0000    3.37130
616360.0000    3.03223
616400.0000    3.28193
616440.0000    3.13166
616480.0000    3.53116
616520.0000    3.85490
616560.0000    2.72440
616600.0000    3.55568
616640.0000    4.14714
616680.0000    4.16884
616720.0000    2.77935
616760.0000    2.61280
616800.0000    2.66694
616840.0000    2.73699
616880.0000    3.04927
616920.0000    2.89144
616960.0000    3.14630
617000.0000    2.31068
617040.0000    2.92891
617080.0000    2.90409
617120.0000    2.98499
617160.0000    3.16030
617200.0000    2.70536
617240.0000    2.20239
617280.0000    4.08654
617320.0000    2.87387
617360.0000    3.62706
617400.0000    4.08685
617440.0000    3.45538
617480.0000    2.58567
617520.0000    3.19105
617560.0000    3.23335
617600.0000    3.10801
617640.0000    4.16001
617680.0000    3.45746
617720.0000    3.23895
617760.0000    3.38314
617800.0000    3.36799
617840.0000    3.41982
617880.0000    3.07867
617920.0000    3.33027
617960.0000    3.85546
618000.0000    3.66724
618040.0000    3.37099
618080.0000    3.97348
618120.0000    2.81426
618160.0000    2.28838
618200.0000    2.42045
618240.0000    3.83596
618280.0000    3.40716
618320.0000    3.57756
618360.0000    4.01985
618400.0000    4.36895
618440.0000    3.75819
618480.0000    4.08756
618520.0000    3.63763
618560.0000    4.39469
618600.0000    4.19171
618640.0000    3.48782
618680.0000    4.46381
618720.0000    3.87974
618760.0000    3.40833
618800.0000    3.34954
618840.0000    3.46884
618880.0000    2.83509
618920.0000    3.97951
618960.0000    3.94934
619000.0000    2.68472
619040.0000    2.59009
619080.0000    3.22313
619120.0000    3.30100
619160.0000    3.26392
619200.0000    3.31366
619240.0000    4.12921
619280.0000    2.93379
619320.0000    2.74759
619360.0000    2.36213
619400.0000    3.53382
619440.0000    2.12518
619480.0000    3.08997
619520.0000    3.83972
619560.0000    2.17572
619600.0000    2.57410
619640.0000    3.21856
619680.0000    3.04523
619720.0000    1.96187
619760.0000    3.34368
619800.0000    1.96670
619840.0000    3.22811
619880.0000    2.23076
619920.0000    3.71183
619960.0000    2.78033
620000.0000    3.49740
620040.0000    3.16755
620080.0000    3.28843
620120.0000    3.21556
620160.0000    3.54261
620200.0000    3.61969
620240.0000    3.19165
620280.0000    3.00318
620320.0000    4.00182
620360.0000    3.17372
620400.0000    3.78039
620440.0000    3.43148
620480.0000    3.60506
620520.0000    3.50874
620560.0000    2.66325
620600.0000    4.23745
620640.0000    3.70847
620680.0000    3.88775
620720.0000    3.17348
620760.0000    3.31762
620800.0000    4.24171
620840.0000    3.64872
620880.0000    4.16581
620920.0000    4.28748
620960.0000    3.53035
621000.0000    3.26662
621040.0000    3.05470
621080.0000    3.12556
621120.0000    3.47510
621160.0000    2.84586
621200.0000    3.33160
621240.0000    3.22538
621280.0000    3.52333
621320.0000    2.88803
621360.0000    4.63622
621400.0000    4.35201
621440.0000    4.06546
621480.0000    3.65272
621520.0000    3.58721
621560.0000    3.80570
621600.0000    4.05998
621640.0000    3.24215
621680.0000    3.32810
621720.0000    4.28215
621760.0000    4.40460
621800.0000    3.32716
621840.0000    3.83245
621880.0000    3.25946
621920.0000    2.72664
621960.0000    3.36670
622000.0000    4.27398
622040.0000    3.02077
622080.0000    3.24144
622120.0000    2.58564
622160.0000    4.22059
622200.0000    3.48486
622240.0000    3.51221
622280.0000    2.40935
622320.0000    2.74589
622360.0000    3.65811
622400.0000    2.31425
622440.0000    2.11016
622480.0000    3.28836
622520.0000    4.05563
622560.0000    2.95586
622600.0000    2.62503
622640.0000    3.12567
622680.0000    3.59877
622720.0000    3.27504
622760.0000    2.58707
622800.0000    3.20732
622840.0000    3.09373
622880.0000    2.60219
622920.0000    2.85693
622960.0000    3.18586
623000.0000    3.24027
623040.0000    2.86770
623080.0000    3.19866
623120.0000    3.03326
623160.0000    2.35110
623200.0000    2.54804
623240.0000    2.11463
623280.0000    2.89994
623320.0000    3.51659
623360.0000    3.57791
623400.0000    3.70017
623440.0000    3.28392
623480.0000    3.54398
623520.0000    2.68790
623560.0000    3.05970
623600.0000    4.34981
623640.0000    4.24449
623680.0000    3.86191
623720.0000    3.22761
623760.0000    3.80781
623800.0000    3.94092
623840.0000    2.96910
623880.0000    3.98362
623920.0000    3.70637
623960.0000    2.98999
624000.0000    2.24578
624040.0000    3.66647
624080.0000    3.46823
624120.0000    3.00697
624160.0000    3.46836
624200.0000    3.41662
624240.0000    2.87629
624280.0000    4.03809
624320.0000    3.28990
624360.0000    3.69319
624400.0000    3.40076
624440.0000    3.26542
624480.0000    3.69897
624520.0000    3.37990
624560.0000    3.65758
624600.0000    3.89648
624640.0000    3.28951
624680.0000    3.52128
624720.0000    2.77992
624760.0000    3.22833
624800.0000    2.81251
624840.0000    3.42577
624880.0000    2.94939
624920.0000    2.98720
624960.0000    3.91308
625000.0000    4.52641
625040.0000    3.11248
625080.0000    3.22139
625120.0000    3.44304
625160.0000    3.78539
625200.0000    3.27908
625240.0000    4.07093
625280.0000    3.55336
625320.0000    3.87372
625360.0000    3.79527
625400.0000    3.82645
625440.0000    3.79613
625480.0000    3.50117
625520.0000    3.34228
625560.0000    3.96648
625600.0000    4.46245
625640.0000    3.54235
625680.0000    3.16540
625720.0000    3.50123
625760.0000    3.51018
625800.0000    2.98436
625840.0000    3.17090
625880.0000    3.86107
625920.0000    4.16787
625960.0000    3.66908
626000.0000    3.44776
626040.0000    3.69134
626080.0000    4.22649
626120.0000    5.03096
626160.0000    3.91760
626200.0000    3.86835
626240.0000    3.44426
626280.0000    2.78685
626320.0000    4.22637
626360.0000    3.07355
626400.0000    3.15601
626440.0000    3.40244
626480.0000    3.34930
626520.0000    2.80697
626560.0000    3.82849
626600.0000    4.16039
626640.0000    3.32948
626680.0000    3.83605
626720.0000    3.47224
626760.0000    3.20923
626800.0000    4.61165
626840.0000    3.88250
626880.0000    4.47533
626920.0000    4.42854
626960.0000    3.72621
627000.0000    4.05323
627040.0000    3.02818
627080.0000    3.74199
627120.0000    3.64239
627160.0000    4.46711
627200.0000    4.18664
627240.0000    4.26190
627280.0000    4.49546
627320.0000    3.79714
627360.0000    3.86976
627400.0000    3.70366
627440.0000    5.02277
627480.0000    4.49741
627520.0000    3.61883
627560.0000    4.19606
627600.0000    3.59181
627640.0000    3.31503
627680.0000    2.79822
627720.0000    3.68210
627760.0000    3.95217
627800.0000    4.44617
627840.0000    5.12195
627880.0000    4.70218
627920.0000    3.45384
627960.0000    3.66515
628000.0000    3.88207
628040.0000    3.64700
628080.0000    3.73706
628120.0000    4.71278
628160.0000    4.09743
628200.0000    4.82337
628240.0000    4.06149
628280.0000    4.62788
628320.0000    4.58817
628360.0000    4.95993
628400.0000    5.07154
628440.0000    4.36191
628480.0000    4.74490
628520.0000    5.01463
628560.0000    4.77084
628600.0000    4.73224
628640.0000    4.37634
628680.0000    5.18314
628720.0000    4.60626
628760.0000    4.73560
628800.0000    5.07460
628840.0000    4.84931
628880.0000    4.93396
628920.0000    5.67888
628960.0000    5.33217
629000.0000    5.22155
629040.0000    5.13517
629080.0000    4.56608
629120.0000    4.15468
629160.0000    3.32837
629200.0000    3.83544
629240.0000    3.68780
629280.0000    4.24017
629320.0000    3.05064
629360.0000    3.68009
629400.0000    4.08265
629440.0000    3.67644
629480.0000    3.96646
629520.0000    4.19327
629560.0000    3.15981
629600.0000    3.21016
629640.0000    3.95443
629680.0000    3.92513
629720.0000    4.65827
629760.0000    4.47216
629800.0000    3.42815
629840.0000    4.39027
629880.0000    4.27868
629920.0000    4.17154
629960.0000    4.73200
630000.0000    4.58344
630040.0000    4.46728
630080.0000    4.31993
630120.0000    4.22007
630160.0000    4.68330
630200.0000    3.65508
630240.0000    3.88566
630280.0000    4.00351
630320.0000    3.79300
630360.0000    4.34570
630400.0000    3.57357
630440.0000    3.65753
630480.0000    3.39201
630520.0000    3.96177
630560.0000    4.69226
630600.0000    3.59639
630640.0000    3.27011
630680.0000    3.72188
630720.0000    3.54924
630760.0000    3.81994
630800.0000    3.19020
630840.0000    3.45541
630880.0000    4.60395
630920.0000    4.38417
630960.0000    4.50509
631000.0000    3.90209
631040.0000    3.43634
631080.0000    3.71112
631120.0000    3.48818
631160.0000    3.19035
631200.0000    3.30694
631240.0000    4.35400
631280.0000    4.25655
631320.0000    3.99450
631360.0000    4.07573
631400.0000    3.88664
631440.0000    2.62013
631480.0000    3.35888
631520.0000    2.71741
631560.0000    3.44471
631600.0000    3.64064
631640.0000    3.76189
631680.0000    3.03486
631720.0000    3.70365
631760.0000    3.87596
631800.0000    3.80054
631840.0000    3.88382
631880.0000    3.40439
631920.0000    3.09775
631960.0000    4.17240
632000.0000    4.44973
632040.0000    3.56217
632080.0000    3.67853
632120.0000    4.35995
632160.0000    3.77194
632200.0000    3.75746
632240.0000    4.18441
632280.0000    3.79703
632320.0000    3.44780
632360.0000    4.20936
632400.0000    3.12168
632440.0000    3.01566
632480.0000    3.07014
632520.0000    3.11349
632560.0000    2.88930
632600.0000    3.30836
632640.0000    2.87489
632680.0000    3.35909
632720.0000    3.13216
632760.0000    3.27333
632800.0000    4.46754
632840.0000    4.02818
632880.0000    5.03777
632920.0000    3.91426
632960.0000    4.39050
633000.0000    3.15517
633040.0000    2.92318
633080.0000    3.86432
633120.0000    3.82068
633160.0000    3.24238
633200.0000    2.79568
633240.0000    3.21576
633280.0000    3.14443
633320.0000    4.43363
633360.0000    3.80662
633400.0000    4.47939
633440.0000    3.85859
633480.0000    3.39825
633520.0000    3.25311
633560.0000    3.44841
633600.0000    2.86844
633640.0000    2.77146
633680.0000    4.09080
633720.0000    4.32616
633760.0000    4.08703
633800.0000    3.63866
633840.0000    3.66296
633880.0000    3.20241
633920.0000    3.36557
633960.0000    4.02314
634000.0000    3.20389
634040.0000    3.50222
634080.0000    2.74773
634120.0000    3.27367
634160.0000    2.83310
634200.0000    2.78796
634240.0000    2.19676
634280.0000    2.67348
634320.0000    2.87131
634360.0000    2.75002
634400.0000    3.05838
634440.0000    2.98694
634480.0000    3.11610
634520.0000    3.45932
634560.0000    3.97287
634600.0000    4.26202
634640.0000    3.12069
634680.0000    3.90036
634720.0000    3.02256
634760.0000    3.47455
634800.0000    2.52064
634840.0000    3.11709
634880.0000    3.41424
634920.0000    2.78345
634960.0000    3.70300
635000.0000    2.71068
635040.0000    3.23439
635080.0000    3.36510
635120.0000    3.66630
635160.0000    3.74305
635200.0000    3.24494
635240.0000    3.82569
635280.0000    2.67716
635320.0000    2.56644
635360.0000    3.80611
635400.0000    3.33282
635440.0000    2.59815
635480.0000    3.36003
635520.0000    3.67308
635560.0000    4.06639
635600.0000    3.09588
635640.0000    4.16933
635680.0000    2.96859
635720.0000    2.99893
635760.0000    3.05756
635800.0000    3.77763
635840.0000    3.96941
635880.0000    3.92143
635920.0000    2.75454
635960.0000    2.49782
636000.0000    3.11752
636040.0000    3.25829
636080.0000    3.08873
636120.0000    3.65552
636160.0000    3.06136
636200.0000    2.81875
636240.0000    3.21906
636280.0000    3.65428
636320.0000    3.85995
636360.0000    3.92245
636400.0000    3.67724
636440.0000    3.91798
636480.0000    3.24561
636520.0000    2.70047
636560.0000    3.20131
636600.0000    2.90253
636640.0000    2.87125
636680.0000    3.50915
636720.0000    3.24718
636760.0000    1.78830
636800.0000    3.26650
636840.0000    2.91584
636880.0000    3.03667
636920.0000    3.93388
636960.0000    3.68960
637000.0000    3.70338
637040.0000    2.69286
637080.0000    3.22938
637120.0000    3.12032
637160.0000    3.20842
637200.0000    4.47793
637240.0000    3.63563
637280.0000    3.97781
637320.0000    3.46991
637360.0000    3.88913
637400.0000    4.09634
637440.0000    4.10617
637480.0000    3.24949
637520.0000    3.60598
637560.0000    4.12459
637600.0000    3.32325
637640.0000    3.32193
637680.0000    3.76570
637720.0000    4.24888
637760.0000    3.60629
637800.0000    3.42632
637840.0000    3.54593
637880.0000    2.53897
637920.0000    3.11198
637960.0000    3.18628
638000.0000    3.44075
638040.0000    3.27239
638080.0000    3.39360
638120.0000    2.74479
638160.0000    3.31886
638200.0000    2.41973
638240.0000    3.71945
638280.0000    3.88664
638320.0000    3.59515
638360.0000    4.19445
638400.0000    3.75454
638440.0000    4.45706
638480.0000    3.60371
638520.0000    2.89014
638560.0000    3.15057
638600.0000    4.05657
638640.0000    2.60603
638680.0000    3.25739
638720.0000    3.33431
638760.0000    3.28280
638800.0000    3.92419
638840.0000    3.60677
638880.0000    3.91091
638920.0000    2.90351
638960.0000    3.51890
639000.0000    3.49786
639040.0000    3.85504
639080.0000    3.82070
639120.0000    3.29413
639160.0000    3.74442
639200.0000    3.89889
639240.0000    3.82462
639280.0000    3.75209
639320.0000    2.89141
639360.0000    3.89615
639400.0000    3.75229
639440.0000    4.10982
639480.0000    4.09020
639520.0000    3.40702
639560.0000    4.31369
639600.0000    3.41470
639640.0000    3.85575
639680.0000    4.18365
639720.0000    4.02545
639760.0000    3.98670
639800.0000    3.61482
639840.0000    3.92712
639880.0000    3.89960
639920.0000    3.41194
639960.0000    4.44798
640000.0000    4.21113
640040.0000    4.48553
640080.0000    3.87278
640120.0000    3.75791
640160.0000    4.12454
640200.0000    4.13111
640240.0000    4.12222
640280.0000    3.55043
640320.0000    4.12645
640360.0000    4.58760
640400.0000    4.03572
640440.0000    3.17218
640480.0000    2.64201
640520.0000    3.06466
640560.0000    2.92107
640600.0000    2.85684
640640.0000    3.58728
640680.0000    4.44059
640720.0000    3.59014
640760.0000    3.81981
640800.0000    3.11181
640840.0000    3.97593
640880.0000    4.40566
640920.0000    3.59975
640960.0000    3.23050
641000.0000    4.24581
641040.0000    3.48117
641080.0000    3.43421
641120.0000    3.56625
641160.0000    3.69536
641200.0000    3.71055
641240.0000    3.39643
641280.0000    3.57688
641320.0000    3.73539
641360.0000    3.05253
641400.0000    3.32790
641440.0000    2.60429
641480.0000    3.88430
641520.0000    2.49883
641560.0000    3.75810
641600.0000    3.86629
641640.0000    3.47050
641680.0000    2.76877
641720.0000    3.81200
641760.0000    3.02494
641800.0000    2.55825
641840.0000    3.26581
641880.0000    4.52517
641920.0000    3.21983
641960.0000    3.14813
642000.0000    4.09352
642040.0000    3.20399
642080.0000    3.58231
642120.0000    2.81716
642160.0000    3.67992
642200.0000    2.88391
642240.0000    2.87701
642280.0000    2.12204
642320.0000    3.29907
642360.0000    2.68512
642400.0000    2.78079
642440.0000    3.31890
642480.0000    3.07284
642520.0000    2.94921
642560.0000    4.16730
642600.0000    4.71010
642640.0000    4.65251
642680.0000    4.51945
642720.0000    4.42071
642760.0000    4.63660
642800.0000    5.08600
642840.0000    4.63333
642880.0000    3.68191
642920.0000    4.19582
642960.0000    4.12865
643000.0000    4.57956
643040.0000    3.56492
643080.0000    3.19984
643120.0000    3.17892
643160.0000    3.12519
643200.0000    3.36420
643240.0000    3.40704
643280.0000    3.86047
643320.0000    3.27980
643360.0000    2.72924
643400.0000    3.50755
643440.0000    3.41059
643480.0000    4.00702
643520.0000    3.63602
643560.0000    3.04851
643600.0000    2.84236
643640.0000    3.10669
643680.0000    2.85435
643720.0000    2.99028
643760.0000    3.94730
643800.0000    2.81518
643840.0000    3.45740
643880.0000    3.06441
643920.0000    3.50458
643960.0000    3.54053
644000.0000    3.41346
644040.0000    3.62448
644080.0000    2.83187
644120.0000    3.13199
644160.0000    3.55895
644200.0000    3.27382
644240.0000    3.00826
644280.0000    3.38875
644320.0000    2.60906
644360.0000    3.21800
644400.0000    2.58147
644440.0000    3.52481
644480.0000    2.68601
644520.0000    2.20740
644560.0000    1.49998
644600.0000    3.50788
644640.0000    2.26908
644680.0000    3.56275
644720.0000    3.90739
644760.0000    3.05623
644800.0000    2.14234
644840.0000    2.54773
644880.0000    2.75907
644920.0000    3.43632
644960.0000    3.37776
645000.0000    3.50228
645040.0000    3.24618
645080.0000    3.89067
645120.0000    4.00074
645160.0000    3.82642
645200.0000    4.25652
645240.0000    3.89732
645280.0000    4.40948
645320.0000    4.11734
645360.0000    4.88298
645400.0000    4.43097
645440.0000    3.91015
645480.0000    4.51803
645520.0000    5.01452
645560.0000    4.50999
645600.0000    3.31341
645640.0000    5.06868
645680.0000    4.93334
645720.0000    5.31112
645760.0000    5.88552
645800.0000    5.30749
645840.0000    4.95002
645880.0000    6.14805
645920.0000    5.54721
645960.0000    5.75592
646000.0000    5.38871
646040.0000    6.41068
646080.0000    4.77928
646120.0000    5.83063
646160.0000    6.00961
646200.0000    6.75056
646240.0000    6.38868
646280.0000    5.78672
646320.0000    5.37697
646360.0000    6.19427
646400.0000    5.88823
646440.0000    5.27369
646480.0000    4.94358
646520.0000    4.58162
646560.0000    5.35250
646600.0000    5.77638
646640.0000    4.99701
646680.0000    6.20431
646720.0000    5.77967
646760.0000    5.02334
646800.0000    4.93313
646840.0000    4.86239
646880.0000    5.21513
646920.0000    4.58552
646960.0000    4.44395
647000.0000    4.25629
647040.0000    4.28684
647080.0000    5.01446
647120.0000    4.83038
647160.0000    4.93268
647200.0000    5.44424
647240.0000    5.49616
647280.0000    5.90384
647320.0000    5.01413
647360.0000    5.10164
647400.0000    5.55112
647440.0000    5.68433
647480.0000    4.47695
647520.0000    4.26631
647560.0000    4.37445
647600.0000    4.65158
647640.0000    5.32520
647680.0000    4.16962
647720.0000    3.06447
647760.0000    2.13992
647800.0000    2.32523
647840.0000    2.66241
647880.0000    3.36131
647920.0000    3.34420
647960.0000    2.49771
648000.0000    3.51721
648040.0000    4.44289
648080.0000    3.63565
648120.0000    2.51876
648160.0000    2.46655
648200.0000    3.37063
648240.0000    3.09165
648280.0000    2.77261
648320.0000    2.81220
648360.0000    2.92795
648400.0000    2.14048
648440.0000    2.41458
648480.0000    3.48081
648520.0000    2.27195
648560.0000    2.54115
648600.0000    2.72239
648640.0000    4.23775
648680.0000    3.98806
648720.0000    2.54584
648760.0000    3.19099
648800.0000    2.77549
648840.0000    3.61691
648880.0000    3.52725
648920.0000    3.52530
648960.0000    3.22835
649000.0000    3.71171
649040.0000    4.10581
649080.0000    3.55698
649120.0000    3.69746
649160.0000    3.45152
649200.0000    4.01607
649240.0000    3.74456
649280.0000    3.53090
649320.0000    4.06971
649360.0000    3.60411
649400.0000    3.46434
649440.0000    3.66507
649480.0000    3.61736
649520.0000    3.33329
649560.0000    3.51794
649600.0000    3.47478
649640.0000    2.29629
649680.0000    2.91157
649720.0000    2.77423
649760.0000    3.49961
649800.0000    3.06503
649840.0000    2.46069
649880.0000    3.89413
649920.0000    3.36513
649960.0000    4.00502
650000.0000    4.48366
650040.0000    4.06495
650080.0000    4.27404
650120.0000    4.47276
650160.0000    3.60032
650200.0000    4.51467
650240.0000    3.36408
650280.0000    3.92187
650320.0000    4.18657
650360.0000    4.34825
650400.0000    3.58775
650440.0000    4.33042
650480.0000    3.63192
650520.0000    3.97009
650560.0000    3.00584
650600.0000    3.76551
650640.0000    3.76989
650680.0000    4.90407
650720.0000    3.26156
650760.0000    3.83695
650800.0000    3.74296
650840.0000    3.86976
650880.0000    3.62868
650920.0000    4.90162
650960.0000    4.30680
651000.0000    4.73186
651040.0000    4.90556
651080.0000    4.37077
651120.0000    4.73077
651160.0000    4.34893
651200.0000    4.15100
651240.0000    3.87376
651280.0000    3.99908
651320.0000    4.37729
651360.0000    5.02464
651400.0000    5.06822
651440.0000    5.15061
651480.0000    4.28838
651520.0000    4.98873
651560.0000    5.51313
651600.0000    5.94955
651640.0000    5.46259
651680.0000    5.57047
651720.0000    5.71422
651760.0000    6.15476
651800.0000    5.55412
651840.0000    4.49957
651880.0000    5.08643
651920.0000    4.33438
651960.0000    4.88937
652000.0000    5.47252
652040.0000    6.26261
652080.0000    6.25518
652120.0000    5.34773
652160.0000    4.42543
652200.0000    6.32647
652240.0000    5.56119
652280.0000    4.66040
652320.0000    4.84544
652360.0000    3.56339
652400.0000    3.49447
652440.0000    2.42038
652480.0000    3.93451
652520.0000    3.83839
652560.0000    3.44506
652600.0000    3.34082
652640.0000    3.19718
652680.0000    3.51768
652720.0000    3.70819
652760.0000    4.31698
652800.0000    4.79362
652840.0000    4.57684
652880.0000    4.46477
652920.0000    4.12537
652960.0000    4.37908
653000.0000    4.19098
653040.0000    3.11789
653080.0000    3.76995
653120.0000    3.54382
653160.0000    3.55823
653200.0000    3.43230
653240.0000    3.18629
653280.0000    3.44775
653320.0000    3.30476
653360.0000    3.90441
653400.0000    4.31867
653440.0000    2.92754
653480.0000    3.50515
653520.0000    4.49319
653560.0000    4.77116
653600.0000    4.76901
653640.0000    3.98420
653680.0000    4.12434
653720.0000    3.69563
653760.0000    3.86050
653800.0000    4.15094
653840.0000    5.71941
653880.0000    5.82001
653920.0000    4.93281
653960.0000    4.54085
654000.0000    4.94965
654040.0000    4.26705
654080.0000    5.62383
654120.0000    4.41582
654160.0000    4.71749
654200.0000    4.29355
654240.0000    3.94632
654280.0000    5.00992
654320.0000    5.00806
654360.0000    5.10965
654400.0000    5.01162
654440.0000    4.84084
654480.0000    3.77733
654520.0000    3.75042
654560.0000    4.96769
654600.0000    4.93943
654640.0000    5.02290
654680.0000    4.38988
654720.0000    4.49519
654760.0000    4.50102
654800.0000    5.01871
654840.0000    4.52386
654880.0000    3.71176
654920.0000    4.83820
654960.0000    4.24937
655000.0000    4.60853
655040.0000    4.00568
655080.0000    5.04911
655120.0000    4.55199
655160.0000    4.01407
655200.0000    4.09643
655240.0000    4.45015
655280.0000    3.89496
655320.0000    3.70516
655360.0000    3.71201
655400.0000    4.89672
655440.0000    4.22913
655480.0000    4.82481
655520.0000    4.09143
655560.0000    3.94223
655600.0000    4.65701
655640.0000    4.74610
655680.0000    4.37550
655720.0000    4.64817
655760.0000    5.06417
655800.0000    4.29438
655840.0000    4.59711
655880.0000    4.78973
655920.0000    5.01917
655960.0000    4.29166
656000.0000    4.39772
656040.0000    4.95615
656080.0000    5.19606
656120.0000    5.07019
656160.0000    4.44705
656200.0000    4.92369
656240.0000    4.14517
656280.0000    4.35824
656320.0000    5.00681
656360.0000    4.88051
656400.0000    4.48931
656440.0000    4.27365
656480.0000    4.87789
656520.0000    4.38750
656560.0000    4.64401
656600.0000    4.70163
656640.0000    4.00627
656680.0000    4.53218
656720.0000    3.66848
656760.0000    4.91782
656800.0000    4.38913
656840.0000    5.12412
656880.0000    4.26335
656920.0000    4.56624
656960.0000    4.88991
657000.0000    4.77250
657040.0000    4.45730
657080.0000    4.62279
657120.0000    4.46731
657160.0000    4.20031
657200.0000    4.18387
657240.0000    3.88760
657280.0000    4.19489
657320.0000    4.75443
657360.0000    4.01518
657400.0000    4.03696
657440.0000    4.98007
657480.0000    4.60547
657520.0000    4.32618
657560.0000    4.96905
657600.0000    4.32663
657640.0000    5.09072
657680.0000    3.87912
657720.0000    5.02462
657760.0000    5.68854
657800.0000    4.09682
657840.0000    4.09312
657880.0000    4.52430
657920.0000    4.65610
657960.0000    5.40974
658000.0000    4.41588
658040.0000    4.91407
658080.0000    4.73578
658120.0000    4.39149
658160.0000    5.27367
658200.0000    5.17967
658240.0000    5.04256
658280.0000    4.21843
658320.0000    4.89971
658360.0000    4.18822
658400.0000    3.77870
658440.0000    4.95527
658480.0000    4.46135
658520.0000    5.05190
658560.0000    4.91738
658600.0000    4.88375
658640.0000    5.32478
658680.0000    4.29427
658720.0000    5.01843
658760.0000    3.93991
658800.0000    4.54324
658840.0000    4.03285
658880.0000    4.63463
658920.0000    4.99114
658960.0000    4.97352
659000.0000    5.11935
659040.0000    4.70434
659080.0000    3.54947
659120.0000    4.38600
659160.0000    4.59564
659200.0000    4.28865
659240.0000    4.55780
659280.0000    5.10146
659320.0000    4.40443
659360.0000    4.43331
659400.0000    4.82415
659440.0000    4.64975
659480.0000    4.73528
659520.0000    4.83880
659560.0000    4.60784
659600.0000    5.36194
659640.0000    5.42826
659680.0000    4.69900
659720.0000    3.98814
659760.0000    5.12992
659800.0000    4.54120
659840.0000    5.14070
659880.0000    4.53620
659920.0000    4.64569
659960.0000    4.74468
660000.0000    3.99468
660040.0000    3.75910
660080.0000    3.89515
660120.0000    3.72297
660160.0000    3.87612
660200.0000    4.42994
660240.0000    3.71549
660280.0000    4.03928
660320.0000    4.52668
660360.0000    4.57822
660400.0000    3.87324
660440.0000    4.46695
660480.0000    4.63500
660520.0000    4.27374
660560.0000    3.62689
660600.0000    4.22535
660640.0000    4.76811
660680.0000    4.61686
660720.0000    4.60164
660760.0000    3.37808
660800.0000    4.52887
660840.0000    4.15668
660880.0000    3.79032
660920.0000    4.30457
660960.0000    4.57148
661000.0000    5.08646
661040.0000    3.57573
661080.0000    4.21329
661120.0000    3.68481
661160.0000    4.83105
661200.0000    4.35957
661240.0000    3.96687
661280.0000    4.51872
661320.0000    4.68766
661360.0000    5.20474
661400.0000    4.62614
661440.0000    4.34213
661480.0000    4.70923
661520.0000    4.67645
661560.0000    4.35577
661600.0000    4.69363
661640.0000    4.46894
661680.0000    4.43556
661720.0000    4.34971
661760.0000    5.04523
661800.0000    4.62421
661840.0000    4.57873
661880.0000    3.89794
661920.0000    4.58576
661960.0000    4.70578
662000.0000    4.76354
662040.0000    5.06082
662080.0000    3.75505
662120.0000    4.18996
662160.0000    4.21026
662200.0000    4.86450
662240.0000    4.08300
662280.0000    3.40779
662320.0000    3.78244
662360.0000    4.11898
662400.0000    3.40164
662440.0000    3.68072
662480.0000    4.84678
662520.0000    4.16411
662560.0000    3.02786
662600.0000    4.00122
662640.0000    4.42284
662680.0000    5.47959
662720.0000    4.54594
662760.0000    4.74692
662800.0000    5.12764
662840.0000    3.91978
662880.0000    3.51937
662920.0000    3.73725
662960.0000    4.26725
663000.0000    4.65437
663040.0000    4.03288
663080.0000    4.36886
663120.0000    4.04716
663160.0000    4.72827
663200.0000    4.19156
663240.0000    3.75801
663280.0000    3.99554
663320.0000    3.64051
663360.0000    3.95978
663400.0000    3.96359
663440.0000    4.65299
663480.0000    3.71536
663520.0000    3.81451
663560.0000    4.01410
663600.0000    4.02145
663640.0000    4.49376
663680.0000    4.46619
663720.0000    4.51097
663760.0000    4.03830
663800.0000    5.20585
663840.0000    4.59032
663880.0000    4.64527
663920.0000    3.65006
663960.0000    4.70896
664000.0000    4.11017
664040.0000    5.24057
664080.0000    4.13984
664120.0000    4.45129
664160.0000    4.39119
664200.0000    4.63599
664240.0000    4.23709
664280.0000    4.11933
664320.0000    4.66110
664360.0000    4.56047
664400.0000    4.10711
664440.0000    4.09826
664480.0000    4.18698
664520.0000    4.84921
664560.0000    4.43772
664600.0000    4.16542
664640.0000    4.25801
664680.0000    4.87156
664720.0000    4.63720
664760.0000    4.76507
664800.0000    4.81408
664840.0000    5.00399
664880.0000    4.48909
664920.0000    3.72948
664960.0000    4.24523
665000.0000    4.65343
665040.0000    4.45472
665080.0000    4.73328
665120.0000    4.18357
665160.0000    4.47539
665200.0000    3.61622
665240.0000    3.66527
665280.0000    4.36826
665320.0000    5.14386
665360.0000    4.82548
665400.0000    4.55091
665440.0000    3.99035
665480.0000    4.80273
665520.0000    4.56345
665560.0000    3.76217
665600.0000    4.03433
665640.0000    3.76626
665680.0000    2.94311
665720.0000    3.54812
665760.0000    4.26285
665800.0000    3.12067
665840.0000    4.75348
665880.0000    4.06196
665920.0000    4.64050
665960.0000    4.49508
666000.0000    4.88098
666040.0000    4.06076
666080.0000    4.68588
666120.0000    4.23336
666160.0000    4.86251
666200.0000    3.96843
666240.0000    3.35941
666280.0000    3.51285
666320.0000    3.89583
666360.0000    4.39109
666400.0000    4.31075
666440.0000    3.61059
666480.0000    3.20809
666520.0000    4.19622
666560.0000    3.62426
666600.0000    4.45747
666640.0000    3.95128
666680.0000    3.23340
666720.0000    3.42611
666760.0000    3.14060
666800.0000    3.35941
666840.0000    4.09211
666880.0000    2.62999
666920.0000    3.66556
666960.0000    4.36371
667000.0000    3.58020
667040.0000    3.79510
667080.0000    4.81684
667120.0000    3.55024
667160.0000    4.86948
667200.0000    4.59102
667240.0000    3.65446
667280.0000    4.27120
667320.0000    4.14550
667360.0000    4.54998
667400.0000    3.76122
667440.0000    3.93722
667480.0000    3.83612
667520.0000    4.09796
667560.0000    3.13413
667600.0000    3.48022
667640.0000    3.66459
667680.0000    3.77489
667720.0000    3.16107
667760.0000    3.86242
667800.0000    4.59541
667840.0000    3.67791
667880.0000    3.71796
667920.0000    3.65055
667960.0000    4.79700
668000.0000    3.89929
668040.0000    3.28237
668080.0000    4.19539
668120.0000    3.94748
668160.0000    3.24245
668200.0000    3.09688
668240.0000    3.99701
668280.0000    3.08654
668320.0000    3.58081
668360.0000    3.93699
668400.0000    3.77896
668440.0000    4.58062
668480.0000    4.74664
668520.0000    5.12306
668560.0000    4.35683
668600.0000    4.24174
668640.0000    4.68548
668680.0000    4.45505
668720.0000    3.80970
668760.0000    3.53561
668800.0000    4.44625
668840.0000    5.12795
668880.0000    5.00850
668920.0000    4.41257
668960.0000    4.96221
669000.0000    4.19192
669040.0000    4.55074
669080.0000    4.79118
669120.0000    4.35120
669160.0000    3.62395
669200.0000    4.03860
669240.0000    4.39554
669280.0000    3.65856
669320.0000    3.93268
669360.0000    5.01851
669400.0000    5.22668
669440.0000    4.91072
669480.0000    5.61525
669520.0000    5.14158
669560.0000    6.09598
669600.0000    5.65245
669640.0000    5.52633
669680.0000    5.93974
669720.0000    5.57952
669760.0000    6.39006
669800.0000    6.10563
669840.0000    5.20816
669880.0000    5.05319
669920.0000    5.35381
669960.0000    4.49473
670000.0000    4.31840
670040.0000    5.02431
670080.0000    5.34745
670120.0000    4.58750
670160.0000    4.20060
670200.0000    3.99365
670240.0000    4.51191
670280.0000    5.82352
670320.0000    5.06020
670360.0000    4.49825
670400.0000    4.61324
670440.0000    4.20914
670480.0000    4.78406
670520.0000    4.37014
670560.0000    5.41958
670600.0000    5.71094
670640.0000    5.25450
670680.0000    5.71273
670720.0000    4.90315
670760.0000    5.42800
670800.0000    5.94872
670840.0000    5.12320
670880.0000    5.37297
670920.0000    4.48621
670960.0000    4.70944
671000.0000    4.72429
671040.0000    6.37235
671080.0000    5.30028
671120.0000    5.47661
671160.0000    5.98598
671200.0000    4.27438
671240.0000    5.03020
671280.0000    5.73557
671320.0000    6.05751
671360.0000    6.31311
671400.0000    6.11700
671440.0000    5.87432
671480.0000    6.48580
671520.0000    6.76075
671560.0000    6.47301
671600.0000    5.85111
671640.0000    5.66751
671680.0000    5.89610
671720.0000    6.09399
671760.0000    5.14808
671800.0000    5.89844
671840.0000    6.17450
671880.0000    6.42432
671920.0000    6.13739
671960.0000    6.28231
672000.0000    5.61000
672040.0000    6.38811
672080.0000    6.55874
672120.0000    6.68193
672160.0000    7.19969
672200.0000    6.48821
672240.0000    6.48595
672280.0000    5.47944
672320.0000    7.10356
672360.0000    6.12238
672400.0000    7.19819
672440.0000    7.50867
672480.0000    6.63682
672520.0000    6.70978
672560.0000    6.31559
672600.0000    6.74785
672640.0000    6.84489
672680.0000    7.41716
672720.0000    7.78936
672760.0000    7.71003
672800.0000    6.71379
672840.0000    5.06624
672880.0000    6.05164
672920.0000    5.26135
672960.0000    6.40196
673000.0000    5.88335
673040.0000    6.41434
673080.0000    6.71622
673120.0000    6.30851
673160.0000    7.34763
673200.0000    8.21319
673240.0000    7.48274
673280.0000    7.42438
673320.0000    8.58105
673360.0000    7.31936
673400.0000    6.24628
673440.0000    7.07448
673480.0000    6.56934
673520.0000    7.19326
673560.0000    8.08096
673600.0000    6.90402
673640.0000    7.50069
673680.0000    7.35326
673720.0000    7.64734
673760.0000    7.04680
673800.0000    7.67520
673840.0000    6.42384
673880.0000    6.46989
673920.0000    6.24749
673960.0000    6.44191
674000.0000    6.11477
674040.0000    7.43615
674080.0000    7.49211
674120.0000    7.00057
674160.0000    6.98480
674200.0000    6.68787
674240.0000    6.73758
674280.0000    6.27636
674320.0000    7.47120
674360.0000    6.50431
674400.0000    7.12701
674440.0000    6.35986
674480.0000    5.99482
674520.0000    6.73116
674560.0000    5.75421
674600.0000    5.47451
674640.0000    6.05745
674680.0000    5.48870
674720.0000    6.23314
674760.0000    5.60350
674800.0000    5.65175
674840.0000    5.44587
674880.0000    5.04115
674920.0000    5.05622
674960.0000    5.04045
675000.0000    4.20548
675040.0000    4.99644
675080.0000    6.50085
675120.0000    6.89349
675160.0000    6.34127
675200.0000    5.42284
675240.0000    6.08016
675280.0000    6.66284
675320.0000    7.42765
675360.0000    7.64533
675400.0000    6.41671
675440.0000    5.65946
675480.0000    6.25620
675520.0000    6.22037
675560.0000    7.50243
675600.0000    8.19330
675640.0000    6.60874
675680.0000    6.83331
675720.0000    7.09528
675760.0000    6.58156
675800.0000    5.66319
675840.0000    7.24915
675880.0000    6.51776
675920.0000    6.28417
675960.0000    6.39420
676000.0000    7.10900
676040.0000    6.46274
676080.0000    6.81665
676120.0000    6.79508
676160.0000    6.68288
676200.0000    6.73695
676240.0000    6.86555
676280.0000    6.05456
676320.0000    5.68114
676360.0000    6.79799
676400.0000    7.37631
676440.0000    7.12619
676480.0000    6.56904
676520.0000    6.74490
676560.0000    6.24073
676600.0000    6.28958
676640.0000    6.48954
676680.0000    5.97632
676720.0000    6.56817
676760.0000    5.16541
676800.0000    6.25435
676840.0000    6.17529
676880.0000    5.42100
676920.0000    5.95488
676960.0000    6.70054
677000.0000    5.00023
677040.0000    5.27728
677080.0000    4.92014
677120.0000    4.61689
677160.0000    4.28031
677200.0000    5.89183
677240.0000    4.78248
677280.0000    4.89421
677320.0000    4.09141
677360.0000    4.68422
677400.0000    4.71979
677440.0000    5.13048
677480.0000    5.41279
677520.0000    4.63751
677560.0000    4.95162
677600.0000    6.53888
677640.0000    5.43860
677680.0000    7.08654
677720.0000    6.53195
677760.0000    5.22677
677800.0000    6.80065
677840.0000    7.09839
677880.0000    7.61396
677920.0000    7.31772
677960.0000    7.50695
678000.0000    6.31701
678040.0000    6.39874
678080.0000    6.21939
678120.0000    7.14730
678160.0000    6.52473
678200.0000    6.69486
678240.0000    4.89181
678280.0000    5.69545
678320.0000    6.41773
678360.0000    5.78826
678400.0000    5.60538
678440.0000    5.56933
678480.0000    5.83791
678520.0000    6.13257
678560.0000    6.72449
678600.0000    6.32824
678640.0000    5.74510
678680.0000    6.09954
678720.0000    5.95000
678760.0000    5.79901
678800.0000    6.03008
678840.0000    5.82800
678880.0000    6.15735
678920.0000    6.87015
678960.0000    6.41812
679000.0000    5.29208
679040.0000    5.22347
679080.0000    6.13643
679120.0000    5.97824
679160.0000    5.71050
679200.0000    6.71976
679240.0000    5.60106
679280.0000    5.69898
679320.0000    5.28327
679360.0000    6.25009
679400.0000    5.88012
679440.0000    6.03995
679480.0000    5.46623
679520.0000    5.80955
679560.0000    5.73019
679600.0000    4.63461
679640.0000    5.58142
679680.0000    5.42810
679720.0000    5.33118
679760.0000    5.90612
679800.0000    6.11602
679840.0000    6.59285
679880.0000    7.04928
679920.0000    7.08721
679960.0000    6.89371
680000.0000    6.77907
680040.0000    5.90220
680080.0000    5.84153
680120.0000    5.48136
680160.0000    6.75926
680200.0000    7.23673
680240.0000    7.72894
680280.0000    6.84150
680320.0000    6.83000
680360.0000    6.89235
680400.0000    5.90356
680440.0000    6.61841
680480.0000    5.88727
680520.0000    5.32474
680560.0000    5.53956
680600.0000    6.17734
680640.0000    6.85685
680680.0000    6.06888
680720.0000    5.28870
680760.0000    6.58339
680800.0000    6.50288
680840.0000    5.56072
680880.0000    5.82460
680920.0000    7.11825
680960.0000    7.23989
681000.0000    7.24641
681040.0000    6.69452
681080.0000    6.32351
681120.0000    8.22375
681160.0000    7.56782
681200.0000    7.26478
681240.0000    7.28951
681280.0000    7.23055
681320.0000    6.81737
681360.0000    6.59447
681400.0000    6.09904
681440.0000    6.56429
681480.0000    6.30130
681520.0000    5.68994
681560.0000    6.36224
681600.0000    6.99337
681640.0000    5.99809
681680.0000    6.17856
681720.0000    7.08526
681760.0000    6.15884
681800.0000    6.79979
681840.0000    7.24991
681880.0000    6.27963
681920.0000    6.73565
681960.0000    7.56253
682000.0000    7.13614
682040.0000    7.42098
682080.0000    8.15705
682120.0000    7.84908
682160.0000    7.26198
682200.0000    7.42758
682240.0000    6.83435
682280.0000    7.47530
682320.0000    6.29297
682360.0000    5.90898
682400.0000    6.12288
682440.0000    6.03840
682480.0000    5.94324
682520.0000    6.32029
682560.0000    7.13597
682600.0000    6.79617
682640.0000    8.20434
682680.0000    8.11009
682720.0000    7.57144
682760.0000    7.19637
682800.0000    7.06332
682840.0000    5.54883
682880.0000    5.90011
682920.0000    6.83408
682960.0000    6.32745
683000.0000    5.88915
683040.0000    5.59387
683080.0000    6.74329
683120.0000    6.35293
683160.0000    5.88707
683200.0000    6.56049
683240.0000    5.63305
683280.0000    6.54625
683320.0000    6.62834
683360.0000    7.26240
683400.0000    5.99456
683440.0000    7.15150
683480.0000    6.54680
683520.0000    6.90638
683560.0000    5.24113
683600.0000    6.31887
683640.0000    5.37794
683680.0000    6.09386
683720.0000    6.06627
683760.0000    5.93288
683800.0000    4.78335
683840.0000    4.25977
683880.0000    4.64205
683920.0000    6.51516
683960.0000    6.02262
684000.0000    6.40505
684040.0000    5.85311
684080.0000    5.98243
684120.0000    6.59109
684160.0000    6.17371
684200.0000    4.67557
684240.0000    5.13502
684280.0000    5.81745
684320.0000    6.38534
684360.0000    6.88203
684400.0000    6.12204
684440.0000    4.72928
684480.0000    5.54515
684520.0000    5.25249
684560.0000    5.05990
684600.0000    4.96275
684640.0000    4.66334
684680.0000    5.02334
684720.0000    6.43960
684760.0000    6.37706
684800.0000    6.19729
684840.0000    5.66578
684880.0000    5.21285
684920.0000    5.26193
684960.0000    4.38229
685000.0000    4.96660
685040.0000    4.80916
685080.0000    5.03279
685120.0000    6.27291
685160.0000    5.65827
685200.0000    4.90637
685240.0000    5.64621
685280.0000    6.72424
685320.0000    6.06924
685360.0000    6.94740
685400.0000    6.20631
685440.0000    5.49683
685480.0000    5.79065
685520.0000    6.43591
685560.0000    6.66938
685600.0000    6.23816
685640.0000    6.49004
685680.0000    6.85844
685720.0000    7.41765
685760.0000    6.93202
685800.0000    6.20187
685840.0000    6.45008
685880.0000    7.06502
685920.0000    6.85229
685960.0000    5.79326
686000.0000    6.27364
686040.0000    6.48970
686080.0000    6.76618
686120.0000    6.11627
686160.0000    6.14700
686200.0000    6.62879
686240.0000    6.78042
686280.0000    6.37402
686320.0000    5.43563
686360.0000    5.75782
686400.0000    5.91392
686440.0000    5.19709
686480.0000    5.48751
686520.0000    5.98345
686560.0000    5.25977
686600.0000    5.93305
686640.0000    6.40686
686680.0000    4.60688
686720.0000    4.60675
686760.0000    5.27322
686800.0000    5.50670
686840.0000    5.26330
686880.0000    5.32713
686920.0000    5.80004
686960.0000    5.42818
687000.0000    4.24583
687040.0000    4.74525
687080.0000    5.60291
687120.0000    5.39045
687160.0000    5.64135
687200.0000    4.40793
687240.0000    4.80985
687280.0000    5.69064
687320.0000    4.51924
687360.0000    4.27025
687400.0000    4.70580
687440.0000    5.48454
687480.0000    4.88560
687520.0000    4.41278
687560.0000    4.90103
687600.0000    4.98339
687640.0000    5.57890
687680.0000    4.98553
687720.0000    4.14496
687760.0000    4.96559
687800.0000    4.72457
687840.0000    5.21765
687880.0000    4.85055
687920.0000    4.67148
687960.0000    4.95693
688000.0000    4.61509
688040.0000    3.81309
688080.0000    4.57255
688120.0000    5.33364
688160.0000    4.30208
688200.0000    5.23427
688240.0000    5.04321
688280.0000    5.70372
688320.0000    4.91683
688360.0000    4.44849
688400.0000    5.17333
688440.0000    5.20354
688480.0000    5.18445
688520.0000    5.37761
688560.0000    5.61153
688600.0000    5.38275
688640.0000    4.57145
688680.0000    4.55239
688720.0000    4.63050
688760.0000    4.64590
688800.0000    4.09901
688840.0000    4.44144
688880.0000    4.18290
688920.0000    4.69305
688960.0000    4.66583
689000.0000    4.43262
689040.0000    4.54750
689080.0000    4.49250
689120.0000    4.10746
689160.0000    4.64802
689200.0000    4.93557
689240.0000    4.12656
689280.0000    5.35814
689320.0000    4.33338
689360.0000    4.69373
689400.0000    4.39259
689440.0000    4.47356
689480.0000    3.72239
689520.0000    4.93806
689560.0000    4.76244
689600.0000    5.12671
689640.0000    4.83750
689680.0000    5.04118
689720.0000    5.27322
689760.0000    5.26962
689800.0000    4.92475
689840.0000    5.25804
689880.0000    4.80117
689920.0000    4.14650
689960.0000    5.35989
690000.0000    5.34251
690040.0000    4.38742
690080.0000    4.31887
690120.0000    4.46815
690160.0000    4.25970
690200.0000    4.73244
690240.0000    3.66274
690280.0000    4.09013
690320.0000    5.10871
690360.0000    4.04400
690400.0000    3.69322
690440.0000    4.09466
690480.0000    4.57736
690520.0000    4.66118
690560.0000    4.62891
690600.0000    5.70277
690640.0000    5.49896
690680.0000    6.28448
690720.0000    5.53834
690760.0000    4.34764
690800.0000    5.87836
690840.0000    4.56187
690880.0000    5.43635
690920.0000    4.68506
690960.0000    4.66964
691000.0000    4.83213
691040.0000    4.18129
691080.0000    3.67436
691120.0000    3.48780
691160.0000    5.20046
691200.0000    4.56352
691240.0000    4.19340
691280.0000    4.45188
691320.0000    5.11405
691360.0000    5.16123
691400.0000    5.36476
691440.0000    4.89938
691480.0000    4.98857
691520.0000    5.79350
691560.0000    5.16152
691600.0000    6.02586
691640.0000    6.23525
691680.0000    6.38376
691720.0000    5.22426
691760.0000    4.34391
691800.0000    5.28720
691840.0000    5.26487
691880.0000    3.91460
691920.0000    5.47042
691960.0000    5.50612
692000.0000    4.56659
692040.0000    4.46653
692080.0000    3.98592
692120.0000    5.15307
692160.0000    5.16318
692200.0000    6.15000
692240.0000    5.31485
692280.0000    6.00601
692320.0000    5.75184
692360.0000    6.17175
692400.0000    6.33684
692440.0000    6.07133
692480.0000    5.76590
692520.0000    7.42273
692560.0000    6.03619
692600.0000    5.46245
692640.0000    5.93197
692680.0000    6.39173
692720.0000    5.31370
692760.0000    5.24490
692800.0000    6.54173
692840.0000    6.41933
692880.0000    6.67975
692920.0000    6.03715
692960.0000    6.32276
693000.0000    5.89495
693040.0000    7.17498
693080.0000    7.13222
693120.0000    6.38314
693160.0000    7.11205
693200.0000    5.93694
693240.0000    5.54262
693280.0000    5.50517
693320.0000    5.25958
693360.0000    5.87215
693400.0000    6.85617
693440.0000    5.92307
693480.0000    5.77678
693520.0000    6.44151
693560.0000    7.68828
693600.0000    6.65564
693640.0000    5.69957
693680.0000    6.75289
693720.0000    6.18273
693760.0000    6.27427
693800.0000    6.82112
693840.0000    7.47361
693880.0000    7.04364
693920.0000    7.57937
693960.0000    7.80820
694000.0000    7.52809
694040.0000    7.40613
694080.0000    6.50508
694120.0000    6.27899
694160.0000    5.85353
694200.0000    5.44632
694240.0000    5.15627
694280.0000    4.98388
694320.0000    4.65872
694360.0000    4.78201
694400.0000    5.62240
694440.0000    4.62113
694480.0000    5.07463
694520.0000    4.53111
694560.0000    4.24616
694600.0000    5.62654
694640.0000    5.08125
694680.0000    5.58371
694720.0000    4.42951
694760.0000    5.93613
694800.0000    6.46857
694840.0000    7.06866
694880.0000    7.07451
694920.0000    5.81353
694960.0000    5.40428
695000.0000    5.56097
695040.0000    6.08898
695080.0000    6.31644
695120.0000    5.82768
695160.0000    6.21221
695200.0000    6.16995
695240.0000    5.67527
695280.0000    6.22186
695320.0000    4.78986
695360.0000    5.78382
695400.0000    5.99028
695440.0000    5.59772
695480.0000    5.44202
695520.0000    6.16655
695560.0000    5.66896
695600.0000    5.34087
695640.0000    6.52031
695680.0000    6.88544
695720.0000    7.39751
695760.0000    6.88730
695800.0000    7.14599
695840.0000    6.81505
695880.0000    6.45662
695920.0000    6.18620
695960.0000    5.23753
696000.0000    5.61072
696040.0000    6.47790
696080.0000    6.83025
696120.0000    6.85040
696160.0000    5.26634
696200.0000    4.38181
696240.0000    5.06033
696280.0000    5.65758
696320.0000    5.30808
696360.0000    5.77473
696400.0000    5.88500
696440.0000    5.32737
696480.0000    5.04548
696520.0000    4.88362
696560.0000    5.33651
696600.0000    6.63155
696640.0000    6.69825
696680.0000    7.05005
696720.0000    6.94985
696760.0000    7.51681
696800.0000    6.74397
696840.0000    5.77176
696880.0000    6.33402
696920.0000    5.54612
696960.0000    4.96365
697000.0000    5.37086
697040.0000    5.58319
697080.0000    6.13425
697120.0000    6.30058
697160.0000    5.87929
697200.0000    5.58605
697240.0000    5.72387
697280.0000    6.24274
697320.0000    6.39083
697360.0000    6.10035
697400.0000    5.25137
697440.0000    5.79233
697480.0000    5.92160
697520.0000    4.95422
697560.0000    5.68487
697600.0000    5.86994
697640.0000    5.76096
697680.0000    6.30636
697720.0000    6.11869
697760.0000    6.51628
697800.0000    6.45557
697840.0000    5.58260
697880.0000    5.96394
697920.0000    5.44064
697960.0000    4.33902
698000.0000    5.50581
698040.0000    5.53622
698080.0000    5.56300
698120.0000    4.99061
698160.0000    4.97600
698200.0000    5.46331
698240.0000    5.18653
698280.0000    6.10336
698320.0000    6.31353
698360.0000    5.00602
698400.0000    5.74038
698440.0000    5.36587
698480.0000    5.26755
698520.0000    5.75275
698560.0000    4.61276
698600.0000    5.49662
698640.0000    4.18463
698680.0000    4.50360
698720.0000    4.18581
698760.0000    5.83543
698800.0000    5.52686
698840.0000    5.28806
698880.0000    5.23813
698920.0000    6.01157
698960.0000    6.88002
699000.0000    5.79431
[truncated: 173,079 more chars]
