# Supplementary material for: Comment on 'Valid molecular dynamics simulations of human hemoglobin require a surprisingly large box size'
Source: eLife. 2019 Jun 20;8:e44718. doi: 10.7554/eLife.44718 (PMC6586461; doi:10.7554/eLife.44718)
Supplement: Figure 1—source data 1. — The zip archive contains a README file describing which source files correspond to the different panels. [file elife-44718-fig1-data1.zip › figure1/panel_C/150A/b/proj.xvg]

@ autoscale onread none
@ with g0
@ g0 on
@ title "projection on eigenvectors (nm)"
@ xaxis  label "Time (ps)"
@ world xmin 0
@ world xmax 1e+06
@ world ymin -8.84789
@ world ymax 6.31086
@ view xmin 0.15
@ view xmax 0.85
@ view ymin 0.15
@ view ymax 0.85
@ yaxis  label "vec 1"
@ xaxis tick major 250000
@ xaxis tick minor 125000
@ xaxis ticklabel start type spec
@ xaxis ticklabel start -0
@ yaxis tick major 5
@ yaxis tick minor 2.5
@ yaxis ticklabel start type spec
@ yaxis ticklabel start -5
@ zeroxaxis bar on
@ zeroxaxis bar linestyle 3
    0.0000   -5.09781
   40.0000   -5.81827
   80.0000   -5.97609
  120.0000   -4.53457
  160.0000   -4.55125
  200.0000   -5.75539
  240.0000   -5.10733
  280.0000   -5.73321
  320.0000   -5.79254
  360.0000   -4.84829
  400.0000   -5.88372
  440.0000   -5.40167
  480.0000   -6.23734
  520.0000   -5.27558
  560.0000   -6.94508
  600.0000   -5.65246
  640.0000   -5.58332
  680.0000   -5.19489
  720.0000   -6.16574
  760.0000   -5.92526
  800.0000   -6.53729
  840.0000   -6.36608
  880.0000   -6.07541
  920.0000   -5.94728
  960.0000   -5.60014
 1000.0000   -6.29289
 1040.0000   -6.60645
 1080.0000   -5.56908
 1120.0000   -6.12424
 1160.0000   -5.64981
 1200.0000   -5.88449
 1240.0000   -6.24847
 1280.0000   -5.83042
 1320.0000   -5.90878
 1360.0000   -5.91591
 1400.0000   -5.90028
 1440.0000   -5.99719
 1480.0000   -5.95973
 1520.0000   -6.46943
 1560.0000   -6.21441
 1600.0000   -5.76274
 1640.0000   -6.18829
 1680.0000   -5.60528
 1720.0000   -6.40430
 1760.0000   -6.30526
 1800.0000   -5.31861
 1840.0000   -6.09490
 1880.0000   -6.18136
 1920.0000   -6.28758
 1960.0000   -5.94909
 2000.0000   -6.13340
 2040.0000   -5.84678
 2080.0000   -5.53615
 2120.0000   -6.01831
 2160.0000   -6.02653
 2200.0000   -5.98772
 2240.0000   -6.81977
 2280.0000   -6.24500
 2320.0000   -5.73247
 2360.0000   -6.18826
 2400.0000   -6.46986
 2440.0000   -5.87738
 2480.0000   -6.24440
 2520.0000   -6.13307
 2560.0000   -5.63391
 2600.0000   -6.95435
 2640.0000   -5.91806
 2680.0000   -6.03641
 2720.0000   -5.76348
 2760.0000   -5.78980
 2800.0000   -5.15493
 2840.0000   -5.16727
 2880.0000   -5.78251
 2920.0000   -6.06372
 2960.0000   -4.66882
 3000.0000   -5.40002
 3040.0000   -5.22908
 3080.0000   -5.50394
 3120.0000   -5.29094
 3160.0000   -4.88625
 3200.0000   -5.63989
 3240.0000   -5.58138
 3280.0000   -5.42736
 3320.0000   -6.11868
 3360.0000   -5.30249
 3400.0000   -5.53425
 3440.0000   -6.32164
 3480.0000   -4.78105
 3520.0000   -4.79416
 3560.0000   -5.51049
 3600.0000   -4.83276
 3640.0000   -4.92488
 3680.0000   -5.19775
 3720.0000   -5.50842
 3760.0000   -6.08177
 3800.0000   -6.13988
 3840.0000   -5.11999
 3880.0000   -4.87546
 3920.0000   -5.69915
 3960.0000   -4.87600
 4000.0000   -4.75848
 4040.0000   -5.16250
 4080.0000   -5.54967
 4120.0000   -6.40484
 4160.0000   -5.99178
 4200.0000   -6.01611
 4240.0000   -5.66342
 4280.0000   -5.61487
 4320.0000   -4.88682
 4360.0000   -5.02332
 4400.0000   -5.11193
 4440.0000   -4.53604
 4480.0000   -5.18561
 4520.0000   -4.89976
 4560.0000   -4.71425
 4600.0000   -4.61544
 4640.0000   -5.00722
 4680.0000   -6.10836
 4720.0000   -4.90373
 4760.0000   -5.27219
 4800.0000   -5.84238
 4840.0000   -6.24472
 4880.0000   -6.26476
 4920.0000   -5.94758
 4960.0000   -6.69021
 5000.0000   -6.24839
 5040.0000   -5.42952
 5080.0000   -4.92364
 5120.0000   -5.86943
 5160.0000   -5.44482
 5200.0000   -5.57870
 5240.0000   -5.47582
 5280.0000   -5.14757
 5320.0000   -5.24788
 5360.0000   -5.14766
 5400.0000   -4.74926
 5440.0000   -4.73220
 5480.0000   -5.74062
 5520.0000   -5.10488
 5560.0000   -5.15495
 5600.0000   -6.11174
 5640.0000   -5.89253
 5680.0000   -5.62056
 5720.0000   -5.51854
 5760.0000   -5.31313
 5800.0000   -5.15477
 5840.0000   -5.10129
 5880.0000   -5.10715
 5920.0000   -5.85423
 5960.0000   -6.02037
 6000.0000   -5.90390
 6040.0000   -5.30267
 6080.0000   -5.32139
 6120.0000   -5.20606
 6160.0000   -6.26478
 6200.0000   -5.85587
 6240.0000   -5.45796
 6280.0000   -6.02014
 6320.0000   -6.07470
 6360.0000   -5.10534
 6400.0000   -6.71380
 6440.0000   -6.25661
 6480.0000   -5.71431
 6520.0000   -7.01539
 6560.0000   -6.43592
 6600.0000   -5.64019
 6640.0000   -5.76576
 6680.0000   -5.89394
 6720.0000   -5.70694
 6760.0000   -5.22506
 6800.0000   -5.93068
 6840.0000   -5.97737
 6880.0000   -6.84917
 6920.0000   -6.23746
 6960.0000   -5.30612
 7000.0000   -4.81002
 7040.0000   -5.76066
 7080.0000   -6.68877
 7120.0000   -6.58622
 7160.0000   -5.52011
 7200.0000   -6.56737
 7240.0000   -6.86030
 7280.0000   -5.83176
 7320.0000   -5.47446
 7360.0000   -5.13507
 7400.0000   -5.36123
 7440.0000   -6.20453
 7480.0000   -5.44165
 7520.0000   -4.98034
 7560.0000   -5.33870
 7600.0000   -5.39853
 7640.0000   -5.61504
 7680.0000   -5.27914
 7720.0000   -5.43508
 7760.0000   -4.88942
 7800.0000   -5.68269
 7840.0000   -4.54359
 7880.0000   -5.62404
 7920.0000   -4.50151
 7960.0000   -5.16042
 8000.0000   -6.24191
 8040.0000   -5.16674
 8080.0000   -4.92785
 8120.0000   -5.17187
 8160.0000   -6.14748
 8200.0000   -5.50463
 8240.0000   -5.51206
 8280.0000   -5.40254
 8320.0000   -5.21300
 8360.0000   -5.77212
 8400.0000   -5.80753
 8440.0000   -6.26922
 8480.0000   -6.48528
 8520.0000   -5.71010
 8560.0000   -6.95523
 8600.0000   -6.58468
 8640.0000   -5.81890
 8680.0000   -5.44498
 8720.0000   -5.06042
 8760.0000   -4.77875
 8800.0000   -4.53950
 8840.0000   -4.87927
 8880.0000   -5.58298
 8920.0000   -6.02584
 8960.0000   -4.91738
 9000.0000   -5.06567
 9040.0000   -4.83304
 9080.0000   -5.31098
 9120.0000   -5.21608
 9160.0000   -5.29147
 9200.0000   -5.13733
 9240.0000   -5.41418
 9280.0000   -5.48689
 9320.0000   -4.72092
 9360.0000   -4.62132
 9400.0000   -4.94659
 9440.0000   -6.39346
 9480.0000   -6.40482
 9520.0000   -4.99118
 9560.0000   -4.85358
 9600.0000   -5.13178
 9640.0000   -5.22098
 9680.0000   -5.33886
 9720.0000   -5.00837
 9760.0000   -4.61876
 9800.0000   -5.13123
 9840.0000   -4.60606
 9880.0000   -4.27332
 9920.0000   -5.03309
 9960.0000   -5.24081
10000.0000   -4.64571
10040.0000   -5.39186
10080.0000   -4.51971
10120.0000   -5.11207
10160.0000   -4.85970
10200.0000   -5.10415
10240.0000   -4.47275
10280.0000   -4.41313
10320.0000   -6.12513
10360.0000   -5.95426
10400.0000   -5.50462
10440.0000   -6.17451
10480.0000   -5.59607
10520.0000   -5.51532
10560.0000   -6.09818
10600.0000   -5.40057
10640.0000   -5.78812
10680.0000   -5.17016
10720.0000   -4.98769
10760.0000   -4.33617
10800.0000   -5.45756
10840.0000   -5.63513
10880.0000   -5.96738
10920.0000   -5.61699
10960.0000   -5.50205
11000.0000   -5.81252
11040.0000   -5.35868
11080.0000   -4.71269
11120.0000   -5.96358
11160.0000   -5.90574
11200.0000   -5.93620
11240.0000   -6.43803
11280.0000   -5.38642
11320.0000   -6.78751
11360.0000   -5.47066
11400.0000   -6.84518
11440.0000   -4.55910
11480.0000   -6.40909
11520.0000   -6.15529
11560.0000   -5.83275
11600.0000   -6.95080
11640.0000   -6.09452
11680.0000   -5.54275
11720.0000   -5.88140
11760.0000   -4.94691
11800.0000   -5.56663
11840.0000   -5.74102
11880.0000   -4.92104
11920.0000   -4.85300
11960.0000   -5.38125
12000.0000   -5.91883
12040.0000   -5.20531
12080.0000   -5.99467
12120.0000   -6.88301
12160.0000   -5.77350
12200.0000   -5.75185
12240.0000   -4.77337
12280.0000   -5.27471
12320.0000   -4.96892
12360.0000   -4.67567
12400.0000   -5.45467
12440.0000   -4.23800
12480.0000   -4.66926
12520.0000   -4.61612
12560.0000   -4.68675
12600.0000   -5.16540
12640.0000   -5.26995
12680.0000   -5.23518
12720.0000   -4.64521
12760.0000   -5.54084
12800.0000   -5.75288
12840.0000   -5.03121
12880.0000   -5.46753
12920.0000   -4.99069
12960.0000   -4.94078
13000.0000   -5.19273
13040.0000   -4.91674
13080.0000   -5.04402
13120.0000   -5.55014
13160.0000   -6.02292
13200.0000   -5.45699
13240.0000   -5.25993
13280.0000   -5.26082
13320.0000   -4.74560
13360.0000   -6.03901
13400.0000   -4.84477
13440.0000   -5.21816
13480.0000   -5.52330
13520.0000   -5.87628
13560.0000   -6.10302
13600.0000   -6.22762
13640.0000   -5.70822
13680.0000   -4.37151
13720.0000   -5.12373
13760.0000   -5.72994
13800.0000   -6.63949
13840.0000   -6.42150
13880.0000   -6.07638
13920.0000   -5.66052
13960.0000   -5.60475
14000.0000   -5.80532
14040.0000   -5.30837
14080.0000   -4.99406
14120.0000   -5.32155
14160.0000   -5.15606
14200.0000   -4.64491
14240.0000   -5.64937
14280.0000   -6.34184
14320.0000   -4.93048
14360.0000   -5.03413
14400.0000   -5.50432
14440.0000   -5.78753
14480.0000   -5.36649
14520.0000   -4.76271
14560.0000   -5.46862
14600.0000   -5.22370
14640.0000   -4.88383
14680.0000   -4.67857
14720.0000   -5.00479
14760.0000   -5.98853
14800.0000   -5.20667
14840.0000   -6.21250
14880.0000   -6.00237
14920.0000   -5.69114
14960.0000   -5.47232
15000.0000   -5.95019
15040.0000   -6.14462
15080.0000   -6.04012
15120.0000   -4.96579
15160.0000   -5.24704
15200.0000   -5.86961
15240.0000   -5.69303
15280.0000   -6.04715
15320.0000   -6.18384
15360.0000   -5.20365
15400.0000   -5.59079
15440.0000   -5.53645
15480.0000   -5.03099
15520.0000   -5.16992
15560.0000   -6.02229
15600.0000   -4.98110
15640.0000   -5.16808
15680.0000   -5.60797
15720.0000   -4.98103
15760.0000   -5.29065
15800.0000   -5.43921
15840.0000   -4.56809
15880.0000   -4.26445
15920.0000   -4.61188
15960.0000   -4.28180
16000.0000   -4.72013
16040.0000   -4.51179
16080.0000   -4.12193
16120.0000   -3.93947
16160.0000   -5.20232
16200.0000   -5.16505
16240.0000   -5.35481
16280.0000   -5.98897
16320.0000   -4.74527
16360.0000   -5.49363
16400.0000   -6.44782
16440.0000   -6.40293
16480.0000   -5.42068
16520.0000   -5.43675
16560.0000   -4.74136
16600.0000   -5.86827
16640.0000   -6.03308
16680.0000   -5.85059
16720.0000   -5.60323
16760.0000   -5.24487
16800.0000   -4.75449
16840.0000   -5.90028
16880.0000   -5.84688
16920.0000   -5.06960
16960.0000   -5.03968
17000.0000   -4.84897
17040.0000   -5.05224
17080.0000   -5.81016
17120.0000   -6.39025
17160.0000   -5.64044
17200.0000   -5.91471
17240.0000   -6.07457
17280.0000   -5.60814
17320.0000   -5.13863
17360.0000   -4.83044
17400.0000   -4.83330
17440.0000   -4.30606
17480.0000   -3.54176
17520.0000   -4.18227
17560.0000   -5.85988
17600.0000   -4.75607
17640.0000   -6.24810
17680.0000   -6.11312
17720.0000   -5.68005
17760.0000   -6.18862
17800.0000   -6.57477
17840.0000   -4.90425
17880.0000   -5.48899
17920.0000   -5.61560
17960.0000   -5.70226
18000.0000   -5.18954
18040.0000   -5.68840
18080.0000   -5.42537
18120.0000   -4.57173
18160.0000   -5.86837
18200.0000   -5.18412
18240.0000   -5.32826
18280.0000   -5.03048
18320.0000   -5.33907
18360.0000   -5.22523
18400.0000   -5.61178
18440.0000   -4.08225
18480.0000   -5.50812
18520.0000   -5.26379
18560.0000   -5.01746
18600.0000   -4.11000
18640.0000   -5.76291
18680.0000   -5.47909
18720.0000   -4.90953
18760.0000   -5.37860
18800.0000   -5.07123
18840.0000   -4.24461
18880.0000   -5.74608
18920.0000   -5.52715
18960.0000   -5.75481
19000.0000   -5.10767
19040.0000   -5.30874
19080.0000   -6.23687
19120.0000   -4.60400
19160.0000   -3.93301
19200.0000   -4.48761
19240.0000   -4.82143
19280.0000   -4.85815
19320.0000   -5.85228
19360.0000   -4.88923
19400.0000   -5.66523
19440.0000   -5.03018
19480.0000   -5.41299
19520.0000   -5.27748
19560.0000   -5.49430
19600.0000   -5.92800
19640.0000   -6.16621
19680.0000   -5.16237
19720.0000   -6.07787
19760.0000   -5.71965
19800.0000   -5.85026
19840.0000   -5.74300
19880.0000   -5.42646
19920.0000   -5.89302
19960.0000   -4.75078
20000.0000   -4.14027
20040.0000   -4.90194
20080.0000   -6.30696
20120.0000   -6.44711
20160.0000   -5.68917
20200.0000   -5.76640
20240.0000   -4.77830
20280.0000   -4.68515
20320.0000   -4.68892
20360.0000   -4.40274
20400.0000   -4.69436
20440.0000   -4.13881
20480.0000   -4.74932
20520.0000   -4.58200
20560.0000   -4.95502
20600.0000   -5.01887
20640.0000   -3.90954
20680.0000   -3.98082
20720.0000   -4.26559
20760.0000   -3.82724
20800.0000   -3.11744
20840.0000   -3.99065
20880.0000   -5.12813
20920.0000   -5.11394
20960.0000   -5.49240
21000.0000   -4.52427
21040.0000   -5.23861
21080.0000   -4.73630
21120.0000   -5.38354
21160.0000   -4.65829
21200.0000   -4.19702
21240.0000   -4.90980
21280.0000   -5.91768
21320.0000   -5.18094
21360.0000   -5.66527
21400.0000   -5.32719
21440.0000   -5.03912
21480.0000   -4.68112
21520.0000   -4.90469
21560.0000   -4.86128
21600.0000   -5.24837
21640.0000   -4.62124
21680.0000   -4.26583
21720.0000   -4.57305
21760.0000   -5.70207
21800.0000   -5.08494
21840.0000   -4.68223
21880.0000   -4.91510
21920.0000   -5.63533
21960.0000   -4.70890
22000.0000   -5.01054
22040.0000   -5.89578
22080.0000   -5.66675
22120.0000   -4.41581
22160.0000   -5.70148
22200.0000   -4.84984
22240.0000   -4.48053
22280.0000   -5.27048
22320.0000   -5.64368
22360.0000   -4.99984
22400.0000   -5.21883
22440.0000   -4.91794
22480.0000   -5.79325
22520.0000   -5.90621
22560.0000   -5.11418
22600.0000   -5.80444
22640.0000   -5.58346
22680.0000   -5.27327
22720.0000   -4.70674
22760.0000   -4.88541
22800.0000   -5.70747
22840.0000   -5.91750
22880.0000   -5.91445
22920.0000   -6.10783
22960.0000   -6.24126
23000.0000   -5.76603
23040.0000   -5.09394
23080.0000   -5.09188
23120.0000   -4.93242
23160.0000   -4.39988
23200.0000   -5.42479
23240.0000   -4.48839
23280.0000   -5.15223
23320.0000   -4.48433
23360.0000   -4.90169
23400.0000   -5.88543
23440.0000   -4.62118
23480.0000   -4.44058
23520.0000   -4.55256
23560.0000   -4.35749
23600.0000   -4.52942
23640.0000   -5.07737
23680.0000   -4.74486
23720.0000   -4.91502
23760.0000   -5.04794
23800.0000   -4.45921
23840.0000   -3.50360
23880.0000   -3.26398
23920.0000   -4.22471
23960.0000   -4.22390
24000.0000   -3.76980
24040.0000   -4.30187
24080.0000   -3.82977
24120.0000   -4.23876
24160.0000   -2.77320
24200.0000   -3.66451
24240.0000   -4.33654
24280.0000   -4.80028
24320.0000   -4.17571
24360.0000   -3.62254
24400.0000   -4.48603
24440.0000   -4.74102
24480.0000   -5.28742
24520.0000   -5.15445
24560.0000   -5.04465
24600.0000   -5.37417
24640.0000   -5.60390
24680.0000   -6.04130
24720.0000   -5.49161
24760.0000   -4.83336
24800.0000   -5.23313
24840.0000   -5.67998
24880.0000   -6.01699
24920.0000   -5.69967
24960.0000   -5.24109
25000.0000   -5.95422
25040.0000   -5.22444
25080.0000   -5.35302
25120.0000   -5.76633
25160.0000   -6.53128
25200.0000   -6.88181
25240.0000   -6.70843
25280.0000   -5.91074
25320.0000   -5.96048
25360.0000   -6.37633
25400.0000   -6.21161
25440.0000   -6.05952
25480.0000   -5.24327
25520.0000   -5.46018
25560.0000   -6.30060
25600.0000   -6.24816
25640.0000   -6.08293
25680.0000   -6.13565
25720.0000   -5.99705
25760.0000   -5.46170
25800.0000   -6.46344
25840.0000   -6.40996
25880.0000   -6.60010
25920.0000   -5.94365
25960.0000   -6.02932
26000.0000   -5.56358
26040.0000   -6.19837
26080.0000   -6.04823
26120.0000   -4.67566
26160.0000   -4.53146
26200.0000   -5.65029
26240.0000   -5.09213
26280.0000   -5.59109
26320.0000   -4.54864
26360.0000   -4.74730
26400.0000   -3.87690
26440.0000   -4.46130
26480.0000   -4.50457
26520.0000   -5.11652
26560.0000   -5.38736
26600.0000   -4.40083
26640.0000   -4.92142
26680.0000   -4.98861
26720.0000   -5.12650
26760.0000   -5.84985
26800.0000   -4.27052
26840.0000   -4.72897
26880.0000   -4.65765
26920.0000   -4.87054
26960.0000   -5.64677
27000.0000   -6.08484
27040.0000   -4.84132
27080.0000   -4.42944
27120.0000   -4.06020
27160.0000   -4.39821
27200.0000   -5.14314
27240.0000   -4.44404
27280.0000   -4.57336
27320.0000   -4.81510
27360.0000   -4.46176
27400.0000   -4.63908
27440.0000   -4.81615
27480.0000   -5.07797
27520.0000   -4.52946
27560.0000   -5.32050
27600.0000   -5.57399
27640.0000   -5.13699
27680.0000   -6.11365
27720.0000   -6.17074
27760.0000   -5.35294
27800.0000   -5.03121
27840.0000   -4.75728
27880.0000   -5.04762
27920.0000   -4.57148
27960.0000   -4.35721
28000.0000   -4.74176
28040.0000   -3.86846
28080.0000   -4.73369
28120.0000   -4.97943
28160.0000   -4.53950
28200.0000   -4.26466
28240.0000   -4.34937
28280.0000   -4.56592
28320.0000   -4.71703
28360.0000   -4.70046
28400.0000   -6.28769
28440.0000   -5.25944
28480.0000   -5.39950
28520.0000   -6.58256
28560.0000   -5.93811
28600.0000   -5.82738
28640.0000   -5.16381
28680.0000   -4.29892
28720.0000   -4.67405
28760.0000   -4.48663
28800.0000   -4.97163
28840.0000   -4.67293
28880.0000   -3.83461
28920.0000   -5.43986
28960.0000   -5.54204
29000.0000   -6.10413
29040.0000   -6.78253
29080.0000   -3.89677
29120.0000   -4.97556
29160.0000   -5.12169
29200.0000   -5.16919
29240.0000   -5.83781
29280.0000   -4.77806
29320.0000   -6.10307
29360.0000   -6.60214
29400.0000   -5.38281
29440.0000   -6.24488
29480.0000   -5.77896
29520.0000   -5.34568
29560.0000   -5.27533
29600.0000   -6.03939
29640.0000   -6.34572
29680.0000   -5.44042
29720.0000   -5.72820
29760.0000   -5.15968
29800.0000   -5.45151
29840.0000   -5.48138
29880.0000   -5.59868
29920.0000   -5.25415
29960.0000   -5.87086
30000.0000   -5.49137
30040.0000   -6.06557
30080.0000   -5.57791
30120.0000   -6.07184
30160.0000   -6.12281
30200.0000   -6.01079
30240.0000   -6.15421
30280.0000   -5.13724
30320.0000   -6.11391
30360.0000   -5.82034
30400.0000   -6.21188
30440.0000   -5.71406
30480.0000   -6.37238
30520.0000   -6.20883
30560.0000   -5.83228
30600.0000   -7.17099
30640.0000   -5.49848
30680.0000   -6.54157
30720.0000   -6.04674
30760.0000   -7.18315
30800.0000   -5.65112
30840.0000   -5.83142
30880.0000   -4.58002
30920.0000   -5.27776
30960.0000   -4.91850
31000.0000   -5.95218
31040.0000   -5.38004
31080.0000   -5.60645
31120.0000   -7.16355
31160.0000   -7.59510
31200.0000   -6.26924
31240.0000   -6.21475
31280.0000   -6.35090
31320.0000   -5.63170
31360.0000   -6.50246
31400.0000   -6.26507
31440.0000   -5.37066
31480.0000   -5.73507
31520.0000   -6.47297
31560.0000   -5.69861
31600.0000   -4.53774
31640.0000   -4.42387
31680.0000   -5.72934
31720.0000   -5.43520
31760.0000   -5.90826
31800.0000   -5.03141
31840.0000   -5.90833
31880.0000   -5.67947
31920.0000   -6.69350
31960.0000   -5.43879
32000.0000   -5.72752
32040.0000   -4.61466
32080.0000   -5.18993
32120.0000   -6.29298
32160.0000   -7.08510
32200.0000   -6.25333
32240.0000   -6.40850
32280.0000   -6.11832
32320.0000   -6.39393
32360.0000   -5.75953
32400.0000   -6.77618
32440.0000   -6.78831
32480.0000   -6.47098
32520.0000   -6.33954
32560.0000   -5.89866
32600.0000   -6.33181
32640.0000   -6.22830
32680.0000   -7.00575
32720.0000   -7.09616
32760.0000   -6.28876
32800.0000   -6.66024
32840.0000   -5.73939
32880.0000   -5.76685
32920.0000   -5.98598
32960.0000   -5.30281
33000.0000   -4.98563
33040.0000   -5.43256
33080.0000   -5.21383
33120.0000   -6.08256
33160.0000   -5.72823
33200.0000   -5.66847
33240.0000   -5.74440
33280.0000   -7.08624
33320.0000   -6.11790
33360.0000   -5.80759
33400.0000   -6.01258
33440.0000   -5.49101
33480.0000   -5.30981
33520.0000   -4.83163
33560.0000   -6.54961
33600.0000   -5.70417
33640.0000   -5.87886
33680.0000   -6.30721
33720.0000   -5.43198
33760.0000   -6.36862
33800.0000   -6.11148
33840.0000   -5.63278
33880.0000   -5.18062
33920.0000   -5.93923
33960.0000   -6.03658
34000.0000   -6.20342
34040.0000   -5.88550
34080.0000   -6.62574
34120.0000   -5.33552
34160.0000   -4.96423
34200.0000   -6.11091
34240.0000   -5.22068
34280.0000   -5.25514
34320.0000   -5.26267
34360.0000   -5.24009
34400.0000   -4.95853
34440.0000   -5.81629
34480.0000   -4.60471
34520.0000   -5.71856
34560.0000   -5.51065
34600.0000   -6.08439
34640.0000   -5.71890
34680.0000   -6.03456
34720.0000   -5.32811
34760.0000   -4.89694
34800.0000   -4.33803
34840.0000   -5.98116
34880.0000   -5.67699
34920.0000   -5.17911
34960.0000   -5.38733
35000.0000   -5.96073
35040.0000   -5.85348
35080.0000   -5.11639
35120.0000   -5.03671
35160.0000   -4.61325
35200.0000   -4.78170
35240.0000   -5.25385
35280.0000   -4.83528
35320.0000   -4.63604
35360.0000   -5.14577
35400.0000   -5.15285
35440.0000   -5.05308
35480.0000   -5.92064
35520.0000   -6.36007
35560.0000   -5.26454
35600.0000   -5.20015
35640.0000   -4.97480
35680.0000   -5.11697
35720.0000   -5.16262
35760.0000   -4.94621
35800.0000   -5.18751
35840.0000   -5.06420
35880.0000   -5.48707
35920.0000   -5.67100
35960.0000   -4.96357
36000.0000   -4.53261
36040.0000   -5.09510
36080.0000   -4.37100
36120.0000   -5.68256
36160.0000   -5.54287
36200.0000   -5.13593
36240.0000   -5.28779
36280.0000   -4.99497
36320.0000   -5.28170
36360.0000   -5.17500
36400.0000   -5.46965
36440.0000   -5.14224
36480.0000   -4.97659
36520.0000   -4.48429
36560.0000   -4.43366
36600.0000   -4.58437
36640.0000   -5.11933
36680.0000   -5.37454
36720.0000   -5.06532
36760.0000   -5.25573
36800.0000   -4.42450
36840.0000   -4.84470
36880.0000   -4.94322
36920.0000   -5.18593
36960.0000   -4.90494
37000.0000   -4.71387
37040.0000   -4.44356
37080.0000   -4.62629
37120.0000   -4.76342
37160.0000   -4.64096
37200.0000   -4.75628
37240.0000   -4.13920
37280.0000   -4.68858
37320.0000   -5.58103
37360.0000   -5.71017
37400.0000   -5.48497
37440.0000   -5.75177
37480.0000   -5.57019
37520.0000   -5.25382
37560.0000   -5.66198
37600.0000   -6.16774
37640.0000   -5.49811
37680.0000   -6.05230
37720.0000   -5.19415
37760.0000   -5.19326
37800.0000   -5.17889
37840.0000   -6.13463
37880.0000   -6.80387
37920.0000   -5.49146
37960.0000   -5.39627
38000.0000   -4.78438
38040.0000   -5.36571
38080.0000   -5.57149
38120.0000   -4.70807
38160.0000   -4.69642
38200.0000   -4.74911
38240.0000   -5.51751
38280.0000   -5.76613
38320.0000   -4.71576
38360.0000   -5.11853
38400.0000   -5.68602
38440.0000   -4.86466
38480.0000   -4.87387
38520.0000   -4.42160
38560.0000   -4.24226
38600.0000   -3.82102
38640.0000   -4.74375
38680.0000   -4.93173
38720.0000   -4.67929
38760.0000   -4.11609
38800.0000   -4.26712
38840.0000   -4.28515
38880.0000   -4.34382
38920.0000   -5.33738
38960.0000   -5.54987
39000.0000   -5.35683
39040.0000   -5.80880
39080.0000   -4.60871
39120.0000   -4.60165
39160.0000   -3.96093
39200.0000   -4.96136
39240.0000   -4.40329
39280.0000   -4.77751
39320.0000   -5.21961
39360.0000   -4.82967
39400.0000   -5.21438
39440.0000   -4.65062
39480.0000   -5.05035
39520.0000   -4.62048
39560.0000   -4.93334
39600.0000   -3.97619
39640.0000   -3.95864
39680.0000   -3.67542
39720.0000   -4.10528
39760.0000   -3.41081
39800.0000   -2.95376
39840.0000   -2.63081
39880.0000   -2.74832
39920.0000   -2.05294
39960.0000   -2.97853
40000.0000   -2.20414
40040.0000   -3.36675
40080.0000   -3.69898
40120.0000   -3.63511
40160.0000   -2.39604
40200.0000   -2.73765
40240.0000   -2.34451
40280.0000   -2.81446
40320.0000   -3.19295
40360.0000   -2.82910
40400.0000   -2.53470
40440.0000   -2.25532
40480.0000   -3.31746
40520.0000   -3.82038
40560.0000   -3.89735
40600.0000   -2.61263
40640.0000   -3.58177
40680.0000   -4.05731
40720.0000   -3.35620
40760.0000   -3.30496
40800.0000   -3.73679
40840.0000   -3.63521
40880.0000   -3.77470
40920.0000   -3.65449
40960.0000   -4.17439
41000.0000   -4.04881
41040.0000   -3.01685
41080.0000   -2.47385
41120.0000   -3.60155
41160.0000   -3.08616
41200.0000   -3.32479
41240.0000   -3.19699
41280.0000   -3.02092
41320.0000   -2.90043
41360.0000   -3.77581
41400.0000   -3.88756
41440.0000   -3.32866
41480.0000   -2.89962
41520.0000   -3.48680
41560.0000   -3.50064
41600.0000   -4.06067
41640.0000   -3.42827
41680.0000   -3.30500
41720.0000   -3.43052
41760.0000   -3.10253
41800.0000   -3.38252
41840.0000   -3.38978
41880.0000   -3.28607
41920.0000   -2.46153
41960.0000   -2.94008
42000.0000   -4.00649
42040.0000   -3.34032
42080.0000   -3.38460
42120.0000   -4.39270
42160.0000   -3.98297
42200.0000   -3.73748
42240.0000   -3.48360
42280.0000   -3.39922
42320.0000   -3.62452
42360.0000   -4.39269
42400.0000   -3.47557
42440.0000   -3.45303
42480.0000   -3.88455
42520.0000   -3.25432
42560.0000   -3.54958
42600.0000   -3.82824
42640.0000   -4.54226
42680.0000   -4.16848
42720.0000   -4.43808
42760.0000   -3.56044
42800.0000   -4.15101
42840.0000   -3.62222
42880.0000   -3.50902
42920.0000   -3.15899
42960.0000   -2.85678
43000.0000   -3.13754
43040.0000   -4.18470
43080.0000   -4.51548
43120.0000   -3.56391
43160.0000   -4.49225
43200.0000   -4.64304
43240.0000   -4.67080
43280.0000   -4.30212
43320.0000   -3.85949
43360.0000   -4.16670
43400.0000   -4.09400
43440.0000   -3.64138
43480.0000   -3.42130
43520.0000   -2.56011
43560.0000   -2.43217
43600.0000   -4.08404
43640.0000   -4.85695
43680.0000   -4.93942
43720.0000   -5.04504
43760.0000   -4.32738
43800.0000   -5.27923
43840.0000   -4.42190
43880.0000   -3.17686
43920.0000   -3.56358
43960.0000   -2.87783
44000.0000   -3.61652
44040.0000   -3.49735
44080.0000   -3.77888
44120.0000   -4.92187
44160.0000   -4.36308
44200.0000   -3.89960
44240.0000   -3.30073
44280.0000   -4.53602
44320.0000   -3.62187
44360.0000   -4.82932
44400.0000   -4.62180
44440.0000   -3.73088
44480.0000   -3.85617
44520.0000   -3.74461
44560.0000   -3.27892
44600.0000   -4.64752
44640.0000   -3.72025
44680.0000   -4.59478
44720.0000   -4.31288
44760.0000   -3.83271
44800.0000   -4.20228
44840.0000   -4.49791
44880.0000   -5.33343
44920.0000   -5.64718
44960.0000   -5.97066
45000.0000   -5.76015
45040.0000   -5.79021
45080.0000   -5.03059
45120.0000   -6.20405
45160.0000   -5.93251
45200.0000   -5.84879
45240.0000   -5.84077
45280.0000   -6.33950
45320.0000   -5.97814
45360.0000   -5.75329
45400.0000   -5.14042
45440.0000   -6.02872
45480.0000   -5.76546
45520.0000   -5.99795
45560.0000   -5.82902
45600.0000   -5.78218
45640.0000   -4.99118
45680.0000   -6.94571
45720.0000   -5.85550
45760.0000   -6.16754
45800.0000   -5.87217
45840.0000   -5.19373
45880.0000   -5.42321
45920.0000   -6.14864
45960.0000   -5.68785
46000.0000   -5.84226
46040.0000   -5.70261
46080.0000   -5.37665
46120.0000   -5.66063
46160.0000   -5.28699
46200.0000   -5.49275
46240.0000   -6.85531
46280.0000   -5.04223
46320.0000   -5.20866
46360.0000   -5.09266
46400.0000   -5.27921
46440.0000   -5.72928
46480.0000   -6.40457
46520.0000   -5.26002
46560.0000   -5.27449
46600.0000   -5.28836
46640.0000   -5.54186
46680.0000   -5.44712
46720.0000   -5.63532
46760.0000   -5.21352
46800.0000   -5.02982
46840.0000   -5.03708
46880.0000   -5.22649
46920.0000   -4.27066
46960.0000   -4.32268
47000.0000   -4.71418
47040.0000   -4.90397
47080.0000   -5.23130
47120.0000   -5.10908
47160.0000   -6.08661
47200.0000   -5.77852
47240.0000   -5.99733
47280.0000   -6.02135
47320.0000   -5.06642
47360.0000   -5.33845
47400.0000   -5.60466
47440.0000   -5.54163
47480.0000   -5.64395
47520.0000   -6.07625
47560.0000   -5.75203
47600.0000   -5.90473
47640.0000   -6.02708
47680.0000   -5.60232
47720.0000   -5.33190
47760.0000   -6.19815
47800.0000   -4.57550
47840.0000   -5.26190
47880.0000   -4.48643
47920.0000   -4.62689
47960.0000   -4.54269
48000.0000   -4.66011
48040.0000   -5.20971
48080.0000   -5.38232
48120.0000   -5.17716
48160.0000   -5.33557
48200.0000   -4.65123
48240.0000   -5.04294
48280.0000   -4.87565
48320.0000   -5.48273
48360.0000   -5.48763
48400.0000   -6.05967
48440.0000   -5.90730
48480.0000   -5.87623
48520.0000   -5.84301
48560.0000   -5.58993
48600.0000   -5.20010
48640.0000   -6.28387
48680.0000   -5.61427
48720.0000   -6.26444
48760.0000   -5.24820
48800.0000   -5.39113
48840.0000   -5.15957
48880.0000   -4.54153
48920.0000   -5.13508
48960.0000   -5.26853
49000.0000   -4.30214
49040.0000   -5.62285
49080.0000   -5.52893
49120.0000   -4.69667
49160.0000   -4.98721
49200.0000   -5.10398
49240.0000   -4.89174
49280.0000   -5.51571
49320.0000   -6.36871
49360.0000   -5.89412
49400.0000   -6.04788
49440.0000   -5.68564
49480.0000   -5.27000
49520.0000   -5.41181
49560.0000   -5.47497
49600.0000   -5.58773
49640.0000   -6.72632
49680.0000   -6.79960
49720.0000   -6.20799
49760.0000   -6.10691
49800.0000   -5.83000
49840.0000   -5.76703
49880.0000   -6.53047
49920.0000   -6.70920
49960.0000   -5.82306
50000.0000   -6.68622
50040.0000   -6.83786
50080.0000   -6.60794
50120.0000   -7.01140
50160.0000   -6.33002
50200.0000   -4.64868
50240.0000   -5.33248
50280.0000   -5.21927
50320.0000   -5.52431
50360.0000   -5.66461
50400.0000   -6.00214
50440.0000   -5.37937
50480.0000   -6.41926
50520.0000   -6.20103
50560.0000   -5.84860
50600.0000   -5.49023
50640.0000   -5.36667
50680.0000   -5.87621
50720.0000   -5.92671
50760.0000   -5.86694
50800.0000   -4.44724
50840.0000   -4.93489
50880.0000   -4.70829
50920.0000   -5.22887
50960.0000   -6.29452
51000.0000   -5.26498
51040.0000   -5.35964
51080.0000   -6.28320
51120.0000   -6.60893
51160.0000   -6.05345
51200.0000   -5.76837
51240.0000   -5.52529
51280.0000   -5.34258
51320.0000   -5.44181
51360.0000   -5.84957
51400.0000   -3.93395
51440.0000   -4.47662
51480.0000   -4.63472
51520.0000   -4.78763
51560.0000   -4.27802
51600.0000   -4.17628
51640.0000   -5.08595
51680.0000   -5.02311
51720.0000   -4.92472
51760.0000   -5.15263
51800.0000   -5.43516
51840.0000   -5.06822
51880.0000   -4.27524
51920.0000   -5.11439
51960.0000   -5.44648
52000.0000   -4.77901
52040.0000   -5.83420
52080.0000   -5.21986
52120.0000   -5.37099
52160.0000   -5.54166
52200.0000   -5.13124
52240.0000   -5.36253
52280.0000   -5.53639
52320.0000   -6.25786
52360.0000   -5.59371
52400.0000   -6.53753
52440.0000   -6.20338
52480.0000   -5.08247
52520.0000   -5.31558
52560.0000   -6.16032
52600.0000   -6.00883
52640.0000   -5.52932
52680.0000   -6.72696
52720.0000   -5.32351
52760.0000   -5.48335
52800.0000   -6.28982
52840.0000   -6.09465
52880.0000   -5.63085
52920.0000   -5.37087
52960.0000   -6.08168
53000.0000   -4.95877
53040.0000   -4.76616
53080.0000   -5.26721
53120.0000   -5.79984
53160.0000   -4.48445
53200.0000   -5.12214
53240.0000   -5.27004
53280.0000   -5.49614
53320.0000   -5.04067
53360.0000   -5.83666
53400.0000   -6.51182
53440.0000   -5.46824
53480.0000   -5.19108
53520.0000   -5.25056
53560.0000   -4.84257
53600.0000   -4.83645
53640.0000   -4.36066
53680.0000   -4.90238
53720.0000   -4.92978
53760.0000   -4.67410
53800.0000   -5.74910
53840.0000   -5.47391
53880.0000   -5.39846
53920.0000   -4.49760
53960.0000   -5.14537
54000.0000   -4.85082
54040.0000   -5.21079
54080.0000   -3.88936
54120.0000   -4.86505
54160.0000   -5.33890
54200.0000   -5.31681
54240.0000   -5.30333
54280.0000   -5.35736
54320.0000   -4.69191
54360.0000   -5.74568
54400.0000   -5.02780
54440.0000   -5.80247
54480.0000   -4.56091
54520.0000   -4.67014
54560.0000   -4.55828
54600.0000   -4.51849
54640.0000   -5.00064
54680.0000   -4.62697
54720.0000   -5.26303
54760.0000   -4.82087
54800.0000   -5.40638
54840.0000   -5.16600
54880.0000   -5.81402
54920.0000   -5.01151
54960.0000   -5.00125
55000.0000   -6.34369
55040.0000   -5.66188
55080.0000   -5.07657
55120.0000   -4.72574
55160.0000   -4.93759
55200.0000   -4.58390
55240.0000   -5.24429
55280.0000   -5.34331
55320.0000   -5.51739
55360.0000   -5.18482
55400.0000   -4.97117
55440.0000   -5.04669
55480.0000   -5.06802
55520.0000   -4.77880
55560.0000   -4.75576
55600.0000   -5.33811
55640.0000   -5.11137
55680.0000   -4.10556
55720.0000   -5.63868
55760.0000   -5.16143
55800.0000   -5.13955
55840.0000   -5.19401
55880.0000   -4.42941
55920.0000   -4.81170
55960.0000   -5.46882
56000.0000   -4.90965
56040.0000   -4.43880
56080.0000   -4.33467
56120.0000   -3.92406
56160.0000   -4.73554
56200.0000   -4.53119
56240.0000   -5.39243
56280.0000   -4.79063
56320.0000   -4.99522
56360.0000   -4.53659
56400.0000   -4.55980
56440.0000   -5.31979
56480.0000   -5.99705
56520.0000   -6.57841
56560.0000   -5.07313
56600.0000   -4.82787
56640.0000   -5.04989
56680.0000   -5.05280
56720.0000   -4.40295
56760.0000   -6.09917
56800.0000   -5.68211
56840.0000   -6.26307
56880.0000   -4.77358
56920.0000   -4.77281
56960.0000   -5.10491
57000.0000   -4.70424
57040.0000   -4.98917
57080.0000   -5.18495
57120.0000   -5.98405
57160.0000   -6.74058
57200.0000   -5.19668
57240.0000   -5.38688
57280.0000   -5.35583
57320.0000   -6.51990
57360.0000   -5.84506
57400.0000   -6.16004
57440.0000   -5.77849
57480.0000   -5.78755
57520.0000   -7.05947
57560.0000   -4.97905
57600.0000   -4.77109
57640.0000   -5.51948
57680.0000   -5.50343
57720.0000   -5.23501
57760.0000   -6.25836
57800.0000   -5.29159
57840.0000   -5.39654
57880.0000   -4.24460
57920.0000   -5.11093
57960.0000   -5.63874
58000.0000   -4.90974
58040.0000   -4.84797
58080.0000   -4.52778
58120.0000   -5.10591
58160.0000   -4.85801
58200.0000   -4.95810
58240.0000   -4.88273
58280.0000   -4.50820
58320.0000   -5.39332
58360.0000   -4.64965
58400.0000   -5.60121
58440.0000   -4.76728
58480.0000   -5.88633
58520.0000   -5.36393
58560.0000   -3.84420
58600.0000   -4.07927
58640.0000   -4.32587
58680.0000   -4.94187
58720.0000   -5.55914
58760.0000   -6.39342
58800.0000   -5.59314
58840.0000   -5.69417
58880.0000   -5.72573
58920.0000   -6.38306
58960.0000   -5.60915
59000.0000   -4.93786
59040.0000   -4.67113
59080.0000   -5.27926
59120.0000   -5.64595
59160.0000   -5.67378
59200.0000   -4.58887
59240.0000   -4.61298
59280.0000   -4.96727
59320.0000   -4.80977
59360.0000   -5.47309
59400.0000   -5.68334
59440.0000   -5.04753
59480.0000   -4.72405
59520.0000   -5.55894
59560.0000   -4.62056
59600.0000   -5.03411
59640.0000   -5.81529
59680.0000   -4.87817
59720.0000   -5.27231
59760.0000   -4.16291
59800.0000   -5.20510
59840.0000   -5.00416
59880.0000   -4.45962
59920.0000   -4.35747
59960.0000   -4.46878
60000.0000   -4.75158
60040.0000   -3.17783
60080.0000   -3.55323
60120.0000   -4.47862
60160.0000   -4.56655
60200.0000   -4.42831
60240.0000   -4.58351
60280.0000   -5.35350
60320.0000   -3.86209
60360.0000   -3.99366
60400.0000   -4.39456
60440.0000   -5.56161
60480.0000   -3.88366
60520.0000   -5.39905
60560.0000   -4.92430
60600.0000   -5.50379
60640.0000   -4.98082
60680.0000   -4.71400
60720.0000   -4.56998
60760.0000   -4.22751
60800.0000   -4.13006
60840.0000   -4.63592
60880.0000   -3.77421
60920.0000   -4.34823
60960.0000   -4.31886
61000.0000   -4.38067
61040.0000   -4.06291
61080.0000   -3.64854
61120.0000   -3.67325
61160.0000   -3.96223
61200.0000   -5.26769
61240.0000   -5.11611
61280.0000   -4.79068
61320.0000   -4.85439
61360.0000   -4.92923
61400.0000   -5.78004
61440.0000   -5.58781
61480.0000   -5.40974
61520.0000   -4.86210
61560.0000   -5.10796
61600.0000   -4.17835
61640.0000   -4.06087
61680.0000   -4.54983
61720.0000   -5.89310
61760.0000   -6.37116
61800.0000   -5.95870
61840.0000   -6.14552
61880.0000   -4.81318
61920.0000   -5.71573
61960.0000   -5.38488
62000.0000   -5.72493
62040.0000   -4.43237
62080.0000   -4.40415
62120.0000   -4.97678
62160.0000   -6.17951
62200.0000   -5.72705
62240.0000   -6.06365
62280.0000   -5.49312
62320.0000   -6.32053
62360.0000   -5.39999
62400.0000   -5.68432
62440.0000   -5.64222
62480.0000   -5.79448
62520.0000   -5.51979
62560.0000   -5.92423
62600.0000   -4.85008
62640.0000   -5.41173
62680.0000   -5.70126
62720.0000   -4.84326
62760.0000   -5.08314
62800.0000   -4.39551
62840.0000   -5.88086
62880.0000   -4.68412
62920.0000   -5.08361
62960.0000   -5.72490
63000.0000   -5.29105
63040.0000   -4.77900
63080.0000   -5.58936
63120.0000   -5.51284
63160.0000   -5.01757
63200.0000   -5.41935
63240.0000   -6.55619
63280.0000   -6.17146
63320.0000   -5.91748
63360.0000   -6.02044
63400.0000   -5.83620
63440.0000   -5.54284
63480.0000   -4.93568
63520.0000   -5.54260
63560.0000   -5.95999
63600.0000   -5.84045
63640.0000   -6.10605
63680.0000   -5.90146
63720.0000   -5.46275
63760.0000   -5.87776
63800.0000   -5.38243
63840.0000   -4.17186
63880.0000   -4.67509
63920.0000   -4.83103
63960.0000   -4.85254
64000.0000   -6.05453
64040.0000   -5.11028
64080.0000   -5.58522
64120.0000   -4.89368
64160.0000   -5.36303
64200.0000   -5.14834
64240.0000   -5.63244
64280.0000   -6.18642
64320.0000   -6.12464
64360.0000   -7.30797
64400.0000   -5.45872
64440.0000   -5.88269
64480.0000   -5.37876
64520.0000   -5.84665
64560.0000   -6.60703
64600.0000   -6.29621
64640.0000   -5.40865
64680.0000   -5.61040
64720.0000   -4.90756
64760.0000   -5.13031
64800.0000   -5.79615
64840.0000   -5.84227
64880.0000   -5.44908
64920.0000   -5.00045
64960.0000   -4.94746
65000.0000   -5.89703
65040.0000   -5.17068
65080.0000   -5.66976
65120.0000   -4.58368
65160.0000   -5.75986
65200.0000   -4.76442
65240.0000   -5.07941
65280.0000   -5.16266
65320.0000   -5.37898
65360.0000   -6.81758
65400.0000   -4.46854
65440.0000   -5.12443
65480.0000   -5.03071
65520.0000   -4.80198
65560.0000   -5.07743
65600.0000   -5.43702
65640.0000   -5.02817
65680.0000   -5.42510
65720.0000   -5.26585
65760.0000   -5.17294
65800.0000   -5.86144
65840.0000   -5.38348
65880.0000   -5.04502
65920.0000   -5.13625
65960.0000   -4.51797
66000.0000   -4.47852
66040.0000   -4.41853
66080.0000   -4.42893
66120.0000   -3.77337
66160.0000   -4.67423
66200.0000   -5.03153
66240.0000   -3.87775
66280.0000   -4.29563
66320.0000   -4.72482
66360.0000   -5.77469
66400.0000   -4.94324
66440.0000   -5.35332
66480.0000   -4.69311
66520.0000   -5.23887
66560.0000   -4.58126
66600.0000   -4.67447
66640.0000   -5.52996
66680.0000   -5.74538
66720.0000   -4.92401
66760.0000   -5.36043
66800.0000   -4.28600
66840.0000   -4.92834
66880.0000   -5.26027
66920.0000   -4.69419
66960.0000   -5.18058
67000.0000   -5.26017
67040.0000   -4.84705
67080.0000   -6.29015
67120.0000   -5.10351
67160.0000   -5.58753
67200.0000   -5.68805
67240.0000   -5.49824
67280.0000   -5.70965
67320.0000   -4.70682
67360.0000   -4.97968
67400.0000   -5.86629
67440.0000   -4.66057
67480.0000   -4.64990
67520.0000   -4.04126
67560.0000   -3.72719
67600.0000   -6.42539
67640.0000   -4.64541
67680.0000   -4.59723
67720.0000   -5.07321
67760.0000   -4.23659
67800.0000   -4.88719
67840.0000   -5.21346
67880.0000   -4.87130
67920.0000   -5.53724
67960.0000   -4.68658
68000.0000   -5.49621
68040.0000   -5.55899
68080.0000   -4.57189
68120.0000   -4.57029
68160.0000   -3.78535
68200.0000   -5.25145
68240.0000   -4.35577
68280.0000   -5.22884
68320.0000   -5.44762
68360.0000   -5.35976
68400.0000   -5.58579
68440.0000   -5.23306
68480.0000   -4.90445
68520.0000   -5.25514
68560.0000   -4.87471
68600.0000   -4.47304
68640.0000   -4.80241
68680.0000   -5.60669
68720.0000   -5.59377
68760.0000   -4.33165
68800.0000   -4.78774
68840.0000   -4.50020
68880.0000   -5.30583
68920.0000   -5.28676
68960.0000   -4.47047
69000.0000   -5.78655
69040.0000   -5.89417
69080.0000   -5.31850
69120.0000   -5.50540
69160.0000   -6.40751
69200.0000   -5.17845
69240.0000   -4.42156
69280.0000   -5.11864
69320.0000   -4.21579
69360.0000   -3.30628
69400.0000   -4.23960
69440.0000   -4.49656
69480.0000   -4.48677
69520.0000   -4.95895
69560.0000   -4.77568
69600.0000   -5.20427
69640.0000   -4.67731
69680.0000   -4.35473
69720.0000   -5.21876
69760.0000   -5.24326
69800.0000   -4.69419
69840.0000   -4.46054
69880.0000   -4.14787
69920.0000   -5.28610
69960.0000   -5.02556
70000.0000   -5.81229
70040.0000   -4.09621
70080.0000   -4.24607
70120.0000   -5.58119
70160.0000   -4.45703
70200.0000   -4.91150
70240.0000   -4.97288
70280.0000   -5.48379
70320.0000   -5.94317
70360.0000   -6.02983
70400.0000   -4.64010
70440.0000   -5.09335
70480.0000   -4.31310
70520.0000   -5.98604
70560.0000   -5.23051
70600.0000   -4.03582
70640.0000   -4.64162
70680.0000   -4.77944
70720.0000   -4.12178
70760.0000   -5.53425
70800.0000   -5.69911
70840.0000   -5.72724
70880.0000   -5.61662
70920.0000   -4.13780
70960.0000   -5.32417
71000.0000   -4.91997
71040.0000   -4.99885
71080.0000   -4.68746
71120.0000   -4.58737
71160.0000   -5.35729
71200.0000   -3.96419
71240.0000   -5.17710
71280.0000   -4.71343
71320.0000   -5.44344
71360.0000   -4.94357
71400.0000   -4.34023
71440.0000   -4.48417
71480.0000   -4.78770
71520.0000   -5.00029
71560.0000   -4.77604
71600.0000   -4.05720
71640.0000   -3.41063
71680.0000   -3.91424
71720.0000   -3.61620
71760.0000   -3.04036
71800.0000   -4.66030
71840.0000   -5.05757
71880.0000   -4.64657
71920.0000   -4.48361
71960.0000   -4.63698
72000.0000   -4.99648
72040.0000   -4.72041
72080.0000   -4.29256
72120.0000   -4.64241
72160.0000   -4.56526
72200.0000   -3.69028
72240.0000   -5.20374
72280.0000   -4.94293
72320.0000   -4.20550
72360.0000   -4.08296
72400.0000   -4.56381
72440.0000   -5.49047
72480.0000   -5.12287
72520.0000   -5.30933
72560.0000   -4.97222
72600.0000   -5.89249
72640.0000   -3.89803
72680.0000   -4.00403
72720.0000   -4.47656
72760.0000   -4.39468
72800.0000   -4.70639
72840.0000   -5.14152
72880.0000   -4.66871
72920.0000   -5.25959
72960.0000   -4.68384
73000.0000   -5.34123
73040.0000   -4.38619
73080.0000   -5.26262
73120.0000   -4.89429
73160.0000   -5.30828
73200.0000   -5.48613
73240.0000   -4.43098
73280.0000   -4.64817
73320.0000   -4.73478
73360.0000   -5.06192
73400.0000   -5.17649
73440.0000   -6.13996
73480.0000   -4.64797
73520.0000   -4.40976
73560.0000   -4.86121
73600.0000   -4.86693
73640.0000   -4.39047
73680.0000   -4.52148
73720.0000   -3.99389
73760.0000   -4.75820
73800.0000   -5.42908
73840.0000   -5.32840
73880.0000   -4.63767
73920.0000   -5.03826
73960.0000   -4.32325
74000.0000   -5.15065
74040.0000   -5.05490
74080.0000   -4.94282
74120.0000   -4.43427
74160.0000   -4.38713
74200.0000   -4.51718
74240.0000   -5.53318
74280.0000   -4.22410
74320.0000   -4.40992
74360.0000   -5.35350
74400.0000   -5.71859
74440.0000   -5.06467
74480.0000   -5.19908
74520.0000   -4.63995
74560.0000   -5.34611
74600.0000   -5.13053
74640.0000   -5.70022
74680.0000   -4.92697
74720.0000   -5.63218
74760.0000   -5.90524
74800.0000   -5.79902
74840.0000   -4.65506
74880.0000   -5.52272
74920.0000   -5.81495
74960.0000   -5.78282
75000.0000   -5.32518
75040.0000   -5.02659
75080.0000   -5.19977
75120.0000   -6.16656
75160.0000   -4.64493
75200.0000   -5.33767
75240.0000   -4.53858
75280.0000   -4.77140
75320.0000   -4.96684
75360.0000   -4.39556
75400.0000   -4.70724
75440.0000   -4.49700
75480.0000   -3.81787
75520.0000   -4.30561
75560.0000   -3.66474
75600.0000   -3.79837
75640.0000   -4.28133
75680.0000   -5.03741
75720.0000   -4.97357
75760.0000   -4.44625
75800.0000   -4.50872
75840.0000   -4.66474
75880.0000   -3.83192
75920.0000   -3.80464
75960.0000   -3.79773
76000.0000   -3.66205
76040.0000   -4.34070
76080.0000   -3.99744
76120.0000   -4.61089
76160.0000   -4.46168
76200.0000   -4.43524
76240.0000   -5.10055
76280.0000   -3.41638
76320.0000   -3.97890
76360.0000   -4.38352
76400.0000   -4.39252
76440.0000   -4.37504
76480.0000   -4.34491
76520.0000   -3.49242
76560.0000   -3.72445
76600.0000   -4.41675
76640.0000   -3.65678
76680.0000   -5.12533
76720.0000   -6.15913
76760.0000   -5.06551
76800.0000   -4.92441
76840.0000   -5.43968
76880.0000   -4.78601
76920.0000   -4.73218
76960.0000   -4.60881
77000.0000   -4.30194
77040.0000   -4.97167
77080.0000   -4.75526
77120.0000   -4.51997
77160.0000   -4.72448
77200.0000   -3.61858
77240.0000   -4.59730
77280.0000   -5.16661
77320.0000   -4.85816
77360.0000   -4.31329
77400.0000   -4.77319
77440.0000   -5.27938
77480.0000   -5.45925
77520.0000   -4.25795
77560.0000   -4.66878
77600.0000   -4.89785
77640.0000   -4.95485
77680.0000   -5.06241
77720.0000   -5.65432
77760.0000   -5.41283
77800.0000   -5.42686
77840.0000   -4.68631
77880.0000   -4.95219
77920.0000   -4.80987
77960.0000   -5.47083
78000.0000   -4.22956
78040.0000   -5.28764
78080.0000   -5.21082
78120.0000   -4.81787
78160.0000   -5.13791
78200.0000   -4.82764
78240.0000   -4.62479
78280.0000   -4.24131
78320.0000   -5.70222
78360.0000   -5.16948
78400.0000   -4.90878
78440.0000   -5.31609
78480.0000   -4.82600
78520.0000   -4.74644
78560.0000   -4.32347
78600.0000   -4.24066
78640.0000   -4.65881
78680.0000   -4.12904
78720.0000   -4.79676
78760.0000   -4.03499
78800.0000   -4.72284
78840.0000   -5.04479
78880.0000   -5.26145
78920.0000   -4.34065
78960.0000   -5.29597
79000.0000   -5.67958
79040.0000   -5.42087
79080.0000   -5.15480
79120.0000   -5.81651
79160.0000   -4.99229
79200.0000   -5.61796
79240.0000   -5.64522
79280.0000   -5.61468
79320.0000   -5.18255
79360.0000   -5.39897
79400.0000   -4.56964
79440.0000   -4.90879
79480.0000   -4.79436
79520.0000   -5.70906
79560.0000   -5.23267
79600.0000   -5.45428
79640.0000   -5.61997
79680.0000   -5.32851
79720.0000   -4.53454
79760.0000   -5.24342
79800.0000   -4.67722
79840.0000   -4.12493
79880.0000   -4.49777
79920.0000   -4.59095
79960.0000   -4.27141
80000.0000   -5.33426
80040.0000   -5.71653
80080.0000   -5.48332
80120.0000   -5.62493
80160.0000   -5.80900
80200.0000   -5.92461
80240.0000   -5.73517
80280.0000   -5.06298
80320.0000   -5.69565
80360.0000   -4.71484
80400.0000   -6.30871
80440.0000   -5.30800
80480.0000   -5.42034
80520.0000   -5.94043
80560.0000   -4.90795
80600.0000   -4.50802
80640.0000   -4.66781
80680.0000   -4.84951
80720.0000   -4.94388
80760.0000   -5.64178
80800.0000   -5.76438
80840.0000   -4.56584
80880.0000   -4.68637
80920.0000   -5.70667
80960.0000   -6.57915
81000.0000   -6.21965
81040.0000   -5.71315
81080.0000   -6.03692
81120.0000   -5.93301
81160.0000   -5.13793
81200.0000   -4.63128
81240.0000   -4.29502
81280.0000   -5.78546
81320.0000   -4.99324
81360.0000   -4.94426
81400.0000   -4.12628
81440.0000   -4.77151
81480.0000   -4.85322
81520.0000   -5.03916
81560.0000   -4.81089
81600.0000   -4.77848
81640.0000   -6.32627
81680.0000   -5.64175
81720.0000   -6.18030
81760.0000   -5.36442
81800.0000   -5.30115
81840.0000   -4.25967
81880.0000   -4.49510
81920.0000   -4.51554
81960.0000   -5.65615
82000.0000   -5.43684
82040.0000   -5.29884
82080.0000   -5.99800
82120.0000   -5.41407
82160.0000   -4.55974
82200.0000   -4.95015
82240.0000   -4.64934
82280.0000   -4.27989
82320.0000   -5.60892
82360.0000   -6.18149
82400.0000   -5.83945
82440.0000   -6.13335
82480.0000   -5.88669
82520.0000   -6.24451
82560.0000   -6.87708
82600.0000   -6.32286
82640.0000   -5.79729
82680.0000   -6.10020
82720.0000   -5.76537
82760.0000   -5.28435
82800.0000   -5.72135
82840.0000   -5.44719
82880.0000   -5.95464
82920.0000   -5.42126
82960.0000   -6.15257
83000.0000   -6.20680
83040.0000   -6.73636
83080.0000   -5.93508
83120.0000   -4.87886
83160.0000   -5.01978
83200.0000   -4.88440
83240.0000   -4.26960
83280.0000   -3.29748
83320.0000   -3.98557
83360.0000   -4.08091
83400.0000   -3.16811
83440.0000   -4.45041
83480.0000   -4.34208
83520.0000   -5.73693
83560.0000   -5.46580
83600.0000   -5.93698
83640.0000   -4.51588
83680.0000   -4.43405
83720.0000   -4.82961
83760.0000   -4.70592
83800.0000   -5.16178
83840.0000   -4.39481
83880.0000   -5.13801
83920.0000   -4.42511
83960.0000   -5.44897
84000.0000   -4.81427
84040.0000   -5.51567
84080.0000   -4.83476
84120.0000   -5.21802
84160.0000   -5.83812
84200.0000   -5.50700
84240.0000   -4.62639
84280.0000   -5.83041
84320.0000   -5.31198
84360.0000   -4.58716
84400.0000   -5.12243
84440.0000   -5.26478
84480.0000   -5.70568
84520.0000   -4.39871
84560.0000   -5.22984
84600.0000   -4.99365
84640.0000   -5.42862
84680.0000   -5.09650
84720.0000   -4.87336
84760.0000   -4.88185
84800.0000   -4.97702
84840.0000   -5.45082
84880.0000   -5.53042
84920.0000   -6.10385
84960.0000   -4.91822
85000.0000   -5.23306
85040.0000   -4.67027
85080.0000   -5.36604
85120.0000   -5.12473
85160.0000   -4.73793
85200.0000   -5.39688
85240.0000   -5.15553
85280.0000   -4.75836
85320.0000   -5.26679
85360.0000   -5.07733
85400.0000   -4.93068
85440.0000   -5.97201
85480.0000   -5.58289
85520.0000   -6.39376
85560.0000   -6.97844
85600.0000   -5.53043
85640.0000   -6.07658
85680.0000   -5.78603
85720.0000   -5.93759
85760.0000   -4.56185
85800.0000   -4.31556
85840.0000   -4.89414
85880.0000   -4.85874
85920.0000   -4.05581
85960.0000   -4.18152
86000.0000   -5.48194
86040.0000   -4.94133
86080.0000   -6.63498
86120.0000   -5.64403
86160.0000   -5.67559
86200.0000   -5.08281
86240.0000   -5.58568
86280.0000   -5.66943
86320.0000   -5.63112
86360.0000   -5.23748
86400.0000   -5.47911
86440.0000   -5.52613
86480.0000   -5.07871
86520.0000   -4.48159
86560.0000   -5.14691
86600.0000   -5.69162
86640.0000   -4.98878
86680.0000   -4.87616
86720.0000   -4.35182
86760.0000   -5.52603
86800.0000   -5.27259
86840.0000   -5.54061
86880.0000   -4.28765
86920.0000   -5.60722
86960.0000   -4.83120
87000.0000   -5.06291
87040.0000   -4.48349
87080.0000   -5.13870
87120.0000   -5.55512
87160.0000   -4.49852
87200.0000   -5.51772
87240.0000   -5.05728
87280.0000   -4.91863
87320.0000   -5.11399
87360.0000   -5.22222
87400.0000   -4.85572
87440.0000   -6.00581
87480.0000   -6.43956
87520.0000   -5.99720
87560.0000   -5.26692
87600.0000   -5.15705
87640.0000   -3.89966
87680.0000   -4.66842
87720.0000   -3.91698
87760.0000   -4.26474
87800.0000   -4.07255
87840.0000   -3.58766
87880.0000   -4.95795
87920.0000   -4.35534
87960.0000   -5.17157
88000.0000   -4.74014
88040.0000   -5.36113
88080.0000   -5.22836
88120.0000   -4.59864
88160.0000   -4.85890
88200.0000   -5.25921
88240.0000   -5.23539
88280.0000   -5.51364
88320.0000   -4.43871
88360.0000   -4.24274
88400.0000   -4.79115
88440.0000   -4.03561
88480.0000   -4.47494
88520.0000   -3.66930
88560.0000   -4.08976
88600.0000   -4.05662
88640.0000   -3.96751
88680.0000   -4.85430
88720.0000   -3.89907
88760.0000   -4.36748
88800.0000   -3.39489
88840.0000   -4.17252
88880.0000   -4.46370
88920.0000   -5.08630
88960.0000   -4.67067
89000.0000   -4.83486
89040.0000   -4.74624
89080.0000   -4.14031
89120.0000   -3.49083
89160.0000   -3.35065
89200.0000   -5.03312
89240.0000   -4.52555
89280.0000   -4.38402
89320.0000   -3.44254
89360.0000   -3.71447
89400.0000   -4.15253
89440.0000   -4.00546
89480.0000   -3.15322
89520.0000   -4.49000
89560.0000   -4.05182
89600.0000   -4.47809
89640.0000   -3.97764
89680.0000   -3.67398
89720.0000   -4.88588
89760.0000   -3.75396
89800.0000   -4.45162
89840.0000   -3.94315
89880.0000   -4.32586
89920.0000   -4.73448
89960.0000   -5.07809
90000.0000   -4.82337
90040.0000   -4.90228
90080.0000   -4.54249
90120.0000   -4.98685
90160.0000   -4.42101
90200.0000   -4.35303
90240.0000   -5.29875
90280.0000   -4.81072
90320.0000   -4.79663
90360.0000   -5.03149
90400.0000   -4.59531
90440.0000   -4.59749
90480.0000   -5.23838
90520.0000   -5.45555
90560.0000   -5.37127
90600.0000   -5.20751
90640.0000   -6.15341
90680.0000   -4.98850
90720.0000   -4.68086
90760.0000   -5.52119
90800.0000   -5.63629
90840.0000   -4.78742
90880.0000   -5.29582
90920.0000   -4.78099
90960.0000   -4.24378
91000.0000   -4.71818
91040.0000   -5.72507
91080.0000   -5.44078
91120.0000   -4.81536
91160.0000   -5.56186
91200.0000   -5.16723
91240.0000   -5.77654
91280.0000   -5.83086
91320.0000   -5.48670
91360.0000   -6.38203
91400.0000   -5.01831
91440.0000   -4.53014
91480.0000   -4.27933
91520.0000   -4.95279
91560.0000   -5.75293
91600.0000   -4.28215
91640.0000   -4.97691
91680.0000   -5.03764
91720.0000   -5.52190
91760.0000   -4.94229
91800.0000   -5.22661
91840.0000   -4.96214
91880.0000   -5.86624
91920.0000   -5.02698
91960.0000   -6.32884
92000.0000   -4.80324
92040.0000   -4.89401
92080.0000   -5.26366
92120.0000   -4.69455
92160.0000   -4.78577
92200.0000   -4.75725
92240.0000   -4.68766
92280.0000   -5.08640
92320.0000   -5.02254
92360.0000   -5.29464
92400.0000   -5.43410
92440.0000   -5.12776
92480.0000   -5.22496
92520.0000   -5.57305
92560.0000   -5.44603
92600.0000   -5.40481
92640.0000   -6.38313
92680.0000   -6.23749
92720.0000   -5.68062
92760.0000   -6.15340
92800.0000   -6.63613
92840.0000   -6.70134
92880.0000   -5.64486
92920.0000   -5.89873
92960.0000   -3.97386
93000.0000   -5.84099
93040.0000   -5.50933
93080.0000   -6.47099
93120.0000   -5.61586
93160.0000   -5.41005
93200.0000   -5.03914
93240.0000   -4.82058
93280.0000   -5.89190
93320.0000   -4.76704
93360.0000   -4.90713
93400.0000   -4.16080
93440.0000   -5.40609
93480.0000   -4.70912
93520.0000   -4.75325
93560.0000   -6.07662
93600.0000   -6.10236
93640.0000   -5.85507
93680.0000   -5.43327
93720.0000   -5.50214
93760.0000   -4.66473
93800.0000   -5.77845
93840.0000   -5.73784
93880.0000   -5.58165
93920.0000   -5.60346
93960.0000   -5.88064
94000.0000   -5.71868
94040.0000   -5.27906
94080.0000   -5.78770
94120.0000   -5.69100
94160.0000   -5.77969
94200.0000   -3.94308
94240.0000   -4.61561
94280.0000   -5.09285
94320.0000   -5.70124
94360.0000   -5.13313
94400.0000   -4.98648
94440.0000   -5.36197
94480.0000   -5.66453
94520.0000   -5.12979
94560.0000   -4.83652
94600.0000   -5.08711
94640.0000   -4.88038
94680.0000   -4.03091
94720.0000   -5.00747
94760.0000   -6.22474
94800.0000   -4.86636
94840.0000   -5.52199
94880.0000   -5.18975
94920.0000   -5.63791
94960.0000   -5.54103
95000.0000   -5.76895
95040.0000   -5.08876
95080.0000   -5.47246
95120.0000   -5.54791
95160.0000   -4.97973
95200.0000   -4.94255
95240.0000   -5.14521
95280.0000   -6.06664
95320.0000   -6.00001
95360.0000   -5.07461
95400.0000   -5.74083
95440.0000   -5.35306
95480.0000   -5.66659
95520.0000   -4.98307
95560.0000   -5.64317
95600.0000   -5.73524
95640.0000   -5.32063
95680.0000   -5.63785
95720.0000   -5.95671
95760.0000   -5.00537
95800.0000   -5.11056
95840.0000   -5.38709
95880.0000   -4.62880
95920.0000   -5.13606
95960.0000   -5.43683
96000.0000   -5.43152
96040.0000   -5.76785
96080.0000   -4.53964
96120.0000   -6.26415
96160.0000   -5.86479
96200.0000   -4.03839
96240.0000   -5.27480
96280.0000   -4.11611
96320.0000   -4.88509
96360.0000   -4.98391
96400.0000   -4.82741
96440.0000   -5.77001
96480.0000   -4.99383
96520.0000   -5.51867
96560.0000   -5.69055
96600.0000   -4.43774
96640.0000   -4.96887
96680.0000   -4.67293
96720.0000   -4.73669
96760.0000   -4.69023
96800.0000   -4.83613
96840.0000   -5.58869
96880.0000   -6.47923
96920.0000   -5.24643
96960.0000   -5.82393
97000.0000   -5.44494
97040.0000   -5.91067
97080.0000   -4.87328
97120.0000   -4.90499
97160.0000   -5.34585
97200.0000   -5.46385
97240.0000   -5.44738
97280.0000   -5.01631
97320.0000   -5.01089
97360.0000   -4.87570
97400.0000   -4.43657
97440.0000   -4.31457
97480.0000   -4.06224
97520.0000   -4.29237
97560.0000   -4.71793
97600.0000   -5.02993
97640.0000   -4.66035
97680.0000   -3.87878
97720.0000   -3.78852
97760.0000   -3.07750
97800.0000   -4.76147
97840.0000   -4.65661
97880.0000   -5.65814
97920.0000   -4.26543
97960.0000   -3.66973
98000.0000   -4.45535
98040.0000   -5.31760
98080.0000   -4.43672
98120.0000   -3.62184
98160.0000   -4.20007
98200.0000   -4.43498
98240.0000   -4.74244
98280.0000   -4.96095
98320.0000   -5.16147
98360.0000   -4.10486
98400.0000   -5.29937
98440.0000   -5.07751
98480.0000   -5.10546
98520.0000   -5.02198
98560.0000   -5.24960
98600.0000   -4.87800
98640.0000   -4.46054
98680.0000   -5.04049
98720.0000   -4.16551
98760.0000   -4.27161
98800.0000   -4.78939
98840.0000   -4.08316
98880.0000   -4.03838
98920.0000   -4.45692
98960.0000   -5.09413
99000.0000   -5.04170
99040.0000   -5.60209
99080.0000   -4.96354
99120.0000   -4.91336
99160.0000   -3.95836
99200.0000   -5.00615
99240.0000   -4.84220
99280.0000   -5.64044
99320.0000   -5.13456
99360.0000   -5.54212
99400.0000   -4.54406
99440.0000   -4.12526
99480.0000   -3.95722
99520.0000   -4.65847
99560.0000   -4.63897
99600.0000   -3.88687
99640.0000   -4.87797
99680.0000   -4.64127
99720.0000   -6.09514
99760.0000   -6.66845
99800.0000   -5.79778
99840.0000   -5.07992
99880.0000   -4.96439
99920.0000   -4.52162
99960.0000   -4.67689
100000.0000   -4.98757
100040.0000   -5.44115
100080.0000   -5.05239
100120.0000   -4.04700
100160.0000   -4.98545
100200.0000   -4.90445
100240.0000   -5.07962
100280.0000   -5.82084
100320.0000   -5.37698
100360.0000   -5.36955
100400.0000   -5.62891
100440.0000   -5.47022
100480.0000   -5.41717
100520.0000   -4.15179
100560.0000   -4.69936
100600.0000   -4.99925
100640.0000   -6.01668
100680.0000   -5.48799
100720.0000   -6.06819
100760.0000   -4.91258
100800.0000   -4.20167
100840.0000   -5.76603
100880.0000   -6.36815
100920.0000   -5.22775
100960.0000   -6.06227
101000.0000   -4.88027
101040.0000   -5.46414
101080.0000   -5.65179
101120.0000   -5.49762
101160.0000   -5.50967
101200.0000   -4.40890
101240.0000   -4.84349
101280.0000   -5.91945
101320.0000   -6.49006
101360.0000   -6.22671
101400.0000   -5.82532
101440.0000   -6.24193
101480.0000   -5.12958
101520.0000   -6.02887
101560.0000   -6.10980
101600.0000   -6.23739
101640.0000   -6.23013
101680.0000   -6.43124
101720.0000   -7.10533
101760.0000   -7.03963
101800.0000   -5.98854
101840.0000   -5.75400
101880.0000   -5.85456
101920.0000   -5.62218
101960.0000   -6.59149
102000.0000   -6.64650
102040.0000   -6.32585
102080.0000   -6.11071
102120.0000   -5.44507
102160.0000   -5.70776
102200.0000   -5.72167
102240.0000   -5.47416
102280.0000   -5.62534
102320.0000   -5.88758
102360.0000   -5.70196
102400.0000   -6.13976
102440.0000   -6.70139
102480.0000   -6.39916
102520.0000   -6.29586
102560.0000   -5.17325
102600.0000   -5.67571
102640.0000   -5.93353
102680.0000   -6.07153
102720.0000   -6.32510
102760.0000   -6.79382
102800.0000   -5.93362
102840.0000   -5.58463
102880.0000   -5.81116
102920.0000   -5.57742
102960.0000   -6.33546
103000.0000   -6.53506
103040.0000   -5.85236
103080.0000   -5.78056
103120.0000   -6.07350
103160.0000   -5.78558
103200.0000   -5.34621
103240.0000   -4.62703
103280.0000   -5.46459
103320.0000   -5.64455
103360.0000   -5.54160
103400.0000   -4.62291
103440.0000   -4.04067
103480.0000   -4.80145
103520.0000   -4.50966
103560.0000   -5.66083
103600.0000   -5.42654
103640.0000   -3.83163
103680.0000   -3.85135
103720.0000   -4.81389
103760.0000   -5.10752
103800.0000   -5.71038
103840.0000   -5.27532
103880.0000   -5.69711
103920.0000   -6.35898
103960.0000   -6.10315
104000.0000   -5.28554
104040.0000   -5.31730
104080.0000   -5.49184
104120.0000   -5.23408
104160.0000   -5.00588
104200.0000   -5.28254
104240.0000   -6.37569
104280.0000   -5.05826
104320.0000   -4.96740
104360.0000   -3.67811
104400.0000   -4.66317
104440.0000   -4.47017
104480.0000   -4.29271
104520.0000   -3.78745
104560.0000   -4.25349
104600.0000   -4.36248
104640.0000   -3.94679
104680.0000   -3.92444
104720.0000   -4.78773
104760.0000   -3.44306
104800.0000   -4.00273
104840.0000   -4.25694
104880.0000   -4.63376
104920.0000   -4.77646
104960.0000   -5.11933
105000.0000   -4.63204
105040.0000   -3.73002
105080.0000   -4.77005
105120.0000   -5.03011
105160.0000   -4.56840
105200.0000   -4.56303
105240.0000   -4.27366
105280.0000   -3.57854
105320.0000   -3.53128
105360.0000   -3.72230
105400.0000   -3.36366
105440.0000   -3.29446
105480.0000   -3.66509
105520.0000   -2.93699
105560.0000   -3.36350
105600.0000   -4.18569
105640.0000   -2.87860
105680.0000   -3.27395
105720.0000   -3.21810
105760.0000   -2.51923
105800.0000   -3.16373
105840.0000   -3.12989
105880.0000   -3.88068
105920.0000   -4.60137
105960.0000   -4.15343
106000.0000   -3.04744
106040.0000   -3.17877
106080.0000   -4.38702
106120.0000   -3.37593
106160.0000   -3.91531
106200.0000   -3.59041
106240.0000   -3.21209
106280.0000   -3.38644
106320.0000   -4.30195
106360.0000   -4.03483
106400.0000   -3.43429
106440.0000   -3.47429
106480.0000   -3.71458
106520.0000   -2.72305
106560.0000   -2.44205
106600.0000   -3.77670
106640.0000   -2.66443
106680.0000   -2.40257
106720.0000   -4.05356
106760.0000   -2.86041
106800.0000   -3.62779
106840.0000   -3.79866
106880.0000   -4.01530
106920.0000   -3.67867
106960.0000   -3.99257
107000.0000   -3.94262
107040.0000   -3.82097
107080.0000   -4.53111
107120.0000   -5.09619
107160.0000   -4.76235
107200.0000   -4.17830
107240.0000   -4.28428
107280.0000   -3.15937
107320.0000   -3.82433
107360.0000   -3.72661
107400.0000   -3.24538
107440.0000   -3.14448
107480.0000   -2.74206
107520.0000   -3.67534
107560.0000   -3.37776
107600.0000   -3.98580
107640.0000   -3.92522
107680.0000   -3.25078
107720.0000   -3.40866
107760.0000   -3.51325
107800.0000   -3.40149
107840.0000   -3.01743
107880.0000   -3.71556
107920.0000   -4.75509
107960.0000   -3.81504
108000.0000   -4.16023
108040.0000   -3.12968
108080.0000   -3.75924
108120.0000   -3.80051
108160.0000   -3.80482
108200.0000   -3.13753
108240.0000   -3.36799
108280.0000   -3.84065
108320.0000   -3.14685
108360.0000   -3.31076
108400.0000   -3.20993
108440.0000   -2.89472
108480.0000   -3.36653
108520.0000   -3.53479
108560.0000   -4.39717
108600.0000   -5.52105
108640.0000   -5.25051
108680.0000   -4.56394
108720.0000   -5.28013
108760.0000   -5.86755
108800.0000   -6.11487
108840.0000   -5.53894
108880.0000   -5.77010
108920.0000   -4.65360
108960.0000   -4.99252
109000.0000   -4.78872
109040.0000   -5.04767
109080.0000   -5.24115
109120.0000   -5.41232
109160.0000   -5.54223
109200.0000   -5.68134
109240.0000   -5.08425
109280.0000   -5.11488
109320.0000   -5.36768
109360.0000   -4.98329
109400.0000   -4.63983
109440.0000   -4.60294
109480.0000   -4.72850
109520.0000   -5.22241
109560.0000   -4.41821
109600.0000   -6.01294
109640.0000   -6.26133
109680.0000   -5.44364
109720.0000   -5.41421
109760.0000   -4.74830
109800.0000   -5.32370
109840.0000   -5.07887
109880.0000   -5.46690
109920.0000   -6.04814
109960.0000   -5.59671
110000.0000   -6.63492
110040.0000   -5.32687
110080.0000   -5.82323
110120.0000   -5.98833
110160.0000   -5.51212
110200.0000   -5.86571
110240.0000   -5.65677
110280.0000   -4.46097
110320.0000   -4.41243
110360.0000   -4.10553
110400.0000   -4.79785
110440.0000   -4.47686
110480.0000   -4.85280
110520.0000   -5.15037
110560.0000   -5.60782
110600.0000   -4.88347
110640.0000   -4.98124
110680.0000   -5.05959
110720.0000   -5.02652
110760.0000   -4.19270
110800.0000   -4.81753
110840.0000   -5.45162
110880.0000   -5.88144
110920.0000   -5.28564
110960.0000   -5.19945
111000.0000   -5.58599
111040.0000   -6.80204
111080.0000   -5.33466
111120.0000   -4.36478
111160.0000   -4.91485
111200.0000   -3.94631
111240.0000   -5.18753
111280.0000   -5.65351
111320.0000   -5.42906
111360.0000   -5.44315
111400.0000   -4.19803
111440.0000   -4.97883
111480.0000   -4.01290
111520.0000   -4.93417
111560.0000   -4.52726
111600.0000   -4.70063
111640.0000   -4.35861
111680.0000   -5.37546
111720.0000   -5.16733
111760.0000   -5.13472
111800.0000   -5.09524
111840.0000   -5.25250
111880.0000   -5.09039
111920.0000   -5.26586
111960.0000   -5.44276
112000.0000   -4.18263
112040.0000   -3.80679
112080.0000   -3.23658
112120.0000   -4.43398
112160.0000   -4.43145
112200.0000   -4.01435
112240.0000   -5.18675
112280.0000   -4.79384
112320.0000   -5.19775
112360.0000   -5.41192
112400.0000   -4.69876
112440.0000   -4.93247
112480.0000   -4.10591
112520.0000   -4.49024
112560.0000   -3.99626
112600.0000   -4.70789
112640.0000   -4.55188
112680.0000   -4.55690
112720.0000   -4.33622
112760.0000   -5.16554
112800.0000   -5.67717
112840.0000   -4.84550
112880.0000   -5.21274
112920.0000   -4.89193
112960.0000   -4.83406
113000.0000   -5.46162
113040.0000   -4.60845
113080.0000   -4.34175
113120.0000   -4.91216
113160.0000   -4.07697
113200.0000   -4.29695
113240.0000   -4.88804
113280.0000   -3.93795
113320.0000   -5.19671
113360.0000   -5.12409
113400.0000   -4.08431
113440.0000   -3.92052
113480.0000   -4.02951
113520.0000   -4.24306
113560.0000   -5.05895
113600.0000   -4.50075
113640.0000   -4.23914
113680.0000   -3.53783
113720.0000   -3.09263
113760.0000   -3.77778
113800.0000   -3.70494
113840.0000   -4.25018
113880.0000   -4.20189
113920.0000   -3.96974
113960.0000   -4.05218
114000.0000   -3.91373
114040.0000   -4.20551
114080.0000   -4.83725
114120.0000   -4.35577
114160.0000   -5.56695
114200.0000   -4.50677
114240.0000   -5.31872
114280.0000   -5.66010
114320.0000   -4.78464
114360.0000   -5.00939
114400.0000   -4.52828
114440.0000   -3.28129
114480.0000   -3.09263
114520.0000   -3.80818
114560.0000   -3.87904
114600.0000   -4.31464
114640.0000   -3.25487
114680.0000   -3.78582
114720.0000   -4.37113
114760.0000   -4.32575
114800.0000   -4.17625
114840.0000   -4.29787
114880.0000   -4.47365
114920.0000   -5.23763
114960.0000   -4.20390
115000.0000   -4.12875
115040.0000   -4.22677
115080.0000   -4.49442
115120.0000   -4.14955
115160.0000   -3.45945
115200.0000   -2.60428
115240.0000   -2.23346
115280.0000   -2.22478
115320.0000   -2.54403
115360.0000   -2.41856
115400.0000   -2.58037
115440.0000   -2.78692
115480.0000   -3.62031
115520.0000   -3.53749
115560.0000   -4.38340
115600.0000   -3.94682
115640.0000   -3.65531
115680.0000   -3.63116
115720.0000   -3.97965
115760.0000   -3.99189
115800.0000   -4.52939
115840.0000   -4.31185
115880.0000   -3.87835
115920.0000   -2.65912
115960.0000   -3.40075
116000.0000   -2.73753
116040.0000   -3.39283
116080.0000   -3.70886
116120.0000   -3.52421
116160.0000   -3.04706
116200.0000   -4.34307
116240.0000   -4.86253
116280.0000   -4.24270
116320.0000   -3.58375
116360.0000   -3.78563
116400.0000   -3.48954
116440.0000   -4.96491
116480.0000   -4.19474
116520.0000   -4.09580
116560.0000   -4.38969
116600.0000   -4.21617
116640.0000   -3.84064
116680.0000   -3.43579
116720.0000   -3.06830
116760.0000   -3.32991
116800.0000   -4.08420
116840.0000   -5.01797
116880.0000   -4.18896
116920.0000   -5.02367
116960.0000   -4.52177
117000.0000   -2.82306
117040.0000   -3.81275
117080.0000   -3.84744
117120.0000   -2.93427
117160.0000   -3.98792
117200.0000   -4.85580
117240.0000   -5.00926
117280.0000   -4.21478
117320.0000   -3.98918
117360.0000   -3.75709
117400.0000   -2.71763
117440.0000   -2.93902
117480.0000   -2.14503
117520.0000   -2.13622
117560.0000   -1.49809
117600.0000   -1.57675
117640.0000   -2.73453
117680.0000   -1.98718
117720.0000   -2.37297
117760.0000   -2.30329
117800.0000   -2.93126
117840.0000   -2.39749
117880.0000   -1.37427
117920.0000   -1.93871
117960.0000   -2.31744
118000.0000   -2.24824
118040.0000   -1.81817
118080.0000   -1.81882
118120.0000   -2.47632
118160.0000   -2.12015
118200.0000   -2.22871
118240.0000   -2.97015
118280.0000   -2.90311
118320.0000   -2.98586
118360.0000   -2.64029
118400.0000   -2.41915
118440.0000   -2.06334
118480.0000   -2.51139
118520.0000   -2.83902
118560.0000   -3.71099
118600.0000   -3.84394
118640.0000   -4.78114
118680.0000   -4.03163
118720.0000   -3.31228
118760.0000   -4.14844
118800.0000   -3.92244
118840.0000   -3.64141
118880.0000   -4.09642
118920.0000   -3.40394
118960.0000   -3.32128
119000.0000   -2.76720
119040.0000   -3.34994
119080.0000   -2.90224
119120.0000   -2.68177
119160.0000   -3.40000
119200.0000   -4.33391
119240.0000   -3.65470
119280.0000   -4.01180
119320.0000   -2.85509
119360.0000   -2.92552
119400.0000   -2.92937
119440.0000   -2.77808
119480.0000   -1.69568
119520.0000   -2.67442
119560.0000   -1.62802
119600.0000   -3.64994
119640.0000   -3.44418
119680.0000   -2.46280
119720.0000   -3.23135
119760.0000   -3.84187
119800.0000   -3.99856
119840.0000   -3.62675
119880.0000   -2.73213
119920.0000   -2.81463
119960.0000   -2.46119
120000.0000   -2.62505
120040.0000   -2.62921
120080.0000   -2.77555
120120.0000   -2.75311
120160.0000   -3.14425
120200.0000   -3.20194
120240.0000   -3.21930
120280.0000   -3.40837
120320.0000   -3.53092
120360.0000   -3.91252
120400.0000   -3.31882
120440.0000   -2.70941
120480.0000   -3.09284
120520.0000   -3.15890
120560.0000   -3.31425
120600.0000   -3.85305
120640.0000   -3.63934
120680.0000   -3.25689
120720.0000   -2.66637
120760.0000   -3.63052
120800.0000   -3.82283
120840.0000   -3.77237
120880.0000   -2.26213
120920.0000   -1.87921
120960.0000   -1.88494
121000.0000   -2.82157
121040.0000   -2.91151
121080.0000   -2.42871
121120.0000   -2.73558
121160.0000   -2.21129
121200.0000   -2.00623
121240.0000   -2.38131
121280.0000   -2.69936
121320.0000   -3.68638
121360.0000   -3.08560
121400.0000   -3.10074
121440.0000   -3.84677
121480.0000   -2.84759
121520.0000   -2.83627
121560.0000   -3.78901
121600.0000   -2.62520
121640.0000   -2.93076
121680.0000   -3.17167
121720.0000   -1.79439
121760.0000   -2.02855
121800.0000   -2.02802
121840.0000   -1.40615
121880.0000   -2.89677
121920.0000   -2.38990
121960.0000   -2.00810
122000.0000   -2.34208
122040.0000   -2.53132
122080.0000   -2.07484
122120.0000   -1.75968
122160.0000   -2.92375
122200.0000   -2.67684
122240.0000   -3.36691
122280.0000   -3.99318
122320.0000   -2.65246
122360.0000   -3.54041
122400.0000   -3.74773
122440.0000   -3.33390
122480.0000   -4.41886
122520.0000   -3.81029
122560.0000   -2.93892
122600.0000   -1.90993
122640.0000   -2.68255
122680.0000   -2.10422
122720.0000   -2.38163
122760.0000   -3.30274
122800.0000   -3.98553
122840.0000   -3.10587
122880.0000   -2.80534
122920.0000   -3.11865
122960.0000   -3.10998
123000.0000   -3.40204
123040.0000   -3.03439
123080.0000   -3.10069
123120.0000   -2.73216
123160.0000   -3.70332
123200.0000   -3.39678
123240.0000   -2.77396
123280.0000   -2.61427
123320.0000   -2.92983
123360.0000   -2.38025
123400.0000   -3.66066
123440.0000   -2.99458
123480.0000   -3.49012
123520.0000   -3.47541
123560.0000   -3.21635
123600.0000   -2.18583
123640.0000   -2.54866
123680.0000   -2.52885
123720.0000   -3.02055
123760.0000   -3.34520
123800.0000   -2.49685
123840.0000   -3.09158
123880.0000   -2.94269
123920.0000   -3.52472
123960.0000   -2.56918
124000.0000   -4.06789
124040.0000   -2.59707
124080.0000   -2.31587
124120.0000   -3.00133
124160.0000   -2.59245
124200.0000   -1.56718
124240.0000   -1.85566
124280.0000   -2.68966
124320.0000   -2.66767
124360.0000   -3.53416
124400.0000   -2.89641
124440.0000   -3.35060
124480.0000   -3.43976
124520.0000   -2.87583
124560.0000   -2.83990
124600.0000   -2.76491
124640.0000   -2.96761
124680.0000   -2.39876
124720.0000   -2.96139
124760.0000   -3.31920
124800.0000   -3.25545
124840.0000   -1.46952
124880.0000   -2.32545
124920.0000   -3.22570
124960.0000   -2.85612
125000.0000   -2.97357
125040.0000   -2.21084
125080.0000   -3.40227
125120.0000   -2.72435
125160.0000   -3.54656
125200.0000   -3.24026
125240.0000   -2.89371
125280.0000   -3.29425
125320.0000   -2.78727
125360.0000   -2.79360
125400.0000   -3.24250
125440.0000   -3.95715
125480.0000   -3.35887
125520.0000   -3.76069
125560.0000   -3.47066
125600.0000   -3.75807
125640.0000   -3.27810
125680.0000   -3.78416
125720.0000   -3.78698
125760.0000   -4.00216
125800.0000   -3.03239
125840.0000   -2.62400
125880.0000   -2.97826
125920.0000   -3.94302
125960.0000   -3.22729
126000.0000   -2.87754
126040.0000   -2.42539
126080.0000   -2.57078
126120.0000   -3.04946
126160.0000   -1.76438
126200.0000   -2.65044
126240.0000   -2.35934
126280.0000   -2.23724
126320.0000   -3.42985
126360.0000   -3.19251
126400.0000   -3.61183
126440.0000   -4.10539
126480.0000   -4.40636
126520.0000   -3.19266
126560.0000   -3.45016
126600.0000   -2.56220
126640.0000   -3.14826
126680.0000   -3.14025
126720.0000   -3.32431
126760.0000   -3.53469
126800.0000   -3.89193
126840.0000   -2.94656
126880.0000   -3.64160
126920.0000   -3.70229
126960.0000   -3.91267
127000.0000   -3.56935
127040.0000   -4.03096
127080.0000   -4.23609
127120.0000   -3.93790
127160.0000   -3.95930
127200.0000   -3.56286
127240.0000   -4.30630
127280.0000   -4.09297
127320.0000   -4.04290
127360.0000   -3.45098
127400.0000   -4.17666
127440.0000   -4.60422
127480.0000   -3.65762
127520.0000   -2.89918
127560.0000   -3.85154
127600.0000   -4.27330
127640.0000   -4.71086
127680.0000   -5.39735
127720.0000   -5.53863
127760.0000   -5.03575
127800.0000   -3.79056
127840.0000   -4.26018
127880.0000   -4.05640
127920.0000   -3.16734
127960.0000   -3.32066
128000.0000   -3.34186
128040.0000   -2.39598
128080.0000   -2.82368
128120.0000   -3.14809
128160.0000   -2.96686
128200.0000   -3.12898
128240.0000   -3.56733
128280.0000   -3.15385
128320.0000   -3.04370
128360.0000   -3.16047
128400.0000   -2.15378
128440.0000   -2.98371
128480.0000   -2.98054
128520.0000   -3.02176
128560.0000   -2.17455
128600.0000   -2.58913
128640.0000   -3.22865
128680.0000   -2.98277
128720.0000   -2.49448
128760.0000   -3.41191
128800.0000   -2.60019
128840.0000   -2.58923
128880.0000   -2.50000
128920.0000   -2.91887
128960.0000   -2.54043
129000.0000   -2.88211
129040.0000   -3.02122
129080.0000   -2.00490
129120.0000   -2.44802
129160.0000   -1.62768
129200.0000   -3.31225
129240.0000   -2.96396
129280.0000   -3.01125
129320.0000   -2.40782
129360.0000   -2.22528
129400.0000   -1.85014
129440.0000   -2.21191
129480.0000   -2.37606
129520.0000   -2.54616
129560.0000   -3.12822
129600.0000   -3.12784
129640.0000   -3.43033
129680.0000   -2.82444
129720.0000   -3.67695
129760.0000   -3.55353
129800.0000   -3.07869
129840.0000   -2.89902
129880.0000   -2.87885
129920.0000   -2.93627
129960.0000   -3.24611
130000.0000   -3.25909
130040.0000   -1.97534
130080.0000   -2.29502
130120.0000   -3.01645
130160.0000   -3.03915
130200.0000   -2.84987
130240.0000   -2.06585
130280.0000   -1.75190
130320.0000   -2.92745
130360.0000   -2.06201
130400.0000   -2.58574
130440.0000   -2.58765
130480.0000   -2.03643
130520.0000   -2.62081
130560.0000   -2.57841
130600.0000   -2.72529
130640.0000   -2.95926
130680.0000   -2.68366
130720.0000   -2.42138
130760.0000   -2.69885
130800.0000   -3.59849
130840.0000   -3.36164
130880.0000   -2.88672
130920.0000   -2.73188
130960.0000   -3.48483
131000.0000   -2.28148
131040.0000   -2.70668
131080.0000   -2.68973
131120.0000   -2.57257
131160.0000   -2.39009
131200.0000   -2.91624
131240.0000   -4.11777
131280.0000   -4.90728
131320.0000   -4.05300
131360.0000   -3.34219
131400.0000   -3.04510
131440.0000   -3.85184
131480.0000   -3.73075
131520.0000   -4.75285
131560.0000   -4.36574
131600.0000   -4.71025
131640.0000   -4.70725
131680.0000   -3.76530
131720.0000   -4.26309
131760.0000   -2.99974
131800.0000   -3.25992
131840.0000   -2.88259
131880.0000   -2.76865
131920.0000   -3.17156
131960.0000   -2.13052
132000.0000   -3.14040
132040.0000   -4.05190
132080.0000   -2.80371
132120.0000   -1.95680
132160.0000   -3.64717
132200.0000   -3.42475
132240.0000   -2.25221
132280.0000   -2.73434
132320.0000   -2.89305
132360.0000   -3.28432
132400.0000   -3.06104
132440.0000   -3.42571
132480.0000   -2.75452
132520.0000   -2.22281
132560.0000   -2.80103
132600.0000   -3.72069
132640.0000   -2.72791
132680.0000   -3.78872
132720.0000   -2.88186
132760.0000   -3.93928
132800.0000   -3.64137
132840.0000   -3.79012
132880.0000   -4.50769
132920.0000   -4.06670
132960.0000   -3.87868
133000.0000   -5.11395
133040.0000   -3.71179
133080.0000   -3.22180
133120.0000   -2.74643
133160.0000   -2.83547
133200.0000   -2.44717
133240.0000   -2.12703
133280.0000   -2.48735
133320.0000   -2.18191
133360.0000   -2.32602
133400.0000   -3.03265
133440.0000   -3.24619
133480.0000   -4.07867
133520.0000   -4.01168
133560.0000   -4.42780
133600.0000   -3.41133
133640.0000   -3.83733
133680.0000   -4.32493
133720.0000   -4.15155
133760.0000   -3.84036
133800.0000   -2.88877
133840.0000   -2.31191
133880.0000   -3.35778
133920.0000   -3.03788
133960.0000   -2.67081
134000.0000   -3.07169
134040.0000   -3.45348
134080.0000   -2.39211
134120.0000   -2.13673
134160.0000   -1.14610
134200.0000   -2.21570
134240.0000   -2.43518
134280.0000   -2.93120
134320.0000   -3.95200
134360.0000   -2.97985
134400.0000   -3.45309
134440.0000   -3.60523
134480.0000   -2.45685
134520.0000   -2.65212
134560.0000   -2.20569
134600.0000   -2.17136
134640.0000   -1.64016
134680.0000   -2.29403
134720.0000   -2.04716
134760.0000   -2.91854
134800.0000   -2.58311
134840.0000   -2.62817
134880.0000   -3.30697
134920.0000   -4.67222
134960.0000   -3.84298
135000.0000   -3.62756
135040.0000   -3.35834
135080.0000   -3.22291
135120.0000   -2.83111
135160.0000   -3.12618
135200.0000   -3.69914
135240.0000   -4.77781
135280.0000   -3.61656
135320.0000   -3.56854
135360.0000   -4.51069
135400.0000   -4.00333
135440.0000   -3.45591
135480.0000   -3.56779
135520.0000   -4.16615
135560.0000   -3.28097
135600.0000   -3.31272
135640.0000   -3.02263
135680.0000   -3.70443
135720.0000   -3.45950
135760.0000   -3.21188
135800.0000   -3.51133
135840.0000   -3.49444
135880.0000   -3.69050
135920.0000   -3.66439
135960.0000   -3.79754
136000.0000   -3.21233
136040.0000   -2.36565
136080.0000   -1.72461
136120.0000   -2.91368
136160.0000   -1.52596
136200.0000   -3.20640
136240.0000   -3.03985
136280.0000   -3.26675
136320.0000   -2.92382
136360.0000   -1.49330
136400.0000   -2.04506
136440.0000   -2.23542
136480.0000   -2.92789
136520.0000   -1.88222
136560.0000   -1.43343
136600.0000   -1.18227
136640.0000   -2.65778
136680.0000   -2.40506
136720.0000   -3.44426
136760.0000   -2.18192
136800.0000   -2.98555
136840.0000   -3.06761
136880.0000   -3.69744
136920.0000   -2.86854
136960.0000   -1.83594
137000.0000   -1.62750
137040.0000   -1.92789
137080.0000   -1.70063
137120.0000   -2.46583
137160.0000   -2.49709
137200.0000   -1.95480
137240.0000   -1.94662
137280.0000   -2.74929
137320.0000   -1.87743
137360.0000   -2.27150
137400.0000   -1.97292
137440.0000   -0.95586
137480.0000   -1.90977
137520.0000   -1.63820
137560.0000   -1.20725
137600.0000   -0.03841
137640.0000   -0.64686
137680.0000   -1.32330
137720.0000   -2.55045
137760.0000   -1.83003
137800.0000   -1.64386
137840.0000   -1.36839
137880.0000   -1.74814
137920.0000   -1.48620
137960.0000   -2.60971
138000.0000   -3.19850
138040.0000   -2.61261
138080.0000   -2.47047
138120.0000   -1.40531
138160.0000   -1.97459
138200.0000   -1.60187
138240.0000   -2.42569
138280.0000   -2.70212
138320.0000   -2.26839
138360.0000   -1.83909
138400.0000   -0.91779
138440.0000   -2.61292
138480.0000   -2.24111
138520.0000   -1.75491
138560.0000   -2.51802
138600.0000   -2.15205
138640.0000   -1.55384
138680.0000   -0.07517
138720.0000   -1.06502
138760.0000   -0.93137
138800.0000   -1.74464
138840.0000   -1.84373
138880.0000   -1.93126
138920.0000   -1.61932
138960.0000   -1.22151
139000.0000   -1.35956
139040.0000   -2.32165
139080.0000   -3.29857
139120.0000   -2.74066
139160.0000   -2.90562
139200.0000   -3.00675
139240.0000   -1.86058
139280.0000   -1.89627
139320.0000   -2.70175
139360.0000   -1.96926
139400.0000   -2.26002
139440.0000   -1.97628
139480.0000   -1.77051
139520.0000   -1.67652
139560.0000   -1.63589
139600.0000   -1.18313
139640.0000    0.46415
139680.0000   -0.65510
139720.0000   -0.49459
139760.0000   -0.22848
139800.0000   -2.04578
139840.0000   -0.14786
139880.0000   -0.26915
139920.0000   -0.05294
139960.0000   -0.05773
140000.0000   -0.48042
140040.0000   -0.64939
140080.0000    1.03169
140120.0000    0.15514
140160.0000    0.45254
140200.0000    1.02807
140240.0000    0.43619
140280.0000    0.84600
140320.0000    1.40792
140360.0000    1.54816
140400.0000    1.63663
140440.0000    1.57711
140480.0000    1.62692
140520.0000    0.96214
140560.0000    0.80329
140600.0000    0.88794
140640.0000    1.50741
140680.0000    1.26665
140720.0000    1.25832
140760.0000    1.12976
140800.0000    1.22934
140840.0000    1.23094
140880.0000    1.96426
140920.0000    2.18317
140960.0000    1.91566
141000.0000    2.19237
141040.0000    1.64202
141080.0000    0.94330
141120.0000    1.18934
141160.0000    1.86842
141200.0000    1.37052
141240.0000    0.93561
141280.0000    1.27689
141320.0000    0.61753
141360.0000    0.64469
141400.0000    0.27320
141440.0000    1.19088
141480.0000    0.35700
141520.0000    0.46316
141560.0000   -0.00144
141600.0000   -0.39192
141640.0000   -0.03279
141680.0000    0.29165
141720.0000    0.38886
141760.0000    0.75333
141800.0000    1.00551
141840.0000    1.05597
141880.0000    1.50121
141920.0000    1.25931
141960.0000    1.28993
142000.0000    0.45502
142040.0000    1.26574
142080.0000    1.42826
142120.0000    1.71809
142160.0000    0.43355
142200.0000   -0.07379
142240.0000    0.82808
142280.0000    1.06022
142320.0000    0.69741
142360.0000    0.60645
142400.0000    0.96543
142440.0000    0.02110
142480.0000    1.28621
142520.0000    1.29705
142560.0000    0.57094
142600.0000    0.55923
142640.0000    0.58874
142680.0000   -0.38423
142720.0000   -0.65845
142760.0000   -0.68709
142800.0000   -0.89228
142840.0000    0.87100
142880.0000    0.27144
142920.0000    0.71536
142960.0000    0.03050
143000.0000    0.32890
143040.0000   -0.23882
143080.0000    0.37199
143120.0000    0.35319
143160.0000    0.64993
143200.0000    0.80700
143240.0000    0.92932
143280.0000    0.91998
143320.0000    0.74558
143360.0000    0.57126
143400.0000    0.78912
143440.0000   -0.06568
143480.0000   -0.50414
143520.0000    0.10742
143560.0000   -0.66004
143600.0000   -0.35846
143640.0000    0.82924
143680.0000   -0.10578
143720.0000    0.69880
143760.0000   -0.10070
143800.0000    0.40789
143840.0000    0.56997
143880.0000   -0.00683
143920.0000    0.17227
143960.0000    0.39639
144000.0000    0.54067
144040.0000    0.45056
144080.0000   -0.82999
144120.0000   -0.46892
144160.0000   -0.09330
144200.0000    0.34063
144240.0000    0.52350
144280.0000    1.43951
144320.0000    0.85322
144360.0000    1.27744
144400.0000    1.35193
144440.0000    0.87013
144480.0000    0.79117
144520.0000   -0.01508
144560.0000    0.18499
144600.0000    0.13847
144640.0000    0.17725
144680.0000    0.81182
144720.0000    1.17805
144760.0000    0.06300
144800.0000    0.98937
144840.0000    0.74698
144880.0000    0.65381
144920.0000    1.56179
144960.0000    0.79036
145000.0000    0.75452
145040.0000    0.22739
145080.0000    0.60726
145120.0000    0.88288
145160.0000    0.33179
145200.0000    1.48596
145240.0000    0.70606
145280.0000    1.02235
145320.0000    1.16525
145360.0000    0.92304
145400.0000    0.51898
145440.0000    0.68338
145480.0000    0.71393
145520.0000   -0.24294
145560.0000    0.62257
145600.0000    0.77792
145640.0000    0.96004
145680.0000    1.37101
145720.0000    0.31961
145760.0000    0.66143
145800.0000    0.81175
145840.0000    1.18614
145880.0000    1.18501
145920.0000    0.52195
145960.0000    0.73696
146000.0000    0.13903
146040.0000    0.72808
146080.0000   -0.30012
146120.0000   -1.02990
146160.0000    0.09135
146200.0000   -0.20631
146240.0000   -0.45473
146280.0000   -0.66642
146320.0000   -0.37618
146360.0000   -0.62645
146400.0000    0.21920
146440.0000    0.06259
146480.0000    0.25622
146520.0000    0.35864
146560.0000   -0.38069
146600.0000    0.38162
146640.0000   -0.11020
146680.0000   -0.77885
146720.0000   -0.24541
146760.0000   -0.59375
146800.0000    0.11085
146840.0000   -0.78230
146880.0000   -0.86584
146920.0000   -0.76646
146960.0000   -0.93230
147000.0000   -0.39828
147040.0000   -0.54641
147080.0000   -0.07781
147120.0000   -0.22258
147160.0000    0.09215
147200.0000   -0.03281
147240.0000    0.70870
147280.0000    0.50689
147320.0000    0.60093
147360.0000    0.78161
147400.0000    0.33505
147440.0000    0.68004
147480.0000    0.63644
147520.0000    0.84542
147560.0000    0.69633
147600.0000    0.30353
147640.0000    0.72838
147680.0000    0.53605
147720.0000    0.45718
147760.0000    0.51951
147800.0000    0.18610
147840.0000    0.46475
147880.0000    0.06829
147920.0000    0.28876
147960.0000   -0.70710
148000.0000   -0.37346
148040.0000   -1.07645
148080.0000   -0.81096
148120.0000   -0.74973
148160.0000   -1.64283
148200.0000   -0.70787
148240.0000   -0.28653
148280.0000    0.25594
148320.0000   -0.67169
148360.0000   -0.45652
148400.0000   -1.35232
148440.0000   -0.22652
148480.0000   -0.38788
148520.0000   -0.05528
148560.0000    0.16815
148600.0000   -0.52668
148640.0000   -0.81918
148680.0000    1.06938
148720.0000    0.09828
148760.0000    0.05140
148800.0000   -0.56573
148840.0000   -0.87611
148880.0000   -0.76608
148920.0000   -0.58096
148960.0000   -0.98714
149000.0000   -1.03403
149040.0000   -0.74895
149080.0000   -0.43113
149120.0000    0.05242
149160.0000   -0.33931
149200.0000   -0.80493
149240.0000    0.25044
149280.0000   -0.50125
149320.0000    0.92840
149360.0000    0.07847
149400.0000   -0.15050
149440.0000    0.20239
149480.0000   -0.67455
149520.0000    0.50981
149560.0000   -0.31024
149600.0000    0.62112
149640.0000    0.66271
149680.0000    1.17506
149720.0000    2.02849
149760.0000    1.19010
149800.0000    0.59279
149840.0000    1.39611
149880.0000    0.63081
149920.0000    0.79678
149960.0000    0.90397
150000.0000    1.31226
150040.0000    0.89568
150080.0000    0.48938
150120.0000    1.24569
150160.0000    1.24590
150200.0000    1.08912
150240.0000    1.82268
150280.0000    0.99759
150320.0000    0.22949
150360.0000    0.75165
150400.0000    0.20561
150440.0000   -0.19063
150480.0000    0.97276
150520.0000    1.03017
150560.0000    1.26781
150600.0000    1.81983
150640.0000    0.73284
150680.0000    0.61177
150720.0000    0.37490
150760.0000    0.00308
150800.0000    0.18162
150840.0000   -0.07616
150880.0000    0.60231
150920.0000   -0.23123
150960.0000    0.81678
151000.0000    0.49457
151040.0000    1.10935
151080.0000    0.84889
151120.0000    1.15745
151160.0000    0.50872
151200.0000    1.24643
151240.0000    1.40160
151280.0000    2.15574
151320.0000    0.37598
151360.0000    1.74915
151400.0000    1.13996
151440.0000    1.69525
151480.0000    1.06173
151520.0000    1.27597
151560.0000    1.00242
151600.0000    0.62532
151640.0000    1.15754
151680.0000    1.83586
151720.0000    1.08715
151760.0000    0.46528
151800.0000    1.55883
151840.0000    0.70886
151880.0000    1.46455
151920.0000    0.84709
151960.0000    0.38351
152000.0000    1.06916
152040.0000    0.52220
152080.0000    1.29082
152120.0000    1.27386
152160.0000    1.32151
152200.0000    1.38076
152240.0000    1.03392
152280.0000    0.48250
152320.0000    0.19313
152360.0000    1.00282
152400.0000    0.89502
152440.0000    0.84009
152480.0000    0.63898
152520.0000    0.59080
152560.0000    0.89512
152600.0000    1.08403
152640.0000    0.51129
152680.0000    0.77308
152720.0000    0.39445
152760.0000    0.57223
152800.0000    0.50884
152840.0000    0.74751
152880.0000    1.43463
152920.0000    0.79795
152960.0000    1.49791
153000.0000    1.39087
153040.0000    0.79585
153080.0000    0.54351
153120.0000    0.68808
153160.0000    2.09422
153200.0000    1.04243
153240.0000    0.77784
153280.0000    0.55873
153320.0000    0.44621
153360.0000    1.65083
153400.0000    0.69411
153440.0000    1.52162
153480.0000    0.98286
153520.0000    1.10507
153560.0000    0.80853
153600.0000    1.00663
153640.0000    1.37143
153680.0000    0.93695
153720.0000    1.16983
153760.0000    1.24136
153800.0000    1.96587
153840.0000    2.23183
153880.0000    1.81758
153920.0000    1.50136
153960.0000    2.09472
154000.0000    2.20775
154040.0000    1.28425
154080.0000    1.26602
154120.0000    1.35624
154160.0000    1.79151
154200.0000    1.89801
154240.0000    3.08490
154280.0000    2.23513
154320.0000    2.06554
154360.0000    2.58562
154400.0000    2.68500
154440.0000    2.13364
154480.0000    3.25693
154520.0000    3.52489
154560.0000    1.82155
154600.0000    1.71558
154640.0000    1.93904
154680.0000    0.95033
154720.0000    1.86277
154760.0000    1.96747
154800.0000    2.55807
154840.0000    3.01238
154880.0000    2.59034
154920.0000    2.09210
154960.0000    1.07744
155000.0000    2.30709
155040.0000    1.10157
155080.0000    1.20282
155120.0000    1.26612
155160.0000    1.21973
155200.0000    1.65472
155240.0000    0.46308
155280.0000    1.35417
155320.0000    0.94520
155360.0000    0.68290
155400.0000    1.25165
155440.0000   -0.52805
155480.0000   -0.59547
155520.0000   -0.97463
155560.0000    0.08012
155600.0000    0.16320
155640.0000   -0.58649
155680.0000   -0.93152
155720.0000   -0.51511
155760.0000   -0.70645
155800.0000   -0.42088
155840.0000    0.31617
155880.0000   -0.75626
155920.0000   -0.25069
155960.0000    0.41042
156000.0000   -0.07959
156040.0000    0.29584
156080.0000    1.24908
156120.0000    1.23462
156160.0000    1.12082
156200.0000    1.36941
156240.0000    1.15041
156280.0000   -0.31594
156320.0000    0.01324
156360.0000    0.44104
156400.0000    1.23502
156440.0000    1.17286
156480.0000    1.11784
156520.0000    1.27014
156560.0000    1.54409
156600.0000    1.80277
156640.0000    1.55225
156680.0000    0.64134
156720.0000    1.09752
156760.0000    1.39868
156800.0000    0.84770
156840.0000    1.51399
156880.0000    1.59283
156920.0000    0.66708
156960.0000    1.47056
157000.0000    0.85672
157040.0000    0.18153
157080.0000    0.49138
157120.0000    0.73778
157160.0000    0.38683
157200.0000    0.56199
157240.0000    0.47146
157280.0000    0.55362
157320.0000   -0.03571
157360.0000    1.12008
157400.0000    1.10630
157440.0000    0.30358
157480.0000    0.66058
157520.0000    0.80649
157560.0000    0.83285
157600.0000    0.03104
157640.0000    0.00261
157680.0000    0.21642
157720.0000    1.33851
157760.0000    0.76251
157800.0000    1.25267
157840.0000    0.80403
157880.0000    0.73090
157920.0000    1.27926
157960.0000    0.98998
158000.0000    1.32182
158040.0000    1.65493
158080.0000    1.81378
158120.0000    1.89826
158160.0000    0.76176
158200.0000    0.87231
158240.0000    1.27565
158280.0000    1.23930
158320.0000    1.39273
158360.0000    1.46239
158400.0000    0.44934
158440.0000    0.61121
158480.0000    0.25066
158520.0000    0.38036
158560.0000    0.54395
158600.0000    0.12129
158640.0000    0.32528
158680.0000   -0.51102
158720.0000    0.76791
158760.0000    0.00825
158800.0000    0.38428
158840.0000    0.05375
158880.0000   -0.05311
158920.0000    0.57734
158960.0000    0.28641
159000.0000    0.15684
159040.0000    0.32396
159080.0000    0.64518
159120.0000    0.49500
159160.0000    0.30117
159200.0000    0.58495
159240.0000    0.03123
159280.0000   -0.11260
159320.0000    0.35936
159360.0000    0.00296
159400.0000   -0.32965
159440.0000    1.20293
159480.0000    1.05574
159520.0000    0.29764
159560.0000    1.03808
159600.0000   -0.32882
159640.0000    0.47953
159680.0000    0.67509
159720.0000   -0.04058
159760.0000    0.37811
159800.0000    1.28370
159840.0000    1.27354
159880.0000    1.22153
159920.0000    1.73115
159960.0000    1.11252
160000.0000    1.63783
160040.0000    1.00984
160080.0000    0.32270
160120.0000    1.75565
160160.0000    0.77788
160200.0000    1.32385
160240.0000    0.67258
160280.0000    0.70006
160320.0000    0.97292
160360.0000    0.93062
160400.0000    1.00031
160440.0000    1.11903
160480.0000    1.08211
160520.0000    0.97679
160560.0000    1.85998
160600.0000    0.66927
160640.0000    1.88303
160680.0000    1.28217
160720.0000    1.24533
160760.0000    0.62042
160800.0000    0.88601
160840.0000    0.99218
160880.0000    0.62346
160920.0000    0.67583
160960.0000    1.08250
161000.0000    0.66085
161040.0000    0.85185
161080.0000    1.69123
161120.0000    1.56513
161160.0000    2.02803
161200.0000    2.95547
161240.0000    1.77338
161280.0000    2.85172
161320.0000    2.46250
161360.0000    2.54701
161400.0000    2.58620
161440.0000    2.51273
161480.0000    3.54174
161520.0000    3.00650
161560.0000    1.99453
161600.0000    2.73432
161640.0000    2.67108
161680.0000    3.29724
161720.0000    3.19064
161760.0000    2.63093
161800.0000    2.08372
161840.0000    1.50317
161880.0000    1.10450
161920.0000    2.04774
161960.0000    1.94557
162000.0000    2.04194
162040.0000    1.14607
162080.0000    1.97635
162120.0000    2.17097
162160.0000    2.33957
162200.0000    2.58063
162240.0000    1.80416
162280.0000    1.41566
162320.0000    2.57801
162360.0000    1.33092
162400.0000    2.06883
162440.0000    2.44108
162480.0000    2.10923
162520.0000    2.03878
162560.0000    1.69349
162600.0000    1.67138
162640.0000    2.00617
162680.0000    1.64839
162720.0000    1.37513
162760.0000    1.41051
162800.0000    1.47223
162840.0000    1.14812
162880.0000    2.49760
162920.0000    2.50979
162960.0000    2.07381
163000.0000    2.03335
163040.0000    1.95954
163080.0000    2.02937
163120.0000    2.34597
163160.0000    3.01073
163200.0000    2.36746
163240.0000    1.69503
163280.0000    2.79324
163320.0000    2.04815
163360.0000    2.32211
163400.0000    1.47186
163440.0000    1.19990
163480.0000    2.50413
163520.0000    2.45515
163560.0000    2.41060
163600.0000    1.71269
163640.0000    2.01522
163680.0000    1.55234
163720.0000    1.46082
163760.0000    1.99611
163800.0000    1.32308
163840.0000    1.81422
163880.0000    1.30289
163920.0000    0.91494
163960.0000    0.47561
164000.0000    1.80066
164040.0000    1.47736
164080.0000    1.50242
164120.0000    1.78255
164160.0000    2.62255
164200.0000    1.37409
164240.0000    2.68796
164280.0000    2.46588
164320.0000    2.04065
164360.0000    2.78825
164400.0000    1.61018
164440.0000    1.20786
164480.0000    1.73347
164520.0000    2.20437
164560.0000    2.15731
164600.0000    2.13047
164640.0000    1.82938
164680.0000    2.48235
164720.0000    2.78596
164760.0000    2.79941
164800.0000    2.11277
164840.0000    1.79510
164880.0000    1.77766
164920.0000    0.86075
164960.0000    1.67981
165000.0000    1.58002
165040.0000    1.57784
165080.0000    1.63288
165120.0000    2.07660
165160.0000    1.41508
165200.0000    1.92448
165240.0000    1.45247
165280.0000    1.68408
165320.0000    1.71070
165360.0000    1.51719
165400.0000    2.12584
165440.0000    1.01010
165480.0000    1.88971
165520.0000    2.28366
165560.0000    1.20469
165600.0000    1.54342
165640.0000    1.90138
165680.0000    1.62796
165720.0000    2.53253
165760.0000    2.12097
165800.0000    2.72074
165840.0000    2.68144
165880.0000    1.55948
165920.0000    1.25399
165960.0000    1.89709
166000.0000    2.17014
166040.0000    1.80618
166080.0000    1.09734
166120.0000    2.30916
166160.0000    2.65451
166200.0000    2.43540
166240.0000    2.68194
166280.0000    2.26226
166320.0000    1.58124
166360.0000    1.98627
166400.0000    1.84077
166440.0000    2.75456
166480.0000    2.49565
166520.0000    2.45316
166560.0000    2.39782
166600.0000    1.97077
166640.0000    1.70236
166680.0000    2.33837
166720.0000    1.45579
166760.0000    2.86952
166800.0000    2.13105
166840.0000    1.27113
166880.0000    0.39495
166920.0000    1.07886
166960.0000    0.89436
167000.0000    1.29426
167040.0000    0.81671
167080.0000    2.08090
167120.0000    0.96211
167160.0000    0.27894
167200.0000    0.78882
167240.0000    1.26702
167280.0000    1.30037
167320.0000    1.25896
167360.0000    1.53991
167400.0000    1.01602
167440.0000    1.30904
167480.0000    0.29195
167520.0000    0.63360
167560.0000    1.29298
167600.0000    1.58916
167640.0000    2.52999
167680.0000    1.37307
167720.0000    1.18270
167760.0000    0.09341
167800.0000    0.19252
167840.0000    0.61017
167880.0000    0.58532
167920.0000    1.21062
167960.0000    0.63118
168000.0000   -0.00813
168040.0000    1.48048
168080.0000    1.46437
168120.0000    2.11898
168160.0000    1.82556
168200.0000    0.94618
168240.0000    0.30901
168280.0000    1.98499
168320.0000    0.27277
168360.0000    1.97204
168400.0000    2.21418
168440.0000    1.39219
168480.0000    1.57937
168520.0000    2.36614
168560.0000    2.40053
168600.0000    1.77574
168640.0000    1.80333
168680.0000    1.19171
168720.0000    2.45205
168760.0000    1.77498
168800.0000    0.94794
168840.0000    1.25776
168880.0000    0.97977
168920.0000    1.29179
168960.0000    0.12532
169000.0000    1.25247
169040.0000    1.41211
169080.0000    1.04610
169120.0000    0.90671
169160.0000    0.84174
169200.0000    0.50967
169240.0000    1.32975
169280.0000    1.30993
169320.0000    0.24087
169360.0000    0.57747
169400.0000    0.71203
169440.0000   -0.32925
169480.0000    0.30020
169520.0000    0.50803
169560.0000    0.07287
169600.0000   -0.20857
169640.0000    0.67146
169680.0000    0.72715
169720.0000   -0.12211
169760.0000    0.07001
169800.0000   -0.22204
169840.0000    0.25033
169880.0000    0.43652
169920.0000   -0.81514
169960.0000   -0.17362
170000.0000    0.30611
170040.0000   -0.19060
170080.0000   -1.09115
170120.0000   -0.17103
170160.0000   -0.88759
170200.0000   -1.12715
170240.0000    0.24372
170280.0000    0.41917
170320.0000    0.15894
170360.0000    0.07005
170400.0000    1.06622
170440.0000    0.65942
170480.0000    0.08316
170520.0000    1.06562
170560.0000    0.07773
170600.0000    1.45999
170640.0000    0.55582
170680.0000    1.13639
170720.0000    0.91201
170760.0000    0.15294
170800.0000    0.88703
170840.0000    0.93825
170880.0000    1.97517
170920.0000    1.12266
170960.0000    0.78461
171000.0000   -0.00006
171040.0000    0.40219
171080.0000    0.05278
171120.0000    0.34939
171160.0000    1.31899
171200.0000    1.20388
171240.0000    0.15246
171280.0000    0.47210
171320.0000    1.61388
171360.0000    1.18555
171400.0000    0.95387
171440.0000    0.15376
171480.0000   -0.36261
171520.0000    0.58185
171560.0000    0.53506
171600.0000    1.19692
171640.0000    0.80053
171680.0000    1.40230
171720.0000    1.31305
171760.0000    1.88829
171800.0000    1.43063
171840.0000    2.03882
171880.0000    2.45625
171920.0000    1.35311
171960.0000    1.98057
172000.0000    1.20538
172040.0000    2.09908
172080.0000    1.66874
172120.0000    1.38206
172160.0000    0.99046
172200.0000    1.08899
172240.0000    0.95598
172280.0000    0.56618
172320.0000    1.55773
172360.0000    1.42415
172400.0000    0.77640
172440.0000    0.80090
172480.0000    1.09715
172520.0000    1.27176
172560.0000    1.76417
172600.0000    0.42235
172640.0000    0.83419
172680.0000    1.37800
172720.0000    0.48479
172760.0000    0.76582
172800.0000    0.86815
172840.0000    1.58286
172880.0000    1.27250
172920.0000    0.41769
172960.0000    1.41073
173000.0000    1.39827
173040.0000    0.89759
173080.0000    1.02225
173120.0000    0.71620
173160.0000    0.93035
173200.0000    1.46959
173240.0000    0.64837
173280.0000    0.96522
173320.0000    0.54671
173360.0000    1.23457
173400.0000    1.25862
173440.0000    1.01383
173480.0000    1.13790
173520.0000    1.27851
173560.0000    1.44648
173600.0000    1.29292
173640.0000    0.52355
173680.0000    0.68674
173720.0000    0.59847
173760.0000    0.91068
173800.0000    0.19054
173840.0000    0.08884
173880.0000    1.10489
173920.0000    1.26732
173960.0000    1.18268
174000.0000    0.79197
174040.0000    0.62132
174080.0000    0.69599
174120.0000   -0.13811
174160.0000    0.29321
174200.0000    1.20444
174240.0000    0.17903
174280.0000    0.80623
174320.0000    1.34369
174360.0000    1.11892
174400.0000    1.06209
174440.0000   -0.09387
174480.0000    0.36143
174520.0000    0.13300
174560.0000    0.79765
174600.0000    0.45533
174640.0000    1.07478
174680.0000    1.50636
174720.0000    1.16715
174760.0000    1.25864
174800.0000    1.35106
174840.0000    0.84696
174880.0000    0.77513
174920.0000    2.19354
174960.0000    1.28470
175000.0000    0.96412
175040.0000    1.86577
175080.0000    2.16636
175120.0000    1.99345
175160.0000    1.32901
175200.0000    1.18880
175240.0000    1.71025
175280.0000    1.61777
175320.0000    1.60948
175360.0000    1.45309
175400.0000    0.95069
175440.0000    0.66861
175480.0000    0.92716
175520.0000    0.68712
175560.0000    1.18135
175600.0000    0.76499
175640.0000    1.42350
175680.0000    1.67804
175720.0000    0.85095
175760.0000    1.70635
175800.0000    1.37882
175840.0000    0.67743
175880.0000    1.26665
175920.0000    1.30192
175960.0000    1.63125
176000.0000    1.20788
176040.0000    1.61738
176080.0000    1.05773
176120.0000    0.99135
176160.0000    1.30857
176200.0000    1.43753
176240.0000    0.25708
176280.0000    0.22503
176320.0000    0.43968
176360.0000    0.93618
176400.0000    0.55203
176440.0000    0.82208
176480.0000    0.57357
176520.0000    0.41368
176560.0000    0.62143
176600.0000    0.85620
176640.0000    0.36033
176680.0000    0.80353
176720.0000    0.53130
176760.0000    0.13392
176800.0000    0.60348
176840.0000    0.63423
176880.0000    0.78968
176920.0000    0.28364
176960.0000    0.46362
177000.0000    0.86430
177040.0000    0.68940
177080.0000    0.48971
177120.0000    1.54302
177160.0000    1.18683
177200.0000    0.58244
177240.0000    1.00194
177280.0000    1.86692
177320.0000    1.50426
177360.0000    1.04934
177400.0000    0.78266
177440.0000    0.25414
177480.0000    0.24783
177520.0000    0.32784
177560.0000    1.39165
177600.0000    0.59367
177640.0000    1.08971
177680.0000    1.39829
177720.0000    1.91937
177760.0000    1.38125
177800.0000    1.56103
177840.0000    1.22980
177880.0000    0.48561
177920.0000    1.21723
177960.0000    1.59266
178000.0000    1.34665
178040.0000    0.44968
178080.0000    1.27756
178120.0000    1.00128
178160.0000    1.34679
178200.0000    1.59501
178240.0000    1.64330
178280.0000    1.21369
178320.0000    0.97635
178360.0000    1.45688
178400.0000    1.60467
178440.0000    1.74158
178480.0000    1.37497
178520.0000    1.94968
178560.0000    1.06688
178600.0000    0.86674
178640.0000    1.24740
178680.0000    1.46097
178720.0000    1.33607
178760.0000    1.23767
178800.0000    1.78647
178840.0000    1.67318
178880.0000    1.98850
178920.0000    1.76634
178960.0000    2.26848
179000.0000    1.73741
179040.0000    1.83861
179080.0000    1.64758
179120.0000    1.59495
179160.0000    1.11263
179200.0000    0.53508
179240.0000    1.46737
179280.0000    1.06849
179320.0000    0.68606
179360.0000    0.79060
179400.0000    0.76410
179440.0000    1.04067
179480.0000    0.03398
179520.0000   -0.03585
179560.0000    0.51171
179600.0000    1.28743
179640.0000    0.67210
179680.0000    0.74828
179720.0000    0.89389
179760.0000    0.82053
179800.0000    0.82859
179840.0000    1.04371
179880.0000    0.51906
179920.0000    1.56337
179960.0000    1.09666
180000.0000    1.30133
180040.0000    0.50800
180080.0000    1.43736
180120.0000    0.90537
180160.0000    0.77325
180200.0000    0.62037
180240.0000    0.32477
180280.0000    0.46067
180320.0000    0.84825
180360.0000    1.23042
180400.0000    0.98030
180440.0000    0.68310
180480.0000    0.67592
180520.0000    1.66000
180560.0000    0.80002
180600.0000    0.52573
180640.0000    0.58874
180680.0000    0.81840
180720.0000    0.65052
180760.0000    1.01248
180800.0000    0.81643
180840.0000    0.51843
180880.0000    1.52827
180920.0000    0.45125
180960.0000    0.33188
181000.0000    1.02882
181040.0000    1.53092
181080.0000    0.98607
181120.0000    1.29103
181160.0000    1.23471
181200.0000    1.81958
181240.0000    1.04601
181280.0000    1.04572
181320.0000    0.79329
181360.0000    0.65214
181400.0000    1.75293
181440.0000    2.12167
181480.0000    0.19581
181520.0000    2.26471
181560.0000    2.09319
181600.0000    0.59608
181640.0000    1.14615
181680.0000    1.90223
181720.0000    0.57373
181760.0000    1.27845
181800.0000    1.24458
181840.0000    1.41536
181880.0000    1.20031
181920.0000    0.77729
181960.0000    1.14657
182000.0000    0.86962
182040.0000    1.21908
182080.0000    1.78364
182120.0000    1.75100
182160.0000    1.09811
182200.0000    2.06288
182240.0000    1.36331
182280.0000    0.48400
182320.0000    1.01974
182360.0000    1.28169
182400.0000    0.92828
182440.0000    0.99731
182480.0000    1.27301
182520.0000    1.30045
182560.0000    1.55143
182600.0000    1.97220
182640.0000    1.78070
182680.0000    1.12692
182720.0000    1.49655
182760.0000    1.14121
182800.0000    0.11023
182840.0000    0.53656
182880.0000    0.72884
182920.0000    1.69402
182960.0000    1.44027
183000.0000    2.18125
183040.0000    2.05327
183080.0000    2.15905
183120.0000    1.74441
183160.0000    1.51664
183200.0000    1.63759
183240.0000    1.53790
183280.0000    1.11660
183320.0000    0.59106
183360.0000    0.85317
183400.0000   -0.04515
183440.0000    1.30700
183480.0000    0.69176
183520.0000    0.65054
183560.0000   -0.01888
183600.0000    1.40619
183640.0000    1.17917
183680.0000    1.90583
183720.0000    0.94259
183760.0000    0.96282
183800.0000    0.48985
183840.0000    0.86398
183880.0000   -0.23757
183920.0000    0.57933
183960.0000    0.96043
184000.0000    0.93715
184040.0000    1.21800
184080.0000    0.66417
184120.0000    1.53933
184160.0000    1.45418
184200.0000    0.81720
184240.0000    0.07889
184280.0000    0.85197
184320.0000    1.05571
184360.0000    2.12322
184400.0000    1.08672
184440.0000    1.35273
184480.0000    0.96964
184520.0000    1.93252
184560.0000    1.77748
184600.0000    1.93358
184640.0000    1.52287
184680.0000    1.41321
184720.0000    0.68154
184760.0000    0.52889
184800.0000    0.97128
184840.0000    0.97223
184880.0000    0.94173
184920.0000    1.98878
184960.0000    1.56085
185000.0000    0.84498
185040.0000    0.61208
185080.0000    0.95395
185120.0000    0.85310
185160.0000    1.08993
185200.0000    0.77840
185240.0000    1.30506
185280.0000    1.36278
185320.0000    1.38971
185360.0000    0.90769
185400.0000    1.72742
185440.0000    1.08088
185480.0000    1.50984
185520.0000    0.48134
185560.0000    1.02772
185600.0000    0.82324
185640.0000    0.26669
185680.0000    0.21516
185720.0000    0.70808
185760.0000    0.84578
185800.0000    0.97899
185840.0000   -0.38396
185880.0000    0.38683
185920.0000    1.22696
185960.0000    2.08177
186000.0000    0.28966
186040.0000    1.49950
186080.0000    1.71875
186120.0000    1.38112
186160.0000    0.74876
186200.0000    1.35770
186240.0000    1.83544
186280.0000    1.85326
186320.0000    1.61035
186360.0000    1.20809
186400.0000    1.02359
186440.0000    1.15763
186480.0000    1.08213
186520.0000    1.80315
186560.0000    1.12868
186600.0000    1.84629
186640.0000    2.21570
186680.0000    2.40003
186720.0000    1.76342
186760.0000    1.58491
186800.0000    1.43292
186840.0000    2.28911
186880.0000    1.06266
186920.0000    1.38189
186960.0000    1.45082
187000.0000    0.38606
187040.0000    0.80471
187080.0000    1.30892
187120.0000    1.06663
187160.0000    0.51253
187200.0000    0.54110
187240.0000    1.76623
187280.0000    1.89285
187320.0000    1.53515
187360.0000    1.81357
187400.0000    1.69802
187440.0000    1.54168
187480.0000    0.41499
187520.0000    2.10404
187560.0000    0.64437
187600.0000    0.62460
187640.0000    1.14713
187680.0000    1.81874
187720.0000    2.43101
187760.0000    1.05063
187800.0000    0.84448
187840.0000    1.19952
187880.0000    1.54646
187920.0000    1.58735
187960.0000    2.85481
188000.0000    2.12508
188040.0000    2.57687
188080.0000    2.45367
188120.0000    2.01118
188160.0000    1.94271
188200.0000    1.25067
188240.0000    1.73877
188280.0000    1.42700
188320.0000    1.38381
188360.0000    2.55097
188400.0000    2.46876
188440.0000    1.43132
188480.0000    1.36810
188520.0000    1.27041
188560.0000    0.69418
188600.0000    1.03161
188640.0000    1.22929
188680.0000    1.43074
188720.0000    1.06435
188760.0000    0.81143
188800.0000    1.80179
188840.0000    1.98653
188880.0000    1.68965
188920.0000    1.37483
188960.0000    1.77920
189000.0000    2.17492
189040.0000    2.05520
189080.0000    1.53669
189120.0000    1.56310
189160.0000    1.41295
189200.0000    0.97541
189240.0000    0.28563
189280.0000    0.85049
189320.0000    0.63432
189360.0000    0.25482
189400.0000    0.73896
189440.0000    1.18028
189480.0000    1.93250
189520.0000    1.43752
189560.0000    1.44779
189600.0000    1.78011
189640.0000    0.66387
189680.0000    0.83008
189720.0000    1.31537
189760.0000    0.82856
189800.0000    0.39733
189840.0000    1.04446
189880.0000    1.16927
189920.0000    0.68409
189960.0000    0.92943
190000.0000    1.64362
190040.0000    1.04783
190080.0000    0.83125
190120.0000    0.79821
190160.0000    2.03934
190200.0000    1.77375
190240.0000    1.04164
190280.0000    0.71780
190320.0000    1.00947
190360.0000    0.72914
190400.0000    0.44388
190440.0000    0.55830
190480.0000    1.16699
190520.0000    1.10742
190560.0000    1.12511
190600.0000    2.29948
190640.0000    1.04908
190680.0000    1.90546
190720.0000    2.49132
190760.0000    1.19794
190800.0000    1.41270
190840.0000    0.88388
190880.0000    0.94877
190920.0000    0.30800
190960.0000    0.98445
191000.0000    1.78647
191040.0000    0.41294
191080.0000    1.61323
191120.0000    1.03996
191160.0000    0.64391
191200.0000    0.84412
191240.0000    1.13609
191280.0000    1.73536
191320.0000    0.91303
191360.0000    1.34523
191400.0000    0.06116
191440.0000    0.87445
191480.0000    1.54863
191520.0000    0.80905
191560.0000    1.80940
191600.0000    1.10548
191640.0000    1.81501
191680.0000    0.26648
191720.0000    0.54590
191760.0000    1.43410
191800.0000    0.69012
191840.0000    1.55382
191880.0000    0.92082
191920.0000    1.22716
191960.0000    0.95673
192000.0000    0.43374
192040.0000    1.12358
192080.0000    0.77511
192120.0000    0.58312
192160.0000    1.84695
192200.0000    1.83941
192240.0000    1.72990
192280.0000    1.17542
192320.0000    0.86854
192360.0000    0.96034
192400.0000    1.17796
192440.0000    1.01014
192480.0000   -0.05286
192520.0000   -0.27562
192560.0000    0.01486
192600.0000    1.40913
192640.0000    0.99425
192680.0000    0.52290
192720.0000    0.26783
192760.0000    0.95736
192800.0000    1.14717
192840.0000   -0.18635
192880.0000    1.47982
192920.0000    1.98115
192960.0000    1.94106
193000.0000    2.69641
193040.0000    1.62636
193080.0000    1.19594
193120.0000    0.78882
193160.0000    0.53782
193200.0000    1.01611
193240.0000    1.63340
193280.0000    2.46810
193320.0000    0.74760
193360.0000    0.79725
193400.0000    2.29141
193440.0000    1.92997
193480.0000    1.71534
193520.0000    1.32723
193560.0000    1.44576
193600.0000    2.03480
193640.0000    1.12645
193680.0000    1.71519
193720.0000    2.49030
193760.0000    1.18808
193800.0000    0.96723
193840.0000    0.85999
193880.0000    0.65759
193920.0000    0.39930
193960.0000    1.09710
194000.0000    1.01661
194040.0000    1.38628
194080.0000    1.87683
194120.0000    1.52281
194160.0000    2.03634
194200.0000    1.69421
194240.0000    1.86251
194280.0000    1.95603
194320.0000    1.09333
194360.0000    0.77693
194400.0000    2.34860
194440.0000    2.58654
194480.0000    3.31879
194520.0000    3.32843
194560.0000    2.20010
194600.0000    2.45823
194640.0000    2.51795
194680.0000    2.84502
194720.0000    2.01491
194760.0000    1.46109
194800.0000    2.45775
194840.0000    1.75282
194880.0000    1.61015
194920.0000    1.52593
194960.0000    1.13734
195000.0000    0.94043
195040.0000    1.74552
195080.0000    2.21617
195120.0000    0.74286
195160.0000    0.32333
195200.0000    2.31652
195240.0000    1.70637
195280.0000    2.15927
195320.0000    1.09160
195360.0000    1.51573
195400.0000    1.30125
195440.0000    1.91770
195480.0000    2.17987
195520.0000    0.88289
195560.0000    1.47271
195600.0000    0.76447
195640.0000    0.08638
195680.0000    1.69235
195720.0000    2.38380
195760.0000    1.10353
195800.0000    1.01372
195840.0000    0.81545
195880.0000    0.90293
195920.0000    0.37833
195960.0000    1.09402
196000.0000    0.70524
196040.0000    0.08969
196080.0000   -0.15892
196120.0000    0.16492
196160.0000    0.04368
196200.0000    0.89032
196240.0000    1.34248
196280.0000    1.26547
196320.0000    1.38252
196360.0000    2.19319
196400.0000    2.58507
196440.0000    1.86900
196480.0000    1.79233
196520.0000    1.65466
196560.0000    2.44885
196600.0000    1.65447
196640.0000    1.11107
196680.0000    2.05686
196720.0000    1.74388
196760.0000    1.29068
196800.0000    0.95649
196840.0000    1.02507
196880.0000    1.63889
196920.0000    1.10191
196960.0000    0.93289
197000.0000    1.48227
197040.0000    1.44709
197080.0000    0.56032
197120.0000    1.63342
197160.0000    0.52555
197200.0000    0.92342
197240.0000    1.19938
197280.0000    1.41974
197320.0000    1.30895
197360.0000    1.29018
197400.0000    1.49258
197440.0000    1.99668
197480.0000    2.05162
197520.0000    2.02771
197560.0000    2.09322
197600.0000    2.26742
197640.0000    3.58601
197680.0000    1.60119
197720.0000    1.36524
197760.0000    2.03564
197800.0000    2.36568
197840.0000    1.47065
197880.0000    1.84323
197920.0000    0.35966
197960.0000    1.25817
198000.0000    1.22046
198040.0000    1.07087
198080.0000    2.13543
198120.0000    1.44464
198160.0000    0.16582
198200.0000    0.07182
198240.0000    0.88186
198280.0000    0.93728
198320.0000    0.03786
198360.0000    1.21349
198400.0000    2.53142
198440.0000    1.32587
198480.0000    1.38424
198520.0000    1.63225
198560.0000    0.82722
198600.0000    1.30173
198640.0000    1.69655
198680.0000    1.39425
198720.0000    1.44919
198760.0000    1.97436
198800.0000    0.41374
198840.0000    0.36812
198880.0000    0.32156
198920.0000    0.24414
198960.0000   -0.06022
199000.0000    0.11621
199040.0000   -0.47977
199080.0000    1.65692
199120.0000    0.28160
199160.0000    0.36185
199200.0000    0.62854
199240.0000    1.40786
199280.0000    0.34839
199320.0000    1.69710
199360.0000    1.53928
199400.0000    1.80691
199440.0000    1.64139
199480.0000    1.28802
199520.0000    1.50383
199560.0000    1.46087
199600.0000    1.65494
199640.0000    0.61112
199680.0000    2.45799
199720.0000    1.83226
199760.0000    2.29949
199800.0000    2.18640
199840.0000    1.41291
199880.0000    1.97921
199920.0000    1.75368
199960.0000    1.03890
200000.0000    1.83029
200040.0000    1.46097
200080.0000    1.02197
200120.0000    1.64152
200160.0000    1.43600
200200.0000    1.28405
200240.0000    1.88546
200280.0000    1.83640
200320.0000    1.92843
200360.0000    1.85944
200400.0000    1.69486
200440.0000    1.58355
200480.0000    2.17780
200520.0000    1.68560
200560.0000    2.00955
200600.0000    2.90766
200640.0000    2.38693
200680.0000    2.98793
200720.0000    2.87932
200760.0000    2.58284
200800.0000    2.86552
200840.0000    2.60338
200880.0000    2.29978
200920.0000    1.46463
200960.0000    1.85497
201000.0000    1.83390
201040.0000    1.15765
201080.0000    2.24813
201120.0000    1.17354
201160.0000    0.98239
201200.0000    1.21038
201240.0000    1.70721
201280.0000    1.30685
201320.0000    2.35610
201360.0000    1.97830
201400.0000    2.01406
201440.0000    1.82155
201480.0000    1.45640
201520.0000    2.35259
201560.0000    1.38016
201600.0000    1.17996
201640.0000    1.39813
201680.0000    2.23633
201720.0000    1.66032
201760.0000    1.32921
201800.0000    1.77605
201840.0000    1.10400
201880.0000    1.78762
201920.0000    2.14303
201960.0000    1.69522
202000.0000    1.47267
202040.0000    1.59462
202080.0000    2.03146
202120.0000    0.66339
202160.0000    1.71233
202200.0000    1.05936
202240.0000    1.90425
202280.0000    1.10490
202320.0000    1.88389
202360.0000    2.07397
202400.0000    1.95124
202440.0000    2.60673
202480.0000    2.37026
202520.0000    1.76219
202560.0000    2.00014
202600.0000    1.65816
202640.0000    1.19289
202680.0000    1.07486
202720.0000    1.53227
202760.0000    1.15767
202800.0000    1.07910
202840.0000    1.33360
202880.0000    0.30627
202920.0000    0.21734
202960.0000    0.50126
203000.0000    0.04807
203040.0000    0.56294
203080.0000    1.43050
203120.0000    0.75768
203160.0000    0.45681
203200.0000    1.77982
203240.0000    0.43152
203280.0000   -0.16791
203320.0000   -0.07095
203360.0000    0.67686
203400.0000    0.57316
203440.0000   -0.14722
203480.0000   -0.42555
203520.0000   -0.02675
203560.0000    0.85667
203600.0000    0.39965
203640.0000    0.68944
203680.0000   -0.16044
203720.0000    0.66960
203760.0000    0.02877
203800.0000    0.39548
203840.0000    0.27897
203880.0000    0.35021
203920.0000    0.95539
203960.0000    0.58751
204000.0000    0.91929
204040.0000    0.88829
204080.0000    0.48019
204120.0000    1.23814
204160.0000   -0.45026
204200.0000    0.57882
204240.0000   -0.23807
204280.0000   -0.09034
204320.0000   -0.43805
204360.0000   -0.00585
204400.0000    1.05390
204440.0000   -0.01649
204480.0000    0.29956
204520.0000    0.02411
204560.0000    0.53720
204600.0000    1.57899
204640.0000    0.86260
204680.0000    1.41360
204720.0000    1.62909
204760.0000    0.10178
204800.0000    0.27967
204840.0000    0.93033
204880.0000    0.49951
204920.0000   -0.32539
204960.0000   -1.13988
205000.0000   -0.72328
205040.0000   -0.07441
205080.0000    0.31023
205120.0000    0.10673
205160.0000    0.02848
205200.0000    1.06600
205240.0000    0.87806
205280.0000    1.29417
205320.0000    1.70765
205360.0000    0.90354
205400.0000    1.16613
205440.0000    0.52724
205480.0000    0.55391
205520.0000    0.58782
205560.0000    0.67297
205600.0000    0.61463
205640.0000    0.57530
205680.0000    0.93057
205720.0000    0.04730
205760.0000   -0.21200
205800.0000   -0.21053
205840.0000   -0.13330
205880.0000    0.21960
205920.0000    0.13465
205960.0000    0.53756
206000.0000    0.21311
206040.0000    0.08558
206080.0000   -0.58967
206120.0000    0.27830
206160.0000    0.68513
206200.0000    0.06166
206240.0000    0.49668
206280.0000    0.67121
206320.0000    0.56331
206360.0000    0.42433
206400.0000    0.18981
206440.0000   -0.16389
206480.0000    0.83536
206520.0000    0.12753
206560.0000    1.41511
206600.0000    1.59262
206640.0000    0.00188
206680.0000    1.55060
206720.0000    0.74539
206760.0000    0.39591
206800.0000    0.36470
206840.0000    0.76027
206880.0000    0.69148
206920.0000   -0.54123
206960.0000    0.50014
207000.0000    0.55427
207040.0000    0.57605
207080.0000    0.35429
207120.0000    1.05854
207160.0000    0.44869
207200.0000    1.19513
207240.0000    1.17614
207280.0000    0.65431
207320.0000    0.57741
207360.0000    0.55172
207400.0000    0.41860
207440.0000   -0.27638
207480.0000    0.61353
207520.0000   -0.01952
207560.0000   -0.78235
207600.0000   -0.77500
207640.0000    0.55367
207680.0000    0.37833
207720.0000    1.22436
207760.0000    1.39871
207800.0000    1.52405
207840.0000   -0.05734
207880.0000    0.21542
207920.0000    1.67770
207960.0000    1.10145
208000.0000    0.71240
208040.0000    0.69494
208080.0000    0.72863
208120.0000    0.65290
208160.0000    0.98437
208200.0000    0.68589
208240.0000    0.62296
208280.0000    1.13016
208320.0000    0.62838
208360.0000    0.08911
208400.0000    0.99944
208440.0000    0.54697
208480.0000    0.85225
208520.0000    0.95358
208560.0000    0.33363
208600.0000    0.63730
208640.0000    0.90202
208680.0000    1.56980
208720.0000    0.74499
208760.0000   -0.14269
208800.0000    0.04845
208840.0000    0.42836
208880.0000    0.71743
208920.0000    0.89019
208960.0000    1.02155
209000.0000    1.31520
209040.0000    0.26271
209080.0000    0.33522
209120.0000    0.25380
209160.0000    0.50339
209200.0000    0.12641
209240.0000   -0.04558
209280.0000    0.20458
209320.0000    0.19850
209360.0000    1.48913
209400.0000    0.43036
209440.0000    0.41483
209480.0000    0.74408
209520.0000    0.75953
209560.0000    0.39429
209600.0000    1.54677
209640.0000    1.37153
209680.0000    2.20575
209720.0000    1.99170
209760.0000    0.88530
209800.0000    1.38055
209840.0000    1.40044
209880.0000    1.73383
209920.0000    1.63788
209960.0000    1.38324
210000.0000    2.36869
210040.0000    2.58505
210080.0000    2.17887
210120.0000    2.32520
210160.0000    2.49903
210200.0000    2.21175
210240.0000    0.87192
210280.0000    1.11153
210320.0000    1.41964
210360.0000    1.68615
210400.0000    2.62952
210440.0000    2.46008
210480.0000    1.96481
210520.0000    2.56929
210560.0000    1.79590
210600.0000    1.35872
210640.0000    1.78062
210680.0000    2.03076
210720.0000    1.91321
210760.0000    1.21924
210800.0000    2.39271
210840.0000    1.80687
210880.0000    2.34858
210920.0000    2.64484
210960.0000    3.90772
211000.0000    2.74465
211040.0000    2.57141
211080.0000    2.32193
211120.0000    2.89467
211160.0000    3.79381
211200.0000    3.67051
211240.0000    2.43446
211280.0000    2.49400
211320.0000    1.66085
211360.0000    2.08084
211400.0000    2.19095
211440.0000    2.21854
211480.0000    1.85826
211520.0000    2.56007
211560.0000    3.10305
211600.0000    2.93727
211640.0000    2.26508
211680.0000    3.01247
211720.0000    2.51988
211760.0000    2.23516
211800.0000    2.62613
211840.0000    2.67929
211880.0000    2.98927
211920.0000    2.09942
211960.0000    2.30733
212000.0000    2.71291
212040.0000    3.09175
212080.0000    3.47779
212120.0000    3.11559
212160.0000    2.55097
212200.0000    3.26526
212240.0000    2.48510
212280.0000    3.03959
212320.0000    3.47915
212360.0000    3.85986
212400.0000    3.65355
212440.0000    4.10166
212480.0000    3.26947
212520.0000    3.77591
212560.0000    4.43765
212600.0000    3.25926
212640.0000    3.02055
212680.0000    3.85231
212720.0000    3.91386
212760.0000    3.93657
212800.0000    4.02173
212840.0000    2.56591
212880.0000    2.96289
212920.0000    3.76703
212960.0000    3.20338
213000.0000    3.24729
213040.0000    3.80073
213080.0000    3.44753
213120.0000    3.20144
213160.0000    2.98389
213200.0000    3.62661
213240.0000    3.03563
213280.0000    2.66691
213320.0000    4.03727
213360.0000    3.28905
213400.0000    4.65617
213440.0000    3.87482
213480.0000    3.36015
213520.0000    3.02741
213560.0000    2.29021
213600.0000    2.40831
213640.0000    3.69713
213680.0000    3.91606
213720.0000    2.66949
213760.0000    3.88612
213800.0000    3.94599
213840.0000    4.03776
213880.0000    3.69597
213920.0000    3.69258
213960.0000    3.46887
214000.0000    3.89819
214040.0000    3.95563
214080.0000    4.06963
214120.0000    4.57550
214160.0000    4.72040
214200.0000    3.94976
214240.0000    4.34125
214280.0000    4.14685
214320.0000    3.50312
214360.0000    2.59066
214400.0000    2.62059
214440.0000    3.26429
214480.0000    1.99102
214520.0000    3.33683
214560.0000    3.86652
214600.0000    3.57979
214640.0000    3.23848
214680.0000    3.26702
214720.0000    3.48587
214760.0000    4.16566
214800.0000    3.17475
214840.0000    4.00903
214880.0000    4.43119
214920.0000    4.85713
214960.0000    3.94753
215000.0000    4.14014
215040.0000    4.93279
215080.0000    4.66809
215120.0000    4.89995
215160.0000    3.81561
215200.0000    3.43582
215240.0000    3.29716
215280.0000    3.57655
215320.0000    4.77074
215360.0000    3.90948
215400.0000    3.28325
215440.0000    2.34393
215480.0000    3.00914
215520.0000    4.27331
215560.0000    3.88591
215600.0000    2.77308
215640.0000    3.66768
215680.0000    3.46281
215720.0000    3.90626
215760.0000    2.57377
215800.0000    3.91459
215840.0000    4.06502
215880.0000    3.54606
215920.0000    3.79140
215960.0000    3.93690
216000.0000    3.49332
216040.0000    3.84202
216080.0000    4.06005
216120.0000    3.55325
216160.0000    3.81814
216200.0000    4.08301
216240.0000    2.43498
216280.0000    2.23278
216320.0000    3.06159
216360.0000    3.64898
216400.0000    2.10807
216440.0000    3.61377
216480.0000    2.64706
216520.0000    2.71434
216560.0000    3.60891
216600.0000    2.09030
216640.0000    2.33835
216680.0000    2.13069
216720.0000    2.32336
216760.0000    3.45328
216800.0000    2.62898
216840.0000    1.16164
216880.0000    2.04670
216920.0000    1.26594
216960.0000    1.86488
217000.0000    0.55623
217040.0000    0.67568
217080.0000    1.61432
217120.0000    1.51306
217160.0000    1.90026
217200.0000    2.69458
217240.0000    2.85735
217280.0000    3.25378
217320.0000    3.44046
217360.0000    3.67546
217400.0000    3.28744
217440.0000    2.66629
217480.0000    2.59279
217520.0000    2.50788
217560.0000    1.85610
217600.0000    1.49631
217640.0000    1.14158
217680.0000    0.85509
217720.0000    1.13940
217760.0000    1.40400
217800.0000    1.98615
217840.0000    1.14537
217880.0000    3.51874
217920.0000    3.60839
217960.0000    4.00891
218000.0000    3.92703
218040.0000    3.45037
218080.0000    2.83421
218120.0000    2.14175
218160.0000    2.01056
218200.0000    3.31160
218240.0000    3.25148
218280.0000    2.82345
218320.0000    2.87784
218360.0000    2.70843
218400.0000    1.96583
218440.0000    1.88964
218480.0000    1.62422
218520.0000    2.71758
218560.0000    2.90216
218600.0000    3.02214
218640.0000    2.21878
218680.0000    1.99095
218720.0000    1.98026
218760.0000    1.47183
218800.0000    2.53815
218840.0000    2.09287
218880.0000    2.05451
218920.0000    2.09381
218960.0000    3.02555
219000.0000    3.01819
219040.0000    2.36799
219080.0000    2.12172
219120.0000    2.97023
219160.0000    2.99925
219200.0000    1.64974
219240.0000    2.64345
219280.0000    2.93323
219320.0000    3.56918
219360.0000    3.18097
219400.0000    3.48553
219440.0000    2.57560
219480.0000    2.79457
219520.0000    2.35674
219560.0000    2.20640
219600.0000    3.73504
219640.0000    4.36875
219680.0000    3.88225
219720.0000    4.08399
219760.0000    4.26805
219800.0000    4.05979
219840.0000    3.12626
219880.0000    3.01652
219920.0000    4.04540
219960.0000    2.85593
220000.0000    3.56048
220040.0000    3.22179
220080.0000    3.04285
220120.0000    3.84671
220160.0000    3.28930
220200.0000    3.90114
220240.0000    2.86891
220280.0000    3.52972
220320.0000    3.92453
220360.0000    3.68019
220400.0000    3.89819
220440.0000    3.13291
220480.0000    3.02449
220520.0000    3.20114
220560.0000    3.08963
220600.0000    2.80480
220640.0000    3.13263
220680.0000    3.05572
220720.0000    2.59734
220760.0000    2.64664
220800.0000    2.54829
220840.0000    2.68090
220880.0000    2.96445
220920.0000    3.28944
220960.0000    2.35434
221000.0000    2.34198
221040.0000    2.27769
221080.0000    2.61189
221120.0000    3.95823
221160.0000    3.49694
221200.0000    3.33910
221240.0000    3.07244
221280.0000    3.25878
221320.0000    2.84967
221360.0000    2.59499
221400.0000    3.08976
221440.0000    3.09897
221480.0000    3.15502
221520.0000    3.09707
221560.0000    3.26829
221600.0000    2.54780
221640.0000    3.24231
221680.0000    2.29833
221720.0000    2.97941
221760.0000    3.32567
221800.0000    3.82352
221840.0000    3.25891
221880.0000    2.98805
221920.0000    2.98354
221960.0000    3.09676
222000.0000    2.41914
222040.0000    2.10319
222080.0000    0.65940
222120.0000    2.21760
222160.0000    1.88065
222200.0000    3.18884
222240.0000    2.89053
222280.0000    2.82727
222320.0000    4.05962
222360.0000    3.44840
222400.0000    3.13194
222440.0000    3.51231
222480.0000    3.44459
222520.0000    3.28151
222560.0000    3.21543
222600.0000    2.71341
222640.0000    3.13386
222680.0000    1.86480
222720.0000    3.35580
222760.0000    2.49749
222800.0000    2.08315
222840.0000    2.38325
222880.0000    2.95935
222920.0000    2.96062
222960.0000    3.23609
223000.0000    3.29048
223040.0000    3.67386
223080.0000    4.17571
223120.0000    3.02712
223160.0000    3.04221
223200.0000    2.53308
223240.0000    2.59522
223280.0000    3.72957
223320.0000    3.28381
223360.0000    3.70630
223400.0000    4.20783
223440.0000    4.37393
223480.0000    3.50613
223520.0000    2.96462
223560.0000    3.21903
223600.0000    2.54843
223640.0000    2.88967
223680.0000    2.69840
223720.0000    2.68105
223760.0000    3.15707
223800.0000    2.87619
223840.0000    2.15075
223880.0000    2.84125
223920.0000    3.02637
223960.0000    2.73116
224000.0000    2.05603
224040.0000    2.83498
224080.0000    2.92560
224120.0000    2.74004
224160.0000    2.56473
224200.0000    2.99830
224240.0000    2.65196
224280.0000    2.97773
224320.0000    3.05055
224360.0000    2.48824
224400.0000    2.51048
224440.0000    2.90558
224480.0000    3.14681
224520.0000    2.49460
224560.0000    2.95512
224600.0000    2.58269
224640.0000    3.12111
224680.0000    3.28902
224720.0000    2.02156
224760.0000    2.51535
224800.0000    3.22404
224840.0000    2.54326
224880.0000    2.15257
224920.0000    3.06041
224960.0000    2.78401
225000.0000    2.76213
225040.0000    2.79821
225080.0000    2.73011
225120.0000    2.43436
225160.0000    2.12156
225200.0000    1.93741
225240.0000    3.02296
225280.0000    2.92383
225320.0000    2.77774
225360.0000    3.41893
225400.0000    4.29710
225440.0000    3.90187
225480.0000    3.81754
225520.0000    2.58108
225560.0000    2.90920
225600.0000    2.56460
225640.0000    2.93206
225680.0000    2.36924
225720.0000    2.69813
225760.0000    3.08763
225800.0000    3.50212
225840.0000    3.15008
225880.0000    3.30813
225920.0000    3.27730
225960.0000    2.99960
226000.0000    2.81485
226040.0000    1.97515
226080.0000    2.43902
226120.0000    2.68352
226160.0000    2.90086
226200.0000    3.12736
226240.0000    2.68502
226280.0000    2.42498
226320.0000    2.61876
226360.0000    3.15302
226400.0000    2.16997
226440.0000    2.48100
226480.0000    2.92019
226520.0000    2.50004
226560.0000    3.39353
226600.0000    1.74594
226640.0000    2.09839
226680.0000    2.95018
226720.0000    2.73436
226760.0000    2.24415
226800.0000    2.63204
226840.0000    2.70987
226880.0000    2.50230
226920.0000    2.87108
226960.0000    2.40257
227000.0000    2.50556
227040.0000    2.45639
227080.0000    2.62012
227120.0000    2.96624
227160.0000    2.60285
227200.0000    2.09945
227240.0000    2.69264
227280.0000    2.90903
227320.0000    2.88483
227360.0000    3.33102
227400.0000    3.19230
227440.0000    2.29243
227480.0000    2.53194
227520.0000    2.87589
227560.0000    3.30980
227600.0000    3.43194
227640.0000    3.12393
227680.0000    3.16369
227720.0000    2.86923
227760.0000    3.17382
227800.0000    2.40679
227840.0000    2.35997
227880.0000    2.08509
227920.0000    2.57417
227960.0000    3.27876
228000.0000    2.76971
228040.0000    3.00108
228080.0000    2.05119
228120.0000    2.85961
228160.0000    2.97473
228200.0000    2.48607
228240.0000    2.19942
228280.0000    2.08308
228320.0000    0.99714
228360.0000    2.08891
228400.0000    0.99289
228440.0000    1.62007
228480.0000    1.65627
228520.0000    1.60028
228560.0000    0.94228
228600.0000    2.28341
228640.0000    1.61738
228680.0000    2.22464
228720.0000    2.45579
228760.0000    1.65909
228800.0000    2.53250
228840.0000    2.46104
228880.0000    1.54954
228920.0000    1.75541
228960.0000    2.17711
229000.0000    2.50784
229040.0000    1.55021
229080.0000    2.07790
229120.0000    2.02253
229160.0000    2.53845
229200.0000    1.86224
229240.0000    2.24768
229280.0000    2.35782
229320.0000    2.54607
229360.0000    2.65360
229400.0000    2.20394
229440.0000    2.29375
229480.0000    2.57196
229520.0000    2.02896
229560.0000    2.23533
229600.0000    2.26602
229640.0000    1.94834
229680.0000    1.69391
229720.0000    2.69424
229760.0000    2.65163
229800.0000    2.67309
229840.0000    2.21789
229880.0000    1.99594
229920.0000    2.66096
229960.0000    2.56399
230000.0000    2.78277
230040.0000    2.04681
230080.0000    1.90841
230120.0000    1.53247
230160.0000    1.67187
230200.0000    1.19882
230240.0000    1.05373
230280.0000    2.82212
230320.0000    1.65378
230360.0000    2.22506
230400.0000    1.36309
230440.0000    1.11856
230480.0000    1.35269
230520.0000    2.14309
230560.0000    2.38547
230600.0000    1.55128
230640.0000    0.71593
230680.0000    1.60847
230720.0000    1.52910
230760.0000    2.44168
230800.0000    2.59449
230840.0000    1.25458
230880.0000    2.39763
230920.0000    2.61968
230960.0000    2.25292
231000.0000    1.96204
231040.0000    1.72619
231080.0000    2.62583
231120.0000    1.96792
231160.0000    2.46175
231200.0000    2.22076
231240.0000    3.31199
231280.0000    2.75202
231320.0000    3.23291
231360.0000    2.45954
231400.0000    2.54576
231440.0000    2.56748
231480.0000    2.50381
231520.0000    1.98558
231560.0000    2.36582
231600.0000    2.09695
231640.0000    2.46030
231680.0000    2.71989
231720.0000    2.32929
231760.0000    2.89719
231800.0000    3.57496
231840.0000    2.42081
231880.0000    3.39655
231920.0000    4.00720
231960.0000    2.62702
232000.0000    2.53762
232040.0000    3.71557
232080.0000    3.05726
232120.0000    4.61467
232160.0000    3.81204
232200.0000    3.39265
232240.0000    3.89765
232280.0000    2.66774
232320.0000    2.43570
232360.0000    3.40348
232400.0000    3.23205
232440.0000    3.05949
232480.0000    3.47721
232520.0000    3.26665
232560.0000    2.90837
232600.0000    2.99302
232640.0000    2.22639
232680.0000    1.80954
232720.0000    1.89165
232760.0000    2.19516
232800.0000    1.84472
232840.0000    2.77937
232880.0000    3.16939
232920.0000    3.46557
232960.0000    2.98957
233000.0000    1.89035
233040.0000    2.69690
233080.0000    2.63177
233120.0000    1.88810
233160.0000    2.74174
233200.0000    2.49016
233240.0000    2.76573
233280.0000    3.00576
233320.0000    3.16043
233360.0000    2.52158
233400.0000    2.87051
233440.0000    2.62226
233480.0000    2.31061
233520.0000    2.43861
233560.0000    2.29066
233600.0000    2.44900
233640.0000    2.12698
233680.0000    2.01881
233720.0000    2.30060
233760.0000    2.62954
233800.0000    2.88393
233840.0000    2.36174
233880.0000    1.83693
233920.0000    1.49105
233960.0000    2.09265
234000.0000    2.45839
234040.0000    2.44052
234080.0000    2.76171
234120.0000    2.17981
234160.0000    2.68934
234200.0000    1.79893
234240.0000    2.82204
234280.0000    2.93828
234320.0000    2.76605
234360.0000    2.81491
234400.0000    3.42697
234440.0000    2.28152
234480.0000    3.11631
234520.0000    3.60725
234560.0000    3.53265
234600.0000    2.02869
234640.0000    2.67780
234680.0000    2.93982
234720.0000    2.87943
234760.0000    2.40761
234800.0000    1.41365
234840.0000    2.25223
234880.0000    2.10671
234920.0000    2.25423
234960.0000    2.05559
235000.0000    1.63961
235040.0000    2.04299
235080.0000    2.01034
235120.0000    1.90248
235160.0000    1.45395
235200.0000    0.72908
235240.0000    0.48262
235280.0000    1.45365
235320.0000    1.03194
235360.0000    1.19969
235400.0000    0.79028
235440.0000    0.99514
235480.0000    1.93951
235520.0000    2.11377
235560.0000    1.04847
235600.0000    0.72539
235640.0000    1.13301
235680.0000    1.38253
235720.0000    0.93161
235760.0000    0.44423
235800.0000    0.36849
235840.0000    0.54785
235880.0000    1.00083
235920.0000    0.87070
235960.0000    1.03218
236000.0000    0.58817
236040.0000    1.12239
236080.0000    0.64426
236120.0000    1.20836
236160.0000    0.61262
236200.0000    1.42959
236240.0000    1.27990
236280.0000    1.45671
236320.0000    1.62135
236360.0000    1.13326
236400.0000    0.61896
236440.0000   -0.60024
236480.0000    1.39042
236520.0000    0.26855
236560.0000    1.16196
236600.0000    1.02817
236640.0000    0.24117
236680.0000    0.79409
236720.0000    1.24656
236760.0000    1.03490
236800.0000    0.97320
236840.0000    2.06593
236880.0000    0.48994
236920.0000   -0.02963
236960.0000    0.67162
237000.0000    0.79719
237040.0000    1.01525
237080.0000    1.30622
237120.0000    1.06965
237160.0000    0.78078
237200.0000    0.26935
237240.0000    1.69862
237280.0000    0.76903
237320.0000    0.47149
237360.0000    1.19371
237400.0000    1.34969
237440.0000    1.05041
237480.0000    1.65570
237520.0000    1.90684
237560.0000    1.52878
237600.0000    1.76887
237640.0000    2.16844
237680.0000    1.91580
237720.0000    1.70614
237760.0000    1.60302
237800.0000    1.38393
237840.0000    2.27950
237880.0000    1.59262
237920.0000    1.74641
237960.0000    1.52564
238000.0000    0.84379
238040.0000    1.99193
238080.0000    1.04114
238120.0000    1.78453
238160.0000    1.71838
238200.0000    1.17893
238240.0000    0.45180
238280.0000    0.53682
238320.0000    0.52375
238360.0000    1.04538
238400.0000    0.10008
238440.0000   -0.00657
238480.0000    0.25597
238520.0000    0.02437
238560.0000    0.55176
238600.0000    0.92459
238640.0000    0.15270
238680.0000    0.94359
238720.0000    1.42049
238760.0000    1.46579
238800.0000    1.29104
238840.0000    1.79674
238880.0000    2.61177
238920.0000    1.97783
238960.0000    1.59635
239000.0000    1.03504
239040.0000    1.42502
239080.0000    2.05959
239120.0000    1.76748
239160.0000    1.68021
239200.0000    2.02337
239240.0000    1.68412
239280.0000    2.65163
239320.0000    2.30611
239360.0000    2.53966
239400.0000    2.13483
239440.0000    2.45428
239480.0000    1.77091
239520.0000    1.08926
239560.0000    1.30033
239600.0000    1.73921
239640.0000    0.99979
239680.0000    0.87488
239720.0000    1.27145
239760.0000    2.16646
239800.0000    0.87972
239840.0000    2.13243
239880.0000    1.45909
239920.0000    1.93913
239960.0000    1.16072
240000.0000    2.24434
240040.0000    2.02202
240080.0000    1.30732
240120.0000    1.54852
240160.0000    1.67036
240200.0000    1.49321
240240.0000    0.71154
240280.0000    1.17864
240320.0000    1.71355
240360.0000    1.58702
240400.0000    1.43668
240440.0000    2.29294
240480.0000    1.53918
240520.0000    1.80799
240560.0000    1.36046
240600.0000    1.75372
240640.0000    1.56864
240680.0000    3.09195
240720.0000    1.99782
240760.0000    2.37016
240800.0000    2.48318
240840.0000    2.31028
240880.0000    2.69941
240920.0000    2.62044
240960.0000    2.66358
241000.0000    1.88517
241040.0000    2.80161
241080.0000    2.31477
241120.0000    1.88771
241160.0000    1.58794
241200.0000    2.23840
241240.0000    1.07847
241280.0000    0.97708
241320.0000    1.22534
241360.0000    0.98957
241400.0000    0.98341
241440.0000    1.47541
241480.0000    1.04029
241520.0000    0.60734
241560.0000    0.61477
241600.0000    0.88147
241640.0000    0.81409
241680.0000    1.43260
241720.0000    0.96336
241760.0000    0.72536
241800.0000    1.48624
241840.0000    1.55994
241880.0000    2.22791
241920.0000    1.64492
241960.0000    1.37843
242000.0000    1.67274
242040.0000    1.16365
242080.0000    1.33495
242120.0000    1.22370
242160.0000    2.71268
242200.0000    2.44366
242240.0000    1.09204
242280.0000    1.22389
242320.0000    1.27250
242360.0000    1.24453
242400.0000    1.64022
242440.0000    1.01776
242480.0000    1.08265
242520.0000    1.66357
242560.0000    1.36632
242600.0000    1.83897
242640.0000    1.78418
242680.0000    1.68659
242720.0000    2.30658
242760.0000    1.99957
242800.0000    1.93932
242840.0000    1.63561
242880.0000    1.66850
242920.0000    1.67912
242960.0000    1.53243
243000.0000    2.49765
243040.0000    2.16644
243080.0000    1.44365
243120.0000    1.85231
243160.0000    2.09671
243200.0000    1.67390
243240.0000    2.01884
243280.0000    1.03297
243320.0000    2.06646
243360.0000    1.95784
243400.0000    2.03871
243440.0000    2.30829
243480.0000    1.87516
243520.0000    1.81325
243560.0000    2.61146
243600.0000    1.62481
243640.0000    2.46981
243680.0000    2.30829
243720.0000    1.72554
243760.0000    1.81518
243800.0000    1.81681
243840.0000    2.00484
243880.0000    2.43681
243920.0000    1.99530
243960.0000    2.34740
244000.0000    2.05345
244040.0000    1.62558
244080.0000    1.55075
244120.0000    1.83181
244160.0000    1.91099
244200.0000    1.51510
244240.0000    0.69357
244280.0000    1.72976
244320.0000    2.00966
244360.0000    0.41011
244400.0000   -0.10509
244440.0000    1.04711
244480.0000    0.81879
244520.0000   -0.10005
244560.0000    2.06526
244600.0000    1.82021
244640.0000    1.93304
244680.0000    1.84009
244720.0000    2.34990
244760.0000    1.88665
244800.0000    2.03810
244840.0000    1.19694
244880.0000    1.77680
244920.0000    0.94441
244960.0000    1.32856
245000.0000    1.78766
245040.0000    1.99501
245080.0000    1.10370
245120.0000    1.08697
245160.0000    0.71164
245200.0000    0.53708
245240.0000    1.56834
245280.0000    3.04095
245320.0000    1.53998
245360.0000    1.59119
245400.0000    2.02803
245440.0000    1.40403
245480.0000    1.16210
245520.0000    1.69995
245560.0000    1.73124
245600.0000    0.96461
245640.0000    0.92285
245680.0000    1.57299
245720.0000    1.07121
245760.0000    1.79052
245800.0000    1.69456
245840.0000    0.58001
245880.0000    0.43160
245920.0000    1.38680
245960.0000    1.30923
246000.0000    1.57407
246040.0000    1.60552
246080.0000    1.24285
246120.0000    1.12070
246160.0000    1.30337
246200.0000    0.84294
246240.0000    0.53185
246280.0000    0.86288
246320.0000    0.59540
246360.0000    1.55086
246400.0000    0.64236
246440.0000    0.65633
246480.0000    0.77339
246520.0000    1.22058
246560.0000    1.67827
246600.0000    1.09605
246640.0000    1.56615
246680.0000    0.68119
246720.0000    1.65575
246760.0000    1.93552
246800.0000    1.17274
246840.0000    1.67772
246880.0000    2.35455
246920.0000    1.65840
246960.0000    1.47284
247000.0000    1.12631
247040.0000    0.81964
247080.0000    1.17562
247120.0000    0.74075
247160.0000    0.90950
247200.0000    0.65697
247240.0000    0.77883
247280.0000    1.58619
247320.0000    1.13189
247360.0000    1.77051
247400.0000    1.57321
247440.0000    1.09507
247480.0000    1.39897
247520.0000    1.55194
247560.0000    1.97418
247600.0000    1.88762
247640.0000    1.45974
247680.0000    1.72577
247720.0000    2.08739
247760.0000    1.83437
247800.0000    1.81600
247840.0000    1.59156
247880.0000    1.71552
247920.0000    0.97812
247960.0000    1.54219
248000.0000    1.47569
248040.0000    1.51353
248080.0000    1.70368
248120.0000    2.08355
248160.0000    2.09408
248200.0000    2.07766
248240.0000    1.01952
248280.0000    0.95373
248320.0000    1.23050
248360.0000    0.73909
248400.0000    1.50651
248440.0000    1.79373
248480.0000    0.85611
248520.0000    1.45316
248560.0000    1.80180
248600.0000    1.74146
248640.0000    1.91406
248680.0000    1.57788
248720.0000    1.26522
248760.0000    1.06606
248800.0000    0.51348
248840.0000    1.53187
248880.0000    1.79327
248920.0000    1.37715
248960.0000    1.91063
249000.0000    1.42968
249040.0000    1.48079
249080.0000    2.08021
249120.0000    1.56873
249160.0000    0.93588
249200.0000    1.19263
249240.0000    1.45342
249280.0000    0.32670
249320.0000    0.42599
249360.0000    1.69849
249400.0000    1.27060
249440.0000    1.20202
249480.0000    0.92716
249520.0000    0.32134
249560.0000    1.47936
249600.0000    0.94996
249640.0000    0.75425
249680.0000    2.08330
249720.0000    1.40255
249760.0000    1.97326
249800.0000    2.24730
249840.0000    2.41731
249880.0000    1.64430
249920.0000    1.55851
249960.0000    2.01626
250000.0000    0.72489
250040.0000    0.96193
250080.0000    0.79555
250120.0000    1.44087
250160.0000    0.59425
250200.0000    0.97096
250240.0000    0.78588
250280.0000    0.45051
250320.0000    0.69147
250360.0000    0.44889
250400.0000    1.41914
250440.0000    0.18306
250480.0000    0.82785
250520.0000    1.24639
250560.0000    1.31699
250600.0000    1.45942
250640.0000    2.20420
250680.0000    2.14840
250720.0000    2.79084
250760.0000    2.33122
250800.0000    1.85215
250840.0000    2.16368
250880.0000    1.63632
250920.0000    1.70997
250960.0000    1.77420
251000.0000    0.63557
251040.0000    1.38279
251080.0000    1.43089
251120.0000    1.22857
251160.0000    0.78444
251200.0000    1.69769
251240.0000    1.58311
251280.0000    2.02911
251320.0000    2.30797
251360.0000    1.41315
251400.0000    1.04138
251440.0000    0.11654
251480.0000    1.47932
251520.0000    1.65381
251560.0000    1.44894
251600.0000    1.63587
251640.0000    1.94529
251680.0000    2.38164
251720.0000    2.12513
251760.0000    2.80172
251800.0000    2.54480
251840.0000    3.02947
251880.0000    1.67230
251920.0000    1.87883
251960.0000    1.84687
252000.0000    1.96947
252040.0000    1.67619
252080.0000    1.76558
252120.0000    1.70035
252160.0000    2.01604
252200.0000    2.02211
252240.0000    2.54821
252280.0000    2.19836
252320.0000    2.75010
252360.0000    3.07554
252400.0000    3.22710
252440.0000    2.43803
252480.0000    2.18502
252520.0000    2.54616
252560.0000    2.27320
252600.0000    2.41580
252640.0000    2.90586
252680.0000    2.12299
252720.0000    2.43888
252760.0000    2.81366
252800.0000    2.30910
252840.0000    2.18762
252880.0000    1.80952
252920.0000    1.95156
252960.0000    1.60124
253000.0000    1.74752
253040.0000    1.59965
253080.0000    1.11913
253120.0000    2.21997
253160.0000    2.04083
253200.0000    1.58345
253240.0000    1.58013
253280.0000    1.72830
253320.0000    2.20975
253360.0000    2.51135
253400.0000    1.97241
253440.0000    2.52015
253480.0000    2.56064
253520.0000    2.72651
253560.0000    2.51998
253600.0000    3.55669
253640.0000    2.22393
253680.0000    2.48837
253720.0000    2.55767
253760.0000    2.02332
253800.0000    1.55836
253840.0000    2.76102
253880.0000    2.46228
253920.0000    2.20627
253960.0000    2.00633
254000.0000    1.38692
254040.0000    2.14932
254080.0000    1.60764
254120.0000    1.84787
254160.0000    2.03584
254200.0000    2.37624
254240.0000    2.32602
254280.0000    2.48589
254320.0000    1.74952
254360.0000    1.77188
254400.0000    2.24861
254440.0000    2.63337
254480.0000    2.20646
254520.0000    2.85801
254560.0000    1.82822
254600.0000    2.62356
254640.0000    2.52572
254680.0000    2.95275
254720.0000    3.30166
254760.0000    2.83716
254800.0000    2.14740
254840.0000    1.84763
254880.0000    2.43648
254920.0000    2.46597
254960.0000    2.25478
255000.0000    1.85777
255040.0000    1.62286
255080.0000    1.70086
255120.0000    1.13026
255160.0000    1.37832
255200.0000    1.52118
255240.0000    2.03946
255280.0000    2.62996
255320.0000    2.24877
255360.0000    2.15540
255400.0000    2.39668
255440.0000    3.27949
255480.0000    2.74249
255520.0000    2.35498
255560.0000    2.49187
255600.0000    3.46157
255640.0000    3.06895
255680.0000    1.87730
255720.0000    3.02501
255760.0000    2.30004
255800.0000    2.74271
255840.0000    2.64395
255880.0000    2.31570
255920.0000    2.71305
255960.0000    2.91352
256000.0000    3.27784
256040.0000    2.90290
256080.0000    2.96208
256120.0000    2.83859
256160.0000    1.97640
256200.0000    2.29620
256240.0000    2.97609
256280.0000    2.17456
256320.0000    2.68989
256360.0000    2.38076
256400.0000    1.94200
256440.0000    3.11853
256480.0000    2.92111
256520.0000    2.65484
256560.0000    3.23461
256600.0000    2.40651
256640.0000    2.75624
256680.0000    2.25499
256720.0000    2.09325
256760.0000    2.15165
256800.0000    2.73143
256840.0000    1.96075
256880.0000    2.09210
256920.0000    3.04061
256960.0000    2.70651
257000.0000    2.56726
257040.0000    2.70424
257080.0000    3.34076
257120.0000    3.10382
257160.0000    3.11296
257200.0000    2.65548
257240.0000    3.11917
257280.0000    2.33121
257320.0000    2.36178
257360.0000    2.49955
257400.0000    2.49093
257440.0000    2.21797
257480.0000    3.71770
257520.0000    3.53934
257560.0000    2.21343
257600.0000    2.58741
257640.0000    3.45948
257680.0000    2.57352
257720.0000    1.97018
257760.0000    3.20497
257800.0000    3.02064
257840.0000    2.83324
257880.0000    3.51545
257920.0000    2.96793
257960.0000    2.36411
258000.0000    2.45202
258040.0000    1.91026
258080.0000    2.07176
258120.0000    2.26604
258160.0000    1.78423
258200.0000    2.42859
258240.0000    2.84090
258280.0000    1.78546
258320.0000    2.21075
258360.0000    1.53874
258400.0000    1.74570
258440.0000    1.76808
258480.0000    1.28340
258520.0000    1.57870
258560.0000    2.14679
258600.0000    2.47958
258640.0000    1.33669
258680.0000    1.37664
258720.0000    1.57374
258760.0000    1.62073
258800.0000    1.33476
258840.0000    1.28500
258880.0000    1.41357
258920.0000    1.36620
258960.0000    1.82797
259000.0000    1.70993
259040.0000    1.09573
259080.0000    1.79236
259120.0000    0.98097
259160.0000    1.70376
259200.0000    1.55187
259240.0000    1.76187
259280.0000    0.69253
259320.0000    1.19005
259360.0000    1.24701
259400.0000    1.70213
259440.0000    1.60775
259480.0000    0.71587
259520.0000    1.28141
259560.0000    1.05261
259600.0000    1.43078
259640.0000    1.99599
259680.0000    1.70252
259720.0000    1.69469
259760.0000    2.05656
259800.0000    2.24186
259840.0000    1.29792
259880.0000    1.07994
259920.0000    0.98235
259960.0000    1.57736
260000.0000    1.16259
260040.0000    1.72119
260080.0000    1.24493
260120.0000    1.17667
260160.0000    1.36383
260200.0000    1.90109
260240.0000    2.39182
260280.0000    2.46625
260320.0000    2.55168
260360.0000    1.69614
260400.0000    1.93444
260440.0000    1.99999
260480.0000    0.85449
260520.0000    0.30515
260560.0000    1.62903
260600.0000    1.87179
260640.0000    0.88059
260680.0000    0.90315
260720.0000    0.98046
260760.0000    1.09422
260800.0000   -0.07055
260840.0000    0.46052
260880.0000    0.66053
260920.0000    1.74058
260960.0000    1.58081
261000.0000    1.50945
261040.0000    0.95157
261080.0000    0.68375
261120.0000    0.46401
261160.0000    1.13078
261200.0000    0.31307
261240.0000    1.89920
261280.0000    0.79785
261320.0000    0.46272
261360.0000    1.06547
261400.0000    1.21402
261440.0000    1.23061
261480.0000    0.68220
261520.0000    0.67036
261560.0000    1.06569
261600.0000    1.01552
261640.0000    0.86063
261680.0000    0.62500
261720.0000    0.96413
261760.0000    1.52752
261800.0000    1.27347
261840.0000    1.54763
261880.0000    0.73913
261920.0000    0.90024
261960.0000    0.86261
262000.0000    0.65307
262040.0000    0.98731
262080.0000    0.80679
262120.0000    0.60000
262160.0000    1.20991
262200.0000    0.45913
262240.0000    2.09619
262280.0000    1.41269
262320.0000    1.43442
262360.0000    0.74674
262400.0000    1.59325
262440.0000    2.50046
262480.0000    1.52427
262520.0000    1.12482
262560.0000    0.77273
262600.0000    0.66650
262640.0000    0.42659
262680.0000    0.91916
262720.0000    1.88896
262760.0000    0.88037
262800.0000   -0.04868
262840.0000    0.90572
262880.0000    0.79660
262920.0000    0.63682
262960.0000    0.55599
263000.0000    0.33514
263040.0000    0.53802
263080.0000    1.48349
263120.0000    1.03236
263160.0000    0.66537
263200.0000    1.94721
263240.0000    1.39918
263280.0000    1.72306
263320.0000    2.71863
263360.0000    2.71520
263400.0000    2.51241
263440.0000    1.99465
263480.0000    1.51623
263520.0000    1.84110
263560.0000    1.52071
263600.0000    2.14379
263640.0000    2.42796
263680.0000    2.41081
263720.0000    1.68315
263760.0000    3.03802
263800.0000    2.67953
263840.0000    1.73980
263880.0000    1.90440
263920.0000    2.04282
263960.0000    1.50846
264000.0000    2.27269
264040.0000    1.97185
264080.0000    1.59478
264120.0000    1.99637
264160.0000    2.02130
264200.0000    1.81816
264240.0000    2.46974
264280.0000    1.65913
264320.0000    1.86639
264360.0000    2.02108
264400.0000    2.29085
264440.0000    2.87949
264480.0000    1.65882
264520.0000    2.19943
264560.0000    2.67156
264600.0000    2.00016
264640.0000    1.33473
264680.0000    1.93288
264720.0000    1.60705
264760.0000    1.64080
264800.0000    1.72390
264840.0000    1.55084
264880.0000    1.79995
264920.0000    1.64126
264960.0000    1.73735
265000.0000    2.23637
265040.0000    2.04989
265080.0000    1.46654
265120.0000    2.28906
265160.0000    2.35053
265200.0000    1.62763
265240.0000    1.16385
265280.0000    1.30352
265320.0000    1.77949
265360.0000    1.90338
265400.0000    1.59338
265440.0000    1.29969
265480.0000    2.08359
265520.0000    1.76225
265560.0000    1.95588
265600.0000    2.09195
265640.0000    1.94022
265680.0000    1.74638
265720.0000    1.68954
265760.0000    1.92468
265800.0000    1.50352
265840.0000    1.24658
265880.0000    1.30730
265920.0000    1.43181
265960.0000    1.69839
266000.0000    1.58918
266040.0000    1.42190
266080.0000    1.22392
266120.0000    2.13119
266160.0000    2.13349
266200.0000    2.14592
266240.0000    2.18354
266280.0000    1.15700
266320.0000    1.78313
266360.0000    1.09272
266400.0000    1.67717
266440.0000    1.28734
266480.0000    0.40042
266520.0000    1.62472
266560.0000    1.55694
266600.0000    1.27661
266640.0000    1.00130
266680.0000    0.76690
266720.0000    1.28206
266760.0000    1.33056
266800.0000    1.84901
266840.0000    1.65756
266880.0000    2.04936
266920.0000    2.07547
266960.0000    1.68024
267000.0000    1.85005
267040.0000    1.60180
267080.0000    1.72754
267120.0000    1.89332
267160.0000    1.75638
267200.0000    1.17518
267240.0000    1.96689
267280.0000    2.90991
267320.0000    2.07850
267360.0000    2.27015
267400.0000    2.70816
267440.0000    2.38448
267480.0000    3.20654
267520.0000    2.85812
267560.0000    2.49513
267600.0000    1.64862
267640.0000    2.73184
267680.0000    1.59726
267720.0000    1.70643
267760.0000    1.83720
267800.0000    1.83979
267840.0000    1.57402
267880.0000    1.65851
267920.0000    2.12679
267960.0000    1.95439
268000.0000    2.02747
268040.0000    1.62530
268080.0000    1.67232
268120.0000    0.77263
268160.0000    1.08101
268200.0000    1.58368
268240.0000    1.10166
268280.0000    1.17816
268320.0000    1.69094
268360.0000    1.31708
268400.0000    1.34773
268440.0000    1.79069
268480.0000    1.06546
268520.0000    1.22120
268560.0000    1.09851
268600.0000    1.35891
268640.0000    1.50651
268680.0000    0.89538
268720.0000    1.59101
268760.0000    0.83958
268800.0000    0.73317
268840.0000    1.19033
268880.0000    1.72855
268920.0000    1.56977
268960.0000    1.49230
269000.0000    1.14697
269040.0000    1.69945
269080.0000    1.12933
269120.0000    0.48461
269160.0000    1.71191
269200.0000    1.09494
269240.0000    1.26346
269280.0000    0.46901
269320.0000    0.96569
269360.0000    1.51034
269400.0000    0.88268
269440.0000    0.98917
269480.0000    0.97111
269520.0000    0.92638
269560.0000    1.40157
269600.0000    1.42371
269640.0000    1.72758
269680.0000    1.55430
269720.0000    1.73495
269760.0000    1.80124
269800.0000    2.10928
269840.0000    1.50934
269880.0000    1.28580
269920.0000    2.61568
269960.0000    1.77304
270000.0000    1.79635
270040.0000    2.29268
270080.0000    2.18904
270120.0000    1.96367
270160.0000    1.60129
270200.0000    1.85593
270240.0000    1.86673
270280.0000    2.10943
270320.0000    2.44965
270360.0000    2.19058
270400.0000    3.08154
270440.0000    3.11086
270480.0000    1.54014
270520.0000    1.82661
270560.0000    1.83009
270600.0000    1.95017
270640.0000    1.70551
270680.0000    2.68913
270720.0000    3.14828
270760.0000    2.39756
270800.0000    2.73438
270840.0000    3.00475
270880.0000    2.44621
270920.0000    2.36190
270960.0000    2.46439
271000.0000    1.81703
271040.0000    1.99556
271080.0000    2.21023
271120.0000    2.36428
271160.0000    1.34529
271200.0000    1.41511
271240.0000    2.07222
271280.0000    1.84537
271320.0000    2.56923
271360.0000    2.14489
271400.0000    1.96361
271440.0000    1.74430
271480.0000    1.36127
271520.0000    1.37024
271560.0000    1.66023
271600.0000    2.42974
271640.0000    2.53149
271680.0000    1.82083
271720.0000    1.87291
271760.0000    1.90883
271800.0000    1.60139
271840.0000    1.10668
271880.0000    1.85101
271920.0000    1.57936
271960.0000    1.21954
272000.0000    0.43987
272040.0000    0.57937
272080.0000    1.10789
272120.0000    0.12878
272160.0000    0.63874
272200.0000    1.04302
272240.0000    1.19245
272280.0000    0.83126
272320.0000    0.84260
272360.0000    1.25610
272400.0000    1.47590
272440.0000    0.70024
272480.0000    0.90853
272520.0000    0.79648
272560.0000    1.47365
272600.0000    0.93054
272640.0000    1.41951
272680.0000    1.03925
272720.0000    1.21778
272760.0000    0.87908
272800.0000    1.71927
272840.0000    2.33334
272880.0000    1.87860
272920.0000    2.27665
272960.0000    1.12017
273000.0000    1.93680
273040.0000    1.70909
273080.0000    1.75631
273120.0000    1.45419
273160.0000    1.66530
273200.0000    2.43487
273240.0000    1.96814
273280.0000    0.89648
273320.0000    1.25494
273360.0000    1.76378
273400.0000    2.02303
273440.0000    1.28368
273480.0000    1.89560
273520.0000    2.43345
273560.0000    2.09599
273600.0000    2.08185
273640.0000    2.62978
273680.0000    2.73127
273720.0000    1.18212
273760.0000    1.64796
273800.0000    1.07885
273840.0000    1.30821
273880.0000    1.29065
273920.0000    0.90678
273960.0000    0.68499
274000.0000    1.66389
274040.0000    1.24865
274080.0000    0.97830
274120.0000    1.56204
274160.0000    1.59629
274200.0000    1.41489
274240.0000    1.88648
274280.0000    2.52297
274320.0000    2.53094
274360.0000    1.95791
274400.0000    2.10239
274440.0000    1.98991
274480.0000    1.66615
274520.0000    2.03943
274560.0000    1.12932
274600.0000    1.65657
274640.0000    1.52954
274680.0000    1.17293
274720.0000    1.12332
274760.0000    2.29588
274800.0000    1.38034
274840.0000    2.01314
274880.0000    1.72137
274920.0000    1.98716
274960.0000    1.59930
275000.0000    1.27733
275040.0000    2.08707
275080.0000    1.02519
275120.0000    1.29728
275160.0000    1.15112
275200.0000    2.10274
275240.0000    1.24636
275280.0000    1.73326
275320.0000    0.92987
275360.0000    1.82385
275400.0000    1.95146
275440.0000    0.76061
275480.0000    1.32098
275520.0000    1.39520
275560.0000    1.68165
275600.0000    1.21347
275640.0000    1.84311
275680.0000    1.22663
275720.0000    1.46749
275760.0000    1.80228
275800.0000    2.02910
275840.0000    2.33474
275880.0000    1.49153
275920.0000    1.37996
275960.0000    1.29546
276000.0000    0.76413
276040.0000    1.11062
276080.0000    1.66267
276120.0000    0.74401
276160.0000    1.26342
276200.0000    1.59692
276240.0000    1.17749
276280.0000    1.45305
276320.0000    0.89777
276360.0000    2.00718
276400.0000    2.48655
276440.0000    2.05924
276480.0000    1.66161
276520.0000    2.06738
276560.0000    3.20142
276600.0000    1.45183
276640.0000    2.38493
276680.0000    2.04202
276720.0000    1.74189
276760.0000    1.29104
276800.0000    1.60284
276840.0000    1.31045
276880.0000    1.62508
276920.0000    1.10533
276960.0000    1.73365
277000.0000    0.51303
277040.0000    1.70588
277080.0000    1.63415
277120.0000    1.98388
277160.0000    1.58890
277200.0000    0.66825
277240.0000    1.51947
277280.0000    1.32082
277320.0000    1.35873
277360.0000    1.08474
277400.0000    0.99206
277440.0000    0.75997
277480.0000    1.61507
277520.0000    1.26583
277560.0000    0.75081
277600.0000    1.49200
277640.0000    1.45096
277680.0000    2.23011
277720.0000    1.41718
277760.0000    1.15255
277800.0000    1.92162
277840.0000    1.87862
277880.0000    1.57742
277920.0000    1.06262
277960.0000    1.27710
278000.0000    0.73094
278040.0000    1.07111
278080.0000   -0.40923
278120.0000    0.51160
278160.0000    0.43712
278200.0000    0.90920
278240.0000    1.10909
278280.0000    2.25744
278320.0000    1.86434
278360.0000    1.40954
278400.0000    1.02910
278440.0000    1.84881
278480.0000    2.41372
278520.0000    2.35967
278560.0000    2.38385
278600.0000    2.26946
278640.0000    1.95664
278680.0000    3.16436
278720.0000    2.52163
278760.0000    2.44089
278800.0000    3.14050
278840.0000    2.99142
278880.0000    2.32300
278920.0000    3.43853
278960.0000    2.46682
279000.0000    2.65618
279040.0000    3.13725
279080.0000    2.74170
279120.0000    3.06485
279160.0000    2.77726
279200.0000    1.97937
279240.0000    2.85497
279280.0000    2.59756
279320.0000    2.03596
279360.0000    2.81262
279400.0000    3.11294
279440.0000    3.43053
279480.0000    2.36480
279520.0000    2.52394
279560.0000    2.78927
279600.0000    2.91499
279640.0000    1.64897
279680.0000    2.87746
279720.0000    2.60799
279760.0000    2.08858
279800.0000    1.23748
279840.0000    1.70003
279880.0000    2.07309
279920.0000    2.14099
279960.0000    3.41389
280000.0000    2.37257
280040.0000    3.32037
280080.0000    3.61559
280120.0000    3.53933
280160.0000    2.97491
280200.0000    1.70680
280240.0000    2.00256
280280.0000    2.70670
280320.0000    2.68590
280360.0000    2.35928
280400.0000    2.73560
280440.0000    2.36168
280480.0000    2.88757
280520.0000    2.28844
280560.0000    2.68292
280600.0000    1.80446
280640.0000    1.66703
280680.0000    2.35651
280720.0000    3.02382
280760.0000    2.98263
280800.0000    2.92872
280840.0000    3.51587
280880.0000    2.78601
280920.0000    2.58824
280960.0000    1.42525
281000.0000    2.43647
281040.0000    2.29193
281080.0000    2.24901
281120.0000    1.64608
281160.0000    1.19984
281200.0000    1.90051
281240.0000    2.38963
281280.0000    2.57085
281320.0000    3.70332
281360.0000    2.93038
281400.0000    3.34210
281440.0000    2.55935
281480.0000    2.26135
281520.0000    2.99861
281560.0000    2.43058
281600.0000    2.80924
281640.0000    2.46081
281680.0000    1.55509
281720.0000    2.01118
281760.0000    0.87846
281800.0000    1.49524
281840.0000    1.93973
281880.0000    1.41998
281920.0000    1.88776
281960.0000    1.05368
282000.0000    0.52425
282040.0000    1.10451
282080.0000    0.64236
282120.0000    1.31857
282160.0000    3.28565
282200.0000    1.21555
282240.0000    2.16809
282280.0000    1.75890
282320.0000    2.25178
282360.0000    1.04330
282400.0000    1.84986
282440.0000    1.12487
282480.0000    0.91816
282520.0000    1.22235
282560.0000    1.67318
282600.0000    0.86632
282640.0000    0.36756
282680.0000    1.52217
282720.0000    1.44262
282760.0000    1.59608
282800.0000    1.64879
282840.0000    1.28742
282880.0000    1.18911
282920.0000    1.90910
282960.0000    1.66511
283000.0000    1.23508
283040.0000    1.23977
283080.0000    0.86309
283120.0000    1.41040
283160.0000    1.34472
283200.0000    1.38089
283240.0000    1.90008
283280.0000    1.28307
283320.0000    0.69617
283360.0000    1.66667
283400.0000    1.32220
283440.0000    0.86673
283480.0000    0.76106
283520.0000    1.31417
283560.0000    0.58812
283600.0000    1.16291
283640.0000    1.37163
283680.0000    0.58466
283720.0000    0.43756
283760.0000   -0.15341
283800.0000    0.76602
283840.0000    0.51568
283880.0000    1.13023
283920.0000    1.40117
283960.0000    0.74317
284000.0000    1.77105
284040.0000    0.94725
284080.0000    1.26027
284120.0000    1.15909
284160.0000    1.08326
284200.0000    1.30042
284240.0000    0.66365
284280.0000    0.90491
284320.0000    0.81424
284360.0000    1.18467
284400.0000    1.39381
284440.0000    2.02383
284480.0000    2.04151
284520.0000    1.68254
284560.0000    1.80039
284600.0000    1.14379
284640.0000    1.98910
284680.0000    1.87469
284720.0000    1.09839
284760.0000    1.51575
284800.0000    1.21914
284840.0000    0.64404
284880.0000    1.80760
284920.0000    1.01210
284960.0000    1.28805
285000.0000    1.13041
285040.0000    1.50641
285080.0000    0.83197
285120.0000    0.46111
285160.0000    2.02654
285200.0000    1.59857
285240.0000    0.51167
285280.0000    1.59265
285320.0000    1.57016
285360.0000    2.11168
285400.0000    1.41541
285440.0000    1.73374
285480.0000    2.03229
285520.0000    1.13073
285560.0000    1.11284
285600.0000    1.67917
285640.0000    1.63574
285680.0000    2.51080
285720.0000    1.22585
285760.0000    1.07873
285800.0000    1.49238
285840.0000    2.09853
285880.0000    1.40013
285920.0000    1.32273
285960.0000    1.30440
286000.0000    1.39382
286040.0000    0.47591
286080.0000    1.38438
286120.0000    0.47529
286160.0000    0.98072
286200.0000    0.80697
286240.0000    0.43008
286280.0000    0.62406
286320.0000    0.05625
286360.0000   -0.06177
286400.0000    0.71018
286440.0000    1.06442
286480.0000    1.05470
286520.0000    0.43199
286560.0000    0.64242
286600.0000    0.55457
286640.0000    0.36960
286680.0000    0.66775
286720.0000    1.65101
286760.0000    0.71046
286800.0000    0.85838
286840.0000    0.80148
286880.0000   -0.04673
286920.0000    0.49516
286960.0000    1.09899
287000.0000    0.71456
287040.0000    1.16796
287080.0000    0.98495
287120.0000    0.64662
287160.0000    0.51126
287200.0000    0.84641
287240.0000    1.01584
287280.0000    0.75473
287320.0000    1.77429
287360.0000    0.75312
287400.0000    0.37977
287440.0000    0.47266
287480.0000    0.78518
287520.0000    0.56003
287560.0000    0.82577
287600.0000    0.89104
287640.0000    1.24050
287680.0000    0.37314
287720.0000    0.01151
287760.0000    1.28016
287800.0000   -0.10614
287840.0000    0.60533
287880.0000    0.38582
287920.0000    0.13930
287960.0000    0.36252
288000.0000    0.78916
288040.0000    0.69097
288080.0000    0.67335
288120.0000    0.39981
288160.0000    0.35371
288200.0000    0.69844
288240.0000    1.10516
288280.0000    1.07454
288320.0000    0.60122
288360.0000    0.54618
288400.0000    0.23871
288440.0000    1.64239
288480.0000    1.37057
288520.0000    0.73801
288560.0000   -0.41998
288600.0000   -0.23904
288640.0000   -0.75821
288680.0000    0.20241
288720.0000    0.14762
288760.0000   -0.10135
288800.0000    0.17106
288840.0000    0.48932
288880.0000    0.11458
288920.0000    0.49210
288960.0000    1.11328
289000.0000    1.56375
289040.0000    0.39850
289080.0000    0.72055
289120.0000    0.69606
289160.0000    0.85074
289200.0000    1.78021
289240.0000    0.92523
289280.0000    0.53808
289320.0000    1.25833
289360.0000    1.00315
289400.0000    1.05088
289440.0000    0.30214
289480.0000    1.52790
289520.0000    1.77138
289560.0000    1.38013
289600.0000    1.76267
289640.0000    2.31433
289680.0000    1.96585
289720.0000    1.66942
289760.0000    1.74880
289800.0000    1.17551
289840.0000    1.45048
289880.0000    1.81557
289920.0000    1.36195
289960.0000    0.86171
290000.0000    0.21869
290040.0000    1.78568
290080.0000    1.21099
290120.0000    1.23812
290160.0000    0.79277
290200.0000    1.44008
290240.0000    0.71486
290280.0000    1.75266
290320.0000    1.11792
290360.0000    2.01870
290400.0000    1.69132
290440.0000    0.86394
290480.0000    1.31936
290520.0000    1.19659
290560.0000    1.08704
290600.0000    0.79392
290640.0000    1.78678
290680.0000    2.18247
290720.0000    1.22711
290760.0000    1.80621
290800.0000    1.62854
290840.0000    1.42349
290880.0000    2.05236
290920.0000    1.11629
290960.0000    2.01451
291000.0000    1.31155
291040.0000    1.89917
291080.0000    1.41998
291120.0000    1.43984
291160.0000    1.33586
291200.0000    1.15072
291240.0000    1.41668
291280.0000    2.13572
291320.0000    1.61541
291360.0000    1.93541
291400.0000    0.94688
291440.0000    1.13325
291480.0000    1.80380
291520.0000    1.38062
291560.0000    1.66797
291600.0000    2.46692
291640.0000    1.92533
291680.0000    3.01361
291720.0000    2.53426
291760.0000    2.36932
291800.0000    2.13374
291840.0000    1.79531
291880.0000    2.44896
291920.0000    2.21868
291960.0000    2.44165
292000.0000    2.49378
292040.0000    2.32518
292080.0000    2.41183
292120.0000    1.80972
292160.0000    1.66036
292200.0000    1.55046
292240.0000    1.75130
292280.0000    1.15802
292320.0000    1.61544
292360.0000    0.98318
292400.0000    0.97274
292440.0000    1.26043
292480.0000    1.43091
292520.0000    1.28103
292560.0000    1.18760
292600.0000    1.02858
292640.0000    1.12097
292680.0000    0.95963
292720.0000    2.03815
292760.0000    1.88770
292800.0000    1.62487
292840.0000    1.08185
292880.0000    2.23586
292920.0000    1.68238
292960.0000    2.51790
293000.0000    1.44171
293040.0000    3.70327
293080.0000    2.67086
293120.0000    2.53626
293160.0000    2.47979
293200.0000    2.17416
293240.0000    1.02275
293280.0000    2.11942
293320.0000    1.17693
293360.0000    1.95321
293400.0000    2.04446
293440.0000    2.75775
293480.0000    2.33620
293520.0000    2.23253
293560.0000    2.53408
293600.0000    1.56606
293640.0000    2.60727
293680.0000    2.39483
293720.0000    1.72861
293760.0000    2.15284
293800.0000    2.09228
293840.0000    1.55828
293880.0000    2.62675
293920.0000    1.50826
293960.0000    1.30540
294000.0000    1.40762
294040.0000    1.57195
294080.0000    1.74162
294120.0000    1.81631
294160.0000    2.34518
294200.0000    1.69253
294240.0000    1.27558
294280.0000    1.46130
294320.0000    1.48553
294360.0000    1.45569
294400.0000    1.20990
294440.0000    1.22922
294480.0000    1.67936
294520.0000    2.01446
294560.0000    2.08026
294600.0000    2.17088
294640.0000    1.91982
294680.0000    1.97223
294720.0000    1.94253
294760.0000    2.16120
294800.0000    2.58757
294840.0000    0.89162
294880.0000    1.64758
294920.0000    0.96146
294960.0000    1.14372
295000.0000    1.21379
295040.0000    1.32699
295080.0000    0.83780
295120.0000    0.94483
295160.0000    2.10530
295200.0000    1.84881
295240.0000    2.16824
295280.0000    1.49534
295320.0000    1.60956
295360.0000    1.89352
295400.0000    2.27427
295440.0000    2.46777
295480.0000    2.47185
295520.0000    2.03736
295560.0000    2.38150
295600.0000    2.04321
295640.0000    2.10015
295680.0000    2.19678
295720.0000    2.20568
295760.0000    2.75050
295800.0000    2.35395
295840.0000    2.39786
295880.0000    2.36261
295920.0000    2.53049
295960.0000    2.02293
296000.0000    2.37024
296040.0000    1.86706
296080.0000    2.06072
296120.0000    2.41280
296160.0000    1.79080
296200.0000    1.62968
296240.0000    1.23136
296280.0000    1.87244
296320.0000    1.44538
296360.0000    1.23798
296400.0000    2.09921
296440.0000    1.56580
296480.0000    2.35901
296520.0000    2.52299
296560.0000    1.40678
296600.0000    1.65377
296640.0000    1.19905
296680.0000    1.67320
296720.0000    2.03675
296760.0000    1.46234
296800.0000    0.93480
296840.0000    1.36265
296880.0000    0.88749
296920.0000    2.27330
296960.0000    1.69320
297000.0000    1.64029
297040.0000    1.48510
297080.0000    2.61460
297120.0000    1.44589
297160.0000    1.74674
297200.0000    1.95567
297240.0000    0.74338
297280.0000    1.22102
297320.0000    2.33730
297360.0000    1.82394
297400.0000    1.38639
297440.0000    2.16247
297480.0000    1.66716
297520.0000    1.34776
297560.0000    2.37489
297600.0000    2.20176
297640.0000    1.72820
297680.0000    1.56887
297720.0000    1.50469
297760.0000    2.26585
297800.0000    2.15975
297840.0000    2.40245
297880.0000    2.09479
297920.0000    2.15096
297960.0000    2.54675
298000.0000    2.43748
298040.0000    2.07718
298080.0000    2.36899
298120.0000    1.91756
298160.0000    2.69260
298200.0000    1.75202
298240.0000    2.15422
298280.0000    2.13852
298320.0000    2.07831
298360.0000    1.67198
298400.0000    1.83988
298440.0000    0.94430
298480.0000    2.16480
298520.0000    1.82977
298560.0000    1.40907
298600.0000    1.68357
298640.0000    0.91018
298680.0000    1.19388
298720.0000    0.92468
298760.0000    0.77833
298800.0000    0.70976
298840.0000    0.74263
298880.0000    0.82588
298920.0000    1.04864
298960.0000    1.36842
299000.0000    1.04322
299040.0000    1.46484
299080.0000    1.58838
299120.0000    1.44945
299160.0000    2.04667
299200.0000    2.02308
299240.0000    0.80619
299280.0000    1.35050
299320.0000    1.30966
299360.0000    1.83161
299400.0000    2.02615
299440.0000    2.53100
299480.0000    1.17630
299520.0000    1.60630
299560.0000    0.50701
299600.0000    1.93792
299640.0000    1.28697
299680.0000    2.16833
299720.0000    1.14568
299760.0000    2.00021
299800.0000    2.30608
299840.0000    1.50475
299880.0000    1.28944
299920.0000    1.68582
299960.0000    1.96680
300000.0000    2.15384
300040.0000    1.58478
300080.0000    1.71488
300120.0000    1.59795
300160.0000    1.27813
300200.0000    2.41173
300240.0000    1.53568
300280.0000    2.07123
300320.0000    1.82444
300360.0000    1.65867
300400.0000    0.67190
300440.0000    1.72282
300480.0000    1.20984
300520.0000    1.31305
300560.0000    1.17453
300600.0000    1.23301
300640.0000    1.83420
300680.0000    1.13772
300720.0000    2.77702
300760.0000    2.94855
300800.0000    2.94467
300840.0000    1.65916
300880.0000    3.17325
300920.0000    2.16396
300960.0000    2.67974
301000.0000    1.85956
301040.0000    2.43267
301080.0000    1.79737
301120.0000    2.09598
301160.0000    1.89391
301200.0000    1.31701
301240.0000    1.20098
301280.0000    2.21816
301320.0000    2.16497
301360.0000    2.15027
301400.0000    1.97701
301440.0000    0.92914
301480.0000    1.45089
301520.0000    1.97139
301560.0000    2.06995
301600.0000    1.71961
301640.0000    1.79650
301680.0000    1.75125
301720.0000    1.83086
301760.0000    1.87615
301800.0000    1.70514
301840.0000    2.04247
301880.0000    2.06917
301920.0000    1.79744
301960.0000    1.78832
302000.0000    1.04389
302040.0000    1.20197
302080.0000    1.94090
302120.0000    1.69368
302160.0000    2.05737
302200.0000    1.52017
302240.0000    2.02364
302280.0000    1.02949
302320.0000    1.13313
302360.0000    0.75829
302400.0000    1.63657
302440.0000    1.75675
302480.0000    0.81822
302520.0000    1.19746
302560.0000    1.66938
302600.0000    1.31302
302640.0000    1.24357
302680.0000    1.50669
302720.0000    1.33613
302760.0000    1.18116
302800.0000    1.54185
302840.0000    0.96650
302880.0000    1.48933
302920.0000    1.26258
302960.0000    1.37978
303000.0000    1.46461
303040.0000    0.73737
303080.0000    0.34725
303120.0000    1.33814
303160.0000    1.87120
303200.0000    1.67934
303240.0000    0.89942
303280.0000    1.66033
303320.0000    2.46970
303360.0000    2.22901
303400.0000    0.77636
303440.0000    0.78795
303480.0000    0.26568
303520.0000    1.28685
303560.0000    0.85560
303600.0000    1.33052
303640.0000    0.29791
303680.0000    1.00737
303720.0000    0.43110
303760.0000    2.09013
303800.0000    1.57769
303840.0000    1.58493
303880.0000    1.94060
303920.0000    1.97917
303960.0000    1.86778
304000.0000    2.35594
304040.0000    1.55529
304080.0000    1.27804
304120.0000    1.61471
304160.0000    2.54219
304200.0000    3.60739
304240.0000    1.91491
304280.0000    3.07292
304320.0000    3.05201
304360.0000    3.26077
304400.0000    2.78196
304440.0000    3.67242
304480.0000    3.42878
304520.0000    4.26384
304560.0000    3.30552
304600.0000    3.71071
304640.0000    3.38119
304680.0000    4.39976
304720.0000    4.81189
304760.0000    2.70751
304800.0000    2.88089
304840.0000    2.53542
304880.0000    2.77969
304920.0000    2.76390
304960.0000    3.08086
305000.0000    2.97593
305040.0000    2.93301
305080.0000    2.44963
305120.0000    2.50496
305160.0000    2.33635
305200.0000    2.34200
305240.0000    2.53353
305280.0000    2.45194
305320.0000    2.49447
305360.0000    2.20411
305400.0000    2.29493
305440.0000    1.08604
305480.0000    1.31289
305520.0000    2.06086
305560.0000    2.37054
305600.0000    2.25866
305640.0000    2.50310
305680.0000    2.51601
305720.0000    2.53047
305760.0000    1.76220
305800.0000    1.71466
305840.0000    1.72374
305880.0000    1.48683
305920.0000    1.89112
305960.0000    1.80443
306000.0000    2.42455
306040.0000    2.67422
306080.0000    2.21360
306120.0000    1.82305
306160.0000    2.37753
306200.0000    2.93969
306240.0000    2.13410
306280.0000    2.11359
306320.0000    3.01235
306360.0000    1.93202
306400.0000    2.37205
306440.0000    2.43181
306480.0000    2.11597
306520.0000    2.31090
306560.0000    1.25026
306600.0000    2.09621
306640.0000    1.97406
306680.0000    2.58790
306720.0000    1.70979
306760.0000    1.91603
306800.0000    2.12921
306840.0000    2.28110
306880.0000    2.40742
306920.0000    2.45608
306960.0000    2.74291
307000.0000    2.47560
307040.0000    2.64173
307080.0000    1.75675
307120.0000    2.54947
307160.0000    2.41132
307200.0000    2.21771
307240.0000    2.22859
307280.0000    3.15847
307320.0000    2.00788
307360.0000    1.93456
307400.0000    2.23880
307440.0000    2.52113
307480.0000    2.00439
307520.0000    2.05810
307560.0000    2.63840
307600.0000    2.57472
307640.0000    2.54822
307680.0000    2.41648
307720.0000    2.11583
307760.0000    2.31491
307800.0000    1.91140
307840.0000    2.27247
307880.0000    2.68429
307920.0000    1.72587
307960.0000    1.80961
308000.0000    1.67342
308040.0000    2.50468
308080.0000    1.69132
308120.0000    2.18507
308160.0000    2.24725
308200.0000    2.70704
308240.0000    2.26647
308280.0000    1.94928
308320.0000    2.40802
308360.0000    1.80622
308400.0000    1.90448
308440.0000    1.62573
308480.0000    1.66571
308520.0000    1.46269
308560.0000    2.12255
308600.0000    2.10699
308640.0000    2.63507
308680.0000    3.32841
308720.0000    2.69299
308760.0000    2.19800
308800.0000    1.99673
308840.0000    1.80073
308880.0000    2.57596
308920.0000    3.24442
308960.0000    2.27037
309000.0000    2.17644
309040.0000    2.79858
309080.0000    2.32788
309120.0000    3.10531
309160.0000    2.30959
309200.0000    2.31383
309240.0000    1.53876
309280.0000    2.51894
309320.0000    1.93299
309360.0000    1.39707
309400.0000    2.11695
309440.0000    2.33129
309480.0000    1.98351
309520.0000    2.30058
309560.0000    1.26388
309600.0000    1.21090
309640.0000    1.30168
309680.0000    1.58617
309720.0000    0.82563
309760.0000    1.78514
309800.0000    2.62161
309840.0000    1.81823
309880.0000    2.81434
309920.0000    1.90125
309960.0000    1.85295
310000.0000    1.62370
310040.0000    2.78199
310080.0000    2.22102
310120.0000    1.67470
310160.0000    2.06551
310200.0000    1.49268
310240.0000    1.51803
310280.0000    2.12055
310320.0000    1.79126
310360.0000    1.90821
310400.0000    2.63202
310440.0000    2.84042
310480.0000    2.96301
310520.0000    2.90337
310560.0000    3.30164
310600.0000    2.45830
310640.0000    2.16870
310680.0000    2.62848
310720.0000    2.92931
310760.0000    2.92777
310800.0000    2.78816
310840.0000    1.83009
310880.0000    2.63701
310920.0000    1.40747
310960.0000    1.58318
311000.0000    2.26967
311040.0000    2.61892
311080.0000    2.84529
311120.0000    2.72311
311160.0000    3.37432
311200.0000    3.32554
311240.0000    2.96226
311280.0000    3.41753
311320.0000    3.30257
311360.0000    3.64636
311400.0000    3.69862
311440.0000    3.53628
311480.0000    3.71900
311520.0000    2.99008
311560.0000    2.59678
311600.0000    2.54620
311640.0000    2.32039
311680.0000    1.69211
311720.0000    2.42225
311760.0000    2.29308
311800.0000    1.95916
311840.0000    2.97364
311880.0000    2.97529
311920.0000    1.70905
311960.0000    2.27429
312000.0000    1.77614
312040.0000    1.44549
312080.0000    2.44210
312120.0000    1.43495
312160.0000    1.27438
312200.0000    2.31046
312240.0000    1.99557
312280.0000    1.89438
312320.0000    2.03329
312360.0000    1.28338
312400.0000    2.29093
312440.0000    2.66153
312480.0000    3.04628
312520.0000    3.08860
312560.0000    2.92445
312600.0000    2.37490
312640.0000    1.95279
312680.0000    1.97723
312720.0000    3.01229
312760.0000    3.02117
312800.0000    2.79781
312840.0000    1.75199
312880.0000    1.92745
312920.0000    2.09627
312960.0000    2.47005
313000.0000    1.64829
313040.0000    2.31451
313080.0000    2.37605
313120.0000    2.76017
313160.0000    2.42553
313200.0000    1.89633
313240.0000    2.53835
313280.0000    1.44872
313320.0000    2.25578
313360.0000    2.07351
313400.0000    1.73722
313440.0000    2.59055
313480.0000    2.72978
313520.0000    4.34966
313560.0000    3.21474
313600.0000    2.74993
313640.0000    3.24011
313680.0000    2.27937
313720.0000    3.09405
313760.0000    2.74778
313800.0000    3.03429
313840.0000    3.00261
313880.0000    2.26462
313920.0000    2.82298
313960.0000    2.63786
314000.0000    2.15056
314040.0000    2.96166
314080.0000    2.61921
314120.0000    2.33449
314160.0000    2.29928
314200.0000    1.66138
314240.0000    1.71094
314280.0000    2.61686
314320.0000    2.57211
314360.0000    2.76460
314400.0000    3.04568
314440.0000    2.53886
314480.0000    3.36056
314520.0000    2.98569
314560.0000    2.90088
314600.0000    2.84091
314640.0000    2.50172
314680.0000    2.46911
314720.0000    3.26405
314760.0000    2.24697
314800.0000    1.57866
314840.0000    1.77378
314880.0000    1.77395
314920.0000    2.54578
314960.0000    1.24623
315000.0000    1.02770
315040.0000    1.82018
315080.0000    1.61659
315120.0000    1.62662
315160.0000    1.18456
315200.0000    2.16420
315240.0000    1.83689
315280.0000    1.91850
315320.0000    2.09696
315360.0000    1.62856
315400.0000    1.96754
315440.0000    1.35490
315480.0000    1.95140
315520.0000    2.90676
315560.0000    1.66517
315600.0000    2.65699
315640.0000    2.25583
315680.0000    2.44760
315720.0000    2.72080
315760.0000    2.16582
315800.0000    2.13534
315840.0000    2.04131
315880.0000    2.02567
315920.0000    1.81869
315960.0000    1.56295
316000.0000    1.27019
316040.0000    1.19433
316080.0000    1.17621
316120.0000    1.89985
316160.0000    2.28693
316200.0000    2.22486
316240.0000    1.85041
316280.0000    1.98970
316320.0000    2.01923
316360.0000    2.83335
316400.0000    1.99052
316440.0000    2.28314
316480.0000    2.45181
316520.0000    2.15357
316560.0000    1.64030
316600.0000    2.03319
316640.0000    2.73505
316680.0000    1.98847
316720.0000    1.51904
316760.0000    0.94860
316800.0000    1.87606
316840.0000    1.95148
316880.0000    1.51149
316920.0000    1.20379
316960.0000    2.01527
317000.0000    1.70501
317040.0000    1.94772
317080.0000    2.45117
317120.0000    1.90977
317160.0000    1.87818
317200.0000    2.34902
317240.0000    1.71605
317280.0000    1.43695
317320.0000    1.96847
317360.0000    1.71462
317400.0000    1.02359
317440.0000    1.56606
317480.0000    2.02005
317520.0000    1.25324
317560.0000    1.37540
317600.0000    1.76823
317640.0000    1.64498
317680.0000    1.60956
317720.0000    1.15136
317760.0000    0.87328
317800.0000    1.32467
317840.0000    1.82081
317880.0000    1.38146
317920.0000    1.47400
317960.0000    1.99942
318000.0000    1.66724
318040.0000    2.03923
318080.0000    0.70188
318120.0000    0.98540
318160.0000    1.01623
318200.0000    0.73723
318240.0000    0.77788
318280.0000    1.30260
318320.0000    1.60261
318360.0000    1.96101
318400.0000    2.59434
318440.0000    1.45281
318480.0000    1.29720
318520.0000    0.67494
318560.0000    0.97450
318600.0000    0.76114
318640.0000    1.96381
318680.0000    1.31033
318720.0000    1.50607
318760.0000    1.49466
318800.0000    1.75692
318840.0000    2.19416
318880.0000    1.73253
318920.0000    1.99702
318960.0000    1.93791
319000.0000    1.95982
319040.0000    1.88887
319080.0000    1.27268
319120.0000    1.57631
319160.0000    1.70069
319200.0000    1.45373
319240.0000    1.14847
319280.0000    1.44757
319320.0000    1.22686
319360.0000    1.33777
319400.0000    2.57877
319440.0000    1.65637
319480.0000    1.80471
319520.0000    1.89123
319560.0000    1.69692
319600.0000    2.02203
319640.0000    1.38469
319680.0000    2.41609
319720.0000    2.05366
319760.0000    1.83985
319800.0000    1.68068
319840.0000    2.26365
319880.0000    1.17311
319920.0000    1.32037
319960.0000    1.40511
320000.0000    1.50532
320040.0000    1.76451
320080.0000    1.98034
320120.0000    1.33471
320160.0000    1.49987
320200.0000    2.24949
320240.0000    1.33960
320280.0000    1.63479
320320.0000    1.52198
320360.0000    2.37265
320400.0000    2.88156
320440.0000    2.23322
320480.0000    2.69772
320520.0000    1.93043
320560.0000    2.27614
320600.0000    2.56849
320640.0000    2.07620
320680.0000    2.50135
320720.0000    2.23144
320760.0000    1.31675
320800.0000    1.37194
320840.0000    1.87756
320880.0000    2.61137
320920.0000    1.88588
320960.0000    2.13028
321000.0000    2.84336
321040.0000    1.90719
321080.0000    2.43201
321120.0000    2.02091
321160.0000    2.23455
321200.0000    2.06869
321240.0000    2.50005
321280.0000    1.37751
321320.0000    1.52100
321360.0000    1.36130
321400.0000    1.53210
321440.0000    0.80615
321480.0000    1.91382
321520.0000    2.21653
321560.0000    1.02052
321600.0000    1.97803
321640.0000    1.59964
321680.0000    1.89039
321720.0000    1.48424
321760.0000    1.63566
321800.0000    1.58145
321840.0000    1.04103
321880.0000    0.98319
321920.0000    2.61948
321960.0000    1.62724
322000.0000    2.14764
322040.0000    1.70923
322080.0000    2.50108
322120.0000    2.69723
322160.0000    2.82750
322200.0000    2.06420
322240.0000    2.66021
322280.0000    2.80065
322320.0000    1.96514
322360.0000    2.45447
322400.0000    2.43088
322440.0000    2.49829
322480.0000    2.93156
322520.0000    3.08069
322560.0000    2.61922
322600.0000    2.65473
322640.0000    2.05739
322680.0000    2.90965
322720.0000    1.79830
322760.0000    1.81813
322800.0000    2.05106
322840.0000    2.16475
322880.0000    2.43081
322920.0000    2.07429
322960.0000    1.79375
323000.0000    2.41467
323040.0000    1.61374
323080.0000    2.40087
323120.0000    3.23762
323160.0000    3.27131
323200.0000    2.87870
323240.0000    3.05511
323280.0000    3.39723
323320.0000    3.58731
323360.0000    2.65943
323400.0000    2.19454
323440.0000    3.01639
323480.0000    2.47070
323520.0000    2.71323
323560.0000    2.25965
323600.0000    2.47484
323640.0000    2.77530
323680.0000    3.07142
323720.0000    3.22031
323760.0000    2.79371
323800.0000    2.25486
323840.0000    3.11386
323880.0000    2.89619
323920.0000    2.80752
323960.0000    2.70766
324000.0000    2.74658
324040.0000    2.94345
324080.0000    2.95902
324120.0000    3.26204
324160.0000    2.40025
324200.0000    2.22733
324240.0000    2.32155
324280.0000    3.08386
324320.0000    2.50454
324360.0000    2.99705
324400.0000    2.44814
324440.0000    2.39135
324480.0000    2.76821
324520.0000    2.48742
324560.0000    2.25550
324600.0000    2.64252
324640.0000    2.92347
324680.0000    3.16584
324720.0000    3.41577
324760.0000    3.18084
324800.0000    3.18348
324840.0000    3.87594
324880.0000    3.49274
324920.0000    4.38615
324960.0000    3.71142
325000.0000    2.82376
325040.0000    2.39189
325080.0000    2.47438
325120.0000    2.23607
325160.0000    3.23607
325200.0000    2.46018
325240.0000    2.49564
325280.0000    3.39245
325320.0000    3.58558
325360.0000    3.68559
325400.0000    3.83515
325440.0000    3.65864
325480.0000    3.55722
325520.0000    3.70901
325560.0000    3.13196
325600.0000    3.56622
325640.0000    3.91931
325680.0000    2.79831
325720.0000    3.17482
325760.0000    3.31605
325800.0000    4.01188
325840.0000    3.18347
325880.0000    2.45482
325920.0000    3.17203
325960.0000    3.34170
326000.0000    2.96258
326040.0000    3.04972
326080.0000    2.04553
326120.0000    2.89131
326160.0000    3.94716
326200.0000    2.90563
326240.0000    3.27929
326280.0000    3.89153
326320.0000    3.29565
326360.0000    3.06040
326400.0000    2.78673
326440.0000    2.43159
326480.0000    3.17256
326520.0000    2.06295
326560.0000    2.70099
326600.0000    2.32716
326640.0000    2.72748
326680.0000    3.49581
326720.0000    3.20683
326760.0000    2.66172
326800.0000    1.88944
326840.0000    1.70247
326880.0000    2.48885
326920.0000    3.28380
326960.0000    2.86067
327000.0000    2.79645
327040.0000    2.10674
327080.0000    2.85502
327120.0000    3.12504
327160.0000    2.92320
327200.0000    3.52611
327240.0000    3.53399
327280.0000    2.59631
327320.0000    2.35916
327360.0000    2.26671
327400.0000    2.29232
327440.0000    1.89215
327480.0000    2.34068
327520.0000    1.76205
327560.0000    2.03170
327600.0000    1.39196
327640.0000    2.05132
327680.0000    2.51047
327720.0000    1.74269
327760.0000    3.01652
327800.0000    2.40491
327840.0000    2.37575
327880.0000    1.87984
327920.0000    2.09235
327960.0000    2.16811
328000.0000    1.36642
328040.0000    3.04694
328080.0000    3.00075
328120.0000    3.14234
328160.0000    2.19892
328200.0000    2.13718
328240.0000    2.71704
328280.0000    3.29011
328320.0000    2.86337
328360.0000    2.48705
328400.0000    3.34574
328440.0000    3.31716
328480.0000    3.37567
328520.0000    3.48186
328560.0000    4.29611
328600.0000    3.52137
328640.0000    3.35787
328680.0000    2.86147
328720.0000    3.17992
328760.0000    2.55340
328800.0000    3.70172
328840.0000    3.20274
328880.0000    2.96593
328920.0000    2.89470
328960.0000    2.63877
329000.0000    3.05349
329040.0000    3.32639
329080.0000    3.65110
329120.0000    3.71625
329160.0000    3.91784
329200.0000    4.18760
329240.0000    4.14148
329280.0000    3.46565
329320.0000    3.86271
329360.0000    2.99827
329400.0000    3.54110
329440.0000    3.51832
329480.0000    3.48072
329520.0000    3.41996
329560.0000    4.24617
329600.0000    3.48167
329640.0000    3.32681
329680.0000    3.53803
329720.0000    3.64427
329760.0000    3.72580
329800.0000    3.50995
329840.0000    3.53892
329880.0000    3.09885
329920.0000    4.29658
329960.0000    4.08395
330000.0000    3.70154
330040.0000    3.81072
330080.0000    4.23642
330120.0000    3.75870
330160.0000    3.56107
330200.0000    3.74486
330240.0000    3.58459
330280.0000    3.97789
330320.0000    3.27943
330360.0000    3.38232
330400.0000    2.61114
330440.0000    2.52003
330480.0000    2.54414
330520.0000    2.33323
330560.0000    3.26667
330600.0000    3.17743
330640.0000    2.67923
330680.0000    3.37912
330720.0000    3.74496
330760.0000    3.61274
330800.0000    3.96120
330840.0000    3.17278
330880.0000    3.06695
330920.0000    3.47549
330960.0000    3.47364
331000.0000    2.12615
331040.0000    2.60260
331080.0000    2.34198
331120.0000    2.85615
331160.0000    2.17896
331200.0000    2.71504
331240.0000    2.59285
331280.0000    3.17014
331320.0000    3.04284
331360.0000    3.51049
331400.0000    3.56045
331440.0000    3.33658
331480.0000    3.23517
331520.0000    3.04594
331560.0000    3.67730
331600.0000    3.31061
331640.0000    3.67367
331680.0000    3.74234
331720.0000    3.53635
331760.0000    3.42703
331800.0000    3.57794
331840.0000    3.47869
331880.0000    3.20463
331920.0000    2.76915
331960.0000    2.75024
332000.0000    2.23503
332040.0000    2.39120
332080.0000    2.89089
332120.0000    2.92034
332160.0000    3.00190
332200.0000    2.59943
332240.0000    2.80803
332280.0000    2.59552
332320.0000    3.69541
332360.0000    3.16938
332400.0000    3.55703
332440.0000    2.73738
332480.0000    3.79325
332520.0000    3.96788
332560.0000    3.36433
332600.0000    2.58533
332640.0000    2.09968
332680.0000    2.53200
332720.0000    3.10859
332760.0000    2.58102
332800.0000    3.41210
332840.0000    2.83963
332880.0000    3.56453
332920.0000    3.20071
332960.0000    3.26788
333000.0000    3.26750
333040.0000    3.18004
333080.0000    3.13445
333120.0000    3.14920
333160.0000    2.83644
333200.0000    3.56370
333240.0000    2.81629
333280.0000    3.20916
333320.0000    2.60381
333360.0000    3.31826
333400.0000    2.89901
333440.0000    3.36467
333480.0000    2.96184
333520.0000    2.40615
333560.0000    2.39897
333600.0000    2.98104
333640.0000    2.60237
333680.0000    2.52810
333720.0000    2.73716
333760.0000    2.64224
333800.0000    2.94499
333840.0000    2.36892
333880.0000    2.86409
333920.0000    2.60749
333960.0000    2.69971
334000.0000    2.51008
334040.0000    3.34990
334080.0000    3.05572
334120.0000    3.08542
334160.0000    3.07499
334200.0000    2.33724
334240.0000    3.68090
334280.0000    2.56979
334320.0000    2.34527
334360.0000    2.93621
334400.0000    1.89254
334440.0000    2.82005
334480.0000    1.97605
334520.0000    2.48923
334560.0000    2.30126
334600.0000    3.31219
334640.0000    2.37290
334680.0000    1.75356
334720.0000    2.36555
334760.0000    2.22056
334800.0000    2.31739
334840.0000    2.88163
334880.0000    2.79200
334920.0000    2.11444
334960.0000    2.20196
335000.0000    3.20511
335040.0000    2.05578
335080.0000    2.81477
335120.0000    3.00169
335160.0000    2.41926
335200.0000    2.99942
335240.0000    3.08167
335280.0000    2.37140
335320.0000    1.80640
335360.0000    2.93374
335400.0000    3.12270
335440.0000    2.40217
335480.0000    2.76242
335520.0000    2.60761
335560.0000    2.55825
335600.0000    2.42024
335640.0000    2.60933
335680.0000    2.52625
335720.0000    2.41465
335760.0000    2.89984
335800.0000    2.77502
335840.0000    3.13720
335880.0000    2.40419
335920.0000    2.12663
335960.0000    1.76726
336000.0000    2.32552
336040.0000    2.67390
336080.0000    2.50674
336120.0000    2.33849
336160.0000    2.48692
336200.0000    2.89866
336240.0000    3.89270
336280.0000    2.95352
336320.0000    2.55329
336360.0000    3.78482
336400.0000    2.67462
336440.0000    3.04771
336480.0000    3.19002
336520.0000    3.31457
336560.0000    3.58809
336600.0000    3.26108
336640.0000    2.80565
336680.0000    3.36758
336720.0000    3.71910
336760.0000    2.87816
336800.0000    3.29203
336840.0000    2.60646
336880.0000    2.92665
336920.0000    2.83852
336960.0000    2.68871
337000.0000    3.91313
337040.0000    3.79878
337080.0000    2.57578
337120.0000    2.66021
337160.0000    3.50238
337200.0000    2.97747
337240.0000    3.36393
337280.0000    3.67230
337320.0000    2.87094
337360.0000    3.15873
337400.0000    3.20641
337440.0000    3.03869
337480.0000    2.58165
337520.0000    2.20798
337560.0000    2.88221
337600.0000    3.60507
337640.0000    2.52149
337680.0000    2.95425
337720.0000    2.51924
337760.0000    3.21734
337800.0000    2.64432
337840.0000    2.92490
337880.0000    2.24573
337920.0000    2.10017
337960.0000    2.47051
338000.0000    2.75048
338040.0000    3.03276
338080.0000    2.95820
338120.0000    2.58854
338160.0000    2.48576
338200.0000    2.86187
338240.0000    2.16411
338280.0000    2.19484
338320.0000    2.86001
338360.0000    3.53828
338400.0000    2.58692
338440.0000    2.71257
338480.0000    2.62884
338520.0000    2.19086
338560.0000    2.78233
338600.0000    1.51038
338640.0000    1.82056
338680.0000    1.33711
338720.0000    1.73323
338760.0000    1.01537
338800.0000    1.53680
338840.0000    1.38918
338880.0000    2.12524
338920.0000    1.72653
338960.0000    2.12435
339000.0000    1.83287
339040.0000    2.26688
339080.0000    1.97274
339120.0000    1.86155
339160.0000    1.96339
339200.0000    1.54134
339240.0000    0.88893
339280.0000    1.84823
339320.0000    1.95111
339360.0000    1.13943
339400.0000    2.01529
339440.0000    1.80755
339480.0000    2.09605
339520.0000    1.84171
339560.0000    2.13966
339600.0000    1.46678
339640.0000    2.40487
339680.0000    2.05311
339720.0000    2.38333
339760.0000    2.13048
339800.0000    1.85347
339840.0000    2.13350
339880.0000    1.71503
339920.0000    2.06815
339960.0000    2.35836
340000.0000    1.89450
340040.0000    1.77195
340080.0000    1.82292
340120.0000    1.70793
340160.0000    1.06049
340200.0000    0.74327
340240.0000    0.84750
340280.0000    1.40937
340320.0000    1.45291
340360.0000    2.01325
340400.0000    1.77150
340440.0000    1.93520
340480.0000    2.21261
340520.0000    1.72607
340560.0000    1.62232
340600.0000    1.66183
340640.0000    2.23999
340680.0000    0.89307
340720.0000    0.19919
340760.0000    0.64712
340800.0000    1.50837
340840.0000    1.36208
340880.0000    0.75332
340920.0000    0.47060
340960.0000    1.32264
341000.0000    1.06173
341040.0000    0.67247
341080.0000    0.41492
341120.0000    1.15559
341160.0000    1.24974
341200.0000    1.39883
341240.0000    1.33568
341280.0000    1.04390
341320.0000    0.02453
341360.0000   -0.12156
341400.0000   -0.26619
341440.0000   -0.23835
341480.0000   -0.61756
341520.0000   -0.01901
341560.0000   -0.09054
341600.0000    0.52535
341640.0000   -0.06250
341680.0000    0.05321
341720.0000   -0.39191
341760.0000    0.33864
341800.0000    0.97183
341840.0000    1.02053
341880.0000    2.16262
341920.0000    1.17487
341960.0000    1.23737
342000.0000    1.53108
342040.0000    1.79129
342080.0000    1.67516
342120.0000    1.03790
342160.0000    1.04195
342200.0000    1.67798
342240.0000    1.36314
342280.0000    1.05097
342320.0000    0.60190
342360.0000    1.37936
342400.0000    1.99086
342440.0000    1.65453
342480.0000    0.94755
342520.0000    1.23831
342560.0000    1.16912
342600.0000    1.00107
342640.0000    1.28363
342680.0000    1.95502
342720.0000    1.81001
342760.0000    2.65681
342800.0000    2.15848
342840.0000    2.06562
342880.0000    1.02365
342920.0000    1.87919
342960.0000    1.67191
343000.0000    2.80190
343040.0000    1.67957
343080.0000    2.34777
343120.0000    1.96437
343160.0000    2.09803
343200.0000    1.05961
343240.0000    1.08644
343280.0000    1.71426
343320.0000    1.46389
343360.0000    0.95532
343400.0000    1.42374
343440.0000    1.25672
343480.0000    1.45707
343520.0000    1.27921
343560.0000    1.81711
343600.0000    1.44399
343640.0000    1.22434
343680.0000    0.71225
343720.0000    1.58937
343760.0000    0.91952
343800.0000    0.85971
343840.0000    1.10802
343880.0000    1.02059
343920.0000    1.81274
343960.0000    1.82787
344000.0000    1.55010
344040.0000    2.15964
344080.0000    2.39297
344120.0000    1.98706
344160.0000    2.46858
344200.0000    1.86834
344240.0000    1.36555
344280.0000    2.66495
344320.0000    2.16157
344360.0000    0.89652
344400.0000    1.08795
344440.0000    1.99504
344480.0000    1.40033
344520.0000    1.48157
344560.0000    1.95683
344600.0000    1.63492
344640.0000    1.76734
344680.0000    1.60905
344720.0000    0.92089
344760.0000    1.26669
344800.0000    2.22138
344840.0000    2.04509
344880.0000    1.41290
344920.0000    3.16267
344960.0000    2.86046
345000.0000    2.98854
345040.0000    1.47354
345080.0000    2.02604
345120.0000    1.44092
345160.0000    1.61247
345200.0000    1.81665
345240.0000    2.12746
345280.0000    1.86610
345320.0000    1.92503
345360.0000    1.12590
345400.0000    1.45263
345440.0000    0.37716
345480.0000    1.45699
345520.0000    1.68258
345560.0000    2.22873
345600.0000    1.84477
345640.0000    1.83009
345680.0000    1.53308
345720.0000    2.40150
345760.0000    2.00229
345800.0000    1.88918
345840.0000    2.00586
345880.0000    1.41626
345920.0000    1.68350
345960.0000    1.46130
346000.0000    1.49917
346040.0000    1.13557
346080.0000    2.31069
346120.0000    2.11407
346160.0000    2.02827
346200.0000    3.01606
346240.0000    2.00182
346280.0000    2.44989
346320.0000    3.05308
346360.0000    2.35082
346400.0000    1.80762
346440.0000    2.26027
346480.0000    2.25373
346520.0000    2.35881
346560.0000    1.82026
346600.0000    1.52007
346640.0000    1.94853
346680.0000    1.84668
346720.0000    1.55420
346760.0000    1.81113
346800.0000    1.85631
346840.0000    2.56764
346880.0000    2.38487
346920.0000    2.20724
346960.0000    2.73102
347000.0000    1.99984
347040.0000    1.85791
347080.0000    1.17098
347120.0000    1.91134
347160.0000    2.95733
347200.0000    2.35240
347240.0000    2.08290
347280.0000    2.29011
347320.0000    2.34385
347360.0000    3.15223
347400.0000    2.60477
347440.0000    2.11439
347480.0000    1.65527
347520.0000    2.48533
347560.0000    2.60347
347600.0000    1.31947
347640.0000    1.26260
347680.0000    2.35320
347720.0000    2.13435
347760.0000    2.47844
347800.0000    1.41677
347840.0000    2.24470
347880.0000    1.85400
347920.0000    1.97643
347960.0000    2.53825
348000.0000    2.07794
348040.0000    2.18361
348080.0000    2.13961
348120.0000    2.27638
348160.0000    1.55338
348200.0000    1.33444
348240.0000    1.43175
348280.0000    1.86493
348320.0000    1.63034
348360.0000    1.81667
348400.0000    0.97580
348440.0000    0.67504
348480.0000    0.78924
348520.0000    1.12000
348560.0000    1.31916
348600.0000    0.75537
348640.0000   -0.28479
348680.0000    0.47140
348720.0000    0.37189
348760.0000   -0.07943
348800.0000   -0.17759
348840.0000    1.13534
348880.0000    0.77558
348920.0000    0.33228
348960.0000    0.84712
349000.0000    0.50622
349040.0000   -0.10026
349080.0000   -0.92896
349120.0000   -1.00204
349160.0000   -0.07022
349200.0000    0.21818
349240.0000   -0.09334
349280.0000    0.20322
349320.0000   -0.18655
349360.0000   -0.01496
349400.0000    0.34920
349440.0000   -0.22948
349480.0000   -0.15970
349520.0000    0.18687
349560.0000    0.02591
349600.0000    0.25559
349640.0000   -0.06239
349680.0000    0.29379
349720.0000    1.00265
349760.0000    0.01453
349800.0000    0.66710
349840.0000    0.66503
349880.0000    0.81543
349920.0000    0.80040
349960.0000    0.59915
350000.0000    0.77816
350040.0000    0.44102
350080.0000    0.32520
350120.0000    0.32100
350160.0000    0.72172
350200.0000    0.75913
350240.0000    0.16403
350280.0000    1.17899
350320.0000    0.83205
350360.0000    0.41476
350400.0000    0.11686
350440.0000    0.16433
350480.0000    0.20986
350520.0000    0.42535
350560.0000    0.30781
350600.0000   -0.06945
350640.0000    0.22124
350680.0000    1.06726
350720.0000   -0.15096
350760.0000    1.08344
350800.0000    0.67496
350840.0000   -0.52800
350880.0000    0.08382
350920.0000    0.56843
350960.0000    0.77388
351000.0000    1.00944
351040.0000    0.46336
351080.0000    0.34155
351120.0000    0.45260
351160.0000    0.09395
351200.0000    0.22042
351240.0000    1.26009
351280.0000    1.38617
351320.0000    0.87534
351360.0000    1.06168
351400.0000    0.73988
351440.0000    0.24250
351480.0000    0.75465
351520.0000    0.61051
351560.0000    0.31101
351600.0000   -0.28962
351640.0000   -0.55076
351680.0000   -0.42873
351720.0000   -0.22048
351760.0000   -0.67810
351800.0000   -0.21601
351840.0000   -0.01227
351880.0000   -0.58669
351920.0000    0.61506
351960.0000    0.32682
352000.0000    0.03671
352040.0000    0.03420
352080.0000    0.12982
352120.0000    0.51225
352160.0000    0.04205
352200.0000   -0.89051
352240.0000   -0.40085
352280.0000   -0.69650
352320.0000   -0.76521
352360.0000   -0.72396
352400.0000   -0.19869
352440.0000   -0.74799
352480.0000   -0.28971
352520.0000   -0.25888
352560.0000    0.05459
352600.0000   -0.50911
352640.0000   -0.46662
352680.0000    0.13256
352720.0000   -0.05889
352760.0000    0.64084
352800.0000   -0.19827
352840.0000   -0.37540
352880.0000    0.09173
352920.0000    0.65177
352960.0000    1.16964
353000.0000    0.13182
353040.0000    0.10149
353080.0000    0.18730
353120.0000    0.54141
353160.0000    0.29427
353200.0000    0.87860
353240.0000    0.53410
353280.0000    0.51601
353320.0000    1.28983
353360.0000    0.77148
353400.0000    0.96082
353440.0000    0.47345
353480.0000   -0.09920
353520.0000   -0.06410
353560.0000    0.32944
353600.0000    0.41801
353640.0000    0.66242
353680.0000    0.03003
353720.0000   -0.04622
353760.0000    0.70114
353800.0000    0.15689
353840.0000    0.32019
353880.0000    1.06159
353920.0000    0.12933
353960.0000   -0.00807
354000.0000    0.35361
354040.0000   -0.40533
354080.0000   -0.08728
354120.0000   -0.72167
354160.0000   -0.11103
354200.0000   -0.45270
354240.0000   -0.34698
354280.0000   -0.61043
354320.0000   -0.95312
354360.0000   -0.00311
354400.0000   -0.69364
354440.0000    0.30520
354480.0000    0.17383
354520.0000   -0.22885
354560.0000    0.20128
354600.0000    0.11248
354640.0000    0.30874
354680.0000    0.55803
354720.0000    0.35729
354760.0000    0.28513
354800.0000    0.28074
354840.0000    0.35757
354880.0000    0.52558
354920.0000    0.46055
354960.0000    0.81083
355000.0000    0.97165
355040.0000    0.47666
355080.0000    1.53097
355120.0000    0.71443
355160.0000   -0.03150
355200.0000   -0.18160
355240.0000    0.67020
355280.0000    0.59234
355320.0000    1.11365
355360.0000    0.80412
355400.0000    0.67065
355440.0000    1.00172
355480.0000    1.50063
355520.0000    1.41596
355560.0000    1.46132
355600.0000    0.46247
355640.0000    0.83491
355680.0000    0.04323
355720.0000    0.52647
355760.0000    0.59411
355800.0000    0.43953
355840.0000    0.91950
355880.0000    0.86140
355920.0000    0.95688
355960.0000    0.28903
356000.0000    0.75486
356040.0000    0.32129
356080.0000    0.56659
356120.0000    1.67757
356160.0000    0.15276
356200.0000    1.43347
356240.0000    1.37609
356280.0000    0.34820
356320.0000    1.97253
356360.0000    0.26524
356400.0000    1.08564
356440.0000    0.49775
356480.0000    0.81718
356520.0000    0.70917
356560.0000    0.19612
356600.0000    0.46789
356640.0000    0.80767
356680.0000    0.46470
356720.0000    0.52461
356760.0000    1.00079
356800.0000    0.12409
356840.0000    0.79707
356880.0000    0.04093
356920.0000    1.42875
356960.0000    0.01618
357000.0000    0.32756
357040.0000    0.84342
357080.0000    0.43712
357120.0000    0.63194
357160.0000    0.61118
357200.0000    0.47389
357240.0000    0.29392
357280.0000    0.60903
357320.0000   -0.07244
357360.0000    0.75884
357400.0000   -0.25113
357440.0000    0.31536
357480.0000    0.72229
357520.0000    0.65439
357560.0000    0.49714
357600.0000    0.47451
357640.0000   -0.52828
357680.0000   -0.05624
357720.0000    0.07018
357760.0000    0.55037
357800.0000    0.40512
357840.0000    0.10084
357880.0000   -0.28225
357920.0000    0.73158
357960.0000    0.11666
358000.0000   -0.71672
358040.0000    0.15950
358080.0000   -0.32130
358120.0000    0.29320
358160.0000    0.61784
358200.0000    1.34412
358240.0000    1.39420
358280.0000    0.62967
358320.0000    0.46827
358360.0000   -0.09850
358400.0000    0.42744
358440.0000    0.44149
358480.0000    0.34943
358520.0000    0.87400
358560.0000    0.65899
358600.0000    0.62434
358640.0000    0.86695
358680.0000    0.91329
358720.0000    0.52986
358760.0000    0.19708
358800.0000    0.89292
358840.0000    0.26811
358880.0000    0.43660
358920.0000    0.57530
358960.0000   -0.03245
359000.0000   -0.50883
359040.0000   -0.21784
359080.0000    0.18020
359120.0000   -0.36437
359160.0000    0.04614
359200.0000    0.11189
359240.0000    0.34302
359280.0000    0.34226
359320.0000   -0.16321
359360.0000   -0.73928
359400.0000    0.10667
359440.0000    0.19094
359480.0000   -0.10108
359520.0000    0.60609
359560.0000    0.80720
359600.0000    0.79954
359640.0000    0.39837
359680.0000    0.17684
359720.0000    0.62293
359760.0000    0.83380
359800.0000   -0.29737
359840.0000    0.63492
359880.0000   -0.17153
359920.0000    0.53909
359960.0000    0.11299
360000.0000    0.69665
360040.0000    0.42778
360080.0000    0.21063
360120.0000    0.24946
360160.0000    0.54119
360200.0000   -0.20174
360240.0000    0.71108
360280.0000   -0.02808
360320.0000    0.00539
360360.0000    0.59853
360400.0000    1.17918
360440.0000    0.54489
360480.0000    0.88127
360520.0000    0.91310
360560.0000    0.20626
360600.0000    0.32686
360640.0000   -0.28654
360680.0000   -0.38991
360720.0000   -0.63082
360760.0000   -0.68924
360800.0000   -0.26620
360840.0000   -0.31242
360880.0000   -0.65460
360920.0000   -0.19818
360960.0000   -0.75142
361000.0000    0.06936
361040.0000   -0.25947
361080.0000   -0.52126
361120.0000   -0.30020
361160.0000   -0.43945
361200.0000    0.32355
361240.0000    0.44268
361280.0000    1.05073
361320.0000   -0.01735
361360.0000    0.38149
361400.0000    0.75093
361440.0000    0.42925
361480.0000    0.18014
361520.0000    1.58785
361560.0000    0.84941
361600.0000    0.85734
361640.0000    0.08577
361680.0000    0.07486
361720.0000    0.76232
361760.0000    0.73550
361800.0000    0.61348
361840.0000    0.18643
361880.0000    0.11756
361920.0000    0.64896
361960.0000    0.81828
362000.0000    1.45418
362040.0000    0.71928
362080.0000    1.42949
362120.0000    1.43847
362160.0000    1.22110
362200.0000    0.27913
362240.0000    1.01400
362280.0000    1.00485
362320.0000    0.51951
362360.0000    0.01922
362400.0000    1.67224
362440.0000    0.96645
362480.0000    1.34663
362520.0000    1.14999
362560.0000    1.28073
362600.0000    1.67738
362640.0000    1.61758
362680.0000    0.92440
362720.0000    2.05679
362760.0000    2.48724
362800.0000    0.66908
362840.0000    0.89061
362880.0000    0.58118
362920.0000    0.99930
362960.0000    1.08977
363000.0000    1.15194
363040.0000    0.79089
363080.0000    1.82068
363120.0000    2.15528
363160.0000    2.22099
363200.0000    1.87102
363240.0000    1.90095
363280.0000    2.39371
363320.0000    1.85612
363360.0000    0.72398
363400.0000    1.12678
363440.0000    0.67560
363480.0000    1.00232
363520.0000    1.54963
363560.0000    1.16836
363600.0000    1.04528
363640.0000    0.94065
363680.0000    1.26281
363720.0000    0.64500
363760.0000    1.05370
363800.0000    1.54211
363840.0000    1.12469
363880.0000    0.99476
363920.0000    0.08046
363960.0000    1.08491
364000.0000    1.00507
364040.0000    1.10440
364080.0000    0.44011
364120.0000    0.48779
364160.0000    0.68621
364200.0000    0.74194
364240.0000   -0.14390
364280.0000   -0.34536
364320.0000    0.08028
364360.0000    1.05169
364400.0000    0.96134
364440.0000    0.91407
364480.0000    0.72721
364520.0000    1.16499
364560.0000    0.60825
364600.0000    0.68842
364640.0000    0.73490
364680.0000    1.30899
364720.0000    0.44505
364760.0000    0.98824
364800.0000    1.87644
364840.0000    0.29051
364880.0000    0.64568
364920.0000    1.02866
364960.0000    0.74056
365000.0000    0.81114
365040.0000    0.79478
365080.0000    1.45576
365120.0000    0.35175
365160.0000    0.68294
365200.0000    0.68607
365240.0000    1.50121
365280.0000    1.20404
365320.0000    0.91755
365360.0000    1.58175
365400.0000    0.76849
365440.0000    1.05688
365480.0000    1.47305
365520.0000    0.94555
365560.0000    0.88640
365600.0000    0.40941
365640.0000    0.46111
365680.0000    1.11678
365720.0000    1.10364
365760.0000    0.54627
365800.0000    1.54112
365840.0000    1.27199
365880.0000    0.44197
365920.0000    0.76264
365960.0000    0.65413
366000.0000    1.04297
366040.0000    0.51254
366080.0000    1.33682
366120.0000    0.75861
366160.0000    1.21560
366200.0000    1.35864
366240.0000    1.17829
366280.0000    1.17153
366320.0000    0.70040
366360.0000    1.29048
366400.0000    1.48631
366440.0000    1.07787
366480.0000    1.21991
366520.0000    1.17826
366560.0000    1.64668
366600.0000    1.84462
366640.0000    1.17249
366680.0000    1.66768
366720.0000    1.50647
366760.0000    0.97291
366800.0000    1.04088
366840.0000    0.47571
366880.0000    1.35102
366920.0000    1.53473
366960.0000    0.71211
367000.0000    1.19662
367040.0000    1.14394
367080.0000    1.38556
367120.0000    2.02962
367160.0000    1.69287
367200.0000    1.17824
367240.0000    1.05478
367280.0000    1.20065
367320.0000    1.53132
367360.0000    0.28097
367400.0000    0.41551
367440.0000    0.98498
367480.0000    1.04239
367520.0000    1.98068
367560.0000    1.32458
367600.0000    0.85613
367640.0000    1.27130
367680.0000    1.63845
367720.0000    0.73561
367760.0000    0.07743
367800.0000    0.46414
367840.0000    0.43471
367880.0000    0.84006
367920.0000    1.28207
367960.0000    0.76545
368000.0000    0.13845
368040.0000    0.66470
368080.0000    0.34934
368120.0000    1.09951
368160.0000    1.27763
368200.0000    0.85608
368240.0000    0.85008
368280.0000    0.62708
368320.0000    0.58971
368360.0000    0.64979
368400.0000    1.09135
368440.0000    1.39451
368480.0000    1.80024
368520.0000    0.60360
368560.0000    0.86033
368600.0000    0.39109
368640.0000    1.00207
368680.0000    0.90361
368720.0000    0.53722
368760.0000    1.74090
368800.0000    0.85925
368840.0000    0.94836
368880.0000    1.38436
368920.0000    0.67241
368960.0000    0.68315
369000.0000    0.92337
369040.0000   -0.45586
369080.0000   -0.16983
369120.0000    0.05540
369160.0000    0.48631
369200.0000   -0.04258
369240.0000    0.11784
369280.0000    0.34810
369320.0000    0.52387
369360.0000    0.49446
369400.0000    0.58003
369440.0000    1.07618
369480.0000    0.92942
369520.0000    0.84790
369560.0000    0.33185
369600.0000    0.44510
369640.0000    0.41342
369680.0000    0.61736
369720.0000    0.50930
369760.0000    0.48993
369800.0000    0.12379
369840.0000    0.34954
369880.0000    1.00669
369920.0000    1.34214
369960.0000    1.27992
370000.0000    0.56355
370040.0000    0.86261
370080.0000    1.30318
370120.0000    0.57723
370160.0000    0.60041
370200.0000    1.00648
370240.0000    0.39796
370280.0000    0.67135
370320.0000    0.08434
370360.0000    0.29331
370400.0000   -0.05914
370440.0000   -0.00505
370480.0000    0.53792
370520.0000    0.02535
370560.0000   -0.50258
370600.0000    0.20118
370640.0000    0.43499
370680.0000    0.07293
370720.0000    0.69259
370760.0000    1.36114
370800.0000    0.73817
370840.0000    1.30772
370880.0000    0.72846
370920.0000    0.89011
370960.0000    1.06853
371000.0000    0.93429
371040.0000    0.82663
371080.0000    1.45965
371120.0000    0.89569
371160.0000    1.43237
371200.0000    1.11227
371240.0000    1.70581
371280.0000    0.54624
371320.0000    0.55712
371360.0000    0.78564
371400.0000    1.22510
371440.0000    1.58012
371480.0000    1.46459
371520.0000    1.20356
371560.0000    0.61000
371600.0000    1.16549
371640.0000    1.78065
371680.0000    0.86791
371720.0000    1.57409
371760.0000    0.71815
371800.0000    1.65739
371840.0000    1.56299
371880.0000    1.35703
371920.0000    1.26414
371960.0000    1.64060
372000.0000    0.68275
372040.0000    0.31370
372080.0000    0.49348
372120.0000    1.03680
372160.0000    0.92119
372200.0000    0.96538
372240.0000    0.30837
372280.0000    0.79013
372320.0000    0.27337
372360.0000    0.43319
372400.0000    0.65935
372440.0000    0.45526
372480.0000    0.89873
372520.0000    0.61815
372560.0000    0.18646
372600.0000    0.17282
372640.0000    0.26643
372680.0000    0.42621
372720.0000    0.63698
372760.0000    0.98710
372800.0000    0.69971
372840.0000    1.04634
372880.0000    0.98098
372920.0000    0.28260
372960.0000    0.19305
373000.0000    0.54375
373040.0000   -0.47705
373080.0000    0.49843
373120.0000    0.77370
373160.0000    0.38101
373200.0000    0.08917
373240.0000    0.40838
373280.0000    0.01102
373320.0000    0.54375
373360.0000    0.46572
373400.0000    0.38064
373440.0000    0.20049
373480.0000    0.87114
373520.0000    0.32593
373560.0000   -0.27284
373600.0000   -0.04677
373640.0000   -0.05649
373680.0000   -0.07093
373720.0000    0.14687
373760.0000   -0.62318
373800.0000    0.39897
373840.0000    0.71860
373880.0000    0.76996
373920.0000    0.91284
373960.0000    0.54756
374000.0000    1.34877
374040.0000    0.59837
374080.0000    1.22284
374120.0000    0.70113
374160.0000    0.70116
374200.0000    0.96274
374240.0000    1.14757
374280.0000    0.97882
374320.0000    1.38997
374360.0000    0.50397
374400.0000    1.24501
374440.0000    1.14768
374480.0000    0.61134
374520.0000    0.66527
374560.0000    0.18927
374600.0000    0.27008
374640.0000   -0.05216
374680.0000   -0.10643
374720.0000   -0.76527
374760.0000   -0.03352
374800.0000   -0.18218
374840.0000   -0.29683
374880.0000   -0.62031
374920.0000   -0.24649
374960.0000   -0.11698
375000.0000   -0.03047
375040.0000    0.40838
375080.0000    0.00801
375120.0000   -0.42859
375160.0000   -0.15834
375200.0000   -0.28858
375240.0000   -0.37330
375280.0000   -0.16399
375320.0000   -0.46418
375360.0000   -0.50956
375400.0000   -0.59803
375440.0000   -0.60657
375480.0000   -0.74646
375520.0000   -0.87915
375560.0000   -0.64021
375600.0000   -0.02786
375640.0000   -0.10687
375680.0000    0.29366
375720.0000   -0.60631
375760.0000    0.41413
375800.0000    0.53822
375840.0000   -0.04185
375880.0000   -0.26853
375920.0000    0.12699
375960.0000   -0.54735
376000.0000    0.06456
376040.0000   -0.12887
376080.0000   -0.08912
376120.0000   -0.54242
376160.0000    0.10123
376200.0000   -0.06571
376240.0000   -0.08905
376280.0000   -0.09043
376320.0000    0.38992
376360.0000   -0.00827
376400.0000    0.51959
376440.0000    0.52472
376480.0000    0.30704
376520.0000    0.65537
376560.0000    0.09411
376600.0000    0.51073
376640.0000    1.22250
376680.0000    0.43452
376720.0000    0.99780
376760.0000    0.40534
376800.0000    0.94640
376840.0000    0.10870
376880.0000    0.39313
376920.0000    0.30619
376960.0000    0.18938
377000.0000    0.08865
377040.0000   -0.41331
377080.0000    0.22068
377120.0000   -0.93061
377160.0000   -0.33243
377200.0000   -0.27529
377240.0000   -0.38598
377280.0000   -0.06944
377320.0000    0.12119
377360.0000    0.52868
377400.0000    0.07679
377440.0000    0.31036
377480.0000   -0.00843
377520.0000    0.97972
377560.0000    0.06495
377600.0000    0.00327
377640.0000    0.34896
377680.0000    0.86088
377720.0000   -0.11892
377760.0000   -0.18549
377800.0000    0.76696
377840.0000    0.21845
377880.0000    0.08048
377920.0000   -0.62438
377960.0000    0.30684
378000.0000    0.05483
378040.0000    0.56502
378080.0000   -0.22793
378120.0000   -0.05666
378160.0000    0.31301
378200.0000   -0.08421
378240.0000    0.57392
378280.0000    0.49849
378320.0000    0.60661
378360.0000    0.21782
378400.0000    0.17612
378440.0000    0.50923
378480.0000   -0.11610
378520.0000   -0.13593
378560.0000   -0.30160
378600.0000   -1.09536
378640.0000   -0.09391
378680.0000   -0.98443
378720.0000    0.14430
378760.0000    0.01525
378800.0000    0.25731
378840.0000    0.39322
378880.0000   -0.38290
378920.0000   -0.38652
378960.0000   -0.67608
379000.0000   -0.83610
379040.0000   -0.77548
379080.0000    0.40049
379120.0000   -0.50915
379160.0000   -0.10526
379200.0000    0.38932
379240.0000    0.05202
379280.0000    0.20593
379320.0000    0.23496
379360.0000    0.62266
379400.0000    0.35183
379440.0000    0.33551
379480.0000   -0.29542
379520.0000   -0.13019
379560.0000    0.12629
379600.0000   -0.36998
379640.0000   -0.31509
379680.0000   -0.84656
379720.0000    0.17373
379760.0000    0.49748
379800.0000    0.87192
379840.0000    0.55304
379880.0000    0.32129
379920.0000    0.45468
379960.0000   -0.04042
380000.0000    0.14056
380040.0000   -0.24624
380080.0000   -0.05754
380120.0000    0.51788
380160.0000    0.08934
380200.0000    0.24980
380240.0000   -0.02567
380280.0000   -0.17671
380320.0000   -0.08500
380360.0000    0.48374
380400.0000    0.61578
380440.0000    0.36376
380480.0000   -0.15860
380520.0000   -0.10176
380560.0000    0.26750
380600.0000   -0.01237
380640.0000   -0.09720
380680.0000    0.16215
380720.0000   -0.37673
380760.0000    0.33002
380800.0000    0.91504
380840.0000    1.05547
380880.0000    0.02102
380920.0000   -0.04632
380960.0000    0.65932
381000.0000   -0.15378
381040.0000   -0.67224
381080.0000    0.61784
381120.0000    0.36390
381160.0000    0.78242
381200.0000    0.68113
381240.0000    0.78375
381280.0000    0.76750
381320.0000   -0.07758
381360.0000    0.35031
381400.0000   -0.14183
381440.0000    0.72467
381480.0000    0.64892
381520.0000    0.73818
381560.0000    0.53670
381600.0000    0.11400
381640.0000    0.22574
381680.0000    1.42848
381720.0000    0.51458
381760.0000    0.13953
381800.0000    0.33231
381840.0000    0.63390
381880.0000    0.86990
381920.0000    0.08081
381960.0000    0.33430
382000.0000    0.58851
382040.0000    0.59420
382080.0000    0.17164
382120.0000    0.26490
382160.0000    0.28491
382200.0000    0.68055
382240.0000    0.27579
382280.0000    0.09706
382320.0000   -0.21209
382360.0000   -0.34215
382400.0000    0.39105
382440.0000    0.08941
382480.0000   -0.37908
382520.0000    0.18214
382560.0000    0.04936
382600.0000    0.58125
382640.0000    0.36094
382680.0000    0.69979
382720.0000    0.75155
382760.0000    0.82185
382800.0000    0.08607
382840.0000    0.07229
382880.0000    0.42239
382920.0000   -0.20995
382960.0000   -0.49342
383000.0000    0.17521
383040.0000   -0.09412
383080.0000    0.25790
383120.0000    0.60987
383160.0000    0.60023
383200.0000    0.33048
383240.0000    0.65734
383280.0000    0.39920
383320.0000    0.28844
383360.0000    0.19621
383400.0000   -0.34839
383440.0000    0.43207
383480.0000    0.70509
383520.0000    0.53020
383560.0000    0.02370
383600.0000    0.37798
383640.0000    0.35303
383680.0000    0.40301
383720.0000    0.54640
383760.0000    0.80829
383800.0000    0.33138
383840.0000    0.05825
383880.0000    0.04265
383920.0000    0.33951
383960.0000    0.26232
384000.0000   -0.27395
384040.0000    0.53957
384080.0000    1.38766
384120.0000   -0.11342
384160.0000    1.32114
384200.0000    1.21865
384240.0000   -0.00794
384280.0000   -0.43070
384320.0000    0.75502
384360.0000    0.33195
384400.0000   -0.05261
384440.0000   -0.11700
384480.0000    0.16017
384520.0000    0.24865
384560.0000   -0.08993
384600.0000    0.46171
384640.0000    0.38603
384680.0000   -0.13962
384720.0000    0.01276
384760.0000    0.10210
384800.0000   -0.24179
384840.0000    0.17644
384880.0000   -1.21025
384920.0000   -1.02652
384960.0000   -0.71036
385000.0000   -1.12687
385040.0000   -0.03152
385080.0000    0.58980
385120.0000   -0.29256
385160.0000    0.75820
385200.0000   -0.06378
385240.0000   -0.10841
385280.0000    0.10351
385320.0000    0.22838
385360.0000   -0.15041
385400.0000    0.53029
385440.0000    0.09227
385480.0000    0.61095
385520.0000    0.85847
385560.0000    1.44390
385600.0000    0.15922
385640.0000    0.01435
385680.0000    0.98588
385720.0000    1.00479
385760.0000    0.80361
385800.0000    0.00806
385840.0000    0.75086
385880.0000    0.98022
385920.0000    0.01974
385960.0000   -0.55123
386000.0000    0.09275
386040.0000    0.45710
386080.0000   -0.03576
386120.0000   -0.22282
386160.0000    0.71655
386200.0000    0.44362
386240.0000    0.13592
386280.0000    0.15004
386320.0000    0.81305
386360.0000    1.32071
386400.0000    0.56368
386440.0000   -0.28118
386480.0000   -0.35209
386520.0000    0.28910
386560.0000    0.00532
386600.0000    0.58204
386640.0000    1.04910
386680.0000    0.52541
386720.0000    1.64253
386760.0000   -0.08101
386800.0000    1.41235
386840.0000   -0.31871
386880.0000    0.70543
386920.0000    0.39585
386960.0000    0.34727
387000.0000    0.64491
387040.0000    0.56697
387080.0000    1.31387
387120.0000    0.79428
387160.0000    0.57354
387200.0000    0.39453
387240.0000    0.60077
387280.0000    0.87517
387320.0000    0.65893
387360.0000    0.39273
387400.0000    1.05373
387440.0000    1.81936
387480.0000    1.29136
387520.0000    1.44014
387560.0000    1.04834
387600.0000    0.92005
387640.0000    0.45571
387680.0000    0.41071
387720.0000    0.43083
387760.0000    0.33017
387800.0000    0.21023
387840.0000    0.78478
387880.0000    0.34055
387920.0000    0.79835
387960.0000    0.36949
388000.0000   -0.50685
388040.0000   -0.11254
388080.0000    0.52880
388120.0000    0.68196
388160.0000    1.81361
388200.0000    1.29916
388240.0000    1.17726
388280.0000    0.69264
388320.0000    0.97231
388360.0000    1.25222
388400.0000    0.75359
388440.0000    0.75523
388480.0000    0.05496
388520.0000    0.16610
388560.0000    0.21548
388600.0000    0.73083
388640.0000    1.46309
388680.0000    1.49501
388720.0000    0.60881
388760.0000    0.96991
388800.0000    1.22039
388840.0000    0.85612
388880.0000   -0.29248
388920.0000    1.01993
388960.0000    0.51474
389000.0000    0.87748
389040.0000   -0.27443
389080.0000   -0.01959
389120.0000    0.27818
389160.0000    0.61488
389200.0000    0.65015
389240.0000    0.53345
389280.0000    1.12543
389320.0000    1.01387
389360.0000    0.23257
389400.0000    1.26984
389440.0000    0.08236
389480.0000    0.40070
389520.0000    0.01113
389560.0000    0.27278
389600.0000    0.07300
389640.0000   -0.37792
389680.0000   -0.39755
389720.0000    0.14277
389760.0000    1.06999
389800.0000    0.79428
389840.0000    1.33842
389880.0000    0.56295
389920.0000    1.15616
389960.0000    1.13205
390000.0000    0.91348
390040.0000    0.56161
390080.0000    0.39672
390120.0000    0.50487
390160.0000    0.65668
390200.0000    0.04455
390240.0000    0.11712
390280.0000    0.05926
390320.0000   -1.08605
390360.0000    1.27039
390400.0000    1.35261
390440.0000    0.93524
390480.0000    1.41941
390520.0000    1.15270
390560.0000    1.01360
390600.0000    1.20330
390640.0000    1.15435
390680.0000    0.46224
390720.0000    0.61464
390760.0000    0.61363
390800.0000    1.08557
390840.0000    2.27375
390880.0000    1.35742
390920.0000    1.11705
390960.0000    1.37977
391000.0000    0.32414
391040.0000    0.00918
391080.0000    0.43169
391120.0000    0.57111
391160.0000    1.01247
391200.0000    0.37184
391240.0000    0.33582
391280.0000    0.57221
391320.0000    0.18357
391360.0000    0.60011
391400.0000    1.09433
391440.0000    1.05178
391480.0000    0.24952
391520.0000    0.76142
391560.0000    0.14830
391600.0000    0.17817
391640.0000    0.31492
391680.0000    0.08031
391720.0000    0.47221
391760.0000    1.00813
391800.0000    0.55191
391840.0000    0.01144
391880.0000    0.86717
391920.0000    0.21674
391960.0000    0.49061
392000.0000   -0.16214
392040.0000   -0.03379
392080.0000    0.11497
392120.0000    0.21406
392160.0000    0.41201
392200.0000    0.43150
392240.0000   -0.70030
392280.0000    0.08577
392320.0000   -0.05259
392360.0000    0.37049
392400.0000    0.71317
392440.0000    0.82879
392480.0000    0.52113
392520.0000    0.56960
392560.0000    0.42014
392600.0000    0.55726
392640.0000    0.16097
392680.0000    0.29507
392720.0000    0.58918
392760.0000   -0.45791
392800.0000   -0.36769
392840.0000    0.61434
392880.0000    0.67493
392920.0000    0.68389
392960.0000    0.19425
393000.0000    0.15864
393040.0000    0.53360
393080.0000    0.05062
393120.0000    0.63309
393160.0000   -0.36108
393200.0000    0.08588
393240.0000    0.76170
393280.0000    0.13501
393320.0000    0.44909
393360.0000    0.61013
393400.0000    0.59204
393440.0000    0.14017
393480.0000    0.06531
393520.0000   -0.18763
393560.0000    0.35984
393600.0000    0.48033
393640.0000    0.02112
393680.0000    0.54109
393720.0000    0.09240
393760.0000   -0.24087
393800.0000   -0.75449
393840.0000    0.10252
393880.0000   -0.26969
393920.0000    0.48411
393960.0000    1.00039
394000.0000    0.19202
394040.0000    0.05329
394080.0000   -0.04474
394120.0000   -0.04901
394160.0000    0.92357
394200.0000    0.21516
394240.0000   -0.12099
394280.0000    0.22208
394320.0000    0.15762
394360.0000   -0.24593
394400.0000   -0.91230
394440.0000   -0.26125
394480.0000    1.01820
394520.0000    0.50107
394560.0000    0.64881
394600.0000    0.35467
394640.0000    0.12008
394680.0000   -0.24591
394720.0000    0.09494
394760.0000    0.34230
394800.0000    0.39673
394840.0000    0.91683
394880.0000    0.37274
394920.0000    0.71177
394960.0000    0.50525
395000.0000   -0.21512
395040.0000    0.68569
395080.0000    1.06082
395120.0000    0.57200
395160.0000    0.31625
395200.0000    0.29871
395240.0000    0.59827
395280.0000    0.63086
395320.0000    0.94737
395360.0000    0.66621
395400.0000    1.33018
395440.0000    0.92318
395480.0000    0.69186
395520.0000    0.09663
395560.0000    0.75139
395600.0000    0.29993
395640.0000    0.66161
395680.0000    0.15770
395720.0000   -0.25818
395760.0000   -0.61505
395800.0000   -0.23121
395840.0000   -1.54718
395880.0000   -1.08963
395920.0000   -0.88794
395960.0000   -0.42528
396000.0000   -0.65098
396040.0000    0.12961
396080.0000    0.09135
396120.0000   -0.17808
396160.0000    0.01489
396200.0000    0.83215
396240.0000    0.64701
396280.0000    0.28474
396320.0000   -0.31536
396360.0000    0.57844
396400.0000    0.34635
396440.0000    0.01088
396480.0000    0.06366
396520.0000   -0.41282
396560.0000   -0.33105
396600.0000    0.24316
396640.0000    0.65204
396680.0000   -0.03079
396720.0000    0.04629
396760.0000    0.15905
396800.0000   -0.15200
396840.0000    0.51955
396880.0000    0.10680
396920.0000    0.71786
396960.0000    1.33092
397000.0000   -0.20038
397040.0000   -0.41061
397080.0000    0.82329
397120.0000   -0.17872
397160.0000   -0.54867
397200.0000    0.26335
397240.0000   -0.11430
397280.0000   -0.06597
397320.0000   -0.53907
397360.0000    0.03099
397400.0000   -0.08190
397440.0000   -0.33018
397480.0000    0.13763
397520.0000    0.27673
397560.0000    0.62861
397600.0000   -0.42390
397640.0000    0.58875
397680.0000    0.49027
397720.0000    0.13688
397760.0000    0.34382
397800.0000    0.85253
397840.0000    0.40483
397880.0000    0.82997
397920.0000    0.42168
397960.0000    1.37886
398000.0000    0.38801
398040.0000    1.48398
398080.0000    1.77650
398120.0000    2.60449
398160.0000    1.67687
398200.0000    1.75804
398240.0000    1.83679
398280.0000    1.42026
398320.0000    1.44554
398360.0000    0.73790
398400.0000    0.76450
398440.0000    0.22112
398480.0000    0.79455
398520.0000    0.67051
398560.0000    0.78652
398600.0000    1.27619
398640.0000    0.54039
398680.0000    0.75040
398720.0000    0.99962
398760.0000    0.60506
398800.0000    0.64809
398840.0000    0.55239
398880.0000    0.70784
398920.0000    1.05361
398960.0000    0.83149
399000.0000    1.04464
399040.0000    0.33811
399080.0000    0.15426
399120.0000   -0.41072
399160.0000   -0.03834
399200.0000   -0.06479
399240.0000    1.39578
399280.0000    0.22910
399320.0000   -0.56780
399360.0000    0.62820
399400.0000    0.47033
399440.0000    0.07823
399480.0000    0.20918
399520.0000   -0.41503
399560.0000    0.51230
399600.0000    0.46686
399640.0000   -0.30913
399680.0000    0.60027
399720.0000    0.98784
399760.0000    0.51243
399800.0000    0.89175
399840.0000    0.38656
399880.0000    0.80777
399920.0000   -0.15986
399960.0000    0.06484
400000.0000    0.35952
400040.0000   -0.78617
400080.0000    0.73200
400120.0000    0.52044
400160.0000    0.78435
400200.0000    0.11835
400240.0000    0.71927
400280.0000    1.26063
400320.0000    1.02139
400360.0000    0.61685
400400.0000    0.69819
400440.0000    0.44276
400480.0000    0.16412
400520.0000   -0.01354
400560.0000   -0.32802
400600.0000   -0.64225
400640.0000    0.58932
400680.0000    0.32477
400720.0000    0.27289
400760.0000   -0.01570
400800.0000   -0.34521
400840.0000   -0.51393
400880.0000    0.88724
400920.0000    0.81915
400960.0000    0.56145
401000.0000    1.02016
401040.0000    0.87009
401080.0000    0.97663
401120.0000    0.65650
401160.0000    0.21712
401200.0000    0.91469
401240.0000    0.86779
401280.0000    0.39472
401320.0000    0.36965
401360.0000    0.24393
401400.0000    1.06385
401440.0000    0.91497
401480.0000    1.03371
401520.0000    0.18678
401560.0000    0.65561
401600.0000    0.48703
401640.0000    0.19317
401680.0000    1.17516
401720.0000    0.54237
401760.0000    0.56414
401800.0000    0.50208
401840.0000    0.24645
401880.0000   -0.16773
401920.0000    0.40151
401960.0000    0.18605
402000.0000    0.12758
402040.0000    1.81057
402080.0000    0.57108
402120.0000    1.00590
402160.0000    1.01571
402200.0000    1.12809
402240.0000   -0.33930
402280.0000    0.14065
402320.0000    0.63545
402360.0000    0.35424
402400.0000   -0.17662
402440.0000    0.18629
402480.0000   -0.31698
402520.0000    0.33354
402560.0000    0.27142
402600.0000    0.19817
402640.0000    1.14575
402680.0000   -0.26463
402720.0000   -0.39509
402760.0000   -0.08160
402800.0000   -0.46839
402840.0000   -0.12378
402880.0000    0.45548
402920.0000    0.62269
402960.0000    0.57335
403000.0000    0.32279
403040.0000    0.70695
403080.0000    0.42550
403120.0000    0.74767
403160.0000    0.04164
403200.0000    0.14177
403240.0000    0.52422
403280.0000    0.08668
403320.0000    0.02166
403360.0000    0.09705
403400.0000    0.99866
403440.0000    0.42444
403480.0000   -0.63413
403520.0000    0.73531
403560.0000    0.72795
403600.0000    0.58933
403640.0000    1.26810
403680.0000    0.22098
403720.0000    0.55726
403760.0000    0.79297
403800.0000    0.87860
403840.0000    0.57165
403880.0000    0.99170
403920.0000    0.54880
403960.0000   -0.11448
404000.0000   -0.25933
404040.0000   -0.07547
404080.0000   -0.12876
404120.0000    0.03113
404160.0000    0.09643
404200.0000   -1.55204
404240.0000   -1.00868
404280.0000   -0.12628
404320.0000    0.84120
404360.0000   -0.11947
404400.0000   -0.11276
404440.0000   -0.02767
404480.0000   -0.17673
404520.0000    0.30046
404560.0000   -0.50387
404600.0000    0.19298
404640.0000    0.50114
404680.0000    0.09258
404720.0000    0.31617
404760.0000   -0.40048
404800.0000    0.41098
404840.0000   -0.29924
404880.0000    0.15059
404920.0000    0.75311
404960.0000    0.87040
405000.0000    0.92949
405040.0000    0.54163
405080.0000    0.45251
405120.0000    1.25744
405160.0000    1.03778
405200.0000    0.13327
405240.0000    0.27094
405280.0000    0.57964
405320.0000    0.21563
405360.0000    0.06001
405400.0000    0.23094
405440.0000    0.65195
405480.0000    0.21321
405520.0000    0.81661
405560.0000    0.22319
405600.0000   -0.05661
405640.0000    0.92433
405680.0000    0.86551
405720.0000    0.16589
405760.0000    0.73123
405800.0000    0.41412
405840.0000    1.40139
405880.0000    1.39656
405920.0000    1.80641
405960.0000    0.79616
406000.0000    1.80240
406040.0000    0.84599
406080.0000    0.78848
406120.0000    0.35429
406160.0000    0.82344
406200.0000    1.00255
406240.0000    1.02040
406280.0000    1.01852
406320.0000    0.22704
406360.0000    0.75836
406400.0000    1.07467
406440.0000    1.12670
406480.0000    0.15282
406520.0000    0.99306
406560.0000    0.19215
406600.0000    0.31104
406640.0000    0.21410
406680.0000    0.88074
406720.0000    1.01662
406760.0000    0.61532
406800.0000    0.65124
406840.0000    0.11579
406880.0000    1.32916
406920.0000    0.95930
406960.0000    0.60840
407000.0000    0.26952
407040.0000    0.09911
407080.0000    0.79164
407120.0000    0.16028
407160.0000    0.78093
407200.0000    0.32907
407240.0000    0.30189
407280.0000    0.03365
407320.0000    0.07487
407360.0000    0.94398
407400.0000    0.32732
407440.0000    1.71064
407480.0000    0.56412
407520.0000    0.59737
407560.0000    0.95934
407600.0000    0.39232
407640.0000    0.88594
407680.0000    0.30100
407720.0000    1.02156
407760.0000    0.02697
407800.0000    0.81457
407840.0000   -0.18269
407880.0000   -0.24201
407920.0000   -0.43581
407960.0000   -0.37971
408000.0000   -0.55706
408040.0000    0.53469
408080.0000    0.24909
408120.0000   -0.11414
408160.0000    0.84271
408200.0000    0.45005
408240.0000    0.04114
408280.0000   -0.59839
408320.0000    0.25076
408360.0000    0.15534
408400.0000   -0.56598
408440.0000   -1.01985
408480.0000   -1.45808
408520.0000   -0.58408
408560.0000   -0.78641
408600.0000   -0.22444
408640.0000   -0.03944
408680.0000    0.16387
408720.0000   -0.26064
408760.0000   -0.96535
408800.0000   -0.30853
408840.0000   -0.51574
408880.0000   -0.84182
408920.0000   -0.28505
408960.0000   -0.52236
409000.0000   -0.79277
409040.0000   -0.35567
409080.0000   -0.58933
409120.0000   -0.36204
409160.0000   -0.46641
409200.0000    0.05799
409240.0000   -0.36720
409280.0000   -0.16096
409320.0000   -0.25812
409360.0000   -0.44109
409400.0000   -0.57394
409440.0000   -0.70772
409480.0000   -0.63315
409520.0000   -0.46823
409560.0000   -0.72525
409600.0000   -0.85975
409640.0000   -0.06388
409680.0000   -0.52684
409720.0000   -1.00834
409760.0000   -0.12952
409800.0000    0.29897
409840.0000   -0.04998
409880.0000   -0.36835
409920.0000   -0.84916
409960.0000   -0.12378
410000.0000   -0.58182
410040.0000   -0.63718
410080.0000   -0.12211
410120.0000   -0.43688
410160.0000   -0.89687
410200.0000   -1.14795
410240.0000   -0.38655
410280.0000    0.31784
410320.0000    0.02224
410360.0000   -0.26082
410400.0000   -0.14818
410440.0000   -0.42164
410480.0000    0.31835
410520.0000   -0.22728
410560.0000    0.71622
410600.0000    1.49810
410640.0000    0.49288
410680.0000    1.15002
410720.0000   -0.56663
410760.0000   -0.31256
410800.0000   -0.48508
410840.0000   -0.13006
410880.0000   -0.67851
410920.0000   -0.06932
410960.0000    0.35789
411000.0000    0.09795
411040.0000    0.32500
411080.0000   -0.17537
411120.0000   -0.41552
411160.0000   -0.48038
411200.0000   -0.43139
411240.0000   -0.58492
411280.0000   -0.41370
411320.0000    1.21398
411360.0000    0.58992
411400.0000    0.23119
411440.0000    0.03691
411480.0000   -0.53347
411520.0000    0.29933
411560.0000    0.13506
411600.0000   -0.30163
411640.0000    0.09390
411680.0000   -0.25358
411720.0000   -0.16550
411760.0000   -0.36125
411800.0000    0.30761
411840.0000    0.86242
411880.0000   -0.69499
411920.0000    0.17022
411960.0000    0.40153
412000.0000    1.61192
412040.0000    0.77372
412080.0000   -0.07295
412120.0000   -1.08222
412160.0000   -0.88657
412200.0000   -0.55045
412240.0000   -0.13247
412280.0000   -0.78194
412320.0000    0.55737
412360.0000    0.38109
412400.0000    0.12060
412440.0000    0.06759
412480.0000    0.67787
412520.0000   -0.20340
412560.0000    0.26571
412600.0000   -0.12108
412640.0000   -0.19859
412680.0000   -0.21527
412720.0000   -0.10269
412760.0000    0.87128
412800.0000    0.55649
412840.0000    0.67751
412880.0000    0.63650
412920.0000    1.40206
412960.0000    0.86189
413000.0000    0.57228
413040.0000    0.84695
413080.0000    0.72843
413120.0000    0.51923
413160.0000    0.48244
413200.0000    0.72591
413240.0000    0.45798
413280.0000    1.08210
413320.0000    2.00897
413360.0000    0.72618
413400.0000    0.99323
413440.0000    0.71207
413480.0000    0.21153
413520.0000   -0.26558
413560.0000   -0.20791
413600.0000   -0.33732
413640.0000   -0.03959
413680.0000   -0.45728
413720.0000   -0.00255
413760.0000    0.14294
413800.0000    0.26679
413840.0000    0.58532
413880.0000    0.22657
413920.0000   -0.55530
413960.0000   -0.12200
414000.0000   -0.54392
414040.0000    0.19104
414080.0000    0.53988
414120.0000   -0.34380
414160.0000   -0.54689
414200.0000   -1.00149
414240.0000   -0.74168
414280.0000   -1.00968
414320.0000   -0.42699
414360.0000   -1.11241
414400.0000   -1.45371
414440.0000   -0.70722
414480.0000   -0.81269
414520.0000   -1.33217
414560.0000   -0.93652
414600.0000   -0.67438
414640.0000   -0.64569
414680.0000   -1.47199
414720.0000   -1.51693
414760.0000   -1.42186
414800.0000   -0.44435
414840.0000   -0.89331
414880.0000   -0.94721
414920.0000   -1.57841
414960.0000   -1.94851
415000.0000   -1.46223
415040.0000   -0.44117
415080.0000   -0.69762
415120.0000   -1.34614
415160.0000   -1.16167
415200.0000   -0.77911
415240.0000   -0.90553
415280.0000   -1.25491
415320.0000   -0.39101
415360.0000   -0.90517
415400.0000    0.26690
415440.0000   -0.33784
415480.0000   -0.99853
415520.0000   -1.36776
415560.0000   -0.18664
415600.0000   -0.42440
415640.0000    0.11498
415680.0000   -0.21336
415720.0000   -1.85102
415760.0000   -0.72324
415800.0000   -1.33949
415840.0000   -0.59742
415880.0000   -1.13020
415920.0000   -0.90373
415960.0000   -0.80055
416000.0000   -0.86637
416040.0000   -0.46941
416080.0000   -0.11245
416120.0000   -1.41370
416160.0000   -1.23171
416200.0000   -0.49700
416240.0000   -0.72499
416280.0000   -0.93204
416320.0000   -1.21615
416360.0000   -0.39636
416400.0000   -0.91874
416440.0000   -1.24864
416480.0000   -1.01766
416520.0000   -1.08733
416560.0000   -0.96379
416600.0000   -0.83599
416640.0000   -0.57059
416680.0000   -1.04006
416720.0000   -1.20988
416760.0000   -0.67151
416800.0000   -1.11804
416840.0000   -0.96022
416880.0000   -1.62167
416920.0000   -0.35897
416960.0000   -1.20008
417000.0000   -1.12846
417040.0000   -0.23866
417080.0000   -1.14541
417120.0000   -0.45409
417160.0000   -0.57616
417200.0000   -1.30818
417240.0000   -1.07737
417280.0000   -0.61205
417320.0000   -0.93603
417360.0000   -0.42450
417400.0000   -1.79633
417440.0000   -1.31911
417480.0000   -1.22696
417520.0000   -1.58558
417560.0000   -1.18831
417600.0000   -1.15863
417640.0000   -0.98988
417680.0000   -0.99847
417720.0000   -1.88282
417760.0000   -1.94568
417800.0000   -1.08093
417840.0000   -0.76364
417880.0000   -1.61362
417920.0000   -0.81887
417960.0000   -0.63809
418000.0000   -0.77045
418040.0000   -0.72730
418080.0000   -1.05903
418120.0000   -1.27869
418160.0000   -0.87638
418200.0000   -0.59595
418240.0000   -1.78810
418280.0000   -0.68019
418320.0000   -1.39552
418360.0000   -1.39141
418400.0000   -0.99557
418440.0000   -0.49857
418480.0000   -0.69778
418520.0000   -1.24473
418560.0000   -1.57387
418600.0000   -0.90212
418640.0000   -0.24866
418680.0000   -0.01247
418720.0000   -0.30204
418760.0000    0.18669
418800.0000   -0.63773
418840.0000    0.18619
418880.0000   -0.24090
418920.0000   -0.04040
418960.0000   -1.07282
419000.0000   -0.84580
419040.0000   -0.02116
419080.0000   -0.77713
419120.0000   -0.57365
419160.0000   -0.61115
419200.0000   -0.65128
419240.0000   -0.36030
419280.0000    0.14462
419320.0000   -0.36525
419360.0000   -0.76666
419400.0000   -0.35202
419440.0000   -0.77484
419480.0000   -0.62022
419520.0000   -0.14576
419560.0000   -0.55276
419600.0000   -1.21471
419640.0000   -0.03342
419680.0000   -1.10107
419720.0000   -0.04269
419760.0000   -0.22408
419800.0000   -0.25171
419840.0000   -0.23045
419880.0000   -0.70949
419920.0000   -0.89498
419960.0000   -1.29288
420000.0000   -0.42890
420040.0000   -0.67833
420080.0000   -0.26611
420120.0000    0.07285
420160.0000   -0.63904
420200.0000   -0.33312
420240.0000   -0.51003
420280.0000   -0.98478
420320.0000   -1.60509
420360.0000   -1.44839
420400.0000   -0.58054
420440.0000   -0.66507
420480.0000   -0.71657
420520.0000   -0.46687
420560.0000   -0.56562
420600.0000   -0.76773
420640.0000   -0.88129
420680.0000   -0.26278
420720.0000   -0.50239
420760.0000   -0.72870
420800.0000   -0.69756
420840.0000   -0.76426
420880.0000   -0.42133
420920.0000   -0.77959
420960.0000   -1.64413
421000.0000   -0.95155
421040.0000   -0.46146
421080.0000   -0.79336
421120.0000   -1.59626
421160.0000   -1.18176
421200.0000   -1.39583
421240.0000   -1.74319
421280.0000   -0.95598
421320.0000   -0.37437
421360.0000   -0.47586
421400.0000   -0.26192
421440.0000   -0.62960
421480.0000   -0.63288
421520.0000   -1.16014
421560.0000   -0.73051
421600.0000   -0.49352
421640.0000   -0.96343
421680.0000   -1.13975
421720.0000   -1.54215
421760.0000   -0.58615
421800.0000   -0.85934
421840.0000   -0.65314
421880.0000   -0.21817
421920.0000   -1.88060
421960.0000   -1.33721
422000.0000   -1.27032
422040.0000   -0.44260
422080.0000   -0.26585
422120.0000   -0.43569
422160.0000   -0.89719
422200.0000   -0.52703
422240.0000   -1.10042
422280.0000   -0.97948
422320.0000   -0.38139
422360.0000   -0.65772
422400.0000   -0.52681
422440.0000   -0.27966
422480.0000   -0.66483
422520.0000   -0.12152
422560.0000   -0.73716
422600.0000   -0.92603
422640.0000   -0.52749
422680.0000   -0.54135
422720.0000   -0.65400
422760.0000   -0.82444
422800.0000   -1.27235
422840.0000   -0.68891
422880.0000   -1.13103
422920.0000   -0.12159
422960.0000   -0.37231
423000.0000   -0.97926
423040.0000   -0.19779
423080.0000   -0.55094
423120.0000   -0.11336
423160.0000   -0.00588
423200.0000   -0.10213
423240.0000   -0.22295
423280.0000   -0.79274
423320.0000   -0.39252
423360.0000    0.02887
423400.0000   -0.62613
423440.0000   -0.32102
423480.0000   -0.19433
423520.0000   -0.17170
423560.0000   -0.47359
423600.0000   -0.83158
423640.0000   -0.48487
423680.0000   -0.43157
423720.0000   -0.32198
423760.0000    0.74213
423800.0000   -0.40312
423840.0000   -0.59833
423880.0000    0.19873
423920.0000   -0.10625
423960.0000   -0.03905
424000.0000   -0.19110
424040.0000   -0.13410
424080.0000   -0.45011
424120.0000   -0.14332
424160.0000    0.22216
424200.0000    0.51083
424240.0000    0.28739
424280.0000    0.38500
424320.0000   -0.45457
424360.0000    0.36602
424400.0000    0.69271
424440.0000    0.21509
424480.0000    0.59720
424520.0000    0.11795
424560.0000   -0.26864
424600.0000   -0.31295
424640.0000    0.39445
424680.0000   -0.07551
424720.0000    0.17717
424760.0000   -0.60685
424800.0000    0.00369
424840.0000   -0.85376
424880.0000   -0.46789
424920.0000   -0.72456
424960.0000    0.01136
425000.0000   -0.38756
425040.0000   -0.37130
425080.0000   -0.63193
425120.0000   -0.54550
425160.0000   -0.74001
425200.0000   -0.50486
425240.0000   -0.54377
425280.0000   -0.11963
425320.0000   -0.18019
425360.0000    0.17810
425400.0000   -0.91262
425440.0000   -0.18063
425480.0000   -1.09537
425520.0000    1.03897
425560.0000    0.72306
425600.0000    0.01177
425640.0000   -0.01654
425680.0000   -0.22652
425720.0000   -0.34286
425760.0000   -0.55322
425800.0000    0.10344
425840.0000   -0.11367
425880.0000   -0.71721
425920.0000   -0.96485
425960.0000   -0.22510
426000.0000   -1.74503
426040.0000   -1.32246
426080.0000   -0.61940
426120.0000   -0.39598
426160.0000   -0.73600
426200.0000   -0.83937
426240.0000   -0.64823
426280.0000    0.13128
426320.0000   -0.32406
426360.0000   -0.10270
426400.0000    0.19107
426440.0000   -0.06123
426480.0000   -0.35250
426520.0000    0.68524
426560.0000   -0.00610
426600.0000   -0.02442
426640.0000   -0.34792
426680.0000   -0.39007
426720.0000    0.20777
426760.0000   -0.26930
426800.0000   -0.78955
426840.0000   -0.84154
426880.0000   -0.26691
426920.0000   -0.86036
426960.0000   -0.61188
427000.0000   -0.23983
427040.0000   -0.12346
427080.0000   -0.49077
427120.0000   -1.06949
427160.0000   -0.94083
427200.0000   -0.95249
427240.0000   -0.84998
427280.0000   -0.25130
427320.0000   -0.35736
427360.0000    0.03168
427400.0000   -0.25491
427440.0000   -0.01260
427480.0000   -0.92220
427520.0000    0.13704
427560.0000   -0.61423
427600.0000   -1.12360
427640.0000   -1.03455
427680.0000   -0.80302
427720.0000   -0.52290
427760.0000   -0.23437
427800.0000   -1.13429
427840.0000   -0.56152
427880.0000    0.30083
427920.0000   -0.53758
427960.0000   -0.22927
428000.0000   -0.01877
428040.0000   -0.11495
428080.0000   -0.41640
428120.0000    0.09561
428160.0000   -0.30180
428200.0000   -0.50449
428240.0000   -0.53457
428280.0000    0.19381
428320.0000    0.23741
428360.0000   -0.35616
428400.0000    0.20355
428440.0000    0.13260
428480.0000    0.48679
428520.0000   -0.58364
428560.0000    0.11393
428600.0000    0.04447
428640.0000   -0.47327
428680.0000    0.66776
428720.0000    0.61616
428760.0000    0.17999
428800.0000    0.50561
428840.0000   -0.60305
428880.0000   -0.60064
428920.0000   -0.19971
428960.0000   -0.43791
429000.0000    0.12094
429040.0000   -0.21520
429080.0000    0.17427
429120.0000    0.73174
429160.0000   -0.04012
429200.0000   -0.88226
429240.0000   -0.15649
429280.0000   -0.59225
429320.0000   -0.84190
429360.0000   -0.95267
429400.0000   -0.59401
429440.0000   -0.46622
429480.0000   -0.44828
429520.0000   -0.97606
429560.0000   -0.79294
429600.0000   -0.99563
429640.0000   -0.15178
429680.0000   -0.72803
429720.0000   -0.65926
429760.0000   -0.77058
429800.0000   -1.40350
429840.0000   -1.06503
429880.0000   -0.33946
429920.0000   -0.61143
429960.0000   -0.60797
430000.0000   -1.10841
430040.0000   -0.87897
430080.0000   -1.20004
430120.0000   -1.02912
430160.0000   -0.41658
430200.0000   -0.34118
430240.0000   -0.38828
430280.0000    0.18200
430320.0000   -0.41161
430360.0000    0.84537
430400.0000    0.04888
430440.0000    0.89489
430480.0000    0.01283
430520.0000    0.75010
430560.0000    0.43210
430600.0000    0.41793
430640.0000    0.39798
430680.0000    0.24683
430720.0000    0.50972
430760.0000   -0.00715
430800.0000    0.29626
430840.0000   -0.31996
430880.0000   -0.35893
430920.0000   -0.66157
430960.0000   -0.62440
431000.0000   -1.09780
431040.0000    0.10275
431080.0000   -0.60386
431120.0000   -0.89303
431160.0000    0.12278
431200.0000   -0.37285
431240.0000    0.16112
431280.0000    0.06402
431320.0000   -0.84244
431360.0000    0.11706
431400.0000    0.01726
431440.0000    0.27955
431480.0000   -0.04708
431520.0000   -0.01377
431560.0000    0.43297
431600.0000   -0.11531
431640.0000    0.26484
431680.0000   -0.75455
431720.0000   -0.64570
431760.0000   -0.56766
431800.0000   -0.37715
431840.0000    0.08590
431880.0000   -0.51228
431920.0000   -0.25847
431960.0000   -0.57684
432000.0000   -0.81973
432040.0000    0.10705
432080.0000    0.16156
432120.0000   -0.09171
432160.0000   -0.09326
432200.0000   -0.38461
432240.0000   -0.63963
432280.0000   -0.27422
432320.0000   -0.12221
432360.0000    0.36628
432400.0000    0.34681
432440.0000   -0.44278
432480.0000   -0.11331
432520.0000   -0.14839
432560.0000   -0.19163
432600.0000   -1.53706
432640.0000   -1.38374
432680.0000   -0.69229
432720.0000   -0.17782
432760.0000   -0.36777
432800.0000   -0.33828
432840.0000   -1.06026
432880.0000   -0.37571
432920.0000   -0.05795
432960.0000   -0.36322
433000.0000    0.13792
433040.0000   -0.38512
433080.0000   -0.32363
433120.0000   -0.28984
433160.0000    0.11886
433200.0000   -0.18607
433240.0000    0.35722
433280.0000   -0.25439
433320.0000   -0.39330
433360.0000   -0.52702
433400.0000   -0.54867
433440.0000   -0.22175
433480.0000   -0.21718
433520.0000   -1.20931
433560.0000    0.27375
433600.0000   -0.41915
433640.0000   -0.37384
433680.0000    0.00209
433720.0000   -0.74018
433760.0000   -0.99994
433800.0000   -0.61405
433840.0000   -0.94977
433880.0000   -0.40331
433920.0000   -0.73815
433960.0000    0.37292
434000.0000    0.08489
434040.0000   -0.13216
434080.0000   -1.03376
434120.0000   -0.69436
434160.0000   -0.14691
434200.0000    0.09083
434240.0000   -0.73393
434280.0000   -0.26057
434320.0000   -0.59011
434360.0000   -0.03650
434400.0000    0.06341
434440.0000   -0.58389
434480.0000    0.04541
434520.0000   -0.08046
434560.0000    0.02665
434600.0000   -0.06316
434640.0000    0.17164
434680.0000    0.61039
434720.0000    0.58712
434760.0000    0.98190
434800.0000    0.10585
434840.0000    0.15117
434880.0000    0.67116
434920.0000   -0.41151
434960.0000   -0.29591
435000.0000    0.45563
435040.0000   -0.15547
435080.0000    0.18016
435120.0000   -0.62799
435160.0000   -0.08261
435200.0000   -0.28295
435240.0000   -0.04322
435280.0000   -0.61725
435320.0000   -0.80445
435360.0000   -0.55439
435400.0000   -0.18136
435440.0000    0.04978
435480.0000   -0.57073
435520.0000   -0.50068
435560.0000   -0.38839
435600.0000    0.21239
435640.0000   -0.17266
435680.0000   -0.51285
435720.0000   -0.57081
435760.0000   -0.46814
435800.0000   -0.49047
435840.0000   -0.76599
435880.0000   -0.60774
435920.0000   -0.22038
435960.0000   -0.05436
436000.0000   -0.00733
436040.0000    0.07089
436080.0000   -0.28516
436120.0000    0.40716
436160.0000   -0.74771
436200.0000    0.14619
436240.0000    0.12537
436280.0000   -0.38199
436320.0000   -0.64482
436360.0000   -1.05784
436400.0000   -0.44335
436440.0000   -0.18189
436480.0000   -0.36451
436520.0000   -0.46445
436560.0000   -1.40231
436600.0000   -0.83571
436640.0000   -0.48764
436680.0000   -0.94300
436720.0000   -0.95968
436760.0000   -0.02853
436800.0000   -0.54163
436840.0000   -1.10297
436880.0000   -0.07175
436920.0000   -0.41625
436960.0000    0.04791
437000.0000   -0.28582
437040.0000    0.31859
437080.0000    0.09289
437120.0000    0.10654
437160.0000   -0.38423
437200.0000   -0.27852
437240.0000   -0.43637
437280.0000   -0.63358
437320.0000   -0.90806
437360.0000   -0.49423
437400.0000   -0.44298
437440.0000    0.10791
437480.0000   -0.67498
437520.0000   -0.20148
437560.0000    0.40626
437600.0000   -0.29396
437640.0000   -0.50069
437680.0000   -0.41941
437720.0000    0.42695
437760.0000   -0.40988
437800.0000   -0.10890
437840.0000    0.65318
437880.0000   -0.55410
437920.0000    0.30451
437960.0000    0.00240
438000.0000   -0.27690
438040.0000    0.34225
438080.0000    0.96446
438120.0000    0.86379
438160.0000   -0.41360
438200.0000   -0.38616
438240.0000   -0.28416
438280.0000   -0.36634
438320.0000   -0.44919
438360.0000   -0.97881
438400.0000   -0.99792
438440.0000   -0.61719
438480.0000   -1.04099
438520.0000   -1.35619
438560.0000   -1.14901
438600.0000   -0.71094
438640.0000   -0.51222
438680.0000   -0.49548
438720.0000   -0.97684
438760.0000   -0.48422
438800.0000   -0.10676
438840.0000   -0.67946
438880.0000   -0.02164
438920.0000   -0.08931
438960.0000   -0.54264
439000.0000   -0.58174
439040.0000   -0.57796
439080.0000   -0.87969
439120.0000   -0.53185
439160.0000    0.28831
439200.0000    0.06305
439240.0000   -0.20421
439280.0000   -0.29862
439320.0000    0.12188
439360.0000    0.56622
439400.0000   -0.38299
439440.0000    0.27880
439480.0000   -0.08421
439520.0000   -0.03359
439560.0000   -0.48584
439600.0000   -0.44032
439640.0000   -0.76461
439680.0000   -0.04263
439720.0000   -0.73797
439760.0000    0.22778
439800.0000    0.70144
439840.0000    0.35969
439880.0000   -0.21056
439920.0000   -0.16457
439960.0000   -0.11376
440000.0000   -0.54871
440040.0000   -0.43823
440080.0000   -1.23888
440120.0000   -0.12315
440160.0000   -0.61255
440200.0000    0.34876
440240.0000    0.50958
440280.0000    0.06644
440320.0000   -0.84069
440360.0000   -0.02979
440400.0000   -0.40070
440440.0000   -0.05221
440480.0000   -0.78135
440520.0000   -0.56875
440560.0000   -0.39634
440600.0000   -0.11701
440640.0000   -0.57259
440680.0000   -0.51917
440720.0000   -0.36635
440760.0000   -0.38329
440800.0000   -0.95001
440840.0000   -0.77536
440880.0000   -0.85614
440920.0000   -0.56696
440960.0000   -0.56707
441000.0000   -0.56301
441040.0000   -0.79427
441080.0000   -0.58826
441120.0000   -1.16913
441160.0000   -0.06767
441200.0000   -1.03666
441240.0000   -1.38086
441280.0000   -0.49069
441320.0000   -0.74219
441360.0000   -0.44181
441400.0000   -0.66602
441440.0000   -1.06850
441480.0000   -0.76240
441520.0000   -0.99969
441560.0000   -0.62609
441600.0000   -0.52861
441640.0000   -0.11404
441680.0000   -0.25847
441720.0000   -0.85046
441760.0000   -1.11265
441800.0000   -0.81134
441840.0000   -0.27857
441880.0000   -0.89364
441920.0000   -0.84662
441960.0000    0.75253
442000.0000   -0.59299
442040.0000   -0.73383
442080.0000   -0.57716
442120.0000   -0.21021
442160.0000   -0.76922
442200.0000    0.19248
442240.0000   -0.32865
442280.0000   -0.65418
442320.0000   -0.10302
442360.0000    0.07491
442400.0000   -0.85927
442440.0000   -0.43104
442480.0000    0.25984
442520.0000    0.57291
442560.0000    0.49191
442600.0000    0.09686
442640.0000    0.22727
442680.0000    1.00078
442720.0000   -0.19079
442760.0000    0.38670
442800.0000   -0.23911
442840.0000   -0.34039
442880.0000   -0.16983
442920.0000   -0.02890
442960.0000    1.04353
443000.0000   -0.04124
443040.0000    0.46492
443080.0000    0.70518
443120.0000   -0.56356
443160.0000    0.26047
443200.0000    0.37853
443240.0000    0.17498
443280.0000    0.19155
443320.0000    0.30739
443360.0000    0.26326
443400.0000   -0.59791
443440.0000   -0.49741
443480.0000    0.54986
443520.0000    0.16428
443560.0000    0.47810
443600.0000   -0.01947
443640.0000    0.17112
443680.0000    0.96223
443720.0000    0.70967
443760.0000    0.53808
443800.0000    0.33193
443840.0000    0.38036
443880.0000    0.43987
443920.0000    0.80606
443960.0000    0.77560
444000.0000    0.87795
444040.0000    0.34473
444080.0000    0.26504
444120.0000   -0.28500
444160.0000    0.29953
444200.0000   -0.36892
444240.0000    0.03198
444280.0000   -0.27977
444320.0000    0.01366
444360.0000    0.65675
444400.0000    0.68754
444440.0000    0.80794
444480.0000    0.09188
444520.0000   -0.30581
444560.0000   -0.01885
444600.0000   -0.21742
444640.0000   -0.34027
444680.0000    0.32289
444720.0000    1.58425
444760.0000    0.60481
444800.0000    0.55991
444840.0000   -0.25954
444880.0000   -0.30141
444920.0000   -0.48775
444960.0000    0.42259
445000.0000    0.39108
445040.0000    0.51911
445080.0000    1.16442
445120.0000   -0.29095
445160.0000    0.51824
445200.0000   -0.33352
445240.0000   -0.04089
445280.0000    0.64902
445320.0000    0.64723
445360.0000    0.31939
445400.0000    1.18012
445440.0000    0.52230
445480.0000   -0.05440
445520.0000    0.15247
445560.0000   -0.35918
445600.0000   -0.44968
445640.0000    0.17074
445680.0000   -0.88494
445720.0000   -1.03863
445760.0000   -0.38689
445800.0000   -0.08963
445840.0000   -0.86178
445880.0000   -0.33036
445920.0000   -0.46239
445960.0000   -0.63610
446000.0000   -0.77322
446040.0000   -0.42817
446080.0000   -0.41127
446120.0000   -0.31922
446160.0000    0.67126
446200.0000   -0.29744
446240.0000    0.32109
446280.0000    0.18007
446320.0000   -0.33681
446360.0000   -0.16470
446400.0000    0.65041
446440.0000    0.80925
446480.0000    0.77018
446520.0000   -0.34515
446560.0000    0.68442
446600.0000    0.17018
446640.0000    0.26900
446680.0000   -0.71383
446720.0000   -0.12016
446760.0000    0.40695
446800.0000    0.42653
446840.0000    0.30915
446880.0000    0.33825
446920.0000    0.74404
446960.0000    0.15866
447000.0000    0.08353
447040.0000    0.52561
447080.0000   -0.46989
447120.0000    0.39352
447160.0000    0.52508
447200.0000    1.02894
447240.0000    1.33194
447280.0000   -0.33498
447320.0000    0.10097
447360.0000    0.72265
447400.0000    0.78331
447440.0000    0.91950
447480.0000    0.70061
447520.0000    0.98428
447560.0000    1.45117
447600.0000    1.22743
447640.0000    1.12835
447680.0000    0.88564
447720.0000    0.17081
447760.0000    0.24605
447800.0000    0.14708
447840.0000    0.52147
447880.0000   -0.08109
447920.0000    0.07481
447960.0000    0.57319
448000.0000    1.09959
448040.0000    0.27607
448080.0000    0.89772
448120.0000    0.08874
448160.0000    1.23326
448200.0000    1.66072
448240.0000    1.45425
448280.0000    2.26395
448320.0000    2.31467
448360.0000    1.44953
448400.0000    1.14246
448440.0000    0.86638
448480.0000    1.47395
448520.0000    1.72715
448560.0000    0.48164
448600.0000   -0.33874
448640.0000   -0.82971
448680.0000   -0.67825
448720.0000   -0.20317
448760.0000    0.04632
448800.0000   -0.38914
448840.0000    0.25422
448880.0000   -0.28963
448920.0000    0.51906
448960.0000    1.22509
449000.0000    0.27665
449040.0000    0.74991
449080.0000    1.04912
449120.0000    0.27815
449160.0000    1.37093
449200.0000    1.44362
449240.0000    1.15913
449280.0000    1.72721
449320.0000    1.11634
449360.0000    1.19703
449400.0000    0.93385
449440.0000    1.07925
449480.0000    0.99246
449520.0000    0.75431
449560.0000    0.33741
449600.0000    0.63801
449640.0000   -0.08748
449680.0000    0.27557
449720.0000    0.62161
449760.0000    0.84391
449800.0000    0.80453
449840.0000    1.04616
449880.0000    0.39833
449920.0000    1.11692
449960.0000    0.66620
450000.0000    1.23299
450040.0000    1.61990
450080.0000    0.92266
450120.0000    0.62770
450160.0000    0.73388
450200.0000    1.22558
450240.0000    1.09901
450280.0000    0.80335
450320.0000    1.09056
450360.0000    1.43603
450400.0000    1.35662
450440.0000    1.34745
450480.0000    0.61186
450520.0000    0.98777
450560.0000    0.21098
450600.0000   -0.09109
450640.0000    0.01990
450680.0000   -0.48212
450720.0000    0.15496
450760.0000   -0.28826
450800.0000   -0.19580
450840.0000    0.21302
450880.0000   -0.49479
450920.0000   -0.62141
450960.0000    0.57413
451000.0000    0.23836
451040.0000   -0.18291
451080.0000    0.40811
451120.0000    0.29321
451160.0000   -0.17439
451200.0000   -0.37229
451240.0000   -0.79468
451280.0000   -0.21357
451320.0000   -0.22992
451360.0000    0.27249
451400.0000   -0.21387
451440.0000    0.30666
451480.0000    0.95642
451520.0000    1.93417
451560.0000    1.61554
451600.0000    1.30084
451640.0000    0.93705
451680.0000    1.12584
451720.0000    1.18972
451760.0000    0.77981
451800.0000    1.05715
451840.0000    0.44693
451880.0000    1.23635
451920.0000    0.13333
451960.0000    1.32625
452000.0000    0.83091
452040.0000    0.88803
452080.0000    0.43595
452120.0000    0.66836
452160.0000    0.17836
452200.0000    0.81853
452240.0000    0.39610
452280.0000    0.33087
452320.0000    0.99831
452360.0000    0.51261
452400.0000    0.67718
452440.0000    0.31718
452480.0000    0.63503
452520.0000    0.38303
452560.0000    0.74268
452600.0000    0.67132
452640.0000    0.96352
452680.0000    0.73013
452720.0000    0.50205
452760.0000    1.35205
452800.0000    1.15542
452840.0000    0.73783
452880.0000    1.28630
452920.0000    1.30224
452960.0000    0.50398
453000.0000    0.48362
453040.0000    0.35893
453080.0000    0.11223
453120.0000   -0.24931
453160.0000   -0.77689
453200.0000   -0.31242
453240.0000    0.21992
453280.0000   -0.49357
453320.0000    0.27458
453360.0000   -0.06818
453400.0000   -0.88125
453440.0000    0.13038
453480.0000   -0.83331
453520.0000   -0.23247
453560.0000    0.07925
453600.0000    0.32774
453640.0000    0.44943
453680.0000   -0.34936
453720.0000   -0.87911
453760.0000   -0.33918
453800.0000   -0.14446
453840.0000   -0.42887
453880.0000   -0.10465
453920.0000   -0.18476
453960.0000   -0.25184
454000.0000   -0.06238
454040.0000   -0.00479
454080.0000   -0.49757
454120.0000   -0.63429
454160.0000    0.14590
454200.0000    0.17427
454240.0000   -0.24587
454280.0000    0.63317
454320.0000   -0.25025
454360.0000    0.10013
454400.0000    0.35503
454440.0000   -0.56647
454480.0000   -0.13365
454520.0000    0.50501
454560.0000    0.11441
454600.0000   -0.27350
454640.0000    0.26650
454680.0000    0.10549
454720.0000    0.55295
454760.0000   -0.29376
454800.0000    0.15556
454840.0000    0.69183
454880.0000    0.57675
454920.0000    0.18161
454960.0000   -0.32367
455000.0000    0.66705
455040.0000    0.20601
455080.0000    1.17042
455120.0000    1.45391
455160.0000    0.08237
455200.0000    0.51406
455240.0000   -0.07493
455280.0000    0.41870
455320.0000    1.01126
455360.0000    0.56513
455400.0000    0.76942
455440.0000    0.00980
455480.0000    0.20581
455520.0000    0.60834
455560.0000    0.78640
455600.0000    0.23231
455640.0000    0.98224
455680.0000    1.23408
455720.0000    0.67473
455760.0000    1.78663
455800.0000    0.74146
455840.0000    1.18574
455880.0000    1.03671
455920.0000    1.50276
455960.0000    0.84959
456000.0000    0.92083
456040.0000    0.43762
456080.0000    0.77654
456120.0000    1.34849
456160.0000    1.36843
456200.0000    1.09639
456240.0000    0.90051
456280.0000    1.15351
456320.0000    1.66741
456360.0000    0.44114
456400.0000    1.76631
456440.0000    1.16629
456480.0000    0.70558
456520.0000    1.47945
456560.0000    0.39678
456600.0000    0.89643
456640.0000    0.49387
456680.0000    0.92421
456720.0000    0.82029
456760.0000    1.43168
456800.0000    0.58637
456840.0000    0.65864
456880.0000    1.30085
456920.0000    0.44395
456960.0000    0.23651
457000.0000    0.23563
457040.0000    0.01231
457080.0000    0.24032
457120.0000    0.25788
457160.0000   -0.15028
457200.0000    0.07558
457240.0000    0.39010
457280.0000   -0.21539
457320.0000   -1.17900
457360.0000    0.28643
457400.0000    0.48895
457440.0000    0.51112
457480.0000    0.04487
457520.0000    0.17600
457560.0000    0.01526
457600.0000   -0.51138
457640.0000    0.33760
457680.0000   -1.10543
457720.0000   -0.94482
457760.0000    0.29788
457800.0000   -0.71980
457840.0000   -1.03137
457880.0000    0.37515
457920.0000   -0.38263
457960.0000   -0.06967
458000.0000    0.61745
458040.0000    0.51435
458080.0000    0.48889
458120.0000    0.23701
458160.0000   -0.37245
458200.0000   -0.09993
458240.0000    0.87886
458280.0000    0.68656
458320.0000    0.67624
458360.0000    0.94886
458400.0000    0.60393
458440.0000    1.17517
458480.0000    1.40360
458520.0000    0.61512
458560.0000    0.79769
458600.0000    1.39825
458640.0000    1.26602
458680.0000    1.78538
458720.0000    1.26539
458760.0000    1.36932
458800.0000    1.54199
458840.0000    0.97802
458880.0000    0.53093
458920.0000    1.04617
458960.0000    1.31785
459000.0000    0.89949
459040.0000    1.30078
459080.0000    1.12579
459120.0000    1.73586
459160.0000    1.35679
459200.0000    0.41965
459240.0000    1.47188
459280.0000    0.12278
459320.0000    0.85978
459360.0000    0.71754
459400.0000    1.01112
459440.0000    1.12165
459480.0000    0.80976
459520.0000    0.21703
459560.0000    0.36945
459600.0000    1.29475
459640.0000    0.16838
459680.0000    0.55093
459720.0000    0.28885
459760.0000   -0.09939
459800.0000   -0.75946
459840.0000   -0.63579
459880.0000   -0.24490
459920.0000   -0.13155
459960.0000    0.19815
460000.0000   -0.03818
460040.0000    0.28566
460080.0000   -0.45044
460120.0000    0.47238
460160.0000   -0.03384
460200.0000    0.12384
460240.0000    1.09070
460280.0000    0.31290
460320.0000    0.59521
460360.0000    0.71385
460400.0000    0.74957
460440.0000    0.78866
460480.0000    0.61157
460520.0000    0.09146
460560.0000    0.02598
460600.0000    0.39460
460640.0000    0.60457
460680.0000   -0.18899
460720.0000    0.65820
460760.0000    1.13015
460800.0000    0.32633
460840.0000   -0.48234
460880.0000   -0.40578
460920.0000   -0.39032
460960.0000   -0.75265
461000.0000    0.15517
461040.0000    0.40675
461080.0000    0.74072
461120.0000    0.29620
461160.0000    0.10608
461200.0000    0.72475
461240.0000   -0.54324
461280.0000   -0.35837
461320.0000    0.20524
461360.0000    0.29128
461400.0000    0.57373
461440.0000    0.73495
461480.0000    0.47019
461520.0000    0.24614
461560.0000    0.99937
461600.0000    0.91885
461640.0000    1.29568
461680.0000    0.82710
461720.0000    0.97758
461760.0000    1.53951
461800.0000    1.16247
461840.0000    0.22083
461880.0000    0.53928
461920.0000   -0.26481
461960.0000    0.46289
462000.0000    0.91514
462040.0000    0.25004
462080.0000    0.66312
462120.0000    0.32354
462160.0000   -0.23396
462200.0000    0.34608
462240.0000    0.71465
462280.0000    0.00263
462320.0000   -0.19046
462360.0000   -0.45257
462400.0000    0.88015
462440.0000   -0.23085
462480.0000   -0.46536
462520.0000   -1.28900
462560.0000    0.25514
462600.0000    0.43206
462640.0000    0.68209
462680.0000   -0.36794
462720.0000   -0.31326
462760.0000   -0.28185
462800.0000   -0.67837
462840.0000   -0.60547
462880.0000   -0.92561
462920.0000   -0.50915
462960.0000   -1.27365
463000.0000   -0.72358
463040.0000   -0.89658
463080.0000   -1.10243
463120.0000   -1.16147
463160.0000   -1.02988
463200.0000   -1.06761
463240.0000   -1.17977
463280.0000   -0.62211
463320.0000   -0.66656
463360.0000   -1.35360
463400.0000   -1.38031
463440.0000   -1.23445
463480.0000   -1.15399
463520.0000   -1.56615
463560.0000   -0.62467
463600.0000   -1.31112
463640.0000   -1.80539
463680.0000   -2.69486
463720.0000   -2.06724
463760.0000   -2.02208
463800.0000   -1.58015
463840.0000   -0.89254
463880.0000   -0.93467
463920.0000   -0.70814
463960.0000   -0.66092
464000.0000   -0.87832
464040.0000   -1.16146
464080.0000   -0.42027
464120.0000   -0.19298
464160.0000   -0.10665
464200.0000   -0.94463
464240.0000   -0.41499
464280.0000   -0.56080
464320.0000   -1.10074
464360.0000   -1.16363
464400.0000   -1.05669
464440.0000   -0.54193
464480.0000    0.48874
464520.0000   -0.24429
464560.0000    0.02212
464600.0000    0.06355
464640.0000   -0.36280
464680.0000   -0.01274
464720.0000   -0.06937
464760.0000    0.04693
464800.0000    1.68820
464840.0000    1.49830
464880.0000    1.80736
464920.0000    2.16351
464960.0000    1.72755
465000.0000    1.39343
465040.0000    2.57125
465080.0000    1.49810
465120.0000    1.75786
465160.0000    0.97617
465200.0000    0.77395
465240.0000    0.93669
465280.0000    1.90530
465320.0000    0.94732
465360.0000    1.26637
465400.0000    0.80590
465440.0000    1.59496
465480.0000    1.21248
465520.0000    0.80735
465560.0000    1.50404
465600.0000    1.96853
465640.0000    0.48418
465680.0000    0.54549
465720.0000   -0.27660
465760.0000    0.79484
465800.0000    0.98724
465840.0000    0.72044
465880.0000    1.13739
465920.0000    1.10266
465960.0000    1.49654
466000.0000    1.27974
466040.0000    1.65757
466080.0000    0.03330
466120.0000    0.68116
466160.0000    0.63394
466200.0000    1.29241
466240.0000    0.13618
466280.0000   -0.20904
466320.0000    0.36489
466360.0000   -0.46220
466400.0000   -0.06549
466440.0000   -0.38582
466480.0000    0.04969
466520.0000    0.83384
466560.0000    0.28688
466600.0000   -0.68508
466640.0000   -0.54785
466680.0000   -0.31924
466720.0000   -0.15378
466760.0000   -0.10679
466800.0000    0.57659
466840.0000    0.23055
466880.0000    0.56417
466920.0000    1.04110
466960.0000    1.51244
467000.0000    0.59373
467040.0000    0.76359
467080.0000    1.20433
467120.0000    1.04015
467160.0000    2.14239
467200.0000    1.56228
467240.0000    2.02752
467280.0000    1.44665
467320.0000    1.06856
467360.0000    0.81271
467400.0000    1.72768
467440.0000    1.39065
467480.0000    0.67414
467520.0000    1.36225
467560.0000    1.57753
467600.0000    0.84569
467640.0000    0.60939
467680.0000    2.14220
467720.0000    0.67039
467760.0000    1.04809
467800.0000    1.60895
467840.0000    0.98423
467880.0000    1.26042
467920.0000    0.96507
467960.0000    1.71533
468000.0000    1.36300
468040.0000    0.46289
468080.0000    1.03921
468120.0000    0.99960
468160.0000    0.38899
468200.0000    0.81955
468240.0000    0.34355
468280.0000    0.65512
468320.0000    0.54885
468360.0000    0.73039
468400.0000    0.97625
468440.0000    1.05614
468480.0000    1.66995
468520.0000    0.13386
468560.0000    0.33437
468600.0000    0.12761
468640.0000    1.23085
468680.0000    1.59908
468720.0000    1.95758
468760.0000    1.13541
468800.0000    0.98543
468840.0000    1.16049
468880.0000    0.60196
468920.0000    1.62354
468960.0000    1.13637
469000.0000    1.33895
469040.0000    0.59009
469080.0000    0.94363
469120.0000    0.80925
469160.0000    1.73135
469200.0000    1.43886
469240.0000    1.46598
469280.0000    1.12068
469320.0000    0.95538
469360.0000    1.00854
469400.0000    0.64102
469440.0000    0.74458
469480.0000    1.01865
469520.0000    1.14245
469560.0000    1.25618
469600.0000    0.10734
469640.0000    0.76757
469680.0000    0.15168
469720.0000    1.32348
469760.0000    1.09820
469800.0000    0.46256
469840.0000    0.85734
469880.0000    0.41177
469920.0000    0.76662
469960.0000    0.94241
470000.0000    0.95400
470040.0000    0.46725
470080.0000    1.42701
470120.0000    0.21165
470160.0000    0.46543
470200.0000   -0.00181
470240.0000    0.84198
470280.0000    0.73152
470320.0000    0.57044
470360.0000    0.84467
470400.0000    0.13339
470440.0000   -0.20432
470480.0000    0.86967
470520.0000   -0.28154
470560.0000    0.84731
470600.0000    1.17382
470640.0000    0.75551
470680.0000    0.94165
470720.0000   -0.21346
470760.0000    0.82099
470800.0000    0.17965
470840.0000    1.31090
470880.0000    1.53074
470920.0000    0.39372
470960.0000    0.78992
471000.0000    0.19170
471040.0000   -0.02236
471080.0000   -0.29052
471120.0000   -0.40136
471160.0000    0.14007
471200.0000    0.87518
471240.0000    0.50160
471280.0000    0.69409
471320.0000    0.65984
471360.0000    0.37995
471400.0000    0.16186
471440.0000    0.85166
471480.0000    0.32307
471520.0000    0.58833
471560.0000    0.61713
471600.0000    1.10898
471640.0000    1.92633
471680.0000    1.06893
471720.0000    0.60467
471760.0000    0.06879
471800.0000    0.58044
471840.0000    0.47404
471880.0000    0.97192
471920.0000    1.74321
471960.0000    0.98386
472000.0000    0.39697
472040.0000    0.68251
472080.0000    0.57988
472120.0000    0.26994
472160.0000    0.40729
472200.0000    0.45930
472240.0000    0.37807
472280.0000    0.56062
472320.0000    1.24640
472360.0000    1.20932
472400.0000    0.93102
472440.0000    0.62507
472480.0000    0.46267
472520.0000    0.78327
472560.0000    0.68501
472600.0000    1.39824
472640.0000    0.91750
472680.0000    1.12513
472720.0000    0.91180
472760.0000    0.87626
472800.0000    0.91910
472840.0000   -0.26864
472880.0000    0.61757
472920.0000    0.51943
472960.0000    0.96475
473000.0000    1.17957
473040.0000    0.99749
473080.0000   -0.01642
473120.0000    0.36080
473160.0000   -0.42122
473200.0000    0.17562
473240.0000    0.19065
473280.0000    0.94937
473320.0000    1.05445
473360.0000    0.83270
473400.0000    0.59830
473440.0000    0.66554
473480.0000    1.21315
473520.0000    0.92487
473560.0000    1.42798
473600.0000    0.94188
473640.0000    0.72634
473680.0000    0.64821
473720.0000    1.37032
473760.0000    2.04015
473800.0000    1.68954
473840.0000    1.43946
473880.0000    0.63922
473920.0000    1.03801
473960.0000    1.16520
474000.0000    0.80128
474040.0000    0.50790
474080.0000    0.75850
474120.0000    0.39296
474160.0000    0.90018
474200.0000    0.90160
474240.0000    0.91123
474280.0000    1.22941
474320.0000    0.81882
474360.0000    1.51717
474400.0000   -0.13704
474440.0000    0.19844
474480.0000    0.25348
474520.0000    1.17937
474560.0000    1.12609
474600.0000    0.81151
474640.0000    1.00308
474680.0000    0.20353
474720.0000    0.05597
474760.0000    0.53510
474800.0000    0.89921
474840.0000    1.48518
474880.0000    1.13779
474920.0000    1.47080
474960.0000    0.52727
475000.0000    0.41779
475040.0000    0.85169
475080.0000    0.24370
475120.0000    0.70588
475160.0000    0.76834
475200.0000   -0.01752
475240.0000    0.32241
475280.0000   -0.07175
475320.0000    0.87088
475360.0000    0.43060
475400.0000    1.06280
475440.0000    1.43797
475480.0000    0.91903
475520.0000    1.06586
475560.0000    0.58854
475600.0000    0.91751
475640.0000    1.28917
475680.0000    1.53115
475720.0000    1.65034
475760.0000    1.06979
475800.0000    1.71370
475840.0000    1.73925
475880.0000    1.14950
475920.0000    1.66012
475960.0000    0.82141
476000.0000    1.67227
476040.0000    1.90602
476080.0000    1.34462
476120.0000    1.18525
476160.0000    2.41358
476200.0000    1.43079
476240.0000    1.52250
476280.0000    1.36263
476320.0000    2.06970
476360.0000    1.20162
476400.0000    2.28058
476440.0000    1.75127
476480.0000    1.82569
476520.0000    1.82534
476560.0000    2.44948
476600.0000    2.52029
476640.0000    1.89538
476680.0000    2.42940
476720.0000    0.99211
476760.0000    1.57471
476800.0000    1.72988
476840.0000    0.97943
476880.0000    1.26759
476920.0000    2.13107
476960.0000    3.06442
477000.0000    1.55299
477040.0000    1.07533
477080.0000    1.95387
477120.0000    1.89753
477160.0000    1.76347
477200.0000    1.87936
477240.0000    1.48194
477280.0000    1.86220
477320.0000    2.61262
477360.0000    0.97856
477400.0000    0.89000
477440.0000    0.68219
477480.0000    1.05620
477520.0000    1.06923
477560.0000    1.05940
477600.0000    0.61443
477640.0000    1.09319
477680.0000    2.06254
477720.0000    1.82322
477760.0000    1.87978
477800.0000    1.42879
477840.0000    1.15651
477880.0000    0.99494
477920.0000    1.75852
477960.0000    1.57623
478000.0000    2.31474
478040.0000    2.51666
478080.0000    1.76613
478120.0000    1.54302
478160.0000    0.74561
478200.0000    1.27873
478240.0000    1.25016
478280.0000    2.27136
478320.0000    1.68603
478360.0000    1.39931
478400.0000    1.00750
478440.0000    2.19037
478480.0000    1.18675
478520.0000    1.94633
478560.0000    1.97226
478600.0000    1.47936
478640.0000    1.67917
478680.0000    2.45654
478720.0000    1.66964
478760.0000    1.43362
478800.0000    1.85999
478840.0000    2.00095
478880.0000    1.57240
478920.0000    1.71959
478960.0000    1.43479
479000.0000    1.74447
479040.0000    1.78066
479080.0000    0.96451
479120.0000    1.30002
479160.0000    0.81267
479200.0000    1.26866
479240.0000    0.88082
479280.0000    1.31772
479320.0000    2.23349
479360.0000    2.12813
479400.0000    1.75873
479440.0000    2.03328
479480.0000    1.47709
479520.0000    0.83070
479560.0000    1.93066
479600.0000    1.51987
479640.0000    2.02852
479680.0000    1.58352
479720.0000    1.11191
479760.0000    1.38165
479800.0000    1.07234
479840.0000    0.37330
479880.0000    1.57020
479920.0000    0.90697
479960.0000    0.86368
480000.0000    1.02422
480040.0000    1.14344
480080.0000    0.87078
480120.0000    0.79945
480160.0000    1.33936
480200.0000    1.92857
480240.0000    1.41495
480280.0000    1.25669
480320.0000    1.27872
480360.0000   -0.75108
480400.0000    0.63577
480440.0000   -0.21510
480480.0000    0.47709
480520.0000    1.65042
480560.0000    1.05322
480600.0000    1.14786
480640.0000    0.98005
480680.0000    0.63362
480720.0000    0.48919
480760.0000    0.41031
480800.0000    0.58451
480840.0000    0.52372
480880.0000    0.73533
480920.0000    1.39427
480960.0000    0.47223
481000.0000    0.62870
481040.0000    1.86510
481080.0000    0.92372
481120.0000    1.63045
481160.0000    1.10023
481200.0000    1.94070
481240.0000    0.56447
481280.0000    0.87607
481320.0000    0.52327
481360.0000    0.58224
481400.0000    0.17316
481440.0000    1.20817
481480.0000    0.36192
481520.0000    0.70383
481560.0000   -0.07767
481600.0000    1.02826
481640.0000    1.01113
481680.0000    1.05422
481720.0000    0.80344
481760.0000    0.21532
481800.0000    0.15624
481840.0000    0.20768
481880.0000   -0.04426
481920.0000    0.11596
481960.0000    0.73875
482000.0000    0.40213
482040.0000    0.65579
482080.0000    0.51384
482120.0000    1.46123
482160.0000    0.30186
482200.0000    0.55810
482240.0000    0.58949
482280.0000    1.18925
482320.0000    0.93044
482360.0000    0.78984
482400.0000    1.21615
482440.0000    0.64242
482480.0000    0.43051
482520.0000   -0.02517
482560.0000    0.35824
482600.0000    0.43513
482640.0000    0.75279
482680.0000    0.38096
482720.0000    0.31899
482760.0000   -0.00162
482800.0000    0.51423
482840.0000   -1.40540
482880.0000   -0.07353
482920.0000   -1.37557
482960.0000   -0.56355
483000.0000   -0.20785
483040.0000   -0.60785
483080.0000    0.37758
483120.0000    1.11608
483160.0000    0.92913
483200.0000    1.20107
483240.0000    0.56899
483280.0000    0.54287
483320.0000    0.51536
483360.0000    1.29509
483400.0000    0.32460
483440.0000   -0.25017
483480.0000   -0.31509
483520.0000    0.31329
483560.0000    0.01565
483600.0000    0.75704
483640.0000    0.45309
483680.0000    0.66629
483720.0000   -0.09240
483760.0000   -0.07101
483800.0000    0.21789
483840.0000    0.37640
483880.0000    0.96180
483920.0000    0.12237
483960.0000    0.51584
484000.0000    0.38565
484040.0000    0.41824
484080.0000    0.65214
484120.0000    0.42129
484160.0000    0.93275
484200.0000    0.52948
484240.0000    0.20282
484280.0000    0.66803
484320.0000    0.55084
484360.0000    0.11271
484400.0000    1.00662
484440.0000    1.34112
484480.0000    0.06384
484520.0000    0.19519
484560.0000    0.39197
484600.0000    0.78955
484640.0000    0.67235
484680.0000    0.61951
484720.0000    0.74323
484760.0000    0.54803
484800.0000    0.77815
484840.0000    0.47307
484880.0000    1.04294
484920.0000    0.92424
484960.0000    0.93544
485000.0000    1.40231
485040.0000    0.94716
485080.0000    1.38789
485120.0000    1.19459
485160.0000    1.71517
485200.0000    1.08709
485240.0000    1.27783
485280.0000    0.37766
485320.0000    1.66761
485360.0000    0.36536
485400.0000    0.41180
485440.0000    1.39568
485480.0000    1.39487
485520.0000    1.49878
485560.0000    1.02981
485600.0000    1.47587
485640.0000    1.94064
485680.0000    1.29879
485720.0000    1.07191
485760.0000    0.43575
485800.0000    1.12013
485840.0000    1.28230
485880.0000    1.36587
485920.0000    1.15266
485960.0000    0.58327
486000.0000    1.44247
486040.0000    0.73150
486080.0000    0.56279
486120.0000    0.82085
486160.0000    0.59192
486200.0000    0.48120
486240.0000    0.61360
486280.0000    0.44564
486320.0000    1.42200
486360.0000    1.56534
486400.0000    1.54463
486440.0000    1.98205
486480.0000    2.45390
486520.0000    1.27848
486560.0000    0.77132
486600.0000    1.35199
486640.0000    1.68041
486680.0000    2.33705
486720.0000    2.48045
486760.0000    1.96524
486800.0000    1.53819
486840.0000    1.86216
486880.0000    2.32504
486920.0000    2.48972
486960.0000    2.21027
487000.0000    1.72387
487040.0000    0.56923
487080.0000    1.80069
487120.0000    1.28982
487160.0000    1.79675
487200.0000    1.46597
487240.0000    1.97855
487280.0000    1.79488
487320.0000    1.07297
487360.0000    1.36704
487400.0000    0.90305
487440.0000    0.85041
487480.0000    0.84461
487520.0000    0.55268
487560.0000    2.29149
487600.0000    1.83209
487640.0000    1.30728
487680.0000    1.26209
487720.0000    2.15318
487760.0000    1.60477
487800.0000    1.97292
487840.0000    1.99941
487880.0000    0.80828
487920.0000    1.02286
487960.0000    0.66592
488000.0000    0.64229
488040.0000    1.69521
488080.0000    1.35652
488120.0000    1.10588
488160.0000    1.64359
488200.0000    1.38830
488240.0000    1.67224
488280.0000    1.31125
488320.0000    1.43515
488360.0000    1.89861
488400.0000    2.17882
488440.0000    1.51053
488480.0000    1.61609
488520.0000    1.70437
488560.0000    1.26285
488600.0000    1.19066
488640.0000    1.53169
488680.0000    1.66561
488720.0000    1.61666
488760.0000    1.60278
488800.0000    1.94035
488840.0000    2.19435
488880.0000    3.00732
488920.0000    2.20815
488960.0000    3.00846
489000.0000    2.25758
489040.0000    1.95498
489080.0000    2.00394
489120.0000    1.20945
489160.0000    2.32339
489200.0000    2.00250
489240.0000    1.67729
489280.0000    1.44264
489320.0000    1.70995
489360.0000    1.54165
489400.0000    1.44201
489440.0000    2.06030
489480.0000    1.45234
489520.0000    1.46811
489560.0000    1.66557
489600.0000    1.55380
489640.0000    1.95488
489680.0000    1.23528
489720.0000    1.57514
489760.0000    1.12420
489800.0000    1.64340
489840.0000    2.20084
489880.0000    2.15741
489920.0000    1.98730
489960.0000    1.69658
490000.0000    1.79618
490040.0000    2.75049
490080.0000    2.78195
490120.0000    3.19790
490160.0000    2.68794
490200.0000    2.66556
490240.0000    1.42550
490280.0000    2.01036
490320.0000    2.14609
490360.0000    2.29801
490400.0000    1.75350
490440.0000    2.60212
490480.0000    2.87837
490520.0000    2.63049
490560.0000    2.42887
490600.0000    2.45991
490640.0000    2.57805
490680.0000    0.95825
490720.0000    0.35092
490760.0000    1.33234
490800.0000    0.44458
490840.0000   -0.02704
490880.0000   -0.29395
490920.0000    0.44490
490960.0000    0.64185
491000.0000    0.52747
491040.0000    0.65469
491080.0000    0.47096
491120.0000    0.01269
491160.0000    0.91478
491200.0000    0.79894
491240.0000    1.70227
491280.0000    1.58601
491320.0000    0.96745
491360.0000    1.85184
491400.0000    1.10397
491440.0000    0.75046
491480.0000    1.52393
491520.0000    1.57806
491560.0000    1.49831
491600.0000    1.09308
491640.0000    1.79814
491680.0000    1.91392
491720.0000    0.67044
491760.0000    1.17839
491800.0000    1.82906
491840.0000    1.98409
491880.0000    1.43732
491920.0000    1.28778
491960.0000    1.04516
492000.0000    1.92292
492040.0000    1.68797
492080.0000    1.67432
492120.0000    1.16785
492160.0000    0.98215
492200.0000    0.89295
492240.0000    0.88123
492280.0000    1.62962
492320.0000    1.30579
492360.0000    1.51275
492400.0000    1.28871
492440.0000    2.53626
492480.0000    1.24513
492520.0000    0.96209
492560.0000    2.06192
492600.0000    2.11873
492640.0000    1.21127
492680.0000    1.62827
492720.0000    1.62651
492760.0000    1.15945
492800.0000    1.27504
492840.0000    1.60008
492880.0000    1.33798
492920.0000    1.14294
492960.0000    0.63774
493000.0000    0.80568
493040.0000    1.86060
493080.0000    1.12623
493120.0000    1.45549
493160.0000    1.12890
493200.0000    0.78012
493240.0000    1.12922
493280.0000    0.89187
493320.0000    0.50369
493360.0000    1.23482
493400.0000    1.55435
493440.0000    1.91458
493480.0000    1.80506
493520.0000    1.78988
493560.0000    1.88573
493600.0000    2.24780
493640.0000    1.86728
493680.0000    1.47837
493720.0000    1.36223
493760.0000    0.92715
493800.0000    0.49951
493840.0000    0.87468
493880.0000    1.63607
493920.0000    0.58045
493960.0000    1.45060
494000.0000    0.85767
494040.0000    1.81591
494080.0000    1.39475
494120.0000    1.35875
494160.0000    1.39650
494200.0000    1.22196
494240.0000    1.22834
494280.0000    0.76784
494320.0000    1.53506
494360.0000    0.80725
494400.0000    1.34325
494440.0000    0.77342
494480.0000    0.38531
494520.0000    0.97040
494560.0000    1.62783
494600.0000    1.46180
494640.0000    1.63784
494680.0000    0.32949
494720.0000    0.93785
494760.0000    2.02013
494800.0000    1.28882
494840.0000    1.10815
494880.0000    0.51634
494920.0000    1.47321
494960.0000    0.83152
495000.0000    1.41571
495040.0000    1.77512
495080.0000    1.42177
495120.0000    1.51779
495160.0000    1.78195
495200.0000    0.90266
495240.0000    0.60682
495280.0000    1.05751
495320.0000    0.43746
495360.0000    1.62009
495400.0000    1.20324
495440.0000    0.89657
495480.0000    0.47668
495520.0000    1.29703
495560.0000    0.97007
495600.0000    1.01768
495640.0000    1.03176
495680.0000    0.95357
495720.0000    1.15944
495760.0000    0.46424
495800.0000    0.87239
495840.0000    1.56516
495880.0000   -0.05697
495920.0000    1.01253
495960.0000    0.99744
496000.0000    1.35467
496040.0000    1.83406
496080.0000   -0.31125
496120.0000    0.83472
496160.0000   -0.07005
496200.0000    0.11858
496240.0000   -0.47320
496280.0000    0.39970
496320.0000   -0.07066
496360.0000   -0.65231
496400.0000   -0.13319
496440.0000   -0.08579
496480.0000    0.06000
496520.0000   -0.33625
496560.0000    0.93675
496600.0000   -0.34079
496640.0000   -0.25709
496680.0000    0.15193
496720.0000    0.42757
496760.0000    0.81584
496800.0000    1.03549
496840.0000    0.21527
496880.0000    0.50126
496920.0000    0.13590
496960.0000   -0.02165
497000.0000    0.64200
497040.0000    0.51933
497080.0000    0.86057
497120.0000   -0.02149
497160.0000   -0.05225
497200.0000    0.79716
497240.0000    0.70508
497280.0000    0.77145
497320.0000   -0.72018
497360.0000    0.84103
497400.0000   -0.80025
497440.0000   -0.15371
497480.0000   -0.81391
497520.0000    0.15958
497560.0000    0.05163
497600.0000   -0.19885
497640.0000    0.82418
497680.0000    0.71430
497720.0000   -0.13464
497760.0000    0.63153
497800.0000    0.38548
497840.0000    0.86950
497880.0000   -0.21828
497920.0000   -0.02015
497960.0000    0.16638
498000.0000    0.19313
498040.0000    0.45461
498080.0000    0.76630
498120.0000    0.21773
498160.0000   -0.36501
498200.0000    0.85610
498240.0000   -0.40906
498280.0000   -0.25091
498320.0000    0.20244
498360.0000   -0.42271
498400.0000   -0.45660
498440.0000    0.74117
498480.0000    1.03601
498520.0000    1.59336
498560.0000    0.29928
498600.0000   -0.57725
498640.0000   -0.18797
498680.0000    0.39859
498720.0000    0.18156
498760.0000    0.32071
498800.0000   -0.85278
498840.0000    0.11642
498880.0000    0.30322
498920.0000    0.09818
498960.0000    0.80551
499000.0000   -0.12279
499040.0000   -0.40834
499080.0000    0.59019
499120.0000   -0.14820
499160.0000    0.00781
499200.0000    0.48996
499240.0000   -0.40799
499280.0000    0.91753
499320.0000    1.43051
499360.0000    1.50697
499400.0000    1.18889
499440.0000    0.70422
499480.0000    1.68351
499520.0000    1.85128
499560.0000    1.98126
499600.0000    1.10639
499640.0000    1.42097
499680.0000    0.98403
499720.0000    1.02380
499760.0000    1.77052
499800.0000    0.61443
499840.0000    0.52096
499880.0000    1.04294
499920.0000    1.25715
499960.0000    1.61666
500000.0000    1.41547
500040.0000    1.16726
500080.0000    0.84882
500120.0000    0.89656
500160.0000    1.12867
500200.0000    0.93892
500240.0000    0.87269
500280.0000    0.94969
500320.0000   -0.62493
500360.0000    0.16459
500400.0000   -0.09962
500440.0000    0.17670
500480.0000    0.43890
500520.0000   -0.34235
500560.0000    0.34023
500600.0000   -0.38854
500640.0000    0.17593
500680.0000    0.36608
500720.0000    0.38306
500760.0000    0.25365
500800.0000    0.63710
500840.0000   -0.70133
500880.0000   -0.01579
500920.0000   -0.22764
500960.0000    0.92722
501000.0000   -0.24053
501040.0000    0.15306
501080.0000   -0.25932
501120.0000   -0.06742
501160.0000   -0.37270
501200.0000   -0.21412
501240.0000   -0.21689
501280.0000    0.60482
501320.0000    0.75601
501360.0000    1.98520
501400.0000   -0.10266
501440.0000    0.46550
501480.0000    0.37471
501520.0000    0.59493
501560.0000    0.14854
501600.0000    0.05394
501640.0000   -0.16457
501680.0000   -0.01593
501720.0000    0.47830
501760.0000    0.43680
501800.0000    0.47790
501840.0000    0.60298
501880.0000    0.21593
501920.0000    0.54616
501960.0000   -0.35052
502000.0000   -0.03954
502040.0000    0.44532
502080.0000   -0.39304
502120.0000    0.28753
502160.0000    0.14460
502200.0000    0.42221
502240.0000   -0.13165
502280.0000   -0.09074
502320.0000   -0.05239
502360.0000   -0.46664
502400.0000    0.56017
502440.0000    0.55799
502480.0000    0.41078
502520.0000    0.09588
502560.0000    0.62207
502600.0000   -0.06807
502640.0000    0.83610
502680.0000    1.14455
502720.0000    1.09471
502760.0000   -0.02385
502800.0000    0.52128
502840.0000    1.11678
502880.0000    0.90133
502920.0000    1.30145
502960.0000    0.10701
503000.0000    0.41874
503040.0000    0.15917
503080.0000    0.23710
503120.0000    0.40802
503160.0000    1.10349
503200.0000    1.13741
503240.0000    0.87514
503280.0000    1.22753
503320.0000    0.37807
503360.0000    0.19634
503400.0000    0.70745
503440.0000    0.31416
503480.0000    0.14114
503520.0000    0.04667
503560.0000    0.61346
503600.0000    0.32569
503640.0000    0.61152
503680.0000    0.34051
503720.0000    0.07222
503760.0000    0.93631
503800.0000    0.14358
503840.0000    0.89497
503880.0000    0.71671
503920.0000    0.95925
503960.0000    0.57956
504000.0000    0.96159
504040.0000    0.55811
504080.0000    0.34444
504120.0000    0.69664
504160.0000    0.88443
504200.0000    0.10464
504240.0000    0.17846
504280.0000    0.37778
504320.0000    0.79615
504360.0000    0.20275
504400.0000    0.86344
504440.0000    0.67408
504480.0000    1.46318
504520.0000    1.28500
504560.0000    0.36576
504600.0000    0.10413
504640.0000    0.94922
504680.0000    0.29972
504720.0000    1.27501
504760.0000    0.62504
504800.0000   -0.00715
504840.0000    0.48200
504880.0000    0.87900
504920.0000    0.60342
504960.0000    0.45083
505000.0000    1.71553
505040.0000    0.79756
505080.0000    0.81359
505120.0000    1.58846
505160.0000    1.24397
505200.0000    0.94687
505240.0000    0.58453
505280.0000    1.44642
505320.0000    1.48000
505360.0000    2.36450
505400.0000    0.25906
505440.0000    1.42963
505480.0000    1.41877
505520.0000    1.27637
505560.0000    1.36012
505600.0000    1.22719
505640.0000    0.91009
505680.0000    0.49636
505720.0000   -0.08465
505760.0000    1.22706
505800.0000    0.85876
505840.0000    0.98185
505880.0000    0.76853
505920.0000    0.02156
505960.0000    0.43383
506000.0000    1.19798
506040.0000    0.96686
506080.0000    1.15088
506120.0000    0.77062
506160.0000    1.60096
506200.0000    0.78505
506240.0000    0.78611
506280.0000    0.93271
506320.0000    0.90266
506360.0000    0.61977
506400.0000    0.64522
506440.0000    0.32890
506480.0000    0.60026
506520.0000   -0.94298
506560.0000   -0.33998
506600.0000   -0.03340
506640.0000    0.89692
506680.0000    0.39857
506720.0000    0.49861
506760.0000   -0.16998
506800.0000    0.22012
506840.0000    0.56051
506880.0000    1.22058
506920.0000    0.33019
506960.0000    0.16061
507000.0000    0.11035
507040.0000    0.45450
507080.0000    0.88327
507120.0000    0.42827
507160.0000    1.12165
507200.0000    0.36051
507240.0000    0.67144
507280.0000    1.18880
507320.0000    0.05462
507360.0000    0.97091
507400.0000    0.24451
507440.0000    0.10176
507480.0000    0.88316
507520.0000    1.56944
507560.0000    0.75316
507600.0000   -0.26247
507640.0000    0.91143
507680.0000    0.97205
507720.0000    1.28206
507760.0000    0.55222
507800.0000    0.80707
507840.0000    0.26280
507880.0000    0.59360
507920.0000    0.11982
507960.0000    0.69762
508000.0000   -0.16340
508040.0000    1.30211
508080.0000    1.16252
508120.0000    0.25138
508160.0000    0.83766
508200.0000    0.73500
508240.0000    0.66829
508280.0000    1.45854
508320.0000    0.95847
508360.0000    0.84983
508400.0000    0.97790
508440.0000    1.43586
508480.0000    0.66692
508520.0000   -0.09171
508560.0000    0.71353
508600.0000    0.24636
508640.0000    0.99561
508680.0000    0.05521
508720.0000   -0.66157
508760.0000    0.01404
508800.0000    0.35040
508840.0000   -0.01181
508880.0000   -0.17083
508920.0000   -0.05541
508960.0000    0.25140
509000.0000    0.47645
509040.0000   -0.06732
509080.0000   -0.29375
509120.0000    0.29040
509160.0000    0.49902
509200.0000    0.36696
509240.0000    0.12613
509280.0000    0.84244
509320.0000   -0.40353
509360.0000    0.06372
509400.0000   -0.28886
509440.0000    0.65309
509480.0000    0.12978
509520.0000    0.37400
509560.0000    0.34292
509600.0000    0.20445
509640.0000    0.07884
509680.0000    0.72882
509720.0000    0.50709
509760.0000   -0.39378
509800.0000    0.24871
509840.0000    0.18325
509880.0000   -0.21887
509920.0000   -0.09922
509960.0000    0.60767
510000.0000    0.39204
510040.0000    1.00081
510080.0000    0.01476
510120.0000    0.30838
510160.0000    0.34488
510200.0000   -0.41630
510240.0000    0.19380
510280.0000    0.39220
510320.0000    0.92467
510360.0000    0.36568
510400.0000    1.17402
510440.0000    1.01385
510480.0000    0.95717
510520.0000    0.64596
510560.0000    1.04942
510600.0000    0.61075
510640.0000    0.92536
510680.0000    0.30692
510720.0000    0.63538
510760.0000   -0.24108
510800.0000   -0.71827
510840.0000    0.29171
510880.0000   -0.30059
510920.0000    0.75614
510960.0000    0.11895
511000.0000    1.13533
511040.0000    0.71536
511080.0000    0.27720
511120.0000    1.06636
511160.0000    0.09039
511200.0000   -0.08550
511240.0000    0.55014
511280.0000    0.58483
511320.0000    0.28680
511360.0000    0.88694
511400.0000    0.18341
511440.0000    0.17920
511480.0000    0.31001
511520.0000   -0.26271
511560.0000   -0.00601
511600.0000    0.12203
511640.0000    0.32041
511680.0000    0.40597
511720.0000   -0.14901
511760.0000    0.34948
511800.0000   -0.51167
511840.0000    0.52309
511880.0000   -0.04778
511920.0000    0.68826
511960.0000    0.75366
512000.0000    0.47234
512040.0000    0.09244
512080.0000    0.33035
512120.0000    0.29196
512160.0000    0.40330
512200.0000    0.27821
512240.0000    0.10590
512280.0000    0.09069
512320.0000   -0.33669
512360.0000   -0.16722
512400.0000   -0.29047
512440.0000   -1.24865
512480.0000    0.47897
512520.0000    0.15201
512560.0000    0.44334
512600.0000    0.00025
512640.0000    0.31602
512680.0000   -0.24327
512720.0000   -0.03436
512760.0000   -0.19505
512800.0000   -0.05313
512840.0000    0.00663
512880.0000   -0.42962
512920.0000    0.05854
512960.0000    0.03112
513000.0000   -0.66136
513040.0000    0.01791
513080.0000    0.17847
513120.0000   -0.47742
513160.0000   -0.15704
513200.0000    0.18962
513240.0000   -0.49202
513280.0000   -0.35099
513320.0000    0.82398
513360.0000   -0.08171
513400.0000    0.24015
513440.0000   -0.21519
513480.0000    0.21453
513520.0000    0.70202
513560.0000    0.91093
513600.0000    0.40941
513640.0000    0.72919
513680.0000   -0.00876
513720.0000    0.09637
513760.0000    0.03391
513800.0000    0.17423
513840.0000   -0.06088
513880.0000   -0.01008
513920.0000   -0.72952
513960.0000   -0.88543
514000.0000   -0.37932
514040.0000   -0.93880
514080.0000    0.21230
514120.0000    0.33152
514160.0000   -0.49884
514200.0000    0.97347
514240.0000    0.59545
514280.0000   -0.02013
514320.0000   -0.59718
514360.0000    0.49249
514400.0000   -0.14525
514440.0000    0.36025
514480.0000    0.12350
514520.0000   -0.54310
514560.0000    0.03229
514600.0000   -0.55521
514640.0000    0.01246
514680.0000   -0.29584
514720.0000   -0.24284
514760.0000   -0.43876
514800.0000   -0.36930
514840.0000   -0.23933
514880.0000   -0.02660
514920.0000   -0.01723
514960.0000   -0.21933
515000.0000    0.21327
515040.0000    0.42486
515080.0000   -0.01545
515120.0000   -0.09414
515160.0000   -0.09291
515200.0000   -0.34472
515240.0000    0.01115
515280.0000    0.35335
515320.0000    0.01388
515360.0000    0.88070
515400.0000    0.01225
515440.0000   -0.18724
515480.0000    0.87742
515520.0000    0.00488
515560.0000    0.79143
515600.0000    0.06880
515640.0000   -0.20726
515680.0000   -0.29084
515720.0000    0.58014
515760.0000    0.04649
515800.0000    0.37809
515840.0000   -0.14644
515880.0000   -1.12356
515920.0000   -0.25467
515960.0000   -0.51926
516000.0000   -0.60557
516040.0000   -0.70404
516080.0000   -0.34724
516120.0000   -0.44645
516160.0000    0.60899
516200.0000   -0.06177
516240.0000   -0.68462
516280.0000   -0.73050
516320.0000   -0.12182
516360.0000   -0.54447
516400.0000   -0.30183
516440.0000    0.28688
516480.0000   -0.09659
516520.0000    0.19141
516560.0000   -0.16594
516600.0000    0.24695
516640.0000   -0.65931
516680.0000   -0.49657
516720.0000   -0.37665
516760.0000   -0.16893
516800.0000    0.66665
516840.0000   -0.30219
516880.0000   -0.49427
516920.0000   -0.48112
516960.0000    0.04603
517000.0000   -0.84686
517040.0000    0.30181
517080.0000   -0.01161
517120.0000   -0.20771
517160.0000   -0.32019
517200.0000   -0.19495
517240.0000   -0.55099
517280.0000    0.84585
517320.0000    0.38716
517360.0000    0.32202
517400.0000    0.34939
517440.0000    0.71005
517480.0000    0.71121
517520.0000    0.83475
517560.0000    0.71370
517600.0000    0.54020
517640.0000    0.55365
517680.0000    0.54376
517720.0000    0.56829
517760.0000    0.30645
517800.0000    0.95218
517840.0000    0.57819
517880.0000    0.38738
517920.0000   -0.13775
517960.0000   -0.42010
518000.0000   -0.43808
518040.0000   -0.43581
518080.0000    0.01626
518120.0000   -0.28476
518160.0000   -0.06747
518200.0000    0.09845
518240.0000   -0.07337
518280.0000   -0.05653
518320.0000   -0.10207
518360.0000    0.48229
518400.0000    0.16786
518440.0000    0.98342
518480.0000    1.08952
518520.0000    0.75377
518560.0000    0.09307
518600.0000    0.34859
518640.0000   -0.27301
518680.0000    0.51249
518720.0000    0.80352
518760.0000    1.34945
518800.0000    0.48698
518840.0000    0.35793
518880.0000    0.61828
518920.0000   -0.43407
518960.0000   -0.24828
519000.0000    0.58215
519040.0000    0.02950
519080.0000    0.87889
519120.0000    0.52704
519160.0000    0.77449
519200.0000   -0.11119
519240.0000   -0.78527
519280.0000   -0.23472
519320.0000   -0.38593
519360.0000   -0.13326
519400.0000    0.13437
519440.0000    0.67708
519480.0000   -0.30921
519520.0000    0.77027
519560.0000    0.12107
519600.0000   -0.11975
519640.0000    0.27786
519680.0000   -0.22530
519720.0000    0.87021
519760.0000   -0.15461
519800.0000   -0.22353
519840.0000    0.08981
519880.0000    0.84920
519920.0000    0.43330
519960.0000    0.51816
520000.0000    0.74164
520040.0000   -0.36139
520080.0000   -0.02473
520120.0000    0.21971
520160.0000    0.12230
520200.0000    0.73340
520240.0000    0.29580
520280.0000    1.00455
520320.0000   -0.09493
520360.0000    0.25657
520400.0000   -0.06706
520440.0000   -0.12625
520480.0000    0.67630
520520.0000   -0.09123
520560.0000   -0.39384
520600.0000    0.36122
520640.0000    0.34576
520680.0000   -0.00762
520720.0000    0.03256
520760.0000   -0.00173
520800.0000   -0.29933
520840.0000    0.14132
520880.0000    0.46339
520920.0000    0.69293
520960.0000   -0.16000
521000.0000   -0.34351
521040.0000   -0.03762
521080.0000    0.13338
521120.0000   -0.33023
521160.0000   -0.06835
521200.0000    1.08741
521240.0000    0.36087
521280.0000    0.69805
521320.0000    1.05284
521360.0000    1.21437
521400.0000    0.51676
521440.0000    1.19760
521480.0000    0.87301
521520.0000   -0.38745
521560.0000   -0.16652
521600.0000   -0.07889
521640.0000    0.41081
521680.0000    0.56938
521720.0000    1.03023
521760.0000   -0.08637
521800.0000    1.39777
521840.0000    0.64647
521880.0000    0.05456
521920.0000    0.28839
521960.0000    0.85648
522000.0000    0.29083
522040.0000    0.58584
522080.0000    1.02056
522120.0000    0.75089
522160.0000    0.75661
522200.0000    0.11511
522240.0000    0.41842
522280.0000   -0.04448
522320.0000    0.26289
522360.0000    1.03980
522400.0000    0.76609
522440.0000    0.02215
522480.0000   -0.11580
522520.0000   -0.06145
522560.0000    0.05733
522600.0000   -0.71341
522640.0000   -0.27583
522680.0000    0.35488
522720.0000   -0.28947
522760.0000   -0.56170
522800.0000   -0.33744
522840.0000    0.41869
522880.0000   -0.39164
522920.0000    0.58314
522960.0000    0.08299
523000.0000    0.59539
523040.0000    0.23673
523080.0000    0.00968
523120.0000    0.86261
523160.0000    0.25885
523200.0000    0.20762
523240.0000    0.54717
523280.0000    0.54868
523320.0000    0.24691
523360.0000    0.45839
523400.0000    0.36935
523440.0000    0.36179
523480.0000   -0.67109
523520.0000    0.00240
523560.0000   -0.61354
523600.0000   -0.76706
523640.0000   -0.27716
523680.0000   -0.07650
523720.0000   -0.14875
523760.0000   -0.36461
523800.0000    0.31752
523840.0000   -0.21251
523880.0000    0.04126
523920.0000   -0.06195
523960.0000   -0.74063
524000.0000   -0.23214
524040.0000   -0.47527
524080.0000    0.35799
524120.0000    0.39849
524160.0000   -0.32553
524200.0000   -0.65719
524240.0000   -0.68707
524280.0000    0.38211
524320.0000    0.13799
524360.0000   -0.13612
524400.0000    0.11302
524440.0000    0.24067
524480.0000    0.23662
524520.0000    0.38303
524560.0000   -0.35992
524600.0000   -0.71697
524640.0000   -0.69251
524680.0000   -0.77373
524720.0000   -0.89122
524760.0000   -0.93312
524800.0000   -0.48495
524840.0000   -0.09437
524880.0000   -0.26353
524920.0000   -0.65924
524960.0000   -0.05192
525000.0000   -1.01532
525040.0000   -0.27985
525080.0000   -0.51087
525120.0000   -0.33694
525160.0000   -0.63970
525200.0000    0.01380
525240.0000   -0.54676
525280.0000   -0.28308
525320.0000   -0.21595
525360.0000    0.24746
525400.0000   -0.32206
525440.0000   -0.77698
525480.0000    0.13294
525520.0000    0.10252
525560.0000   -0.71836
525600.0000   -0.61658
525640.0000   -0.97147
525680.0000    0.19942
525720.0000    0.69768
525760.0000   -0.18060
525800.0000    0.14780
525840.0000    0.23741
525880.0000   -0.38184
525920.0000   -0.18244
525960.0000    0.30247
526000.0000   -0.25380
526040.0000   -1.03224
526080.0000    0.20369
526120.0000   -0.63908
526160.0000   -0.73758
526200.0000    0.44450
526240.0000    0.55278
526280.0000    0.55931
526320.0000    0.18616
526360.0000   -0.16071
526400.0000    1.11712
526440.0000    1.04323
526480.0000    0.34301
526520.0000    0.39055
526560.0000    0.55356
526600.0000    0.43136
526640.0000    0.36578
526680.0000    0.02642
526720.0000    0.65552
526760.0000   -0.15418
526800.0000    0.77681
526840.0000   -0.17434
526880.0000    0.00418
526920.0000    0.27996
526960.0000    0.31296
527000.0000   -0.04438
527040.0000    0.12856
527080.0000    0.02807
527120.0000   -0.34921
527160.0000   -0.03824
527200.0000   -0.12010
527240.0000   -1.02866
527280.0000   -0.12747
527320.0000    0.31153
527360.0000   -0.19149
527400.0000   -0.01450
527440.0000   -0.25055
527480.0000    0.10859
527520.0000   -0.41404
527560.0000    0.14393
527600.0000    0.52240
527640.0000   -0.61540
527680.0000   -0.62911
527720.0000   -0.10853
527760.0000   -0.72619
527800.0000    0.32565
527840.0000    0.34768
527880.0000    0.71895
527920.0000    0.29813
527960.0000   -0.23106
528000.0000    0.17353
528040.0000    0.66378
528080.0000    0.66464
528120.0000    0.94363
528160.0000    0.00158
528200.0000    0.22113
528240.0000    0.49673
528280.0000    0.53903
528320.0000    0.37701
528360.0000   -0.02644
528400.0000    0.17309
528440.0000   -0.07302
528480.0000   -0.05398
528520.0000    0.01518
528560.0000   -0.12680
528600.0000    0.77521
528640.0000    0.56203
528680.0000    0.00145
528720.0000    0.53391
528760.0000    1.84474
528800.0000    1.40854
528840.0000    1.06062
528880.0000    1.74763
528920.0000    1.57569
528960.0000    1.01878
529000.0000    0.53163
529040.0000    1.71725
529080.0000    1.31864
529120.0000    0.76558
529160.0000    1.28162
529200.0000    2.05556
529240.0000    0.81561
529280.0000    1.09167
529320.0000    0.75877
529360.0000    0.79295
529400.0000    0.29686
529440.0000    0.22548
529480.0000    1.08317
529520.0000    0.82423
529560.0000    0.12424
529600.0000    0.48966
529640.0000    0.29911
529680.0000    0.04981
529720.0000    0.88262
529760.0000    1.00861
529800.0000    1.11460
529840.0000    0.16042
529880.0000    0.38778
529920.0000    0.33852
529960.0000    0.65562
530000.0000    0.52349
530040.0000    0.54806
530080.0000    0.85597
530120.0000    0.02978
530160.0000    0.23066
530200.0000   -0.08704
530240.0000    0.82369
530280.0000    0.64984
530320.0000    0.75330
530360.0000    0.29516
530400.0000   -0.10343
530440.0000   -0.37856
530480.0000   -0.10553
530520.0000   -0.40374
530560.0000   -0.00130
530600.0000    0.66570
530640.0000    0.26603
530680.0000    0.13803
530720.0000    0.50385
530760.0000   -0.07907
530800.0000    0.04797
530840.0000   -0.19225
530880.0000   -0.55136
530920.0000   -1.08203
530960.0000   -1.11607
531000.0000   -0.13320
531040.0000   -0.15857
531080.0000   -0.54361
531120.0000   -0.14211
531160.0000    0.35026
531200.0000    1.12713
531240.0000    0.59048
531280.0000    0.16256
531320.0000   -0.45411
531360.0000    0.69327
531400.0000    0.07806
531440.0000    0.20327
531480.0000   -0.04459
531520.0000    0.17030
531560.0000   -0.45706
531600.0000   -0.26004
531640.0000    0.18880
531680.0000   -0.49080
531720.0000   -0.19353
531760.0000   -0.02350
531800.0000   -0.61805
531840.0000   -0.27408
531880.0000   -0.28367
531920.0000    0.39928
531960.0000    1.20260
532000.0000    0.76301
532040.0000    0.16894
532080.0000    1.22918
532120.0000    0.13687
532160.0000    0.36084
532200.0000    0.76041
532240.0000    0.44799
532280.0000    0.14158
532320.0000    0.25726
532360.0000    0.18158
532400.0000   -0.89745
532440.0000   -0.11193
532480.0000   -0.08375
532520.0000    0.61367
532560.0000    0.95380
532600.0000    0.68168
532640.0000    0.43805
532680.0000    0.10779
532720.0000    0.60155
532760.0000    0.17215
532800.0000    0.57586
532840.0000    0.91765
532880.0000    0.88944
532920.0000    0.90136
532960.0000    0.17283
533000.0000    0.18163
533040.0000    0.48570
533080.0000    0.13666
533120.0000    0.25336
533160.0000    0.34571
533200.0000   -0.25803
533240.0000    0.34638
533280.0000    0.40137
533320.0000    0.22228
533360.0000   -0.51592
533400.0000   -0.33104
533440.0000   -0.74924
533480.0000    0.37652
533520.0000    0.21029
533560.0000   -0.38775
533600.0000    0.38129
533640.0000   -0.54144
533680.0000   -0.53556
533720.0000   -0.48569
533760.0000    0.32611
533800.0000   -0.54345
533840.0000   -0.60084
533880.0000   -0.63053
533920.0000   -0.45101
533960.0000    0.57531
534000.0000   -0.17837
534040.0000    0.20129
534080.0000    0.22902
534120.0000    0.39303
534160.0000   -0.47542
534200.0000    0.27391
534240.0000   -0.55462
534280.0000   -0.13123
534320.0000   -0.81550
534360.0000    0.10913
534400.0000    0.62926
534440.0000   -0.18871
534480.0000    0.47007
534520.0000    0.37690
534560.0000    0.64889
534600.0000    1.16344
534640.0000    0.08293
534680.0000    0.12984
534720.0000   -0.57159
534760.0000    0.52905
534800.0000    0.16086
534840.0000    0.08421
534880.0000    0.21679
534920.0000    1.00148
534960.0000    0.18482
535000.0000    1.11222
535040.0000    1.00746
535080.0000    1.11617
535120.0000    0.15265
535160.0000   -0.00998
535200.0000    0.26996
535240.0000    0.55488
535280.0000    0.38127
535320.0000    0.35253
535360.0000   -0.18317
535400.0000    0.22541
535440.0000    0.06881
535480.0000    0.94004
535520.0000    0.23346
535560.0000    0.01941
535600.0000    0.26972
535640.0000    0.29779
535680.0000   -0.10373
535720.0000    1.28161
535760.0000    1.34850
535800.0000    1.30449
535840.0000    1.10329
535880.0000    0.78223
535920.0000    1.24090
535960.0000   -0.32988
536000.0000   -0.56521
536040.0000   -0.68591
536080.0000   -0.98489
536120.0000   -1.16884
536160.0000   -0.27180
536200.0000   -0.13490
536240.0000   -0.93459
536280.0000   -0.32129
536320.0000    0.50466
536360.0000    0.50928
536400.0000   -0.30646
536440.0000   -0.83709
536480.0000   -0.36137
536520.0000   -0.59386
536560.0000   -0.26743
536600.0000   -0.22636
536640.0000   -0.51902
536680.0000   -0.45216
536720.0000   -0.66261
536760.0000    0.28721
536800.0000    0.14221
536840.0000   -0.10764
536880.0000    0.91845
536920.0000    0.52975
536960.0000   -0.15140
537000.0000   -0.35136
537040.0000   -0.19417
537080.0000    0.35361
537120.0000    0.60748
537160.0000    0.25284
537200.0000   -0.40051
537240.0000   -0.39926
537280.0000   -0.59444
537320.0000    0.27470
537360.0000    0.11822
537400.0000   -0.30776
537440.0000    0.26876
537480.0000    0.44787
537520.0000    0.22044
537560.0000    0.25600
537600.0000   -0.20554
537640.0000    0.09833
537680.0000    0.52702
537720.0000    0.51007
537760.0000    0.17095
537800.0000   -0.07496
537840.0000    0.35034
537880.0000    0.57766
537920.0000    0.57252
537960.0000    0.52500
538000.0000    0.55083
538040.0000    0.48268
538080.0000   -0.54920
538120.0000    0.51907
538160.0000    0.08900
538200.0000    0.07095
538240.0000    0.49736
538280.0000    0.17152
538320.0000   -0.40304
538360.0000   -0.15579
538400.0000    0.04847
538440.0000   -0.09799
538480.0000    1.23588
538520.0000    0.84998
538560.0000    0.16493
538600.0000    0.29366
538640.0000   -0.03010
538680.0000   -0.66059
538720.0000   -0.52488
538760.0000   -0.79413
538800.0000   -0.30364
538840.0000    0.27189
538880.0000   -0.80562
538920.0000    0.22414
538960.0000    0.07799
539000.0000   -0.11585
539040.0000   -0.54115
539080.0000   -0.27184
539120.0000   -0.53504
539160.0000   -0.23655
539200.0000   -0.18881
539240.0000    0.06705
539280.0000   -0.34016
539320.0000   -0.09925
539360.0000   -0.31322
539400.0000    0.03116
539440.0000   -0.88684
539480.0000    0.04171
539520.0000   -0.03872
539560.0000   -0.44901
539600.0000   -0.58576
539640.0000   -0.23363
539680.0000   -0.16929
539720.0000   -0.24582
539760.0000   -0.65257
539800.0000   -0.80411
539840.0000   -0.86805
539880.0000   -0.91016
539920.0000   -0.73439
539960.0000   -0.08812
540000.0000   -0.86780
540040.0000   -0.40285
540080.0000   -0.27114
540120.0000   -0.25267
540160.0000   -0.85694
540200.0000    0.39586
540240.0000   -0.09819
540280.0000   -0.36061
540320.0000    0.21397
540360.0000    0.23159
540400.0000    0.58174
540440.0000    0.16329
540480.0000    0.04026
540520.0000    0.52459
540560.0000    0.75065
540600.0000    0.25661
540640.0000    0.22987
540680.0000    0.32505
540720.0000   -0.28515
540760.0000    0.36877
540800.0000    0.06478
540840.0000   -0.04563
540880.0000   -0.54200
540920.0000    0.33712
540960.0000   -0.37972
541000.0000    0.62075
541040.0000    0.42185
541080.0000   -0.07070
541120.0000   -0.17859
541160.0000    0.18149
541200.0000    0.01936
541240.0000    0.39918
541280.0000    0.17711
541320.0000    0.19582
541360.0000    0.86562
541400.0000    0.85348
541440.0000    0.72322
541480.0000    0.79657
541520.0000    0.39364
541560.0000    0.29173
541600.0000    0.41355
541640.0000    0.42361
541680.0000   -0.06101
541720.0000   -0.19907
541760.0000   -0.05467
541800.0000   -0.07334
541840.0000   -1.00433
541880.0000   -0.46592
541920.0000   -0.71575
541960.0000   -1.15750
542000.0000   -1.31223
542040.0000   -0.37937
542080.0000   -0.00091
542120.0000   -0.21281
542160.0000   -0.20774
542200.0000   -0.20880
542240.0000   -0.34728
542280.0000    0.02579
542320.0000   -0.03256
542360.0000    0.17831
542400.0000    0.36700
542440.0000    0.98898
542480.0000    0.85647
542520.0000    0.79671
542560.0000    0.01518
542600.0000    1.09434
542640.0000   -0.12363
542680.0000   -0.60983
542720.0000   -0.12618
542760.0000   -0.00992
542800.0000   -0.91369
542840.0000   -0.93017
542880.0000   -0.71972
542920.0000   -0.21334
542960.0000    0.44478
543000.0000    0.46317
543040.0000    0.03190
543080.0000   -0.42013
543120.0000    0.44678
543160.0000   -0.22541
543200.0000    0.35767
543240.0000   -0.08360
543280.0000   -0.13396
543320.0000   -0.09140
543360.0000   -0.26042
543400.0000    0.25479
543440.0000    0.09317
543480.0000   -0.14209
543520.0000    0.43389
543560.0000   -0.60842
543600.0000   -0.66548
543640.0000   -0.32523
543680.0000   -0.40584
543720.0000    0.37880
543760.0000    0.58444
543800.0000    1.01826
543840.0000    0.02386
543880.0000    1.30293
543920.0000    0.49368
543960.0000    0.35941
544000.0000    0.29708
544040.0000    0.03925
544080.0000    0.66236
544120.0000   -0.05914
544160.0000   -0.42523
544200.0000    0.48424
544240.0000    0.15111
544280.0000   -0.20073
544320.0000    0.07418
544360.0000    0.01636
544400.0000   -0.34061
544440.0000   -0.35575
544480.0000   -0.24228
544520.0000    0.21612
544560.0000    0.39394
544600.0000    0.55774
544640.0000    0.44206
544680.0000    0.35351
544720.0000   -0.17432
544760.0000    0.78920
544800.0000    0.66784
544840.0000    0.99169
544880.0000    0.92758
544920.0000    1.06005
544960.0000    1.20898
545000.0000    1.23061
545040.0000    2.86406
545080.0000    1.69046
545120.0000    0.51921
545160.0000    0.16966
545200.0000    0.25571
545240.0000    0.12012
545280.0000    0.61863
545320.0000    1.12302
545360.0000    0.44878
545400.0000   -0.25785
545440.0000    0.17300
545480.0000    0.59781
545520.0000    0.78885
545560.0000    0.79281
545600.0000    0.07779
545640.0000    1.09334
545680.0000    1.24031
545720.0000    0.10747
545760.0000   -0.03341
545800.0000    0.56256
545840.0000    0.33442
545880.0000    0.17868
545920.0000   -0.44200
545960.0000    0.50640
546000.0000    0.19578
546040.0000   -0.10230
546080.0000    0.17807
546120.0000    0.86765
546160.0000    0.27342
546200.0000    1.38024
546240.0000    1.54801
546280.0000    1.37352
546320.0000    0.99012
546360.0000    1.07320
546400.0000    1.30286
546440.0000    1.04939
546480.0000    1.32940
546520.0000    1.05526
546560.0000    1.57650
546600.0000    1.22322
546640.0000    0.46315
546680.0000    0.86374
546720.0000    2.28618
546760.0000    1.55811
546800.0000    1.45690
546840.0000    1.00262
546880.0000    0.52561
546920.0000    0.90601
546960.0000    0.92197
547000.0000    0.55271
547040.0000    0.73697
547080.0000    0.59275
547120.0000    0.32200
547160.0000   -0.30176
547200.0000   -0.67846
547240.0000    0.23316
547280.0000   -0.32958
547320.0000    0.47922
547360.0000   -0.21873
547400.0000    0.98156
547440.0000    0.51421
547480.0000    0.49429
547520.0000    0.38220
547560.0000    0.45901
547600.0000    0.06375
547640.0000    0.88574
547680.0000    1.18154
547720.0000    1.26027
547760.0000    0.15021
547800.0000    0.38970
547840.0000    0.03368
547880.0000   -0.10147
547920.0000   -0.44902
547960.0000   -0.23861
548000.0000   -0.25554
548040.0000   -0.60249
548080.0000   -0.78222
548120.0000   -0.41931
548160.0000   -1.06352
548200.0000   -1.09497
548240.0000   -0.81485
548280.0000   -0.34126
548320.0000   -0.28341
548360.0000   -0.26207
548400.0000   -0.00801
548440.0000   -0.54078
548480.0000   -0.21204
548520.0000   -0.83814
548560.0000   -0.17086
548600.0000   -0.16931
548640.0000    0.35781
548680.0000   -0.47728
548720.0000    0.57303
548760.0000   -0.57949
548800.0000    0.36505
548840.0000    0.74985
548880.0000    0.71614
548920.0000    0.43665
548960.0000    0.75342
549000.0000    0.33027
549040.0000    0.78134
549080.0000    0.70205
549120.0000    0.52651
549160.0000    0.38880
549200.0000    0.57937
549240.0000    0.80546
549280.0000    0.51505
549320.0000    1.04833
549360.0000    0.73142
549400.0000    0.96037
549440.0000    0.13047
549480.0000    0.56172
549520.0000    0.29581
549560.0000   -0.14928
549600.0000    0.79074
549640.0000   -0.01841
549680.0000   -0.24356
549720.0000   -0.60428
549760.0000    0.16866
549800.0000    0.48407
549840.0000   -0.01899
549880.0000   -0.31513
549920.0000   -0.52174
549960.0000   -0.07002
550000.0000   -1.54353
550040.0000   -0.90753
550080.0000   -0.79978
550120.0000   -0.11363
550160.0000    0.20890
550200.0000    0.68252
550240.0000   -0.19321
550280.0000    0.87209
550320.0000   -0.13502
550360.0000   -0.54076
550400.0000   -0.90071
550440.0000   -0.41562
550480.0000    0.08387
550520.0000    1.10270
550560.0000    0.36217
550600.0000   -0.22059
550640.0000   -0.41104
550680.0000   -0.53352
550720.0000   -0.71957
550760.0000   -0.61360
550800.0000   -0.98101
550840.0000   -1.31303
550880.0000   -0.87690
550920.0000   -0.43954
550960.0000   -0.53318
551000.0000    0.04734
551040.0000   -1.34485
551080.0000   -0.51547
551120.0000   -0.79182
551160.0000    0.12203
551200.0000   -0.16147
551240.0000    0.25126
551280.0000   -0.71864
551320.0000   -0.08092
551360.0000   -0.22832
551400.0000   -0.42165
551440.0000   -0.72094
551480.0000    0.13351
551520.0000   -0.91924
551560.0000   -0.28424
551600.0000   -0.73699
551640.0000   -1.21453
551680.0000    0.88972
551720.0000   -0.56125
551760.0000   -0.69043
551800.0000   -1.23160
551840.0000   -0.65785
551880.0000   -0.69421
551920.0000   -0.18911
551960.0000   -0.22532
552000.0000   -0.06818
552040.0000   -1.06571
552080.0000    0.06383
552120.0000    0.75817
552160.0000   -0.00047
552200.0000    0.09562
552240.0000   -0.73593
552280.0000   -0.26282
552320.0000    0.28857
552360.0000   -0.18683
552400.0000   -0.65070
552440.0000   -0.98201
552480.0000   -0.22046
552520.0000   -0.13195
552560.0000   -0.35240
552600.0000   -0.11609
552640.0000    0.72814
552680.0000    1.56695
552720.0000    0.52184
552760.0000    1.30256
552800.0000    0.30110
552840.0000    0.28017
552880.0000    0.24530
552920.0000   -0.61541
552960.0000   -0.66594
553000.0000   -0.66699
553040.0000   -0.14218
553080.0000   -0.48656
553120.0000   -1.28878
553160.0000   -0.73059
553200.0000   -0.30649
553240.0000   -0.19678
553280.0000   -0.19314
553320.0000   -1.03688
553360.0000   -0.67933
553400.0000   -0.58646
553440.0000   -0.92882
553480.0000   -0.74675
553520.0000   -1.06517
553560.0000    0.05757
553600.0000   -0.44617
553640.0000   -0.83077
553680.0000   -0.31571
553720.0000   -0.09544
553760.0000   -0.88025
553800.0000   -0.28568
553840.0000   -0.47514
553880.0000   -0.34831
553920.0000   -0.58360
553960.0000   -0.26164
554000.0000   -0.99565
554040.0000   -0.52192
554080.0000   -1.49734
554120.0000   -0.51430
554160.0000   -0.69308
554200.0000   -0.54346
554240.0000   -0.77465
554280.0000   -1.12500
554320.0000   -0.94805
554360.0000   -0.84961
554400.0000   -0.96668
554440.0000   -1.27836
554480.0000   -0.00602
554520.0000   -0.14679
554560.0000   -0.74103
554600.0000   -1.00286
554640.0000   -1.54994
554680.0000   -1.16918
554720.0000   -1.24655
554760.0000   -1.86809
554800.0000   -1.51299
554840.0000   -1.78882
554880.0000   -1.72225
554920.0000   -1.15256
554960.0000   -1.01619
555000.0000   -0.91611
555040.0000   -1.49171
555080.0000   -1.07800
555120.0000   -0.69887
555160.0000   -0.51924
555200.0000   -0.31974
555240.0000    0.24621
555280.0000    0.09587
555320.0000    0.60633
555360.0000    0.22149
555400.0000   -1.07419
555440.0000   -0.29591
555480.0000   -0.47455
555520.0000   -0.10787
555560.0000   -0.46011
555600.0000   -0.05444
555640.0000   -1.01562
555680.0000   -0.97648
555720.0000    0.11531
555760.0000   -0.40992
555800.0000   -1.02130
555840.0000    0.25368
555880.0000    1.22615
555920.0000    0.03524
555960.0000    0.15165
556000.0000   -0.46856
556040.0000   -0.17848
556080.0000    0.16933
556120.0000    0.68369
556160.0000   -0.72447
556200.0000    0.07063
556240.0000   -0.47219
556280.0000   -0.28275
556320.0000   -0.49069
556360.0000   -0.31279
556400.0000   -0.01672
556440.0000   -0.44694
556480.0000   -0.74332
556520.0000   -0.80573
556560.0000   -1.07796
556600.0000   -0.16689
556640.0000   -1.16609
556680.0000   -0.58418
556720.0000    0.26335
556760.0000   -0.05724
556800.0000    0.39526
556840.0000    0.90486
556880.0000    0.76040
556920.0000   -0.72492
556960.0000   -0.25364
557000.0000    0.48579
557040.0000    0.66325
557080.0000    0.74539
557120.0000   -0.09011
557160.0000   -0.15226
557200.0000    0.03004
557240.0000    0.38063
557280.0000   -0.42326
557320.0000   -0.88164
557360.0000    0.17075
557400.0000   -0.52434
557440.0000   -0.27706
557480.0000   -0.34913
557520.0000   -0.21398
557560.0000    0.41888
557600.0000   -0.17689
557640.0000   -0.14755
557680.0000    0.86291
557720.0000   -0.11028
557760.0000    0.78394
557800.0000    1.11936
557840.0000    0.08252
557880.0000    0.55232
557920.0000    0.10941
557960.0000    0.36913
558000.0000   -0.97832
558040.0000   -0.99764
558080.0000   -0.16914
558120.0000   -0.56625
558160.0000   -0.21961
558200.0000    0.31135
558240.0000   -0.48456
558280.0000    0.43630
558320.0000    0.18620
558360.0000    0.68074
558400.0000    0.59073
558440.0000    0.30522
558480.0000    0.01078
558520.0000    0.70938
558560.0000    0.22000
558600.0000   -0.01173
558640.0000    1.00740
558680.0000    0.00533
558720.0000    0.73195
558760.0000    0.18636
558800.0000   -0.44508
558840.0000    0.35409
558880.0000   -0.24689
558920.0000    0.93972
558960.0000    0.15697
559000.0000   -0.93151
559040.0000    0.37497
559080.0000   -0.53950
559120.0000   -0.54828
559160.0000   -0.29907
559200.0000   -0.49376
559240.0000    0.23653
559280.0000    0.53849
559320.0000    0.14253
559360.0000    0.02262
559400.0000    0.80978
559440.0000   -0.11926
559480.0000   -0.55226
559520.0000    0.34717
559560.0000    0.60594
559600.0000   -0.69782
559640.0000   -0.22974
559680.0000   -0.08526
559720.0000    0.86536
559760.0000    0.64089
559800.0000   -0.05569
559840.0000   -0.13677
559880.0000    0.39047
559920.0000   -0.31562
559960.0000    0.17895
560000.0000    0.23474
560040.0000   -0.11716
560080.0000   -0.19413
560120.0000   -0.24073
560160.0000   -0.45693
560200.0000    0.01107
560240.0000   -0.81843
560280.0000   -0.95331
560320.0000   -0.69239
560360.0000   -1.56531
560400.0000   -0.65634
560440.0000   -0.92451
560480.0000   -0.76374
560520.0000   -0.36968
560560.0000   -0.31707
560600.0000   -0.27929
560640.0000   -0.65236
560680.0000   -0.05396
560720.0000    0.05881
560760.0000   -0.70988
560800.0000   -0.77448
560840.0000   -0.09404
560880.0000   -0.84044
560920.0000   -0.38028
560960.0000   -0.18437
561000.0000   -0.24534
561040.0000   -0.21403
561080.0000   -0.24575
561120.0000   -0.56705
561160.0000   -1.40643
561200.0000   -0.48520
561240.0000   -0.41453
561280.0000   -0.49724
561320.0000   -0.80736
561360.0000   -0.49765
561400.0000   -1.45721
561440.0000   -0.95879
561480.0000    0.14992
561520.0000   -0.13226
561560.0000   -0.44323
561600.0000   -0.14342
561640.0000    0.09770
561680.0000   -0.58231
561720.0000   -0.24414
561760.0000   -1.12888
561800.0000   -0.32035
561840.0000   -0.02657
561880.0000    0.04105
561920.0000   -0.70475
561960.0000   -0.07876
562000.0000   -0.14089
562040.0000   -0.33853
562080.0000    0.33111
562120.0000   -0.13570
562160.0000   -0.15015
562200.0000   -0.06990
562240.0000   -0.09374
562280.0000    0.27121
562320.0000   -0.87050
562360.0000   -0.85524
562400.0000    0.60851
562440.0000   -0.12935
562480.0000   -0.64825
562520.0000   -0.05478
562560.0000   -0.38402
562600.0000   -0.19589
562640.0000   -0.53933
562680.0000   -0.32655
562720.0000   -0.14284
562760.0000    0.00813
562800.0000    0.53467
562840.0000    0.46947
562880.0000   -0.00323
562920.0000    0.51802
562960.0000    0.24294
563000.0000    0.24252
563040.0000   -0.08817
563080.0000   -0.37821
563120.0000   -0.49787
563160.0000   -0.01979
563200.0000   -0.74889
563240.0000   -0.34608
563280.0000   -0.60577
563320.0000   -0.11905
563360.0000    0.34657
563400.0000    0.39536
563440.0000   -0.12330
563480.0000    0.40208
563520.0000    0.20317
563560.0000    0.39437
563600.0000    1.30672
563640.0000    0.43012
563680.0000    0.47125
563720.0000    0.60718
563760.0000    0.84848
563800.0000    0.89591
563840.0000    0.84711
563880.0000    1.08528
563920.0000    0.34588
563960.0000    1.00240
564000.0000    0.29988
564040.0000    0.32820
564080.0000    1.19344
564120.0000    0.71158
564160.0000    0.51614
564200.0000    0.60935
564240.0000    0.48670
564280.0000    0.89448
564320.0000    2.11594
564360.0000    0.50023
564400.0000    0.43628
564440.0000    0.59339
564480.0000    0.35358
564520.0000    0.14777
564560.0000    1.05210
564600.0000    1.13490
564640.0000    0.66705
564680.0000    0.73116
564720.0000    1.28162
564760.0000    0.77163
564800.0000    0.20079
564840.0000    1.34712
564880.0000    0.63071
564920.0000    0.61767
564960.0000    0.75588
565000.0000    1.22147
565040.0000    0.94074
565080.0000    1.49232
565120.0000    1.31312
565160.0000    1.69981
565200.0000    1.38031
565240.0000    2.25106
565280.0000    0.77440
565320.0000    1.21396
565360.0000    1.42383
565400.0000    1.01559
565440.0000    1.56364
565480.0000    0.96502
565520.0000    1.13412
565560.0000    1.28329
565600.0000    1.08343
565640.0000    0.89106
565680.0000    0.81635
565720.0000    0.91593
565760.0000    0.83282
565800.0000    0.51832
565840.0000    0.91574
565880.0000    0.63662
565920.0000    1.40235
565960.0000    1.78526
566000.0000    0.73160
566040.0000    0.57907
566080.0000    0.66824
566120.0000    0.42806
566160.0000    0.87543
566200.0000    0.69108
566240.0000    1.06027
566280.0000    0.75512
566320.0000    0.61721
566360.0000    0.46814
566400.0000    0.16867
566440.0000    0.31857
566480.0000    0.36307
566520.0000    0.81911
566560.0000    0.60631
566600.0000    0.62895
566640.0000    0.55500
566680.0000    0.37838
566720.0000    0.34924
566760.0000    1.47784
566800.0000    1.11241
566840.0000    1.01646
566880.0000    0.99011
566920.0000    1.28563
566960.0000    1.71503
567000.0000    1.44235
567040.0000    0.77854
567080.0000    0.70671
567120.0000    1.69177
567160.0000    0.88604
567200.0000    1.65326
567240.0000    1.36737
567280.0000    0.88036
567320.0000    1.95693
567360.0000    1.63142
567400.0000    1.61591
567440.0000    0.82501
567480.0000    1.06430
567520.0000    1.49592
567560.0000    0.91816
567600.0000    0.82829
567640.0000    1.22685
567680.0000    0.67047
567720.0000    0.13995
567760.0000    0.43716
567800.0000    0.37647
567840.0000    0.94333
567880.0000    0.40832
567920.0000    0.46597
567960.0000    0.59138
568000.0000    1.28742
568040.0000    1.29339
568080.0000    1.07336
568120.0000    0.93994
568160.0000    1.58106
568200.0000    0.70941
568240.0000    0.73877
568280.0000    1.68473
568320.0000    0.42308
568360.0000    0.95123
568400.0000    1.19412
568440.0000    1.29279
568480.0000    0.76973
568520.0000    0.47968
568560.0000    1.33907
568600.0000    0.66064
568640.0000    0.57140
568680.0000    0.75700
568720.0000    0.20807
568760.0000    1.12226
568800.0000    0.70895
568840.0000   -0.16252
568880.0000    0.69546
568920.0000    0.54740
568960.0000    0.34952
569000.0000    0.71061
569040.0000    0.70699
569080.0000    0.61059
569120.0000    0.72748
569160.0000    0.44883
569200.0000    1.27997
569240.0000    0.92288
569280.0000    0.63357
569320.0000   -0.05846
569360.0000    0.03905
569400.0000    0.32643
569440.0000    0.59797
569480.0000    0.15698
569520.0000    0.12044
569560.0000    0.62860
569600.0000    0.52075
569640.0000    0.33386
569680.0000    0.81559
569720.0000    0.76826
569760.0000    0.76655
569800.0000    0.77857
569840.0000    0.89138
569880.0000    0.85920
569920.0000    0.31494
569960.0000    0.29746
570000.0000    0.83447
570040.0000    1.80020
570080.0000    1.68227
570120.0000    1.21478
570160.0000    0.56907
570200.0000    1.06385
570240.0000    1.31995
570280.0000    1.53417
570320.0000    0.30177
570360.0000    0.98033
570400.0000    1.31899
570440.0000    1.05619
570480.0000    1.11241
570520.0000    1.11516
570560.0000    0.94275
570600.0000    1.11738
570640.0000    1.05430
570680.0000    1.11458
570720.0000    0.70990
570760.0000    1.32861
570800.0000    1.46263
570840.0000    0.74485
570880.0000    0.83622
570920.0000    1.01822
570960.0000    0.17908
571000.0000    0.39702
571040.0000    0.58292
571080.0000    1.16837
571120.0000    0.19786
571160.0000    0.01247
571200.0000    0.93348
571240.0000    0.40547
571280.0000    0.55253
571320.0000    0.53477
571360.0000   -0.04084
571400.0000    0.13843
571440.0000    0.19898
571480.0000    0.31009
571520.0000    0.04802
571560.0000   -0.33303
571600.0000    0.52566
571640.0000    0.68775
571680.0000    0.12245
571720.0000    0.14376
571760.0000   -0.45730
571800.0000   -0.04987
571840.0000    0.68281
571880.0000    0.17671
571920.0000    0.20392
571960.0000    0.85125
572000.0000    0.04458
572040.0000    0.67605
572080.0000    0.63006
572120.0000    0.55872
572160.0000    0.87858
572200.0000    0.21470
572240.0000    0.90567
572280.0000    0.77464
572320.0000    0.98429
572360.0000   -0.37823
572400.0000    0.95169
572440.0000    0.35007
572480.0000    0.94968
572520.0000    0.00509
572560.0000    0.90175
572600.0000    0.45004
572640.0000    0.87493
572680.0000   -0.08311
572720.0000    0.56138
572760.0000    0.16821
572800.0000    0.39032
572840.0000    0.36422
572880.0000   -0.15164
572920.0000   -0.14656
572960.0000   -0.02545
573000.0000   -0.84288
573040.0000   -0.31650
573080.0000   -0.42349
573120.0000   -0.51231
573160.0000    0.19748
573200.0000    0.23005
573240.0000    0.34554
573280.0000   -0.33410
573320.0000    0.64759
573360.0000    0.91924
573400.0000   -0.31947
573440.0000   -1.00841
573480.0000   -0.72012
573520.0000   -0.05853
573560.0000   -0.06634
573600.0000   -0.20705
573640.0000   -0.22725
573680.0000   -0.88268
573720.0000   -0.50399
573760.0000   -0.52401
573800.0000   -0.66716
573840.0000    0.28072
573880.0000    0.09559
573920.0000   -0.71774
573960.0000   -0.79588
574000.0000    0.06257
574040.0000   -0.32272
574080.0000   -0.44280
574120.0000   -0.77461
574160.0000   -0.05150
574200.0000    0.05666
574240.0000   -0.16315
574280.0000    0.23040
574320.0000   -0.26660
574360.0000   -0.36550
574400.0000   -0.06403
574440.0000    0.22366
574480.0000    0.18024
574520.0000   -0.56034
574560.0000    0.08246
574600.0000    0.03221
574640.0000   -0.01870
574680.0000   -0.10056
574720.0000    0.03655
574760.0000    0.34843
574800.0000    0.14271
574840.0000    0.01971
574880.0000   -0.80151
574920.0000    0.62415
574960.0000    0.00174
575000.0000    0.22354
575040.0000    0.39019
575080.0000    0.22713
575120.0000   -0.16482
575160.0000    0.17847
575200.0000    0.22464
575240.0000   -0.10972
575280.0000    0.30031
575320.0000    0.08032
575360.0000    0.50261
575400.0000    0.24637
575440.0000    0.70618
575480.0000    0.21992
575520.0000   -0.20741
575560.0000    0.26616
575600.0000   -0.05735
575640.0000   -0.48822
575680.0000   -0.10081
575720.0000   -0.00053
575760.0000    0.95801
575800.0000   -0.02572
575840.0000    0.66966
575880.0000    0.99228
575920.0000    0.06620
575960.0000   -0.41842
576000.0000   -0.15947
576040.0000    0.26956
576080.0000    0.16833
576120.0000   -0.35396
576160.0000    0.37664
576200.0000    0.41887
576240.0000    0.25847
576280.0000   -0.23742
576320.0000   -0.02142
576360.0000    0.13980
576400.0000   -0.11596
576440.0000   -1.01572
576480.0000    0.00472
576520.0000   -0.21879
576560.0000   -0.11142
576600.0000   -0.58573
576640.0000   -0.28654
576680.0000   -1.04762
576720.0000   -0.94351
576760.0000   -1.61077
576800.0000   -0.42818
576840.0000   -0.53043
576880.0000   -0.12209
576920.0000   -0.59364
576960.0000   -0.21400
577000.0000    0.45395
577040.0000   -0.16233
577080.0000    0.38034
577120.0000   -0.36978
577160.0000    0.49261
577200.0000    0.35063
577240.0000    0.00257
577280.0000    0.28831
577320.0000    0.83350
577360.0000    1.25999
577400.0000    0.61385
577440.0000    1.16861
577480.0000   -0.01196
577520.0000    0.55012
577560.0000    1.33950
577600.0000    0.97497
577640.0000    0.56448
577680.0000    0.84553
577720.0000    0.63697
577760.0000    0.54645
577800.0000    0.43469
577840.0000   -0.08999
577880.0000    0.72816
577920.0000    0.54546
577960.0000    0.00128
578000.0000   -0.41824
578040.0000   -0.50887
578080.0000   -0.06567
578120.0000    0.19774
578160.0000    0.45104
578200.0000    0.67082
578240.0000   -0.32932
578280.0000   -0.63456
578320.0000   -0.07619
578360.0000    0.69940
578400.0000    0.36392
578440.0000    0.62115
578480.0000    0.36002
578520.0000    0.66582
578560.0000    1.30827
578600.0000    0.84031
578640.0000    0.04515
578680.0000    0.30475
578720.0000    0.24292
578760.0000    0.16977
578800.0000    0.25819
578840.0000    0.37416
578880.0000    0.15975
578920.0000    1.03181
578960.0000    0.79288
579000.0000    0.66062
579040.0000   -0.30870
579080.0000    0.56949
579120.0000   -0.16170
579160.0000    0.00243
579200.0000   -0.20577
579240.0000    0.12302
579280.0000    0.15014
579320.0000    0.06713
579360.0000    0.12843
579400.0000   -0.38352
579440.0000   -0.44796
579480.0000    0.30584
579520.0000    0.54399
579560.0000    0.71847
579600.0000    1.36253
579640.0000    0.82899
579680.0000    0.28262
579720.0000   -0.10204
579760.0000    0.58362
579800.0000    0.80422
579840.0000    0.63782
579880.0000    0.12657
579920.0000    0.14385
579960.0000    0.00985
580000.0000    0.32223
580040.0000    0.63857
580080.0000    0.73081
580120.0000    0.64400
580160.0000    0.70536
580200.0000   -0.45764
580240.0000    0.13339
580280.0000    0.38942
580320.0000    0.88582
580360.0000    0.33616
580400.0000    0.71244
580440.0000    0.54581
580480.0000    0.04859
580520.0000    0.39872
580560.0000   -0.25765
580600.0000   -0.21420
580640.0000   -0.32997
580680.0000    0.06887
580720.0000   -0.02641
580760.0000    0.51691
580800.0000    0.65941
580840.0000    0.82315
580880.0000    0.21802
580920.0000    0.00206
580960.0000    0.26886
581000.0000    0.62722
581040.0000   -0.05577
581080.0000    0.65982
581120.0000    0.34062
581160.0000    1.32891
581200.0000    1.02483
581240.0000    0.45234
581280.0000    0.19215
581320.0000   -0.16189
581360.0000   -0.65049
581400.0000   -0.15447
581440.0000   -0.17455
581480.0000    0.46388
581520.0000    0.34946
581560.0000   -0.37350
581600.0000    0.31612
581640.0000    0.00572
581680.0000    0.24264
581720.0000   -0.34418
581760.0000   -0.58951
581800.0000   -0.17557
581840.0000   -0.61561
581880.0000   -0.46993
581920.0000   -0.05517
581960.0000    0.12586
582000.0000    0.07069
582040.0000   -0.41444
582080.0000    0.74330
582120.0000    0.81696
582160.0000    0.66455
582200.0000   -0.03819
582240.0000   -0.11902
582280.0000   -0.62133
582320.0000    0.84776
582360.0000    0.41177
582400.0000    0.21712
582440.0000    0.55208
582480.0000    0.17388
582520.0000    0.17499
582560.0000    0.22625
582600.0000    0.23241
582640.0000    0.55447
582680.0000    1.02003
582720.0000    0.88070
582760.0000    0.29784
582800.0000    0.16943
582840.0000    0.69359
582880.0000    0.92024
582920.0000    0.45074
582960.0000    0.97515
583000.0000    1.00812
583040.0000    0.97288
583080.0000    0.77707
583120.0000    1.43657
583160.0000    0.16606
583200.0000   -0.25870
583240.0000    0.80908
583280.0000    0.74262
583320.0000   -0.07155
583360.0000    0.65142
583400.0000    0.31343
583440.0000    1.23887
583480.0000    0.87079
583520.0000    0.69274
583560.0000    1.18024
583600.0000    0.09530
583640.0000    0.26498
583680.0000    0.18754
583720.0000   -0.03031
583760.0000    0.42852
583800.0000   -0.28579
583840.0000    0.26045
583880.0000    0.19573
583920.0000    0.44684
583960.0000    0.88429
584000.0000    0.29323
584040.0000    0.99992
584080.0000    0.86237
584120.0000    0.77515
584160.0000    0.35835
584200.0000    0.78907
584240.0000    1.15413
584280.0000    0.94367
584320.0000    0.65476
584360.0000    1.17897
584400.0000    0.25553
584440.0000    0.91804
584480.0000   -0.24467
584520.0000    0.31615
584560.0000    0.85447
584600.0000    1.30689
584640.0000    0.15606
584680.0000   -0.10941
584720.0000   -0.53340
584760.0000   -0.03580
584800.0000    0.55726
584840.0000    0.84749
584880.0000    0.58780
584920.0000   -0.43824
584960.0000    0.21061
585000.0000    0.80323
585040.0000    0.05290
585080.0000    0.11125
585120.0000    0.98022
585160.0000    0.19458
585200.0000    0.93695
585240.0000    1.09112
585280.0000    0.84065
585320.0000    0.91187
585360.0000    0.99545
585400.0000    0.06061
585440.0000    0.88487
585480.0000    0.00738
585520.0000   -0.04304
585560.0000    0.72024
585600.0000    0.95734
585640.0000    1.11192
585680.0000    0.06117
585720.0000    0.92959
585760.0000    1.19874
585800.0000    1.61562
585840.0000    1.53740
585880.0000    0.67779
585920.0000   -0.06722
585960.0000    0.32709
586000.0000    0.69809
586040.0000    0.34536
586080.0000    0.58660
586120.0000    0.50724
586160.0000    0.84628
586200.0000    1.13704
586240.0000    0.70390
586280.0000    0.53729
586320.0000   -0.21619
586360.0000    0.90190
586400.0000    0.38003
586440.0000    0.61513
586480.0000    0.38849
586520.0000   -0.28795
586560.0000    0.56032
586600.0000    0.75437
586640.0000    0.31572
586680.0000    0.84335
586720.0000   -0.04554
586760.0000    1.03184
586800.0000    0.77155
586840.0000    0.21085
586880.0000    0.60177
586920.0000    0.92928
586960.0000    0.89996
587000.0000    0.31353
587040.0000   -0.60531
587080.0000    0.06041
587120.0000    0.57120
587160.0000   -0.09587
587200.0000    1.18693
587240.0000    0.47304
587280.0000    0.56787
587320.0000    0.61272
587360.0000    1.08741
587400.0000    0.98359
587440.0000    0.98182
587480.0000    1.16851
587520.0000    0.78034
587560.0000    0.27383
587600.0000    1.31364
587640.0000    1.65984
587680.0000    0.77526
587720.0000    1.44897
587760.0000    1.27752
587800.0000    1.89815
587840.0000    2.09714
587880.0000    2.35801
587920.0000    2.52539
587960.0000    2.62563
588000.0000    2.79993
588040.0000    2.39710
588080.0000    2.61285
588120.0000    2.27352
588160.0000    1.58471
588200.0000    1.92119
588240.0000    1.88106
588280.0000    2.12735
588320.0000    1.79997
588360.0000    1.91391
588400.0000    2.38252
588440.0000    2.80489
588480.0000    2.69021
588520.0000    2.16575
588560.0000    2.12537
588600.0000    1.71037
588640.0000    1.75539
588680.0000    0.81844
588720.0000    1.10408
588760.0000    1.06389
588800.0000    0.95178
588840.0000    1.07096
588880.0000    0.61876
588920.0000    1.28381
588960.0000    0.96252
589000.0000    0.95556
589040.0000    0.25791
589080.0000    0.54859
589120.0000    1.06729
589160.0000    0.50739
589200.0000    0.88228
589240.0000    0.34902
589280.0000   -0.07752
589320.0000    1.22197
589360.0000    1.00869
589400.0000    0.25154
589440.0000    0.38954
589480.0000    0.58784
589520.0000    0.29716
589560.0000    0.49347
589600.0000    1.01307
589640.0000   -0.20815
589680.0000    0.47726
589720.0000    0.83568
589760.0000    1.28968
589800.0000    1.75545
589840.0000    1.91347
589880.0000    1.53503
589920.0000    1.25923
589960.0000    0.31486
590000.0000    0.57476
590040.0000    0.64642
590080.0000   -0.33221
590120.0000   -1.06411
590160.0000   -0.52980
590200.0000    0.24487
590240.0000    0.14204
590280.0000    0.71565
590320.0000    0.33803
590360.0000    0.26643
590400.0000    1.21181
590440.0000    0.76835
590480.0000    0.80789
590520.0000    0.86754
590560.0000    0.70050
590600.0000    0.93002
590640.0000    0.60770
590680.0000   -0.09328
590720.0000    0.24188
590760.0000    0.50177
590800.0000   -0.05250
590840.0000    0.11660
590880.0000    0.44483
590920.0000    0.26905
590960.0000    0.41279
591000.0000    0.64462
591040.0000    0.49135
591080.0000    0.78587
591120.0000    1.06055
591160.0000    0.81626
591200.0000    0.69133
591240.0000    1.12004
591280.0000    1.51813
591320.0000    0.98603
591360.0000   -0.18503
591400.0000   -0.30830
591440.0000   -0.04948
591480.0000   -0.71546
591520.0000    0.50552
591560.0000    0.14497
591600.0000    0.90300
591640.0000   -0.11246
591680.0000   -0.30689
591720.0000   -0.24590
591760.0000   -0.61765
591800.0000   -0.12571
591840.0000   -0.42206
591880.0000    0.46119
591920.0000   -0.27048
591960.0000   -0.43032
592000.0000   -0.40199
592040.0000    0.41097
592080.0000    0.63486
592120.0000    0.81964
592160.0000    0.21082
592200.0000    0.55457
592240.0000    0.35740
592280.0000    0.60937
592320.0000   -0.10952
592360.0000    0.09735
592400.0000    0.08549
592440.0000   -0.11610
592480.0000    0.11941
592520.0000   -1.49639
592560.0000   -0.50590
592600.0000    0.05856
592640.0000   -0.37716
592680.0000    1.23307
592720.0000    0.26301
592760.0000    0.95231
592800.0000    0.77217
592840.0000    0.49446
592880.0000   -0.00856
592920.0000    0.74117
592960.0000    0.58478
593000.0000    0.56531
593040.0000   -0.37174
593080.0000    0.45788
593120.0000    0.19196
593160.0000   -0.21797
593200.0000    0.87834
593240.0000    0.59715
593280.0000    1.32791
593320.0000    1.57318
593360.0000    1.64588
593400.0000    0.89866
593440.0000    1.24422
593480.0000    1.37139
593520.0000    1.52752
593560.0000    0.89538
593600.0000    0.52896
593640.0000    1.00489
593680.0000   -0.51538
593720.0000   -0.06320
593760.0000    0.01324
593800.0000    0.38613
593840.0000    0.48878
593880.0000    1.07978
593920.0000    1.24714
593960.0000    0.94780
594000.0000    1.46225
594040.0000    0.71940
594080.0000    0.73143
594120.0000    0.45828
594160.0000    0.76032
594200.0000    0.93051
594240.0000    1.00659
594280.0000    0.75602
594320.0000    0.44652
594360.0000    0.95197
594400.0000    1.09986
594440.0000   -0.07315
594480.0000    0.68642
594520.0000    0.38269
594560.0000    0.98575
594600.0000    0.14842
594640.0000    0.21927
594680.0000   -0.34360
594720.0000    0.09494
594760.0000    0.34812
594800.0000    0.31142
594840.0000   -0.00819
594880.0000    0.62060
594920.0000    0.99440
594960.0000    1.33718
595000.0000    0.38533
595040.0000    0.16854
595080.0000    0.42372
595120.0000    0.13800
595160.0000    0.01556
595200.0000   -0.68737
595240.0000   -0.34233
595280.0000   -0.24152
595320.0000   -0.36893
595360.0000   -0.29304
595400.0000   -0.75110
595440.0000   -1.12193
595480.0000    0.30356
595520.0000    0.91411
595560.0000    0.75505
595600.0000    1.24223
595640.0000    1.12645
595680.0000    1.29212
595720.0000    1.10918
595760.0000    0.85054
595800.0000   -0.02681
595840.0000   -0.93090
595880.0000    0.40579
595920.0000    0.61852
595960.0000    0.44143
596000.0000    0.76874
596040.0000    0.17758
596080.0000    0.08428
596120.0000    0.17961
596160.0000   -0.05489
596200.0000    0.38751
596240.0000   -0.13648
596280.0000    0.42766
596320.0000   -0.05678
596360.0000   -0.50473
596400.0000    0.75319
596440.0000    0.31376
596480.0000    1.00739
596520.0000   -0.03660
596560.0000   -0.37746
596600.0000   -0.03139
596640.0000    0.23413
596680.0000   -0.03270
596720.0000   -1.06757
596760.0000   -0.54751
596800.0000    0.56744
596840.0000    1.07464
596880.0000    0.44961
596920.0000    0.39142
596960.0000    0.33983
597000.0000    0.14437
597040.0000   -0.09626
597080.0000    0.25565
597120.0000   -0.98483
597160.0000    0.12530
597200.0000    0.15150
597240.0000    0.22097
597280.0000    0.27960
597320.0000   -0.56805
597360.0000   -0.21457
597400.0000   -0.55372
597440.0000   -1.25153
597480.0000   -0.62225
597520.0000   -0.46995
597560.0000   -0.37063
597600.0000   -0.54530
597640.0000   -0.52658
597680.0000   -1.17792
597720.0000   -0.50819
597760.0000   -1.37983
597800.0000   -0.82447
597840.0000   -0.82995
597880.0000   -0.21388
597920.0000   -0.01420
597960.0000   -0.93391
598000.0000    0.06679
598040.0000   -0.15568
598080.0000   -0.27668
598120.0000   -0.50029
598160.0000    0.41165
598200.0000   -0.44702
598240.0000   -0.01067
598280.0000   -0.32173
598320.0000    0.22714
598360.0000    0.48937
598400.0000    0.25801
598440.0000    0.25935
598480.0000   -0.33436
598520.0000   -0.16058
598560.0000   -0.72022
598600.0000   -0.50747
598640.0000   -0.88271
598680.0000   -0.83199
598720.0000   -1.28664
598760.0000   -1.30364
598800.0000   -0.95384
598840.0000   -0.79419
598880.0000   -1.19209
598920.0000   -1.55557
598960.0000   -0.47156
599000.0000   -0.73370
599040.0000   -0.39815
599080.0000   -0.66883
599120.0000   -0.09817
599160.0000    0.01109
599200.0000   -0.14134
599240.0000   -0.26755
599280.0000   -0.16724
599320.0000   -0.44632
599360.0000   -0.13351
599400.0000   -0.31781
599440.0000   -0.81884
599480.0000   -0.52501
599520.0000   -0.26679
599560.0000   -0.75576
599600.0000   -0.64859
599640.0000   -0.57265
599680.0000   -0.13923
599720.0000   -0.83077
599760.0000   -0.57550
599800.0000   -0.08015
599840.0000   -0.29742
599880.0000    0.20882
599920.0000    0.69490
599960.0000    0.57990
600000.0000    0.04156
600040.0000    0.26053
600080.0000   -0.13302
600120.0000   -0.54206
600160.0000   -0.18735
600200.0000    0.35974
600240.0000    0.27952
600280.0000   -0.23779
600320.0000   -0.17856
600360.0000   -0.55701
600400.0000   -0.26813
600440.0000   -0.05991
600480.0000   -0.30142
600520.0000   -0.81006
600560.0000   -0.33365
600600.0000   -0.59602
600640.0000    0.03099
600680.0000   -0.16268
600720.0000   -0.20706
600760.0000   -0.11843
600800.0000    0.01421
600840.0000   -0.37545
600880.0000    0.10262
600920.0000    0.83531
600960.0000    0.20089
601000.0000    0.55499
601040.0000   -0.64505
601080.0000    0.57550
601120.0000   -0.26265
601160.0000   -0.41828
601200.0000    0.25921
601240.0000    0.35514
601280.0000   -0.01079
601320.0000   -0.12755
601360.0000    0.31270
601400.0000   -0.07949
601440.0000    0.08766
601480.0000   -0.37857
601520.0000   -0.15605
601560.0000   -0.31073
601600.0000   -0.01703
601640.0000   -0.18542
601680.0000    0.85693
601720.0000   -0.15376
601760.0000   -0.55794
601800.0000   -0.33579
601840.0000    0.43385
601880.0000   -0.48130
601920.0000   -0.65710
601960.0000   -0.80773
602000.0000   -0.94904
602040.0000   -0.39142
602080.0000   -0.52603
602120.0000   -0.05383
602160.0000    0.02026
602200.0000   -0.27505
602240.0000   -0.35476
602280.0000   -0.42408
602320.0000    0.32916
602360.0000    0.59665
602400.0000    0.11214
602440.0000    0.26266
602480.0000    0.81785
602520.0000    1.07005
602560.0000    0.92814
602600.0000    0.58866
602640.0000    0.05782
602680.0000    0.27808
602720.0000    1.05648
602760.0000    0.50752
602800.0000    0.49186
602840.0000    0.23020
602880.0000    0.11724
602920.0000    0.09156
602960.0000    1.05928
603000.0000    0.38343
603040.0000    0.18780
603080.0000    0.61904
603120.0000    0.13560
603160.0000    0.42853
603200.0000    0.56947
603240.0000   -0.13190
603280.0000   -0.54300
603320.0000   -0.55974
603360.0000   -1.08004
603400.0000   -0.25352
603440.0000   -0.84713
603480.0000   -1.07303
603520.0000   -1.04384
603560.0000   -1.26363
603600.0000   -0.40907
603640.0000    0.38075
603680.0000    0.17101
603720.0000   -0.34420
603760.0000    1.19004
603800.0000    0.59745
603840.0000    0.52817
603880.0000    1.30580
603920.0000    0.24942
603960.0000   -0.30790
604000.0000    0.10035
604040.0000    0.34001
604080.0000    0.57349
604120.0000    1.43662
604160.0000    0.54955
604200.0000    0.87902
604240.0000    0.77797
604280.0000    1.01451
604320.0000    0.83473
604360.0000   -0.29448
604400.0000    0.72808
604440.0000   -0.56531
604480.0000    0.26923
604520.0000    0.01960
604560.0000   -0.33777
604600.0000   -0.23159
604640.0000   -0.77742
604680.0000   -0.74569
604720.0000   -0.37702
604760.0000   -0.03814
604800.0000    0.51058
604840.0000   -0.08432
604880.0000   -0.02626
604920.0000    0.37475
604960.0000    0.22400
605000.0000    0.07192
605040.0000    0.17023
605080.0000   -0.33561
605120.0000    0.03613
605160.0000   -0.12281
605200.0000   -0.46264
605240.0000   -0.06606
605280.0000    0.25838
605320.0000   -0.02021
605360.0000   -0.43744
605400.0000    0.46024
605440.0000    1.23840
605480.0000    0.74458
605520.0000   -0.43352
605560.0000    0.29716
605600.0000    0.07028
605640.0000    0.09600
605680.0000    0.41804
605720.0000   -0.27339
605760.0000    0.39595
605800.0000   -0.28530
605840.0000    0.66076
605880.0000    0.09690
605920.0000    0.15002
605960.0000   -0.02218
606000.0000    1.13782
606040.0000    0.26847
606080.0000    0.71484
606120.0000    0.22553
606160.0000    0.83516
606200.0000    0.05250
606240.0000    0.38410
606280.0000    0.36334
606320.0000   -0.27143
606360.0000    0.05461
606400.0000   -0.00007
606440.0000   -0.24447
606480.0000   -0.18642
606520.0000    0.50664
606560.0000    0.45866
606600.0000    0.40268
606640.0000    0.36935
606680.0000    0.10182
606720.0000    0.24242
606760.0000   -0.70608
606800.0000   -0.46186
606840.0000   -0.69081
606880.0000   -1.13526
606920.0000   -0.44168
606960.0000   -0.59829
607000.0000   -1.62981
607040.0000   -0.91215
607080.0000   -0.91505
607120.0000   -0.83153
607160.0000   -0.60133
607200.0000   -0.23235
607240.0000   -0.47262
607280.0000   -0.54996
607320.0000   -1.09054
607360.0000   -0.77063
607400.0000   -0.52325
607440.0000   -0.37050
607480.0000   -0.59916
607520.0000    0.72254
607560.0000    0.08384
607600.0000   -0.09189
607640.0000   -0.71787
607680.0000   -1.14136
607720.0000   -1.30428
607760.0000   -0.74828
607800.0000   -0.35908
607840.0000   -0.75058
607880.0000   -1.05133
607920.0000   -0.26791
607960.0000   -0.30886
608000.0000   -0.42911
608040.0000   -0.77920
608080.0000   -0.16846
608120.0000   -1.09019
608160.0000   -1.15949
608200.0000   -1.16978
608240.0000   -1.23094
608280.0000   -0.63788
608320.0000   -0.54435
608360.0000   -0.37446
608400.0000   -1.36106
608440.0000   -1.28739
608480.0000   -0.18052
608520.0000   -0.48384
608560.0000   -0.65666
608600.0000   -1.02457
608640.0000   -0.13584
608680.0000    0.05995
608720.0000   -0.48332
608760.0000   -0.13456
608800.0000   -0.40650
608840.0000   -0.78551
608880.0000    0.13331
608920.0000   -1.10716
608960.0000   -0.33217
609000.0000    0.06357
609040.0000    0.15590
609080.0000   -0.30275
609120.0000    0.03925
609160.0000   -0.69794
609200.0000    0.06379
609240.0000   -0.35563
609280.0000   -0.08634
609320.0000    0.60271
609360.0000   -0.14503
609400.0000   -0.67563
609440.0000   -0.26487
609480.0000   -0.37421
609520.0000   -0.60305
609560.0000    0.08136
609600.0000   -0.67831
609640.0000   -0.85898
609680.0000   -0.37360
609720.0000   -0.83169
609760.0000    0.05503
609800.0000   -0.56336
609840.0000   -0.85346
609880.0000   -0.75878
609920.0000   -0.85947
609960.0000   -0.32274
610000.0000   -0.79830
610040.0000   -0.98456
610080.0000   -0.96610
610120.0000   -1.70186
610160.0000   -0.78194
610200.0000   -0.50219
610240.0000   -0.21523
610280.0000   -0.49539
610320.0000   -0.24954
610360.0000   -0.96102
610400.0000   -0.28823
610440.0000   -0.07655
610480.0000    0.27775
610520.0000    0.73130
610560.0000    0.01805
610600.0000   -0.04923
610640.0000   -0.58329
610680.0000   -0.26678
610720.0000    0.51904
610760.0000   -0.45705
610800.0000    0.05205
610840.0000    0.50780
610880.0000   -0.18843
610920.0000   -0.33774
610960.0000   -0.38919
611000.0000    0.11197
611040.0000   -0.67650
611080.0000   -0.08548
611120.0000   -0.08030
611160.0000   -1.33342
611200.0000   -0.21392
611240.0000    0.16450
611280.0000   -0.48965
611320.0000   -0.67130
611360.0000   -0.69301
611400.0000   -0.80205
611440.0000   -1.54701
611480.0000   -0.92821
611520.0000   -0.87283
611560.0000   -1.12101
611600.0000   -0.28560
611640.0000   -0.19139
611680.0000   -1.06462
611720.0000   -0.49187
611760.0000   -0.13827
611800.0000   -0.61205
611840.0000   -0.37038
611880.0000   -1.39800
611920.0000   -1.77963
611960.0000   -0.91694
612000.0000   -0.91353
612040.0000   -0.88371
612080.0000   -0.86664
612120.0000   -0.85877
612160.0000   -0.37658
612200.0000   -0.69507
612240.0000   -0.13673
612280.0000   -0.13951
612320.0000   -0.85062
612360.0000   -0.41615
612400.0000   -0.63582
612440.0000   -0.81661
612480.0000   -0.88308
612520.0000    0.21220
612560.0000    0.02202
612600.0000   -0.64024
612640.0000    0.21089
612680.0000   -0.61738
612720.0000   -0.38099
612760.0000   -0.46483
612800.0000    0.04058
612840.0000    0.43492
612880.0000   -0.39828
612920.0000   -1.22883
612960.0000   -0.84847
613000.0000   -0.56737
613040.0000   -0.77346
613080.0000   -0.64589
613120.0000   -1.12266
613160.0000   -1.11477
613200.0000    0.10170
613240.0000   -0.23887
613280.0000   -0.64379
613320.0000   -0.86776
613360.0000   -0.50702
613400.0000   -0.36273
613440.0000   -0.98975
613480.0000   -1.23859
613520.0000   -1.39333
613560.0000   -1.41584
613600.0000   -0.84884
613640.0000   -1.03166
613680.0000   -1.85633
613720.0000   -1.27800
613760.0000   -0.91738
613800.0000   -0.84491
613840.0000    0.14077
613880.0000   -1.04969
613920.0000   -1.64839
613960.0000   -1.76571
614000.0000   -1.98655
614040.0000   -2.08215
614080.0000   -1.16158
614120.0000   -0.75404
614160.0000   -0.09284
614200.0000   -0.71429
614240.0000   -1.27103
614280.0000   -1.13321
614320.0000   -1.94112
614360.0000   -2.25990
614400.0000   -1.63499
614440.0000   -1.43675
614480.0000   -1.79905
614520.0000   -1.12692
614560.0000   -0.93055
614600.0000   -1.20218
614640.0000   -0.71167
614680.0000   -1.05527
614720.0000   -0.92507
614760.0000   -0.70895
614800.0000   -0.73536
614840.0000   -1.31627
614880.0000   -1.82675
614920.0000   -1.76729
614960.0000   -1.73219
615000.0000   -1.28177
615040.0000   -1.15277
615080.0000   -1.12510
615120.0000   -0.87111
615160.0000   -0.93148
615200.0000   -1.90914
615240.0000   -0.99572
615280.0000   -0.86817
615320.0000   -1.54422
615360.0000   -0.69213
615400.0000   -1.58656
615440.0000   -0.70229
615480.0000   -0.92553
615520.0000   -0.94705
615560.0000   -1.96597
615600.0000   -2.30256
615640.0000   -0.51733
615680.0000   -1.26233
615720.0000   -1.83359
615760.0000   -0.66298
615800.0000   -0.76468
615840.0000   -0.59284
615880.0000   -0.47378
615920.0000   -0.75445
615960.0000   -1.17183
616000.0000   -0.91007
616040.0000   -0.33300
616080.0000    0.20253
616120.0000   -0.27506
616160.0000   -0.39475
616200.0000    0.12167
616240.0000    0.04756
616280.0000   -0.00110
616320.0000   -0.76255
616360.0000   -1.06651
616400.0000   -0.89875
616440.0000   -0.15162
616480.0000   -0.04589
616520.0000   -0.15535
616560.0000   -0.08746
616600.0000   -0.71071
616640.0000   -0.60285
616680.0000   -0.65996
616720.0000   -0.69369
616760.0000   -1.03217
616800.0000   -0.76477
616840.0000   -0.82305
616880.0000    0.01864
616920.0000   -0.72327
616960.0000   -1.33684
617000.0000   -0.70066
617040.0000   -0.66786
617080.0000   -0.49065
617120.0000   -0.75501
617160.0000   -0.86878
617200.0000   -0.62873
617240.0000   -1.35858
617280.0000   -1.88275
617320.0000   -0.73468
617360.0000   -0.83896
617400.0000   -0.81352
617440.0000   -0.83736
617480.0000   -0.55951
617520.0000   -0.38614
617560.0000   -1.17559
617600.0000   -0.15625
617640.0000   -0.37589
617680.0000   -0.99180
617720.0000   -0.55219
617760.0000    0.05291
617800.0000    0.07572
617840.0000   -0.65625
617880.0000   -0.51796
617920.0000   -1.30460
617960.0000   -0.03897
618000.0000   -1.07991
618040.0000   -0.50253
618080.0000   -0.62577
618120.0000   -1.12995
618160.0000   -0.02596
618200.0000   -0.81903
618240.0000   -0.48105
618280.0000   -1.37105
618320.0000   -0.84192
618360.0000    0.08246
618400.0000   -1.04391
618440.0000   -0.86220
618480.0000   -0.90463
618520.0000    0.31798
618560.0000   -0.22921
618600.0000   -0.54598
618640.0000   -0.74086
618680.0000   -0.52443
618720.0000   -0.04895
618760.0000   -0.45839
618800.0000    0.09013
618840.0000   -0.35081
618880.0000   -0.29195
618920.0000    0.60360
618960.0000    0.04582
619000.0000   -0.78339
619040.0000   -0.56265
619080.0000   -0.71196
619120.0000   -0.23155
619160.0000   -0.55756
619200.0000   -1.52406
619240.0000   -0.68044
619280.0000   -0.35190
619320.0000   -0.09128
619360.0000   -1.07440
619400.0000    0.09333
619440.0000   -0.08939
619480.0000   -0.47818
619520.0000    0.56748
619560.0000   -0.25088
619600.0000    0.06307
619640.0000   -0.71179
619680.0000   -0.00030
619720.0000   -0.49922
619760.0000    0.37762
619800.0000    0.92429
619840.0000    0.73010
619880.0000    0.69766
619920.0000    0.95833
619960.0000    0.25826
620000.0000    0.71379
620040.0000    0.48821
620080.0000    0.66991
620120.0000    0.40252
620160.0000    0.44954
620200.0000    0.48484
620240.0000    0.06961
620280.0000   -0.15990
620320.0000    0.11996
620360.0000   -0.17644
620400.0000   -0.96002
620440.0000   -0.61936
620480.0000   -0.93548
620520.0000   -0.85667
620560.0000   -0.87319
620600.0000   -0.30255
620640.0000   -0.50089
620680.0000   -0.29143
620720.0000   -0.30034
620760.0000   -0.04862
620800.0000   -0.33598
620840.0000    0.14214
620880.0000   -0.22671
620920.0000   -0.22835
620960.0000    0.08666
621000.0000    0.62175
621040.0000    0.15718
621080.0000    0.16275
621120.0000   -0.33488
621160.0000   -0.42627
621200.0000    0.48558
621240.0000   -1.03771
621280.0000   -1.03135
621320.0000   -0.39941
621360.0000    0.32915
621400.0000    0.46004
621440.0000   -1.10609
621480.0000   -0.34021
621520.0000   -0.09752
621560.0000   -0.93981
621600.0000   -0.69824
621640.0000   -0.94377
621680.0000   -0.52151
621720.0000   -0.68540
621760.0000    0.22145
621800.0000   -1.15579
621840.0000    0.07465
621880.0000   -0.55631
621920.0000   -1.14715
621960.0000   -0.92239
622000.0000   -0.33347
622040.0000    0.02763
622080.0000   -0.49080
622120.0000   -0.85764
622160.0000   -0.64839
622200.0000   -0.17797
622240.0000    0.37234
622280.0000    0.02949
622320.0000   -0.53953
622360.0000    0.34045
622400.0000    0.05818
622440.0000   -0.36420
622480.0000   -1.34990
622520.0000   -0.66685
622560.0000   -0.92070
622600.0000   -1.14355
622640.0000   -1.56825
622680.0000   -0.42234
622720.0000   -0.50525
622760.0000   -0.06103
622800.0000   -0.31636
622840.0000   -0.57101
622880.0000   -0.61197
622920.0000   -1.22092
622960.0000   -0.75338
623000.0000   -1.04542
623040.0000   -0.54203
623080.0000   -0.15013
623120.0000   -0.84234
623160.0000   -0.52522
623200.0000   -1.62146
623240.0000   -1.03376
623280.0000   -0.79608
623320.0000   -0.34459
623360.0000   -0.45759
623400.0000   -0.29387
623440.0000   -0.90278
623480.0000   -0.86416
623520.0000   -0.44986
623560.0000   -0.32090
623600.0000    0.11480
623640.0000   -0.31020
623680.0000   -0.96142
623720.0000   -1.14726
623760.0000   -1.18083
623800.0000   -0.61599
623840.0000   -0.31490
623880.0000   -0.44492
623920.0000   -1.20631
623960.0000   -1.71583
624000.0000   -1.67597
624040.0000   -1.22493
624080.0000   -1.53916
624120.0000   -0.76926
624160.0000   -1.27012
624200.0000   -0.36864
624240.0000   -0.06507
624280.0000   -0.17240
624320.0000    0.56316
624360.0000   -0.52077
624400.0000   -0.91619
624440.0000   -1.41670
624480.0000   -1.23919
624520.0000   -1.01612
624560.0000   -0.79561
624600.0000   -0.43872
624640.0000   -0.61342
624680.0000   -0.37603
624720.0000   -0.50546
624760.0000   -0.62332
624800.0000   -0.49224
624840.0000   -0.25602
624880.0000   -0.73438
624920.0000   -0.55786
624960.0000   -0.89333
625000.0000   -0.23827
625040.0000   -1.06815
625080.0000   -0.78160
625120.0000   -1.01205
625160.0000   -0.39396
625200.0000   -0.93380
625240.0000   -0.74005
625280.0000   -0.70922
625320.0000   -0.54329
625360.0000   -0.88409
625400.0000   -1.77012
625440.0000   -1.46173
625480.0000   -1.06802
625520.0000   -1.18164
625560.0000   -0.02466
625600.0000   -1.79928
625640.0000   -1.42269
625680.0000   -1.35649
625720.0000   -0.95595
625760.0000   -1.89099
625800.0000   -1.78992
625840.0000   -0.97043
625880.0000   -1.15023
625920.0000   -0.53565
625960.0000   -0.40988
626000.0000   -0.45933
626040.0000    0.35300
626080.0000    0.06775
626120.0000   -0.09678
626160.0000   -1.06440
626200.0000   -0.38755
626240.0000   -0.22799
626280.0000   -0.91443
626320.0000   -0.28539
626360.0000   -0.22580
626400.0000   -0.56526
626440.0000    0.01820
626480.0000    0.86557
626520.0000   -0.02823
626560.0000   -0.34251
626600.0000   -0.27534
626640.0000   -0.64032
626680.0000   -0.44564
626720.0000   -0.82921
626760.0000    0.25323
626800.0000   -1.25716
626840.0000    0.16513
626880.0000   -0.63735
626920.0000   -0.00078
626960.0000   -0.08077
627000.0000   -0.73516
627040.0000   -0.77721
627080.0000   -0.26366
627120.0000   -0.22620
627160.0000   -0.69649
627200.0000    0.27208
627240.0000   -0.08564
627280.0000   -0.21637
627320.0000   -0.40174
627360.0000   -0.80860
627400.0000   -1.02953
627440.0000   -1.57005
627480.0000   -0.53208
627520.0000   -0.41509
627560.0000   -1.01078
627600.0000   -0.24280
627640.0000    0.24820
627680.0000    0.10063
627720.0000   -0.27986
627760.0000    0.14915
627800.0000   -0.30984
627840.0000    0.14586
627880.0000   -0.46857
627920.0000    0.20243
627960.0000   -0.23586
628000.0000   -0.73660
628040.0000   -0.95402
628080.0000   -0.99837
628120.0000   -0.04477
628160.0000   -1.01572
628200.0000   -0.44803
628240.0000   -1.55155
628280.0000   -0.62006
628320.0000   -1.51964
628360.0000   -0.49999
628400.0000   -1.18133
628440.0000   -0.98656
628480.0000   -1.90800
628520.0000   -1.74230
628560.0000   -0.31721
628600.0000   -0.59309
628640.0000   -1.70093
628680.0000   -0.79329
628720.0000   -0.61181
628760.0000   -0.62419
628800.0000   -1.23513
628840.0000   -0.93605
628880.0000   -0.06039
628920.0000   -0.51297
628960.0000   -0.57032
629000.0000   -1.85522
629040.0000   -0.70025
629080.0000   -1.00764
629120.0000   -0.38049
629160.0000   -0.37128
629200.0000    0.17988
629240.0000   -0.34978
629280.0000   -1.18715
629320.0000   -0.94662
629360.0000   -1.02976
629400.0000   -1.35573
629440.0000   -1.47274
629480.0000   -1.30754
629520.0000   -1.30614
629560.0000   -1.92906
629600.0000   -1.08361
629640.0000   -0.25994
629680.0000   -0.44222
629720.0000   -0.82557
629760.0000   -0.03997
629800.0000   -0.42005
629840.0000    0.01090
629880.0000   -0.12048
629920.0000   -0.19403
629960.0000   -0.55698
630000.0000   -0.91946
630040.0000   -0.14324
630080.0000   -0.34453
630120.0000   -0.43385
630160.0000   -1.55448
630200.0000   -0.91892
630240.0000   -1.43290
630280.0000   -0.25707
630320.0000   -1.08842
630360.0000   -1.34317
630400.0000   -0.89547
630440.0000   -1.30006
630480.0000   -1.34741
630520.0000   -0.74014
630560.0000   -0.34515
630600.0000    0.12338
630640.0000   -0.29530
630680.0000   -0.34831
630720.0000   -0.67447
630760.0000   -1.00520
630800.0000   -0.57906
630840.0000   -0.27080
630880.0000   -0.20808
630920.0000   -0.24287
630960.0000   -0.80153
631000.0000   -1.36757
631040.0000   -0.23512
631080.0000   -1.27674
631120.0000   -0.49453
631160.0000    0.01408
631200.0000    0.02626
631240.0000   -0.39931
631280.0000   -0.32122
631320.0000   -0.60124
631360.0000   -0.47488
631400.0000   -0.72166
631440.0000    0.02639
631480.0000    0.13563
631520.0000   -0.05956
631560.0000    0.31450
631600.0000   -0.59726
631640.0000   -0.36043
631680.0000    0.15763
631720.0000   -0.74108
631760.0000   -0.48210
631800.0000   -1.70745
631840.0000   -1.04656
631880.0000   -1.62493
631920.0000   -0.85419
631960.0000   -1.50632
632000.0000   -0.94237
632040.0000   -0.33096
632080.0000    0.35483
632120.0000   -0.03161
632160.0000   -0.24875
632200.0000   -0.16586
632240.0000   -0.92725
632280.0000   -1.11784
632320.0000   -1.22269
632360.0000   -1.49336
632400.0000   -1.41308
632440.0000   -1.26526
632480.0000   -1.64647
632520.0000   -1.27742
632560.0000   -1.61199
632600.0000   -1.90339
632640.0000   -1.28440
632680.0000   -1.84075
632720.0000   -0.81875
632760.0000   -2.00707
632800.0000   -1.04995
632840.0000   -0.99716
632880.0000   -1.19620
632920.0000   -0.93701
632960.0000   -0.83263
633000.0000   -0.59594
633040.0000    0.01543
633080.0000   -0.00467
633120.0000   -0.13274
633160.0000    0.39204
633200.0000    0.00877
633240.0000   -0.46971
633280.0000   -0.65285
633320.0000   -0.78037
633360.0000   -0.54479
633400.0000   -0.66778
633440.0000   -0.30307
633480.0000   -1.43344
633520.0000   -0.58285
633560.0000   -0.75057
633600.0000   -1.32628
633640.0000   -1.19915
633680.0000   -1.14348
633720.0000   -1.40196
633760.0000   -1.52111
633800.0000   -2.04958
633840.0000   -1.31244
633880.0000   -1.62884
633920.0000   -1.29283
633960.0000   -1.13094
634000.0000   -0.53963
634040.0000   -0.12403
634080.0000   -0.32629
634120.0000   -0.45250
634160.0000   -1.18342
634200.0000   -1.31103
634240.0000   -0.98532
634280.0000   -0.43988
634320.0000   -1.58809
634360.0000   -0.63027
634400.0000   -0.93665
634440.0000   -1.41679
634480.0000   -0.69188
634520.0000   -0.75155
634560.0000   -2.08892
634600.0000   -1.57604
634640.0000   -0.35947
634680.0000   -0.96478
634720.0000   -0.98799
634760.0000   -0.21299
634800.0000   -1.34032
634840.0000   -0.52638
634880.0000   -0.45748
634920.0000   -1.17880
634960.0000   -0.67202
635000.0000   -1.31623
635040.0000   -0.49088
635080.0000   -0.34475
635120.0000   -0.89510
635160.0000   -1.15776
635200.0000   -1.34278
635240.0000   -1.14003
635280.0000   -1.74305
635320.0000   -0.96927
635360.0000   -0.64930
635400.0000   -0.05552
635440.0000   -1.30054
635480.0000   -1.25595
635520.0000   -0.65267
635560.0000   -1.07044
635600.0000   -1.43307
635640.0000   -1.61922
635680.0000   -1.34309
635720.0000   -0.59267
635760.0000   -0.84033
635800.0000   -1.06137
635840.0000   -0.74783
635880.0000   -1.08937
635920.0000   -0.96862
635960.0000   -1.46682
636000.0000   -1.48240
636040.0000   -1.59475
636080.0000   -1.48598
636120.0000   -1.28182
636160.0000   -0.84338
636200.0000   -1.07370
636240.0000   -0.68659
636280.0000   -0.98412
636320.0000   -1.38354
636360.0000   -0.94330
636400.0000   -0.97378
636440.0000   -1.09032
636480.0000   -0.64074
636520.0000   -1.57481
636560.0000   -1.70814
636600.0000   -0.86572
636640.0000   -1.47995
636680.0000   -1.96098
636720.0000   -1.21335
636760.0000   -0.80301
636800.0000   -1.33509
636840.0000   -0.88246
636880.0000    0.37636
636920.0000   -0.82648
636960.0000   -1.32039
637000.0000   -0.69482
637040.0000   -0.99153
637080.0000   -1.30824
637120.0000   -2.00100
637160.0000   -1.71397
637200.0000   -1.86091
637240.0000   -1.81926
637280.0000   -1.15758
637320.0000   -1.54443
637360.0000   -1.96232
637400.0000   -1.20323
637440.0000   -1.02665
637480.0000   -0.48383
637520.0000   -0.89597
637560.0000   -0.92492
637600.0000   -1.16573
637640.0000   -2.05958
637680.0000   -1.68074
637720.0000   -1.14898
637760.0000   -0.88393
637800.0000   -1.13311
637840.0000   -0.87695
637880.0000   -0.55302
637920.0000   -0.84005
637960.0000   -0.94173
638000.0000   -0.41723
638040.0000   -0.43700
638080.0000   -0.55159
638120.0000   -0.12332
638160.0000   -0.49998
638200.0000   -0.38879
638240.0000   -0.87831
638280.0000   -1.21093
638320.0000   -0.60566
638360.0000   -0.64223
638400.0000   -1.60130
638440.0000   -1.36215
638480.0000   -1.60801
638520.0000   -1.40133
638560.0000   -1.61550
638600.0000   -1.81933
638640.0000   -1.34656
638680.0000   -1.57692
638720.0000   -0.50138
638760.0000   -1.34424
638800.0000   -1.76753
638840.0000   -0.19159
638880.0000   -0.54653
638920.0000   -1.12361
638960.0000   -1.00057
639000.0000   -0.57289
639040.0000   -0.98513
639080.0000   -0.52039
639120.0000   -0.85295
639160.0000   -1.66846
639200.0000   -1.44385
639240.0000   -1.35027
639280.0000   -1.10306
639320.0000   -1.04210
639360.0000   -0.26772
639400.0000   -0.56284
639440.0000   -1.64522
639480.0000   -1.07856
639520.0000   -1.23516
639560.0000   -1.10047
639600.0000   -1.07044
639640.0000   -0.68781
639680.0000   -0.59543
639720.0000   -1.06181
639760.0000   -1.51629
639800.0000   -0.92428
639840.0000   -1.45295
639880.0000   -0.52020
639920.0000   -1.27074
639960.0000   -0.29127
640000.0000   -0.55154
640040.0000   -0.28647
640080.0000   -0.52621
640120.0000   -0.03846
640160.0000    0.08024
640200.0000   -0.41134
640240.0000   -0.26088
640280.0000   -0.29142
640320.0000   -1.44789
640360.0000   -0.43077
640400.0000   -0.49784
640440.0000   -0.26831
640480.0000   -0.58969
640520.0000    0.03726
640560.0000    0.25520
640600.0000    0.23637
640640.0000   -0.85007
640680.0000   -0.88792
640720.0000   -1.40741
640760.0000   -0.85772
640800.0000   -1.61162
640840.0000   -1.25032
640880.0000   -1.06849
640920.0000   -1.52261
640960.0000   -1.19451
641000.0000   -0.57985
641040.0000   -1.15198
641080.0000   -0.68046
641120.0000   -1.51883
641160.0000   -0.95501
641200.0000   -0.40400
641240.0000   -0.03571
641280.0000   -0.59880
641320.0000   -0.78499
641360.0000   -1.24999
641400.0000   -0.20556
641440.0000   -0.12826
641480.0000   -1.46566
641520.0000   -1.24026
641560.0000   -1.31823
641600.0000   -0.95310
641640.0000   -0.81579
641680.0000   -1.36876
641720.0000   -0.19439
641760.0000    0.05516
641800.0000   -1.10358
641840.0000   -1.03479
641880.0000   -1.07177
641920.0000   -1.16506
641960.0000   -1.13104
642000.0000   -1.09900
642040.0000   -0.94000
642080.0000   -0.82268
642120.0000   -1.02414
642160.0000   -1.15722
642200.0000   -0.53904
642240.0000   -1.16120
642280.0000   -0.67197
642320.0000   -1.31513
642360.0000   -0.89908
642400.0000   -1.50914
642440.0000    0.02845
642480.0000   -0.89773
642520.0000   -0.12179
642560.0000   -0.70412
642600.0000   -0.71083
642640.0000   -1.22138
642680.0000   -0.98450
642720.0000   -0.26915
642760.0000   -0.83077
642800.0000   -0.56432
642840.0000   -1.24170
642880.0000   -0.90425
642920.0000   -0.57538
642960.0000   -0.86131
643000.0000   -1.28342
643040.0000   -0.97124
643080.0000   -0.90945
643120.0000   -0.78887
643160.0000   -1.30489
643200.0000   -1.99021
643240.0000   -1.81616
643280.0000   -1.52068
643320.0000   -1.88223
643360.0000   -1.67215
643400.0000   -1.52370
643440.0000   -0.97305
643480.0000   -1.38094
643520.0000   -1.02409
643560.0000   -0.47990
643600.0000   -1.43174
643640.0000   -1.03776
643680.0000   -1.05247
643720.0000   -0.75801
643760.0000   -0.63033
643800.0000   -0.92427
643840.0000   -0.59741
643880.0000   -1.08589
643920.0000   -0.84669
643960.0000   -0.72112
644000.0000   -2.03210
644040.0000   -0.38152
644080.0000   -0.61570
644120.0000   -0.02818
644160.0000   -0.91713
644200.0000   -0.80596
644240.0000   -0.97487
644280.0000   -1.63741
644320.0000   -1.37440
644360.0000   -1.74890
644400.0000   -1.32891
644440.0000   -1.14523
644480.0000   -1.58990
644520.0000   -1.04392
644560.0000   -0.90148
644600.0000   -1.25254
644640.0000   -1.61905
644680.0000   -2.19903
644720.0000   -2.15062
644760.0000   -2.76465
644800.0000   -1.56331
644840.0000   -0.54893
644880.0000   -0.84235
644920.0000   -0.59131
644960.0000   -0.20982
645000.0000   -0.65326
645040.0000   -0.77878
645080.0000   -0.93992
645120.0000   -0.77214
645160.0000   -1.58873
645200.0000   -0.78892
645240.0000   -0.91025
645280.0000   -0.43487
645320.0000   -0.36914
645360.0000   -0.25520
645400.0000   -0.49921
645440.0000   -0.54035
645480.0000   -0.41481
645520.0000   -0.02434
645560.0000   -0.54200
645600.0000   -1.25775
645640.0000   -0.87461
645680.0000   -0.70680
645720.0000   -1.32435
645760.0000   -0.80920
645800.0000   -0.53280
645840.0000   -0.14383
645880.0000   -0.07899
645920.0000   -0.66327
645960.0000   -0.80145
646000.0000   -0.50265
646040.0000   -0.19753
646080.0000   -1.35271
646120.0000   -0.45304
646160.0000   -0.41645
646200.0000   -1.03158
646240.0000   -0.89526
646280.0000   -0.69102
646320.0000   -0.47306
646360.0000   -0.51875
646400.0000   -1.06378
646440.0000   -0.40872
646480.0000   -0.64462
646520.0000   -0.91295
646560.0000   -0.18515
646600.0000   -0.27107
646640.0000    0.62079
646680.0000    0.27815
646720.0000   -0.13861
646760.0000    0.48718
646800.0000   -0.40866
646840.0000    0.24274
646880.0000    0.57368
646920.0000    0.72968
646960.0000   -0.36656
647000.0000    0.26469
647040.0000    0.00097
647080.0000    0.01838
647120.0000    0.23374
647160.0000   -0.44517
647200.0000    0.50061
647240.0000    0.30518
647280.0000    0.95971
647320.0000    0.35980
647360.0000   -0.11511
647400.0000   -0.22792
647440.0000   -0.07776
647480.0000    0.02111
647520.0000   -0.90204
647560.0000   -0.56942
647600.0000   -0.22598
647640.0000   -0.60179
647680.0000   -0.64635
647720.0000    0.43975
647760.0000    0.11825
647800.0000    0.11910
647840.0000   -0.15889
647880.0000   -0.19285
647920.0000   -0.48909
647960.0000   -0.03903
648000.0000   -1.25774
648040.0000   -0.69096
648080.0000    0.37445
648120.0000    0.69472
648160.0000   -0.32564
648200.0000   -0.47633
648240.0000   -0.30578
648280.0000   -0.57511
648320.0000   -2.16233
648360.0000   -0.63832
648400.0000    0.13563
648440.0000   -0.37401
648480.0000   -0.23734
648520.0000    0.79841
648560.0000    0.23711
648600.0000   -0.19794
648640.0000    0.26947
648680.0000   -0.01344
648720.0000    0.42040
648760.0000   -0.35966
648800.0000   -0.62257
648840.0000   -0.02176
648880.0000   -0.67259
648920.0000    0.64525
648960.0000   -0.19691
649000.0000   -0.46445
649040.0000    0.31874
649080.0000    0.22365
649120.0000   -0.79394
649160.0000    0.05144
649200.0000   -1.21522
649240.0000   -0.31010
649280.0000   -0.36572
649320.0000    0.71304
649360.0000   -0.75774
649400.0000    0.05504
649440.0000   -0.19380
649480.0000    0.04489
649520.0000    0.41105
649560.0000   -0.52971
649600.0000    0.07879
649640.0000    0.19266
649680.0000   -0.29108
649720.0000   -0.63000
649760.0000   -0.30160
649800.0000    0.03505
649840.0000    0.14409
649880.0000    0.29189
649920.0000   -0.60165
649960.0000   -0.46517
650000.0000   -0.22658
650040.0000   -0.05327
650080.0000   -0.84715
650120.0000    0.51945
650160.0000    0.04884
650200.0000    0.48394
650240.0000    0.78594
650280.0000    1.05653
650320.0000    0.63248
650360.0000   -0.10726
650400.0000    0.41845
650440.0000   -0.28218
650480.0000   -0.03565
650520.0000    0.30766
650560.0000    0.21095
650600.0000   -0.22247
650640.0000   -0.13883
650680.0000   -0.32930
650720.0000   -0.37293
650760.0000   -0.44222
650800.0000   -0.28067
650840.0000   -0.56480
650880.0000   -1.14489
650920.0000   -0.02771
650960.0000   -0.79312
651000.0000    0.71165
651040.0000    0.73819
651080.0000    0.81571
651120.0000    0.08045
651160.0000    0.65885
651200.0000   -0.53069
651240.0000    0.00524
651280.0000   -0.53147
651320.0000    0.56600
651360.0000   -0.57963
651400.0000    0.53096
651440.0000   -0.10785
651480.0000   -0.04742
651520.0000    0.06219
651560.0000   -0.33985
651600.0000   -1.27240
651640.0000   -0.03191
651680.0000    0.17018
651720.0000   -0.50142
651760.0000   -0.43562
651800.0000   -0.40569
651840.0000   -0.20132
651880.0000    0.10178
651920.0000   -0.35554
651960.0000   -0.26693
652000.0000    0.13147
652040.0000   -0.00950
652080.0000   -0.09757
652120.0000   -0.13571
652160.0000    0.27413
652200.0000   -0.41014
652240.0000   -0.69272
652280.0000   -1.00253
652320.0000   -1.22900
652360.0000   -1.45089
652400.0000   -0.48276
652440.0000   -0.42638
652480.0000   -1.13015
652520.0000   -0.15645
652560.0000    0.01653
652600.0000   -1.37415
652640.0000   -0.83815
652680.0000   -0.42293
652720.0000   -0.68354
652760.0000   -0.60772
652800.0000   -0.02707
652840.0000   -0.51735
652880.0000   -0.03115
652920.0000    0.10589
652960.0000   -0.28278
653000.0000   -0.87683
653040.0000    0.57123
653080.0000    0.51652
653120.0000    0.34153
653160.0000    0.02588
653200.0000   -0.19246
653240.0000   -0.27338
653280.0000    0.62005
653320.0000    0.98324
653360.0000    0.71164
653400.0000    1.39713
653440.0000   -0.13720
653480.0000   -0.22651
653520.0000   -0.11679
653560.0000   -0.60993
653600.0000   -0.60108
653640.0000   -0.54964
653680.0000   -1.58096
653720.0000   -0.64570
653760.0000   -0.53254
653800.0000   -1.61886
653840.0000   -0.91235
653880.0000   -0.95322
653920.0000   -0.81921
653960.0000   -1.74469
654000.0000   -0.27048
654040.0000   -1.22660
654080.0000   -0.84417
654120.0000   -0.27063
654160.0000   -1.05975
654200.0000   -0.96534
654240.0000   -0.63817
654280.0000   -0.96648
654320.0000    0.17975
654360.0000   -0.11044
654400.0000   -1.09204
654440.0000   -1.35852
654480.0000   -0.92310
654520.0000   -0.36079
654560.0000   -1.11424
654600.0000   -0.95718
654640.0000   -1.35414
654680.0000   -1.34088
654720.0000   -0.22518
654760.0000    0.28429
654800.0000    0.40962
654840.0000   -0.31951
654880.0000   -0.36007
654920.0000   -0.89234
654960.0000   -0.84039
655000.0000   -1.59415
655040.0000   -1.71922
655080.0000   -0.78591
655120.0000   -0.24192
655160.0000   -0.38352
655200.0000   -0.43949
655240.0000   -0.16864
655280.0000    0.06495
655320.0000   -0.72847
655360.0000   -0.63340
655400.0000   -1.08950
655440.0000   -1.00763
655480.0000    0.01350
655520.0000   -0.30485
655560.0000   -1.35521
655600.0000   -0.65143
655640.0000   -1.28833
655680.0000   -1.08385
655720.0000   -0.95660
655760.0000   -0.93040
655800.0000   -0.04660
655840.0000    0.15576
655880.0000   -0.04516
655920.0000   -0.05837
655960.0000   -0.12843
656000.0000   -0.61607
656040.0000    0.08616
656080.0000   -0.30156
656120.0000   -0.64827
656160.0000   -0.65112
656200.0000   -0.36489
656240.0000   -0.59536
656280.0000   -1.25163
656320.0000   -0.04219
656360.0000   -0.54446
656400.0000   -0.86191
656440.0000   -1.11243
656480.0000   -0.85351
656520.0000   -0.64959
656560.0000   -0.79476
656600.0000   -0.81580
656640.0000   -0.21267
656680.0000   -0.32528
656720.0000   -1.02866
656760.0000   -1.19000
656800.0000   -1.64388
656840.0000   -1.46779
656880.0000   -1.75565
656920.0000   -0.88330
656960.0000   -0.31370
657000.0000   -1.17433
657040.0000   -1.01009
657080.0000   -1.18773
657120.0000   -0.14902
657160.0000   -0.30023
657200.0000   -0.71726
657240.0000   -0.28534
657280.0000   -0.61162
657320.0000   -0.05991
657360.0000    0.12359
657400.0000   -0.64886
657440.0000   -0.14156
657480.0000   -0.16522
657520.0000   -0.08353
657560.0000   -0.94135
657600.0000   -0.63576
657640.0000   -1.64592
657680.0000    0.04733
657720.0000   -0.86479
657760.0000   -0.65377
657800.0000   -0.02444
657840.0000   -0.21152
657880.0000   -0.60695
657920.0000   -0.31016
657960.0000   -1.72254
658000.0000   -0.55199
658040.0000   -0.52475
658080.0000   -1.39651
658120.0000   -0.24855
658160.0000   -0.54047
658200.0000    0.31298
658240.0000   -0.24323
658280.0000   -0.68198
658320.0000   -0.45915
658360.0000   -0.80523
658400.0000   -0.08166
658440.0000   -0.70026
658480.0000   -0.42585
658520.0000   -0.01779
658560.0000   -0.66120
658600.0000   -0.90634
658640.0000   -1.03013
658680.0000   -1.23492
658720.0000   -0.23263
658760.0000   -0.70041
658800.0000   -1.04897
658840.0000   -0.96667
658880.0000   -0.57576
658920.0000   -0.71288
658960.0000   -0.49435
659000.0000    0.16791
659040.0000   -0.54535
659080.0000   -1.17904
659120.0000   -0.64804
659160.0000    0.43570
659200.0000   -0.59840
659240.0000   -0.67828
659280.0000   -0.09604
659320.0000   -0.44967
659360.0000   -0.20879
659400.0000    0.31742
659440.0000   -0.35135
659480.0000    0.88654
659520.0000   -0.33658
659560.0000   -0.52301
659600.0000   -0.11168
659640.0000   -0.74623
659680.0000   -0.35689
659720.0000   -0.66715
659760.0000   -0.86803
659800.0000   -0.10342
659840.0000   -0.62150
659880.0000   -0.61609
659920.0000   -0.25039
659960.0000    0.06885
660000.0000   -0.66689
660040.0000   -0.09143
660080.0000   -0.17727
660120.0000   -0.71463
660160.0000   -0.99037
660200.0000   -1.26693
660240.0000   -0.66309
660280.0000    0.06592
660320.0000   -0.50679
660360.0000   -0.11424
660400.0000   -0.62969
660440.0000   -1.54489
660480.0000   -1.20796
660520.0000   -0.61349
660560.0000   -1.19428
660600.0000   -1.17980
660640.0000   -0.97019
660680.0000   -1.03775
660720.0000   -0.79471
660760.0000   -1.07198
660800.0000    0.21060
660840.0000   -0.47657
660880.0000   -1.13064
660920.0000   -1.15756
660960.0000   -0.54000
661000.0000   -1.55425
661040.0000    0.02322
661080.0000   -0.48078
661120.0000   -0.27641
661160.0000   -0.79182
661200.0000   -0.56319
661240.0000   -0.70714
661280.0000   -1.01198
661320.0000   -0.80224
661360.0000   -0.70842
661400.0000   -0.85206
661440.0000   -0.74973
661480.0000    0.32054
661520.0000   -0.07915
661560.0000   -0.06939
661600.0000   -0.20769
661640.0000   -0.24491
661680.0000   -0.40213
661720.0000   -1.56287
661760.0000   -1.28739
661800.0000   -1.10568
661840.0000   -1.46692
661880.0000   -1.07570
661920.0000   -1.20790
661960.0000   -1.15852
662000.0000   -0.96228
662040.0000   -1.10680
662080.0000   -0.47539
662120.0000   -1.23663
662160.0000   -0.97973
662200.0000   -0.94406
662240.0000   -1.12943
662280.0000   -1.39031
662320.0000   -0.70872
662360.0000   -0.25651
662400.0000   -0.18417
662440.0000   -0.71106
662480.0000   -0.29555
662520.0000   -0.31703
662560.0000   -0.85301
662600.0000   -0.21754
662640.0000   -0.85408
662680.0000   -0.31817
662720.0000   -0.39215
662760.0000   -0.81252
662800.0000   -0.91810
662840.0000   -0.57778
662880.0000   -0.43713
662920.0000    0.67140
662960.0000    0.01837
663000.0000   -0.67080
663040.0000   -0.73277
663080.0000   -0.21103
663120.0000   -0.39167
663160.0000   -0.33117
663200.0000   -0.71372
663240.0000    0.39127
663280.0000    0.49699
663320.0000   -0.02260
663360.0000    0.52684
663400.0000    0.53734
663440.0000   -0.61519
663480.0000   -0.11988
663520.0000   -0.22510
663560.0000   -0.62150
663600.0000   -0.04893
663640.0000   -0.91602
663680.0000    0.11252
663720.0000    0.04425
663760.0000    0.18987
663800.0000    0.19423
663840.0000    0.13221
663880.0000    0.31751
663920.0000   -0.09734
663960.0000   -0.69234
664000.0000   -0.78776
664040.0000   -0.43757
664080.0000   -0.38215
664120.0000   -0.93436
664160.0000   -0.83084
664200.0000   -0.82267
664240.0000   -0.21976
664280.0000   -0.66985
664320.0000   -0.36602
664360.0000    0.04550
664400.0000   -0.44394
664440.0000   -0.83334
664480.0000   -0.72332
664520.0000   -1.14840
664560.0000   -0.32124
664600.0000   -1.10766
664640.0000   -0.75246
664680.0000   -0.50108
664720.0000   -0.91907
664760.0000   -0.73561
664800.0000   -0.81151
664840.0000   -0.54363
664880.0000   -0.74637
664920.0000   -0.83873
664960.0000   -0.86875
665000.0000   -0.46256
665040.0000   -0.55421
665080.0000   -0.29842
665120.0000   -0.22144
665160.0000   -0.54687
665200.0000   -1.13453
665240.0000   -0.67303
665280.0000   -0.12171
665320.0000   -0.40545
665360.0000   -0.19561
665400.0000    0.86198
665440.0000   -0.68566
665480.0000   -0.90899
665520.0000   -1.16817
665560.0000   -1.42378
665600.0000   -1.36520
665640.0000   -0.89287
665680.0000   -1.03302
665720.0000   -1.03339
665760.0000   -0.12872
665800.0000   -0.04387
665840.0000   -0.50330
665880.0000   -1.12224
665920.0000   -0.12802
665960.0000   -0.73174
666000.0000   -0.78367
666040.0000   -1.25426
666080.0000   -0.52244
666120.0000   -0.25381
666160.0000   -0.87201
666200.0000   -0.23269
666240.0000   -0.04952
666280.0000    0.11792
666320.0000    1.06340
666360.0000   -0.09649
666400.0000    0.16098
666440.0000   -0.33442
666480.0000    0.11897
666520.0000   -0.16617
666560.0000   -0.73780
666600.0000    0.38129
666640.0000   -0.46189
666680.0000   -0.45953
666720.0000   -0.27524
666760.0000   -0.24049
666800.0000   -0.02650
666840.0000    0.00773
666880.0000   -0.19013
666920.0000    0.22340
666960.0000    0.36912
667000.0000    0.11408
667040.0000   -0.46849
667080.0000   -0.21362
667120.0000    0.22543
667160.0000   -0.22122
667200.0000   -0.24324
667240.0000    0.14647
667280.0000    0.14844
667320.0000    0.53250
667360.0000   -0.15663
667400.0000   -0.56213
667440.0000   -0.36237
667480.0000   -0.54587
667520.0000   -0.75829
667560.0000   -0.60099
667600.0000   -1.46257
667640.0000   -1.33991
667680.0000   -0.68588
667720.0000   -1.67281
667760.0000   -0.78499
667800.0000   -0.61335
667840.0000   -0.91082
667880.0000    0.06193
667920.0000   -0.78817
667960.0000   -1.52635
668000.0000    0.27635
668040.0000    0.00400
668080.0000   -0.09535
668120.0000   -0.00379
668160.0000   -0.39508
668200.0000    0.02660
668240.0000   -0.41688
668280.0000   -1.36354
668320.0000   -0.72222
668360.0000    0.41398
668400.0000   -0.78889
668440.0000   -0.78233
668480.0000   -0.64712
668520.0000   -0.03309
668560.0000   -0.37707
668600.0000    0.18556
668640.0000   -0.82279
668680.0000   -0.81360
668720.0000   -0.32766
668760.0000   -0.46927
668800.0000    0.18672
668840.0000   -1.26634
668880.0000   -0.72297
668920.0000   -1.53001
668960.0000   -0.70915
669000.0000   -0.72786
669040.0000   -0.08648
669080.0000   -0.30357
669120.0000   -0.00539
669160.0000   -0.79859
669200.0000   -0.56922
669240.0000   -0.91109
669280.0000   -1.31681
669320.0000   -0.47479
669360.0000   -0.49546
669400.0000   -1.23975
669440.0000   -0.66051
669480.0000   -1.53507
669520.0000   -0.62690
669560.0000   -0.65187
669600.0000   -0.94957
669640.0000   -0.88692
669680.0000   -0.96779
669720.0000   -1.17748
669760.0000   -0.92791
669800.0000   -0.71648
669840.0000   -0.09411
669880.0000   -0.71522
669920.0000   -1.71165
669960.0000   -0.75966
670000.0000   -1.63493
670040.0000   -1.58068
670080.0000   -1.07975
670120.0000   -1.56026
670160.0000   -0.90010
670200.0000   -0.61372
670240.0000    0.63563
670280.0000   -0.13201
670320.0000   -0.20576
670360.0000    0.34303
670400.0000    0.35112
670440.0000    0.22689
670480.0000   -0.19010
670520.0000   -0.12448
670560.0000   -0.95708
670600.0000    0.65352
670640.0000    0.08623
670680.0000    0.23796
670720.0000    0.38167
670760.0000    0.11733
670800.0000   -0.22947
670840.0000    0.00068
670880.0000   -0.54243
670920.0000   -0.07939
670960.0000   -0.18481
671000.0000    1.04050
671040.0000    0.39156
671080.0000    0.06168
671120.0000    0.18501
671160.0000   -0.29772
671200.0000   -0.36070
671240.0000   -0.81677
671280.0000   -0.63205
671320.0000   -0.42873
671360.0000   -0.54397
671400.0000    0.24623
671440.0000    0.04313
671480.0000   -0.21700
671520.0000   -0.82039
671560.0000    0.02813
671600.0000    0.37434
671640.0000   -0.05955
671680.0000   -0.50694
671720.0000   -1.53382
671760.0000   -0.79495
671800.0000   -0.31007
671840.0000   -0.69046
671880.0000   -1.41950
671920.0000   -1.27020
671960.0000   -0.07666
672000.0000   -0.00987
672040.0000   -1.41299
672080.0000   -0.58641
672120.0000   -0.37369
672160.0000   -0.73158
672200.0000   -1.16506
672240.0000   -1.26216
672280.0000   -1.61356
672320.0000   -0.49786
672360.0000   -1.19341
672400.0000   -0.72127
672440.0000   -0.96838
672480.0000   -1.20202
672520.0000   -1.53474
672560.0000   -1.71551
672600.0000   -1.62975
672640.0000   -1.50877
672680.0000   -1.44036
672720.0000   -0.91092
672760.0000   -0.10820
672800.0000   -1.05741
672840.0000   -0.60402
672880.0000   -0.60140
672920.0000   -1.04823
672960.0000   -0.70869
673000.0000   -1.19822
673040.0000   -0.55319
673080.0000   -0.74525
673120.0000   -0.92866
673160.0000   -0.94598
673200.0000   -1.40731
673240.0000   -0.92829
673280.0000   -1.02649
673320.0000   -0.05891
673360.0000   -0.35549
673400.0000   -0.78035
673440.0000   -0.92985
673480.0000   -0.95863
673520.0000   -0.82741
673560.0000   -0.69776
673600.0000   -1.14134
673640.0000   -1.12341
673680.0000   -0.63826
673720.0000   -0.86296
673760.0000   -0.97987
673800.0000   -0.80810
673840.0000   -1.02620
673880.0000   -0.73670
673920.0000   -0.74118
673960.0000   -1.62320
674000.0000   -0.59066
674040.0000   -0.49721
674080.0000    0.32008
674120.0000   -0.31253
674160.0000   -1.76042
674200.0000   -0.94538
674240.0000   -0.46291
674280.0000   -0.69679
674320.0000   -0.63199
674360.0000   -1.16877
674400.0000   -1.24320
674440.0000   -1.41126
674480.0000   -1.25510
674520.0000   -1.21066
674560.0000   -0.56918
674600.0000   -1.69378
674640.0000   -1.08836
674680.0000   -0.02621
674720.0000   -1.69727
674760.0000   -0.91415
674800.0000   -1.78388
674840.0000   -0.03013
674880.0000   -1.18649
674920.0000   -1.19845
674960.0000   -1.18335
675000.0000   -1.78526
675040.0000   -1.49951
675080.0000   -1.45896
675120.0000   -1.25710
675160.0000   -1.53729
675200.0000   -1.19919
675240.0000   -0.84938
675280.0000   -0.18916
675320.0000   -0.19192
675360.0000   -0.86269
675400.0000   -0.17058
675440.0000   -0.30514
675480.0000   -0.05228
675520.0000   -0.67723
675560.0000   -1.73564
675600.0000   -0.59995
675640.0000   -0.45612
675680.0000   -0.05847
675720.0000    0.54053
675760.0000   -0.53819
675800.0000   -1.04632
675840.0000   -0.96901
675880.0000   -0.97396
675920.0000   -1.16532
675960.0000   -0.97974
676000.0000    0.85698
676040.0000   -0.26692
676080.0000   -1.23470
676120.0000   -0.95292
676160.0000   -0.84906
676200.0000   -0.41963
676240.0000   -0.51794
676280.0000   -1.03944
676320.0000   -0.94662
676360.0000   -0.27382
676400.0000   -0.80853
676440.0000    0.27180
676480.0000    0.26047
676520.0000    0.39047
676560.0000   -0.34981
676600.0000   -0.34280
676640.0000   -0.24040
676680.0000   -0.61134
676720.0000   -0.13760
676760.0000   -0.88954
676800.0000   -0.64845
676840.0000   -1.63612
676880.0000   -1.19466
676920.0000   -0.82549
676960.0000   -0.99514
677000.0000   -1.01291
677040.0000   -0.62292
677080.0000   -0.87456
677120.0000   -0.67460
677160.0000    0.76293
677200.0000   -0.00277
677240.0000   -0.19700
677280.0000   -0.45555
677320.0000   -0.65746
677360.0000   -1.19178
677400.0000    0.10624
677440.0000   -1.81051
677480.0000   -0.64530
677520.0000   -1.04992
677560.0000   -1.07074
677600.0000   -0.84147
677640.0000   -1.08005
677680.0000    0.31775
677720.0000   -0.51921
677760.0000    0.68813
677800.0000    0.52502
677840.0000    0.41915
677880.0000   -0.73585
677920.0000   -0.81637
677960.0000   -1.36150
678000.0000   -0.44771
678040.0000    0.06159
678080.0000   -0.12073
678120.0000   -0.19566
678160.0000   -1.02623
678200.0000   -1.02551
678240.0000   -0.74902
678280.0000   -0.88366
678320.0000   -0.72306
678360.0000   -0.07578
678400.0000   -0.31927
678440.0000   -0.11982
678480.0000   -1.03264
678520.0000   -1.08933
678560.0000   -1.23015
678600.0000    0.17504
678640.0000   -0.13900
678680.0000    0.06809
678720.0000    0.18751
678760.0000    0.79577
678800.0000    0.86353
678840.0000   -0.35391
678880.0000   -0.47548
678920.0000   -0.52260
678960.0000   -0.19581
679000.0000    0.25894
679040.0000   -0.82342
679080.0000   -0.28883
679120.0000   -0.59735
679160.0000   -0.48304
679200.0000   -0.79867
679240.0000   -0.24104
679280.0000   -0.92214
679320.0000   -1.17787
679360.0000   -1.13109
679400.0000    0.13744
679440.0000   -0.16307
679480.0000   -0.24870
679520.0000   -0.86625
679560.0000   -0.68571
679600.0000   -0.61573
679640.0000   -0.72916
679680.0000   -0.42483
679720.0000   -0.82004
679760.0000   -0.22930
679800.0000   -1.06977
679840.0000   -0.92919
679880.0000   -0.11447
679920.0000   -1.10420
679960.0000   -1.13455
680000.0000    0.23398
680040.0000   -0.25800
680080.0000    0.46002
680120.0000   -0.28682
680160.0000   -0.29208
680200.0000    0.25473
680240.0000   -0.50458
680280.0000    0.30809
680320.0000   -1.03338
680360.0000   -0.96975
680400.0000   -0.38596
680440.0000   -0.58703
680480.0000   -1.01732
680520.0000   -1.51956
680560.0000   -1.60505
680600.0000   -1.13579
680640.0000   -1.26108
680680.0000   -1.22877
680720.0000   -0.74020
680760.0000   -0.61208
680800.0000   -0.76959
680840.0000   -0.12405
680880.0000    0.13887
680920.0000   -0.49695
680960.0000   -0.27385
681000.0000   -0.04129
681040.0000   -0.17311
681080.0000   -0.97947
681120.0000   -0.58566
681160.0000   -0.43635
681200.0000   -1.51426
681240.0000   -0.14128
681280.0000   -0.97996
681320.0000   -1.25537
681360.0000    0.25407
681400.0000   -1.08075
681440.0000   -0.33906
681480.0000   -0.53752
681520.0000   -0.70382
681560.0000    0.15508
681600.0000   -0.41614
681640.0000   -0.37271
681680.0000    0.13521
681720.0000    0.45116
681760.0000    0.22044
681800.0000    0.54901
681840.0000    1.13658
681880.0000   -0.26384
681920.0000   -0.37424
681960.0000   -0.61064
682000.0000   -0.79089
682040.0000   -0.53523
682080.0000   -1.09895
682120.0000   -0.51985
682160.0000    0.20825
682200.0000   -0.07999
682240.0000    0.65203
682280.0000    0.03365
682320.0000   -0.31797
682360.0000   -0.03463
682400.0000   -0.05464
682440.0000    0.53903
682480.0000    0.27609
682520.0000   -0.03267
682560.0000   -0.16237
682600.0000   -0.24557
682640.0000    0.24119
682680.0000    0.38894
682720.0000    0.11032
682760.0000   -0.10857
682800.0000    0.56282
682840.0000   -0.59506
682880.0000    0.86365
682920.0000    0.17966
682960.0000    0.50084
683000.0000    0.73678
683040.0000    0.04531
683080.0000    0.27282
683120.0000    0.09095
683160.0000   -1.00482
683200.0000   -0.29471
683240.0000   -0.61716
683280.0000    0.36059
683320.0000    0.21341
683360.0000   -0.16511
683400.0000    0.61287
683440.0000   -0.03336
683480.0000   -0.72135
683520.0000    0.27272
683560.0000   -0.45428
683600.0000   -0.19012
683640.0000   -0.43337
683680.0000   -0.65614
683720.0000   -0.28120
683760.0000   -0.27820
683800.0000   -0.78636
683840.0000   -0.29607
683880.0000   -1.03607
683920.0000   -0.84949
683960.0000   -1.01962
684000.0000   -0.35342
684040.0000   -1.07424
684080.0000   -1.31225
684120.0000   -1.40085
684160.0000   -0.66353
684200.0000   -1.66382
684240.0000   -1.12680
684280.0000   -1.32925
684320.0000   -0.36322
684360.0000   -0.24869
684400.0000    0.07492
684440.0000    0.17532
684480.0000    0.40794
684520.0000    0.21403
684560.0000    0.38927
684600.0000    0.45012
684640.0000   -0.93045
684680.0000   -0.28761
684720.0000    0.27215
684760.0000    0.23032
684800.0000    0.17796
684840.0000    0.98733
684880.0000    0.21257
684920.0000   -0.40088
684960.0000   -0.44143
685000.0000   -0.44140
685040.0000    0.11457
685080.0000    0.19462
685120.0000    0.07012
685160.0000   -0.48533
685200.0000   -0.25252
685240.0000   -0.74917
685280.0000   -0.30569
685320.0000    0.12750
685360.0000   -0.68991
685400.0000   -0.31948
685440.0000   -0.13110
685480.0000   -0.52151
685520.0000   -0.20590
685560.0000   -0.16598
685600.0000    0.12199
685640.0000   -0.08940
685680.0000   -0.27607
685720.0000   -0.13413
685760.0000   -0.83944
685800.0000   -0.82637
685840.0000    0.19695
685880.0000   -0.20155
685920.0000    0.07170
685960.0000   -0.47058
686000.0000   -0.10893
686040.0000   -0.28910
686080.0000   -0.75753
686120.0000   -0.38326
686160.0000   -0.03962
686200.0000   -0.13935
686240.0000   -0.81056
686280.0000   -0.23091
686320.0000    0.06032
686360.0000   -0.47758
686400.0000    0.41730
686440.0000   -0.12362
686480.0000    0.49068
686520.0000    0.19465
686560.0000    0.64639
686600.0000   -0.39021
686640.0000    0.37350
686680.0000   -0.62306
686720.0000    0.58142
686760.0000    0.47598
686800.0000   -0.39337
686840.0000   -0.27960
686880.0000   -0.29158
686920.0000   -0.15657
686960.0000   -0.17560
687000.0000   -0.17402
687040.0000    0.07312
687080.0000    0.11465
687120.0000    0.29771
687160.0000   -0.14257
687200.0000   -0.07494
687240.0000   -0.01133
687280.0000    0.43740
687320.0000   -0.72283
687360.0000   -0.43990
687400.0000   -0.30267
687440.0000   -0.36068
687480.0000    0.09810
687520.0000    0.33911
687560.0000   -0.15754
687600.0000   -0.48431
687640.0000   -0.27715
687680.0000   -0.15055
687720.0000    0.03434
687760.0000   -0.19804
687800.0000   -0.97215
687840.0000   -0.74211
687880.0000   -0.60964
687920.0000    0.28971
687960.0000   -0.14683
688000.0000    0.14494
688040.0000   -0.46104
688080.0000    0.41220
688120.0000   -0.23314
688160.0000   -0.50613
688200.0000   -0.47995
688240.0000   -0.47593
688280.0000    0.10262
688320.0000   -0.64447
688360.0000   -0.47492
688400.0000    0.10059
688440.0000   -0.94686
688480.0000   -0.60843
688520.0000   -1.33112
688560.0000   -0.86155
688600.0000   -0.82113
688640.0000   -0.81257
688680.0000   -0.42874
688720.0000   -0.82748
688760.0000   -0.16298
688800.0000   -1.35596
688840.0000   -0.51634
688880.0000   -0.87289
688920.0000   -1.31579
688960.0000   -1.11497
689000.0000    0.58005
689040.0000    0.04489
689080.0000   -0.91404
689120.0000    0.76632
689160.0000   -0.51089
689200.0000    0.05014
689240.0000   -0.31699
689280.0000   -0.51548
689320.0000   -0.89854
689360.0000   -0.33452
689400.0000   -0.01549
689440.0000   -0.21333
689480.0000   -0.38209
689520.0000   -1.09453
689560.0000   -0.26025
689600.0000   -0.87574
689640.0000   -0.45149
689680.0000    0.57527
689720.0000   -0.06045
689760.0000   -0.05167
689800.0000   -0.36659
689840.0000   -0.64634
689880.0000    0.05241
689920.0000   -0.14222
689960.0000   -0.01720
690000.0000    0.25415
690040.0000    0.25661
690080.0000   -0.33925
690120.0000    1.46822
690160.0000    1.21147
690200.0000    0.64295
690240.0000    0.51644
690280.0000    0.45772
690320.0000   -0.06213
690360.0000   -0.03997
690400.0000    0.75399
690440.0000   -0.06376
690480.0000    0.00027
690520.0000   -0.45608
690560.0000    0.21204
690600.0000   -0.22970
690640.0000   -0.28615
690680.0000    0.18532
690720.0000    0.39770
690760.0000   -0.26010
690800.0000   -0.53554
690840.0000   -0.62388
690880.0000   -0.26332
690920.0000   -0.39093
690960.0000   -0.67642
691000.0000   -0.59370
691040.0000   -0.03454
691080.0000    0.09657
691120.0000   -0.54869
691160.0000    0.10050
691200.0000    0.07838
691240.0000   -0.62603
691280.0000   -0.55240
691320.0000   -0.36465
691360.0000   -1.20533
691400.0000   -1.50109
691440.0000   -1.02387
691480.0000   -0.95437
691520.0000   -0.59745
691560.0000   -0.65941
691600.0000   -0.71542
691640.0000    0.18506
691680.0000   -0.02697
691720.0000   -0.24620
691760.0000   -0.53058
691800.0000   -0.21273
691840.0000    0.30349
691880.0000    0.12789
691920.0000    0.30889
691960.0000    0.01975
692000.0000   -0.06172
692040.0000   -0.80593
692080.0000   -1.35702
692120.0000   -0.59338
692160.0000   -0.04893
692200.0000   -0.23929
692240.0000   -0.37297
692280.0000   -1.13903
692320.0000   -0.69902
692360.0000   -0.86043
692400.0000   -1.23568
692440.0000   -1.63043
692480.0000   -1.83287
692520.0000   -1.54051
692560.0000   -1.81226
692600.0000   -1.96164
692640.0000   -1.01151
692680.0000   -1.79889
692720.0000   -0.99422
692760.0000   -1.24898
692800.0000   -1.22524
692840.0000   -1.63829
692880.0000   -0.77151
692920.0000   -1.52733
692960.0000   -1.08019
693000.0000   -0.68306
693040.0000   -1.41514
693080.0000   -1.04443
693120.0000   -1.61666
693160.0000   -1.35750
693200.0000   -1.23954
693240.0000   -0.91466
693280.0000   -0.79267
693320.0000   -0.75329
693360.0000   -0.76931
693400.0000   -0.04033
693440.0000   -0.39520
693480.0000   -0.81104
693520.0000   -0.11380
693560.0000   -0.54978
693600.0000   -1.39050
693640.0000   -0.88006
693680.0000   -0.88952
693720.0000   -0.78173
693760.0000   -0.94030
693800.0000   -1.11499
693840.0000   -1.11340
693880.0000   -0.85347
693920.0000   -1.57925
693960.0000   -1.12045
694000.0000   -1.12549
694040.0000   -0.71697
694080.0000   -0.63584
694120.0000   -1.03463
694160.0000   -1.54166
694200.0000   -1.09205
694240.0000   -1.32089
694280.0000   -1.06158
694320.0000   -1.47432
694360.0000   -0.55672
694400.0000   -0.12755
694440.0000   -0.37214
694480.0000   -0.64405
694520.0000   -0.47481
694560.0000    0.56546
694600.0000   -0.72638
694640.0000   -0.02730
694680.0000   -0.80889
694720.0000   -1.09201
694760.0000   -0.63835
694800.0000   -0.95968
694840.0000   -0.65080
694880.0000   -0.11487
694920.0000   -0.94736
694960.0000   -0.22582
695000.0000   -0.96721
695040.0000   -0.39580
695080.0000   -0.13477
695120.0000   -1.18711
695160.0000    0.00050
695200.0000   -0.88612
695240.0000   -0.86459
695280.0000   -0.98382
695320.0000   -0.86395
695360.0000   -0.79836
695400.0000   -0.33453
695440.0000   -0.03841
695480.0000   -0.30596
695520.0000    0.13667
695560.0000   -0.02145
695600.0000   -1.14318
695640.0000    0.19032
695680.0000    0.20337
695720.0000   -0.04051
695760.0000   -0.62652
695800.0000   -0.72851
695840.0000   -0.62302
695880.0000   -0.29333
695920.0000    0.45481
695960.0000   -0.33682
696000.0000    0.06939
696040.0000   -0.28513
696080.0000   -0.70240
696120.0000   -1.27777
696160.0000   -0.78367
696200.0000   -0.79326
696240.0000   -1.27566
696280.0000   -2.12700
696320.0000   -0.87846
696360.0000   -1.90376
696400.0000   -1.00603
696440.0000   -0.10503
696480.0000   -1.02053
696520.0000   -1.41901
696560.0000   -0.22840
696600.0000   -1.45721
696640.0000   -0.53816
696680.0000   -0.39996
696720.0000   -0.70172
696760.0000   -0.48053
696800.0000   -0.97862
696840.0000   -1.42310
696880.0000   -1.73135
696920.0000   -0.69357
696960.0000   -1.25405
697000.0000   -1.14863
697040.0000   -1.28120
697080.0000   -0.83642
697120.0000   -0.65271
697160.0000    0.13478
697200.0000   -0.28462
697240.0000   -0.01852
697280.0000   -0.85861
697320.0000   -0.71397
697360.0000   -1.09581
697400.0000   -0.31402
697440.0000   -0.89330
697480.0000   -1.31612
697520.0000   -1.55074
697560.0000   -0.64663
697600.0000   -0.54309
697640.0000   -0.13785
697680.0000   -0.42233
697720.0000   -0.92634
697760.0000    0.30919
697800.0000   -0.51220
697840.0000   -0.47454
697880.0000   -0.30512
697920.0000   -0.00329
697960.0000    0.17189
698000.0000   -0.43347
698040.0000   -0.03162
698080.0000    0.72429
698120.0000    0.07205
698160.0000   -0.24165
698200.0000   -0.40644
698240.0000   -0.64899
698280.0000   -0.83766
698320.0000   -0.02395
698360.0000   -0.39342
698400.0000   -0.07572
698440.0000   -0.20267
698480.0000   -0.12549
698520.0000    0.25551
698560.0000   -0.35858
698600.0000   -0.33510
698640.0000    0.15442
698680.0000   -0.33273
698720.0000   -0.33316
698760.0000   -0.10394
698800.0000   -0.21844
698840.0000    0.12472
698880.0000   -0.56978
698920.0000   -0.92429
698960.0000   -0.28960
699000.0000   -1.12654
[truncated: 173,079 more chars]
