# Supplementary material for: Comment on 'Valid molecular dynamics simulations of human hemoglobin require a surprisingly large box size'
Source: eLife. 2019 Jun 20;8:e44718. doi: 10.7554/eLife.44718 (PMC6586461; doi:10.7554/eLife.44718)
Supplement: Figure 1—source data 1. — The zip archive contains a README file describing which source files correspond to the different panels. [file elife-44718-fig1-data1.zip › figure1/panel_C/150A/6/proj.xvg]

@ autoscale onread none
@ with g0
@ g0 on
@ title "projection on eigenvectors (nm)"
@ xaxis  label "Time (ps)"
@ world xmin 0
@ world xmax 1e+06
@ world ymin -8.66828
@ world ymax 4.38699
@ view xmin 0.15
@ view xmax 0.85
@ view ymin 0.15
@ view ymax 0.85
@ yaxis  label "vec 1"
@ xaxis tick major 250000
@ xaxis tick minor 125000
@ xaxis ticklabel start type spec
@ xaxis ticklabel start -0
@ yaxis tick major 5
@ yaxis tick minor 2.5
@ yaxis ticklabel start type spec
@ yaxis ticklabel start -5
@ zeroxaxis bar on
@ zeroxaxis bar linestyle 3
    0.0000   -5.09781
   40.0000   -6.04768
   80.0000   -5.55653
  120.0000   -5.33741
  160.0000   -5.63180
  200.0000   -5.82447
  240.0000   -4.96494
  280.0000   -6.78336
  320.0000   -6.12407
  360.0000   -6.19290
  400.0000   -5.38704
  440.0000   -5.70459
  480.0000   -6.37933
  520.0000   -4.99879
  560.0000   -5.46933
  600.0000   -5.49738
  640.0000   -6.12247
  680.0000   -5.83043
  720.0000   -5.71686
  760.0000   -5.97202
  800.0000   -5.85472
  840.0000   -5.40604
  880.0000   -5.16500
  920.0000   -5.70632
  960.0000   -5.70745
 1000.0000   -5.60133
 1040.0000   -5.38382
 1080.0000   -5.68619
 1120.0000   -5.39518
 1160.0000   -5.09741
 1200.0000   -6.32699
 1240.0000   -6.14731
 1280.0000   -5.80262
 1320.0000   -5.75422
 1360.0000   -6.17468
 1400.0000   -4.96064
 1440.0000   -7.03011
 1480.0000   -6.37533
 1520.0000   -5.96031
 1560.0000   -6.49156
 1600.0000   -6.69337
 1640.0000   -5.85245
 1680.0000   -5.83879
 1720.0000   -5.32671
 1760.0000   -4.34807
 1800.0000   -4.47066
 1840.0000   -4.67796
 1880.0000   -5.79320
 1920.0000   -5.23777
 1960.0000   -5.41035
 2000.0000   -4.72995
 2040.0000   -4.69172
 2080.0000   -5.38220
 2120.0000   -4.87519
 2160.0000   -5.49699
 2200.0000   -6.19227
 2240.0000   -5.31449
 2280.0000   -5.57295
 2320.0000   -5.76952
 2360.0000   -5.19179
 2400.0000   -5.17761
 2440.0000   -5.77264
 2480.0000   -6.49402
 2520.0000   -5.40373
 2560.0000   -5.43720
 2600.0000   -6.10699
 2640.0000   -6.58185
 2680.0000   -5.88312
 2720.0000   -6.79974
 2760.0000   -6.60690
 2800.0000   -5.82727
 2840.0000   -5.45508
 2880.0000   -6.70239
 2920.0000   -5.85306
 2960.0000   -5.86750
 3000.0000   -4.60498
 3040.0000   -5.68889
 3080.0000   -5.09771
 3120.0000   -4.99854
 3160.0000   -5.48550
 3200.0000   -5.27402
 3240.0000   -5.81314
 3280.0000   -5.74890
 3320.0000   -7.21398
 3360.0000   -6.52809
 3400.0000   -6.23147
 3440.0000   -5.56051
 3480.0000   -5.00849
 3520.0000   -4.84890
 3560.0000   -4.49324
 3600.0000   -4.56247
 3640.0000   -4.88463
 3680.0000   -5.20280
 3720.0000   -4.81841
 3760.0000   -5.41876
 3800.0000   -5.91148
 3840.0000   -5.12846
 3880.0000   -5.71234
 3920.0000   -6.32419
 3960.0000   -6.54489
 4000.0000   -5.87780
 4040.0000   -6.36722
 4080.0000   -5.57432
 4120.0000   -6.25290
 4160.0000   -5.68629
 4200.0000   -5.88537
 4240.0000   -4.26766
 4280.0000   -5.77111
 4320.0000   -5.08540
 4360.0000   -6.34844
 4400.0000   -4.85234
 4440.0000   -5.37357
 4480.0000   -5.44094
 4520.0000   -6.25226
 4560.0000   -5.79382
 4600.0000   -6.07933
 4640.0000   -5.96285
 4680.0000   -5.16082
 4720.0000   -5.94470
 4760.0000   -5.61477
 4800.0000   -5.97663
 4840.0000   -5.69482
 4880.0000   -5.85402
 4920.0000   -5.83563
 4960.0000   -5.12912
 5000.0000   -5.15653
 5040.0000   -5.68472
 5080.0000   -5.37570
 5120.0000   -6.34090
 5160.0000   -6.01955
 5200.0000   -6.17686
 5240.0000   -5.02647
 5280.0000   -4.99208
 5320.0000   -4.74871
 5360.0000   -5.01673
 5400.0000   -4.50052
 5440.0000   -4.65210
 5480.0000   -4.37451
 5520.0000   -5.18251
 5560.0000   -5.08106
 5600.0000   -4.70639
 5640.0000   -4.80131
 5680.0000   -5.88216
 5720.0000   -5.89033
 5760.0000   -5.62243
 5800.0000   -5.39824
 5840.0000   -4.81622
 5880.0000   -4.45206
 5920.0000   -5.83940
 5960.0000   -5.82782
 6000.0000   -5.42492
 6040.0000   -5.13187
 6080.0000   -5.31702
 6120.0000   -5.44461
 6160.0000   -4.13273
 6200.0000   -5.46436
 6240.0000   -5.46378
 6280.0000   -5.61415
 6320.0000   -5.54482
 6360.0000   -5.18879
 6400.0000   -5.47567
 6440.0000   -4.86586
 6480.0000   -4.88346
 6520.0000   -5.57197
 6560.0000   -5.35341
 6600.0000   -6.38665
 6640.0000   -4.90592
 6680.0000   -5.07757
 6720.0000   -5.51427
 6760.0000   -4.37734
 6800.0000   -5.03067
 6840.0000   -5.43060
 6880.0000   -5.33265
 6920.0000   -5.70373
 6960.0000   -4.91986
 7000.0000   -3.77862
 7040.0000   -5.07884
 7080.0000   -4.73446
 7120.0000   -5.73279
 7160.0000   -5.06737
 7200.0000   -5.79197
 7240.0000   -4.61481
 7280.0000   -4.91410
 7320.0000   -5.31631
 7360.0000   -5.07938
 7400.0000   -5.34559
 7440.0000   -3.42892
 7480.0000   -4.04647
 7520.0000   -4.80536
 7560.0000   -4.10431
 7600.0000   -4.44633
 7640.0000   -5.74620
 7680.0000   -6.44550
 7720.0000   -6.15628
 7760.0000   -5.82808
 7800.0000   -5.18316
 7840.0000   -5.00878
 7880.0000   -4.71647
 7920.0000   -4.82708
 7960.0000   -3.59547
 8000.0000   -3.57864
 8040.0000   -4.60885
 8080.0000   -4.35185
 8120.0000   -4.27191
 8160.0000   -5.26818
 8200.0000   -5.91775
 8240.0000   -5.91817
 8280.0000   -5.69284
 8320.0000   -5.14286
 8360.0000   -5.77311
 8400.0000   -4.37266
 8440.0000   -4.58087
 8480.0000   -5.24765
 8520.0000   -5.61612
 8560.0000   -5.01469
 8600.0000   -5.62195
 8640.0000   -3.75455
 8680.0000   -4.96813
 8720.0000   -5.11710
 8760.0000   -6.26184
 8800.0000   -5.93293
 8840.0000   -6.06937
 8880.0000   -5.80554
 8920.0000   -5.83687
 8960.0000   -5.25259
 9000.0000   -5.12844
 9040.0000   -5.72689
 9080.0000   -5.18582
 9120.0000   -5.48239
 9160.0000   -5.80948
 9200.0000   -4.82562
 9240.0000   -5.49228
 9280.0000   -4.44842
 9320.0000   -4.94325
 9360.0000   -4.90535
 9400.0000   -5.13845
 9440.0000   -5.38521
 9480.0000   -5.00518
 9520.0000   -4.58574
 9560.0000   -4.23841
 9600.0000   -5.14013
 9640.0000   -5.54413
 9680.0000   -5.54489
 9720.0000   -4.33860
 9760.0000   -4.66678
 9800.0000   -4.48095
 9840.0000   -5.20377
 9880.0000   -4.44124
 9920.0000   -5.04925
 9960.0000   -4.85346
10000.0000   -4.90971
10040.0000   -4.69436
10080.0000   -4.48817
10120.0000   -4.44996
10160.0000   -3.96874
10200.0000   -4.84545
10240.0000   -4.46431
10280.0000   -4.69976
10320.0000   -4.91793
10360.0000   -4.49955
10400.0000   -4.82375
10440.0000   -5.34412
10480.0000   -4.88298
10520.0000   -4.91884
10560.0000   -5.12527
10600.0000   -5.72901
10640.0000   -5.67008
10680.0000   -5.54951
10720.0000   -5.30332
10760.0000   -4.13842
10800.0000   -5.03047
10840.0000   -5.15968
10880.0000   -4.55828
10920.0000   -3.23498
10960.0000   -4.39561
11000.0000   -4.63954
11040.0000   -5.59807
11080.0000   -6.50940
11120.0000   -5.76647
11160.0000   -5.84928
11200.0000   -5.73116
11240.0000   -6.15945
11280.0000   -5.30110
11320.0000   -4.72790
11360.0000   -4.53917
11400.0000   -5.17877
11440.0000   -4.94710
11480.0000   -4.55335
11520.0000   -5.62817
11560.0000   -5.44709
11600.0000   -5.28299
11640.0000   -4.94379
11680.0000   -5.84502
11720.0000   -4.90412
11760.0000   -5.49156
11800.0000   -5.76213
11840.0000   -5.61607
11880.0000   -6.03895
11920.0000   -5.56094
11960.0000   -5.62438
12000.0000   -4.85124
12040.0000   -4.78106
12080.0000   -5.04104
12120.0000   -4.96551
12160.0000   -4.53888
12200.0000   -4.97829
12240.0000   -5.05374
12280.0000   -5.12008
12320.0000   -5.14600
12360.0000   -5.66765
12400.0000   -5.79135
12440.0000   -5.50522
12480.0000   -6.02114
12520.0000   -5.69174
12560.0000   -6.29440
12600.0000   -7.58933
12640.0000   -6.50935
12680.0000   -6.78329
12720.0000   -6.32358
12760.0000   -5.80633
12800.0000   -5.62094
12840.0000   -7.03917
12880.0000   -5.74644
12920.0000   -5.10416
12960.0000   -5.52316
13000.0000   -6.89417
13040.0000   -5.03029
13080.0000   -5.94837
13120.0000   -5.31354
13160.0000   -5.51182
13200.0000   -5.51481
13240.0000   -5.83528
13280.0000   -4.62307
13320.0000   -5.72277
13360.0000   -6.27560
13400.0000   -5.53331
13440.0000   -5.87536
13480.0000   -6.02180
13520.0000   -5.65873
13560.0000   -5.05568
13600.0000   -5.25697
13640.0000   -4.49124
13680.0000   -5.19836
13720.0000   -4.79527
13760.0000   -5.11626
13800.0000   -4.69814
13840.0000   -5.13012
13880.0000   -5.72105
13920.0000   -5.34460
13960.0000   -4.89664
14000.0000   -5.16184
14040.0000   -5.47048
14080.0000   -5.00793
14120.0000   -5.21105
14160.0000   -5.18515
14200.0000   -4.61393
14240.0000   -5.49464
14280.0000   -5.88370
14320.0000   -5.21270
14360.0000   -4.94849
14400.0000   -5.76441
14440.0000   -5.66815
14480.0000   -5.50384
14520.0000   -5.10712
14560.0000   -6.10582
14600.0000   -5.21344
14640.0000   -5.44972
14680.0000   -5.20839
14720.0000   -5.34499
14760.0000   -4.93006
14800.0000   -5.09600
14840.0000   -4.99475
14880.0000   -5.01314
14920.0000   -5.10872
14960.0000   -4.94709
15000.0000   -5.37706
15040.0000   -5.55666
15080.0000   -6.66263
15120.0000   -6.19525
15160.0000   -5.73477
15200.0000   -5.31348
15240.0000   -5.21443
15280.0000   -5.49440
15320.0000   -5.90570
15360.0000   -6.35679
15400.0000   -5.94386
15440.0000   -5.39711
15480.0000   -5.18867
15520.0000   -5.09307
15560.0000   -4.27914
15600.0000   -5.10485
15640.0000   -5.64780
15680.0000   -5.48271
15720.0000   -5.56632
15760.0000   -5.30537
15800.0000   -5.58129
15840.0000   -4.96974
15880.0000   -5.05925
15920.0000   -5.78784
15960.0000   -5.65514
16000.0000   -5.39818
16040.0000   -4.62026
16080.0000   -5.96957
16120.0000   -6.16052
16160.0000   -5.64607
16200.0000   -5.81697
16240.0000   -5.34638
16280.0000   -6.00655
16320.0000   -5.29093
16360.0000   -5.87777
16400.0000   -5.92197
16440.0000   -6.05764
16480.0000   -6.69829
16520.0000   -5.71828
16560.0000   -6.31256
16600.0000   -6.33162
16640.0000   -6.32701
16680.0000   -5.88402
16720.0000   -5.56208
16760.0000   -6.11448
16800.0000   -6.13467
16840.0000   -5.80680
16880.0000   -5.38639
16920.0000   -5.66849
16960.0000   -5.37572
17000.0000   -5.30675
17040.0000   -5.63876
17080.0000   -4.47235
17120.0000   -4.34642
17160.0000   -4.96318
17200.0000   -5.23939
17240.0000   -4.68855
17280.0000   -4.70490
17320.0000   -4.95739
17360.0000   -4.59777
17400.0000   -5.09689
17440.0000   -5.60168
17480.0000   -3.77464
17520.0000   -4.44706
17560.0000   -4.62306
17600.0000   -5.55311
17640.0000   -4.69200
17680.0000   -5.19528
17720.0000   -5.11420
17760.0000   -4.34017
17800.0000   -4.21978
17840.0000   -4.76755
17880.0000   -5.02196
17920.0000   -4.84690
17960.0000   -4.61486
18000.0000   -4.66548
18040.0000   -5.29312
18080.0000   -5.73184
18120.0000   -4.25224
18160.0000   -5.65816
18200.0000   -4.46290
18240.0000   -5.33511
18280.0000   -5.15392
18320.0000   -5.38117
18360.0000   -4.31436
18400.0000   -4.47979
18440.0000   -5.09360
18480.0000   -5.09363
18520.0000   -5.34218
18560.0000   -5.30033
18600.0000   -4.51304
18640.0000   -4.27046
18680.0000   -5.19089
18720.0000   -4.76628
18760.0000   -4.98955
18800.0000   -6.15468
18840.0000   -4.83372
18880.0000   -5.40078
18920.0000   -4.98644
18960.0000   -4.83123
19000.0000   -4.95828
19040.0000   -5.56635
19080.0000   -5.38444
19120.0000   -6.25438
19160.0000   -5.27799
19200.0000   -4.92427
19240.0000   -5.28338
19280.0000   -5.62419
19320.0000   -5.48070
19360.0000   -5.67994
19400.0000   -4.87362
19440.0000   -5.03801
19480.0000   -3.73536
19520.0000   -4.04020
19560.0000   -4.43485
19600.0000   -3.95799
19640.0000   -4.29845
19680.0000   -4.13513
19720.0000   -5.58516
19760.0000   -4.74116
19800.0000   -4.68754
19840.0000   -3.97338
19880.0000   -4.20217
19920.0000   -4.50688
19960.0000   -5.04969
20000.0000   -4.82501
20040.0000   -5.24680
20080.0000   -4.21002
20120.0000   -5.46140
20160.0000   -5.35991
20200.0000   -4.92989
20240.0000   -5.65182
20280.0000   -5.02130
20320.0000   -4.96695
20360.0000   -5.16000
20400.0000   -5.25753
20440.0000   -5.29816
20480.0000   -5.06407
20520.0000   -4.48787
20560.0000   -4.22551
20600.0000   -4.61473
20640.0000   -4.31084
20680.0000   -4.97882
20720.0000   -4.29988
20760.0000   -4.67182
20800.0000   -5.67122
20840.0000   -4.99465
20880.0000   -4.54198
20920.0000   -3.91912
20960.0000   -5.22744
21000.0000   -4.36558
21040.0000   -4.41135
21080.0000   -4.84208
21120.0000   -4.06718
21160.0000   -5.16125
21200.0000   -5.23384
21240.0000   -5.06611
21280.0000   -4.40126
21320.0000   -4.26966
21360.0000   -4.81410
21400.0000   -5.08595
21440.0000   -3.91418
21480.0000   -4.60858
21520.0000   -5.16464
21560.0000   -4.63559
21600.0000   -4.95751
21640.0000   -5.24074
21680.0000   -4.86372
21720.0000   -5.98808
21760.0000   -4.99358
21800.0000   -3.77713
21840.0000   -5.12226
21880.0000   -4.66117
21920.0000   -3.83068
21960.0000   -4.15171
22000.0000   -4.78392
22040.0000   -5.30245
22080.0000   -4.32725
22120.0000   -4.84053
22160.0000   -4.20877
22200.0000   -4.83091
22240.0000   -5.55467
22280.0000   -5.77502
22320.0000   -5.92545
22360.0000   -5.43438
22400.0000   -5.63693
22440.0000   -5.97848
22480.0000   -5.83410
22520.0000   -5.61602
22560.0000   -5.33579
22600.0000   -5.41271
22640.0000   -6.23013
22680.0000   -6.43822
22720.0000   -5.83135
22760.0000   -5.09940
22800.0000   -4.69957
22840.0000   -5.62432
22880.0000   -5.80714
22920.0000   -4.90232
22960.0000   -5.74278
23000.0000   -5.19386
23040.0000   -4.89675
23080.0000   -5.53030
23120.0000   -4.92211
23160.0000   -4.30588
23200.0000   -4.74714
23240.0000   -5.48868
23280.0000   -4.35295
23320.0000   -5.24182
23360.0000   -6.02966
23400.0000   -4.86757
23440.0000   -5.01161
23480.0000   -5.93491
23520.0000   -4.76136
23560.0000   -6.18856
23600.0000   -3.91304
23640.0000   -5.00012
23680.0000   -4.94183
23720.0000   -5.03346
23760.0000   -5.44726
23800.0000   -5.07870
23840.0000   -3.91078
23880.0000   -5.17899
23920.0000   -5.02357
23960.0000   -4.65725
24000.0000   -6.18493
24040.0000   -4.23392
24080.0000   -5.78873
24120.0000   -5.43729
24160.0000   -5.55430
24200.0000   -5.39602
24240.0000   -5.17195
24280.0000   -3.64631
24320.0000   -3.91312
24360.0000   -4.20784
24400.0000   -3.58019
24440.0000   -4.52346
24480.0000   -4.71779
24520.0000   -4.81091
24560.0000   -4.10368
24600.0000   -3.77448
24640.0000   -4.14639
24680.0000   -4.69696
24720.0000   -4.14912
24760.0000   -4.85551
24800.0000   -5.86518
24840.0000   -4.93447
24880.0000   -4.58531
24920.0000   -4.59107
24960.0000   -5.00405
25000.0000   -4.08485
25040.0000   -4.81514
25080.0000   -4.66231
25120.0000   -5.60166
25160.0000   -5.64119
25200.0000   -4.81606
25240.0000   -5.91948
25280.0000   -5.06774
25320.0000   -4.95149
25360.0000   -4.17268
25400.0000   -4.31163
25440.0000   -4.87651
25480.0000   -5.39819
25520.0000   -4.47443
25560.0000   -4.05039
25600.0000   -4.02010
25640.0000   -4.78649
25680.0000   -4.69545
25720.0000   -4.69344
25760.0000   -5.03129
25800.0000   -5.58255
25840.0000   -4.69946
25880.0000   -5.34063
25920.0000   -5.47600
25960.0000   -6.06087
26000.0000   -5.72559
26040.0000   -5.46485
26080.0000   -5.54892
26120.0000   -5.45721
26160.0000   -4.99148
26200.0000   -5.92459
26240.0000   -5.81708
26280.0000   -5.46135
26320.0000   -5.35148
26360.0000   -5.81186
26400.0000   -5.04793
26440.0000   -5.19790
26480.0000   -4.66552
26520.0000   -4.87658
26560.0000   -4.94736
26600.0000   -5.59085
26640.0000   -5.12955
26680.0000   -5.01202
26720.0000   -4.63643
26760.0000   -3.94007
26800.0000   -4.43491
26840.0000   -4.11886
26880.0000   -5.02909
26920.0000   -5.42053
26960.0000   -5.40274
27000.0000   -5.44410
27040.0000   -4.93395
27080.0000   -4.15993
27120.0000   -4.77091
27160.0000   -5.36926
27200.0000   -3.67305
27240.0000   -3.91066
27280.0000   -5.05732
27320.0000   -5.35687
27360.0000   -5.33462
27400.0000   -4.98160
27440.0000   -5.05848
27480.0000   -5.16071
27520.0000   -4.66185
27560.0000   -4.68349
27600.0000   -4.75092
27640.0000   -5.92108
27680.0000   -5.42037
27720.0000   -5.02931
27760.0000   -5.21878
27800.0000   -4.97446
27840.0000   -4.60000
27880.0000   -4.92061
27920.0000   -4.78990
27960.0000   -4.64945
28000.0000   -4.99908
28040.0000   -4.48256
28080.0000   -4.71431
28120.0000   -4.11301
28160.0000   -4.14247
28200.0000   -4.72615
28240.0000   -3.03950
28280.0000   -3.88764
28320.0000   -4.91670
28360.0000   -4.18450
28400.0000   -4.09081
28440.0000   -3.84041
28480.0000   -4.62987
28520.0000   -3.40388
28560.0000   -4.41309
28600.0000   -5.47822
28640.0000   -4.17478
28680.0000   -4.73298
28720.0000   -3.88375
28760.0000   -4.15086
28800.0000   -4.50980
28840.0000   -4.43856
28880.0000   -4.38664
28920.0000   -4.63139
28960.0000   -5.42850
29000.0000   -5.70988
29040.0000   -4.76625
29080.0000   -4.07237
29120.0000   -4.88093
29160.0000   -6.15629
29200.0000   -4.14701
29240.0000   -5.03546
29280.0000   -5.33410
29320.0000   -5.02720
29360.0000   -5.32918
29400.0000   -5.05906
29440.0000   -5.33253
29480.0000   -5.81090
29520.0000   -5.74690
29560.0000   -5.97792
29600.0000   -5.31401
29640.0000   -5.08347
29680.0000   -5.33616
29720.0000   -5.32266
29760.0000   -5.48998
29800.0000   -4.73776
29840.0000   -5.17777
29880.0000   -5.29356
29920.0000   -5.45606
29960.0000   -4.97532
30000.0000   -4.31399
30040.0000   -4.99958
30080.0000   -6.08748
30120.0000   -5.36179
30160.0000   -5.96542
30200.0000   -5.33476
30240.0000   -5.64711
30280.0000   -4.45293
30320.0000   -4.77258
30360.0000   -4.49169
30400.0000   -5.02517
30440.0000   -5.21486
30480.0000   -4.92100
30520.0000   -5.64295
30560.0000   -4.81244
30600.0000   -5.24367
30640.0000   -4.90817
30680.0000   -4.66619
30720.0000   -5.07214
30760.0000   -5.12539
30800.0000   -5.48351
30840.0000   -4.88118
30880.0000   -5.61929
30920.0000   -5.31772
30960.0000   -4.83351
31000.0000   -4.44558
31040.0000   -5.17219
31080.0000   -5.42703
31120.0000   -5.94599
31160.0000   -5.39193
31200.0000   -5.20207
31240.0000   -5.68221
31280.0000   -5.46801
31320.0000   -5.34257
31360.0000   -5.42579
31400.0000   -4.58116
31440.0000   -4.77796
31480.0000   -4.79038
31520.0000   -5.51404
31560.0000   -5.15774
31600.0000   -4.91633
31640.0000   -4.26653
31680.0000   -5.02398
31720.0000   -4.36510
31760.0000   -3.93871
31800.0000   -5.77968
31840.0000   -5.32329
31880.0000   -5.20753
31920.0000   -5.37060
31960.0000   -5.33883
32000.0000   -5.35947
32040.0000   -5.48255
32080.0000   -4.51712
32120.0000   -5.49373
32160.0000   -5.27553
32200.0000   -4.74257
32240.0000   -4.35678
32280.0000   -4.66939
32320.0000   -5.74963
32360.0000   -5.17667
32400.0000   -5.32456
32440.0000   -5.00307
32480.0000   -5.34030
32520.0000   -6.20222
32560.0000   -5.03143
32600.0000   -4.47116
32640.0000   -4.35557
32680.0000   -4.79910
32720.0000   -3.92627
32760.0000   -4.51943
32800.0000   -5.51687
32840.0000   -4.57275
32880.0000   -4.97840
32920.0000   -4.45536
32960.0000   -4.52219
33000.0000   -4.62828
33040.0000   -4.90740
33080.0000   -4.88448
33120.0000   -6.26933
33160.0000   -5.99284
33200.0000   -6.31125
33240.0000   -6.34942
33280.0000   -6.56831
33320.0000   -6.31048
33360.0000   -6.70281
33400.0000   -5.76239
33440.0000   -5.82660
33480.0000   -5.43694
33520.0000   -6.39297
33560.0000   -5.44158
33600.0000   -5.30201
33640.0000   -7.00349
33680.0000   -5.26702
33720.0000   -4.88576
33760.0000   -5.16844
33800.0000   -5.81359
33840.0000   -4.98467
33880.0000   -4.62087
33920.0000   -5.25568
33960.0000   -4.75816
34000.0000   -4.78552
34040.0000   -5.05790
34080.0000   -4.89689
34120.0000   -4.99533
34160.0000   -5.06379
34200.0000   -4.22562
34240.0000   -3.95844
34280.0000   -4.88486
34320.0000   -4.61838
34360.0000   -3.94497
34400.0000   -4.01666
34440.0000   -4.70632
34480.0000   -4.69000
34520.0000   -4.74989
34560.0000   -4.60123
34600.0000   -5.23912
34640.0000   -5.57091
34680.0000   -5.71659
34720.0000   -5.38112
34760.0000   -4.95222
34800.0000   -5.19520
34840.0000   -6.05689
34880.0000   -5.06034
34920.0000   -4.39219
34960.0000   -5.17954
35000.0000   -5.35686
35040.0000   -4.65534
35080.0000   -5.15539
35120.0000   -5.45317
35160.0000   -5.50492
35200.0000   -4.42405
35240.0000   -4.73551
35280.0000   -5.00784
35320.0000   -4.94049
35360.0000   -5.21782
35400.0000   -5.76798
35440.0000   -5.91448
35480.0000   -5.87565
35520.0000   -6.73963
35560.0000   -5.89257
35600.0000   -5.31742
35640.0000   -5.74414
35680.0000   -5.27349
35720.0000   -5.54242
35760.0000   -5.62783
35800.0000   -4.95965
35840.0000   -4.81995
35880.0000   -5.05540
35920.0000   -5.10095
35960.0000   -4.73606
36000.0000   -4.80312
36040.0000   -4.85426
36080.0000   -4.68387
36120.0000   -5.12265
36160.0000   -4.36782
36200.0000   -5.14806
36240.0000   -4.80788
36280.0000   -4.86472
36320.0000   -5.68304
36360.0000   -5.14209
36400.0000   -4.69836
36440.0000   -4.82624
36480.0000   -5.16148
36520.0000   -5.23279
36560.0000   -5.08918
36600.0000   -3.48912
36640.0000   -3.70254
36680.0000   -4.19385
36720.0000   -5.85229
36760.0000   -5.48300
36800.0000   -4.35871
36840.0000   -4.99676
36880.0000   -4.41314
36920.0000   -4.50340
36960.0000   -4.50305
37000.0000   -4.77121
37040.0000   -3.78360
37080.0000   -4.57565
37120.0000   -4.89491
37160.0000   -5.31787
37200.0000   -4.84776
37240.0000   -4.85849
37280.0000   -4.53299
37320.0000   -4.59706
37360.0000   -4.90117
37400.0000   -5.58521
37440.0000   -4.98741
37480.0000   -4.00336
37520.0000   -4.54197
37560.0000   -5.01440
37600.0000   -5.16242
37640.0000   -4.24838
37680.0000   -3.26877
37720.0000   -3.77480
37760.0000   -4.33530
37800.0000   -4.96982
37840.0000   -4.31159
37880.0000   -4.54775
37920.0000   -4.30051
37960.0000   -4.49675
38000.0000   -4.48292
38040.0000   -5.47796
38080.0000   -5.20648
38120.0000   -4.69725
38160.0000   -5.00379
38200.0000   -4.97331
38240.0000   -4.31034
38280.0000   -4.55320
38320.0000   -5.06928
38360.0000   -4.91131
38400.0000   -4.79667
38440.0000   -5.27175
38480.0000   -5.07618
38520.0000   -5.70223
38560.0000   -4.80567
38600.0000   -5.10886
38640.0000   -4.85350
38680.0000   -4.77985
38720.0000   -5.12457
38760.0000   -4.86467
38800.0000   -5.50863
38840.0000   -5.23323
38880.0000   -5.18686
38920.0000   -5.00144
38960.0000   -5.27069
39000.0000   -5.73609
39040.0000   -5.90885
39080.0000   -6.09482
39120.0000   -5.41646
39160.0000   -4.89416
39200.0000   -5.35494
39240.0000   -5.32471
39280.0000   -4.34593
39320.0000   -5.36457
39360.0000   -5.16609
39400.0000   -4.96496
39440.0000   -5.05242
39480.0000   -4.66991
39520.0000   -4.95806
39560.0000   -5.32034
39600.0000   -4.97811
39640.0000   -6.12321
39680.0000   -4.28509
39720.0000   -4.11922
39760.0000   -4.92033
39800.0000   -4.90901
39840.0000   -4.25242
39880.0000   -4.38056
39920.0000   -5.23144
39960.0000   -5.19309
40000.0000   -5.31887
40040.0000   -5.97359
40080.0000   -5.51394
40120.0000   -5.74308
40160.0000   -5.16300
40200.0000   -5.64278
40240.0000   -4.93867
40280.0000   -5.46331
40320.0000   -5.74379
40360.0000   -5.72083
40400.0000   -5.40740
40440.0000   -6.69905
40480.0000   -5.11137
40520.0000   -5.73648
40560.0000   -5.80693
40600.0000   -5.68653
40640.0000   -5.05360
40680.0000   -4.95412
40720.0000   -5.04069
40760.0000   -4.79306
40800.0000   -4.81122
40840.0000   -4.64755
40880.0000   -5.98793
40920.0000   -5.02139
40960.0000   -5.58416
41000.0000   -6.21565
41040.0000   -5.64599
41080.0000   -5.70065
41120.0000   -5.87841
41160.0000   -5.33325
41200.0000   -4.99041
41240.0000   -4.56769
41280.0000   -4.77478
41320.0000   -4.93190
41360.0000   -4.91816
41400.0000   -5.56285
41440.0000   -5.30959
41480.0000   -5.31399
41520.0000   -6.06175
41560.0000   -5.11161
41600.0000   -4.56751
41640.0000   -5.20749
41680.0000   -5.96134
41720.0000   -4.99901
41760.0000   -4.94469
41800.0000   -4.56242
41840.0000   -3.61581
41880.0000   -4.70939
41920.0000   -5.39531
41960.0000   -5.59134
42000.0000   -4.73217
42040.0000   -4.97814
42080.0000   -5.70645
42120.0000   -5.43063
42160.0000   -5.31674
42200.0000   -4.67004
42240.0000   -4.57590
42280.0000   -4.29000
42320.0000   -5.26295
42360.0000   -5.10650
42400.0000   -4.79181
42440.0000   -4.53315
42480.0000   -4.58898
42520.0000   -4.58686
42560.0000   -5.29402
42600.0000   -4.68150
42640.0000   -4.81181
42680.0000   -4.81187
42720.0000   -5.79202
42760.0000   -4.82081
42800.0000   -3.80810
42840.0000   -4.10029
42880.0000   -4.70654
42920.0000   -4.55526
42960.0000   -4.33928
43000.0000   -5.19651
43040.0000   -5.19807
43080.0000   -4.51491
43120.0000   -4.40763
43160.0000   -5.27791
43200.0000   -4.58920
43240.0000   -5.52122
43280.0000   -5.13930
43320.0000   -4.40715
43360.0000   -5.00208
43400.0000   -4.90517
43440.0000   -4.59766
43480.0000   -4.83829
43520.0000   -4.66138
43560.0000   -5.09085
43600.0000   -4.43903
43640.0000   -4.25408
43680.0000   -5.33572
43720.0000   -4.01662
43760.0000   -3.71452
43800.0000   -3.92472
43840.0000   -4.66778
43880.0000   -4.89796
43920.0000   -4.05040
43960.0000   -4.09578
44000.0000   -3.81049
44040.0000   -5.07372
44080.0000   -5.05021
44120.0000   -5.12017
44160.0000   -5.43071
44200.0000   -5.17207
44240.0000   -4.47377
44280.0000   -4.92261
44320.0000   -5.29385
44360.0000   -4.20766
44400.0000   -3.82646
44440.0000   -4.03389
44480.0000   -3.56432
44520.0000   -3.83937
44560.0000   -3.48393
44600.0000   -3.40936
44640.0000   -4.01646
44680.0000   -4.10091
44720.0000   -3.99887
44760.0000   -3.43158
44800.0000   -4.51556
44840.0000   -4.71512
44880.0000   -5.56563
44920.0000   -4.45726
44960.0000   -4.80267
45000.0000   -4.05462
45040.0000   -4.97691
45080.0000   -5.46969
45120.0000   -4.69716
45160.0000   -4.33451
45200.0000   -4.51968
45240.0000   -4.65519
45280.0000   -4.75932
45320.0000   -4.63640
45360.0000   -5.11123
45400.0000   -4.46272
45440.0000   -4.43384
45480.0000   -4.78204
45520.0000   -3.88068
45560.0000   -3.77899
45600.0000   -4.61782
45640.0000   -5.13834
45680.0000   -4.17377
45720.0000   -4.06401
45760.0000   -5.44868
45800.0000   -4.88162
45840.0000   -4.80927
45880.0000   -5.94875
45920.0000   -5.32595
45960.0000   -5.60822
46000.0000   -5.18173
46040.0000   -5.57065
46080.0000   -5.26486
46120.0000   -5.47377
46160.0000   -4.63519
46200.0000   -4.78182
46240.0000   -4.77791
46280.0000   -5.03831
46320.0000   -4.97153
46360.0000   -5.05034
46400.0000   -5.41942
46440.0000   -4.13652
46480.0000   -4.69200
46520.0000   -4.95813
46560.0000   -4.53754
46600.0000   -5.03088
46640.0000   -5.06816
46680.0000   -5.16348
46720.0000   -4.83208
46760.0000   -5.75397
46800.0000   -5.28860
46840.0000   -5.27957
46880.0000   -4.74778
46920.0000   -5.76480
46960.0000   -4.79796
47000.0000   -4.68718
47040.0000   -4.80800
47080.0000   -4.51465
47120.0000   -4.99020
47160.0000   -4.94895
47200.0000   -4.95845
47240.0000   -5.33298
47280.0000   -4.66233
47320.0000   -4.91344
47360.0000   -4.85603
47400.0000   -5.51626
47440.0000   -4.49038
47480.0000   -3.83599
47520.0000   -5.26074
47560.0000   -5.11963
47600.0000   -4.38690
47640.0000   -3.75916
47680.0000   -4.84098
47720.0000   -4.79195
47760.0000   -5.02150
47800.0000   -5.44038
47840.0000   -5.15591
47880.0000   -5.39409
47920.0000   -6.27716
47960.0000   -5.03926
48000.0000   -5.65421
48040.0000   -5.12235
48080.0000   -4.55370
48120.0000   -5.05652
48160.0000   -4.90483
48200.0000   -5.31604
48240.0000   -5.49834
48280.0000   -5.42782
48320.0000   -4.66418
48360.0000   -5.10532
48400.0000   -5.35095
48440.0000   -4.26582
48480.0000   -3.89591
48520.0000   -4.84791
48560.0000   -5.10475
48600.0000   -4.19474
48640.0000   -5.54077
48680.0000   -4.88357
48720.0000   -4.68599
48760.0000   -4.91032
48800.0000   -5.65751
48840.0000   -5.39199
48880.0000   -5.23972
48920.0000   -5.73348
48960.0000   -5.79037
49000.0000   -6.48978
49040.0000   -5.78426
49080.0000   -6.43914
49120.0000   -5.51447
49160.0000   -4.87223
49200.0000   -4.88521
49240.0000   -4.37310
49280.0000   -4.78965
49320.0000   -4.95052
49360.0000   -3.92207
49400.0000   -5.42650
49440.0000   -6.55795
49480.0000   -5.11961
49520.0000   -4.80998
49560.0000   -5.83268
49600.0000   -5.50003
49640.0000   -5.60979
49680.0000   -5.53855
49720.0000   -4.80465
49760.0000   -4.90292
49800.0000   -5.11244
49840.0000   -5.25453
49880.0000   -4.87183
49920.0000   -5.21142
49960.0000   -5.32031
50000.0000   -4.97020
50040.0000   -5.09602
50080.0000   -5.69496
50120.0000   -5.51797
50160.0000   -5.34509
50200.0000   -4.93946
50240.0000   -4.96376
50280.0000   -4.63236
50320.0000   -4.04857
50360.0000   -5.58594
50400.0000   -5.68957
50440.0000   -5.17638
50480.0000   -4.25526
50520.0000   -5.05419
50560.0000   -4.94749
50600.0000   -5.19901
50640.0000   -5.12765
50680.0000   -4.99372
50720.0000   -5.03893
50760.0000   -5.41015
50800.0000   -5.48830
50840.0000   -5.11876
50880.0000   -5.67237
50920.0000   -5.66212
50960.0000   -6.36655
51000.0000   -4.97410
51040.0000   -5.18987
51080.0000   -5.62986
51120.0000   -5.81996
51160.0000   -6.26179
51200.0000   -5.27191
51240.0000   -4.75270
51280.0000   -4.90353
51320.0000   -5.28287
51360.0000   -5.44450
51400.0000   -4.86978
51440.0000   -5.39235
51480.0000   -4.02780
51520.0000   -4.86768
51560.0000   -5.55188
51600.0000   -5.66682
51640.0000   -4.88155
51680.0000   -5.62345
51720.0000   -5.05419
51760.0000   -4.32094
51800.0000   -5.23801
51840.0000   -5.17439
51880.0000   -4.70449
51920.0000   -5.50538
51960.0000   -5.23919
52000.0000   -5.36670
52040.0000   -5.10372
52080.0000   -4.73069
52120.0000   -4.74796
52160.0000   -3.85481
52200.0000   -4.82547
52240.0000   -5.48686
52280.0000   -4.83976
52320.0000   -5.44584
52360.0000   -4.62388
52400.0000   -5.06692
52440.0000   -4.32339
52480.0000   -4.47516
52520.0000   -4.74047
52560.0000   -5.53154
52600.0000   -5.32301
52640.0000   -5.22932
52680.0000   -5.04756
52720.0000   -5.33841
52760.0000   -4.54739
52800.0000   -4.82800
52840.0000   -5.21582
52880.0000   -5.71075
52920.0000   -5.74491
52960.0000   -5.28743
53000.0000   -5.35309
53040.0000   -5.90373
53080.0000   -5.36781
53120.0000   -5.98893
53160.0000   -5.37794
53200.0000   -5.45697
53240.0000   -5.34498
53280.0000   -4.45714
53320.0000   -4.64748
53360.0000   -5.20586
53400.0000   -5.35479
53440.0000   -4.85325
53480.0000   -5.06167
53520.0000   -5.67327
53560.0000   -4.87064
53600.0000   -5.57840
53640.0000   -5.02005
53680.0000   -5.21144
53720.0000   -5.93846
53760.0000   -4.47173
53800.0000   -4.44920
53840.0000   -4.44274
53880.0000   -4.35855
53920.0000   -4.19135
53960.0000   -3.99518
54000.0000   -4.14141
54040.0000   -4.66879
54080.0000   -4.23430
54120.0000   -4.46523
54160.0000   -4.35278
54200.0000   -4.47413
54240.0000   -3.94257
54280.0000   -4.55040
54320.0000   -4.02184
54360.0000   -4.22954
54400.0000   -3.74219
54440.0000   -3.99237
54480.0000   -5.01639
54520.0000   -4.64627
54560.0000   -5.08002
54600.0000   -5.07238
54640.0000   -4.02892
54680.0000   -4.59240
54720.0000   -4.30645
54760.0000   -5.32058
54800.0000   -5.68832
54840.0000   -4.90680
54880.0000   -4.70635
54920.0000   -4.57880
54960.0000   -3.92000
55000.0000   -4.08361
55040.0000   -3.81801
55080.0000   -3.77585
55120.0000   -3.58546
55160.0000   -3.33812
55200.0000   -3.20847
55240.0000   -4.52319
55280.0000   -4.40071
55320.0000   -3.94475
55360.0000   -3.91528
55400.0000   -3.80126
55440.0000   -3.68879
55480.0000   -4.21982
55520.0000   -3.67363
55560.0000   -4.75594
55600.0000   -4.67094
55640.0000   -4.46604
55680.0000   -4.93012
55720.0000   -4.86531
55760.0000   -5.12634
55800.0000   -5.05727
55840.0000   -5.23505
55880.0000   -5.03702
55920.0000   -5.48584
55960.0000   -4.66860
56000.0000   -4.89316
56040.0000   -5.40127
56080.0000   -5.71128
56120.0000   -4.24197
56160.0000   -4.60624
56200.0000   -4.93080
56240.0000   -5.06040
56280.0000   -5.11951
56320.0000   -4.45862
56360.0000   -4.81536
56400.0000   -5.17761
56440.0000   -4.95392
56480.0000   -4.90661
56520.0000   -4.74494
56560.0000   -4.86229
56600.0000   -4.68870
56640.0000   -4.48425
56680.0000   -4.89643
56720.0000   -4.96242
56760.0000   -4.93231
56800.0000   -4.49459
56840.0000   -4.44755
56880.0000   -3.94631
56920.0000   -4.61877
56960.0000   -4.81351
57000.0000   -4.61207
57040.0000   -3.59219
57080.0000   -4.69367
57120.0000   -3.34279
57160.0000   -4.01640
57200.0000   -4.78291
57240.0000   -4.43419
57280.0000   -4.64217
57320.0000   -5.02256
57360.0000   -5.25033
57400.0000   -5.50105
57440.0000   -4.56491
57480.0000   -5.26765
57520.0000   -4.62944
57560.0000   -4.53123
57600.0000   -4.25120
57640.0000   -5.91146
57680.0000   -6.23946
57720.0000   -5.40979
57760.0000   -5.20020
57800.0000   -5.05503
57840.0000   -5.24545
57880.0000   -5.59502
57920.0000   -5.16204
57960.0000   -4.05570
58000.0000   -4.52862
58040.0000   -4.53102
58080.0000   -4.84397
58120.0000   -5.84891
58160.0000   -4.59503
58200.0000   -5.60691
58240.0000   -4.66488
58280.0000   -4.89668
58320.0000   -4.62619
58360.0000   -4.30231
58400.0000   -4.83161
58440.0000   -6.09743
58480.0000   -5.86957
58520.0000   -5.48558
58560.0000   -5.90633
58600.0000   -6.03598
58640.0000   -5.62463
58680.0000   -4.99731
58720.0000   -4.93849
58760.0000   -5.00369
58800.0000   -5.91406
58840.0000   -5.50241
58880.0000   -5.99895
58920.0000   -5.15713
58960.0000   -5.37266
59000.0000   -4.46395
59040.0000   -4.90614
59080.0000   -5.62999
59120.0000   -5.01559
59160.0000   -4.46318
59200.0000   -5.02581
59240.0000   -4.68017
59280.0000   -5.35065
59320.0000   -4.16641
59360.0000   -6.20282
59400.0000   -6.23502
59440.0000   -4.97845
59480.0000   -4.82450
59520.0000   -5.09584
59560.0000   -5.40711
59600.0000   -5.74387
59640.0000   -5.00295
59680.0000   -4.94955
59720.0000   -5.03959
59760.0000   -4.91857
59800.0000   -5.35078
59840.0000   -5.26201
59880.0000   -5.02727
59920.0000   -5.42108
59960.0000   -5.53879
60000.0000   -6.04764
60040.0000   -4.99507
60080.0000   -4.56602
60120.0000   -5.23761
60160.0000   -4.58171
60200.0000   -5.12135
60240.0000   -4.16480
60280.0000   -3.62775
60320.0000   -4.81674
60360.0000   -4.81274
60400.0000   -4.75665
60440.0000   -5.03571
60480.0000   -4.92157
60520.0000   -4.97075
60560.0000   -4.69460
60600.0000   -5.30865
60640.0000   -5.02006
60680.0000   -5.57964
60720.0000   -5.29760
60760.0000   -5.54118
60800.0000   -5.41247
60840.0000   -5.81732
60880.0000   -5.02311
60920.0000   -5.76640
60960.0000   -6.34593
61000.0000   -5.06382
61040.0000   -5.30571
61080.0000   -4.75112
61120.0000   -5.28074
61160.0000   -4.86765
61200.0000   -5.49158
61240.0000   -5.86036
61280.0000   -4.58615
61320.0000   -4.76683
61360.0000   -4.86488
61400.0000   -5.45014
61440.0000   -5.25679
61480.0000   -5.81790
61520.0000   -5.52267
61560.0000   -6.53049
61600.0000   -5.41215
61640.0000   -5.18586
61680.0000   -6.26612
61720.0000   -5.10738
61760.0000   -5.08037
61800.0000   -5.61780
61840.0000   -6.00591
61880.0000   -5.92814
61920.0000   -5.62103
61960.0000   -5.44060
62000.0000   -4.56667
62040.0000   -4.66597
62080.0000   -4.35770
62120.0000   -5.23857
62160.0000   -5.80551
62200.0000   -6.19384
62240.0000   -5.82134
62280.0000   -5.59325
62320.0000   -5.55589
62360.0000   -5.14817
62400.0000   -5.18325
62440.0000   -5.04774
62480.0000   -5.97492
62520.0000   -5.45068
62560.0000   -5.62806
62600.0000   -4.54482
62640.0000   -4.52646
62680.0000   -4.17962
62720.0000   -4.33050
62760.0000   -4.84339
62800.0000   -5.13287
62840.0000   -4.71031
62880.0000   -5.51253
62920.0000   -4.61124
62960.0000   -5.28020
63000.0000   -5.18534
63040.0000   -5.97138
63080.0000   -5.64913
63120.0000   -6.02612
63160.0000   -5.67537
63200.0000   -6.12814
63240.0000   -6.35219
63280.0000   -4.86093
63320.0000   -5.67463
63360.0000   -6.05150
63400.0000   -6.10640
63440.0000   -5.58141
63480.0000   -5.34956
63520.0000   -5.27773
63560.0000   -6.25197
63600.0000   -5.85909
63640.0000   -5.41780
63680.0000   -6.08873
63720.0000   -6.33661
63760.0000   -5.30485
63800.0000   -5.41478
63840.0000   -5.71772
63880.0000   -5.66439
63920.0000   -6.77881
63960.0000   -5.49585
64000.0000   -5.60830
64040.0000   -4.84892
64080.0000   -4.72118
64120.0000   -5.31342
64160.0000   -3.81876
64200.0000   -5.05542
64240.0000   -5.77939
64280.0000   -5.00350
64320.0000   -4.99767
64360.0000   -5.83339
64400.0000   -6.23246
64440.0000   -5.73965
64480.0000   -5.02837
64520.0000   -5.83289
64560.0000   -5.26900
64600.0000   -5.15161
64640.0000   -5.07479
64680.0000   -6.07415
64720.0000   -6.01390
64760.0000   -5.72325
64800.0000   -4.37705
64840.0000   -6.17139
64880.0000   -5.79744
64920.0000   -5.06052
64960.0000   -4.56824
65000.0000   -3.16724
65040.0000   -4.34582
65080.0000   -4.37736
65120.0000   -3.69255
65160.0000   -4.27366
65200.0000   -4.68735
65240.0000   -4.52158
65280.0000   -4.50357
65320.0000   -5.56203
65360.0000   -5.23368
65400.0000   -5.72312
65440.0000   -5.99069
65480.0000   -5.59490
65520.0000   -6.22690
65560.0000   -6.57222
65600.0000   -5.74456
65640.0000   -5.27437
65680.0000   -5.11921
65720.0000   -5.19184
65760.0000   -4.91256
65800.0000   -5.09561
65840.0000   -5.99157
65880.0000   -5.48850
65920.0000   -5.53915
65960.0000   -5.46968
66000.0000   -4.76208
66040.0000   -5.76484
66080.0000   -5.57005
66120.0000   -5.34913
66160.0000   -5.64359
66200.0000   -4.92663
66240.0000   -4.56523
66280.0000   -4.74282
66320.0000   -5.14250
66360.0000   -6.08641
66400.0000   -5.31300
66440.0000   -4.95843
66480.0000   -4.74713
66520.0000   -5.36465
66560.0000   -5.25280
66600.0000   -4.34808
66640.0000   -5.32314
66680.0000   -5.38811
66720.0000   -4.38678
66760.0000   -4.86189
66800.0000   -4.65859
66840.0000   -5.68501
66880.0000   -4.76493
66920.0000   -4.80157
66960.0000   -4.94315
67000.0000   -5.01638
67040.0000   -5.14556
67080.0000   -5.22844
67120.0000   -6.20588
67160.0000   -5.70226
67200.0000   -4.68650
67240.0000   -4.86303
67280.0000   -4.84658
67320.0000   -5.33288
67360.0000   -5.41694
67400.0000   -5.19467
67440.0000   -4.90905
67480.0000   -5.02191
67520.0000   -5.01272
67560.0000   -4.72449
67600.0000   -4.70511
67640.0000   -4.25878
67680.0000   -4.83778
67720.0000   -4.82940
67760.0000   -5.39367
67800.0000   -5.79334
67840.0000   -5.06695
67880.0000   -5.55145
67920.0000   -5.28510
67960.0000   -5.23585
68000.0000   -5.08519
68040.0000   -5.46398
68080.0000   -5.77348
68120.0000   -6.24605
68160.0000   -5.77469
68200.0000   -5.45942
68240.0000   -5.31207
68280.0000   -6.01819
68320.0000   -5.09930
68360.0000   -4.58638
68400.0000   -5.12581
68440.0000   -5.19042
68480.0000   -5.41456
68520.0000   -5.36376
68560.0000   -5.16687
68600.0000   -5.82560
68640.0000   -6.01377
68680.0000   -5.01750
68720.0000   -5.64671
68760.0000   -5.71609
68800.0000   -5.71432
68840.0000   -5.00589
68880.0000   -5.81467
68920.0000   -5.61318
68960.0000   -5.64804
69000.0000   -5.57873
69040.0000   -6.37224
69080.0000   -6.02675
69120.0000   -6.01909
69160.0000   -5.14515
69200.0000   -5.65109
69240.0000   -6.25371
69280.0000   -5.92089
69320.0000   -4.74470
69360.0000   -4.38753
69400.0000   -4.94901
69440.0000   -4.91863
69480.0000   -5.09974
69520.0000   -6.04953
69560.0000   -5.05190
69600.0000   -5.37136
69640.0000   -5.34587
69680.0000   -5.24632
69720.0000   -4.14812
69760.0000   -5.20319
69800.0000   -5.43656
69840.0000   -5.58540
69880.0000   -5.39016
69920.0000   -4.22315
69960.0000   -5.19501
70000.0000   -4.80926
70040.0000   -5.42822
70080.0000   -4.27254
70120.0000   -4.50163
70160.0000   -4.58397
70200.0000   -4.49276
70240.0000   -5.12085
70280.0000   -4.42149
70320.0000   -5.57449
70360.0000   -4.51084
70400.0000   -5.04725
70440.0000   -4.82641
70480.0000   -4.75979
70520.0000   -5.37798
70560.0000   -4.87722
70600.0000   -5.36410
70640.0000   -4.66809
70680.0000   -4.79564
70720.0000   -5.33175
70760.0000   -4.86745
70800.0000   -4.89390
70840.0000   -4.94568
70880.0000   -5.44605
70920.0000   -3.82989
70960.0000   -4.48337
71000.0000   -4.08429
71040.0000   -4.58474
71080.0000   -4.83202
71120.0000   -4.88241
71160.0000   -4.80474
71200.0000   -4.80723
71240.0000   -4.43353
71280.0000   -4.64723
71320.0000   -4.66062
71360.0000   -4.29448
71400.0000   -4.80702
71440.0000   -4.96205
71480.0000   -5.41081
71520.0000   -5.23265
71560.0000   -5.78079
71600.0000   -4.93347
71640.0000   -5.47547
71680.0000   -6.68482
71720.0000   -5.17938
71760.0000   -5.23369
71800.0000   -5.55995
71840.0000   -6.01525
71880.0000   -4.69856
71920.0000   -5.41936
71960.0000   -5.49807
72000.0000   -5.88040
72040.0000   -5.25811
72080.0000   -5.81186
72120.0000   -6.04311
72160.0000   -5.15028
72200.0000   -5.08900
72240.0000   -5.11822
72280.0000   -5.36006
72320.0000   -5.53095
72360.0000   -5.12247
72400.0000   -5.74150
72440.0000   -6.07039
72480.0000   -5.67161
72520.0000   -6.03722
72560.0000   -5.95459
72600.0000   -5.65400
72640.0000   -6.17717
72680.0000   -6.57491
72720.0000   -6.05817
72760.0000   -4.84790
72800.0000   -5.10269
72840.0000   -5.23305
72880.0000   -5.20176
72920.0000   -4.79858
72960.0000   -4.65853
73000.0000   -5.16681
73040.0000   -4.03367
73080.0000   -4.30738
73120.0000   -4.68099
73160.0000   -5.05407
73200.0000   -4.37025
73240.0000   -4.45014
73280.0000   -5.35012
73320.0000   -4.89267
73360.0000   -5.44395
73400.0000   -5.41096
73440.0000   -5.65427
73480.0000   -5.03386
73520.0000   -5.19131
73560.0000   -5.61402
73600.0000   -4.56845
73640.0000   -5.36716
73680.0000   -5.65359
73720.0000   -5.49084
73760.0000   -5.82593
73800.0000   -6.29040
73840.0000   -5.10119
73880.0000   -4.31661
73920.0000   -5.90850
73960.0000   -4.72147
74000.0000   -5.19042
74040.0000   -5.63721
74080.0000   -5.65838
74120.0000   -5.82715
74160.0000   -5.57403
74200.0000   -5.19900
74240.0000   -5.29261
74280.0000   -4.40021
74320.0000   -4.81546
74360.0000   -4.71707
74400.0000   -4.86226
74440.0000   -4.38364
74480.0000   -5.05832
74520.0000   -5.83404
74560.0000   -5.99726
74600.0000   -4.81446
74640.0000   -5.63948
74680.0000   -4.63265
74720.0000   -5.63138
74760.0000   -4.81438
74800.0000   -5.02892
74840.0000   -5.24526
74880.0000   -5.72362
74920.0000   -5.21019
74960.0000   -4.79407
75000.0000   -4.95164
75040.0000   -5.33479
75080.0000   -5.32686
75120.0000   -5.11629
75160.0000   -5.51816
75200.0000   -5.39357
75240.0000   -6.35355
75280.0000   -5.87827
75320.0000   -4.85916
75360.0000   -4.68092
75400.0000   -4.60829
75440.0000   -4.67462
75480.0000   -4.17569
75520.0000   -4.80882
75560.0000   -4.23113
75600.0000   -4.66515
75640.0000   -4.27779
75680.0000   -4.37033
75720.0000   -5.20943
75760.0000   -5.17792
75800.0000   -4.95515
75840.0000   -4.29839
75880.0000   -4.63869
75920.0000   -4.93302
75960.0000   -6.02090
76000.0000   -5.79216
76040.0000   -4.99189
76080.0000   -5.32854
76120.0000   -5.30061
76160.0000   -4.81044
76200.0000   -5.69275
76240.0000   -5.72574
76280.0000   -4.55347
76320.0000   -4.05637
76360.0000   -4.47124
76400.0000   -4.71625
76440.0000   -4.72657
76480.0000   -4.41262
76520.0000   -5.03503
76560.0000   -5.32583
76600.0000   -4.57521
76640.0000   -3.94814
76680.0000   -5.08264
76720.0000   -4.53838
76760.0000   -4.80607
76800.0000   -4.30430
76840.0000   -4.45959
76880.0000   -4.63222
76920.0000   -5.56917
76960.0000   -5.57975
77000.0000   -5.29087
77040.0000   -5.45185
77080.0000   -4.97081
77120.0000   -5.29813
77160.0000   -4.85000
77200.0000   -4.42397
77240.0000   -4.64528
77280.0000   -5.36681
77320.0000   -4.69691
77360.0000   -4.81624
77400.0000   -5.22063
77440.0000   -5.63295
77480.0000   -5.47871
77520.0000   -5.03092
77560.0000   -5.10910
77600.0000   -4.73707
77640.0000   -4.98840
77680.0000   -6.13101
77720.0000   -5.53989
77760.0000   -4.94636
77800.0000   -5.49619
77840.0000   -5.17110
77880.0000   -4.65693
77920.0000   -4.48900
77960.0000   -4.15248
78000.0000   -4.64099
78040.0000   -3.59775
78080.0000   -4.02706
78120.0000   -5.02666
78160.0000   -5.34123
78200.0000   -5.48435
78240.0000   -4.95277
78280.0000   -5.40719
78320.0000   -5.14378
78360.0000   -5.70652
78400.0000   -4.52496
78440.0000   -5.58004
78480.0000   -4.52354
78520.0000   -4.41245
78560.0000   -4.39899
78600.0000   -4.57630
78640.0000   -4.78419
78680.0000   -4.38994
78720.0000   -5.34171
78760.0000   -5.16929
78800.0000   -5.62947
78840.0000   -5.17527
78880.0000   -4.50629
78920.0000   -4.90829
78960.0000   -5.04711
79000.0000   -4.57083
79040.0000   -4.80059
79080.0000   -4.51635
79120.0000   -5.24766
79160.0000   -5.93137
79200.0000   -5.22462
79240.0000   -5.17586
79280.0000   -4.23336
79320.0000   -5.11058
79360.0000   -4.59202
79400.0000   -4.14485
79440.0000   -4.15366
79480.0000   -3.00915
79520.0000   -4.08382
79560.0000   -3.80104
79600.0000   -3.90577
79640.0000   -3.42756
79680.0000   -3.28272
79720.0000   -3.59569
79760.0000   -3.46224
79800.0000   -3.92341
79840.0000   -4.24442
79880.0000   -4.35995
79920.0000   -4.54422
79960.0000   -4.94523
80000.0000   -5.36375
80040.0000   -5.31614
80080.0000   -5.38602
80120.0000   -4.70958
80160.0000   -4.70568
80200.0000   -4.41349
80240.0000   -4.79193
80280.0000   -4.51093
80320.0000   -4.33673
80360.0000   -5.53935
80400.0000   -4.91619
80440.0000   -4.91236
80480.0000   -4.17767
80520.0000   -5.19797
80560.0000   -4.29391
80600.0000   -4.68925
80640.0000   -4.37322
80680.0000   -3.96392
80720.0000   -4.03338
80760.0000   -3.46152
80800.0000   -4.60071
80840.0000   -5.66805
80880.0000   -5.99961
80920.0000   -5.88601
80960.0000   -5.87434
81000.0000   -5.43344
81040.0000   -5.32605
81080.0000   -5.73749
81120.0000   -6.42798
81160.0000   -6.01893
81200.0000   -5.11984
81240.0000   -4.62061
81280.0000   -5.27132
81320.0000   -5.45249
81360.0000   -5.48317
81400.0000   -4.41705
81440.0000   -4.68482
81480.0000   -6.20605
81520.0000   -6.14757
81560.0000   -5.39672
81600.0000   -5.90142
81640.0000   -6.06744
81680.0000   -5.43372
81720.0000   -6.42443
81760.0000   -5.53958
81800.0000   -4.61981
81840.0000   -5.15774
81880.0000   -5.98683
81920.0000   -5.60295
81960.0000   -5.20562
82000.0000   -5.99210
82040.0000   -5.24446
82080.0000   -5.54398
82120.0000   -4.95555
82160.0000   -4.17532
82200.0000   -5.59876
82240.0000   -4.83964
82280.0000   -4.34306
82320.0000   -5.29129
82360.0000   -6.51181
82400.0000   -5.19952
82440.0000   -5.10374
82480.0000   -4.63979
82520.0000   -5.90012
82560.0000   -6.03570
82600.0000   -5.41434
82640.0000   -5.06425
82680.0000   -4.55724
82720.0000   -4.89934
82760.0000   -5.23205
82800.0000   -4.44476
82840.0000   -4.27395
82880.0000   -3.94274
82920.0000   -5.08368
82960.0000   -4.66007
83000.0000   -4.54095
83040.0000   -3.85876
83080.0000   -4.55461
83120.0000   -4.86207
83160.0000   -4.50368
83200.0000   -5.37341
83240.0000   -4.96216
83280.0000   -4.15379
83320.0000   -4.68801
83360.0000   -5.23581
83400.0000   -5.01403
83440.0000   -5.97880
83480.0000   -5.87745
83520.0000   -4.48571
83560.0000   -5.19232
83600.0000   -5.04012
83640.0000   -5.05042
83680.0000   -5.70615
83720.0000   -4.53291
83760.0000   -4.53748
83800.0000   -4.41217
83840.0000   -4.93003
83880.0000   -4.97570
83920.0000   -4.56474
83960.0000   -5.10779
84000.0000   -5.34802
84040.0000   -5.01755
84080.0000   -4.24263
84120.0000   -5.56849
84160.0000   -5.61147
84200.0000   -4.85219
84240.0000   -5.27429
84280.0000   -4.82560
84320.0000   -5.31631
84360.0000   -5.10206
84400.0000   -5.72734
84440.0000   -5.79457
84480.0000   -6.68593
84520.0000   -5.80724
84560.0000   -6.72327
84600.0000   -5.34609
84640.0000   -6.16902
84680.0000   -6.42248
84720.0000   -6.67127
84760.0000   -6.62004
84800.0000   -5.91456
84840.0000   -5.94091
84880.0000   -6.25047
84920.0000   -5.56205
84960.0000   -5.41190
85000.0000   -5.78243
85040.0000   -5.16750
85080.0000   -4.24571
85120.0000   -5.11659
85160.0000   -5.29234
85200.0000   -5.15516
85240.0000   -5.36312
85280.0000   -6.41779
85320.0000   -5.25910
85360.0000   -5.33169
85400.0000   -7.04076
85440.0000   -5.92462
85480.0000   -6.76095
85520.0000   -6.00469
85560.0000   -6.02790
85600.0000   -5.18828
85640.0000   -6.00531
85680.0000   -5.69630
85720.0000   -5.81622
85760.0000   -5.03417
85800.0000   -5.69570
85840.0000   -5.19977
85880.0000   -5.38367
85920.0000   -6.43863
85960.0000   -5.62316
86000.0000   -6.00134
86040.0000   -5.37460
86080.0000   -5.83580
86120.0000   -5.69827
86160.0000   -5.59641
86200.0000   -5.55687
86240.0000   -6.37969
86280.0000   -5.92354
86320.0000   -5.77063
86360.0000   -6.30192
86400.0000   -5.22319
86440.0000   -5.63538
86480.0000   -5.43077
86520.0000   -5.68827
86560.0000   -5.62302
86600.0000   -4.68487
86640.0000   -5.33321
86680.0000   -4.57018
86720.0000   -4.79632
86760.0000   -4.39661
86800.0000   -6.27762
86840.0000   -5.60861
86880.0000   -5.55473
86920.0000   -4.89466
86960.0000   -4.89853
87000.0000   -4.01593
87040.0000   -5.08979
87080.0000   -4.94370
87120.0000   -5.42732
87160.0000   -5.08605
87200.0000   -4.62352
87240.0000   -4.52289
87280.0000   -4.58408
87320.0000   -4.80790
87360.0000   -4.69172
87400.0000   -4.47350
87440.0000   -4.62842
87480.0000   -5.06305
87520.0000   -4.34913
87560.0000   -4.77779
87600.0000   -4.14098
87640.0000   -4.35527
87680.0000   -4.04956
87720.0000   -4.68533
87760.0000   -3.94820
87800.0000   -4.06320
87840.0000   -4.30271
87880.0000   -5.35706
87920.0000   -5.63494
87960.0000   -4.91598
88000.0000   -5.34410
88040.0000   -6.00622
88080.0000   -5.11822
88120.0000   -5.03853
88160.0000   -5.76000
88200.0000   -5.04409
88240.0000   -3.81752
88280.0000   -5.65411
88320.0000   -4.32711
88360.0000   -5.05513
88400.0000   -5.26492
88440.0000   -6.10064
88480.0000   -5.44815
88520.0000   -5.50868
88560.0000   -5.46142
88600.0000   -4.56730
88640.0000   -4.95603
88680.0000   -4.58097
88720.0000   -4.44083
88760.0000   -4.84897
88800.0000   -5.02749
88840.0000   -4.59880
88880.0000   -4.78473
88920.0000   -4.23919
88960.0000   -4.71952
89000.0000   -5.37884
89040.0000   -5.03199
89080.0000   -4.64350
89120.0000   -4.57368
89160.0000   -5.21131
89200.0000   -4.82450
89240.0000   -5.24748
89280.0000   -6.19612
89320.0000   -6.01375
89360.0000   -5.39399
89400.0000   -5.97249
89440.0000   -5.13421
89480.0000   -5.94363
89520.0000   -5.16606
89560.0000   -6.36862
89600.0000   -4.91290
89640.0000   -5.77045
89680.0000   -4.77980
89720.0000   -4.79535
89760.0000   -6.43572
89800.0000   -5.55416
89840.0000   -6.31867
89880.0000   -5.23947
89920.0000   -6.24926
89960.0000   -5.46102
90000.0000   -5.69476
90040.0000   -5.45421
90080.0000   -5.52790
90120.0000   -4.88846
90160.0000   -4.94819
90200.0000   -5.44132
90240.0000   -5.66838
90280.0000   -5.16889
90320.0000   -5.06218
90360.0000   -5.09880
90400.0000   -5.59668
90440.0000   -4.80650
90480.0000   -5.30799
90520.0000   -4.79609
90560.0000   -5.48182
90600.0000   -5.49271
90640.0000   -5.52938
90680.0000   -5.07040
90720.0000   -5.94087
90760.0000   -5.29155
90800.0000   -5.53245
90840.0000   -5.91565
90880.0000   -4.56067
90920.0000   -4.73652
90960.0000   -4.95587
91000.0000   -5.07223
91040.0000   -5.25998
91080.0000   -5.85349
91120.0000   -5.67989
91160.0000   -5.63851
91200.0000   -5.84861
91240.0000   -6.01270
91280.0000   -6.52560
91320.0000   -5.27533
91360.0000   -5.40759
91400.0000   -5.10907
91440.0000   -4.93287
91480.0000   -5.54757
91520.0000   -5.07844
91560.0000   -5.25847
91600.0000   -4.97224
91640.0000   -5.38030
91680.0000   -5.12016
91720.0000   -5.43526
91760.0000   -5.48228
91800.0000   -5.19987
91840.0000   -5.22267
91880.0000   -4.20777
91920.0000   -6.34552
91960.0000   -5.49424
92000.0000   -5.15128
92040.0000   -5.27581
92080.0000   -5.83766
92120.0000   -5.54100
92160.0000   -5.60982
92200.0000   -5.92541
92240.0000   -4.80100
92280.0000   -4.22445
92320.0000   -4.83920
92360.0000   -4.93360
92400.0000   -4.94808
92440.0000   -4.67570
92480.0000   -4.90803
92520.0000   -5.02533
92560.0000   -6.13385
92600.0000   -5.79309
92640.0000   -4.74062
92680.0000   -4.74683
92720.0000   -5.48201
92760.0000   -4.88137
92800.0000   -5.38235
92840.0000   -4.43856
92880.0000   -4.97660
92920.0000   -5.58850
92960.0000   -6.00951
93000.0000   -4.70861
93040.0000   -4.71026
93080.0000   -4.58473
93120.0000   -5.18427
93160.0000   -4.98360
93200.0000   -5.09256
93240.0000   -5.54269
93280.0000   -6.02896
93320.0000   -5.32528
93360.0000   -5.60001
93400.0000   -5.18630
93440.0000   -6.05820
93480.0000   -5.26761
93520.0000   -4.98416
93560.0000   -4.98693
93600.0000   -4.97487
93640.0000   -5.33216
93680.0000   -6.38457
93720.0000   -5.94729
93760.0000   -6.11948
93800.0000   -5.47587
93840.0000   -4.91822
93880.0000   -4.92037
93920.0000   -5.43918
93960.0000   -4.34192
94000.0000   -6.34143
94040.0000   -6.13276
94080.0000   -5.58434
94120.0000   -6.22826
94160.0000   -5.44497
94200.0000   -5.62210
94240.0000   -5.22414
94280.0000   -4.87563
94320.0000   -5.82908
94360.0000   -5.83306
94400.0000   -6.21875
94440.0000   -5.46349
94480.0000   -5.55779
94520.0000   -5.00435
94560.0000   -4.48690
94600.0000   -5.37233
94640.0000   -5.21141
94680.0000   -5.78456
94720.0000   -4.91449
94760.0000   -5.72907
94800.0000   -6.04644
94840.0000   -5.36291
94880.0000   -5.49410
94920.0000   -5.05305
94960.0000   -5.66663
95000.0000   -5.93570
95040.0000   -5.80617
95080.0000   -5.66782
95120.0000   -5.00492
95160.0000   -5.88909
95200.0000   -5.19467
95240.0000   -5.34315
95280.0000   -4.61314
95320.0000   -5.64730
95360.0000   -5.69226
95400.0000   -5.32848
95440.0000   -5.51204
95480.0000   -5.64185
95520.0000   -6.61976
95560.0000   -5.35915
95600.0000   -5.79041
95640.0000   -6.06333
95680.0000   -6.29614
95720.0000   -6.82138
95760.0000   -5.24384
95800.0000   -5.36992
95840.0000   -5.84665
95880.0000   -5.49172
95920.0000   -5.24486
95960.0000   -5.18231
96000.0000   -5.17065
96040.0000   -4.79516
96080.0000   -4.60800
96120.0000   -5.42328
96160.0000   -5.80474
96200.0000   -4.71278
96240.0000   -6.52780
96280.0000   -5.04973
96320.0000   -5.40036
96360.0000   -3.62793
96400.0000   -4.41741
96440.0000   -4.77504
96480.0000   -4.33889
96520.0000   -4.34801
96560.0000   -4.92965
96600.0000   -4.57085
96640.0000   -4.86338
96680.0000   -4.73470
96720.0000   -4.76473
96760.0000   -4.92919
96800.0000   -5.43286
96840.0000   -5.51541
96880.0000   -5.44891
96920.0000   -5.45140
96960.0000   -5.63077
97000.0000   -4.91204
97040.0000   -5.25535
97080.0000   -4.76053
97120.0000   -5.25428
97160.0000   -4.68449
97200.0000   -5.15018
97240.0000   -5.29295
97280.0000   -4.72971
97320.0000   -5.04657
97360.0000   -5.89535
97400.0000   -5.61677
97440.0000   -4.62014
97480.0000   -5.77187
97520.0000   -5.57573
97560.0000   -5.05542
97600.0000   -5.31896
97640.0000   -5.88575
97680.0000   -5.75475
97720.0000   -5.58408
97760.0000   -5.26557
97800.0000   -5.80049
97840.0000   -4.82223
97880.0000   -5.33771
97920.0000   -5.45639
97960.0000   -5.76645
98000.0000   -6.03060
98040.0000   -4.69775
98080.0000   -4.42445
98120.0000   -4.94321
98160.0000   -4.77084
98200.0000   -4.96761
98240.0000   -5.20065
98280.0000   -6.17920
98320.0000   -5.23894
98360.0000   -4.66443
98400.0000   -5.03216
98440.0000   -4.74280
98480.0000   -5.77672
98520.0000   -4.76615
98560.0000   -5.76143
98600.0000   -4.72181
98640.0000   -5.08033
98680.0000   -5.14382
98720.0000   -5.56757
98760.0000   -5.32586
98800.0000   -5.35897
98840.0000   -5.39411
98880.0000   -5.19897
98920.0000   -5.02376
98960.0000   -5.71337
99000.0000   -5.22089
99040.0000   -5.25129
99080.0000   -5.24928
99120.0000   -5.58615
99160.0000   -5.01194
99200.0000   -4.81208
99240.0000   -4.63292
99280.0000   -5.56869
99320.0000   -4.96840
99360.0000   -5.22651
99400.0000   -5.77688
99440.0000   -5.35625
99480.0000   -5.51152
99520.0000   -6.11006
99560.0000   -4.37324
99600.0000   -4.83917
99640.0000   -5.01661
99680.0000   -5.01751
99720.0000   -5.63460
99760.0000   -4.33099
99800.0000   -4.91076
99840.0000   -4.92960
99880.0000   -4.97375
99920.0000   -4.53538
99960.0000   -5.38225
100000.0000   -5.23931
100040.0000   -5.21981
100080.0000   -5.65436
100120.0000   -5.20455
100160.0000   -5.30554
100200.0000   -5.66144
100240.0000   -5.54174
100280.0000   -6.41443
100320.0000   -5.17411
100360.0000   -5.36633
100400.0000   -5.87080
100440.0000   -5.87566
100480.0000   -5.96289
100520.0000   -5.16292
100560.0000   -5.12420
100600.0000   -6.17566
100640.0000   -5.05702
100680.0000   -4.57244
100720.0000   -4.38801
100760.0000   -4.58741
100800.0000   -4.36114
100840.0000   -5.00222
100880.0000   -5.27636
100920.0000   -4.71590
100960.0000   -5.52825
101000.0000   -4.88189
101040.0000   -4.28190
101080.0000   -5.69797
101120.0000   -5.60937
101160.0000   -4.60638
101200.0000   -5.47693
101240.0000   -5.06946
101280.0000   -5.67926
101320.0000   -6.37746
101360.0000   -6.10505
101400.0000   -6.09704
101440.0000   -4.88312
101480.0000   -5.01593
101520.0000   -5.33864
101560.0000   -5.56198
101600.0000   -4.40051
101640.0000   -4.56071
101680.0000   -4.90463
101720.0000   -4.36105
101760.0000   -4.62823
101800.0000   -4.58947
101840.0000   -5.51968
101880.0000   -4.03880
101920.0000   -4.68860
101960.0000   -5.28265
102000.0000   -4.12955
102040.0000   -4.88802
102080.0000   -4.50982
102120.0000   -5.68761
102160.0000   -5.08716
102200.0000   -5.47421
102240.0000   -3.87995
102280.0000   -3.71547
102320.0000   -4.21129
102360.0000   -4.44697
102400.0000   -4.73614
102440.0000   -4.76916
102480.0000   -4.67956
102520.0000   -4.92116
102560.0000   -3.98848
102600.0000   -5.55309
102640.0000   -4.97987
102680.0000   -5.32389
102720.0000   -5.08813
102760.0000   -4.86941
102800.0000   -4.30070
102840.0000   -5.00388
102880.0000   -4.10787
102920.0000   -4.24623
102960.0000   -5.34807
103000.0000   -4.61805
103040.0000   -5.71889
103080.0000   -4.15043
103120.0000   -4.60496
103160.0000   -4.65708
103200.0000   -4.94898
103240.0000   -5.19562
103280.0000   -4.97659
103320.0000   -4.70612
103360.0000   -4.45918
103400.0000   -4.67755
103440.0000   -5.42051
103480.0000   -5.02372
103520.0000   -5.16758
103560.0000   -5.36112
103600.0000   -5.29639
103640.0000   -6.09828
103680.0000   -5.20183
103720.0000   -4.29021
103760.0000   -4.73549
103800.0000   -4.72482
103840.0000   -4.94526
103880.0000   -4.18681
103920.0000   -4.66339
103960.0000   -4.61674
104000.0000   -4.39923
104040.0000   -4.47021
104080.0000   -4.03258
104120.0000   -4.89551
104160.0000   -5.01303
104200.0000   -4.41782
104240.0000   -4.91887
104280.0000   -5.01314
104320.0000   -5.70404
104360.0000   -4.54011
104400.0000   -5.23407
104440.0000   -5.57936
104480.0000   -5.65090
104520.0000   -5.45306
104560.0000   -4.81045
104600.0000   -5.01021
104640.0000   -4.77734
104680.0000   -4.42330
104720.0000   -5.02542
104760.0000   -4.89276
104800.0000   -4.84083
104840.0000   -4.83554
104880.0000   -4.69523
104920.0000   -4.22891
104960.0000   -5.78385
105000.0000   -6.20535
105040.0000   -5.67625
105080.0000   -6.05609
105120.0000   -6.21846
105160.0000   -5.68011
105200.0000   -5.63377
105240.0000   -5.58883
105280.0000   -6.25875
105320.0000   -6.56290
105360.0000   -5.73838
105400.0000   -5.87521
105440.0000   -5.23511
105480.0000   -5.29715
105520.0000   -5.76239
105560.0000   -5.72547
105600.0000   -5.18867
105640.0000   -5.84143
105680.0000   -6.03817
105720.0000   -5.03484
105760.0000   -5.68383
105800.0000   -5.30425
105840.0000   -5.92528
105880.0000   -5.23453
105920.0000   -6.60921
105960.0000   -6.35747
106000.0000   -5.46165
106040.0000   -5.55823
106080.0000   -4.69987
106120.0000   -4.85039
106160.0000   -6.09391
106200.0000   -5.66214
106240.0000   -5.11730
106280.0000   -4.70854
106320.0000   -6.54021
106360.0000   -6.67858
106400.0000   -5.50521
106440.0000   -6.17773
106480.0000   -6.11059
106520.0000   -5.04212
106560.0000   -5.31637
106600.0000   -5.12483
106640.0000   -6.71774
106680.0000   -5.64411
106720.0000   -6.21062
106760.0000   -6.33171
106800.0000   -5.09777
106840.0000   -4.93928
106880.0000   -5.40245
106920.0000   -5.22463
106960.0000   -6.06413
107000.0000   -5.49821
107040.0000   -5.63374
107080.0000   -4.94209
107120.0000   -5.26791
107160.0000   -5.37807
107200.0000   -5.52423
107240.0000   -4.50024
107280.0000   -5.29659
107320.0000   -4.96805
107360.0000   -6.46358
107400.0000   -6.04991
107440.0000   -4.62402
107480.0000   -4.25877
107520.0000   -5.49347
107560.0000   -5.02545
107600.0000   -4.79783
107640.0000   -4.27246
107680.0000   -4.76157
107720.0000   -4.88199
107760.0000   -5.70374
107800.0000   -5.39301
107840.0000   -5.63215
107880.0000   -4.83956
107920.0000   -5.97501
107960.0000   -5.80385
108000.0000   -3.72712
108040.0000   -4.83110
108080.0000   -4.12736
108120.0000   -4.30574
108160.0000   -3.55722
108200.0000   -4.46329
108240.0000   -4.15942
108280.0000   -3.69731
108320.0000   -4.60621
108360.0000   -4.62520
108400.0000   -5.01921
108440.0000   -4.35718
108480.0000   -4.51760
108520.0000   -4.94334
108560.0000   -5.31805
108600.0000   -4.89957
108640.0000   -5.05475
108680.0000   -5.10774
108720.0000   -5.09067
108760.0000   -4.84578
108800.0000   -5.17556
108840.0000   -4.79374
108880.0000   -5.08145
108920.0000   -4.02890
108960.0000   -4.91456
109000.0000   -5.43516
109040.0000   -6.23505
109080.0000   -5.82883
109120.0000   -6.07988
109160.0000   -5.46873
109200.0000   -5.41248
109240.0000   -4.72619
109280.0000   -5.72889
109320.0000   -5.04440
109360.0000   -5.77221
109400.0000   -5.56416
109440.0000   -5.63247
109480.0000   -5.76476
109520.0000   -4.69572
109560.0000   -5.77274
109600.0000   -4.78568
109640.0000   -5.30573
109680.0000   -5.67862
109720.0000   -5.13411
109760.0000   -4.14823
109800.0000   -5.02248
109840.0000   -4.56154
109880.0000   -4.61489
109920.0000   -5.53559
109960.0000   -5.05858
110000.0000   -4.77192
110040.0000   -4.37270
110080.0000   -3.31029
110120.0000   -4.52486
110160.0000   -5.00819
110200.0000   -4.61567
110240.0000   -4.77262
110280.0000   -5.35829
110320.0000   -4.64225
110360.0000   -5.28081
110400.0000   -5.30971
110440.0000   -4.86175
110480.0000   -4.83901
110520.0000   -5.28594
110560.0000   -5.28436
110600.0000   -4.27330
110640.0000   -4.18641
110680.0000   -5.06968
110720.0000   -4.37351
110760.0000   -5.47845
110800.0000   -4.90509
110840.0000   -4.43456
110880.0000   -5.31512
110920.0000   -4.52415
110960.0000   -5.57627
111000.0000   -5.15171
111040.0000   -4.78151
111080.0000   -3.70047
111120.0000   -5.50245
111160.0000   -4.91670
111200.0000   -5.01184
111240.0000   -4.25849
111280.0000   -4.50471
111320.0000   -4.31061
111360.0000   -4.14467
111400.0000   -3.75344
111440.0000   -4.87518
111480.0000   -4.95027
111520.0000   -3.95001
111560.0000   -4.64041
111600.0000   -4.85233
111640.0000   -4.95274
111680.0000   -4.81295
111720.0000   -5.09560
111760.0000   -4.56938
111800.0000   -4.03790
111840.0000   -5.02437
111880.0000   -3.72153
111920.0000   -4.23773
111960.0000   -4.04354
112000.0000   -4.61912
112040.0000   -4.11177
112080.0000   -3.74645
112120.0000   -3.26586
112160.0000   -4.69461
112200.0000   -4.64880
112240.0000   -5.42522
112280.0000   -4.80682
112320.0000   -5.69605
112360.0000   -4.91849
112400.0000   -5.16597
112440.0000   -3.73461
112480.0000   -4.94574
112520.0000   -3.87622
112560.0000   -4.60046
112600.0000   -5.27130
112640.0000   -5.50307
112680.0000   -4.79355
112720.0000   -4.57922
112760.0000   -4.61894
112800.0000   -4.33388
112840.0000   -4.71685
112880.0000   -4.93409
112920.0000   -4.51927
112960.0000   -4.35968
113000.0000   -5.04831
113040.0000   -5.44404
113080.0000   -4.92326
113120.0000   -5.61210
113160.0000   -5.52966
113200.0000   -5.69487
113240.0000   -5.40952
113280.0000   -5.64979
113320.0000   -4.72043
113360.0000   -4.30192
113400.0000   -4.34902
113440.0000   -4.07614
113480.0000   -4.56658
113520.0000   -4.47630
113560.0000   -4.20222
113600.0000   -5.03134
113640.0000   -4.09837
113680.0000   -4.94035
113720.0000   -5.07272
113760.0000   -5.16196
113800.0000   -4.24468
113840.0000   -3.96180
113880.0000   -5.18583
113920.0000   -4.15944
113960.0000   -4.93585
114000.0000   -4.89119
114040.0000   -4.97366
114080.0000   -5.37479
114120.0000   -5.12632
114160.0000   -5.80116
114200.0000   -4.81684
114240.0000   -5.96858
114280.0000   -6.23377
114320.0000   -5.90401
114360.0000   -5.24225
114400.0000   -4.78858
114440.0000   -5.24435
114480.0000   -5.21350
114520.0000   -4.48564
114560.0000   -5.17318
114600.0000   -4.96517
114640.0000   -4.80002
114680.0000   -5.48110
114720.0000   -5.20650
114760.0000   -5.55101
114800.0000   -4.97889
114840.0000   -5.21888
114880.0000   -4.56178
114920.0000   -5.11577
114960.0000   -4.74421
115000.0000   -4.30273
115040.0000   -3.42007
115080.0000   -5.88710
115120.0000   -5.29963
115160.0000   -4.28220
115200.0000   -5.15803
115240.0000   -4.07540
115280.0000   -3.82566
115320.0000   -4.03918
115360.0000   -4.11280
115400.0000   -4.58595
115440.0000   -5.23844
115480.0000   -5.06703
115520.0000   -4.33723
115560.0000   -4.26879
115600.0000   -4.10737
115640.0000   -3.00745
115680.0000   -3.12601
115720.0000   -2.85244
115760.0000   -3.19187
115800.0000   -3.96144
115840.0000   -3.79503
115880.0000   -3.72682
115920.0000   -4.27659
115960.0000   -4.47961
116000.0000   -5.23916
116040.0000   -4.51328
116080.0000   -4.22178
116120.0000   -4.01841
116160.0000   -3.85800
116200.0000   -4.29761
116240.0000   -4.36369
116280.0000   -5.03105
116320.0000   -4.63665
116360.0000   -5.41710
116400.0000   -4.69864
116440.0000   -4.89278
116480.0000   -5.15875
116520.0000   -5.37636
116560.0000   -5.17906
116600.0000   -4.92039
116640.0000   -5.64305
116680.0000   -5.79276
116720.0000   -5.23398
116760.0000   -4.32937
116800.0000   -5.06586
116840.0000   -6.36301
116880.0000   -5.75246
116920.0000   -5.77272
116960.0000   -5.78284
117000.0000   -5.66466
117040.0000   -4.13198
117080.0000   -5.40427
117120.0000   -5.67735
117160.0000   -5.51642
117200.0000   -5.28027
117240.0000   -5.48458
117280.0000   -5.84167
117320.0000   -5.15122
117360.0000   -5.18814
117400.0000   -5.85618
117440.0000   -5.61802
117480.0000   -5.71857
117520.0000   -5.19749
117560.0000   -5.32223
117600.0000   -5.13427
117640.0000   -5.40985
117680.0000   -5.17715
117720.0000   -5.62566
117760.0000   -6.58764
117800.0000   -5.72950
117840.0000   -5.72293
117880.0000   -6.03511
117920.0000   -5.48574
117960.0000   -5.37697
118000.0000   -5.37532
118040.0000   -5.53316
118080.0000   -4.96437
118120.0000   -6.45887
118160.0000   -6.40653
118200.0000   -6.11967
118240.0000   -5.39894
118280.0000   -5.73173
118320.0000   -6.66070
118360.0000   -5.32277
118400.0000   -4.72982
118440.0000   -5.31268
118480.0000   -5.96807
118520.0000   -5.78151
118560.0000   -5.17109
118600.0000   -5.38438
118640.0000   -4.86562
118680.0000   -6.04799
118720.0000   -5.60892
118760.0000   -4.71913
118800.0000   -6.24720
118840.0000   -5.21644
118880.0000   -5.83707
118920.0000   -5.58503
118960.0000   -5.45202
119000.0000   -4.89334
119040.0000   -4.91009
119080.0000   -4.60144
119120.0000   -4.07757
119160.0000   -4.52205
119200.0000   -4.48691
119240.0000   -4.43431
119280.0000   -5.16251
119320.0000   -4.92053
119360.0000   -4.98374
119400.0000   -4.88092
119440.0000   -5.43345
119480.0000   -4.77077
119520.0000   -4.91691
119560.0000   -5.04060
119600.0000   -4.77690
119640.0000   -3.37336
119680.0000   -4.12577
119720.0000   -4.37981
119760.0000   -4.34036
119800.0000   -4.15611
119840.0000   -4.72418
119880.0000   -4.58752
119920.0000   -5.06477
119960.0000   -4.20330
120000.0000   -4.75921
120040.0000   -4.58206
120080.0000   -4.22845
120120.0000   -3.97221
120160.0000   -4.50055
120200.0000   -4.13492
120240.0000   -4.58060
120280.0000   -5.13864
120320.0000   -4.67178
120360.0000   -4.72929
120400.0000   -4.66467
120440.0000   -5.06713
120480.0000   -5.56249
120520.0000   -4.95256
120560.0000   -4.77366
120600.0000   -5.67141
120640.0000   -5.19344
120680.0000   -5.10811
120720.0000   -5.93971
120760.0000   -5.20243
120800.0000   -5.31471
120840.0000   -4.39254
120880.0000   -5.21653
120920.0000   -4.62291
120960.0000   -4.82985
121000.0000   -4.75941
121040.0000   -4.96468
121080.0000   -5.26822
121120.0000   -4.31902
121160.0000   -5.60669
121200.0000   -4.38910
121240.0000   -4.60999
121280.0000   -5.22079
121320.0000   -4.75902
121360.0000   -5.11070
121400.0000   -3.98540
121440.0000   -4.16952
121480.0000   -3.75336
121520.0000   -4.92115
121560.0000   -4.79071
121600.0000   -5.04244
121640.0000   -4.53761
121680.0000   -5.01623
121720.0000   -4.99843
121760.0000   -5.15792
121800.0000   -5.36256
121840.0000   -5.05300
121880.0000   -4.74831
121920.0000   -5.28369
121960.0000   -5.33113
122000.0000   -5.03099
122040.0000   -4.26869
122080.0000   -5.08593
122120.0000   -4.38586
122160.0000   -5.93700
122200.0000   -4.23469
122240.0000   -3.89713
122280.0000   -4.62055
122320.0000   -4.34877
122360.0000   -4.86761
122400.0000   -4.98396
122440.0000   -5.43991
122480.0000   -4.66375
122520.0000   -3.91526
122560.0000   -5.18163
122600.0000   -4.99221
122640.0000   -4.50910
122680.0000   -4.32376
122720.0000   -4.51819
122760.0000   -4.99653
122800.0000   -4.87816
122840.0000   -4.07338
122880.0000   -4.50437
122920.0000   -4.68417
122960.0000   -4.35661
123000.0000   -4.10423
123040.0000   -3.60175
123080.0000   -3.72618
123120.0000   -4.46596
123160.0000   -4.86603
123200.0000   -5.10996
123240.0000   -4.36913
123280.0000   -5.07017
123320.0000   -3.96075
123360.0000   -5.04215
123400.0000   -4.98167
123440.0000   -4.53926
123480.0000   -5.46486
123520.0000   -5.32964
123560.0000   -5.41690
123600.0000   -4.31172
123640.0000   -5.03167
123680.0000   -5.02858
123720.0000   -5.41632
123760.0000   -4.85432
123800.0000   -5.41950
123840.0000   -5.27215
123880.0000   -5.22171
123920.0000   -5.38089
123960.0000   -5.74595
124000.0000   -5.53097
124040.0000   -5.09596
124080.0000   -5.94666
124120.0000   -5.75499
124160.0000   -5.22810
124200.0000   -4.42571
124240.0000   -5.82439
124280.0000   -5.09786
124320.0000   -4.13911
124360.0000   -3.36497
124400.0000   -4.29663
124440.0000   -4.17867
124480.0000   -4.37718
124520.0000   -4.05087
124560.0000   -4.17650
124600.0000   -5.19703
124640.0000   -4.08750
124680.0000   -4.19323
124720.0000   -4.22534
124760.0000   -3.48923
124800.0000   -3.90597
124840.0000   -4.10928
124880.0000   -4.13882
124920.0000   -4.66852
124960.0000   -3.97811
125000.0000   -3.72920
125040.0000   -3.96235
125080.0000   -5.23473
125120.0000   -4.62759
125160.0000   -4.12083
125200.0000   -4.03424
125240.0000   -4.42783
125280.0000   -4.98039
125320.0000   -3.91426
125360.0000   -6.07726
125400.0000   -5.77698
125440.0000   -5.76237
125480.0000   -5.13865
125520.0000   -4.87799
125560.0000   -5.91247
125600.0000   -5.06934
125640.0000   -4.76191
125680.0000   -5.08043
125720.0000   -4.74640
125760.0000   -3.83371
125800.0000   -4.10463
125840.0000   -5.19915
125880.0000   -4.46925
125920.0000   -5.46823
125960.0000   -5.04901
126000.0000   -5.59016
126040.0000   -4.15984
126080.0000   -4.73490
126120.0000   -4.94772
126160.0000   -4.88488
126200.0000   -4.78336
126240.0000   -5.45055
126280.0000   -5.75298
126320.0000   -6.04591
126360.0000   -6.12254
126400.0000   -5.26737
126440.0000   -6.27190
126480.0000   -4.95509
126520.0000   -4.70811
126560.0000   -4.47744
126600.0000   -5.41769
126640.0000   -6.04395
126680.0000   -4.06278
126720.0000   -4.05972
126760.0000   -4.23379
126800.0000   -5.40957
126840.0000   -5.58495
126880.0000   -4.33624
126920.0000   -5.18076
126960.0000   -4.78031
127000.0000   -4.03369
127040.0000   -4.41824
127080.0000   -4.54521
127120.0000   -4.29528
127160.0000   -4.55831
127200.0000   -4.95141
127240.0000   -4.40177
127280.0000   -5.19683
127320.0000   -5.02730
127360.0000   -4.65347
127400.0000   -4.11966
127440.0000   -5.79588
127480.0000   -4.60441
127520.0000   -5.54231
127560.0000   -4.62911
127600.0000   -4.70526
127640.0000   -5.77919
127680.0000   -4.87772
127720.0000   -5.16188
127760.0000   -5.22430
127800.0000   -4.64165
127840.0000   -5.83282
127880.0000   -6.11586
127920.0000   -5.24234
127960.0000   -5.46938
128000.0000   -4.51854
128040.0000   -4.71203
128080.0000   -5.15937
128120.0000   -5.40064
128160.0000   -4.94238
128200.0000   -4.89630
128240.0000   -4.78629
128280.0000   -4.32110
128320.0000   -4.19368
128360.0000   -4.24941
128400.0000   -4.22384
128440.0000   -4.82842
128480.0000   -5.54839
128520.0000   -4.99024
128560.0000   -4.78039
128600.0000   -5.83911
128640.0000   -4.64075
128680.0000   -5.94926
128720.0000   -5.78855
128760.0000   -5.77238
128800.0000   -5.80726
128840.0000   -5.55506
128880.0000   -6.31794
128920.0000   -5.65693
128960.0000   -6.32896
129000.0000   -5.78649
129040.0000   -5.93517
129080.0000   -6.46558
129120.0000   -5.71633
129160.0000   -5.96859
129200.0000   -5.66860
129240.0000   -6.09524
129280.0000   -5.92764
129320.0000   -4.79565
129360.0000   -5.26179
129400.0000   -6.40287
129440.0000   -5.81204
129480.0000   -5.76067
129520.0000   -4.62262
129560.0000   -5.48806
129600.0000   -5.15325
129640.0000   -5.30418
129680.0000   -6.24811
129720.0000   -5.20920
129760.0000   -5.08850
129800.0000   -4.33078
129840.0000   -4.65656
129880.0000   -4.88694
129920.0000   -4.40765
129960.0000   -5.30951
130000.0000   -5.10183
130040.0000   -5.23760
130080.0000   -5.29097
130120.0000   -5.19911
130160.0000   -4.64829
130200.0000   -5.14343
130240.0000   -7.16682
130280.0000   -6.92018
130320.0000   -5.81004
130360.0000   -4.53453
130400.0000   -4.76249
130440.0000   -5.07275
130480.0000   -5.24683
130520.0000   -6.14639
130560.0000   -5.60219
130600.0000   -6.13732
130640.0000   -5.52956
130680.0000   -5.19298
130720.0000   -5.71353
130760.0000   -5.38150
130800.0000   -6.02896
130840.0000   -6.01232
130880.0000   -6.03103
130920.0000   -5.35908
130960.0000   -5.93097
131000.0000   -5.75369
131040.0000   -5.68605
131080.0000   -4.58112
131120.0000   -5.75147
131160.0000   -4.70555
131200.0000   -4.95244
131240.0000   -4.84685
131280.0000   -5.32094
131320.0000   -5.20541
131360.0000   -5.29747
131400.0000   -5.49256
131440.0000   -4.44513
131480.0000   -3.96916
131520.0000   -4.13087
131560.0000   -4.42868
131600.0000   -4.12679
131640.0000   -5.15558
131680.0000   -5.06163
131720.0000   -5.26267
131760.0000   -6.10757
131800.0000   -6.03544
131840.0000   -6.83162
131880.0000   -5.54286
131920.0000   -5.07764
131960.0000   -4.73824
132000.0000   -5.00578
132040.0000   -4.92804
132080.0000   -5.21243
132120.0000   -5.30651
132160.0000   -5.71723
132200.0000   -5.19486
132240.0000   -5.66276
132280.0000   -4.87054
132320.0000   -5.46158
132360.0000   -5.23201
132400.0000   -4.94670
132440.0000   -5.48966
132480.0000   -5.76725
132520.0000   -4.14456
132560.0000   -4.76535
132600.0000   -4.64803
132640.0000   -4.53435
132680.0000   -5.97889
132720.0000   -5.11344
132760.0000   -4.55903
132800.0000   -5.63596
132840.0000   -5.02186
132880.0000   -4.72462
132920.0000   -5.31923
132960.0000   -5.55549
133000.0000   -5.99071
133040.0000   -4.99699
133080.0000   -4.85109
133120.0000   -5.58632
133160.0000   -5.74370
133200.0000   -5.48053
133240.0000   -6.00404
133280.0000   -6.01093
133320.0000   -5.76901
133360.0000   -5.56651
133400.0000   -4.78712
133440.0000   -5.51558
133480.0000   -4.66465
133520.0000   -6.09599
133560.0000   -5.71475
133600.0000   -5.41536
133640.0000   -5.75198
133680.0000   -5.38231
133720.0000   -4.98509
133760.0000   -4.34995
133800.0000   -5.61094
133840.0000   -4.89706
133880.0000   -5.54127
133920.0000   -6.21654
133960.0000   -5.82529
134000.0000   -6.65348
134040.0000   -5.64898
134080.0000   -6.14033
134120.0000   -5.53466
134160.0000   -5.52481
134200.0000   -4.37473
134240.0000   -5.05847
134280.0000   -5.65241
134320.0000   -5.44541
134360.0000   -5.15694
134400.0000   -6.31416
134440.0000   -5.54156
134480.0000   -5.74459
134520.0000   -5.78460
134560.0000   -5.04012
134600.0000   -5.52781
134640.0000   -5.11982
134680.0000   -5.55538
134720.0000   -5.29341
134760.0000   -5.47246
134800.0000   -5.49387
134840.0000   -5.44514
134880.0000   -5.18837
134920.0000   -5.79670
134960.0000   -5.07793
135000.0000   -5.24904
135040.0000   -5.47041
135080.0000   -5.16406
135120.0000   -5.24512
135160.0000   -5.43540
135200.0000   -5.53533
135240.0000   -5.23833
135280.0000   -4.55105
135320.0000   -5.42414
135360.0000   -6.00309
135400.0000   -4.29446
135440.0000   -4.33119
135480.0000   -4.63369
135520.0000   -4.34131
135560.0000   -4.91537
135600.0000   -5.58634
135640.0000   -4.80799
135680.0000   -4.04101
135720.0000   -3.53000
135760.0000   -4.15442
135800.0000   -5.12817
135840.0000   -4.39501
135880.0000   -3.45452
135920.0000   -4.60182
135960.0000   -4.11989
136000.0000   -5.67834
136040.0000   -4.22060
136080.0000   -4.71297
136120.0000   -4.60554
136160.0000   -5.45150
136200.0000   -5.68979
136240.0000   -5.96058
136280.0000   -5.12863
136320.0000   -5.27549
136360.0000   -5.12591
136400.0000   -4.68145
136440.0000   -4.89013
136480.0000   -5.70469
136520.0000   -4.93729
136560.0000   -5.51035
136600.0000   -5.67468
136640.0000   -4.41750
136680.0000   -4.38388
136720.0000   -4.89153
136760.0000   -4.24505
136800.0000   -4.55066
136840.0000   -5.27528
136880.0000   -5.32545
136920.0000   -5.21938
136960.0000   -5.25115
137000.0000   -5.06549
137040.0000   -4.87353
137080.0000   -5.11079
137120.0000   -5.29901
137160.0000   -5.02868
137200.0000   -4.84375
137240.0000   -4.82018
137280.0000   -4.48815
137320.0000   -4.95208
137360.0000   -5.22467
137400.0000   -5.14512
137440.0000   -4.40782
137480.0000   -5.34708
137520.0000   -5.67198
137560.0000   -4.89187
137600.0000   -4.87197
137640.0000   -5.19324
137680.0000   -5.71718
137720.0000   -4.78641
137760.0000   -5.18639
137800.0000   -5.22016
137840.0000   -5.31030
137880.0000   -5.38231
137920.0000   -5.28206
137960.0000   -5.56794
138000.0000   -5.56690
138040.0000   -6.26888
138080.0000   -5.46186
138120.0000   -5.17644
138160.0000   -5.13539
138200.0000   -4.41829
138240.0000   -5.29641
138280.0000   -5.35017
138320.0000   -5.48844
138360.0000   -6.20891
138400.0000   -4.96081
138440.0000   -5.41833
138480.0000   -5.01968
138520.0000   -4.92180
138560.0000   -5.46655
138600.0000   -5.41317
138640.0000   -4.79651
138680.0000   -5.78180
138720.0000   -5.84234
138760.0000   -5.22494
138800.0000   -5.69097
138840.0000   -6.12902
138880.0000   -5.99109
138920.0000   -5.80118
138960.0000   -5.70285
139000.0000   -5.52323
139040.0000   -5.86914
139080.0000   -5.56064
139120.0000   -5.37791
139160.0000   -5.04888
139200.0000   -5.76630
139240.0000   -5.67637
139280.0000   -6.40102
139320.0000   -6.08228
139360.0000   -6.09471
139400.0000   -6.21789
139440.0000   -5.92792
139480.0000   -4.61127
139520.0000   -4.70958
139560.0000   -4.99145
139600.0000   -5.59066
139640.0000   -5.36623
139680.0000   -4.01264
139720.0000   -5.02303
139760.0000   -4.86356
139800.0000   -4.36288
139840.0000   -4.76841
139880.0000   -4.15806
139920.0000   -4.72518
139960.0000   -5.12354
140000.0000   -5.27036
140040.0000   -5.63895
140080.0000   -4.97043
140120.0000   -5.07968
140160.0000   -4.57543
140200.0000   -4.23728
140240.0000   -5.13059
140280.0000   -4.72675
140320.0000   -5.32425
140360.0000   -4.79374
140400.0000   -4.95677
140440.0000   -5.29260
140480.0000   -5.22494
140520.0000   -4.83131
140560.0000   -4.16229
140600.0000   -4.70462
140640.0000   -4.79604
140680.0000   -4.53754
140720.0000   -4.11597
140760.0000   -4.44634
140800.0000   -4.48997
140840.0000   -5.39138
140880.0000   -6.15981
140920.0000   -5.87828
140960.0000   -5.01913
141000.0000   -4.99825
141040.0000   -5.08076
141080.0000   -6.54291
141120.0000   -5.23910
141160.0000   -4.40497
141200.0000   -4.54550
141240.0000   -4.57007
141280.0000   -4.85730
141320.0000   -4.85798
141360.0000   -4.78020
141400.0000   -5.04468
141440.0000   -4.69205
141480.0000   -4.61955
141520.0000   -5.31467
141560.0000   -5.52120
141600.0000   -4.86716
141640.0000   -5.41820
141680.0000   -4.85484
141720.0000   -5.52449
141760.0000   -5.19877
141800.0000   -5.36512
141840.0000   -5.41223
141880.0000   -4.54665
141920.0000   -5.17133
141960.0000   -5.97443
142000.0000   -5.85832
142040.0000   -5.30239
142080.0000   -4.97760
142120.0000   -5.40965
142160.0000   -4.39045
142200.0000   -4.81115
142240.0000   -4.43900
142280.0000   -4.43618
142320.0000   -4.49291
142360.0000   -5.52983
142400.0000   -4.40096
142440.0000   -4.80302
142480.0000   -4.94667
142520.0000   -4.70747
142560.0000   -3.70717
142600.0000   -4.95209
142640.0000   -5.18283
142680.0000   -4.99899
142720.0000   -5.16746
142760.0000   -4.99673
142800.0000   -4.74589
142840.0000   -5.18886
142880.0000   -4.73845
142920.0000   -5.10980
142960.0000   -5.15381
143000.0000   -4.76857
143040.0000   -5.49222
143080.0000   -5.07673
143120.0000   -5.32772
143160.0000   -5.67294
143200.0000   -5.35198
143240.0000   -4.52150
143280.0000   -4.34399
143320.0000   -4.98726
143360.0000   -4.86985
143400.0000   -4.83818
143440.0000   -4.71780
143480.0000   -5.17593
143520.0000   -5.08352
143560.0000   -5.24436
143600.0000   -5.11108
143640.0000   -6.04653
143680.0000   -5.63922
143720.0000   -5.58302
143760.0000   -5.85409
143800.0000   -5.49857
143840.0000   -5.66865
143880.0000   -5.74319
143920.0000   -5.40087
143960.0000   -5.03821
144000.0000   -4.56962
144040.0000   -4.49557
144080.0000   -5.41426
144120.0000   -4.61914
144160.0000   -4.38623
144200.0000   -5.00574
144240.0000   -4.25366
144280.0000   -4.51937
144320.0000   -4.53936
144360.0000   -5.66902
144400.0000   -4.80062
144440.0000   -4.57702
144480.0000   -4.66979
144520.0000   -4.62510
144560.0000   -4.98630
144600.0000   -5.11035
144640.0000   -5.73112
144680.0000   -4.49759
144720.0000   -4.71057
144760.0000   -5.41833
144800.0000   -4.86676
144840.0000   -5.55079
144880.0000   -5.10473
144920.0000   -5.51104
144960.0000   -6.14621
145000.0000   -4.89887
145040.0000   -5.52733
145080.0000   -5.60218
145120.0000   -5.23474
145160.0000   -5.27123
145200.0000   -5.95472
145240.0000   -5.42429
145280.0000   -5.19738
145320.0000   -5.73033
145360.0000   -5.70392
145400.0000   -4.93213
145440.0000   -5.89582
145480.0000   -5.05516
145520.0000   -4.90577
145560.0000   -5.54869
145600.0000   -5.31438
145640.0000   -4.69000
145680.0000   -5.41699
145720.0000   -4.51736
145760.0000   -4.67884
145800.0000   -4.99632
145840.0000   -4.53161
145880.0000   -4.83262
145920.0000   -4.69002
145960.0000   -4.28933
146000.0000   -4.75086
146040.0000   -5.14385
146080.0000   -4.84404
146120.0000   -5.41236
146160.0000   -5.34325
146200.0000   -5.75791
146240.0000   -5.67268
146280.0000   -5.70454
146320.0000   -5.44291
146360.0000   -5.46933
146400.0000   -5.06202
146440.0000   -5.16914
146480.0000   -5.60936
146520.0000   -5.25666
146560.0000   -5.85784
146600.0000   -6.75880
146640.0000   -5.03090
146680.0000   -6.21679
146720.0000   -5.41424
146760.0000   -4.97796
146800.0000   -5.19481
146840.0000   -4.19358
146880.0000   -4.50547
146920.0000   -5.10274
146960.0000   -5.25654
147000.0000   -5.45455
147040.0000   -5.60169
147080.0000   -5.55598
147120.0000   -5.35507
147160.0000   -4.67250
147200.0000   -4.93086
147240.0000   -4.38782
147280.0000   -5.93446
147320.0000   -5.13235
147360.0000   -5.96287
147400.0000   -5.45207
147440.0000   -5.76717
147480.0000   -6.04243
147520.0000   -5.80178
147560.0000   -6.19711
147600.0000   -5.22225
147640.0000   -5.36337
147680.0000   -6.08217
147720.0000   -5.89560
147760.0000   -4.77267
147800.0000   -5.27359
147840.0000   -5.43889
147880.0000   -5.78796
147920.0000   -5.30783
147960.0000   -5.02974
148000.0000   -5.18929
148040.0000   -6.31987
148080.0000   -6.43553
148120.0000   -5.48031
148160.0000   -5.09987
148200.0000   -5.44443
148240.0000   -5.14164
148280.0000   -4.29391
148320.0000   -5.54211
148360.0000   -5.15652
148400.0000   -6.42282
148440.0000   -6.23306
148480.0000   -5.40894
148520.0000   -6.22331
148560.0000   -5.96934
148600.0000   -5.78922
148640.0000   -5.67534
148680.0000   -6.29652
148720.0000   -5.42520
148760.0000   -5.75635
148800.0000   -5.48198
148840.0000   -6.25981
148880.0000   -5.03778
148920.0000   -5.57398
148960.0000   -4.22467
149000.0000   -5.33004
149040.0000   -5.25348
149080.0000   -4.60048
149120.0000   -5.08388
149160.0000   -5.28770
149200.0000   -4.41274
149240.0000   -5.07025
149280.0000   -5.81208
149320.0000   -5.58045
149360.0000   -5.29458
149400.0000   -5.83386
149440.0000   -5.87045
149480.0000   -5.47720
149520.0000   -6.26027
149560.0000   -5.49545
149600.0000   -5.33926
149640.0000   -5.69567
149680.0000   -6.13973
149720.0000   -5.29126
149760.0000   -5.62924
149800.0000   -4.90162
149840.0000   -5.87221
149880.0000   -5.12635
149920.0000   -5.19313
149960.0000   -4.64849
150000.0000   -5.26550
150040.0000   -5.62369
150080.0000   -5.57409
150120.0000   -5.79670
150160.0000   -5.30410
150200.0000   -5.68022
150240.0000   -5.05051
150280.0000   -4.74201
150320.0000   -4.35382
150360.0000   -4.80596
150400.0000   -4.91777
150440.0000   -5.00420
150480.0000   -5.04019
150520.0000   -5.16866
150560.0000   -4.41262
150600.0000   -5.35719
150640.0000   -4.40817
150680.0000   -5.01526
150720.0000   -4.91160
150760.0000   -4.74066
150800.0000   -4.57392
150840.0000   -4.37559
150880.0000   -4.88786
150920.0000   -4.20154
150960.0000   -5.02021
151000.0000   -4.90048
151040.0000   -4.49502
151080.0000   -4.89992
151120.0000   -4.60684
151160.0000   -4.93868
151200.0000   -4.86189
151240.0000   -5.29318
151280.0000   -4.49801
151320.0000   -5.48359
151360.0000   -4.93045
151400.0000   -4.21223
151440.0000   -4.82983
151480.0000   -5.41504
151520.0000   -4.37998
151560.0000   -4.72689
151600.0000   -4.67015
151640.0000   -4.08915
151680.0000   -5.13265
151720.0000   -4.69760
151760.0000   -4.95011
151800.0000   -5.58196
151840.0000   -5.34325
151880.0000   -4.67288
151920.0000   -4.59878
151960.0000   -5.16002
152000.0000   -4.22418
152040.0000   -5.07433
152080.0000   -4.98469
152120.0000   -4.50316
152160.0000   -5.24628
152200.0000   -4.01031
152240.0000   -3.86616
152280.0000   -4.93476
152320.0000   -4.91209
152360.0000   -4.79296
152400.0000   -4.26618
152440.0000   -4.71597
152480.0000   -5.11423
152520.0000   -5.73791
152560.0000   -3.92524
152600.0000   -3.57604
152640.0000   -4.66474
152680.0000   -4.68774
152720.0000   -4.46412
152760.0000   -5.12021
152800.0000   -4.80140
152840.0000   -4.51840
152880.0000   -3.95576
152920.0000   -4.54339
152960.0000   -4.89424
153000.0000   -4.72603
153040.0000   -4.55465
153080.0000   -4.72590
153120.0000   -4.90390
153160.0000   -4.68739
153200.0000   -4.92511
153240.0000   -4.73779
153280.0000   -4.72914
153320.0000   -4.46862
153360.0000   -5.25777
153400.0000   -4.49667
153440.0000   -4.44861
153480.0000   -5.58444
153520.0000   -5.88178
153560.0000   -5.57284
153600.0000   -5.35436
153640.0000   -5.10497
153680.0000   -4.57603
153720.0000   -5.75547
153760.0000   -5.01672
153800.0000   -5.68318
153840.0000   -4.19194
153880.0000   -6.03086
153920.0000   -5.35107
153960.0000   -5.69569
154000.0000   -4.98472
154040.0000   -4.45273
154080.0000   -4.02234
154120.0000   -4.30517
154160.0000   -5.15993
154200.0000   -4.72698
154240.0000   -4.30773
154280.0000   -4.63038
154320.0000   -4.30106
154360.0000   -4.26914
154400.0000   -4.78082
154440.0000   -4.20797
154480.0000   -4.03985
154520.0000   -4.49051
154560.0000   -4.93441
154600.0000   -4.41684
154640.0000   -5.48922
154680.0000   -5.00424
154720.0000   -5.21880
154760.0000   -5.78178
154800.0000   -5.42125
154840.0000   -5.44439
154880.0000   -4.86177
154920.0000   -4.34955
154960.0000   -4.80570
155000.0000   -3.87690
155040.0000   -4.70155
155080.0000   -3.81487
155120.0000   -5.02571
155160.0000   -6.06014
155200.0000   -5.69081
155240.0000   -4.97831
155280.0000   -4.73094
155320.0000   -5.02108
155360.0000   -4.41161
155400.0000   -5.27385
155440.0000   -4.38919
155480.0000   -5.42706
155520.0000   -3.92753
155560.0000   -3.97876
155600.0000   -4.72607
155640.0000   -5.01374
155680.0000   -4.18257
155720.0000   -4.91965
155760.0000   -4.56937
155800.0000   -4.75431
155840.0000   -4.54295
155880.0000   -4.07786
155920.0000   -5.51780
155960.0000   -5.09186
156000.0000   -5.10754
156040.0000   -5.54929
156080.0000   -5.26763
156120.0000   -4.96356
156160.0000   -5.53917
156200.0000   -4.45661
156240.0000   -4.43850
156280.0000   -4.31532
156320.0000   -4.94041
156360.0000   -4.72669
156400.0000   -4.30339
156440.0000   -4.05493
156480.0000   -4.85612
156520.0000   -5.53406
156560.0000   -5.10195
156600.0000   -4.17198
156640.0000   -4.54875
156680.0000   -4.49557
156720.0000   -4.44925
156760.0000   -4.52769
156800.0000   -5.37541
156840.0000   -4.96776
156880.0000   -3.92109
156920.0000   -3.59005
156960.0000   -4.34600
157000.0000   -4.20045
157040.0000   -3.82372
157080.0000   -4.01688
157120.0000   -3.88554
157160.0000   -3.85315
157200.0000   -4.21681
157240.0000   -4.73869
157280.0000   -5.12422
157320.0000   -5.18346
157360.0000   -4.46304
157400.0000   -3.41724
157440.0000   -4.04960
157480.0000   -4.06353
157520.0000   -4.52364
157560.0000   -4.00034
157600.0000   -4.00920
157640.0000   -4.17634
157680.0000   -4.22380
157720.0000   -4.73958
157760.0000   -3.53037
157800.0000   -4.71162
157840.0000   -4.27970
157880.0000   -4.09971
157920.0000   -4.87029
157960.0000   -4.62643
158000.0000   -4.44793
158040.0000   -3.90321
158080.0000   -4.71414
158120.0000   -4.45622
158160.0000   -5.38013
158200.0000   -4.34433
158240.0000   -5.05346
158280.0000   -5.08461
158320.0000   -4.01328
158360.0000   -4.63509
158400.0000   -4.39236
158440.0000   -3.93413
158480.0000   -4.57626
158520.0000   -4.60257
158560.0000   -4.33921
158600.0000   -4.50675
158640.0000   -4.37936
158680.0000   -4.00366
158720.0000   -4.39971
158760.0000   -4.35279
158800.0000   -4.00771
158840.0000   -4.02260
158880.0000   -4.03255
158920.0000   -4.38747
158960.0000   -4.68818
159000.0000   -5.43815
159040.0000   -4.59893
159080.0000   -4.29468
159120.0000   -4.30927
159160.0000   -4.49120
159200.0000   -4.92894
159240.0000   -3.56433
159280.0000   -3.91125
159320.0000   -4.77841
159360.0000   -4.60554
159400.0000   -4.89386
159440.0000   -4.24251
159480.0000   -4.23969
159520.0000   -4.15905
159560.0000   -3.89119
159600.0000   -5.12521
159640.0000   -4.22211
159680.0000   -4.05180
159720.0000   -3.87857
159760.0000   -5.05564
159800.0000   -5.07683
159840.0000   -5.18257
159880.0000   -4.30696
159920.0000   -3.66579
159960.0000   -3.53148
160000.0000   -5.05592
160040.0000   -4.60848
160080.0000   -3.96183
160120.0000   -3.89458
160160.0000   -4.29496
160200.0000   -3.50834
160240.0000   -4.45400
160280.0000   -3.79557
160320.0000   -3.44688
160360.0000   -3.42255
160400.0000   -3.77425
160440.0000   -3.84924
160480.0000   -3.69868
160520.0000   -3.98578
160560.0000   -3.46758
160600.0000   -4.36474
160640.0000   -3.74513
160680.0000   -4.98765
160720.0000   -3.12408
160760.0000   -2.86554
160800.0000   -3.90758
160840.0000   -3.60710
160880.0000   -4.86625
160920.0000   -3.81426
160960.0000   -4.05519
161000.0000   -3.77937
161040.0000   -4.36462
161080.0000   -4.42644
161120.0000   -3.94515
161160.0000   -4.64275
161200.0000   -4.81619
161240.0000   -4.37857
161280.0000   -4.22775
161320.0000   -4.18936
161360.0000   -4.54899
161400.0000   -4.49546
161440.0000   -4.79881
161480.0000   -5.16401
161520.0000   -5.10415
161560.0000   -5.46902
161600.0000   -4.76415
161640.0000   -4.95058
161680.0000   -4.01172
161720.0000   -4.81002
161760.0000   -4.84750
161800.0000   -4.76086
161840.0000   -6.02135
161880.0000   -5.00900
161920.0000   -5.50514
161960.0000   -5.07621
162000.0000   -4.81448
162040.0000   -5.37327
162080.0000   -5.41914
162120.0000   -4.49564
162160.0000   -5.18243
162200.0000   -4.72585
162240.0000   -5.73037
162280.0000   -5.25933
162320.0000   -4.67404
162360.0000   -5.30709
162400.0000   -4.55013
162440.0000   -4.36112
162480.0000   -5.65500
162520.0000   -5.73498
162560.0000   -5.53843
162600.0000   -6.02395
162640.0000   -5.51676
162680.0000   -4.78282
162720.0000   -5.02922
162760.0000   -5.04938
162800.0000   -5.22996
162840.0000   -4.60109
162880.0000   -5.02056
162920.0000   -4.53805
162960.0000   -4.95310
163000.0000   -4.40668
163040.0000   -5.12914
163080.0000   -4.67186
163120.0000   -4.71560
163160.0000   -5.20256
163200.0000   -4.97743
163240.0000   -4.33394
163280.0000   -4.94827
163320.0000   -4.55863
163360.0000   -4.93353
163400.0000   -4.84743
163440.0000   -5.20029
163480.0000   -4.84914
163520.0000   -4.41208
163560.0000   -4.10381
163600.0000   -4.84633
163640.0000   -4.89738
163680.0000   -4.79738
163720.0000   -4.64071
163760.0000   -4.83884
163800.0000   -4.78063
163840.0000   -4.82368
163880.0000   -5.03303
163920.0000   -4.88377
163960.0000   -4.26090
164000.0000   -4.38378
164040.0000   -4.60804
164080.0000   -4.48777
164120.0000   -4.87089
164160.0000   -4.34010
164200.0000   -4.70847
164240.0000   -4.42601
164280.0000   -4.41404
164320.0000   -5.37277
164360.0000   -3.90415
164400.0000   -4.89679
164440.0000   -4.92912
164480.0000   -4.50150
164520.0000   -4.46683
164560.0000   -4.86219
164600.0000   -4.40633
164640.0000   -4.39037
164680.0000   -5.33846
164720.0000   -4.48599
164760.0000   -4.80213
164800.0000   -4.70355
164840.0000   -4.54109
164880.0000   -5.08226
164920.0000   -5.20283
164960.0000   -4.61304
165000.0000   -4.46152
165040.0000   -4.94948
165080.0000   -4.86346
165120.0000   -4.10958
165160.0000   -4.68215
165200.0000   -4.86279
165240.0000   -5.27471
165280.0000   -5.13540
165320.0000   -5.07119
165360.0000   -4.94430
165400.0000   -5.35217
165440.0000   -5.14560
165480.0000   -6.02414
165520.0000   -5.97366
165560.0000   -5.50430
165600.0000   -4.64728
165640.0000   -5.08257
165680.0000   -5.29353
165720.0000   -5.83680
165760.0000   -5.50525
165800.0000   -5.39584
165840.0000   -5.43033
165880.0000   -5.49902
165920.0000   -4.67270
165960.0000   -4.86599
166000.0000   -4.30931
166040.0000   -3.90866
166080.0000   -2.82621
166120.0000   -3.30972
166160.0000   -2.24095
166200.0000   -2.66234
166240.0000   -3.59441
166280.0000   -2.84120
166320.0000   -3.90862
166360.0000   -4.23039
166400.0000   -3.74675
166440.0000   -3.26153
166480.0000   -3.48233
166520.0000   -3.50494
166560.0000   -3.16671
166600.0000   -3.71281
166640.0000   -2.42843
166680.0000   -2.79223
166720.0000   -2.64770
166760.0000   -2.83160
166800.0000   -3.81240
166840.0000   -3.17705
166880.0000   -3.32016
166920.0000   -2.64641
166960.0000   -3.15478
167000.0000   -3.58844
167040.0000   -3.62914
167080.0000   -3.11027
167120.0000   -3.15903
167160.0000   -3.92617
167200.0000   -3.36660
167240.0000   -4.67340
167280.0000   -4.78947
167320.0000   -4.15577
167360.0000   -4.49163
167400.0000   -5.44427
167440.0000   -4.47246
167480.0000   -4.46336
167520.0000   -4.66840
167560.0000   -4.26342
167600.0000   -5.43024
167640.0000   -5.21738
167680.0000   -5.28731
167720.0000   -4.43153
167760.0000   -5.64609
167800.0000   -4.81420
167840.0000   -4.81491
167880.0000   -4.74080
167920.0000   -3.87737
167960.0000   -4.37095
168000.0000   -5.82856
168040.0000   -5.19849
168080.0000   -4.37054
168120.0000   -4.95965
168160.0000   -4.31931
168200.0000   -4.74723
168240.0000   -5.91812
168280.0000   -4.63159
168320.0000   -4.55832
168360.0000   -4.77588
168400.0000   -5.11883
168440.0000   -4.85773
168480.0000   -4.79270
168520.0000   -5.44153
168560.0000   -4.46112
168600.0000   -5.00222
168640.0000   -4.98892
168680.0000   -5.47707
168720.0000   -4.57196
168760.0000   -4.64311
168800.0000   -5.08382
168840.0000   -4.43394
168880.0000   -5.14536
168920.0000   -5.15683
168960.0000   -4.77421
169000.0000   -4.75361
169040.0000   -4.72636
169080.0000   -4.99197
169120.0000   -4.54531
169160.0000   -4.71121
169200.0000   -3.77205
169240.0000   -3.65881
169280.0000   -4.80329
169320.0000   -4.34288
169360.0000   -4.61314
169400.0000   -4.61662
169440.0000   -4.85559
169480.0000   -4.19111
169520.0000   -4.44159
169560.0000   -4.78000
169600.0000   -4.95894
169640.0000   -4.36022
169680.0000   -5.20427
169720.0000   -4.72474
169760.0000   -5.33354
169800.0000   -5.05974
169840.0000   -5.02554
169880.0000   -4.36162
169920.0000   -4.84150
169960.0000   -3.93391
170000.0000   -3.77782
170040.0000   -4.15574
170080.0000   -3.70942
170120.0000   -4.01881
170160.0000   -3.97299
170200.0000   -4.47315
170240.0000   -4.19238
170280.0000   -3.93588
170320.0000   -4.62264
170360.0000   -4.61132
170400.0000   -4.34944
170440.0000   -5.42299
170480.0000   -4.79757
170520.0000   -5.43300
170560.0000   -4.65555
170600.0000   -4.64639
170640.0000   -4.82548
170680.0000   -4.38170
170720.0000   -4.13310
170760.0000   -4.79928
170800.0000   -3.97113
170840.0000   -4.64507
170880.0000   -4.84105
170920.0000   -4.47902
170960.0000   -4.02133
171000.0000   -4.26163
171040.0000   -3.96259
171080.0000   -3.77931
171120.0000   -3.91948
171160.0000   -3.95569
171200.0000   -4.11535
171240.0000   -5.04936
171280.0000   -4.18904
171320.0000   -4.20302
171360.0000   -4.18117
171400.0000   -4.22538
171440.0000   -3.86536
171480.0000   -4.70050
171520.0000   -5.32101
171560.0000   -5.04933
171600.0000   -4.87411
171640.0000   -4.82911
171680.0000   -4.29196
171720.0000   -3.94713
171760.0000   -4.79534
171800.0000   -5.13132
171840.0000   -4.68312
171880.0000   -3.98454
171920.0000   -4.28058
171960.0000   -5.32956
172000.0000   -5.10464
172040.0000   -4.90101
172080.0000   -4.95924
172120.0000   -4.95015
172160.0000   -5.14815
172200.0000   -4.65567
172240.0000   -5.29171
172280.0000   -4.06585
172320.0000   -4.45686
172360.0000   -4.56655
172400.0000   -4.66746
172440.0000   -5.19010
172480.0000   -4.25734
172520.0000   -4.54441
172560.0000   -3.84414
172600.0000   -3.84290
172640.0000   -3.10998
172680.0000   -3.46071
172720.0000   -3.62596
172760.0000   -4.55242
172800.0000   -3.89328
172840.0000   -4.95963
172880.0000   -4.13034
172920.0000   -4.93849
172960.0000   -4.24605
173000.0000   -4.31115
173040.0000   -5.03645
173080.0000   -4.67089
173120.0000   -4.05843
173160.0000   -5.33800
173200.0000   -4.34541
173240.0000   -3.70329
173280.0000   -4.71506
173320.0000   -4.13743
173360.0000   -4.32713
173400.0000   -4.47735
173440.0000   -4.24878
173480.0000   -3.62553
173520.0000   -3.81767
173560.0000   -4.57831
173600.0000   -4.71923
173640.0000   -5.00563
173680.0000   -4.38482
173720.0000   -4.88778
173760.0000   -4.63259
173800.0000   -4.93593
173840.0000   -4.64789
173880.0000   -4.80818
173920.0000   -4.55738
173960.0000   -4.65264
174000.0000   -3.83729
174040.0000   -4.46891
174080.0000   -4.88352
174120.0000   -4.44994
174160.0000   -4.74773
174200.0000   -4.10257
174240.0000   -5.09852
174280.0000   -4.44363
174320.0000   -4.32693
174360.0000   -4.94778
174400.0000   -4.85799
174440.0000   -4.52681
174480.0000   -4.65720
174520.0000   -4.47730
174560.0000   -5.31525
174600.0000   -4.35134
174640.0000   -4.96145
174680.0000   -4.96860
174720.0000   -4.40423
174760.0000   -4.64418
174800.0000   -4.36583
174840.0000   -5.29531
174880.0000   -5.44398
174920.0000   -4.35260
174960.0000   -3.29375
175000.0000   -3.42671
175040.0000   -5.04511
175080.0000   -5.26659
175120.0000   -4.70549
175160.0000   -4.15877
175200.0000   -3.48475
175240.0000   -3.92922
175280.0000   -4.66555
175320.0000   -4.58661
175360.0000   -4.12354
175400.0000   -4.50345
175440.0000   -4.59234
175480.0000   -5.30544
175520.0000   -3.72100
175560.0000   -4.78863
175600.0000   -3.81664
175640.0000   -5.35705
175680.0000   -4.65963
175720.0000   -4.37987
175760.0000   -5.31838
175800.0000   -5.14892
175840.0000   -5.51123
175880.0000   -5.10365
175920.0000   -4.09911
175960.0000   -5.00561
176000.0000   -4.09469
176040.0000   -4.75649
176080.0000   -4.74753
176120.0000   -4.85515
176160.0000   -4.97301
176200.0000   -5.00571
176240.0000   -5.33741
176280.0000   -5.18502
176320.0000   -5.10128
176360.0000   -4.92041
176400.0000   -5.07319
176440.0000   -5.31669
176480.0000   -5.33920
176520.0000   -5.26791
176560.0000   -5.28265
176600.0000   -4.25765
176640.0000   -4.88903
176680.0000   -4.81014
176720.0000   -4.61316
176760.0000   -5.10934
176800.0000   -5.32327
176840.0000   -5.42807
176880.0000   -4.14517
176920.0000   -5.33828
176960.0000   -5.32677
177000.0000   -6.29709
177040.0000   -5.54613
177080.0000   -5.32123
177120.0000   -5.25335
177160.0000   -4.88740
177200.0000   -5.53275
177240.0000   -5.89996
177280.0000   -5.40261
177320.0000   -5.46135
177360.0000   -5.65479
177400.0000   -5.31327
177440.0000   -5.83714
177480.0000   -5.05979
177520.0000   -5.92124
177560.0000   -5.21702
177600.0000   -4.87915
177640.0000   -4.71141
177680.0000   -4.96387
177720.0000   -6.16406
177760.0000   -5.09430
177800.0000   -4.10899
177840.0000   -3.79830
177880.0000   -4.94347
177920.0000   -4.97353
177960.0000   -4.67693
178000.0000   -5.00368
178040.0000   -5.23479
178080.0000   -4.57693
178120.0000   -4.47265
178160.0000   -4.75518
178200.0000   -4.31467
178240.0000   -4.61594
178280.0000   -4.41590
178320.0000   -4.42532
178360.0000   -4.29212
178400.0000   -4.93181
178440.0000   -4.63104
178480.0000   -5.35498
178520.0000   -5.15140
178560.0000   -5.04419
178600.0000   -5.09298
178640.0000   -4.61066
178680.0000   -5.48994
178720.0000   -5.26514
178760.0000   -4.87696
178800.0000   -4.32660
178840.0000   -3.54219
178880.0000   -4.49060
178920.0000   -4.15972
178960.0000   -4.27561
179000.0000   -5.07491
179040.0000   -5.71306
179080.0000   -4.86395
179120.0000   -5.69120
179160.0000   -5.98865
179200.0000   -5.05628
179240.0000   -5.52276
179280.0000   -5.57032
179320.0000   -5.78341
179360.0000   -5.26278
179400.0000   -4.34800
179440.0000   -4.74595
179480.0000   -5.21571
179520.0000   -5.41854
179560.0000   -5.36103
179600.0000   -5.28383
179640.0000   -4.58985
179680.0000   -4.82138
179720.0000   -5.01533
179760.0000   -5.51941
179800.0000   -5.20557
179840.0000   -5.41473
179880.0000   -5.84732
179920.0000   -5.17617
179960.0000   -4.45377
180000.0000   -3.77037
180040.0000   -5.13275
180080.0000   -5.30572
180120.0000   -4.74294
180160.0000   -4.76712
180200.0000   -4.17228
180240.0000   -4.29745
180280.0000   -3.89060
180320.0000   -4.84046
180360.0000   -4.61731
180400.0000   -5.00305
180440.0000   -4.97153
180480.0000   -4.06327
180520.0000   -4.65218
180560.0000   -6.07700
180600.0000   -4.46395
180640.0000   -5.05441
180680.0000   -4.29897
180720.0000   -4.60351
180760.0000   -4.45754
180800.0000   -3.89848
180840.0000   -4.58740
180880.0000   -5.00865
180920.0000   -4.97800
180960.0000   -4.29254
181000.0000   -4.96979
181040.0000   -5.21087
181080.0000   -4.80642
181120.0000   -4.80269
181160.0000   -4.41136
181200.0000   -4.47665
181240.0000   -4.76158
181280.0000   -4.28471
181320.0000   -4.42699
181360.0000   -4.44115
181400.0000   -4.41711
181440.0000   -4.91923
181480.0000   -5.11899
181520.0000   -5.60763
181560.0000   -4.75671
181600.0000   -4.64835
181640.0000   -4.51618
181680.0000   -5.12493
181720.0000   -4.73428
181760.0000   -5.58811
181800.0000   -4.94015
181840.0000   -4.78112
181880.0000   -5.74174
181920.0000   -5.12329
181960.0000   -5.70398
182000.0000   -5.21451
182040.0000   -4.74869
182080.0000   -5.17712
182120.0000   -5.03398
182160.0000   -5.19451
182200.0000   -4.30853
182240.0000   -3.99969
182280.0000   -4.69577
182320.0000   -4.46205
182360.0000   -4.08483
182400.0000   -4.12065
182440.0000   -4.67814
182480.0000   -4.04628
182520.0000   -4.88010
182560.0000   -4.45677
182600.0000   -5.05319
182640.0000   -5.01524
182680.0000   -4.87662
182720.0000   -4.59982
182760.0000   -5.24267
182800.0000   -4.52081
182840.0000   -5.44810
182880.0000   -4.62773
182920.0000   -3.97688
182960.0000   -5.92987
183000.0000   -4.69840
183040.0000   -3.82385
183080.0000   -4.76574
183120.0000   -4.96123
183160.0000   -4.42464
183200.0000   -4.29945
183240.0000   -4.60213
183280.0000   -5.14859
183320.0000   -4.91559
183360.0000   -4.72237
183400.0000   -4.98717
183440.0000   -4.39558
183480.0000   -4.16644
183520.0000   -3.88362
183560.0000   -3.47500
183600.0000   -3.56957
183640.0000   -4.04906
183680.0000   -4.37002
183720.0000   -4.05269
183760.0000   -3.89533
183800.0000   -5.42074
183840.0000   -5.33850
183880.0000   -5.10609
183920.0000   -4.92851
183960.0000   -5.73052
184000.0000   -4.81760
184040.0000   -4.65076
184080.0000   -4.76662
184120.0000   -5.21752
184160.0000   -4.34397
184200.0000   -4.13719
184240.0000   -4.10737
184280.0000   -4.27193
184320.0000   -4.48742
184360.0000   -4.96435
184400.0000   -4.87366
184440.0000   -5.11426
184480.0000   -5.21875
184520.0000   -3.79863
184560.0000   -5.06611
184600.0000   -4.26608
184640.0000   -5.67817
184680.0000   -4.55464
184720.0000   -5.66027
184760.0000   -5.63302
184800.0000   -6.00100
184840.0000   -4.71074
184880.0000   -5.51599
184920.0000   -5.67399
184960.0000   -5.83815
185000.0000   -5.76711
185040.0000   -5.78351
185080.0000   -5.67132
185120.0000   -6.23097
185160.0000   -5.49686
185200.0000   -6.24288
185240.0000   -5.30711
185280.0000   -5.21002
185320.0000   -5.47817
185360.0000   -6.27464
185400.0000   -5.70787
185440.0000   -5.75487
185480.0000   -4.90731
185520.0000   -5.09180
185560.0000   -6.42600
185600.0000   -4.69971
185640.0000   -5.76246
185680.0000   -5.89335
185720.0000   -5.91651
185760.0000   -5.21800
185800.0000   -6.40182
185840.0000   -5.95290
185880.0000   -5.57961
185920.0000   -5.31366
185960.0000   -5.75062
186000.0000   -5.05899
186040.0000   -6.17158
186080.0000   -6.00796
186120.0000   -5.02535
186160.0000   -5.51829
186200.0000   -5.66842
186240.0000   -5.48459
186280.0000   -5.68222
186320.0000   -4.49198
186360.0000   -5.31215
186400.0000   -3.95400
186440.0000   -4.08406
186480.0000   -4.23992
186520.0000   -5.35229
186560.0000   -5.44119
186600.0000   -4.79646
186640.0000   -5.41398
186680.0000   -5.94219
186720.0000   -4.80923
186760.0000   -4.89914
186800.0000   -5.68101
186840.0000   -5.39187
186880.0000   -5.78072
186920.0000   -4.75813
186960.0000   -5.75394
187000.0000   -6.04428
187040.0000   -6.11726
187080.0000   -6.41366
187120.0000   -5.22876
187160.0000   -5.20654
187200.0000   -4.58852
187240.0000   -4.72948
187280.0000   -4.13112
187320.0000   -4.34103
187360.0000   -4.88374
187400.0000   -5.18784
187440.0000   -5.45376
187480.0000   -5.18018
187520.0000   -5.95201
187560.0000   -5.40723
187600.0000   -5.34572
187640.0000   -5.07057
187680.0000   -5.14387
187720.0000   -4.60115
187760.0000   -4.72115
187800.0000   -5.32813
187840.0000   -5.43884
187880.0000   -5.73687
187920.0000   -4.83280
187960.0000   -4.38183
188000.0000   -5.41652
188040.0000   -5.98709
188080.0000   -5.91986
188120.0000   -5.66452
188160.0000   -5.87429
188200.0000   -6.25557
188240.0000   -5.91328
188280.0000   -6.55427
188320.0000   -5.27373
188360.0000   -4.85097
188400.0000   -4.41233
188440.0000   -4.79219
188480.0000   -5.30012
188520.0000   -5.12413
188560.0000   -5.40075
188600.0000   -6.50359
188640.0000   -5.70173
188680.0000   -6.47136
188720.0000   -5.79468
188760.0000   -5.49610
188800.0000   -5.06541
188840.0000   -6.26574
188880.0000   -5.98273
188920.0000   -5.80241
188960.0000   -4.82353
189000.0000   -3.78686
189040.0000   -5.00045
189080.0000   -4.62402
189120.0000   -5.20763
189160.0000   -4.87463
189200.0000   -5.50396
189240.0000   -4.90533
189280.0000   -4.53336
189320.0000   -4.74081
189360.0000   -4.70244
189400.0000   -4.70421
189440.0000   -5.23860
189480.0000   -4.51620
189520.0000   -4.70201
189560.0000   -5.03353
189600.0000   -4.61524
189640.0000   -4.78723
189680.0000   -5.12978
189720.0000   -4.50873
189760.0000   -4.62668
189800.0000   -4.43469
189840.0000   -4.52677
189880.0000   -4.89771
189920.0000   -4.31988
189960.0000   -5.26374
190000.0000   -4.44137
190040.0000   -4.98333
190080.0000   -4.35720
190120.0000   -4.88519
190160.0000   -5.58891
190200.0000   -4.54059
190240.0000   -4.30470
190280.0000   -4.91583
190320.0000   -4.66186
190360.0000   -4.74557
190400.0000   -5.84863
190440.0000   -5.33129
190480.0000   -5.29012
190520.0000   -5.44920
190560.0000   -5.23889
190600.0000   -5.44058
190640.0000   -5.76236
190680.0000   -4.17619
190720.0000   -4.52029
190760.0000   -4.19053
190800.0000   -4.75444
190840.0000   -5.27417
190880.0000   -5.07590
190920.0000   -5.10417
190960.0000   -5.60992
191000.0000   -5.78755
191040.0000   -5.77200
191080.0000   -5.27695
191120.0000   -5.64517
191160.0000   -5.33277
191200.0000   -5.78788
191240.0000   -5.62441
191280.0000   -4.50787
191320.0000   -5.51270
191360.0000   -5.60025
191400.0000   -5.27453
191440.0000   -5.39602
191480.0000   -5.08885
191520.0000   -5.38775
191560.0000   -5.55091
191600.0000   -4.72131
191640.0000   -4.58051
191680.0000   -4.83808
191720.0000   -4.66775
191760.0000   -5.29806
191800.0000   -5.46186
191840.0000   -5.74172
191880.0000   -5.28994
191920.0000   -5.14467
191960.0000   -6.24452
192000.0000   -5.38289
192040.0000   -5.10310
192080.0000   -5.18365
192120.0000   -5.47781
192160.0000   -5.91487
192200.0000   -5.16794
192240.0000   -4.97026
192280.0000   -5.34746
192320.0000   -5.81641
192360.0000   -5.46968
192400.0000   -5.47158
192440.0000   -5.73000
192480.0000   -5.85300
192520.0000   -6.51743
192560.0000   -6.52729
192600.0000   -5.77566
192640.0000   -5.30474
192680.0000   -5.93720
192720.0000   -6.22942
192760.0000   -5.38668
192800.0000   -5.86975
192840.0000   -5.49795
192880.0000   -5.54545
192920.0000   -6.07760
192960.0000   -5.60648
193000.0000   -6.17591
193040.0000   -6.42340
193080.0000   -6.34454
193120.0000   -5.97911
193160.0000   -5.96544
193200.0000   -5.78483
193240.0000   -6.93232
193280.0000   -5.46828
193320.0000   -5.27652
193360.0000   -5.82107
193400.0000   -6.09829
193440.0000   -6.33501
193480.0000   -6.44619
193520.0000   -4.80151
193560.0000   -5.54248
193600.0000   -5.42760
193640.0000   -6.17561
193680.0000   -4.29557
193720.0000   -4.37577
193760.0000   -4.75374
193800.0000   -4.36190
193840.0000   -5.09277
193880.0000   -5.29151
193920.0000   -4.66413
193960.0000   -5.37816
194000.0000   -5.70902
194040.0000   -5.78541
194080.0000   -5.69232
194120.0000   -4.96788
194160.0000   -5.37860
194200.0000   -5.80551
194240.0000   -4.51072
194280.0000   -5.24010
194320.0000   -5.34461
194360.0000   -5.46732
194400.0000   -5.75046
194440.0000   -5.41179
194480.0000   -5.14230
194520.0000   -5.20584
194560.0000   -4.76009
194600.0000   -5.63774
194640.0000   -5.60901
194680.0000   -5.53885
194720.0000   -4.69966
194760.0000   -4.90118
194800.0000   -4.83372
194840.0000   -5.30252
194880.0000   -5.82188
194920.0000   -6.06250
194960.0000   -4.70180
195000.0000   -5.34585
195040.0000   -5.05829
195080.0000   -5.72799
195120.0000   -6.14601
195160.0000   -5.50237
195200.0000   -6.34358
195240.0000   -5.76588
195280.0000   -5.89776
195320.0000   -6.72487
195360.0000   -5.80234
195400.0000   -5.36839
195440.0000   -5.73698
195480.0000   -6.26568
195520.0000   -4.80023
195560.0000   -5.64087
195600.0000   -6.14735
195640.0000   -5.48706
195680.0000   -5.86487
195720.0000   -6.17685
195760.0000   -4.71840
195800.0000   -5.89916
195840.0000   -5.72868
195880.0000   -5.39495
195920.0000   -5.30154
195960.0000   -4.70283
196000.0000   -5.08637
196040.0000   -5.60311
196080.0000   -5.79289
196120.0000   -5.45825
196160.0000   -5.17636
196200.0000   -4.67359
196240.0000   -5.35614
196280.0000   -6.13426
196320.0000   -5.53380
196360.0000   -6.59937
196400.0000   -5.69957
196440.0000   -5.60291
196480.0000   -4.72645
196520.0000   -4.62392
196560.0000   -5.04451
196600.0000   -4.41378
196640.0000   -5.31490
196680.0000   -5.61846
196720.0000   -5.32015
196760.0000   -4.80230
196800.0000   -5.04562
196840.0000   -5.51108
196880.0000   -5.52240
196920.0000   -6.12577
196960.0000   -5.62261
197000.0000   -5.96209
197040.0000   -5.49682
197080.0000   -4.99207
197120.0000   -5.13167
197160.0000   -5.69077
197200.0000   -5.42490
197240.0000   -5.69125
197280.0000   -4.95039
197320.0000   -6.05923
197360.0000   -5.83258
197400.0000   -5.95373
197440.0000   -4.45272
197480.0000   -5.48405
197520.0000   -5.32908
197560.0000   -4.91590
197600.0000   -5.21884
197640.0000   -5.56965
197680.0000   -4.93504
197720.0000   -5.37786
197760.0000   -4.81509
197800.0000   -5.60604
197840.0000   -5.24685
197880.0000   -5.66595
197920.0000   -5.03839
197960.0000   -5.97317
198000.0000   -5.77893
198040.0000   -5.12328
198080.0000   -5.20090
198120.0000   -4.99480
198160.0000   -5.06454
198200.0000   -5.43450
198240.0000   -5.06896
198280.0000   -5.27060
198320.0000   -5.19666
198360.0000   -5.04416
198400.0000   -5.98075
198440.0000   -4.73428
198480.0000   -4.68562
198520.0000   -5.59440
198560.0000   -5.82249
198600.0000   -5.05981
198640.0000   -5.26329
198680.0000   -5.62940
198720.0000   -4.34539
198760.0000   -4.85159
198800.0000   -4.73957
198840.0000   -4.68073
198880.0000   -5.16957
198920.0000   -5.09968
198960.0000   -5.60088
199000.0000   -4.47708
199040.0000   -5.38698
199080.0000   -4.90928
199120.0000   -4.79189
199160.0000   -5.12239
199200.0000   -5.10560
199240.0000   -5.77089
199280.0000   -5.47766
199320.0000   -4.95904
199360.0000   -4.34282
199400.0000   -5.33569
199440.0000   -5.93286
199480.0000   -5.48564
199520.0000   -4.69624
199560.0000   -5.07385
199600.0000   -5.05780
199640.0000   -4.81083
199680.0000   -4.15253
199720.0000   -4.68395
199760.0000   -4.23089
199800.0000   -4.57777
199840.0000   -5.02455
199880.0000   -4.55317
199920.0000   -4.46649
199960.0000   -3.95241
200000.0000   -4.14007
200040.0000   -4.42889
200080.0000   -4.97199
200120.0000   -5.39735
200160.0000   -4.91155
200200.0000   -4.94299
200240.0000   -5.35840
200280.0000   -5.89041
200320.0000   -4.49163
200360.0000   -4.51770
200400.0000   -5.43053
200440.0000   -4.84795
200480.0000   -4.16971
200520.0000   -5.05360
200560.0000   -5.25323
200600.0000   -5.09817
200640.0000   -6.09024
200680.0000   -5.02881
200720.0000   -5.30291
200760.0000   -4.54566
200800.0000   -5.13230
200840.0000   -5.73744
200880.0000   -5.21299
200920.0000   -5.56518
200960.0000   -5.64655
201000.0000   -5.65274
201040.0000   -5.16543
201080.0000   -5.36339
201120.0000   -5.19610
201160.0000   -5.71509
201200.0000   -5.70015
201240.0000   -5.28203
201280.0000   -5.22617
201320.0000   -4.88813
201360.0000   -5.37739
201400.0000   -5.20774
201440.0000   -4.62243
201480.0000   -4.94181
201520.0000   -4.73399
201560.0000   -4.41039
201600.0000   -4.15499
201640.0000   -4.40823
201680.0000   -4.82825
201720.0000   -4.69595
201760.0000   -4.63259
201800.0000   -5.05524
201840.0000   -4.54241
201880.0000   -5.30693
201920.0000   -4.36436
201960.0000   -4.54881
202000.0000   -4.43701
202040.0000   -3.89944
202080.0000   -4.78775
202120.0000   -5.22988
202160.0000   -4.95024
202200.0000   -5.36386
202240.0000   -5.12135
202280.0000   -5.18802
202320.0000   -3.99041
202360.0000   -4.66323
202400.0000   -4.78854
202440.0000   -5.00499
202480.0000   -5.88343
202520.0000   -6.08389
202560.0000   -5.54707
202600.0000   -5.32250
202640.0000   -5.36702
202680.0000   -5.46727
202720.0000   -4.60839
202760.0000   -5.04568
202800.0000   -5.45045
202840.0000   -4.85527
202880.0000   -4.92362
202920.0000   -5.49974
202960.0000   -5.01089
203000.0000   -5.09503
203040.0000   -5.24760
203080.0000   -5.13783
203120.0000   -4.27557
203160.0000   -4.56743
203200.0000   -5.12561
203240.0000   -5.52599
203280.0000   -5.52404
203320.0000   -5.08728
203360.0000   -5.46941
203400.0000   -5.08680
203440.0000   -5.87011
203480.0000   -5.82273
203520.0000   -4.83498
203560.0000   -5.26542
203600.0000   -4.54516
203640.0000   -5.29871
203680.0000   -5.93128
203720.0000   -5.57993
203760.0000   -5.36565
203800.0000   -5.41996
203840.0000   -5.26173
203880.0000   -5.88484
203920.0000   -6.02905
203960.0000   -6.02550
204000.0000   -6.04216
204040.0000   -6.50370
204080.0000   -5.41330
204120.0000   -4.65754
204160.0000   -6.29290
204200.0000   -5.54613
204240.0000   -5.76062
204280.0000   -5.08926
204320.0000   -5.19178
204360.0000   -5.39982
204400.0000   -5.22751
204440.0000   -4.71124
204480.0000   -4.62980
204520.0000   -5.75669
204560.0000   -5.40634
204600.0000   -7.22965
204640.0000   -6.97520
204680.0000   -5.95903
204720.0000   -5.83605
204760.0000   -5.59415
204800.0000   -5.90647
204840.0000   -4.76116
204880.0000   -5.81138
204920.0000   -5.06642
204960.0000   -4.82660
205000.0000   -5.22876
205040.0000   -4.77599
205080.0000   -4.24349
205120.0000   -5.15783
205160.0000   -5.78130
205200.0000   -5.18549
205240.0000   -5.51563
205280.0000   -4.29894
205320.0000   -4.75935
205360.0000   -4.94337
205400.0000   -5.93423
205440.0000   -5.64849
205480.0000   -4.67287
205520.0000   -5.20368
205560.0000   -6.00722
205600.0000   -6.16798
205640.0000   -6.01090
205680.0000   -5.27327
205720.0000   -5.09276
205760.0000   -4.42854
205800.0000   -5.14165
205840.0000   -5.45395
205880.0000   -5.94626
205920.0000   -5.72604
205960.0000   -5.47751
206000.0000   -6.15834
206040.0000   -5.68585
206080.0000   -7.06017
206120.0000   -5.90481
206160.0000   -5.30651
206200.0000   -4.85430
206240.0000   -4.10938
206280.0000   -4.79151
206320.0000   -4.93052
206360.0000   -5.00698
206400.0000   -5.45414
206440.0000   -5.16828
206480.0000   -4.75159
206520.0000   -4.23585
206560.0000   -5.53050
206600.0000   -4.91231
206640.0000   -5.11423
206680.0000   -4.91199
206720.0000   -4.88833
206760.0000   -4.50636
206800.0000   -5.20015
206840.0000   -4.85443
206880.0000   -4.98916
206920.0000   -5.06028
206960.0000   -4.51272
207000.0000   -5.65166
207040.0000   -6.68786
207080.0000   -6.31837
207120.0000   -5.97503
207160.0000   -5.56007
207200.0000   -5.43379
207240.0000   -4.94258
207280.0000   -4.67662
207320.0000   -5.10043
207360.0000   -4.31677
207400.0000   -3.67970
207440.0000   -4.82684
207480.0000   -4.83505
207520.0000   -3.63487
207560.0000   -4.01526
207600.0000   -5.13508
207640.0000   -4.67557
207680.0000   -4.46465
207720.0000   -4.51868
207760.0000   -4.83142
207800.0000   -4.98729
207840.0000   -5.56254
207880.0000   -5.41723
207920.0000   -5.08481
207960.0000   -5.13401
208000.0000   -5.89333
208040.0000   -5.36925
208080.0000   -5.45816
208120.0000   -6.49919
208160.0000   -5.46202
208200.0000   -5.54001
208240.0000   -5.88481
208280.0000   -5.61670
208320.0000   -4.88781
208360.0000   -5.48710
208400.0000   -5.35659
208440.0000   -4.95286
208480.0000   -5.66876
208520.0000   -5.09006
208560.0000   -5.09851
208600.0000   -5.11472
208640.0000   -5.82289
208680.0000   -5.57338
208720.0000   -5.53352
208760.0000   -5.98360
208800.0000   -5.51929
208840.0000   -4.60395
208880.0000   -4.79475
208920.0000   -5.12362
208960.0000   -6.06155
209000.0000   -5.99795
209040.0000   -4.98535
209080.0000   -5.16176
209120.0000   -4.93708
209160.0000   -4.63067
209200.0000   -4.42308
209240.0000   -5.06286
209280.0000   -5.05927
209320.0000   -4.86689
209360.0000   -4.11128
209400.0000   -4.58483
209440.0000   -4.99371
209480.0000   -5.08070
209520.0000   -5.49690
209560.0000   -6.25084
209600.0000   -5.62222
209640.0000   -5.27808
209680.0000   -5.17210
209720.0000   -5.46379
209760.0000   -4.68074
209800.0000   -4.49600
209840.0000   -5.22849
209880.0000   -5.92950
209920.0000   -5.80154
209960.0000   -6.61076
210000.0000   -5.12121
210040.0000   -5.01679
210080.0000   -5.64141
210120.0000   -5.38342
210160.0000   -4.10156
210200.0000   -6.27664
210240.0000   -5.95461
210280.0000   -5.48614
210320.0000   -5.34462
210360.0000   -5.92468
210400.0000   -5.79769
210440.0000   -6.08621
210480.0000   -4.97173
210520.0000   -4.35601
210560.0000   -6.07179
210600.0000   -6.07395
210640.0000   -4.89904
210680.0000   -5.03410
210720.0000   -5.41661
210760.0000   -5.58432
210800.0000   -5.02757
210840.0000   -5.72072
210880.0000   -5.04624
210920.0000   -5.75129
210960.0000   -5.41777
211000.0000   -5.29911
211040.0000   -5.00821
211080.0000   -5.09180
211120.0000   -5.24579
211160.0000   -5.48690
211200.0000   -4.77130
211240.0000   -5.84720
211280.0000   -5.69455
211320.0000   -5.84532
211360.0000   -6.32487
211400.0000   -7.33412
211440.0000   -5.92127
211480.0000   -7.08181
211520.0000   -5.71959
211560.0000   -5.60113
211600.0000   -6.07338
211640.0000   -5.46569
211680.0000   -5.36489
211720.0000   -5.57831
211760.0000   -5.22890
211800.0000   -4.66918
211840.0000   -5.23563
211880.0000   -4.66562
211920.0000   -4.50304
211960.0000   -4.83477
212000.0000   -4.79911
212040.0000   -5.33578
212080.0000   -5.84701
212120.0000   -5.83880
212160.0000   -5.19682
212200.0000   -4.66403
212240.0000   -4.91521
212280.0000   -6.04934
212320.0000   -5.96507
212360.0000   -5.85954
212400.0000   -5.81640
212440.0000   -4.41366
212480.0000   -4.88744
212520.0000   -4.63063
212560.0000   -4.47281
212600.0000   -4.41500
212640.0000   -5.02163
212680.0000   -5.30069
212720.0000   -5.46399
212760.0000   -5.48116
212800.0000   -5.41637
212840.0000   -5.13958
212880.0000   -5.19511
212920.0000   -4.31842
212960.0000   -5.33100
213000.0000   -5.05416
213040.0000   -5.79281
213080.0000   -5.75570
213120.0000   -5.67960
213160.0000   -5.74817
213200.0000   -5.57789
213240.0000   -5.50784
213280.0000   -5.13476
213320.0000   -5.45366
213360.0000   -5.83317
213400.0000   -6.72471
213440.0000   -5.35607
213480.0000   -5.40635
213520.0000   -5.38952
213560.0000   -4.86509
213600.0000   -5.31870
213640.0000   -5.52735
213680.0000   -5.44959
213720.0000   -5.79051
213760.0000   -5.26719
213800.0000   -6.41993
213840.0000   -5.75646
213880.0000   -5.58560
213920.0000   -5.35082
213960.0000   -5.59111
214000.0000   -4.58782
214040.0000   -4.80663
214080.0000   -5.59773
214120.0000   -6.42326
214160.0000   -6.00033
214200.0000   -6.22569
214240.0000   -4.98898
214280.0000   -4.92906
214320.0000   -5.30987
214360.0000   -5.48702
214400.0000   -5.60564
214440.0000   -6.00438
214480.0000   -5.27664
214520.0000   -5.38665
214560.0000   -6.12383
214600.0000   -5.08131
214640.0000   -5.96586
214680.0000   -5.88267
214720.0000   -3.99689
214760.0000   -4.18133
214800.0000   -5.58972
214840.0000   -5.44392
214880.0000   -5.12569
214920.0000   -4.76473
214960.0000   -5.37359
215000.0000   -5.05794
215040.0000   -5.33052
215080.0000   -5.34331
215120.0000   -5.12950
215160.0000   -5.51416
215200.0000   -5.73897
215240.0000   -4.35838
215280.0000   -5.45452
215320.0000   -5.01978
215360.0000   -5.62093
215400.0000   -6.17991
215440.0000   -4.96869
215480.0000   -4.58983
215520.0000   -5.62797
215560.0000   -5.88966
215600.0000   -6.06912
215640.0000   -5.98944
215680.0000   -5.86216
215720.0000   -5.31091
215760.0000   -4.76102
215800.0000   -4.21855
215840.0000   -4.29168
215880.0000   -4.28926
215920.0000   -4.93404
215960.0000   -4.94299
216000.0000   -5.01779
216040.0000   -5.01202
216080.0000   -4.68157
216120.0000   -4.76615
216160.0000   -4.50549
216200.0000   -5.48183
216240.0000   -5.34938
216280.0000   -5.31303
216320.0000   -5.01537
216360.0000   -5.01031
216400.0000   -5.65751
216440.0000   -6.15209
216480.0000   -6.16187
216520.0000   -4.79348
216560.0000   -5.96885
216600.0000   -5.32008
216640.0000   -6.35427
216680.0000   -5.71065
216720.0000   -6.39236
216760.0000   -6.19639
216800.0000   -4.99864
216840.0000   -4.98047
216880.0000   -5.97048
216920.0000   -6.22713
216960.0000   -5.60222
217000.0000   -6.29904
217040.0000   -5.71776
217080.0000   -5.40702
217120.0000   -5.38975
217160.0000   -4.99904
217200.0000   -5.83800
217240.0000   -5.24502
217280.0000   -6.10162
217320.0000   -5.03060
217360.0000   -5.59798
217400.0000   -5.08133
217440.0000   -5.39266
217480.0000   -5.00751
217520.0000   -5.59474
217560.0000   -4.46453
217600.0000   -4.69661
217640.0000   -4.66569
217680.0000   -4.86356
217720.0000   -4.90869
217760.0000   -4.40301
217800.0000   -4.77847
217840.0000   -5.39971
217880.0000   -5.67828
217920.0000   -5.78610
217960.0000   -4.79663
218000.0000   -4.79717
218040.0000   -4.60116
218080.0000   -4.87488
218120.0000   -5.26065
218160.0000   -5.53577
218200.0000   -5.63664
218240.0000   -5.78707
218280.0000   -5.78920
218320.0000   -5.58082
218360.0000   -5.60570
218400.0000   -4.21780
218440.0000   -5.62074
218480.0000   -6.87684
218520.0000   -5.25143
218560.0000   -4.97817
218600.0000   -5.15899
218640.0000   -5.55212
218680.0000   -4.73924
218720.0000   -5.92899
218760.0000   -5.00686
218800.0000   -5.11853
218840.0000   -4.47753
218880.0000   -4.74984
218920.0000   -5.16269
218960.0000   -6.09569
219000.0000   -4.98340
219040.0000   -5.68795
219080.0000   -6.22768
219120.0000   -5.60007
219160.0000   -6.70571
219200.0000   -5.64911
219240.0000   -4.95558
219280.0000   -4.76154
219320.0000   -5.17108
219360.0000   -4.48816
219400.0000   -4.59698
219440.0000   -3.54797
219480.0000   -3.72539
219520.0000   -4.26011
219560.0000   -4.76113
219600.0000   -4.85894
219640.0000   -4.90054
219680.0000   -5.61129
219720.0000   -5.60661
219760.0000   -6.41790
219800.0000   -6.33459
219840.0000   -6.37520
219880.0000   -5.52160
219920.0000   -6.33853
219960.0000   -6.72149
220000.0000   -5.63898
220040.0000   -6.26341
220080.0000   -5.71646
220120.0000   -5.02723
220160.0000   -5.75631
220200.0000   -4.96267
220240.0000   -5.59658
220280.0000   -6.14524
220320.0000   -5.49932
220360.0000   -6.62042
220400.0000   -6.72649
220440.0000   -6.32377
220480.0000   -6.06984
220520.0000   -6.44920
220560.0000   -6.70309
220600.0000   -6.37206
220640.0000   -6.82419
220680.0000   -5.86657
220720.0000   -5.73021
220760.0000   -5.74570
220800.0000   -5.76988
220840.0000   -5.71360
220880.0000   -5.27434
220920.0000   -5.53101
220960.0000   -5.76405
221000.0000   -5.58598
221040.0000   -5.59796
221080.0000   -5.87785
221120.0000   -5.97722
221160.0000   -6.57587
221200.0000   -5.15513
221240.0000   -6.56792
221280.0000   -5.21279
221320.0000   -5.13926
221360.0000   -4.64899
221400.0000   -4.80462
221440.0000   -6.18971
221480.0000   -5.55122
221520.0000   -4.94976
221560.0000   -5.12853
221600.0000   -5.49692
221640.0000   -5.51872
221680.0000   -5.27478
221720.0000   -6.32376
221760.0000   -6.28378
221800.0000   -6.08834
221840.0000   -5.33485
221880.0000   -5.13457
221920.0000   -6.78924
221960.0000   -5.91381
222000.0000   -5.88733
222040.0000   -5.21161
222080.0000   -5.33102
222120.0000   -5.18509
222160.0000   -5.41997
222200.0000   -4.84128
222240.0000   -4.91961
222280.0000   -5.81122
222320.0000   -5.51308
222360.0000   -5.54548
222400.0000   -5.85226
222440.0000   -5.49685
222480.0000   -5.53709
222520.0000   -5.22465
222560.0000   -5.50191
222600.0000   -6.00869
222640.0000   -5.57670
222680.0000   -5.46538
222720.0000   -5.43545
222760.0000   -5.81038
222800.0000   -6.38708
222840.0000   -5.77107
222880.0000   -6.43683
222920.0000   -5.99431
222960.0000   -4.75805
223000.0000   -5.45639
223040.0000   -5.58187
223080.0000   -6.15289
223120.0000   -5.17982
223160.0000   -6.38582
223200.0000   -5.94310
223240.0000   -5.67735
223280.0000   -4.98718
223320.0000   -6.53666
223360.0000   -5.33264
223400.0000   -5.49078
223440.0000   -5.38888
223480.0000   -5.77797
223520.0000   -5.39890
223560.0000   -5.65269
223600.0000   -5.38620
223640.0000   -5.92252
223680.0000   -5.83410
223720.0000   -5.69411
223760.0000   -6.11040
223800.0000   -5.97749
223840.0000   -5.73372
223880.0000   -6.30102
223920.0000   -5.78557
223960.0000   -5.59261
224000.0000   -5.50391
224040.0000   -6.24853
224080.0000   -5.39970
224120.0000   -4.45924
224160.0000   -5.16568
224200.0000   -5.28072
224240.0000   -5.14745
224280.0000   -5.08893
224320.0000   -6.06367
224360.0000   -5.27882
224400.0000   -5.11284
224440.0000   -4.87897
224480.0000   -5.06748
224520.0000   -5.95450
224560.0000   -4.95608
224600.0000   -5.18413
224640.0000   -5.00696
224680.0000   -5.78343
224720.0000   -6.51492
224760.0000   -5.34303
224800.0000   -5.35517
224840.0000   -4.88175
224880.0000   -4.67322
224920.0000   -5.37451
224960.0000   -5.92168
225000.0000   -5.20180
225040.0000   -5.17249
225080.0000   -5.16913
225120.0000   -5.06946
225160.0000   -4.85198
225200.0000   -5.25725
225240.0000   -5.23823
225280.0000   -6.50973
225320.0000   -6.05395
225360.0000   -6.03832
225400.0000   -5.96999
225440.0000   -4.90897
225480.0000   -5.50200
225520.0000   -5.19610
225560.0000   -5.26275
225600.0000   -5.10907
225640.0000   -5.04743
225680.0000   -4.65518
225720.0000   -4.91222
225760.0000   -4.88486
225800.0000   -5.36364
225840.0000   -4.97070
225880.0000   -3.99794
225920.0000   -4.43972
225960.0000   -5.55617
226000.0000   -5.50209
226040.0000   -5.11122
226080.0000   -6.53630
226120.0000   -5.55052
226160.0000   -5.03057
226200.0000   -5.24051
226240.0000   -5.03128
226280.0000   -5.85402
226320.0000   -5.42131
226360.0000   -5.12364
226400.0000   -5.07942
226440.0000   -4.66096
226480.0000   -4.59282
226520.0000   -4.66604
226560.0000   -5.15502
226600.0000   -5.02876
226640.0000   -5.69101
226680.0000   -5.08388
226720.0000   -5.52611
226760.0000   -5.04943
226800.0000   -5.15848
226840.0000   -5.49465
226880.0000   -5.60407
226920.0000   -5.42087
226960.0000   -5.63309
227000.0000   -4.85926
227040.0000   -5.56904
227080.0000   -5.37388
227120.0000   -4.61276
227160.0000   -5.01198
227200.0000   -5.58016
227240.0000   -5.09676
227280.0000   -5.40225
227320.0000   -5.66338
227360.0000   -4.61359
227400.0000   -5.75237
227440.0000   -4.85593
227480.0000   -4.92278
227520.0000   -4.49383
227560.0000   -5.20827
227600.0000   -5.09969
227640.0000   -5.39117
227680.0000   -5.32543
227720.0000   -5.15514
227760.0000   -4.78872
227800.0000   -5.19607
227840.0000   -5.49573
227880.0000   -5.47137
227920.0000   -5.50617
227960.0000   -5.65036
228000.0000   -5.65791
228040.0000   -5.32659
228080.0000   -4.50358
228120.0000   -4.11873
228160.0000   -3.80231
228200.0000   -4.91257
228240.0000   -4.93488
228280.0000   -5.12678
228320.0000   -5.44389
228360.0000   -4.99819
228400.0000   -6.30625
228440.0000   -5.74654
228480.0000   -6.53461
228520.0000   -6.27252
228560.0000   -6.14339
228600.0000   -5.73448
228640.0000   -5.43907
228680.0000   -5.32770
228720.0000   -5.15741
228760.0000   -4.72103
228800.0000   -5.57628
228840.0000   -5.68807
228880.0000   -4.96546
228920.0000   -5.49754
228960.0000   -5.47397
229000.0000   -5.79831
229040.0000   -5.44898
229080.0000   -5.52469
229120.0000   -5.91046
229160.0000   -5.57390
229200.0000   -5.71082
229240.0000   -5.34323
229280.0000   -6.06457
229320.0000   -5.36880
229360.0000   -5.59929
229400.0000   -6.47312
229440.0000   -5.59306
229480.0000   -5.21545
229520.0000   -6.51029
229560.0000   -6.17508
229600.0000   -6.92074
229640.0000   -6.39492
229680.0000   -5.81977
229720.0000   -5.80994
229760.0000   -6.37232
229800.0000   -7.16214
229840.0000   -7.02747
229880.0000   -5.97455
229920.0000   -6.92019
229960.0000   -6.01634
230000.0000   -5.83614
230040.0000   -5.41786
230080.0000   -4.96378
230120.0000   -5.43432
230160.0000   -4.70459
230200.0000   -5.36997
230240.0000   -5.53000
230280.0000   -5.90783
230320.0000   -6.43885
230360.0000   -5.24819
230400.0000   -6.18187
230440.0000   -5.63222
230480.0000   -5.42242
230520.0000   -4.65252
230560.0000   -5.31719
230600.0000   -5.57828
230640.0000   -5.40958
230680.0000   -4.75452
230720.0000   -5.68072
230760.0000   -5.28407
230800.0000   -6.20130
230840.0000   -5.68362
230880.0000   -5.44680
230920.0000   -6.28898
230960.0000   -5.24768
231000.0000   -5.57010
231040.0000   -5.80820
231080.0000   -6.29138
231120.0000   -6.59919
231160.0000   -5.23558
231200.0000   -5.74354
231240.0000   -6.24603
231280.0000   -6.38346
231320.0000   -6.60443
231360.0000   -6.42679
231400.0000   -6.74149
231440.0000   -7.11018
231480.0000   -6.20703
231520.0000   -6.30190
231560.0000   -6.78345
231600.0000   -6.27505
231640.0000   -6.53621
231680.0000   -6.56676
231720.0000   -5.72029
231760.0000   -5.64835
231800.0000   -6.26990
231840.0000   -5.26746
231880.0000   -5.75836
231920.0000   -6.84000
231960.0000   -6.34975
232000.0000   -6.31040
232040.0000   -6.05077
232080.0000   -5.13755
232120.0000   -5.19159
232160.0000   -5.48817
232200.0000   -5.49744
232240.0000   -5.75204
232280.0000   -5.56950
232320.0000   -5.87127
232360.0000   -5.79168
232400.0000   -6.35773
232440.0000   -6.46574
232480.0000   -5.90745
232520.0000   -5.46053
232560.0000   -6.45311
232600.0000   -5.74726
232640.0000   -5.91170
232680.0000   -5.28606
232720.0000   -5.00698
232760.0000   -6.44514
232800.0000   -5.66907
232840.0000   -6.22897
232880.0000   -6.18189
232920.0000   -5.98994
232960.0000   -5.37250
233000.0000   -5.57976
233040.0000   -5.66332
233080.0000   -5.48347
233120.0000   -5.18765
233160.0000   -5.34029
233200.0000   -5.50648
233240.0000   -5.99288
233280.0000   -5.81414
233320.0000   -6.13802
233360.0000   -6.93699
233400.0000   -6.66606
233440.0000   -6.23465
233480.0000   -5.97604
233520.0000   -6.11044
233560.0000   -5.75515
233600.0000   -5.96692
233640.0000   -5.83438
233680.0000   -5.05213
233720.0000   -5.99062
233760.0000   -5.90206
233800.0000   -5.68670
233840.0000   -5.65599
233880.0000   -5.13315
233920.0000   -5.99501
233960.0000   -5.95155
234000.0000   -6.10173
234040.0000   -5.05277
234080.0000   -7.06300
234120.0000   -6.09610
234160.0000   -6.23490
234200.0000   -6.02055
234240.0000   -4.55710
234280.0000   -5.47986
234320.0000   -5.23175
234360.0000   -5.25621
234400.0000   -5.66680
234440.0000   -6.17942
234480.0000   -6.38387
234520.0000   -5.95034
234560.0000   -6.24125
234600.0000   -6.01011
234640.0000   -5.41942
234680.0000   -5.38684
234720.0000   -4.83678
234760.0000   -5.38130
234800.0000   -5.04292
234840.0000   -6.28385
234880.0000   -5.38348
234920.0000   -5.74303
234960.0000   -5.10449
235000.0000   -5.78967
235040.0000   -5.18721
235080.0000   -5.20977
235120.0000   -4.40536
235160.0000   -5.46168
235200.0000   -4.59073
235240.0000   -5.10992
235280.0000   -6.22908
235320.0000   -5.60896
235360.0000   -4.94471
235400.0000   -4.43342
235440.0000   -5.06748
235480.0000   -4.49093
235520.0000   -4.86270
235560.0000   -5.00169
235600.0000   -5.46586
235640.0000   -5.98780
235680.0000   -4.63608
235720.0000   -4.82425
235760.0000   -5.13199
235800.0000   -5.19446
235840.0000   -5.41902
235880.0000   -4.60522
235920.0000   -4.43133
235960.0000   -5.49520
236000.0000   -4.99047
236040.0000   -5.32869
236080.0000   -4.88854
236120.0000   -4.13646
236160.0000   -5.24979
236200.0000   -4.84585
236240.0000   -5.33106
236280.0000   -4.63106
236320.0000   -5.64308
236360.0000   -4.89888
236400.0000   -5.19814
236440.0000   -4.28881
236480.0000   -4.59774
236520.0000   -5.08835
236560.0000   -5.79064
236600.0000   -5.24739
236640.0000   -5.21931
236680.0000   -5.13008
236720.0000   -4.96314
236760.0000   -5.05731
236800.0000   -5.37963
236840.0000   -4.40547
236880.0000   -4.90395
236920.0000   -4.92792
236960.0000   -4.35098
237000.0000   -6.26412
237040.0000   -5.59239
237080.0000   -5.58484
237120.0000   -5.75189
237160.0000   -5.05943
237200.0000   -5.17917
237240.0000   -4.90372
237280.0000   -4.30508
237320.0000   -5.71315
237360.0000   -5.80121
237400.0000   -4.90867
237440.0000   -4.94024
237480.0000   -5.80457
237520.0000   -5.54562
237560.0000   -3.95950
237600.0000   -4.68434
237640.0000   -4.70582
237680.0000   -6.33494
237720.0000   -5.15728
237760.0000   -4.89633
237800.0000   -4.73295
237840.0000   -4.10324
237880.0000   -4.83180
237920.0000   -4.73072
237960.0000   -5.17479
238000.0000   -5.51508
238040.0000   -5.03350
238080.0000   -4.45431
238120.0000   -4.55279
238160.0000   -4.84599
238200.0000   -4.64287
238240.0000   -4.66947
238280.0000   -4.51103
238320.0000   -4.38661
238360.0000   -4.39895
238400.0000   -5.10302
238440.0000   -5.16278
238480.0000   -5.08507
238520.0000   -5.80133
238560.0000   -5.34054
238600.0000   -5.48332
238640.0000   -4.54133
238680.0000   -5.64576
238720.0000   -5.07148
238760.0000   -5.28102
238800.0000   -5.33613
238840.0000   -5.50728
238880.0000   -5.60005
238920.0000   -4.69990
238960.0000   -4.12615
239000.0000   -4.62048
239040.0000   -4.50133
239080.0000   -5.40079
239120.0000   -4.96974
239160.0000   -5.00796
239200.0000   -5.46395
239240.0000   -5.55307
239280.0000   -5.85725
239320.0000   -5.95173
239360.0000   -5.29777
239400.0000   -5.15805
239440.0000   -3.93494
239480.0000   -4.69177
239520.0000   -3.85801
239560.0000   -4.84855
239600.0000   -5.17006
239640.0000   -5.48762
239680.0000   -5.58217
239720.0000   -5.43456
239760.0000   -5.61409
239800.0000   -5.18204
239840.0000   -4.76959
239880.0000   -4.88940
239920.0000   -5.15947
239960.0000   -5.57589
240000.0000   -4.66753
240040.0000   -5.13003
240080.0000   -4.62601
240120.0000   -5.30579
240160.0000   -5.37477
240200.0000   -6.09445
240240.0000   -6.02182
240280.0000   -5.66950
240320.0000   -5.09856
240360.0000   -4.70667
240400.0000   -5.66351
240440.0000   -3.85541
240480.0000   -5.44544
240520.0000   -4.54545
240560.0000   -5.29845
240600.0000   -4.14602
240640.0000   -4.52787
240680.0000   -4.56538
240720.0000   -5.33214
240760.0000   -4.98307
240800.0000   -5.46754
240840.0000   -5.65627
240880.0000   -5.07445
240920.0000   -5.84117
240960.0000   -6.05526
241000.0000   -5.20025
241040.0000   -5.32386
241080.0000   -4.99708
241120.0000   -5.94563
241160.0000   -5.56236
241200.0000   -4.69148
241240.0000   -5.08450
241280.0000   -6.07913
241320.0000   -5.97939
241360.0000   -5.37622
241400.0000   -5.40571
241440.0000   -5.75145
241480.0000   -5.81317
241520.0000   -6.63187
241560.0000   -6.77823
241600.0000   -4.91901
241640.0000   -5.86483
241680.0000   -6.13823
241720.0000   -4.74055
241760.0000   -5.88174
241800.0000   -4.96198
241840.0000   -5.14626
241880.0000   -5.95698
241920.0000   -5.19043
241960.0000   -5.49448
242000.0000   -4.78096
242040.0000   -4.71030
242080.0000   -4.05139
242120.0000   -5.40764
242160.0000   -5.50604
242200.0000   -3.77146
242240.0000   -4.79864
242280.0000   -6.43261
242320.0000   -5.72852
242360.0000   -4.71065
242400.0000   -5.44510
242440.0000   -5.57811
242480.0000   -5.60226
242520.0000   -5.22640
242560.0000   -4.46456
242600.0000   -5.58609
242640.0000   -4.64978
242680.0000   -5.32837
242720.0000   -5.97445
242760.0000   -5.52324
242800.0000   -6.16531
242840.0000   -5.93500
242880.0000   -5.11606
242920.0000   -4.98521
242960.0000   -5.61468
243000.0000   -4.35096
243040.0000   -4.53768
243080.0000   -4.85289
243120.0000   -5.11478
243160.0000   -3.35935
243200.0000   -4.65784
243240.0000   -4.10838
243280.0000   -4.04845
243320.0000   -5.04031
243360.0000   -4.59978
243400.0000   -6.14028
243440.0000   -6.21629
243480.0000   -5.07734
243520.0000   -5.36289
243560.0000   -5.78020
243600.0000   -5.44094
243640.0000   -4.45530
243680.0000   -4.55452
243720.0000   -5.59421
243760.0000   -5.45349
243800.0000   -5.61575
243840.0000   -5.65178
243880.0000   -4.48592
243920.0000   -5.13269
243960.0000   -3.96869
244000.0000   -5.03494
244040.0000   -4.81931
244080.0000   -4.44721
244120.0000   -5.15674
244160.0000   -5.02245
244200.0000   -5.38528
244240.0000   -4.85040
244280.0000   -5.28071
244320.0000   -4.35705
244360.0000   -5.07917
244400.0000   -5.27285
244440.0000   -5.24937
244480.0000   -4.74905
244520.0000   -5.08489
244560.0000   -4.91133
244600.0000   -4.40409
244640.0000   -4.74559
244680.0000   -4.77914
244720.0000   -4.24815
244760.0000   -4.45775
244800.0000   -4.63546
244840.0000   -4.58480
244880.0000   -4.13711
244920.0000   -4.60671
244960.0000   -4.70921
245000.0000   -4.40372
245040.0000   -4.89037
245080.0000   -4.86324
245120.0000   -4.24245
245160.0000   -4.75704
245200.0000   -4.68192
245240.0000   -4.85817
245280.0000   -4.76853
245320.0000   -5.33490
245360.0000   -4.58679
245400.0000   -5.60016
245440.0000   -5.97346
245480.0000   -5.02039
245520.0000   -4.78735
245560.0000   -4.71931
245600.0000   -5.62325
245640.0000   -4.54552
245680.0000   -4.17325
245720.0000   -5.68714
245760.0000   -5.22110
245800.0000   -5.20097
245840.0000   -5.63733
245880.0000   -5.45362
245920.0000   -4.72538
245960.0000   -4.88876
246000.0000   -4.45678
246040.0000   -4.99313
246080.0000   -5.26264
246120.0000   -5.06339
246160.0000   -5.54737
246200.0000   -5.24391
246240.0000   -5.07628
246280.0000   -5.36375
246320.0000   -3.97021
246360.0000   -4.78138
246400.0000   -4.76791
246440.0000   -4.64038
246480.0000   -5.43850
246520.0000   -4.81810
246560.0000   -4.12196
246600.0000   -5.00870
246640.0000   -4.66610
246680.0000   -4.46221
246720.0000   -5.42958
246760.0000   -4.43889
246800.0000   -5.44342
246840.0000   -5.76742
246880.0000   -5.79018
246920.0000   -4.81853
246960.0000   -5.54152
247000.0000   -4.92570
247040.0000   -5.43766
247080.0000   -5.08160
247120.0000   -6.37854
247160.0000   -6.19443
247200.0000   -5.60207
247240.0000   -5.51931
247280.0000   -5.60109
247320.0000   -5.38265
247360.0000   -4.73726
247400.0000   -5.02263
247440.0000   -5.66440
247480.0000   -5.41407
247520.0000   -4.70295
247560.0000   -5.23231
247600.0000   -5.27058
247640.0000   -5.36361
247680.0000   -5.55914
247720.0000   -6.04268
247760.0000   -5.68215
247800.0000   -5.05824
247840.0000   -5.06046
247880.0000   -5.36399
247920.0000   -4.80715
247960.0000   -5.03442
248000.0000   -6.06054
248040.0000   -4.66280
248080.0000   -5.50693
248120.0000   -5.32993
248160.0000   -5.00581
248200.0000   -5.40712
248240.0000   -4.56028
248280.0000   -5.26164
248320.0000   -4.37630
248360.0000   -4.98068
248400.0000   -4.49228
248440.0000   -4.79590
248480.0000   -4.11252
248520.0000   -4.67998
248560.0000   -4.81242
248600.0000   -4.79338
248640.0000   -5.21063
248680.0000   -4.83248
248720.0000   -4.36435
248760.0000   -4.80626
248800.0000   -5.12195
248840.0000   -4.34750
248880.0000   -4.72045
248920.0000   -5.75130
248960.0000   -5.31217
249000.0000   -5.34897
249040.0000   -4.73385
249080.0000   -5.37319
249120.0000   -5.72272
249160.0000   -4.74411
249200.0000   -5.13779
249240.0000   -5.48411
249280.0000   -4.56935
249320.0000   -4.21837
249360.0000   -4.64729
249400.0000   -4.75173
249440.0000   -5.30583
249480.0000   -4.50878
249520.0000   -4.89144
249560.0000   -5.40293
249600.0000   -6.05535
249640.0000   -5.58927
249680.0000   -5.43585
249720.0000   -5.23837
249760.0000   -5.37245
249800.0000   -6.06226
249840.0000   -5.33816
249880.0000   -5.18537
249920.0000   -4.97145
249960.0000   -5.68531
250000.0000   -4.24810
250040.0000   -4.16678
250080.0000   -4.45035
250120.0000   -4.83276
250160.0000   -3.09500
250200.0000   -4.70142
250240.0000   -4.90156
250280.0000   -5.52491
250320.0000   -4.94285
250360.0000   -5.89150
250400.0000   -5.18829
250440.0000   -5.52049
250480.0000   -5.01601
250520.0000   -5.33534
250560.0000   -6.10594
250600.0000   -4.59981
250640.0000   -4.94174
250680.0000   -6.10432
250720.0000   -5.07172
250760.0000   -4.80308
250800.0000   -4.89935
250840.0000   -4.98569
250880.0000   -5.19942
250920.0000   -5.49635
250960.0000   -5.31644
251000.0000   -5.66143
251040.0000   -5.62878
251080.0000   -5.60650
251120.0000   -5.56794
251160.0000   -5.27642
251200.0000   -5.63131
251240.0000   -5.53072
251280.0000   -5.87819
251320.0000   -5.29600
251360.0000   -5.72634
251400.0000   -5.61140
251440.0000   -4.98117
251480.0000   -5.65753
251520.0000   -6.05480
251560.0000   -5.40016
251600.0000   -6.33517
251640.0000   -6.31074
251680.0000   -5.61512
251720.0000   -5.73768
251760.0000   -5.82568
251800.0000   -7.03413
251840.0000   -5.59697
251880.0000   -6.23215
251920.0000   -5.39294
251960.0000   -4.55306
252000.0000   -5.97424
252040.0000   -4.58788
252080.0000   -4.88188
252120.0000   -4.34051
252160.0000   -5.12713
252200.0000   -5.29370
252240.0000   -5.64961
252280.0000   -4.55976
252320.0000   -4.99797
252360.0000   -5.11841
252400.0000   -4.80643
252440.0000   -5.40896
252480.0000   -5.83261
252520.0000   -5.61645
252560.0000   -5.12513
252600.0000   -5.13973
252640.0000   -5.24459
252680.0000   -4.92256
252720.0000   -5.68736
252760.0000   -5.55560
252800.0000   -6.04646
252840.0000   -5.88354
252880.0000   -5.48205
252920.0000   -5.91378
252960.0000   -5.31304
253000.0000   -5.06939
253040.0000   -5.19996
253080.0000   -5.10495
253120.0000   -5.69127
253160.0000   -4.74524
253200.0000   -4.91721
253240.0000   -5.15500
253280.0000   -5.64737
253320.0000   -5.03169
253360.0000   -5.97423
253400.0000   -5.54563
253440.0000   -5.66362
253480.0000   -4.75443
253520.0000   -4.94897
253560.0000   -5.08956
253600.0000   -5.12065
253640.0000   -4.88783
253680.0000   -5.47722
253720.0000   -5.57206
253760.0000   -5.39236
253800.0000   -5.52061
253840.0000   -5.30033
253880.0000   -5.77251
253920.0000   -5.31529
253960.0000   -5.61470
254000.0000   -4.98367
254040.0000   -5.35537
254080.0000   -4.51450
254120.0000   -4.47479
254160.0000   -4.38749
254200.0000   -5.48994
254240.0000   -5.17331
254280.0000   -4.84124
254320.0000   -4.87911
254360.0000   -4.82060
254400.0000   -5.64924
254440.0000   -4.51602
254480.0000   -4.88830
254520.0000   -4.65830
254560.0000   -5.08740
254600.0000   -5.56134
254640.0000   -5.89611
254680.0000   -5.74718
254720.0000   -5.72376
254760.0000   -6.02943
254800.0000   -6.07353
254840.0000   -5.80063
254880.0000   -5.15491
254920.0000   -4.97038
254960.0000   -6.41130
255000.0000   -5.92034
255040.0000   -4.91757
255080.0000   -5.23278
255120.0000   -4.98703
255160.0000   -4.04826
255200.0000   -5.42469
255240.0000   -4.68811
255280.0000   -5.35556
255320.0000   -4.88246
255360.0000   -5.23344
255400.0000   -4.63288
255440.0000   -4.80123
255480.0000   -3.85210
255520.0000   -4.64117
255560.0000   -3.23347
255600.0000   -4.63923
255640.0000   -4.71323
255680.0000   -4.52346
255720.0000   -5.79109
255760.0000   -4.56971
255800.0000   -5.79744
255840.0000   -4.87944
255880.0000   -4.59140
255920.0000   -5.11787
255960.0000   -5.58348
256000.0000   -5.76287
256040.0000   -4.74193
256080.0000   -5.72571
256120.0000   -5.32778
256160.0000   -4.18943
256200.0000   -4.46901
256240.0000   -4.64046
256280.0000   -4.99659
256320.0000   -4.34790
256360.0000   -4.99145
256400.0000   -4.96467
256440.0000   -4.89406
256480.0000   -4.62046
256520.0000   -4.33537
256560.0000   -4.76762
256600.0000   -5.09885
256640.0000   -4.39620
256680.0000   -4.33824
256720.0000   -5.00495
256760.0000   -4.67126
256800.0000   -4.51590
256840.0000   -4.22538
256880.0000   -4.86680
256920.0000   -3.99804
256960.0000   -4.76441
257000.0000   -4.47807
257040.0000   -5.19850
257080.0000   -3.66074
257120.0000   -3.97834
257160.0000   -4.48487
257200.0000   -4.58578
257240.0000   -4.63213
257280.0000   -4.21196
257320.0000   -4.45514
257360.0000   -4.18065
257400.0000   -4.20177
257440.0000   -4.96814
257480.0000   -4.80522
257520.0000   -5.59104
257560.0000   -5.67372
257600.0000   -4.99648
257640.0000   -4.34588
257680.0000   -4.57479
257720.0000   -5.04457
257760.0000   -4.70376
257800.0000   -4.30743
257840.0000   -4.33584
257880.0000   -3.57635
257920.0000   -3.58505
257960.0000   -4.78502
258000.0000   -5.32858
258040.0000   -4.97265
258080.0000   -4.58677
258120.0000   -3.82677
258160.0000   -4.28823
258200.0000   -4.44754
258240.0000   -5.07219
258280.0000   -4.84113
258320.0000   -4.68798
258360.0000   -5.30173
258400.0000   -4.61518
258440.0000   -4.91388
258480.0000   -5.31014
258520.0000   -4.92771
258560.0000   -5.12064
258600.0000   -5.26319
258640.0000   -6.06476
258680.0000   -5.28884
258720.0000   -6.13967
258760.0000   -4.83029
258800.0000   -4.72363
258840.0000   -5.29623
258880.0000   -4.96969
258920.0000   -5.44814
258960.0000   -5.27256
259000.0000   -5.21527
259040.0000   -5.07485
259080.0000   -5.16827
259120.0000   -4.95742
259160.0000   -4.75042
259200.0000   -5.91551
259240.0000   -5.11635
259280.0000   -5.11087
259320.0000   -3.42041
259360.0000   -5.25449
259400.0000   -6.32455
259440.0000   -4.94567
259480.0000   -5.42040
259520.0000   -5.20198
259560.0000   -4.79851
259600.0000   -5.48384
259640.0000   -5.39174
259680.0000   -5.14244
259720.0000   -4.88582
259760.0000   -5.27876
259800.0000   -5.16777
259840.0000   -5.76803
259880.0000   -4.87888
259920.0000   -4.56907
259960.0000   -4.77629
260000.0000   -3.72424
260040.0000   -5.04849
260080.0000   -5.27843
260120.0000   -6.00079
260160.0000   -6.25473
260200.0000   -5.47131
260240.0000   -4.46443
260280.0000   -5.12423
260320.0000   -5.13592
260360.0000   -4.41065
260400.0000   -4.75913
260440.0000   -5.06465
260480.0000   -4.64923
260520.0000   -5.58588
260560.0000   -5.06871
260600.0000   -5.18335
260640.0000   -5.11328
260680.0000   -5.41263
260720.0000   -5.03097
260760.0000   -5.49734
260800.0000   -5.03047
260840.0000   -5.38784
260880.0000   -4.40794
260920.0000   -4.72069
260960.0000   -4.80227
261000.0000   -3.79684
261040.0000   -5.09593
261080.0000   -3.83484
261120.0000   -4.77377
261160.0000   -4.53981
261200.0000   -4.51505
261240.0000   -5.11937
261280.0000   -5.37801
261320.0000   -4.72543
261360.0000   -4.51989
261400.0000   -4.95477
261440.0000   -4.44255
261480.0000   -4.34600
261520.0000   -4.05454
261560.0000   -4.51526
261600.0000   -4.94423
261640.0000   -4.07823
261680.0000   -4.15047
261720.0000   -5.43858
261760.0000   -4.10359
261800.0000   -3.66836
261840.0000   -4.36145
261880.0000   -4.52423
261920.0000   -4.10296
261960.0000   -4.70581
262000.0000   -4.83167
262040.0000   -4.54533
262080.0000   -4.44419
262120.0000   -3.97921
262160.0000   -4.11732
262200.0000   -4.64163
262240.0000   -4.95814
262280.0000   -4.96975
262320.0000   -3.86818
262360.0000   -5.07333
262400.0000   -5.01145
262440.0000   -3.98559
262480.0000   -4.21096
262520.0000   -4.36594
262560.0000   -4.62287
262600.0000   -4.51417
262640.0000   -4.57252
262680.0000   -5.50904
262720.0000   -5.10370
262760.0000   -5.53931
262800.0000   -5.90131
262840.0000   -4.97394
262880.0000   -4.63234
262920.0000   -5.07406
262960.0000   -5.58346
263000.0000   -5.98179
263040.0000   -5.85851
263080.0000   -6.44108
263120.0000   -5.41235
263160.0000   -5.37228
263200.0000   -5.76041
263240.0000   -5.28776
263280.0000   -5.29090
263320.0000   -4.81485
263360.0000   -5.44284
263400.0000   -5.12234
263440.0000   -5.83550
263480.0000   -5.52200
263520.0000   -6.00163
263560.0000   -5.03017
263600.0000   -5.11983
263640.0000   -4.74072
263680.0000   -5.37476
263720.0000   -5.12996
263760.0000   -4.19362
263800.0000   -4.13901
263840.0000   -4.35239
263880.0000   -5.18886
263920.0000   -5.80659
263960.0000   -5.18559
264000.0000   -5.80144
264040.0000   -5.96939
264080.0000   -5.42884
264120.0000   -5.89316
264160.0000   -4.97471
264200.0000   -5.21452
264240.0000   -5.77041
264280.0000   -5.62316
264320.0000   -5.86515
264360.0000   -5.11765
264400.0000   -4.96803
264440.0000   -5.22835
264480.0000   -5.55248
264520.0000   -5.43053
264560.0000   -5.47342
264600.0000   -4.90549
264640.0000   -5.38776
264680.0000   -4.73101
264720.0000   -4.12128
264760.0000   -4.44906
264800.0000   -4.09427
264840.0000   -3.95398
264880.0000   -4.85114
264920.0000   -4.55243
264960.0000   -4.40158
265000.0000   -4.16147
265040.0000   -3.65848
265080.0000   -4.68899
265120.0000   -5.41408
265160.0000   -5.05544
265200.0000   -4.67696
265240.0000   -4.69740
265280.0000   -4.90596
265320.0000   -4.64090
265360.0000   -4.58328
265400.0000   -4.72339
265440.0000   -4.62526
265480.0000   -5.66218
265520.0000   -5.43494
265560.0000   -6.41151
265600.0000   -6.29548
265640.0000   -5.53330
265680.0000   -5.51666
265720.0000   -6.03867
265760.0000   -5.95076
265800.0000   -5.11819
265840.0000   -4.36676
265880.0000   -4.21129
265920.0000   -4.46239
265960.0000   -4.79107
266000.0000   -4.82102
266040.0000   -5.42420
266080.0000   -4.17779
266120.0000   -5.08229
266160.0000   -5.62969
266200.0000   -3.73507
266240.0000   -4.47515
266280.0000   -3.57302
266320.0000   -3.75266
266360.0000   -3.25874
266400.0000   -4.15319
266440.0000   -3.18329
266480.0000   -3.32778
266520.0000   -3.71161
266560.0000   -3.01480
266600.0000   -2.60462
266640.0000   -2.95814
266680.0000   -2.99051
266720.0000   -3.26775
266760.0000   -3.13285
266800.0000   -3.21281
266840.0000   -2.53792
266880.0000   -2.64111
266920.0000   -2.98111
266960.0000   -4.12730
267000.0000   -4.74938
267040.0000   -4.39618
267080.0000   -5.26446
267120.0000   -4.32347
267160.0000   -5.57452
267200.0000   -5.66809
267240.0000   -5.30442
267280.0000   -4.96957
267320.0000   -5.09079
267360.0000   -4.87984
267400.0000   -4.83948
267440.0000   -4.95649
267480.0000   -5.28423
267520.0000   -4.98338
267560.0000   -4.42143
267600.0000   -5.18889
267640.0000   -5.18455
267680.0000   -5.24315
267720.0000   -5.46733
267760.0000   -5.50811
267800.0000   -4.65587
267840.0000   -5.73970
267880.0000   -4.35865
267920.0000   -3.94029
267960.0000   -5.36413
268000.0000   -5.72231
268040.0000   -4.71825
268080.0000   -4.26658
268120.0000   -4.47338
268160.0000   -4.48954
268200.0000   -4.02711
268240.0000   -4.55400
268280.0000   -4.98695
268320.0000   -3.79121
268360.0000   -4.07307
268400.0000   -5.33982
268440.0000   -4.95614
268480.0000   -4.85106
268520.0000   -5.09781
268560.0000   -4.78149
268600.0000   -4.97649
268640.0000   -4.87802
268680.0000   -4.69678
268720.0000   -5.94116
268760.0000   -5.21467
268800.0000   -5.35037
268840.0000   -5.26207
268880.0000   -5.47264
268920.0000   -5.37568
268960.0000   -6.08645
269000.0000   -5.28476
269040.0000   -4.82792
269080.0000   -4.85164
269120.0000   -4.65131
269160.0000   -5.17352
269200.0000   -4.39391
269240.0000   -5.48178
269280.0000   -4.46911
269320.0000   -4.83714
269360.0000   -4.68884
269400.0000   -4.61159
269440.0000   -4.61029
269480.0000   -4.69146
269520.0000   -5.33637
269560.0000   -4.42242
269600.0000   -4.08500
269640.0000   -4.43140
269680.0000   -5.09811
269720.0000   -4.70803
269760.0000   -5.24950
269800.0000   -5.49237
269840.0000   -5.02037
269880.0000   -5.89736
269920.0000   -5.72398
269960.0000   -3.90075
270000.0000   -3.88746
270040.0000   -4.71822
270080.0000   -5.30351
270120.0000   -5.62462
270160.0000   -5.10929
270200.0000   -4.73041
270240.0000   -4.23211
270280.0000   -4.05832
270320.0000   -3.68871
270360.0000   -3.56295
270400.0000   -4.94176
270440.0000   -4.87798
270480.0000   -4.94324
270520.0000   -4.87587
270560.0000   -3.92906
270600.0000   -4.15544
270640.0000   -4.11652
270680.0000   -4.68757
270720.0000   -4.89859
270760.0000   -4.14988
270800.0000   -3.98552
270840.0000   -4.51797
270880.0000   -4.75398
270920.0000   -4.74192
270960.0000   -4.06144
271000.0000   -4.49991
271040.0000   -4.83812
271080.0000   -4.64858
271120.0000   -4.92968
271160.0000   -5.50554
271200.0000   -5.70642
271240.0000   -5.92174
271280.0000   -5.71903
271320.0000   -4.82321
271360.0000   -5.07160
271400.0000   -5.01314
271440.0000   -4.60908
271480.0000   -5.00927
271520.0000   -4.41307
271560.0000   -5.04426
271600.0000   -4.91144
271640.0000   -4.94539
271680.0000   -5.64857
271720.0000   -4.81428
271760.0000   -4.97212
271800.0000   -4.78303
271840.0000   -4.38925
271880.0000   -4.35193
271920.0000   -4.66823
271960.0000   -4.69677
272000.0000   -4.58943
272040.0000   -4.78008
272080.0000   -5.89360
272120.0000   -5.70011
272160.0000   -5.50823
272200.0000   -5.13834
272240.0000   -4.81760
272280.0000   -4.69063
272320.0000   -5.00949
272360.0000   -5.58082
272400.0000   -5.11856
272440.0000   -4.16613
272480.0000   -5.23117
272520.0000   -4.33599
272560.0000   -5.06640
272600.0000   -4.79301
272640.0000   -4.72483
272680.0000   -5.89132
272720.0000   -5.37409
272760.0000   -5.14260
272800.0000   -5.01331
272840.0000   -5.04054
272880.0000   -5.35360
272920.0000   -4.61220
272960.0000   -4.46031
273000.0000   -5.73714
273040.0000   -5.61248
273080.0000   -5.78018
273120.0000   -5.82379
273160.0000   -5.98662
273200.0000   -5.24360
273240.0000   -5.60202
273280.0000   -5.88058
273320.0000   -6.14102
273360.0000   -5.61233
273400.0000   -5.08958
273440.0000   -4.63816
273480.0000   -4.26341
273520.0000   -5.07391
273560.0000   -5.16825
273600.0000   -4.56097
273640.0000   -5.20325
273680.0000   -5.13311
273720.0000   -4.00114
273760.0000   -4.81166
273800.0000   -5.14895
273840.0000   -4.75623
273880.0000   -4.18064
273920.0000   -4.55476
273960.0000   -4.80098
274000.0000   -4.63524
274040.0000   -4.47045
274080.0000   -4.96003
274120.0000   -4.38517
274160.0000   -5.18972
274200.0000   -5.00500
274240.0000   -5.74810
274280.0000   -5.70238
274320.0000   -5.42957
274360.0000   -5.36599
274400.0000   -5.38425
274440.0000   -4.29079
274480.0000   -5.25138
274520.0000   -5.50672
274560.0000   -4.07583
274600.0000   -4.77645
274640.0000   -4.39835
274680.0000   -4.87083
274720.0000   -5.43241
274760.0000   -5.40345
274800.0000   -5.28603
274840.0000   -4.97048
274880.0000   -5.41702
274920.0000   -5.65799
274960.0000   -5.78036
275000.0000   -6.03887
275040.0000   -5.52093
275080.0000   -5.74388
275120.0000   -5.01921
275160.0000   -6.16554
275200.0000   -5.17209
275240.0000   -5.13097
275280.0000   -4.99236
275320.0000   -5.53521
275360.0000   -6.15106
275400.0000   -5.68634
275440.0000   -5.44847
275480.0000   -5.76318
275520.0000   -5.50014
275560.0000   -4.69595
275600.0000   -5.52914
275640.0000   -5.45243
275680.0000   -5.39239
275720.0000   -4.68031
275760.0000   -5.63027
275800.0000   -5.34418
275840.0000   -6.14897
275880.0000   -6.20022
275920.0000   -6.00728
275960.0000   -6.30641
276000.0000   -5.86862
276040.0000   -4.70773
276080.0000   -5.63211
276120.0000   -5.12549
276160.0000   -5.20745
276200.0000   -5.12045
276240.0000   -5.14911
276280.0000   -5.62494
276320.0000   -4.68569
276360.0000   -5.23928
276400.0000   -6.10921
276440.0000   -6.02096
276480.0000   -5.02609
276520.0000   -5.24295
276560.0000   -5.29779
276600.0000   -5.21718
276640.0000   -6.30820
276680.0000   -5.16498
276720.0000   -5.53399
276760.0000   -5.24876
276800.0000   -5.69796
276840.0000   -5.37998
276880.0000   -4.98375
276920.0000   -6.36276
276960.0000   -5.44728
277000.0000   -6.06028
277040.0000   -5.87881
277080.0000   -6.38114
277120.0000   -6.34089
277160.0000   -5.01913
277200.0000   -5.69852
277240.0000   -5.39001
277280.0000   -5.10400
277320.0000   -4.84925
277360.0000   -5.35087
277400.0000   -4.87566
277440.0000   -4.62996
277480.0000   -4.82330
277520.0000   -5.39839
277560.0000   -5.62561
277600.0000   -4.76039
277640.0000   -5.05942
277680.0000   -5.39653
277720.0000   -5.57290
277760.0000   -5.77148
277800.0000   -5.63735
277840.0000   -5.08298
277880.0000   -5.54705
277920.0000   -5.19443
277960.0000   -5.79469
278000.0000   -5.72699
278040.0000   -5.78255
278080.0000   -5.11627
278120.0000   -6.08042
278160.0000   -4.86570
278200.0000   -5.04267
278240.0000   -6.03022
278280.0000   -4.68139
278320.0000   -4.85678
278360.0000   -4.00346
278400.0000   -4.66000
278440.0000   -5.31076
278480.0000   -5.37342
278520.0000   -6.08606
278560.0000   -4.87460
278600.0000   -4.88741
278640.0000   -4.76652
278680.0000   -4.99196
278720.0000   -5.74020
278760.0000   -5.56206
278800.0000   -5.95094
278840.0000   -5.26514
278880.0000   -4.85053
278920.0000   -6.64601
278960.0000   -5.06055
279000.0000   -4.79004
279040.0000   -5.32586
279080.0000   -5.59680
279120.0000   -5.01635
279160.0000   -5.86378
279200.0000   -6.00888
279240.0000   -5.61454
279280.0000   -5.00729
279320.0000   -6.11943
279360.0000   -5.26344
279400.0000   -4.57174
279440.0000   -5.22161
279480.0000   -5.51434
279520.0000   -4.65076
279560.0000   -5.87562
279600.0000   -5.14199
279640.0000   -4.39893
279680.0000   -5.02171
279720.0000   -5.06599
279760.0000   -6.01679
279800.0000   -4.97737
279840.0000   -4.57919
279880.0000   -4.24672
279920.0000   -4.40113
279960.0000   -4.39032
280000.0000   -5.69979
280040.0000   -5.52080
280080.0000   -4.22181
280120.0000   -5.98635
280160.0000   -5.54825
280200.0000   -4.22368
280240.0000   -4.98020
280280.0000   -4.58833
280320.0000   -5.23537
280360.0000   -5.67739
280400.0000   -5.36762
280440.0000   -5.20935
280480.0000   -5.12555
280520.0000   -4.82777
280560.0000   -5.65330
280600.0000   -5.26412
280640.0000   -4.67769
280680.0000   -3.41407
280720.0000   -4.19849
280760.0000   -3.22775
280800.0000   -3.12044
280840.0000   -2.61919
280880.0000   -3.67967
280920.0000   -3.04645
280960.0000   -4.07740
281000.0000   -4.67004
281040.0000   -3.65984
281080.0000   -4.25906
281120.0000   -4.50318
281160.0000   -3.55761
281200.0000   -3.70388
281240.0000   -3.56044
281280.0000   -4.02756
281320.0000   -3.64193
281360.0000   -3.89668
281400.0000   -4.19212
281440.0000   -3.71548
281480.0000   -4.67353
281520.0000   -4.54028
281560.0000   -5.30199
281600.0000   -4.57624
281640.0000   -5.05189
281680.0000   -5.38630
281720.0000   -5.83544
281760.0000   -5.91949
281800.0000   -5.76841
281840.0000   -4.85988
281880.0000   -5.47347
281920.0000   -3.22014
281960.0000   -4.79280
282000.0000   -5.70099
282040.0000   -4.79419
282080.0000   -5.14280
282120.0000   -4.63981
282160.0000   -4.07460
282200.0000   -4.39644
282240.0000   -4.84008
282280.0000   -5.25154
282320.0000   -4.23923
282360.0000   -4.39750
282400.0000   -4.75527
282440.0000   -4.21226
282480.0000   -3.28146
282520.0000   -4.13242
282560.0000   -4.81701
282600.0000   -4.81302
282640.0000   -5.22396
282680.0000   -5.16337
282720.0000   -5.70817
282760.0000   -5.24814
282800.0000   -5.38742
282840.0000   -4.87362
282880.0000   -4.56530
282920.0000   -3.62157
282960.0000   -3.98272
283000.0000   -3.68224
283040.0000   -3.63952
283080.0000   -3.38136
283120.0000   -3.94161
283160.0000   -3.99139
283200.0000   -4.35077
283240.0000   -5.38475
283280.0000   -4.40583
283320.0000   -3.35385
283360.0000   -3.57729
283400.0000   -3.85925
283440.0000   -4.47479
283480.0000   -5.05194
283520.0000   -4.97805
283560.0000   -5.50331
283600.0000   -4.56260
283640.0000   -4.95445
283680.0000   -5.54330
283720.0000   -5.97533
283760.0000   -6.10954
283800.0000   -7.00949
283840.0000   -6.29256
283880.0000   -5.40392
283920.0000   -4.60569
283960.0000   -5.89916
284000.0000   -5.33623
284040.0000   -5.32890
284080.0000   -4.91852
284120.0000   -4.19886
284160.0000   -4.66645
284200.0000   -4.80444
284240.0000   -5.61024
284280.0000   -5.67440
284320.0000   -5.47792
284360.0000   -5.90455
284400.0000   -6.07721
284440.0000   -5.61788
284480.0000   -5.63468
284520.0000   -5.88005
284560.0000   -4.90134
284600.0000   -5.41158
284640.0000   -5.91302
284680.0000   -5.00815
284720.0000   -5.23189
284760.0000   -5.86909
284800.0000   -5.50151
284840.0000   -5.52524
284880.0000   -4.73467
284920.0000   -4.59377
284960.0000   -4.62847
285000.0000   -4.65447
285040.0000   -4.90026
285080.0000   -5.12076
285120.0000   -5.56872
285160.0000   -5.26156
285200.0000   -5.53025
285240.0000   -4.90374
285280.0000   -4.99329
285320.0000   -5.35335
285360.0000   -5.76891
285400.0000   -5.19126
285440.0000   -3.91970
285480.0000   -4.43875
285520.0000   -4.52561
285560.0000   -4.23156
285600.0000   -4.97993
285640.0000   -5.41521
285680.0000   -5.23789
285720.0000   -5.74631
285760.0000   -5.06242
285800.0000   -5.38356
285840.0000   -4.86516
285880.0000   -5.71019
285920.0000   -4.57996
285960.0000   -4.71572
286000.0000   -5.63956
286040.0000   -5.01338
286080.0000   -5.52779
286120.0000   -5.53404
286160.0000   -5.43607
286200.0000   -5.22763
286240.0000   -5.29571
286280.0000   -6.43361
286320.0000   -5.32644
286360.0000   -6.50788
286400.0000   -5.04041
286440.0000   -5.31042
286480.0000   -5.23078
286520.0000   -5.73604
286560.0000   -5.58148
286600.0000   -5.34465
286640.0000   -5.03894
286680.0000   -5.36174
286720.0000   -4.21749
286760.0000   -5.32706
286800.0000   -5.11041
286840.0000   -5.30877
286880.0000   -4.29017
286920.0000   -5.37544
286960.0000   -6.07939
287000.0000   -5.18201
287040.0000   -4.95688
287080.0000   -4.55110
287120.0000   -5.42016
287160.0000   -4.84054
287200.0000   -5.12084
287240.0000   -5.05899
287280.0000   -5.18899
287320.0000   -5.97421
287360.0000   -5.88565
287400.0000   -5.90511
287440.0000   -5.19531
287480.0000   -4.71378
287520.0000   -5.21857
287560.0000   -5.03780
287600.0000   -5.11673
287640.0000   -4.82060
287680.0000   -4.90048
287720.0000   -5.50367
287760.0000   -4.94914
287800.0000   -5.53392
287840.0000   -5.26881
287880.0000   -5.50399
287920.0000   -5.34329
287960.0000   -5.28738
288000.0000   -5.48565
288040.0000   -4.78637
288080.0000   -5.79698
288120.0000   -5.14842
288160.0000   -5.41841
288200.0000   -5.65766
288240.0000   -5.37475
288280.0000   -4.79701
288320.0000   -5.10726
288360.0000   -4.39872
288400.0000   -5.36348
288440.0000   -5.75515
288480.0000   -5.64616
288520.0000   -5.58290
288560.0000   -5.02169
288600.0000   -5.87375
288640.0000   -5.89193
288680.0000   -5.40509
288720.0000   -4.26369
288760.0000   -5.28751
288800.0000   -5.03635
288840.0000   -4.93405
288880.0000   -5.49425
288920.0000   -4.60131
288960.0000   -4.69452
289000.0000   -5.21864
289040.0000   -4.92306
289080.0000   -4.84076
289120.0000   -5.51878
289160.0000   -5.75736
289200.0000   -4.48277
289240.0000   -5.26561
289280.0000   -3.93794
289320.0000   -5.59866
289360.0000   -5.62203
289400.0000   -5.81695
289440.0000   -5.15559
289480.0000   -5.96242
289520.0000   -5.46650
289560.0000   -5.55601
289600.0000   -4.67817
289640.0000   -4.85802
289680.0000   -5.13977
289720.0000   -5.56903
289760.0000   -5.77487
289800.0000   -5.89380
289840.0000   -5.87359
289880.0000   -5.00367
289920.0000   -5.02564
289960.0000   -5.64283
290000.0000   -5.99952
290040.0000   -7.08403
290080.0000   -6.36556
290120.0000   -4.45043
290160.0000   -4.83540
290200.0000   -5.09911
290240.0000   -6.24788
290280.0000   -5.47072
290320.0000   -5.19228
290360.0000   -6.24871
290400.0000   -6.76148
290440.0000   -6.41125
290480.0000   -6.16743
290520.0000   -5.71084
290560.0000   -6.89691
290600.0000   -5.94905
290640.0000   -6.19143
290680.0000   -5.23100
290720.0000   -5.26270
290760.0000   -5.66727
290800.0000   -5.44546
290840.0000   -5.37532
290880.0000   -5.52747
290920.0000   -4.95898
290960.0000   -6.00180
291000.0000   -6.14525
291040.0000   -5.62424
291080.0000   -6.02943
291120.0000   -5.65337
291160.0000   -5.42488
291200.0000   -5.71810
291240.0000   -5.77034
291280.0000   -6.43168
291320.0000   -5.58625
291360.0000   -4.66069
291400.0000   -5.55209
291440.0000   -5.11943
291480.0000   -4.66144
291520.0000   -4.98490
291560.0000   -4.57824
291600.0000   -4.50353
291640.0000   -5.31041
291680.0000   -5.53921
291720.0000   -5.37474
291760.0000   -5.02972
291800.0000   -4.76696
291840.0000   -4.91706
291880.0000   -5.78957
291920.0000   -5.52537
291960.0000   -6.27311
292000.0000   -6.88417
292040.0000   -5.76845
292080.0000   -5.23116
292120.0000   -4.30027
292160.0000   -4.52523
292200.0000   -5.10887
292240.0000   -5.27881
292280.0000   -5.23424
292320.0000   -4.87857
292360.0000   -4.23229
292400.0000   -5.09124
292440.0000   -5.08010
292480.0000   -4.81326
292520.0000   -3.85579
292560.0000   -3.83597
292600.0000   -4.62263
292640.0000   -5.49124
292680.0000   -5.04662
292720.0000   -5.51249
292760.0000   -4.68187
292800.0000   -3.79376
292840.0000   -4.55181
292880.0000   -5.29585
292920.0000   -4.57150
292960.0000   -5.80969
293000.0000   -6.26101
293040.0000   -5.57818
293080.0000   -5.21872
293120.0000   -5.42109
293160.0000   -6.62855
293200.0000   -5.73738
293240.0000   -5.11407
293280.0000   -5.97573
293320.0000   -6.58112
293360.0000   -5.52248
293400.0000   -6.22258
293440.0000   -6.12509
293480.0000   -5.18933
293520.0000   -5.26369
293560.0000   -5.13284
293600.0000   -4.55837
293640.0000   -4.62895
293680.0000   -5.62866
293720.0000   -5.30755
293760.0000   -5.07140
293800.0000   -5.50579
293840.0000   -4.88021
293880.0000   -4.81168
293920.0000   -5.17926
293960.0000   -5.02679
294000.0000   -5.76738
294040.0000   -6.22489
294080.0000   -6.17882
294120.0000   -5.98336
294160.0000   -5.20971
294200.0000   -5.06222
294240.0000   -5.68993
294280.0000   -4.75615
294320.0000   -4.74661
294360.0000   -4.44705
294400.0000   -4.64042
294440.0000   -5.01048
294480.0000   -4.85794
294520.0000   -4.28170
294560.0000   -5.05076
294600.0000   -4.06996
294640.0000   -4.02222
294680.0000   -4.82231
294720.0000   -3.48741
294760.0000   -4.90421
294800.0000   -5.33279
294840.0000   -4.57639
294880.0000   -5.36735
294920.0000   -5.52769
294960.0000   -5.39068
295000.0000   -5.69498
295040.0000   -6.01026
295080.0000   -4.76746
295120.0000   -5.31761
295160.0000   -5.15554
295200.0000   -5.92899
295240.0000   -5.22519
295280.0000   -5.52459
295320.0000   -5.16208
295360.0000   -6.13326
295400.0000   -5.99290
295440.0000   -6.19940
295480.0000   -5.28578
295520.0000   -4.65222
295560.0000   -5.11515
295600.0000   -5.56383
295640.0000   -5.62682
295680.0000   -5.48113
295720.0000   -5.51484
295760.0000   -5.09614
295800.0000   -6.58073
295840.0000   -6.32958
295880.0000   -5.88605
295920.0000   -5.58725
295960.0000   -5.69169
296000.0000   -5.74634
296040.0000   -6.16571
296080.0000   -5.96468
296120.0000   -6.24662
296160.0000   -5.61739
296200.0000   -6.08155
296240.0000   -4.96276
296280.0000   -4.87304
296320.0000   -4.66044
296360.0000   -4.94426
296400.0000   -5.04144
296440.0000   -5.29482
296480.0000   -4.70385
296520.0000   -5.79523
296560.0000   -4.16252
296600.0000   -5.39884
296640.0000   -5.78426
296680.0000   -6.01557
296720.0000   -4.92828
296760.0000   -5.08781
296800.0000   -5.50176
296840.0000   -4.56187
296880.0000   -5.26370
296920.0000   -4.68963
296960.0000   -4.01215
297000.0000   -5.57177
297040.0000   -4.52174
297080.0000   -4.90835
297120.0000   -5.87830
297160.0000   -5.04695
297200.0000   -5.43859
297240.0000   -5.27397
297280.0000   -5.39837
297320.0000   -5.20770
297360.0000   -4.35815
297400.0000   -5.65391
297440.0000   -5.13856
297480.0000   -4.46371
297520.0000   -6.07729
297560.0000   -4.78250
297600.0000   -5.13447
297640.0000   -4.90160
297680.0000   -5.00978
297720.0000   -4.20004
297760.0000   -4.52254
297800.0000   -5.74537
297840.0000   -4.78428
297880.0000   -5.49858
297920.0000   -5.61385
297960.0000   -5.93754
298000.0000   -5.36583
298040.0000   -5.10527
298080.0000   -5.54846
298120.0000   -5.08368
298160.0000   -5.79513
298200.0000   -5.95987
298240.0000   -6.14952
298280.0000   -5.80846
298320.0000   -4.80467
298360.0000   -5.60032
298400.0000   -4.87564
298440.0000   -4.46442
298480.0000   -4.58649
298520.0000   -4.85527
298560.0000   -4.55132
298600.0000   -4.95908
298640.0000   -5.20343
298680.0000   -5.15201
298720.0000   -5.63309
298760.0000   -5.14112
298800.0000   -5.65375
298840.0000   -5.45184
298880.0000   -5.67335
298920.0000   -6.33869
298960.0000   -5.71043
299000.0000   -5.88118
299040.0000   -5.04808
299080.0000   -4.78822
299120.0000   -5.46329
299160.0000   -5.72068
299200.0000   -5.40054
299240.0000   -4.93750
299280.0000   -5.62861
299320.0000   -5.74943
299360.0000   -6.96285
299400.0000   -5.92832
299440.0000   -5.98963
299480.0000   -5.59092
299520.0000   -4.57692
299560.0000   -5.37171
299600.0000   -4.96268
299640.0000   -4.71116
299680.0000   -5.15490
299720.0000   -4.85982
299760.0000   -3.65546
299800.0000   -4.79516
299840.0000   -4.12807
299880.0000   -4.52578
299920.0000   -4.93851
299960.0000   -3.49649
300000.0000   -4.68717
300040.0000   -4.63248
300080.0000   -4.79438
300120.0000   -3.52478
300160.0000   -4.49368
300200.0000   -4.58375
300240.0000   -4.63810
300280.0000   -5.04695
300320.0000   -5.79590
300360.0000   -4.82601
300400.0000   -5.52060
300440.0000   -4.43255
300480.0000   -4.81745
300520.0000   -4.48425
300560.0000   -4.69928
300600.0000   -4.94932
300640.0000   -4.69008
300680.0000   -4.18967
300720.0000   -5.09172
300760.0000   -5.03711
300800.0000   -5.38312
300840.0000   -4.92332
300880.0000   -4.72229
300920.0000   -4.39219
300960.0000   -4.19109
301000.0000   -4.70758
301040.0000   -4.54552
301080.0000   -5.16094
301120.0000   -5.80647
301160.0000   -5.41165
301200.0000   -5.67397
301240.0000   -5.21424
301280.0000   -5.16261
301320.0000   -4.60067
301360.0000   -5.70325
301400.0000   -5.11781
301440.0000   -4.60768
301480.0000   -5.00743
301520.0000   -5.24523
301560.0000   -5.35968
301600.0000   -5.19815
301640.0000   -3.82055
301680.0000   -3.80523
301720.0000   -5.07771
301760.0000   -5.35921
301800.0000   -4.94365
301840.0000   -4.51120
301880.0000   -5.13760
301920.0000   -5.68855
301960.0000   -5.18913
302000.0000   -4.18412
302040.0000   -5.67824
302080.0000   -5.36992
302120.0000   -4.78919
302160.0000   -5.18837
302200.0000   -4.35231
302240.0000   -4.35720
302280.0000   -4.80536
302320.0000   -4.92074
302360.0000   -5.05639
302400.0000   -3.72737
302440.0000   -4.92754
302480.0000   -5.25939
302520.0000   -5.39290
302560.0000   -5.60275
302600.0000   -5.72093
302640.0000   -5.87131
302680.0000   -5.20332
302720.0000   -6.66458
302760.0000   -5.51296
302800.0000   -5.61692
302840.0000   -5.87717
302880.0000   -5.64313
302920.0000   -5.12392
302960.0000   -5.73168
303000.0000   -5.57026
303040.0000   -5.78127
303080.0000   -5.88058
303120.0000   -5.46590
303160.0000   -6.13725
303200.0000   -5.14538
303240.0000   -4.88545
303280.0000   -5.55940
303320.0000   -6.15860
303360.0000   -6.19428
303400.0000   -6.98560
303440.0000   -5.59287
303480.0000   -5.23933
303520.0000   -4.78817
303560.0000   -5.04533
303600.0000   -4.35416
303640.0000   -4.50712
303680.0000   -4.59680
303720.0000   -4.43491
303760.0000   -4.68260
303800.0000   -5.56405
303840.0000   -4.89182
303880.0000   -5.25083
303920.0000   -4.20801
303960.0000   -3.37573
304000.0000   -4.95571
304040.0000   -5.45636
304080.0000   -4.54570
304120.0000   -5.06437
304160.0000   -5.55259
304200.0000   -6.08016
304240.0000   -5.56253
304280.0000   -6.21691
304320.0000   -5.16373
304360.0000   -5.32991
304400.0000   -5.64054
304440.0000   -6.13316
304480.0000   -5.18113
304520.0000   -5.14616
304560.0000   -5.07086
304600.0000   -4.37082
304640.0000   -5.10064
304680.0000   -5.89609
304720.0000   -4.82154
304760.0000   -6.05177
304800.0000   -4.99777
304840.0000   -5.59371
304880.0000   -5.32048
304920.0000   -5.01173
304960.0000   -4.94229
305000.0000   -5.79181
305040.0000   -5.06109
305080.0000   -5.78718
305120.0000   -4.55054
305160.0000   -4.89833
305200.0000   -5.93886
305240.0000   -5.04462
305280.0000   -5.01983
305320.0000   -4.06711
305360.0000   -4.82572
305400.0000   -4.85943
305440.0000   -3.35399
305480.0000   -4.82154
305520.0000   -3.99172
305560.0000   -4.62777
305600.0000   -4.98213
305640.0000   -4.17336
305680.0000   -4.84840
305720.0000   -4.94890
305760.0000   -3.93196
305800.0000   -5.04861
305840.0000   -5.06983
305880.0000   -5.26142
305920.0000   -5.46962
305960.0000   -4.73965
306000.0000   -4.63173
306040.0000   -4.64979
306080.0000   -6.02805
306120.0000   -4.70903
306160.0000   -4.48481
306200.0000   -5.40198
306240.0000   -5.05043
306280.0000   -6.19075
306320.0000   -5.15310
306360.0000   -5.27932
306400.0000   -5.26594
306440.0000   -4.30090
306480.0000   -5.12211
306520.0000   -5.43854
306560.0000   -4.22706
306600.0000   -4.97152
306640.0000   -4.97654
306680.0000   -4.50204
306720.0000   -5.57113
306760.0000   -4.82063
306800.0000   -4.72100
306840.0000   -5.53711
306880.0000   -5.87691
306920.0000   -4.61733
306960.0000   -5.71946
307000.0000   -5.46219
307040.0000   -4.78131
307080.0000   -5.57651
307120.0000   -5.01344
307160.0000   -5.36152
307200.0000   -5.75379
307240.0000   -5.27399
307280.0000   -5.54995
307320.0000   -5.44913
307360.0000   -5.25768
307400.0000   -5.03756
307440.0000   -5.32590
307480.0000   -4.93146
307520.0000   -4.62775
307560.0000   -5.49041
307600.0000   -6.04878
307640.0000   -5.27299
307680.0000   -5.37342
307720.0000   -5.38618
307760.0000   -4.77261
307800.0000   -4.42772
307840.0000   -4.92775
307880.0000   -4.34327
307920.0000   -4.61589
307960.0000   -4.98937
308000.0000   -4.59225
308040.0000   -4.44340
308080.0000   -4.81370
308120.0000   -4.27881
308160.0000   -4.11555
308200.0000   -4.18635
308240.0000   -4.43416
308280.0000   -4.20184
308320.0000   -4.05398
308360.0000   -3.67779
308400.0000   -3.93148
308440.0000   -3.58980
308480.0000   -4.21630
308520.0000   -4.68912
308560.0000   -4.32901
308600.0000   -4.18886
308640.0000   -5.47391
308680.0000   -4.70719
308720.0000   -4.54638
308760.0000   -4.73608
308800.0000   -4.92263
308840.0000   -3.77386
308880.0000   -4.31314
308920.0000   -4.62994
308960.0000   -4.87696
309000.0000   -5.66262
309040.0000   -3.64449
309080.0000   -4.65690
309120.0000   -4.35301
309160.0000   -4.03635
309200.0000   -3.67737
309240.0000   -3.81542
309280.0000   -4.62292
309320.0000   -3.67013
309360.0000   -4.57163
309400.0000   -4.31947
309440.0000   -4.62192
309480.0000   -5.29823
309520.0000   -4.35041
309560.0000   -4.96348
309600.0000   -4.86924
309640.0000   -4.90140
309680.0000   -3.77580
309720.0000   -5.22940
309760.0000   -4.60841
309800.0000   -3.90509
309840.0000   -4.99864
309880.0000   -4.93496
309920.0000   -5.01217
309960.0000   -5.31567
310000.0000   -5.34488
310040.0000   -4.62291
310080.0000   -5.01940
310120.0000   -4.63024
310160.0000   -4.38340
310200.0000   -4.95211
310240.0000   -4.73085
310280.0000   -4.74980
310320.0000   -5.21991
310360.0000   -4.32527
310400.0000   -4.66394
310440.0000   -4.91875
310480.0000   -5.78737
310520.0000   -5.20127
310560.0000   -5.12072
310600.0000   -6.48562
310640.0000   -5.21938
310680.0000   -5.18896
310720.0000   -4.40158
310760.0000   -4.18970
310800.0000   -4.96881
310840.0000   -4.52038
310880.0000   -4.42651
310920.0000   -4.91172
310960.0000   -4.68195
311000.0000   -4.02077
311040.0000   -4.42480
311080.0000   -5.50288
311120.0000   -4.51537
311160.0000   -4.23154
311200.0000   -3.62985
311240.0000   -4.84061
311280.0000   -4.34271
311320.0000   -5.41424
311360.0000   -4.79249
311400.0000   -5.45602
311440.0000   -5.01069
311480.0000   -5.27624
311520.0000   -5.18559
311560.0000   -4.84604
311600.0000   -4.72763
311640.0000   -4.10878
311680.0000   -4.88900
311720.0000   -4.91534
311760.0000   -4.33850
311800.0000   -4.79588
311840.0000   -5.41163
311880.0000   -4.54184
311920.0000   -5.76458
311960.0000   -4.84693
312000.0000   -5.11514
312040.0000   -4.67064
312080.0000   -4.89087
312120.0000   -4.92789
312160.0000   -5.77665
312200.0000   -4.22500
312240.0000   -5.24785
312280.0000   -5.35508
312320.0000   -6.20113
312360.0000   -6.06960
312400.0000   -5.63567
312440.0000   -4.54406
312480.0000   -4.81065
312520.0000   -5.48861
312560.0000   -5.37461
312600.0000   -5.51816
312640.0000   -5.82210
312680.0000   -5.29735
312720.0000   -4.49127
312760.0000   -4.78499
312800.0000   -4.23370
312840.0000   -4.49679
312880.0000   -4.32256
312920.0000   -3.50018
312960.0000   -3.95718
313000.0000   -3.87860
313040.0000   -3.95030
313080.0000   -4.19387
313120.0000   -4.68978
313160.0000   -4.82133
313200.0000   -5.50146
313240.0000   -5.88264
313280.0000   -5.47674
313320.0000   -5.78290
313360.0000   -5.64756
313400.0000   -5.81214
313440.0000   -6.10069
313480.0000   -4.55073
313520.0000   -4.42097
313560.0000   -5.28960
313600.0000   -4.02214
313640.0000   -4.69328
313680.0000   -4.40799
313720.0000   -4.68192
313760.0000   -4.96212
313800.0000   -3.96098
313840.0000   -5.04728
313880.0000   -4.81864
313920.0000   -4.39024
313960.0000   -4.29356
314000.0000   -4.98581
314040.0000   -5.25419
314080.0000   -4.77250
314120.0000   -5.54439
314160.0000   -4.84776
314200.0000   -4.65478
314240.0000   -4.47239
314280.0000   -4.91783
314320.0000   -4.98141
314360.0000   -5.00513
314400.0000   -5.30166
314440.0000   -4.94019
314480.0000   -5.54462
314520.0000   -5.46423
314560.0000   -4.94319
314600.0000   -5.33009
314640.0000   -5.38892
314680.0000   -5.11614
314720.0000   -5.68359
314760.0000   -5.45979
314800.0000   -5.46811
314840.0000   -4.21945
314880.0000   -4.36280
314920.0000   -4.58377
314960.0000   -4.94044
315000.0000   -5.27100
315040.0000   -5.28974
315080.0000   -4.73951
315120.0000   -5.01275
315160.0000   -5.16604
315200.0000   -5.77765
315240.0000   -4.72883
315280.0000   -5.58388
315320.0000   -4.94803
315360.0000   -6.13258
315400.0000   -6.05681
315440.0000   -5.44447
315480.0000   -5.77682
315520.0000   -6.67847
315560.0000   -5.51861
315600.0000   -5.64053
315640.0000   -5.25026
315680.0000   -5.79333
315720.0000   -4.97063
315760.0000   -6.58051
315800.0000   -6.46211
315840.0000   -5.94877
315880.0000   -5.64658
315920.0000   -5.52900
315960.0000   -5.66236
316000.0000   -4.98715
316040.0000   -5.94509
316080.0000   -4.88312
316120.0000   -5.91369
316160.0000   -5.97360
316200.0000   -4.63779
316240.0000   -5.98949
316280.0000   -5.38076
316320.0000   -5.34908
316360.0000   -5.49775
316400.0000   -4.66368
316440.0000   -4.52673
316480.0000   -4.99807
316520.0000   -5.05656
316560.0000   -5.01490
316600.0000   -5.83582
316640.0000   -5.38284
316680.0000   -5.09400
316720.0000   -5.44030
316760.0000   -5.88760
316800.0000   -5.43378
316840.0000   -5.05938
316880.0000   -5.52267
316920.0000   -4.55869
316960.0000   -5.87139
317000.0000   -5.51213
317040.0000   -5.49246
317080.0000   -5.30361
317120.0000   -5.20878
317160.0000   -5.32271
317200.0000   -4.52556
317240.0000   -4.71429
317280.0000   -4.35999
317320.0000   -4.56677
317360.0000   -4.07258
317400.0000   -4.40730
317440.0000   -3.78389
317480.0000   -4.27494
317520.0000   -4.50694
317560.0000   -3.46165
317600.0000   -4.01695
317640.0000   -4.34793
317680.0000   -4.91367
317720.0000   -3.30214
317760.0000   -5.20022
317800.0000   -4.81565
317840.0000   -5.01591
317880.0000   -4.10205
317920.0000   -4.69725
317960.0000   -4.32454
318000.0000   -3.84398
318040.0000   -3.84792
318080.0000   -3.87184
318120.0000   -4.39122
318160.0000   -3.85036
318200.0000   -3.74134
318240.0000   -4.01382
318280.0000   -4.35744
318320.0000   -4.33007
318360.0000   -3.84074
318400.0000   -4.33608
318440.0000   -4.27488
318480.0000   -4.00827
318520.0000   -3.80083
318560.0000   -4.83943
318600.0000   -4.19982
318640.0000   -4.49670
318680.0000   -4.47552
318720.0000   -4.71358
318760.0000   -4.28335
318800.0000   -4.14158
318840.0000   -4.82669
318880.0000   -4.00400
318920.0000   -4.64122
318960.0000   -4.69197
319000.0000   -5.38507
319040.0000   -4.72902
319080.0000   -4.09250
319120.0000   -5.00166
319160.0000   -4.57584
319200.0000   -4.35124
319240.0000   -4.14914
319280.0000   -4.99119
319320.0000   -4.25506
319360.0000   -3.68375
319400.0000   -4.60118
319440.0000   -4.52617
319480.0000   -4.95330
319520.0000   -6.20319
319560.0000   -6.37307
319600.0000   -6.12719
319640.0000   -6.27334
319680.0000   -4.70166
319720.0000   -5.10255
319760.0000   -4.72810
319800.0000   -4.63580
319840.0000   -5.22822
319880.0000   -4.84555
319920.0000   -4.86176
319960.0000   -5.11881
320000.0000   -3.92725
320040.0000   -4.82512
320080.0000   -4.29611
320120.0000   -4.65690
320160.0000   -4.52546
320200.0000   -3.55948
320240.0000   -4.00107
320280.0000   -3.18005
320320.0000   -3.80416
320360.0000   -3.47450
320400.0000   -4.36173
320440.0000   -4.17782
320480.0000   -4.18250
320520.0000   -5.01208
320560.0000   -5.03656
320600.0000   -4.80845
320640.0000   -5.30659
320680.0000   -5.94451
320720.0000   -5.05410
320760.0000   -5.66065
320800.0000   -6.15628
320840.0000   -5.69090
320880.0000   -4.13996
320920.0000   -5.44080
320960.0000   -5.80671
321000.0000   -4.83924
321040.0000   -5.20385
321080.0000   -5.78009
321120.0000   -5.42856
321160.0000   -4.96775
321200.0000   -4.80811
321240.0000   -5.55090
321280.0000   -4.33645
321320.0000   -4.85419
321360.0000   -4.19472
321400.0000   -4.94902
321440.0000   -5.59536
321480.0000   -5.35636
321520.0000   -4.67180
321560.0000   -5.63067
321600.0000   -4.88739
321640.0000   -4.64541
321680.0000   -4.41839
321720.0000   -4.39459
321760.0000   -4.47531
321800.0000   -4.51494
321840.0000   -4.77328
321880.0000   -4.79405
321920.0000   -4.15481
321960.0000   -4.96367
322000.0000   -5.32275
322040.0000   -5.56902
322080.0000   -5.30029
322120.0000   -5.93948
322160.0000   -5.07067
322200.0000   -5.78379
322240.0000   -5.95499
322280.0000   -4.69773
322320.0000   -5.80788
322360.0000   -6.43282
322400.0000   -6.54445
322440.0000   -6.22393
322480.0000   -5.38682
322520.0000   -4.87825
322560.0000   -5.57768
322600.0000   -4.94772
322640.0000   -5.92712
322680.0000   -5.82683
322720.0000   -4.48160
322760.0000   -4.06532
322800.0000   -4.98911
322840.0000   -5.09150
322880.0000   -4.52107
322920.0000   -4.27839
322960.0000   -4.92933
323000.0000   -4.28318
323040.0000   -4.83292
323080.0000   -4.64424
323120.0000   -4.49274
323160.0000   -4.03549
323200.0000   -3.81563
323240.0000   -5.73306
323280.0000   -5.00641
323320.0000   -5.67264
323360.0000   -5.58175
323400.0000   -5.97763
323440.0000   -5.96994
323480.0000   -5.60066
323520.0000   -5.51136
323560.0000   -5.11984
323600.0000   -5.27253
323640.0000   -4.79467
323680.0000   -5.57531
323720.0000   -5.21445
323760.0000   -5.60962
323800.0000   -5.62577
323840.0000   -5.85484
323880.0000   -5.14590
323920.0000   -5.17965
323960.0000   -5.17993
324000.0000   -6.03657
324040.0000   -4.81527
324080.0000   -5.45217
324120.0000   -5.20461
324160.0000   -5.18104
324200.0000   -4.82245
324240.0000   -5.64307
324280.0000   -5.32334
324320.0000   -5.82955
324360.0000   -5.51705
324400.0000   -5.09956
324440.0000   -4.74260
324480.0000   -4.93430
324520.0000   -5.09649
324560.0000   -4.62405
324600.0000   -5.94267
324640.0000   -5.76733
324680.0000   -6.05144
324720.0000   -5.13202
324760.0000   -5.83179
324800.0000   -4.47021
324840.0000   -4.92394
324880.0000   -4.43888
324920.0000   -4.48964
324960.0000   -4.98676
325000.0000   -5.32035
325040.0000   -5.04848
325080.0000   -5.15898
325120.0000   -5.43490
325160.0000   -3.97748
325200.0000   -4.43959
325240.0000   -4.21673
325280.0000   -4.75766
325320.0000   -4.22727
325360.0000   -3.84115
325400.0000   -4.53124
325440.0000   -4.90355
325480.0000   -4.65495
325520.0000   -4.04220
325560.0000   -4.06501
325600.0000   -4.13344
325640.0000   -4.90912
325680.0000   -4.65584
325720.0000   -4.30573
325760.0000   -4.15512
325800.0000   -4.72761
325840.0000   -4.73412
325880.0000   -5.36425
325920.0000   -4.87908
325960.0000   -5.00977
326000.0000   -4.90911
326040.0000   -5.21198
326080.0000   -4.94200
326120.0000   -5.09823
326160.0000   -5.17095
326200.0000   -4.94868
326240.0000   -4.61984
326280.0000   -4.69634
326320.0000   -4.91474
326360.0000   -4.41419
326400.0000   -4.88687
326440.0000   -4.20770
326480.0000   -5.64634
326520.0000   -5.08874
326560.0000   -4.93739
326600.0000   -3.63674
326640.0000   -4.47881
326680.0000   -4.66722
326720.0000   -5.19660
326760.0000   -4.42515
326800.0000   -4.30274
326840.0000   -3.88564
326880.0000   -4.72717
326920.0000   -4.61497
326960.0000   -4.52740
327000.0000   -3.56031
327040.0000   -4.06647
327080.0000   -4.67444
327120.0000   -4.08463
327160.0000   -4.30031
327200.0000   -4.12777
327240.0000   -3.92974
327280.0000   -4.14079
327320.0000   -4.67010
327360.0000   -4.22967
327400.0000   -4.90152
327440.0000   -4.42360
327480.0000   -4.77313
327520.0000   -4.82237
327560.0000   -5.23713
327600.0000   -5.67940
327640.0000   -5.31680
327680.0000   -5.24905
327720.0000   -5.60239
327760.0000   -5.23191
327800.0000   -5.48688
327840.0000   -4.94965
327880.0000   -6.51661
327920.0000   -5.75263
327960.0000   -5.71821
328000.0000   -6.27980
328040.0000   -5.73456
328080.0000   -6.61306
328120.0000   -6.03263
328160.0000   -5.22182
328200.0000   -5.28246
328240.0000   -4.84080
328280.0000   -4.19308
328320.0000   -5.15072
328360.0000   -4.94569
328400.0000   -5.33437
328440.0000   -4.58712
328480.0000   -5.04303
328520.0000   -4.78192
328560.0000   -5.03651
328600.0000   -6.15361
328640.0000   -4.77735
328680.0000   -5.54007
328720.0000   -5.92104
328760.0000   -5.32041
328800.0000   -5.36678
328840.0000   -5.14137
328880.0000   -4.67647
328920.0000   -4.55405
328960.0000   -4.69054
329000.0000   -5.20798
329040.0000   -5.04619
329080.0000   -5.11445
329120.0000   -5.03523
329160.0000   -5.20329
329200.0000   -4.58691
329240.0000   -4.79582
329280.0000   -5.07099
329320.0000   -4.83531
329360.0000   -5.33592
329400.0000   -4.52495
329440.0000   -4.42768
329480.0000   -4.99063
329520.0000   -4.48625
329560.0000   -4.96780
329600.0000   -4.84536
329640.0000   -5.06088
329680.0000   -4.76215
329720.0000   -4.74354
329760.0000   -4.33028
329800.0000   -4.18926
329840.0000   -4.38109
329880.0000   -4.54737
329920.0000   -4.66598
329960.0000   -3.86698
330000.0000   -5.92101
330040.0000   -4.49683
330080.0000   -4.13285
330120.0000   -5.13015
330160.0000   -5.48158
330200.0000   -5.02688
330240.0000   -4.56019
330280.0000   -4.51500
330320.0000   -5.23332
330360.0000   -4.34587
330400.0000   -4.12772
330440.0000   -4.87854
330480.0000   -4.95802
330520.0000   -4.27148
330560.0000   -4.65835
330600.0000   -4.76001
330640.0000   -5.33318
330680.0000   -5.18297
330720.0000   -4.75555
330760.0000   -5.65819
330800.0000   -4.79028
330840.0000   -4.46746
330880.0000   -5.90301
330920.0000   -6.04241
330960.0000   -5.20912
331000.0000   -5.22566
331040.0000   -4.98164
331080.0000   -4.95725
331120.0000   -4.53671
331160.0000   -4.44588
331200.0000   -5.19524
331240.0000   -4.80261
331280.0000   -5.20477
331320.0000   -4.86068
331360.0000   -5.26842
331400.0000   -4.84814
331440.0000   -5.66526
331480.0000   -4.69045
331520.0000   -4.76484
331560.0000   -5.22187
331600.0000   -4.40959
331640.0000   -4.96322
331680.0000   -4.47039
331720.0000   -5.15265
331760.0000   -4.90896
331800.0000   -5.22164
331840.0000   -5.55614
331880.0000   -5.00728
331920.0000   -4.23721
331960.0000   -5.29365
332000.0000   -4.69597
332040.0000   -5.14269
332080.0000   -4.55136
332120.0000   -4.99188
332160.0000   -4.97882
332200.0000   -4.99707
332240.0000   -4.87634
332280.0000   -5.72383
332320.0000   -5.26204
332360.0000   -4.57576
332400.0000   -4.46130
332440.0000   -4.03526
332480.0000   -4.35961
332520.0000   -3.45409
332560.0000   -4.86473
332600.0000   -4.67811
332640.0000   -4.64662
332680.0000   -5.26963
332720.0000   -4.25652
332760.0000   -4.04730
332800.0000   -3.71382
332840.0000   -3.88819
332880.0000   -3.51438
332920.0000   -4.84754
332960.0000   -4.18357
333000.0000   -4.29077
333040.0000   -4.51683
333080.0000   -4.45518
333120.0000   -4.77670
333160.0000   -5.00617
333200.0000   -4.40203
333240.0000   -4.72970
333280.0000   -5.19519
333320.0000   -4.27232
333360.0000   -3.90141
333400.0000   -4.68721
333440.0000   -3.98265
333480.0000   -3.66302
333520.0000   -4.99154
333560.0000   -4.68509
333600.0000   -4.57074
333640.0000   -5.33419
333680.0000   -4.77912
333720.0000   -4.64650
333760.0000   -5.00496
333800.0000   -5.21028
333840.0000   -5.43581
333880.0000   -6.44404
333920.0000   -4.89507
333960.0000   -5.42880
334000.0000   -6.07549
334040.0000   -4.96679
334080.0000   -5.49692
334120.0000   -5.12002
334160.0000   -5.38454
334200.0000   -5.42529
334240.0000   -4.59192
334280.0000   -4.57740
334320.0000   -4.02890
334360.0000   -4.78368
334400.0000   -4.04771
334440.0000   -3.90031
334480.0000   -4.40925
334520.0000   -4.92791
334560.0000   -4.00927
334600.0000   -4.54187
334640.0000   -3.29489
334680.0000   -4.05305
334720.0000   -4.07634
334760.0000   -4.22900
334800.0000   -4.85495
334840.0000   -4.96867
334880.0000   -5.57021
334920.0000   -4.90945
334960.0000   -4.72436
335000.0000   -5.47690
335040.0000   -4.95115
335080.0000   -4.86170
335120.0000   -4.46938
335160.0000   -4.30548
335200.0000   -3.74910
335240.0000   -4.24143
335280.0000   -3.87963
335320.0000   -4.38827
335360.0000   -4.85378
335400.0000   -5.13610
335440.0000   -5.31306
335480.0000   -4.50425
335520.0000   -4.95299
335560.0000   -5.24294
335600.0000   -4.51154
335640.0000   -5.53092
335680.0000   -5.28407
335720.0000   -4.64546
335760.0000   -4.30541
335800.0000   -5.01059
335840.0000   -4.78654
335880.0000   -3.69068
335920.0000   -4.48130
335960.0000   -4.02602
336000.0000   -4.51229
336040.0000   -4.26608
336080.0000   -3.37887
336120.0000   -4.34776
336160.0000   -4.45357
336200.0000   -4.87542
336240.0000   -4.35206
336280.0000   -3.97483
336320.0000   -4.39348
336360.0000   -4.58093
336400.0000   -3.83424
336440.0000   -3.98587
336480.0000   -4.49916
336520.0000   -5.13570
336560.0000   -5.26676
336600.0000   -4.95766
336640.0000   -5.02150
336680.0000   -5.02991
336720.0000   -5.56332
336760.0000   -4.39439
336800.0000   -4.20453
336840.0000   -4.19172
336880.0000   -4.44680
336920.0000   -3.86189
336960.0000   -4.01654
337000.0000   -4.33553
337040.0000   -3.84512
337080.0000   -4.12697
337120.0000   -4.84735
337160.0000   -4.90764
337200.0000   -4.44064
337240.0000   -4.89732
337280.0000   -4.79867
337320.0000   -3.81363
337360.0000   -4.78114
337400.0000   -3.93351
337440.0000   -4.07334
337480.0000   -4.51161
337520.0000   -4.15631
337560.0000   -4.45525
337600.0000   -4.57858
337640.0000   -5.64569
337680.0000   -4.13676
337720.0000   -4.69116
337760.0000   -4.28232
337800.0000   -4.04443
337840.0000   -3.91369
337880.0000   -3.98706
337920.0000   -3.38782
337960.0000   -4.30736
338000.0000   -4.58914
338040.0000   -4.94054
338080.0000   -5.63073
338120.0000   -4.51860
338160.0000   -5.06576
338200.0000   -4.76269
338240.0000   -5.19562
338280.0000   -5.59324
338320.0000   -4.92759
338360.0000   -4.19889
338400.0000   -5.47754
338440.0000   -5.01852
338480.0000   -4.62451
338520.0000   -3.87879
338560.0000   -4.13497
338600.0000   -4.68839
338640.0000   -4.88923
338680.0000   -4.97286
338720.0000   -4.15600
338760.0000   -4.24176
338800.0000   -4.77202
338840.0000   -5.84771
338880.0000   -4.39784
338920.0000   -4.77816
338960.0000   -5.56955
339000.0000   -4.85213
339040.0000   -4.45664
339080.0000   -4.34301
339120.0000   -5.00132
339160.0000   -4.68395
339200.0000   -4.25391
339240.0000   -4.31465
339280.0000   -4.27644
339320.0000   -4.60969
339360.0000   -4.56147
339400.0000   -4.45882
339440.0000   -4.40411
339480.0000   -4.00930
339520.0000   -4.22393
339560.0000   -3.78324
339600.0000   -4.26572
339640.0000   -5.35018
339680.0000   -4.26181
339720.0000   -4.06667
339760.0000   -4.51545
339800.0000   -4.50125
339840.0000   -4.98375
339880.0000   -3.56725
339920.0000   -4.42768
339960.0000   -4.31626
340000.0000   -4.20430
340040.0000   -4.77257
340080.0000   -4.79311
340120.0000   -5.50899
340160.0000   -5.00610
340200.0000   -5.06399
340240.0000   -5.04887
340280.0000   -4.71950
340320.0000   -4.92521
340360.0000   -4.62750
340400.0000   -4.94090
340440.0000   -3.88102
340480.0000   -3.67364
340520.0000   -4.99579
340560.0000   -3.97186
340600.0000   -4.79720
340640.0000   -4.67236
340680.0000   -4.82264
340720.0000   -4.83237
340760.0000   -4.75692
340800.0000   -5.12442
340840.0000   -4.27427
340880.0000   -5.40870
340920.0000   -5.11160
340960.0000   -4.55970
341000.0000   -5.14894
341040.0000   -4.06115
341080.0000   -4.03164
341120.0000   -4.41416
341160.0000   -4.25079
341200.0000   -4.91593
341240.0000   -4.90774
341280.0000   -4.62323
341320.0000   -4.82570
341360.0000   -4.57931
341400.0000   -4.38207
341440.0000   -4.40998
341480.0000   -4.92666
341520.0000   -4.71253
341560.0000   -5.18778
341600.0000   -5.40914
341640.0000   -4.90736
341680.0000   -5.41455
341720.0000   -4.32580
341760.0000   -3.66747
341800.0000   -3.59702
341840.0000   -4.55937
341880.0000   -4.25425
341920.0000   -4.50796
341960.0000   -4.17733
342000.0000   -3.87158
342040.0000   -5.29784
342080.0000   -5.02436
342120.0000   -4.37492
342160.0000   -4.76322
342200.0000   -4.58172
342240.0000   -5.12931
342280.0000   -4.36714
342320.0000   -4.88424
342360.0000   -4.58748
342400.0000   -5.23297
342440.0000   -4.77130
342480.0000   -5.00635
342520.0000   -4.76917
342560.0000   -5.03055
342600.0000   -3.89847
342640.0000   -5.19522
342680.0000   -5.50080
342720.0000   -5.97482
342760.0000   -4.45634
342800.0000   -5.62864
342840.0000   -5.50683
342880.0000   -4.47694
342920.0000   -4.78334
342960.0000   -4.83236
343000.0000   -4.46397
343040.0000   -5.25911
343080.0000   -4.41770
343120.0000   -4.76886
343160.0000   -5.80823
343200.0000   -5.26771
343240.0000   -5.04270
343280.0000   -4.21966
343320.0000   -5.11924
343360.0000   -5.65306
343400.0000   -5.39334
343440.0000   -5.73707
343480.0000   -5.53514
343520.0000   -5.49070
343560.0000   -4.82629
343600.0000   -5.73468
343640.0000   -5.62179
343680.0000   -5.32437
343720.0000   -4.84063
343760.0000   -4.44765
343800.0000   -4.42090
343840.0000   -3.94343
343880.0000   -5.42554
343920.0000   -5.49760
343960.0000   -4.81105
344000.0000   -5.09300
344040.0000   -5.04744
344080.0000   -4.19875
344120.0000   -4.27141
344160.0000   -4.46554
344200.0000   -4.78479
344240.0000   -4.55336
344280.0000   -3.60213
344320.0000   -4.69850
344360.0000   -4.34222
344400.0000   -4.34143
344440.0000   -4.73195
344480.0000   -4.45434
344520.0000   -5.42329
344560.0000   -6.13548
344600.0000   -5.51213
344640.0000   -5.07364
344680.0000   -5.23661
344720.0000   -4.49455
344760.0000   -4.94310
344800.0000   -5.14687
344840.0000   -4.85756
344880.0000   -5.39832
344920.0000   -4.37689
344960.0000   -4.69801
345000.0000   -3.81814
345040.0000   -4.28675
345080.0000   -4.21449
345120.0000   -4.65421
345160.0000   -4.36230
345200.0000   -3.85876
345240.0000   -4.32607
345280.0000   -4.39433
345320.0000   -4.41400
345360.0000   -4.57063
345400.0000   -4.11930
345440.0000   -4.96235
345480.0000   -4.42503
345520.0000   -4.48545
345560.0000   -3.98823
345600.0000   -5.00432
345640.0000   -5.05373
345680.0000   -4.27995
345720.0000   -4.74335
345760.0000   -5.11809
345800.0000   -4.68791
345840.0000   -3.96526
345880.0000   -3.91275
345920.0000   -4.60089
345960.0000   -4.41964
346000.0000   -4.54965
346040.0000   -5.15367
346080.0000   -5.14749
346120.0000   -5.50522
346160.0000   -4.52960
346200.0000   -4.29051
346240.0000   -3.37348
346280.0000   -4.21462
346320.0000   -4.32749
346360.0000   -4.62136
346400.0000   -3.88343
346440.0000   -4.71545
346480.0000   -3.82474
346520.0000   -3.98827
346560.0000   -3.61407
346600.0000   -3.55634
346640.0000   -4.38305
346680.0000   -4.58926
346720.0000   -4.49720
346760.0000   -3.72956
346800.0000   -5.11838
346840.0000   -4.33690
346880.0000   -4.37479
346920.0000   -4.88964
346960.0000   -4.60724
347000.0000   -4.31300
347040.0000   -3.93063
347080.0000   -3.93595
347120.0000   -4.36457
347160.0000   -4.46052
347200.0000   -4.76625
347240.0000   -4.56557
347280.0000   -4.59043
347320.0000   -5.06235
347360.0000   -4.95861
347400.0000   -4.73418
347440.0000   -4.83550
347480.0000   -4.10034
347520.0000   -4.48177
347560.0000   -4.71728
347600.0000   -5.38606
347640.0000   -4.37604
347680.0000   -4.45065
347720.0000   -4.81382
347760.0000   -3.55637
347800.0000   -4.38214
347840.0000   -2.99917
347880.0000   -3.48944
347920.0000   -3.82161
347960.0000   -3.91440
348000.0000   -4.31176
348040.0000   -4.23479
348080.0000   -4.56517
348120.0000   -3.99917
348160.0000   -4.26856
348200.0000   -4.86510
348240.0000   -4.18267
348280.0000   -4.62514
348320.0000   -4.38758
348360.0000   -4.36863
348400.0000   -3.74734
348440.0000   -4.93911
348480.0000   -4.50033
348520.0000   -4.32935
348560.0000   -3.85010
348600.0000   -4.11486
348640.0000   -3.68445
348680.0000   -4.76694
348720.0000   -4.17100
348760.0000   -4.14641
348800.0000   -3.74640
348840.0000   -4.91158
348880.0000   -4.38758
348920.0000   -4.27868
348960.0000   -3.92914
349000.0000   -4.03579
349040.0000   -4.00397
349080.0000   -3.90767
349120.0000   -4.13885
349160.0000   -5.49299
349200.0000   -4.94775
349240.0000   -4.76325
349280.0000   -3.39388
349320.0000   -3.90412
349360.0000   -3.92630
349400.0000   -4.30630
349440.0000   -4.60083
349480.0000   -4.11701
349520.0000   -4.25598
349560.0000   -3.42640
349600.0000   -2.62680
349640.0000   -3.12471
349680.0000   -3.66877
349720.0000   -3.73165
349760.0000   -3.55479
349800.0000   -4.10964
349840.0000   -4.17001
349880.0000   -3.28723
349920.0000   -4.66608
349960.0000   -3.70277
350000.0000   -4.41722
350040.0000   -3.88266
350080.0000   -3.60573
350120.0000   -3.98966
350160.0000   -4.36797
350200.0000   -4.72363
350240.0000   -4.33489
350280.0000   -3.82298
350320.0000   -4.29776
350360.0000   -3.35121
350400.0000   -3.88445
350440.0000   -4.30012
350480.0000   -4.48627
350520.0000   -4.52712
350560.0000   -4.37183
350600.0000   -4.70765
350640.0000   -3.93508
350680.0000   -3.84758
350720.0000   -4.38938
350760.0000   -4.92030
350800.0000   -4.09871
350840.0000   -3.88370
350880.0000   -4.36942
350920.0000   -4.38121
350960.0000   -4.05299
351000.0000   -3.75221
351040.0000   -4.20215
351080.0000   -4.20727
351120.0000   -3.92635
351160.0000   -3.71652
351200.0000   -3.66287
351240.0000   -3.54879
351280.0000   -4.86534
351320.0000   -4.13979
351360.0000   -4.66920
351400.0000   -4.90764
351440.0000   -4.70866
351480.0000   -4.35345
351520.0000   -5.05213
351560.0000   -4.48496
351600.0000   -4.10443
351640.0000   -4.80440
351680.0000   -4.09870
351720.0000   -3.59745
351760.0000   -4.69668
351800.0000   -4.02778
351840.0000   -3.99217
351880.0000   -4.09870
351920.0000   -4.56839
351960.0000   -4.50866
352000.0000   -3.18889
352040.0000   -4.90405
352080.0000   -4.27921
352120.0000   -5.17400
352160.0000   -4.09008
352200.0000   -3.68096
352240.0000   -4.35265
352280.0000   -4.43766
352320.0000   -3.83170
352360.0000   -3.79980
352400.0000   -3.84501
352440.0000   -3.82551
352480.0000   -3.18481
352520.0000   -2.94214
352560.0000   -3.00234
352600.0000   -3.22757
352640.0000   -3.82912
352680.0000   -2.84023
352720.0000   -3.68823
352760.0000   -4.17542
352800.0000   -3.64358
352840.0000   -3.57538
352880.0000   -4.12972
352920.0000   -3.80000
352960.0000   -4.26169
353000.0000   -3.36220
353040.0000   -3.23623
353080.0000   -3.74996
353120.0000   -4.48473
353160.0000   -4.97742
353200.0000   -4.41807
353240.0000   -4.80522
353280.0000   -4.35189
353320.0000   -3.71883
353360.0000   -4.07334
353400.0000   -3.57685
353440.0000   -4.12560
353480.0000   -4.21678
353520.0000   -3.02063
353560.0000   -4.42947
353600.0000   -4.19907
353640.0000   -4.19544
353680.0000   -3.48264
353720.0000   -4.56536
353760.0000   -4.20056
353800.0000   -3.90016
353840.0000   -4.72928
353880.0000   -3.76965
353920.0000   -3.87000
353960.0000   -3.95899
354000.0000   -3.92904
354040.0000   -5.12075
354080.0000   -4.08518
354120.0000   -3.82386
354160.0000   -4.91980
354200.0000   -3.97432
354240.0000   -3.94983
354280.0000   -4.16191
354320.0000   -4.06791
354360.0000   -4.51078
354400.0000   -3.47280
354440.0000   -3.60875
354480.0000   -5.34060
354520.0000   -5.06038
354560.0000   -5.21792
354600.0000   -4.89498
354640.0000   -4.19962
354680.0000   -5.02697
354720.0000   -5.06991
354760.0000   -4.96674
354800.0000   -5.64438
354840.0000   -5.20773
354880.0000   -4.42661
354920.0000   -4.74740
354960.0000   -5.35960
355000.0000   -4.87472
355040.0000   -4.46454
355080.0000   -4.31732
355120.0000   -5.01343
355160.0000   -5.31359
355200.0000   -5.09685
355240.0000   -5.49621
355280.0000   -5.14457
355320.0000   -5.11229
355360.0000   -4.24104
355400.0000   -4.11652
355440.0000   -4.67825
355480.0000   -4.81456
355520.0000   -3.90861
355560.0000   -4.16245
355600.0000   -4.07612
355640.0000   -4.26249
355680.0000   -4.50404
355720.0000   -3.94432
355760.0000   -3.63359
355800.0000   -4.27360
355840.0000   -4.56128
355880.0000   -4.35073
355920.0000   -4.65492
355960.0000   -3.99954
356000.0000   -3.79111
356040.0000   -4.87659
356080.0000   -4.07044
356120.0000   -4.58017
356160.0000   -4.60922
356200.0000   -5.03803
356240.0000   -3.54699
356280.0000   -3.98281
356320.0000   -4.46230
356360.0000   -5.05045
356400.0000   -4.82257
356440.0000   -4.99700
356480.0000   -4.98746
356520.0000   -4.74969
356560.0000   -4.69417
356600.0000   -4.34972
356640.0000   -3.91365
356680.0000   -3.95018
356720.0000   -4.05250
356760.0000   -4.34754
356800.0000   -4.38510
356840.0000   -4.03863
356880.0000   -4.10193
356920.0000   -3.63027
356960.0000   -4.52710
357000.0000   -4.32924
357040.0000   -4.05593
357080.0000   -4.66130
357120.0000   -4.04293
357160.0000   -4.25855
357200.0000   -4.33253
357240.0000   -4.72988
357280.0000   -4.48855
357320.0000   -4.08793
357360.0000   -4.18739
357400.0000   -4.74593
357440.0000   -4.30471
357480.0000   -4.31394
357520.0000   -4.40112
357560.0000   -4.67211
357600.0000   -4.25756
357640.0000   -4.24001
357680.0000   -4.74091
357720.0000   -5.23326
357760.0000   -4.86226
357800.0000   -4.68989
357840.0000   -5.52278
357880.0000   -4.74159
357920.0000   -4.38296
357960.0000   -4.02521
358000.0000   -4.18716
358040.0000   -2.82348
358080.0000   -3.84644
358120.0000   -4.20001
358160.0000   -4.82810
358200.0000   -3.79323
358240.0000   -3.82258
358280.0000   -4.38539
358320.0000   -5.64938
358360.0000   -5.51611
358400.0000   -5.07800
358440.0000   -4.54553
358480.0000   -4.26325
358520.0000   -4.49795
358560.0000   -3.84713
358600.0000   -4.34187
358640.0000   -4.40140
358680.0000   -4.91177
358720.0000   -4.84011
358760.0000   -4.13653
358800.0000   -4.38593
358840.0000   -4.74398
358880.0000   -5.23071
358920.0000   -5.72509
358960.0000   -5.03522
359000.0000   -5.46521
359040.0000   -5.08229
359080.0000   -4.97368
359120.0000   -5.08057
359160.0000   -6.24714
359200.0000   -5.89479
359240.0000   -5.44979
359280.0000   -5.21118
359320.0000   -4.30372
359360.0000   -4.93659
359400.0000   -5.14262
359440.0000   -4.65764
359480.0000   -4.33785
359520.0000   -4.77747
359560.0000   -4.02308
359600.0000   -4.44895
359640.0000   -4.39432
359680.0000   -4.42950
359720.0000   -3.87263
359760.0000   -4.55892
359800.0000   -3.92103
359840.0000   -5.29496
359880.0000   -4.59688
359920.0000   -4.87215
359960.0000   -4.69171
360000.0000   -4.37847
360040.0000   -4.66098
360080.0000   -5.86143
360120.0000   -5.66603
360160.0000   -5.00742
360200.0000   -5.70292
360240.0000   -4.92472
360280.0000   -4.90466
360320.0000   -4.70882
360360.0000   -5.60796
360400.0000   -4.94421
360440.0000   -5.37202
360480.0000   -5.19589
360520.0000   -5.17498
360560.0000   -4.95883
360600.0000   -5.40656
360640.0000   -5.55423
360680.0000   -4.77387
360720.0000   -4.95202
360760.0000   -5.02957
360800.0000   -4.14496
360840.0000   -4.93865
360880.0000   -5.22734
360920.0000   -4.71525
360960.0000   -5.18384
361000.0000   -4.72679
361040.0000   -5.75517
361080.0000   -5.45113
361120.0000   -5.61058
361160.0000   -5.38668
361200.0000   -5.12252
361240.0000   -5.12023
361280.0000   -4.69530
361320.0000   -5.44783
361360.0000   -4.37261
361400.0000   -4.62591
361440.0000   -3.92717
361480.0000   -4.77175
361520.0000   -4.21351
361560.0000   -4.35924
361600.0000   -4.67952
361640.0000   -4.23702
361680.0000   -4.06338
361720.0000   -5.36635
361760.0000   -4.86971
361800.0000   -4.43173
361840.0000   -4.52138
361880.0000   -4.73853
361920.0000   -3.97826
361960.0000   -4.18321
362000.0000   -4.42745
362040.0000   -3.91248
362080.0000   -3.86452
362120.0000   -4.04769
362160.0000   -4.52942
362200.0000   -3.82181
362240.0000   -3.94437
362280.0000   -4.31439
362320.0000   -4.18036
362360.0000   -4.18280
362400.0000   -4.93625
362440.0000   -4.23457
362480.0000   -4.47285
362520.0000   -4.11559
362560.0000   -4.02683
362600.0000   -5.00707
362640.0000   -4.01683
362680.0000   -4.01606
362720.0000   -4.51718
362760.0000   -4.80922
362800.0000   -4.52736
362840.0000   -4.01830
362880.0000   -3.14552
362920.0000   -4.72172
362960.0000   -4.04017
363000.0000   -4.46899
363040.0000   -4.01994
363080.0000   -4.18952
363120.0000   -4.43168
363160.0000   -5.02842
363200.0000   -4.45223
363240.0000   -5.15922
363280.0000   -4.60708
363320.0000   -3.99766
363360.0000   -3.83719
363400.0000   -4.75540
363440.0000   -4.77909
363480.0000   -4.05530
363520.0000   -4.65042
363560.0000   -3.46411
363600.0000   -4.85920
363640.0000   -4.57830
363680.0000   -4.69662
363720.0000   -4.44301
363760.0000   -3.15835
363800.0000   -4.13705
363840.0000   -4.15581
363880.0000   -3.89630
363920.0000   -4.76435
363960.0000   -4.89987
364000.0000   -4.60497
364040.0000   -3.52513
364080.0000   -5.06534
364120.0000   -4.89602
364160.0000   -4.69287
364200.0000   -4.68177
364240.0000   -4.81183
364280.0000   -4.78213
364320.0000   -3.80572
364360.0000   -4.54833
364400.0000   -4.83976
364440.0000   -4.37165
364480.0000   -4.22577
364520.0000   -4.76184
364560.0000   -4.22609
364600.0000   -4.52288
364640.0000   -3.87546
364680.0000   -4.07124
364720.0000   -4.45054
364760.0000   -4.18478
364800.0000   -3.77613
364840.0000   -3.95201
364880.0000   -4.91800
364920.0000   -5.47660
364960.0000   -4.87323
365000.0000   -3.99531
365040.0000   -3.83594
365080.0000   -4.53052
365120.0000   -3.66980
365160.0000   -4.34873
365200.0000   -4.47709
365240.0000   -3.92536
365280.0000   -3.52232
365320.0000   -3.67310
365360.0000   -4.35497
365400.0000   -3.54036
365440.0000   -3.08609
365480.0000   -3.65858
365520.0000   -2.95460
365560.0000   -4.10394
365600.0000   -3.99014
365640.0000   -3.75647
365680.0000   -3.90473
365720.0000   -3.69052
365760.0000   -4.88610
365800.0000   -4.02702
365840.0000   -5.26151
365880.0000   -4.21213
365920.0000   -4.83802
365960.0000   -5.37073
366000.0000   -4.92781
366040.0000   -3.43266
366080.0000   -3.89890
366120.0000   -5.13745
366160.0000   -4.27449
366200.0000   -4.60933
366240.0000   -5.62447
366280.0000   -4.53362
366320.0000   -4.78080
366360.0000   -4.30473
366400.0000   -3.99801
366440.0000   -4.53136
366480.0000   -4.48201
366520.0000   -4.50123
366560.0000   -5.17895
366600.0000   -4.73084
366640.0000   -4.58820
366680.0000   -4.97565
366720.0000   -4.50153
366760.0000   -4.67957
366800.0000   -3.92983
366840.0000   -4.26532
366880.0000   -4.00199
366920.0000   -4.17619
366960.0000   -4.66291
367000.0000   -3.89589
367040.0000   -4.94548
367080.0000   -3.95107
367120.0000   -3.56756
367160.0000   -4.83788
367200.0000   -4.10885
367240.0000   -4.50144
367280.0000   -4.81908
367320.0000   -4.71358
367360.0000   -5.08240
367400.0000   -4.66285
367440.0000   -4.90257
367480.0000   -5.42016
367520.0000   -4.02379
367560.0000   -3.75180
367600.0000   -4.12138
367640.0000   -4.18377
367680.0000   -5.01015
367720.0000   -5.50373
367760.0000   -5.30765
367800.0000   -3.80239
367840.0000   -4.49551
367880.0000   -4.87452
367920.0000   -5.55772
367960.0000   -4.55108
368000.0000   -5.30082
368040.0000   -5.17576
368080.0000   -4.81591
368120.0000   -3.87862
368160.0000   -5.36823
368200.0000   -4.09412
368240.0000   -5.19012
368280.0000   -4.26926
368320.0000   -4.47241
368360.0000   -4.24718
368400.0000   -4.86809
368440.0000   -4.94734
368480.0000   -5.13363
368520.0000   -3.96575
368560.0000   -4.52235
368600.0000   -4.04895
368640.0000   -5.28310
368680.0000   -4.12227
368720.0000   -4.75902
368760.0000   -3.99431
368800.0000   -3.83629
368840.0000   -5.26484
368880.0000   -4.35720
368920.0000   -4.17226
368960.0000   -4.92605
369000.0000   -4.37316
369040.0000   -5.32883
369080.0000   -4.98976
369120.0000   -4.83321
369160.0000   -4.31812
369200.0000   -5.03308
369240.0000   -4.28079
369280.0000   -4.42352
369320.0000   -5.20834
369360.0000   -3.91131
369400.0000   -5.20543
369440.0000   -4.19617
369480.0000   -3.89169
369520.0000   -4.01351
369560.0000   -4.19892
369600.0000   -4.15846
369640.0000   -4.88948
369680.0000   -4.26738
369720.0000   -4.28819
369760.0000   -4.95093
369800.0000   -4.99156
369840.0000   -4.59387
369880.0000   -5.07099
369920.0000   -5.46409
369960.0000   -4.70765
370000.0000   -4.57540
370040.0000   -4.88081
370080.0000   -4.15413
370120.0000   -4.01409
370160.0000   -4.45939
370200.0000   -5.35244
370240.0000   -4.71707
370280.0000   -4.53373
370320.0000   -5.07233
370360.0000   -4.84397
370400.0000   -5.10201
370440.0000   -3.57044
370480.0000   -4.11867
370520.0000   -3.91532
370560.0000   -5.36079
370600.0000   -4.37987
370640.0000   -5.05685
370680.0000   -4.14561
370720.0000   -4.94661
370760.0000   -4.91575
370800.0000   -4.30786
370840.0000   -5.20826
370880.0000   -4.35010
370920.0000   -4.59081
370960.0000   -5.26845
371000.0000   -5.14640
371040.0000   -4.66336
371080.0000   -3.86390
371120.0000   -4.50654
371160.0000   -4.13776
371200.0000   -4.03346
371240.0000   -4.18752
371280.0000   -4.54953
371320.0000   -3.79246
371360.0000   -4.64576
371400.0000   -4.89732
371440.0000   -4.58659
371480.0000   -4.38688
371520.0000   -4.31343
371560.0000   -3.90219
371600.0000   -4.02624
371640.0000   -4.66091
371680.0000   -3.96862
371720.0000   -4.36345
371760.0000   -3.60337
371800.0000   -4.10964
371840.0000   -4.29593
371880.0000   -4.77623
371920.0000   -5.26947
371960.0000   -4.88723
372000.0000   -4.85566
372040.0000   -4.37045
372080.0000   -3.72156
372120.0000   -3.81519
372160.0000   -4.31467
372200.0000   -4.05903
372240.0000   -4.02487
372280.0000   -4.44185
372320.0000   -4.05309
372360.0000   -3.59067
372400.0000   -4.25321
372440.0000   -4.10770
372480.0000   -3.96300
372520.0000   -3.30541
372560.0000   -3.53868
372600.0000   -3.98816
372640.0000   -4.07782
372680.0000   -3.70615
372720.0000   -4.36608
372760.0000   -3.16081
372800.0000   -3.82155
372840.0000   -4.19282
372880.0000   -4.14286
372920.0000   -4.18009
372960.0000   -4.22599
373000.0000   -4.56056
373040.0000   -3.97288
373080.0000   -3.94938
373120.0000   -4.97927
373160.0000   -4.67618
373200.0000   -4.10873
373240.0000   -3.54209
373280.0000   -3.62123
373320.0000   -4.76116
373360.0000   -5.13903
373400.0000   -4.75514
373440.0000   -4.15196
373480.0000   -4.73019
373520.0000   -4.99700
373560.0000   -4.20620
373600.0000   -4.53844
373640.0000   -4.14747
373680.0000   -4.77281
373720.0000   -4.84468
373760.0000   -4.83195
373800.0000   -4.71623
373840.0000   -4.61170
373880.0000   -5.44658
373920.0000   -5.34999
373960.0000   -5.45561
374000.0000   -5.57633
374040.0000   -5.21856
374080.0000   -5.19056
374120.0000   -5.01096
374160.0000   -5.73167
374200.0000   -5.72978
374240.0000   -5.49037
374280.0000   -5.33553
374320.0000   -5.24174
374360.0000   -5.59639
374400.0000   -5.42909
374440.0000   -4.66736
374480.0000   -5.09373
374520.0000   -5.28651
374560.0000   -4.06838
374600.0000   -5.52474
374640.0000   -4.68475
374680.0000   -4.57908
374720.0000   -4.56782
374760.0000   -4.65363
374800.0000   -5.12968
374840.0000   -5.17323
374880.0000   -4.52164
374920.0000   -4.18814
374960.0000   -4.40805
375000.0000   -4.54789
375040.0000   -3.77387
375080.0000   -4.17876
375120.0000   -4.89254
375160.0000   -4.50050
375200.0000   -4.65867
375240.0000   -4.67361
375280.0000   -4.96675
375320.0000   -4.12085
375360.0000   -4.15981
375400.0000   -4.96359
375440.0000   -4.32793
375480.0000   -4.10078
375520.0000   -4.81504
375560.0000   -5.16828
375600.0000   -5.90207
375640.0000   -4.86227
375680.0000   -5.18920
375720.0000   -4.60375
375760.0000   -5.11821
375800.0000   -4.76318
375840.0000   -4.96388
375880.0000   -5.02999
375920.0000   -4.00335
375960.0000   -5.21158
376000.0000   -5.55798
376040.0000   -4.98766
376080.0000   -5.26521
376120.0000   -4.82719
376160.0000   -5.03935
376200.0000   -4.62565
376240.0000   -4.70772
376280.0000   -5.12980
376320.0000   -4.86246
376360.0000   -4.82768
376400.0000   -5.91628
376440.0000   -4.57183
376480.0000   -5.33646
376520.0000   -5.35032
376560.0000   -4.57949
376600.0000   -5.39294
376640.0000   -4.85891
376680.0000   -4.99176
376720.0000   -4.87140
376760.0000   -5.09239
376800.0000   -5.37970
376840.0000   -4.83291
376880.0000   -4.92729
376920.0000   -5.85804
376960.0000   -6.27216
377000.0000   -5.88323
377040.0000   -6.64519
377080.0000   -5.37975
377120.0000   -5.25704
377160.0000   -5.63002
377200.0000   -5.61096
377240.0000   -5.58255
377280.0000   -5.82704
377320.0000   -6.05997
377360.0000   -5.12593
377400.0000   -5.36267
377440.0000   -5.77298
377480.0000   -4.98170
377520.0000   -5.50120
377560.0000   -6.67445
377600.0000   -5.67512
377640.0000   -5.66036
377680.0000   -5.40260
377720.0000   -5.50559
377760.0000   -5.56158
377800.0000   -5.58822
377840.0000   -5.61481
377880.0000   -5.33646
377920.0000   -5.23335
377960.0000   -4.88181
378000.0000   -4.85021
378040.0000   -4.17697
378080.0000   -4.48359
378120.0000   -4.97006
378160.0000   -4.91013
378200.0000   -4.51703
378240.0000   -4.62052
378280.0000   -4.96229
378320.0000   -4.67900
378360.0000   -5.05728
378400.0000   -4.73794
378440.0000   -5.00352
378480.0000   -4.02156
378520.0000   -4.70412
378560.0000   -3.97016
378600.0000   -4.79344
378640.0000   -5.23974
378680.0000   -5.00766
378720.0000   -4.34189
378760.0000   -4.40181
378800.0000   -4.66960
378840.0000   -5.26776
378880.0000   -4.73779
378920.0000   -4.00962
378960.0000   -4.23177
379000.0000   -4.55080
379040.0000   -3.72039
379080.0000   -4.42047
379120.0000   -4.65510
379160.0000   -4.01670
379200.0000   -4.89438
379240.0000   -3.83271
379280.0000   -4.72939
379320.0000   -4.44633
379360.0000   -3.63437
379400.0000   -4.87941
379440.0000   -4.41439
379480.0000   -4.84569
379520.0000   -4.53067
379560.0000   -3.77793
379600.0000   -4.45645
379640.0000   -4.43379
379680.0000   -3.57953
379720.0000   -4.86517
379760.0000   -4.77969
379800.0000   -4.15551
379840.0000   -4.56567
379880.0000   -4.40818
379920.0000   -4.78618
379960.0000   -5.70318
380000.0000   -5.14429
380040.0000   -5.88402
380080.0000   -5.90726
380120.0000   -5.73849
380160.0000   -5.75872
380200.0000   -5.86448
380240.0000   -5.40821
380280.0000   -5.42139
380320.0000   -5.00950
380360.0000   -5.16892
380400.0000   -4.55089
380440.0000   -4.56771
380480.0000   -5.20201
380520.0000   -4.97567
380560.0000   -4.97655
380600.0000   -5.25394
380640.0000   -4.94902
380680.0000   -5.17234
380720.0000   -5.23900
380760.0000   -5.90908
380800.0000   -5.57657
380840.0000   -5.61588
380880.0000   -5.66231
380920.0000   -5.07223
380960.0000   -5.77517
381000.0000   -4.50554
381040.0000   -5.56385
381080.0000   -5.18611
381120.0000   -4.72893
381160.0000   -4.75519
381200.0000   -5.14456
381240.0000   -5.91369
381280.0000   -5.31600
381320.0000   -5.55412
381360.0000   -5.94862
381400.0000   -5.22176
381440.0000   -4.57436
381480.0000   -4.84479
381520.0000   -5.20337
381560.0000   -4.74773
381600.0000   -4.56822
381640.0000   -5.36340
381680.0000   -5.28443
381720.0000   -4.11127
381760.0000   -4.68149
381800.0000   -4.81866
381840.0000   -5.35501
381880.0000   -5.18147
381920.0000   -4.94976
381960.0000   -4.73816
382000.0000   -4.37008
382040.0000   -5.16486
382080.0000   -5.84612
382120.0000   -4.30216
382160.0000   -4.30016
382200.0000   -4.86892
382240.0000   -4.15717
382280.0000   -4.85231
382320.0000   -4.80104
382360.0000   -5.33972
382400.0000   -5.34024
382440.0000   -4.91912
382480.0000   -4.40832
382520.0000   -5.02988
382560.0000   -5.78147
382600.0000   -5.73360
382640.0000   -4.99254
382680.0000   -5.02096
382720.0000   -5.10884
382760.0000   -4.88623
382800.0000   -5.19920
382840.0000   -4.01719
382880.0000   -4.93402
382920.0000   -4.91623
382960.0000   -4.69664
383000.0000   -5.25516
383040.0000   -5.12902
383080.0000   -5.48599
383120.0000   -4.79984
383160.0000   -5.04927
383200.0000   -5.22984
383240.0000   -4.71901
383280.0000   -5.60758
383320.0000   -4.82100
383360.0000   -4.58536
383400.0000   -4.86297
383440.0000   -4.81721
383480.0000   -4.37578
383520.0000   -5.00912
383560.0000   -5.04823
383600.0000   -4.24807
383640.0000   -4.71040
383680.0000   -4.78021
383720.0000   -4.51651
383760.0000   -4.80832
383800.0000   -4.85385
383840.0000   -3.94699
383880.0000   -5.08943
383920.0000   -4.49392
383960.0000   -4.18882
384000.0000   -4.72785
384040.0000   -4.37035
384080.0000   -4.54976
384120.0000   -4.71930
384160.0000   -4.31387
384200.0000   -4.61074
384240.0000   -4.12668
384280.0000   -4.61122
384320.0000   -4.12731
384360.0000   -4.76364
384400.0000   -5.04359
384440.0000   -4.55694
384480.0000   -4.74539
384520.0000   -5.05651
384560.0000   -5.62613
384600.0000   -5.77624
384640.0000   -4.59388
384680.0000   -5.45643
384720.0000   -5.57948
384760.0000   -5.26225
384800.0000   -5.37580
384840.0000   -6.26401
384880.0000   -5.51027
384920.0000   -4.87153
384960.0000   -5.44651
385000.0000   -5.29345
385040.0000   -6.25412
385080.0000   -4.96791
385120.0000   -5.64808
385160.0000   -6.00447
385200.0000   -5.89535
385240.0000   -5.60133
385280.0000   -5.91537
385320.0000   -6.07303
385360.0000   -6.56509
385400.0000   -5.68012
385440.0000   -5.15938
385480.0000   -5.02451
385520.0000   -5.09108
385560.0000   -4.07231
385600.0000   -5.38054
385640.0000   -3.81805
385680.0000   -4.83967
385720.0000   -4.76313
385760.0000   -5.26914
385800.0000   -5.86901
385840.0000   -5.32814
385880.0000   -5.06956
385920.0000   -5.94803
385960.0000   -5.09659
386000.0000   -4.99390
386040.0000   -4.08326
386080.0000   -3.88720
386120.0000   -5.16835
386160.0000   -5.07847
386200.0000   -5.29162
386240.0000   -4.49134
386280.0000   -4.57208
386320.0000   -5.14715
386360.0000   -5.92791
386400.0000   -5.74116
386440.0000   -5.72549
386480.0000   -5.01825
386520.0000   -6.43053
386560.0000   -4.47808
386600.0000   -5.34569
386640.0000   -4.53112
386680.0000   -4.89243
386720.0000   -4.32267
386760.0000   -5.12626
386800.0000   -5.14747
386840.0000   -5.62348
386880.0000   -4.98738
386920.0000   -5.20327
386960.0000   -5.39639
387000.0000   -4.74902
387040.0000   -5.23857
387080.0000   -4.64284
387120.0000   -4.69675
387160.0000   -4.59337
387200.0000   -5.10561
387240.0000   -5.03199
387280.0000   -5.15562
387320.0000   -4.13973
387360.0000   -5.42094
387400.0000   -5.51513
387440.0000   -5.54080
387480.0000   -5.53875
387520.0000   -4.39235
387560.0000   -5.37580
387600.0000   -4.54340
387640.0000   -4.67672
387680.0000   -5.28917
387720.0000   -4.16466
387760.0000   -4.43699
387800.0000   -4.87459
387840.0000   -4.18258
387880.0000   -4.73110
387920.0000   -3.86945
387960.0000   -3.90958
388000.0000   -5.10663
388040.0000   -4.78260
388080.0000   -4.87426
388120.0000   -4.08935
388160.0000   -4.43813
388200.0000   -4.67276
388240.0000   -5.16763
388280.0000   -5.90607
388320.0000   -5.50350
388360.0000   -5.88628
388400.0000   -4.94069
388440.0000   -6.35284
388480.0000   -5.41412
388520.0000   -5.11687
388560.0000   -6.20882
388600.0000   -5.14171
388640.0000   -5.66419
388680.0000   -5.42661
388720.0000   -5.75655
388760.0000   -5.59370
388800.0000   -5.83302
388840.0000   -5.40924
388880.0000   -4.99258
388920.0000   -5.56754
388960.0000   -5.37138
389000.0000   -5.68525
389040.0000   -5.61030
389080.0000   -4.40007
389120.0000   -5.16391
389160.0000   -4.98739
389200.0000   -4.80312
389240.0000   -5.38495
389280.0000   -5.16614
389320.0000   -5.23747
389360.0000   -5.25094
389400.0000   -3.98574
389440.0000   -5.34355
389480.0000   -5.46330
389520.0000   -5.51479
389560.0000   -5.07563
389600.0000   -4.69843
389640.0000   -4.73116
389680.0000   -4.89548
389720.0000   -5.12118
389760.0000   -5.48435
389800.0000   -4.28057
389840.0000   -4.59061
389880.0000   -5.57386
389920.0000   -4.70491
389960.0000   -4.43414
390000.0000   -5.19375
390040.0000   -4.97230
390080.0000   -5.37611
390120.0000   -5.31094
390160.0000   -4.87904
390200.0000   -5.58232
390240.0000   -5.57217
390280.0000   -5.59079
390320.0000   -4.23315
390360.0000   -4.98748
390400.0000   -4.79904
390440.0000   -4.96684
390480.0000   -5.13572
390520.0000   -5.12188
390560.0000   -4.42064
390600.0000   -4.81386
390640.0000   -5.27543
390680.0000   -4.82614
390720.0000   -4.87360
390760.0000   -5.68883
390800.0000   -5.09578
390840.0000   -4.98967
390880.0000   -5.24977
390920.0000   -5.57495
390960.0000   -5.60324
391000.0000   -5.19902
391040.0000   -4.95936
391080.0000   -5.16442
391120.0000   -5.79560
391160.0000   -5.11070
391200.0000   -4.27938
391240.0000   -5.33469
391280.0000   -4.25907
391320.0000   -4.56357
391360.0000   -4.63560
391400.0000   -4.53638
391440.0000   -5.23550
391480.0000   -4.30667
391520.0000   -4.89383
391560.0000   -4.72207
391600.0000   -4.93219
391640.0000   -5.81642
391680.0000   -4.49719
391720.0000   -4.52675
391760.0000   -4.26996
391800.0000   -4.84102
391840.0000   -5.04263
391880.0000   -4.48814
391920.0000   -4.19447
391960.0000   -5.19816
392000.0000   -5.11808
392040.0000   -5.52319
392080.0000   -4.91199
392120.0000   -5.09260
392160.0000   -4.63093
392200.0000   -4.63700
392240.0000   -5.25124
392280.0000   -4.59240
392320.0000   -5.12097
392360.0000   -4.75958
392400.0000   -4.44176
392440.0000   -4.72225
392480.0000   -5.26194
392520.0000   -4.58888
392560.0000   -5.07841
392600.0000   -5.17754
392640.0000   -4.99797
392680.0000   -4.26082
392720.0000   -4.73147
392760.0000   -4.38361
392800.0000   -4.78921
392840.0000   -3.45205
392880.0000   -4.68669
392920.0000   -4.59300
392960.0000   -5.36541
393000.0000   -5.10469
393040.0000   -5.82115
393080.0000   -5.52767
393120.0000   -6.00204
393160.0000   -5.35249
393200.0000   -4.71225
393240.0000   -3.91382
393280.0000   -4.69052
393320.0000   -5.11153
393360.0000   -5.69938
393400.0000   -5.69682
393440.0000   -6.21781
393480.0000   -4.71808
393520.0000   -5.26845
393560.0000   -5.42292
393600.0000   -5.71295
393640.0000   -6.48368
393680.0000   -5.55575
393720.0000   -5.30263
393760.0000   -6.59060
393800.0000   -6.64177
393840.0000   -5.86685
393880.0000   -5.04809
393920.0000   -6.33403
393960.0000   -5.25258
394000.0000   -5.12860
394040.0000   -4.74583
394080.0000   -5.40364
394120.0000   -4.97835
394160.0000   -5.59266
394200.0000   -6.36598
394240.0000   -5.28066
394280.0000   -6.10925
394320.0000   -5.14490
394360.0000   -5.35005
394400.0000   -5.93421
394440.0000   -6.55983
394480.0000   -5.36658
394520.0000   -4.16099
394560.0000   -5.14800
394600.0000   -4.76811
394640.0000   -4.72381
394680.0000   -4.66036
394720.0000   -4.40131
394760.0000   -5.34529
394800.0000   -4.72526
394840.0000   -5.66542
394880.0000   -5.99917
394920.0000   -5.69705
394960.0000   -5.96512
395000.0000   -5.23459
395040.0000   -5.67930
395080.0000   -5.50577
395120.0000   -5.00037
395160.0000   -6.14828
395200.0000   -5.04127
395240.0000   -4.91732
395280.0000   -5.10174
395320.0000   -5.81684
395360.0000   -5.24361
395400.0000   -5.03724
395440.0000   -4.36040
395480.0000   -4.85931
395520.0000   -5.00767
395560.0000   -4.73205
395600.0000   -3.97201
395640.0000   -4.61105
395680.0000   -4.51142
395720.0000   -4.70956
395760.0000   -4.17028
395800.0000   -4.98605
395840.0000   -5.00987
395880.0000   -4.46365
395920.0000   -4.92567
395960.0000   -3.21525
396000.0000   -4.43129
396040.0000   -3.87271
396080.0000   -4.79091
396120.0000   -4.15545
396160.0000   -4.48865
396200.0000   -3.96008
396240.0000   -3.82153
396280.0000   -4.74777
396320.0000   -4.79861
396360.0000   -4.88981
396400.0000   -4.54146
396440.0000   -5.28173
396480.0000   -4.66745
396520.0000   -5.01355
396560.0000   -3.86863
396600.0000   -4.13067
396640.0000   -4.71406
396680.0000   -4.65825
396720.0000   -5.63096
396760.0000   -4.92790
396800.0000   -4.03360
396840.0000   -5.00493
396880.0000   -4.83007
396920.0000   -4.24408
396960.0000   -5.06407
397000.0000   -4.47581
397040.0000   -4.33089
397080.0000   -5.26838
397120.0000   -2.95373
397160.0000   -4.62813
397200.0000   -5.31158
397240.0000   -4.98620
397280.0000   -4.09376
397320.0000   -4.42667
397360.0000   -4.67384
397400.0000   -4.61329
397440.0000   -4.97476
397480.0000   -4.97157
397520.0000   -4.52838
397560.0000   -5.54446
397600.0000   -5.18826
397640.0000   -5.28676
397680.0000   -5.73000
397720.0000   -5.02606
397760.0000   -5.19336
397800.0000   -6.01444
397840.0000   -4.37554
397880.0000   -4.99660
397920.0000   -4.25212
397960.0000   -4.24938
398000.0000   -4.02300
398040.0000   -4.29583
398080.0000   -4.32195
398120.0000   -4.12346
398160.0000   -4.52103
398200.0000   -4.43602
398240.0000   -4.68272
398280.0000   -4.18625
398320.0000   -3.96507
398360.0000   -4.18019
398400.0000   -4.36622
398440.0000   -4.83241
398480.0000   -5.36983
398520.0000   -4.35720
398560.0000   -4.88622
398600.0000   -4.69085
398640.0000   -5.76285
398680.0000   -4.84994
398720.0000   -5.36510
398760.0000   -4.83312
398800.0000   -4.75825
398840.0000   -5.35846
398880.0000   -5.16253
398920.0000   -5.25182
398960.0000   -4.08220
399000.0000   -4.00122
399040.0000   -4.08641
399080.0000   -4.65784
399120.0000   -4.28476
399160.0000   -4.78449
399200.0000   -4.27190
399240.0000   -4.19753
399280.0000   -4.04147
399320.0000   -3.68052
399360.0000   -3.93566
399400.0000   -3.81389
399440.0000   -3.71849
399480.0000   -4.31418
399520.0000   -3.89760
399560.0000   -4.07674
399600.0000   -3.39961
399640.0000   -3.69032
399680.0000   -3.48961
399720.0000   -3.80129
399760.0000   -5.24399
399800.0000   -4.82313
399840.0000   -4.58525
399880.0000   -4.52579
399920.0000   -4.06991
399960.0000   -4.08451
400000.0000   -3.43380
400040.0000   -4.23274
400080.0000   -4.10428
400120.0000   -3.31156
400160.0000   -3.77682
400200.0000   -4.75975
400240.0000   -3.66312
400280.0000   -3.92885
400320.0000   -3.90907
400360.0000   -4.04663
400400.0000   -3.44870
400440.0000   -3.49781
400480.0000   -4.39043
400520.0000   -4.05097
400560.0000   -4.09119
400600.0000   -4.53083
400640.0000   -3.94869
400680.0000   -5.15117
400720.0000   -4.41450
400760.0000   -3.72457
400800.0000   -4.40842
400840.0000   -3.98318
400880.0000   -4.37030
400920.0000   -4.02869
400960.0000   -4.56429
401000.0000   -3.35101
401040.0000   -4.73583
401080.0000   -4.76310
401120.0000   -3.52022
401160.0000   -4.78923
401200.0000   -4.00184
401240.0000   -4.48517
401280.0000   -4.85295
401320.0000   -5.33584
401360.0000   -4.63805
401400.0000   -4.37630
401440.0000   -5.16782
401480.0000   -3.91991
401520.0000   -4.01151
401560.0000   -5.29726
401600.0000   -4.91640
401640.0000   -5.53053
401680.0000   -5.02329
401720.0000   -5.15216
401760.0000   -5.30999
401800.0000   -4.95052
401840.0000   -4.88746
401880.0000   -4.29018
401920.0000   -5.41160
401960.0000   -6.08238
402000.0000   -5.49346
402040.0000   -4.12977
402080.0000   -4.26728
402120.0000   -5.75523
402160.0000   -5.62645
402200.0000   -4.92736
402240.0000   -5.00036
402280.0000   -5.66032
402320.0000   -5.79488
402360.0000   -4.77310
402400.0000   -5.17331
402440.0000   -5.23702
402480.0000   -4.89262
402520.0000   -4.45324
402560.0000   -4.96879
402600.0000   -5.34114
402640.0000   -4.85948
402680.0000   -4.86064
402720.0000   -4.49237
402760.0000   -4.81385
402800.0000   -4.57078
402840.0000   -4.22262
402880.0000   -4.16158
402920.0000   -4.89174
402960.0000   -4.54434
403000.0000   -4.93746
403040.0000   -4.28220
403080.0000   -5.61190
403120.0000   -4.88110
403160.0000   -4.54369
403200.0000   -4.86368
403240.0000   -4.75550
403280.0000   -4.87718
403320.0000   -5.20617
403360.0000   -5.01242
403400.0000   -4.79128
403440.0000   -4.63436
403480.0000   -4.08264
403520.0000   -4.83698
403560.0000   -4.70628
403600.0000   -5.94693
403640.0000   -5.33589
403680.0000   -5.36774
403720.0000   -5.67228
403760.0000   -6.85569
403800.0000   -5.99798
403840.0000   -5.74013
403880.0000   -5.59730
403920.0000   -6.29409
403960.0000   -5.53804
404000.0000   -4.69849
404040.0000   -5.30561
404080.0000   -5.24192
404120.0000   -4.96386
404160.0000   -6.43162
404200.0000   -5.03992
404240.0000   -3.82689
404280.0000   -5.51669
404320.0000   -5.58031
404360.0000   -5.18764
404400.0000   -5.17968
404440.0000   -4.65937
404480.0000   -4.04282
404520.0000   -3.75477
404560.0000   -5.07801
404600.0000   -5.35136
404640.0000   -5.94450
404680.0000   -5.06485
404720.0000   -5.17267
404760.0000   -4.70181
404800.0000   -4.32578
404840.0000   -4.10174
404880.0000   -3.84747
404920.0000   -5.72926
404960.0000   -4.81812
405000.0000   -5.18775
405040.0000   -5.51504
405080.0000   -4.58597
405120.0000   -4.92202
405160.0000   -4.85057
405200.0000   -4.71564
405240.0000   -5.21634
405280.0000   -4.52653
405320.0000   -4.72607
405360.0000   -4.66337
405400.0000   -4.51690
405440.0000   -4.77076
405480.0000   -4.18039
405520.0000   -4.90612
405560.0000   -4.05380
405600.0000   -4.19519
405640.0000   -4.76195
405680.0000   -4.73177
405720.0000   -4.31072
405760.0000   -5.28682
405800.0000   -4.89549
405840.0000   -5.19013
405880.0000   -5.71873
405920.0000   -5.12300
405960.0000   -4.86355
406000.0000   -5.31123
406040.0000   -5.39270
406080.0000   -6.00388
406120.0000   -5.75531
406160.0000   -3.89351
406200.0000   -4.84860
406240.0000   -5.06498
406280.0000   -4.95163
406320.0000   -5.30813
406360.0000   -4.92790
406400.0000   -4.58616
406440.0000   -5.08520
406480.0000   -4.98357
406520.0000   -5.17455
406560.0000   -4.22798
406600.0000   -4.04350
406640.0000   -3.74981
406680.0000   -4.00117
406720.0000   -4.40390
406760.0000   -4.46885
406800.0000   -4.86098
406840.0000   -4.47988
406880.0000   -5.12181
406920.0000   -4.94938
406960.0000   -5.14848
407000.0000   -4.29257
407040.0000   -4.67656
407080.0000   -4.14815
407120.0000   -4.36382
407160.0000   -3.99079
407200.0000   -4.30453
407240.0000   -4.16946
407280.0000   -4.92564
407320.0000   -4.47289
407360.0000   -4.83246
407400.0000   -4.95887
407440.0000   -5.21968
407480.0000   -4.22408
407520.0000   -5.03449
407560.0000   -3.60924
407600.0000   -3.40326
407640.0000   -4.37361
407680.0000   -3.74328
407720.0000   -3.45472
407760.0000   -2.86114
407800.0000   -3.59715
407840.0000   -3.70513
407880.0000   -3.03113
407920.0000   -3.59625
407960.0000   -4.13124
408000.0000   -4.25462
408040.0000   -3.61245
408080.0000   -3.54847
408120.0000   -4.61367
408160.0000   -3.82213
408200.0000   -3.43895
408240.0000   -4.44130
408280.0000   -5.04267
408320.0000   -5.07310
408360.0000   -4.94853
408400.0000   -4.11230
408440.0000   -5.11881
408480.0000   -4.68323
408520.0000   -4.29515
408560.0000   -4.11317
408600.0000   -4.49326
408640.0000   -4.70568
408680.0000   -4.39204
408720.0000   -4.33300
408760.0000   -4.82074
408800.0000   -3.82151
408840.0000   -3.82522
408880.0000   -4.31984
408920.0000   -4.78375
408960.0000   -4.77432
409000.0000   -3.82597
409040.0000   -4.64793
409080.0000   -4.15303
409120.0000   -4.64409
409160.0000   -5.26310
409200.0000   -4.09588
409240.0000   -4.92144
409280.0000   -4.99762
409320.0000   -4.55736
409360.0000   -4.76871
409400.0000   -4.56427
409440.0000   -4.95929
409480.0000   -4.52263
409520.0000   -4.32747
409560.0000   -4.01937
409600.0000   -4.57642
409640.0000   -4.38803
409680.0000   -3.94953
409720.0000   -4.41517
409760.0000   -5.08783
409800.0000   -4.51159
409840.0000   -4.57851
409880.0000   -4.51954
409920.0000   -4.49606
409960.0000   -4.48162
410000.0000   -5.39850
410040.0000   -5.43196
410080.0000   -5.83185
410120.0000   -5.46417
410160.0000   -5.83735
410200.0000   -5.30622
410240.0000   -5.29478
410280.0000   -4.59821
410320.0000   -5.48022
410360.0000   -4.30433
410400.0000   -4.91601
410440.0000   -5.26143
410480.0000   -5.30086
410520.0000   -4.84858
410560.0000   -4.28679
410600.0000   -4.14228
410640.0000   -5.71795
410680.0000   -4.25296
410720.0000   -4.67751
410760.0000   -4.73370
410800.0000   -4.57055
410840.0000   -4.63164
410880.0000   -4.21914
410920.0000   -3.99119
410960.0000   -3.85828
411000.0000   -3.65995
411040.0000   -3.28530
411080.0000   -3.14710
411120.0000   -3.00737
411160.0000   -3.83319
411200.0000   -3.74918
411240.0000   -4.20928
411280.0000   -4.65811
411320.0000   -3.95508
411360.0000   -4.07421
411400.0000   -4.73693
411440.0000   -4.72420
411480.0000   -6.07935
411520.0000   -5.51784
411560.0000   -4.83501
411600.0000   -5.12136
411640.0000   -4.42112
411680.0000   -5.46087
411720.0000   -5.13652
411760.0000   -4.98401
411800.0000   -3.72099
411840.0000   -3.95115
411880.0000   -4.53214
411920.0000   -5.45468
411960.0000   -5.22924
412000.0000   -4.43225
412040.0000   -4.57840
412080.0000   -4.85540
412120.0000   -3.79857
412160.0000   -5.02980
412200.0000   -4.68918
412240.0000   -4.47060
412280.0000   -4.10056
412320.0000   -4.35514
412360.0000   -2.98195
412400.0000   -3.91708
412440.0000   -4.25963
412480.0000   -3.20345
412520.0000   -3.83215
412560.0000   -3.19658
412600.0000   -3.82498
412640.0000   -3.09433
412680.0000   -4.77634
412720.0000   -4.49760
412760.0000   -4.07522
412800.0000   -4.06830
412840.0000   -4.71995
412880.0000   -3.74962
412920.0000   -4.22926
412960.0000   -4.93830
413000.0000   -4.13884
413040.0000   -4.61781
413080.0000   -4.43599
413120.0000   -4.49326
413160.0000   -3.95192
413200.0000   -4.64728
413240.0000   -5.13281
413280.0000   -3.51340
413320.0000   -3.31739
413360.0000   -4.07649
413400.0000   -4.26429
413440.0000   -4.89427
413480.0000   -5.38516
413520.0000   -4.01858
413560.0000   -4.38810
413600.0000   -5.71866
413640.0000   -5.99159
413680.0000   -5.05882
413720.0000   -5.75256
413760.0000   -5.78237
413800.0000   -5.54077
413840.0000   -5.43552
413880.0000   -5.10111
413920.0000   -4.64089
413960.0000   -5.44268
414000.0000   -5.10650
414040.0000   -4.53475
414080.0000   -4.85898
414120.0000   -4.97533
414160.0000   -4.26324
414200.0000   -4.26760
414240.0000   -4.66763
414280.0000   -4.54690
414320.0000   -4.93486
414360.0000   -5.63193
414400.0000   -5.04944
414440.0000   -6.08733
414480.0000   -4.95108
414520.0000   -4.96008
414560.0000   -5.28084
414600.0000   -5.46488
414640.0000   -5.02466
414680.0000   -4.73301
414720.0000   -4.92356
414760.0000   -6.21732
414800.0000   -5.39076
414840.0000   -6.63710
414880.0000   -5.74034
414920.0000   -5.47971
414960.0000   -5.50012
415000.0000   -6.18027
415040.0000   -5.55850
415080.0000   -4.86719
415120.0000   -5.00352
415160.0000   -5.56990
415200.0000   -5.09840
415240.0000   -5.68380
415280.0000   -4.87870
415320.0000   -4.93521
415360.0000   -4.44194
415400.0000   -5.07004
415440.0000   -4.33134
415480.0000   -4.79167
415520.0000   -4.07716
415560.0000   -4.91045
415600.0000   -5.14046
415640.0000   -5.16713
415680.0000   -5.21186
415720.0000   -5.93223
415760.0000   -5.50827
415800.0000   -4.85115
415840.0000   -5.55126
415880.0000   -4.36915
415920.0000   -5.20595
415960.0000   -4.96571
416000.0000   -6.09932
416040.0000   -5.55649
416080.0000   -5.27739
416120.0000   -4.31995
416160.0000   -3.59834
416200.0000   -5.02369
416240.0000   -5.60510
416280.0000   -4.93829
416320.0000   -5.67851
416360.0000   -5.43559
416400.0000   -4.27120
416440.0000   -4.28935
416480.0000   -4.91013
416520.0000   -4.38550
416560.0000   -4.62582
416600.0000   -3.68885
416640.0000   -3.50501
416680.0000   -3.29638
416720.0000   -3.56569
416760.0000   -4.13615
416800.0000   -4.04317
416840.0000   -4.22809
416880.0000   -4.34858
416920.0000   -3.51079
416960.0000   -4.19650
417000.0000   -3.92722
417040.0000   -2.46145
417080.0000   -2.68848
417120.0000   -2.25087
417160.0000   -3.37579
417200.0000   -3.17361
417240.0000   -3.05135
417280.0000   -2.56909
417320.0000   -2.92408
417360.0000   -2.85407
417400.0000   -2.49840
417440.0000   -2.84205
417480.0000   -2.84557
417520.0000   -1.65338
417560.0000   -1.34584
417600.0000   -2.74624
417640.0000   -2.90742
417680.0000   -2.74498
417720.0000   -2.22442
417760.0000   -2.23392
417800.0000   -2.12897
417840.0000   -3.01804
417880.0000   -1.49368
417920.0000   -2.93318
417960.0000   -2.34758
418000.0000   -3.73992
418040.0000   -4.18060
418080.0000   -3.54006
418120.0000   -3.32797
418160.0000   -3.65693
418200.0000   -3.14449
418240.0000   -2.99388
418280.0000   -4.10518
418320.0000   -3.15373
418360.0000   -3.30893
418400.0000   -3.16444
418440.0000   -2.01742
418480.0000   -3.59669
418520.0000   -4.26203
418560.0000   -4.15341
418600.0000   -4.72260
418640.0000   -3.76693
418680.0000   -3.52112
418720.0000   -2.21684
418760.0000   -3.63099
418800.0000   -4.03630
418840.0000   -3.90432
418880.0000   -4.05332
418920.0000   -4.08445
418960.0000   -3.90010
419000.0000   -3.57371
419040.0000   -3.21209
419080.0000   -2.78465
419120.0000   -3.68562
419160.0000   -3.43265
419200.0000   -4.00995
419240.0000   -3.88783
419280.0000   -4.88444
419320.0000   -4.30908
419360.0000   -4.04074
419400.0000   -4.28539
419440.0000   -3.33129
419480.0000   -3.44776
419520.0000   -3.49069
419560.0000   -3.53706
419600.0000   -3.72581
419640.0000   -3.73305
419680.0000   -3.02979
419720.0000   -3.37654
419760.0000   -3.11120
419800.0000   -2.23795
419840.0000   -4.24147
419880.0000   -3.38409
419920.0000   -3.47979
419960.0000   -3.55396
420000.0000   -3.40306
420040.0000   -3.60261
420080.0000   -2.79745
420120.0000   -4.38129
420160.0000   -3.42131
420200.0000   -3.85164
420240.0000   -4.06189
420280.0000   -3.35443
420320.0000   -3.07288
420360.0000   -2.72162
420400.0000   -2.82261
420440.0000   -2.91087
420480.0000   -2.98061
420520.0000   -2.77824
420560.0000   -2.77848
420600.0000   -2.04682
420640.0000   -2.57089
420680.0000   -2.36757
420720.0000   -2.45086
420760.0000   -3.12414
420800.0000   -2.87422
420840.0000   -2.96290
420880.0000   -2.35760
420920.0000   -4.28441
420960.0000   -3.14048
421000.0000   -2.38370
421040.0000   -3.25855
421080.0000   -2.93533
421120.0000   -3.32402
421160.0000   -2.55235
421200.0000   -2.05064
421240.0000   -2.66564
421280.0000   -2.99151
421320.0000   -2.59909
421360.0000   -3.02869
421400.0000   -2.88279
421440.0000   -2.59542
421480.0000   -2.19643
421520.0000   -3.05370
421560.0000   -2.89755
421600.0000   -3.49052
421640.0000   -2.50781
421680.0000   -2.90778
421720.0000   -3.26589
421760.0000   -3.24592
421800.0000   -3.62129
421840.0000   -4.05330
421880.0000   -4.46431
421920.0000   -3.81658
421960.0000   -3.22364
422000.0000   -3.87851
422040.0000   -3.75195
422080.0000   -3.96658
422120.0000   -3.94612
422160.0000   -4.04423
422200.0000   -3.05034
422240.0000   -3.03664
422280.0000   -3.51033
422320.0000   -3.58678
422360.0000   -3.56758
422400.0000   -3.07646
422440.0000   -3.56565
422480.0000   -3.97917
422520.0000   -3.78248
422560.0000   -3.34721
422600.0000   -3.14548
422640.0000   -3.11676
422680.0000   -3.83522
422720.0000   -3.50718
422760.0000   -3.74305
422800.0000   -3.57495
422840.0000   -3.49210
422880.0000   -3.86170
422920.0000   -3.91818
422960.0000   -4.05798
423000.0000   -3.61658
423040.0000   -3.55419
423080.0000   -3.60224
423120.0000   -2.42977
423160.0000   -2.61190
423200.0000   -2.80912
423240.0000   -3.17854
423280.0000   -2.50122
423320.0000   -2.72678
423360.0000   -2.91571
423400.0000   -3.11071
423440.0000   -2.99274
423480.0000   -3.03254
423520.0000   -3.72522
423560.0000   -2.87673
423600.0000   -3.79688
423640.0000   -3.25014
423680.0000   -3.96836
423720.0000   -3.01732
423760.0000   -2.98877
423800.0000   -2.76223
423840.0000   -2.59667
423880.0000   -3.27705
423920.0000   -2.94506
423960.0000   -3.35546
424000.0000   -2.45424
424040.0000   -2.13167
424080.0000   -2.96963
424120.0000   -2.73274
424160.0000   -3.03452
424200.0000   -3.22077
424240.0000   -3.28576
424280.0000   -3.11536
424320.0000   -3.30159
424360.0000   -2.70332
424400.0000   -3.47432
424440.0000   -3.53162
424480.0000   -3.67648
424520.0000   -3.50408
424560.0000   -2.94427
424600.0000   -2.91086
424640.0000   -2.32263
424680.0000   -2.78769
424720.0000   -3.24681
424760.0000   -3.25717
424800.0000   -2.70876
424840.0000   -2.98798
424880.0000   -2.48347
424920.0000   -2.90965
424960.0000   -2.97987
425000.0000   -2.82879
425040.0000   -2.59692
425080.0000   -2.19118
425120.0000   -3.37523
425160.0000   -2.34572
425200.0000   -3.11732
425240.0000   -3.59766
425280.0000   -3.67850
425320.0000   -3.47347
425360.0000   -4.26788
425400.0000   -3.02884
425440.0000   -3.42168
425480.0000   -3.70192
425520.0000   -2.65591
425560.0000   -3.18213
425600.0000   -3.21935
425640.0000   -3.50308
425680.0000   -3.39210
425720.0000   -3.99366
425760.0000   -3.63285
425800.0000   -4.36939
425840.0000   -3.63453
425880.0000   -3.16060
425920.0000   -3.26375
425960.0000   -3.80731
426000.0000   -3.59776
426040.0000   -3.53977
426080.0000   -3.04638
426120.0000   -3.83379
426160.0000   -2.80271
426200.0000   -3.03275
426240.0000   -2.81624
426280.0000   -2.71449
426320.0000   -2.90751
426360.0000   -2.68410
426400.0000   -3.37645
426440.0000   -2.46156
426480.0000   -3.26085
426520.0000   -2.81978
426560.0000   -2.38902
426600.0000   -3.07785
426640.0000   -2.94035
426680.0000   -3.02771
426720.0000   -3.95170
426760.0000   -3.10717
426800.0000   -2.88522
426840.0000   -2.40929
426880.0000   -3.36364
426920.0000   -2.94964
426960.0000   -4.49047
427000.0000   -3.16897
427040.0000   -3.71122
427080.0000   -3.00904
427120.0000   -2.20791
427160.0000   -2.85845
427200.0000   -3.18687
427240.0000   -3.61350
427280.0000   -3.02436
427320.0000   -3.84304
427360.0000   -2.71081
427400.0000   -3.29474
427440.0000   -4.04344
427480.0000   -3.59051
427520.0000   -2.93503
427560.0000   -3.39789
427600.0000   -3.75150
427640.0000   -3.18931
427680.0000   -3.90354
427720.0000   -2.96844
427760.0000   -2.66616
427800.0000   -2.83206
427840.0000   -1.87654
427880.0000   -3.01884
427920.0000   -2.68940
427960.0000   -2.93264
428000.0000   -3.16586
428040.0000   -3.95860
428080.0000   -3.67016
428120.0000   -3.55290
428160.0000   -3.11322
428200.0000   -3.93027
428240.0000   -3.14938
428280.0000   -3.29608
428320.0000   -3.36194
428360.0000   -2.99065
428400.0000   -2.79290
428440.0000   -2.88703
428480.0000   -3.34967
428520.0000   -3.24486
428560.0000   -2.23177
428600.0000   -2.53270
428640.0000   -2.16986
428680.0000   -2.87526
428720.0000   -3.25051
428760.0000   -3.08860
428800.0000   -2.32342
428840.0000   -2.80195
428880.0000   -2.44074
428920.0000   -3.36443
428960.0000   -3.34294
429000.0000   -3.01230
429040.0000   -2.98795
429080.0000   -2.54105
429120.0000   -2.58213
429160.0000   -3.22199
429200.0000   -3.11317
429240.0000   -2.71494
429280.0000   -2.64572
429320.0000   -2.18429
429360.0000   -3.24479
429400.0000   -3.38484
429440.0000   -3.04944
429480.0000   -2.42648
429520.0000   -2.53185
429560.0000   -3.06472
429600.0000   -3.18285
429640.0000   -3.60437
429680.0000   -3.83232
429720.0000   -3.86888
429760.0000   -3.27706
429800.0000   -3.25451
429840.0000   -3.11153
429880.0000   -3.27636
429920.0000   -2.74350
429960.0000   -2.43353
430000.0000   -2.34850
430040.0000   -2.94118
430080.0000   -2.69323
430120.0000   -2.79056
430160.0000   -2.78587
430200.0000   -2.72602
430240.0000   -3.48776
430280.0000   -3.19670
430320.0000   -3.72261
430360.0000   -4.51201
430400.0000   -4.20391
430440.0000   -4.95942
430480.0000   -3.51227
430520.0000   -3.55064
430560.0000   -4.08798
430600.0000   -2.95974
430640.0000   -4.22075
430680.0000   -3.25554
430720.0000   -3.53050
430760.0000   -3.87299
430800.0000   -4.05833
430840.0000   -3.34192
430880.0000   -3.59104
430920.0000   -3.53756
430960.0000   -2.95852
431000.0000   -3.29806
431040.0000   -2.68730
431080.0000   -2.73966
431120.0000   -3.12920
431160.0000   -3.31009
431200.0000   -4.07070
431240.0000   -4.17915
431280.0000   -2.97734
431320.0000   -2.52093
431360.0000   -3.05210
431400.0000   -3.87386
431440.0000   -3.63060
431480.0000   -3.63107
431520.0000   -4.10163
431560.0000   -3.80394
431600.0000   -3.12878
431640.0000   -3.50998
431680.0000   -3.25532
431720.0000   -3.81912
431760.0000   -3.41200
431800.0000   -3.51014
431840.0000   -3.43289
431880.0000   -2.27568
431920.0000   -2.81513
431960.0000   -3.47755
432000.0000   -2.75816
432040.0000   -2.42321
432080.0000   -3.67874
432120.0000   -3.51282
432160.0000   -3.49880
432200.0000   -3.18913
432240.0000   -4.08580
432280.0000   -2.94456
432320.0000   -2.48766
432360.0000   -3.59569
432400.0000   -3.83059
432440.0000   -4.11475
432480.0000   -3.93407
432520.0000   -4.49622
432560.0000   -3.34964
432600.0000   -3.53660
432640.0000   -3.96753
432680.0000   -3.04104
432720.0000   -3.26016
432760.0000   -2.95351
432800.0000   -3.47227
432840.0000   -3.30215
432880.0000   -3.68676
432920.0000   -3.83085
432960.0000   -3.40139
433000.0000   -4.37163
433040.0000   -3.69547
433080.0000   -4.29055
433120.0000   -3.40702
433160.0000   -4.79071
433200.0000   -3.83508
433240.0000   -5.41410
433280.0000   -3.21663
433320.0000   -3.72996
433360.0000   -3.33369
433400.0000   -2.77985
433440.0000   -3.79583
433480.0000   -3.13021
433520.0000   -4.24992
433560.0000   -2.60955
433600.0000   -2.41634
433640.0000   -2.55380
433680.0000   -2.66912
433720.0000   -2.67389
433760.0000   -2.66104
433800.0000   -3.17467
433840.0000   -2.29500
433880.0000   -2.73944
433920.0000   -2.55440
433960.0000   -3.36881
434000.0000   -2.90106
434040.0000   -4.08872
434080.0000   -4.83411
434120.0000   -3.87341
434160.0000   -3.25066
434200.0000   -3.77907
434240.0000   -2.83782
434280.0000   -3.34839
434320.0000   -4.19899
434360.0000   -3.91682
434400.0000   -3.51886
434440.0000   -4.24826
434480.0000   -3.32605
434520.0000   -3.74470
434560.0000   -4.38220
434600.0000   -3.63476
434640.0000   -4.30660
434680.0000   -4.10217
434720.0000   -3.74016
434760.0000   -3.53537
434800.0000   -3.73657
434840.0000   -3.95612
434880.0000   -4.31004
434920.0000   -3.81560
434960.0000   -3.47932
435000.0000   -3.48090
435040.0000   -4.02019
435080.0000   -3.91232
435120.0000   -4.73768
435160.0000   -3.78734
435200.0000   -3.32329
435240.0000   -3.50247
435280.0000   -3.28785
435320.0000   -2.85285
435360.0000   -3.03033
435400.0000   -2.83335
435440.0000   -3.93130
435480.0000   -3.88412
435520.0000   -3.67473
435560.0000   -3.25216
435600.0000   -3.63744
435640.0000   -3.62110
435680.0000   -3.28642
435720.0000   -3.60552
435760.0000   -4.25645
435800.0000   -3.56578
435840.0000   -3.11767
435880.0000   -3.55919
435920.0000   -4.32351
435960.0000   -4.28257
436000.0000   -3.48856
436040.0000   -3.97447
436080.0000   -3.89735
436120.0000   -3.48632
436160.0000   -3.22519
436200.0000   -4.14370
436240.0000   -3.11674
436280.0000   -3.91505
436320.0000   -3.04845
436360.0000   -3.27835
436400.0000   -3.64739
436440.0000   -4.35435
436480.0000   -3.59222
436520.0000   -3.11464
436560.0000   -3.25715
436600.0000   -3.49642
436640.0000   -3.35557
436680.0000   -3.44478
436720.0000   -2.64562
436760.0000   -3.44490
436800.0000   -3.62363
436840.0000   -3.62545
436880.0000   -2.65868
436920.0000   -2.74306
436960.0000   -3.51240
437000.0000   -4.26782
437040.0000   -3.65893
437080.0000   -3.93506
437120.0000   -4.26178
437160.0000   -4.23671
437200.0000   -3.46077
437240.0000   -3.14088
437280.0000   -3.48155
437320.0000   -2.65222
437360.0000   -2.30359
437400.0000   -3.04139
437440.0000   -3.32793
437480.0000   -3.00959
437520.0000   -2.37442
437560.0000   -2.05012
437600.0000   -2.97437
437640.0000   -3.96778
437680.0000   -3.89312
437720.0000   -4.53515
437760.0000   -4.09897
437800.0000   -4.11668
437840.0000   -4.23352
437880.0000   -4.98384
437920.0000   -4.77476
437960.0000   -4.67378
438000.0000   -2.67150
438040.0000   -2.82822
438080.0000   -3.67962
438120.0000   -3.55278
438160.0000   -3.04168
438200.0000   -4.42994
438240.0000   -4.56907
438280.0000   -4.36166
438320.0000   -4.34167
438360.0000   -4.68493
438400.0000   -4.15433
438440.0000   -4.68035
438480.0000   -4.27456
438520.0000   -4.80308
438560.0000   -3.80372
438600.0000   -3.93543
438640.0000   -4.02945
438680.0000   -3.67378
438720.0000   -3.48467
438760.0000   -3.50537
438800.0000   -2.91194
438840.0000   -2.84357
438880.0000   -2.78073
438920.0000   -4.11906
438960.0000   -4.05374
439000.0000   -3.85499
439040.0000   -4.05976
439080.0000   -4.21324
439120.0000   -4.17730
439160.0000   -3.78743
439200.0000   -4.09536
439240.0000   -3.91089
439280.0000   -3.97004
439320.0000   -3.56585
439360.0000   -2.96995
439400.0000   -2.96083
439440.0000   -4.62573
439480.0000   -2.98793
439520.0000   -3.46828
439560.0000   -3.24909
439600.0000   -4.02115
439640.0000   -3.89755
439680.0000   -3.84266
439720.0000   -3.40909
439760.0000   -3.73888
439800.0000   -3.33530
439840.0000   -4.56694
439880.0000   -3.91630
439920.0000   -3.83308
439960.0000   -3.91429
440000.0000   -4.50156
440040.0000   -3.84141
440080.0000   -3.80955
440120.0000   -4.18291
440160.0000   -3.55520
440200.0000   -4.11270
440240.0000   -3.90317
440280.0000   -4.26732
440320.0000   -4.13311
440360.0000   -4.34595
440400.0000   -3.84669
440440.0000   -3.96668
440480.0000   -3.77804
440520.0000   -4.47201
440560.0000   -2.29666
440600.0000   -3.47737
440640.0000   -3.00745
440680.0000   -3.17597
440720.0000   -4.42896
440760.0000   -3.90925
440800.0000   -3.24386
440840.0000   -3.01249
440880.0000   -3.28735
440920.0000   -3.03572
440960.0000   -2.49685
441000.0000   -4.06462
441040.0000   -3.42501
441080.0000   -3.46780
441120.0000   -2.42554
441160.0000   -2.87853
441200.0000   -2.69437
441240.0000   -2.97721
441280.0000   -4.06301
441320.0000   -4.55120
441360.0000   -4.29691
441400.0000   -4.86105
441440.0000   -4.46108
441480.0000   -3.83929
441520.0000   -3.60068
441560.0000   -2.45279
441600.0000   -2.92661
441640.0000   -2.68056
441680.0000   -3.43168
441720.0000   -3.04004
441760.0000   -2.95876
441800.0000   -2.38514
441840.0000   -3.50126
441880.0000   -3.62038
441920.0000   -3.50639
441960.0000   -4.32201
442000.0000   -3.93821
442040.0000   -4.65072
442080.0000   -4.54654
442120.0000   -4.69127
442160.0000   -4.18873
442200.0000   -3.77358
442240.0000   -3.01715
442280.0000   -3.19867
442320.0000   -3.16846
442360.0000   -3.46857
442400.0000   -3.41341
442440.0000   -3.29076
442480.0000   -2.93913
442520.0000   -3.64723
442560.0000   -2.59963
442600.0000   -2.91127
442640.0000   -3.06605
442680.0000   -3.61373
442720.0000   -2.99727
442760.0000   -3.84608
442800.0000   -3.35372
442840.0000   -3.80362
442880.0000   -3.84101
442920.0000   -4.67898
442960.0000   -4.32739
443000.0000   -4.27889
443040.0000   -3.27998
443080.0000   -4.19934
443120.0000   -4.99011
443160.0000   -3.91744
443200.0000   -3.75042
443240.0000   -3.83955
443280.0000   -4.36475
443320.0000   -3.27074
443360.0000   -2.86134
443400.0000   -3.54368
443440.0000   -4.29388
443480.0000   -3.88718
443520.0000   -4.19005
443560.0000   -3.55743
443600.0000   -4.50438
443640.0000   -3.16006
443680.0000   -3.88775
443720.0000   -3.82064
443760.0000   -4.09515
443800.0000   -4.65248
443840.0000   -4.35154
443880.0000   -3.97143
443920.0000   -4.25844
443960.0000   -4.52986
444000.0000   -3.84788
444040.0000   -4.36950
444080.0000   -4.24189
444120.0000   -4.53549
444160.0000   -4.13348
444200.0000   -4.17161
444240.0000   -4.12862
444280.0000   -4.11548
444320.0000   -3.78872
444360.0000   -4.07973
444400.0000   -3.16798
444440.0000   -2.39794
444480.0000   -3.11223
444520.0000   -3.73049
444560.0000   -2.98807
444600.0000   -3.94832
444640.0000   -4.20734
444680.0000   -4.03454
444720.0000   -3.45609
444760.0000   -3.65197
444800.0000   -3.52664
444840.0000   -3.12239
444880.0000   -3.63978
444920.0000   -3.37116
444960.0000   -4.29443
445000.0000   -4.77369
445040.0000   -4.56347
445080.0000   -4.66844
445120.0000   -3.74364
445160.0000   -4.31020
445200.0000   -3.86580
445240.0000   -3.43379
445280.0000   -3.05330
445320.0000   -4.36170
445360.0000   -4.34947
445400.0000   -4.13976
445440.0000   -3.70302
445480.0000   -4.16493
445520.0000   -4.63727
445560.0000   -2.59943
445600.0000   -2.52211
445640.0000   -3.56553
445680.0000   -3.67145
445720.0000   -3.27193
445760.0000   -3.81062
445800.0000   -4.28147
445840.0000   -4.11587
445880.0000   -3.24857
445920.0000   -4.15940
445960.0000   -2.97588
446000.0000   -2.40072
446040.0000   -3.15693
446080.0000   -2.67157
446120.0000   -3.12410
446160.0000   -3.23438
446200.0000   -3.53139
446240.0000   -2.61546
446280.0000   -2.26412
446320.0000   -2.83195
446360.0000   -2.24069
446400.0000   -2.09417
446440.0000   -1.63983
446480.0000   -1.97837
446520.0000   -2.61616
446560.0000   -2.95581
446600.0000   -3.10441
446640.0000   -2.25132
446680.0000   -1.89446
446720.0000   -3.04642
446760.0000   -1.82707
446800.0000   -3.59696
446840.0000   -3.46197
446880.0000   -3.42843
446920.0000   -2.68545
446960.0000   -4.02554
447000.0000   -2.99739
447040.0000   -3.54317
447080.0000   -3.73262
447120.0000   -4.11601
447160.0000   -3.72360
447200.0000   -3.92489
447240.0000   -3.57135
447280.0000   -4.14409
447320.0000   -4.06743
447360.0000   -3.48467
447400.0000   -4.18769
447440.0000   -4.77412
447480.0000   -3.91242
447520.0000   -3.87356
447560.0000   -4.14098
447600.0000   -3.09337
447640.0000   -3.63398
447680.0000   -3.55100
447720.0000   -3.59401
447760.0000   -3.21282
447800.0000   -2.85015
447840.0000   -3.28021
447880.0000   -4.84268
447920.0000   -2.94454
447960.0000   -3.02586
448000.0000   -3.93436
448040.0000   -2.70735
448080.0000   -3.34215
448120.0000   -2.64188
448160.0000   -3.58570
448200.0000   -4.61893
448240.0000   -4.03911
448280.0000   -3.65578
448320.0000   -3.52087
448360.0000   -3.62620
448400.0000   -3.51778
448440.0000   -3.13533
448480.0000   -4.70774
448520.0000   -3.51956
448560.0000   -2.75025
448600.0000   -3.34615
448640.0000   -3.28235
448680.0000   -2.59062
448720.0000   -2.54840
448760.0000   -2.85921
448800.0000   -3.31521
448840.0000   -3.39635
448880.0000   -3.15879
448920.0000   -2.58993
448960.0000   -3.36156
449000.0000   -3.76166
449040.0000   -3.62026
449080.0000   -4.30617
449120.0000   -3.62061
449160.0000   -4.20943
449200.0000   -4.13884
449240.0000   -4.25323
449280.0000   -2.62941
449320.0000   -3.03361
449360.0000   -3.83113
449400.0000   -3.34762
449440.0000   -3.87050
449480.0000   -2.91239
449520.0000   -4.35862
449560.0000   -3.38000
449600.0000   -3.10119
449640.0000   -3.80804
449680.0000   -3.76166
449720.0000   -4.48093
449760.0000   -4.35325
449800.0000   -3.78655
449840.0000   -3.97231
449880.0000   -4.78735
449920.0000   -3.72554
449960.0000   -2.65647
450000.0000   -3.24863
450040.0000   -3.08701
450080.0000   -3.14367
450120.0000   -2.61008
450160.0000   -3.03895
450200.0000   -2.88551
450240.0000   -2.81221
450280.0000   -3.50327
450320.0000   -2.95699
450360.0000   -2.44497
450400.0000   -2.72024
450440.0000   -2.51819
450480.0000   -2.79886
450520.0000   -3.18790
450560.0000   -2.78796
450600.0000   -3.16890
450640.0000   -3.09157
450680.0000   -3.18028
450720.0000   -2.89438
450760.0000   -3.06555
450800.0000   -3.19831
450840.0000   -2.87550
450880.0000   -3.54268
450920.0000   -3.42971
450960.0000   -2.42415
451000.0000   -2.92103
451040.0000   -2.38882
451080.0000   -2.81728
451120.0000   -2.33874
451160.0000   -2.58343
451200.0000   -3.24223
451240.0000   -2.58261
451280.0000   -3.64593
451320.0000   -3.29111
451360.0000   -2.62408
451400.0000   -2.89390
451440.0000   -2.88566
451480.0000   -3.07614
451520.0000   -2.93271
451560.0000   -3.78109
451600.0000   -3.72265
451640.0000   -3.16187
451680.0000   -4.02006
451720.0000   -3.73618
451760.0000   -3.45527
451800.0000   -3.68743
451840.0000   -4.19886
451880.0000   -2.72346
451920.0000   -2.98211
451960.0000   -2.91198
452000.0000   -3.30240
452040.0000   -3.01545
452080.0000   -3.06674
452120.0000   -3.32038
452160.0000   -3.77986
452200.0000   -3.62985
452240.0000   -2.43144
452280.0000   -2.87955
452320.0000   -3.45029
452360.0000   -4.38958
452400.0000   -3.43227
452440.0000   -3.83216
452480.0000   -3.73838
452520.0000   -3.47321
452560.0000   -3.09481
452600.0000   -3.78423
452640.0000   -3.18934
452680.0000   -3.42598
452720.0000   -3.77153
452760.0000   -3.45855
452800.0000   -2.63105
452840.0000   -2.28459
452880.0000   -3.20814
452920.0000   -2.81957
452960.0000   -3.12710
453000.0000   -1.88699
453040.0000   -2.19021
453080.0000   -2.10089
453120.0000   -2.80605
453160.0000   -2.89083
453200.0000   -3.40503
453240.0000   -2.60139
453280.0000   -2.60276
453320.0000   -2.95815
453360.0000   -1.88195
453400.0000   -1.90173
453440.0000   -3.10496
453480.0000   -2.88620
453520.0000   -2.76008
453560.0000   -2.79092
453600.0000   -2.42184
453640.0000   -2.06897
453680.0000   -2.59203
453720.0000   -2.74786
453760.0000   -3.04983
453800.0000   -3.53701
453840.0000   -3.05151
453880.0000   -2.74508
453920.0000   -2.93801
453960.0000   -1.83111
454000.0000   -2.55966
454040.0000   -3.28313
454080.0000   -2.23726
454120.0000   -2.28686
454160.0000   -3.01803
454200.0000   -1.94181
454240.0000   -2.61654
454280.0000   -4.10871
454320.0000   -3.97524
454360.0000   -2.64007
454400.0000   -2.77769
454440.0000   -1.96896
454480.0000   -2.85746
454520.0000   -2.91733
454560.0000   -3.31711
454600.0000   -2.75282
454640.0000   -3.47357
454680.0000   -3.55783
454720.0000   -3.44361
454760.0000   -3.57770
454800.0000   -3.63762
454840.0000   -3.97851
454880.0000   -3.32756
454920.0000   -2.61276
454960.0000   -2.49469
455000.0000   -2.51062
455040.0000   -2.58805
455080.0000   -2.32610
455120.0000   -3.47991
455160.0000   -1.85236
455200.0000   -3.45515
455240.0000   -3.29761
455280.0000   -2.94483
455320.0000   -2.70484
455360.0000   -3.06472
455400.0000   -1.95007
455440.0000   -3.22160
455480.0000   -3.06538
455520.0000   -3.17148
455560.0000   -3.11153
455600.0000   -2.27919
455640.0000   -2.71561
455680.0000   -3.18508
455720.0000   -2.31856
455760.0000   -3.64912
455800.0000   -3.92202
455840.0000   -3.97557
455880.0000   -3.17604
455920.0000   -3.11911
455960.0000   -3.12406
456000.0000   -4.06284
456040.0000   -3.06386
456080.0000   -2.83504
456120.0000   -2.88746
456160.0000   -3.47005
456200.0000   -3.41062
456240.0000   -2.34164
456280.0000   -2.98771
456320.0000   -2.88553
456360.0000   -2.66149
456400.0000   -3.04890
456440.0000   -2.71832
456480.0000   -3.21618
456520.0000   -3.40137
456560.0000   -3.59920
456600.0000   -3.09361
456640.0000   -3.53037
456680.0000   -2.40278
456720.0000   -2.19658
456760.0000   -2.74909
456800.0000   -3.46821
456840.0000   -2.68075
456880.0000   -2.79350
456920.0000   -2.77883
456960.0000   -2.64862
457000.0000   -3.55145
457040.0000   -3.34929
457080.0000   -3.53072
457120.0000   -3.52910
457160.0000   -2.95007
457200.0000   -2.32126
457240.0000   -2.86013
457280.0000   -2.86752
457320.0000   -2.39354
457360.0000   -2.99832
457400.0000   -2.56719
457440.0000   -3.30892
457480.0000   -2.53621
457520.0000   -2.98537
457560.0000   -2.88467
457600.0000   -2.77394
457640.0000   -3.49250
457680.0000   -2.78810
457720.0000   -2.55396
457760.0000   -2.32473
457800.0000   -3.30004
457840.0000   -3.67040
457880.0000   -2.84990
457920.0000   -2.40881
457960.0000   -3.42643
458000.0000   -2.64033
458040.0000   -2.73833
458080.0000   -4.11551
458120.0000   -3.11050
458160.0000   -2.84971
458200.0000   -2.08139
458240.0000   -3.34632
458280.0000   -3.64778
458320.0000   -3.23757
458360.0000   -4.08649
458400.0000   -3.44860
458440.0000   -4.20045
458480.0000   -3.03533
458520.0000   -4.11784
458560.0000   -3.80161
458600.0000   -2.23866
458640.0000   -3.07576
458680.0000   -3.18703
458720.0000   -2.54128
458760.0000   -3.02044
458800.0000   -3.19616
458840.0000   -3.46888
458880.0000   -2.88675
458920.0000   -2.94185
458960.0000   -2.84146
459000.0000   -2.57283
459040.0000   -2.47386
459080.0000   -2.03686
459120.0000   -2.26310
459160.0000   -2.47279
459200.0000   -2.37592
459240.0000   -3.23711
459280.0000   -2.43756
459320.0000   -2.03595
459360.0000   -1.22866
459400.0000   -2.36703
459440.0000   -1.83644
459480.0000   -1.81945
459520.0000   -1.91823
459560.0000   -1.69780
459600.0000   -1.88811
459640.0000   -2.07280
459680.0000   -1.95623
459720.0000   -2.10869
459760.0000   -2.45130
459800.0000   -2.08094
459840.0000   -2.77049
459880.0000   -2.84140
459920.0000   -2.26892
459960.0000   -2.72500
460000.0000   -1.59119
460040.0000   -2.77093
460080.0000   -2.88557
460120.0000   -1.26771
460160.0000   -2.49192
460200.0000   -2.24717
460240.0000   -2.47635
460280.0000   -1.46666
460320.0000   -2.15041
460360.0000   -2.64373
460400.0000   -3.53114
460440.0000   -3.56466
460480.0000   -3.38344
460520.0000   -2.81740
460560.0000   -3.17630
460600.0000   -2.71303
460640.0000   -2.27567
460680.0000   -2.80728
460720.0000   -3.08265
460760.0000   -3.03070
460800.0000   -3.46981
460840.0000   -2.29104
460880.0000   -2.44067
460920.0000   -3.42638
460960.0000   -3.11190
461000.0000   -4.06454
461040.0000   -3.52483
461080.0000   -3.30241
461120.0000   -2.46097
461160.0000   -3.67921
461200.0000   -3.11642
461240.0000   -2.42063
461280.0000   -2.84343
461320.0000   -3.68278
461360.0000   -3.60277
461400.0000   -4.35613
461440.0000   -2.66660
461480.0000   -3.39591
461520.0000   -3.95454
461560.0000   -3.80715
461600.0000   -3.30081
461640.0000   -2.83668
461680.0000   -3.95996
461720.0000   -3.38874
461760.0000   -4.96415
461800.0000   -4.47216
461840.0000   -3.57819
461880.0000   -3.94880
461920.0000   -3.14790
461960.0000   -3.11221
462000.0000   -3.28884
462040.0000   -3.10223
462080.0000   -3.39995
462120.0000   -2.99500
462160.0000   -3.25508
462200.0000   -2.59848
462240.0000   -2.72099
462280.0000   -3.40453
462320.0000   -2.57881
462360.0000   -2.87781
462400.0000   -2.22690
462440.0000   -2.21266
462480.0000   -2.07420
462520.0000   -2.52567
462560.0000   -1.69866
462600.0000   -2.33457
462640.0000   -3.05102
462680.0000   -3.08726
462720.0000   -2.95532
462760.0000   -2.64718
462800.0000   -1.96896
462840.0000   -1.84350
462880.0000   -2.81414
462920.0000   -2.95483
462960.0000   -3.38994
463000.0000   -2.97943
463040.0000   -2.74331
463080.0000   -3.11882
463120.0000   -2.91445
463160.0000   -3.96885
463200.0000   -3.94862
463240.0000   -3.54024
463280.0000   -3.63341
463320.0000   -2.97713
463360.0000   -3.07329
463400.0000   -2.40677
463440.0000   -3.12957
463480.0000   -2.67580
463520.0000   -3.34721
463560.0000   -3.71159
463600.0000   -3.68911
463640.0000   -2.73236
463680.0000   -3.06944
463720.0000   -3.53033
463760.0000   -2.51479
463800.0000   -2.74175
463840.0000   -2.97822
463880.0000   -4.31051
463920.0000   -4.67396
463960.0000   -3.25779
464000.0000   -3.09521
464040.0000   -3.19967
464080.0000   -3.09863
464120.0000   -3.63180
464160.0000   -2.97001
464200.0000   -3.67229
464240.0000   -2.79593
464280.0000   -3.00047
464320.0000   -3.82450
464360.0000   -3.25591
464400.0000   -4.30309
464440.0000   -3.50669
464480.0000   -3.30459
464520.0000   -3.39344
464560.0000   -3.81149
464600.0000   -3.72306
464640.0000   -3.28727
464680.0000   -4.04508
464720.0000   -3.56869
464760.0000   -4.07335
464800.0000   -4.06718
464840.0000   -3.51879
464880.0000   -3.61950
464920.0000   -4.12682
464960.0000   -4.47804
465000.0000   -3.98375
465040.0000   -3.42548
465080.0000   -5.19352
465120.0000   -5.36997
465160.0000   -5.26031
465200.0000   -4.35709
465240.0000   -3.60697
465280.0000   -4.26253
465320.0000   -3.30755
465360.0000   -3.01654
465400.0000   -3.01126
465440.0000   -3.68832
465480.0000   -3.77998
465520.0000   -4.25208
465560.0000   -4.29200
465600.0000   -3.78792
465640.0000   -4.32974
465680.0000   -3.22362
465720.0000   -4.21000
465760.0000   -3.24354
465800.0000   -3.97918
465840.0000   -3.98715
465880.0000   -3.15588
465920.0000   -3.35425
465960.0000   -3.51202
466000.0000   -4.18213
466040.0000   -3.44393
466080.0000   -3.26110
466120.0000   -4.40874
466160.0000   -3.96023
466200.0000   -3.95039
466240.0000   -3.29827
466280.0000   -3.82758
466320.0000   -4.74177
466360.0000   -2.70244
466400.0000   -4.43351
466440.0000   -4.31297
466480.0000   -3.64476
466520.0000   -4.53510
466560.0000   -3.66897
466600.0000   -4.12761
466640.0000   -4.56825
466680.0000   -3.93351
466720.0000   -4.39142
466760.0000   -4.08398
466800.0000   -3.57786
466840.0000   -3.25000
466880.0000   -3.09238
466920.0000   -3.82862
466960.0000   -2.66553
467000.0000   -3.88181
467040.0000   -3.95826
467080.0000   -3.40060
467120.0000   -4.08502
467160.0000   -3.46539
467200.0000   -3.22628
467240.0000   -4.21930
467280.0000   -4.30626
467320.0000   -4.38707
467360.0000   -4.16969
467400.0000   -3.29963
467440.0000   -3.95734
467480.0000   -3.90968
467520.0000   -4.24150
467560.0000   -3.70677
467600.0000   -3.39354
467640.0000   -3.35044
467680.0000   -3.41763
467720.0000   -2.25209
467760.0000   -2.21952
467800.0000   -3.19896
467840.0000   -3.72493
467880.0000   -3.67763
467920.0000   -4.81691
467960.0000   -4.58028
468000.0000   -4.30049
468040.0000   -4.22652
468080.0000   -4.81588
468120.0000   -4.68997
468160.0000   -4.69467
468200.0000   -4.37428
468240.0000   -5.45811
468280.0000   -4.77763
468320.0000   -4.28233
468360.0000   -4.42191
468400.0000   -4.23243
468440.0000   -4.44003
468480.0000   -3.19321
468520.0000   -4.53884
468560.0000   -3.61500
468600.0000   -3.68980
468640.0000   -4.07244
468680.0000   -3.83125
468720.0000   -3.44979
468760.0000   -4.02725
468800.0000   -3.50046
468840.0000   -3.07047
468880.0000   -2.85450
468920.0000   -3.34391
468960.0000   -2.83265
469000.0000   -4.26172
469040.0000   -3.75717
469080.0000   -2.81856
469120.0000   -3.21101
469160.0000   -3.65648
469200.0000   -4.03465
469240.0000   -3.11210
469280.0000   -3.85135
469320.0000   -3.30806
469360.0000   -3.06977
469400.0000   -3.63220
469440.0000   -3.06218
469480.0000   -3.84002
469520.0000   -3.68716
469560.0000   -3.45367
469600.0000   -3.50047
469640.0000   -3.32437
469680.0000   -3.46480
469720.0000   -4.11476
469760.0000   -3.81260
469800.0000   -3.28844
469840.0000   -3.26981
469880.0000   -3.70162
469920.0000   -3.70563
469960.0000   -2.88588
470000.0000   -3.37448
470040.0000   -2.70550
470080.0000   -2.49593
470120.0000   -3.57438
470160.0000   -3.85917
470200.0000   -3.01664
470240.0000   -3.33070
470280.0000   -3.71752
470320.0000   -3.26106
470360.0000   -3.04111
470400.0000   -3.15508
470440.0000   -3.21496
470480.0000   -2.76997
470520.0000   -4.22442
470560.0000   -4.24837
470600.0000   -3.58024
470640.0000   -3.83196
470680.0000   -4.02948
470720.0000   -3.10326
470760.0000   -3.77920
470800.0000   -4.56775
470840.0000   -4.67248
470880.0000   -4.14270
470920.0000   -3.27567
470960.0000   -3.64034
471000.0000   -4.29204
471040.0000   -4.02856
471080.0000   -3.44712
471120.0000   -3.17416
471160.0000   -2.84936
471200.0000   -2.74226
471240.0000   -3.90781
471280.0000   -4.76519
471320.0000   -3.49833
471360.0000   -4.08181
471400.0000   -3.64634
471440.0000   -3.85139
471480.0000   -3.93339
471520.0000   -4.68978
471560.0000   -3.71978
471600.0000   -4.46738
471640.0000   -3.27868
471680.0000   -3.89911
471720.0000   -2.70179
471760.0000   -3.11380
471800.0000   -4.11136
471840.0000   -3.57773
471880.0000   -3.37046
471920.0000   -3.83922
471960.0000   -3.22101
472000.0000   -3.83431
472040.0000   -4.43043
472080.0000   -3.61204
472120.0000   -3.34498
472160.0000   -3.77632
472200.0000   -4.31958
472240.0000   -3.54534
472280.0000   -3.65098
472320.0000   -3.89715
472360.0000   -3.51438
472400.0000   -3.61529
472440.0000   -4.06099
472480.0000   -3.90277
472520.0000   -4.36543
472560.0000   -4.89947
472600.0000   -3.83068
472640.0000   -3.43925
472680.0000   -4.45075
472720.0000   -3.92829
472760.0000   -4.45422
472800.0000   -4.14263
472840.0000   -3.86972
472880.0000   -3.76904
472920.0000   -4.83166
472960.0000   -4.21093
473000.0000   -3.72600
473040.0000   -3.21350
473080.0000   -3.86496
473120.0000   -3.62575
473160.0000   -3.99289
473200.0000   -2.93802
473240.0000   -2.81392
473280.0000   -3.81847
473320.0000   -2.86592
473360.0000   -4.14400
473400.0000   -3.92391
473440.0000   -3.81723
473480.0000   -3.22171
473520.0000   -4.21284
473560.0000   -3.60695
473600.0000   -3.90051
473640.0000   -4.14424
473680.0000   -3.68941
473720.0000   -4.39343
473760.0000   -4.72212
473800.0000   -4.77819
473840.0000   -4.17306
473880.0000   -4.77402
473920.0000   -4.25828
473960.0000   -4.26319
474000.0000   -3.99148
474040.0000   -5.02728
474080.0000   -5.00006
474120.0000   -4.78881
474160.0000   -4.66956
474200.0000   -4.82765
474240.0000   -3.67168
474280.0000   -3.97036
474320.0000   -3.08192
474360.0000   -3.26939
474400.0000   -3.32725
474440.0000   -3.70836
474480.0000   -3.94487
474520.0000   -2.51903
474560.0000   -2.91228
474600.0000   -3.34927
474640.0000   -3.15441
474680.0000   -3.66950
474720.0000   -3.54055
474760.0000   -4.00868
474800.0000   -3.37241
474840.0000   -3.77940
474880.0000   -2.89440
474920.0000   -4.00682
474960.0000   -3.86098
475000.0000   -3.19961
475040.0000   -3.71166
475080.0000   -3.31254
475120.0000   -3.22570
475160.0000   -2.95916
475200.0000   -3.27020
475240.0000   -3.50310
475280.0000   -3.36633
475320.0000   -3.59503
475360.0000   -3.90670
475400.0000   -3.20901
475440.0000   -3.69628
475480.0000   -3.31538
475520.0000   -4.49760
475560.0000   -3.45280
475600.0000   -3.00836
475640.0000   -3.89805
475680.0000   -3.76251
475720.0000   -3.76210
475760.0000   -3.33798
475800.0000   -3.62316
475840.0000   -2.89674
475880.0000   -3.46157
475920.0000   -3.31758
475960.0000   -4.08596
476000.0000   -4.26983
476040.0000   -2.96588
476080.0000   -3.10590
476120.0000   -2.87675
476160.0000   -3.54222
476200.0000   -2.91255
476240.0000   -2.90711
476280.0000   -3.28576
476320.0000   -3.96495
476360.0000   -2.60339
476400.0000   -3.34986
476440.0000   -3.34662
476480.0000   -2.92107
476520.0000   -3.30347
476560.0000   -3.67699
476600.0000   -3.37126
476640.0000   -3.22356
476680.0000   -4.28687
476720.0000   -3.87284
476760.0000   -3.62543
476800.0000   -3.12336
476840.0000   -2.53114
476880.0000   -3.29270
476920.0000   -3.17767
476960.0000   -2.71324
477000.0000   -3.94655
477040.0000   -4.32387
477080.0000   -3.50763
477120.0000   -3.46148
477160.0000   -4.77634
477200.0000   -5.10360
477240.0000   -4.27676
477280.0000   -4.83659
477320.0000   -4.11582
477360.0000   -4.15685
477400.0000   -3.52970
477440.0000   -3.00127
477480.0000   -4.31676
477520.0000   -4.69186
477560.0000   -3.42369
477600.0000   -3.02457
477640.0000   -4.68503
477680.0000   -4.25682
477720.0000   -3.55693
477760.0000   -3.37810
477800.0000   -2.91161
477840.0000   -3.88413
477880.0000   -3.85980
477920.0000   -3.43554
477960.0000   -2.82315
478000.0000   -3.00106
478040.0000   -3.36863
478080.0000   -4.41200
478120.0000   -3.58369
478160.0000   -3.95335
478200.0000   -3.52653
478240.0000   -3.77387
478280.0000   -3.45071
478320.0000   -4.55975
478360.0000   -3.66675
478400.0000   -4.26645
478440.0000   -4.10463
478480.0000   -4.23396
478520.0000   -4.33497
478560.0000   -3.69859
478600.0000   -3.94370
478640.0000   -4.01663
478680.0000   -4.53194
478720.0000   -4.69766
478760.0000   -3.36593
478800.0000   -3.97609
478840.0000   -3.65568
478880.0000   -3.82013
478920.0000   -3.89129
478960.0000   -3.87074
479000.0000   -4.73065
479040.0000   -3.34592
479080.0000   -3.51300
479120.0000   -3.75617
479160.0000   -4.41535
479200.0000   -3.94070
479240.0000   -3.65447
479280.0000   -4.17060
479320.0000   -4.76820
479360.0000   -4.32405
479400.0000   -6.17338
479440.0000   -4.43472
479480.0000   -3.72077
479520.0000   -4.34299
479560.0000   -4.67625
479600.0000   -4.34835
479640.0000   -4.73946
479680.0000   -5.30650
479720.0000   -4.00546
479760.0000   -3.79289
479800.0000   -4.18775
479840.0000   -3.50909
479880.0000   -2.80657
479920.0000   -3.44517
479960.0000   -4.57949
480000.0000   -4.77992
480040.0000   -4.50680
480080.0000   -4.13938
480120.0000   -4.53913
480160.0000   -4.34805
480200.0000   -4.35700
480240.0000   -3.72018
480280.0000   -3.57410
480320.0000   -3.97209
480360.0000   -3.47573
480400.0000   -3.63795
480440.0000   -4.40707
480480.0000   -4.25912
480520.0000   -3.38731
480560.0000   -3.67020
480600.0000   -5.62949
480640.0000   -5.52617
480680.0000   -4.30238
480720.0000   -3.48707
480760.0000   -4.70548
480800.0000   -3.80994
480840.0000   -3.78529
480880.0000   -5.40895
480920.0000   -5.19666
480960.0000   -4.62251
481000.0000   -5.01714
481040.0000   -4.93573
481080.0000   -4.77125
481120.0000   -5.79269
481160.0000   -4.45107
481200.0000   -5.13360
481240.0000   -5.79588
481280.0000   -5.88554
481320.0000   -5.60385
481360.0000   -5.42047
481400.0000   -5.18866
481440.0000   -5.68354
481480.0000   -6.36821
481520.0000   -4.82094
481560.0000   -4.78099
481600.0000   -5.94058
481640.0000   -5.03220
481680.0000   -4.90227
481720.0000   -5.30206
481760.0000   -5.15778
481800.0000   -5.82313
481840.0000   -4.93984
481880.0000   -4.69527
481920.0000   -5.12168
481960.0000   -5.11658
482000.0000   -4.35067
482040.0000   -5.12690
482080.0000   -5.67447
482120.0000   -5.39008
482160.0000   -5.92408
482200.0000   -4.30123
482240.0000   -6.20071
482280.0000   -5.46899
482320.0000   -5.24936
482360.0000   -5.99037
482400.0000   -6.09924
482440.0000   -6.17430
482480.0000   -4.91553
482520.0000   -5.74233
482560.0000   -5.64531
482600.0000   -5.78592
482640.0000   -6.97738
482680.0000   -6.21655
482720.0000   -5.31497
482760.0000   -6.47790
482800.0000   -5.48618
482840.0000   -7.09480
482880.0000   -5.52301
482920.0000   -5.80934
482960.0000   -6.04217
483000.0000   -6.39549
483040.0000   -6.62805
483080.0000   -5.61026
483120.0000   -5.27279
483160.0000   -5.00071
483200.0000   -4.35832
483240.0000   -5.14542
483280.0000   -5.33086
483320.0000   -4.32120
483360.0000   -4.71491
483400.0000   -4.78157
483440.0000   -4.45283
483480.0000   -5.14415
483520.0000   -4.75817
483560.0000   -4.29823
483600.0000   -5.16659
483640.0000   -5.23303
483680.0000   -5.22981
483720.0000   -4.23903
483760.0000   -5.03476
483800.0000   -5.08811
483840.0000   -4.42778
483880.0000   -6.05102
483920.0000   -4.63792
483960.0000   -5.59003
484000.0000   -4.95903
484040.0000   -4.41289
484080.0000   -5.09939
484120.0000   -5.45440
484160.0000   -4.29916
484200.0000   -3.79480
484240.0000   -4.98088
484280.0000   -4.58912
484320.0000   -4.45144
484360.0000   -3.76043
484400.0000   -4.67998
484440.0000   -4.32121
484480.0000   -3.92287
484520.0000   -4.04497
484560.0000   -4.98497
484600.0000   -4.25748
484640.0000   -3.88817
484680.0000   -3.91888
484720.0000   -4.42728
484760.0000   -3.95978
484800.0000   -4.01520
484840.0000   -3.54093
484880.0000   -3.92724
484920.0000   -4.62449
484960.0000   -4.24106
485000.0000   -4.99287
485040.0000   -4.47105
485080.0000   -5.03015
485120.0000   -4.82113
485160.0000   -4.60993
485200.0000   -4.91582
485240.0000   -4.86204
485280.0000   -4.67402
485320.0000   -5.20892
485360.0000   -4.34629
485400.0000   -4.23275
485440.0000   -5.74576
485480.0000   -4.64814
485520.0000   -4.23807
485560.0000   -4.73037
485600.0000   -5.01144
485640.0000   -5.16291
485680.0000   -5.58617
485720.0000   -5.09667
485760.0000   -4.87066
485800.0000   -4.63527
485840.0000   -4.83906
485880.0000   -4.44594
485920.0000   -4.44899
485960.0000   -4.22949
486000.0000   -4.12059
486040.0000   -4.18088
486080.0000   -5.71771
486120.0000   -5.60019
486160.0000   -5.39101
486200.0000   -5.17968
486240.0000   -5.35614
486280.0000   -5.44743
486320.0000   -4.77438
486360.0000   -4.67060
486400.0000   -5.21464
486440.0000   -5.59491
486480.0000   -5.16788
486520.0000   -5.15035
486560.0000   -5.34784
486600.0000   -4.66013
486640.0000   -4.59082
486680.0000   -4.16993
486720.0000   -4.54452
486760.0000   -4.26504
486800.0000   -4.86999
486840.0000   -4.50700
486880.0000   -4.45077
486920.0000   -4.24646
486960.0000   -5.54483
487000.0000   -3.93695
487040.0000   -3.54682
487080.0000   -4.12527
487120.0000   -4.92249
487160.0000   -4.89911
487200.0000   -4.46874
487240.0000   -5.55690
487280.0000   -4.73936
487320.0000   -4.45275
487360.0000   -4.22513
487400.0000   -4.68028
487440.0000   -3.91744
487480.0000   -4.69651
487520.0000   -4.94774
487560.0000   -4.46852
487600.0000   -5.05331
487640.0000   -6.08854
487680.0000   -4.55257
487720.0000   -3.58427
487760.0000   -3.06247
487800.0000   -4.10050
487840.0000   -2.94749
487880.0000   -3.00779
487920.0000   -3.86898
487960.0000   -3.70374
488000.0000   -2.78076
488040.0000   -3.99084
488080.0000   -3.46198
488120.0000   -4.23988
488160.0000   -4.04985
488200.0000   -4.09735
488240.0000   -2.58135
488280.0000   -3.77922
488320.0000   -5.15852
488360.0000   -5.04264
488400.0000   -4.11933
488440.0000   -4.53504
488480.0000   -4.55368
488520.0000   -4.41539
488560.0000   -3.66476
488600.0000   -4.42096
488640.0000   -4.57160
488680.0000   -4.71329
488720.0000   -4.70767
488760.0000   -5.34800
488800.0000   -5.52033
488840.0000   -4.27524
488880.0000   -6.04943
488920.0000   -4.88836
488960.0000   -3.45820
489000.0000   -3.81005
489040.0000   -3.94721
489080.0000   -4.53565
489120.0000   -4.03052
489160.0000   -5.13784
489200.0000   -5.03694
489240.0000   -5.10025
489280.0000   -4.22685
489320.0000   -4.27606
489360.0000   -4.29522
489400.0000   -5.22513
489440.0000   -4.60945
489480.0000   -4.24826
489520.0000   -4.63492
489560.0000   -4.82535
489600.0000   -4.15090
489640.0000   -4.91815
489680.0000   -4.33147
489720.0000   -3.74361
489760.0000   -4.45868
489800.0000   -4.26079
489840.0000   -4.40443
489880.0000   -5.31246
489920.0000   -5.12171
489960.0000   -4.31640
490000.0000   -4.91247
490040.0000   -5.22414
490080.0000   -4.88067
490120.0000   -4.50928
490160.0000   -5.15916
490200.0000   -5.52111
490240.0000   -4.82442
490280.0000   -4.74902
490320.0000   -4.46328
490360.0000   -4.56562
490400.0000   -4.10004
490440.0000   -4.91320
490480.0000   -4.67706
490520.0000   -5.22692
490560.0000   -5.62003
490600.0000   -5.18439
490640.0000   -4.86288
490680.0000   -5.47855
490720.0000   -5.40183
490760.0000   -4.92305
490800.0000   -4.73991
490840.0000   -5.57296
490880.0000   -5.10865
490920.0000   -5.26633
490960.0000   -4.90896
491000.0000   -5.12560
491040.0000   -5.59468
491080.0000   -5.19456
491120.0000   -5.07140
491160.0000   -5.14894
491200.0000   -5.29901
491240.0000   -4.98090
491280.0000   -5.40858
491320.0000   -5.11157
491360.0000   -5.46747
491400.0000   -5.56716
491440.0000   -5.04126
491480.0000   -5.88375
491520.0000   -5.40915
491560.0000   -4.99614
491600.0000   -5.60097
491640.0000   -6.28481
491680.0000   -6.38562
491720.0000   -6.02947
491760.0000   -6.06628
491800.0000   -5.74586
491840.0000   -5.75906
491880.0000   -5.45695
491920.0000   -5.85513
491960.0000   -6.39643
492000.0000   -5.54375
492040.0000   -5.35560
492080.0000   -5.00546
492120.0000   -5.11921
492160.0000   -6.02252
492200.0000   -6.21007
492240.0000   -5.95161
492280.0000   -5.95815
492320.0000   -5.98037
492360.0000   -6.24613
492400.0000   -5.66179
492440.0000   -5.08011
492480.0000   -5.51516
492520.0000   -5.28245
492560.0000   -5.58551
492600.0000   -5.25938
492640.0000   -4.70620
492680.0000   -5.43043
492720.0000   -6.19737
492760.0000   -5.95739
492800.0000   -5.05429
492840.0000   -5.52377
492880.0000   -4.86128
492920.0000   -5.40415
492960.0000   -6.05799
493000.0000   -5.13413
493040.0000   -4.50763
493080.0000   -5.18900
493120.0000   -4.02873
493160.0000   -5.11183
493200.0000   -4.71694
493240.0000   -5.20962
493280.0000   -5.75374
493320.0000   -4.67216
493360.0000   -4.88730
493400.0000   -5.74743
493440.0000   -4.79001
493480.0000   -3.95194
493520.0000   -4.03296
493560.0000   -4.47034
493600.0000   -4.35608
493640.0000   -3.78307
493680.0000   -5.46448
493720.0000   -4.37151
493760.0000   -4.45245
493800.0000   -4.31510
493840.0000   -4.10647
493880.0000   -4.82335
493920.0000   -4.66048
493960.0000   -4.40669
494000.0000   -4.70392
494040.0000   -4.58887
494080.0000   -5.12341
494120.0000   -5.79625
494160.0000   -5.57594
494200.0000   -5.75676
494240.0000   -5.41132
494280.0000   -4.85349
494320.0000   -5.98054
494360.0000   -6.04163
494400.0000   -5.98858
494440.0000   -6.61302
494480.0000   -5.57702
494520.0000   -5.66516
494560.0000   -5.71554
494600.0000   -5.80242
494640.0000   -5.58626
494680.0000   -5.83055
494720.0000   -5.02265
494760.0000   -5.74462
494800.0000   -6.52301
494840.0000   -6.04158
494880.0000   -5.81403
494920.0000   -5.78385
494960.0000   -6.51865
495000.0000   -5.62539
495040.0000   -5.79284
495080.0000   -4.27855
495120.0000   -4.98087
495160.0000   -5.22912
495200.0000   -5.65027
495240.0000   -5.96603
495280.0000   -5.23438
495320.0000   -5.27045
495360.0000   -5.90658
495400.0000   -6.11772
495440.0000   -5.31523
495480.0000   -5.22608
495520.0000   -5.85097
495560.0000   -4.92039
495600.0000   -5.96942
495640.0000   -6.47390
495680.0000   -5.12595
495720.0000   -5.08004
495760.0000   -4.50320
495800.0000   -5.77970
495840.0000   -5.89029
495880.0000   -5.34612
495920.0000   -5.48310
495960.0000   -5.26448
496000.0000   -5.49275
496040.0000   -5.99723
496080.0000   -4.77603
496120.0000   -5.69866
496160.0000   -5.52275
496200.0000   -5.44353
496240.0000   -5.31097
496280.0000   -5.02362
496320.0000   -4.35414
496360.0000   -5.79713
496400.0000   -4.84645
496440.0000   -4.86734
496480.0000   -5.46475
496520.0000   -5.23477
496560.0000   -4.44073
496600.0000   -4.98239
496640.0000   -5.09626
496680.0000   -4.73072
496720.0000   -4.23383
496760.0000   -5.14006
496800.0000   -5.03658
496840.0000   -4.63779
496880.0000   -4.19647
496920.0000   -4.83177
496960.0000   -5.08070
497000.0000   -4.94803
497040.0000   -4.79563
497080.0000   -5.01409
497120.0000   -4.63074
497160.0000   -4.57287
497200.0000   -4.91506
497240.0000   -4.72383
497280.0000   -4.30448
497320.0000   -3.97396
497360.0000   -4.12581
497400.0000   -4.02095
497440.0000   -3.42898
497480.0000   -4.01734
497520.0000   -3.63383
497560.0000   -3.65194
497600.0000   -4.11403
497640.0000   -3.96021
497680.0000   -5.54568
497720.0000   -6.42692
497760.0000   -4.85464
497800.0000   -5.28801
497840.0000   -5.46664
497880.0000   -6.69208
497920.0000   -5.42056
497960.0000   -5.73353
498000.0000   -5.69960
498040.0000   -5.33401
498080.0000   -5.25622
498120.0000   -5.53293
498160.0000   -4.72284
498200.0000   -4.77829
498240.0000   -4.57827
498280.0000   -5.22152
498320.0000   -4.77712
498360.0000   -4.82604
498400.0000   -5.37236
498440.0000   -6.21274
498480.0000   -5.94177
498520.0000   -4.93216
498560.0000   -5.51480
498600.0000   -4.40318
498640.0000   -4.62771
498680.0000   -4.30234
498720.0000   -4.76328
498760.0000   -4.84248
498800.0000   -5.17461
498840.0000   -4.84683
498880.0000   -5.05844
498920.0000   -5.41453
498960.0000   -5.37611
499000.0000   -5.55307
499040.0000   -5.31370
499080.0000   -5.20964
499120.0000   -4.42185
499160.0000   -5.13181
499200.0000   -4.36185
499240.0000   -5.09091
499280.0000   -5.62468
499320.0000   -4.58921
499360.0000   -4.25743
499400.0000   -4.42893
499440.0000   -4.54481
499480.0000   -5.66964
499520.0000   -5.34720
499560.0000   -4.55449
499600.0000   -5.38781
499640.0000   -5.46511
499680.0000   -4.93592
499720.0000   -5.55523
499760.0000   -5.85389
499800.0000   -5.24762
499840.0000   -5.13094
499880.0000   -5.61960
499920.0000   -6.03869
499960.0000   -5.75355
500000.0000   -5.13807
500040.0000   -5.29799
500080.0000   -5.18897
500120.0000   -4.52174
500160.0000   -5.36906
500200.0000   -5.65886
500240.0000   -5.60688
500280.0000   -4.59743
500320.0000   -5.48786
500360.0000   -4.89016
500400.0000   -5.29663
500440.0000   -4.93413
500480.0000   -4.86515
500520.0000   -5.16009
500560.0000   -5.66828
500600.0000   -5.78111
500640.0000   -5.29631
500680.0000   -5.18069
500720.0000   -4.41717
500760.0000   -3.83269
500800.0000   -4.76730
500840.0000   -3.83060
500880.0000   -4.28051
500920.0000   -3.39391
500960.0000   -4.44705
501000.0000   -3.77579
501040.0000   -4.14358
501080.0000   -4.20053
501120.0000   -4.26088
501160.0000   -4.14789
501200.0000   -3.65880
501240.0000   -3.53368
501280.0000   -4.05985
501320.0000   -4.23513
501360.0000   -4.76697
501400.0000   -4.70274
501440.0000   -5.15520
501480.0000   -4.27519
501520.0000   -4.82260
501560.0000   -4.97985
501600.0000   -5.25484
501640.0000   -4.91072
501680.0000   -4.45290
501720.0000   -4.43126
501760.0000   -4.71273
501800.0000   -5.11469
501840.0000   -4.69647
501880.0000   -4.30211
501920.0000   -3.85819
501960.0000   -3.84799
502000.0000   -4.40865
502040.0000   -3.81825
502080.0000   -3.61393
502120.0000   -3.80098
502160.0000   -4.02812
502200.0000   -4.70223
502240.0000   -4.42405
502280.0000   -4.53745
502320.0000   -5.25207
502360.0000   -4.72665
502400.0000   -5.51492
502440.0000   -5.34288
502480.0000   -5.74509
502520.0000   -5.27537
502560.0000   -5.61549
502600.0000   -4.90749
502640.0000   -5.03713
502680.0000   -5.07096
502720.0000   -5.28587
502760.0000   -4.75206
502800.0000   -4.79761
502840.0000   -4.84741
502880.0000   -4.00173
502920.0000   -5.05938
502960.0000   -4.71216
503000.0000   -4.24722
503040.0000   -5.02098
503080.0000   -5.36010
503120.0000   -4.80246
503160.0000   -5.47560
503200.0000   -5.89574
503240.0000   -5.67645
503280.0000   -4.84251
503320.0000   -5.07876
503360.0000   -4.64172
503400.0000   -4.70112
503440.0000   -4.23675
503480.0000   -4.93400
503520.0000   -4.43842
503560.0000   -4.86324
503600.0000   -3.97038
503640.0000   -4.86003
503680.0000   -4.37625
503720.0000   -4.74299
503760.0000   -4.07991
503800.0000   -4.83489
503840.0000   -5.09343
503880.0000   -4.54067
503920.0000   -5.12107
503960.0000   -5.05254
504000.0000   -5.22107
504040.0000   -6.03781
504080.0000   -4.91491
504120.0000   -5.52072
504160.0000   -5.65760
504200.0000   -4.92247
504240.0000   -4.35627
504280.0000   -5.64633
504320.0000   -5.10551
504360.0000   -5.02207
504400.0000   -4.94085
504440.0000   -5.30526
504480.0000   -5.02691
504520.0000   -4.87893
504560.0000   -5.05134
504600.0000   -5.18270
504640.0000   -4.20724
504680.0000   -4.94621
504720.0000   -5.02246
504760.0000   -5.94937
504800.0000   -4.79725
504840.0000   -4.67011
504880.0000   -5.32805
504920.0000   -4.47946
504960.0000   -5.21563
505000.0000   -4.46579
505040.0000   -4.78421
505080.0000   -4.48506
505120.0000   -4.56211
505160.0000   -4.21960
505200.0000   -4.84972
505240.0000   -5.56248
505280.0000   -4.73103
505320.0000   -4.12998
505360.0000   -4.92949
505400.0000   -5.44015
505440.0000   -5.39497
505480.0000   -4.58287
505520.0000   -5.16621
505560.0000   -5.40925
505600.0000   -5.61981
505640.0000   -4.95734
505680.0000   -5.18424
505720.0000   -4.72965
505760.0000   -5.20193
505800.0000   -4.37177
505840.0000   -4.34566
505880.0000   -4.86871
505920.0000   -4.81562
505960.0000   -4.56162
506000.0000   -4.76266
506040.0000   -4.56002
506080.0000   -3.82619
506120.0000   -4.14599
506160.0000   -4.30390
506200.0000   -4.50710
506240.0000   -4.57714
506280.0000   -3.53314
506320.0000   -4.44611
506360.0000   -4.58034
506400.0000   -4.41526
506440.0000   -3.96724
506480.0000   -4.91366
506520.0000   -5.20663
506560.0000   -5.23875
506600.0000   -4.46089
506640.0000   -4.99652
506680.0000   -4.75229
506720.0000   -4.54529
506760.0000   -4.32854
506800.0000   -4.76498
506840.0000   -5.11524
506880.0000   -5.02184
506920.0000   -3.88984
506960.0000   -4.04943
507000.0000   -4.61191
507040.0000   -4.91746
507080.0000   -5.02483
507120.0000   -4.61203
507160.0000   -4.80095
507200.0000   -4.57499
507240.0000   -4.44593
507280.0000   -5.02844
507320.0000   -5.36049
507360.0000   -4.63854
507400.0000   -5.37991
507440.0000   -5.30710
507480.0000   -5.88267
507520.0000   -4.59369
507560.0000   -4.34783
507600.0000   -5.11883
507640.0000   -4.33885
507680.0000   -4.15184
507720.0000   -5.00569
507760.0000   -4.59730
507800.0000   -5.40182
507840.0000   -4.78120
507880.0000   -4.05783
507920.0000   -4.80908
507960.0000   -4.84172
508000.0000   -4.75355
508040.0000   -5.67700
508080.0000   -5.78452
508120.0000   -5.16967
508160.0000   -4.99042
508200.0000   -5.45165
508240.0000   -5.15540
508280.0000   -5.33251
508320.0000   -4.78150
508360.0000   -3.99840
508400.0000   -4.02289
508440.0000   -4.72069
508480.0000   -4.60811
508520.0000   -3.86003
508560.0000   -4.86277
508600.0000   -4.07871
508640.0000   -4.08568
508680.0000   -4.18270
508720.0000   -4.21744
508760.0000   -4.55501
508800.0000   -4.31167
508840.0000   -4.34408
508880.0000   -4.91050
508920.0000   -5.10494
508960.0000   -4.62987
509000.0000   -4.41937
509040.0000   -4.34149
509080.0000   -4.51337
509120.0000   -4.51244
509160.0000   -5.14152
509200.0000   -4.31548
509240.0000   -4.04563
509280.0000   -4.32479
509320.0000   -3.66296
509360.0000   -3.95288
509400.0000   -4.59767
509440.0000   -4.46301
509480.0000   -3.46631
509520.0000   -3.88383
509560.0000   -3.81486
509600.0000   -4.43520
509640.0000   -5.00397
509680.0000   -4.33385
509720.0000   -4.40077
509760.0000   -4.24335
509800.0000   -4.11719
509840.0000   -4.08714
509880.0000   -5.19869
509920.0000   -5.16893
509960.0000   -4.08527
510000.0000   -4.21138
510040.0000   -3.65289
510080.0000   -3.38517
510120.0000   -3.46818
510160.0000   -4.39268
510200.0000   -3.85971
510240.0000   -3.91578
510280.0000   -4.58179
510320.0000   -3.49882
510360.0000   -3.31342
510400.0000   -3.31530
510440.0000   -3.35875
510480.0000   -3.88401
510520.0000   -3.74613
510560.0000   -3.72649
510600.0000   -3.31865
510640.0000   -3.64589
510680.0000   -4.40210
510720.0000   -3.82826
510760.0000   -4.21088
510800.0000   -3.61767
510840.0000   -4.26764
510880.0000   -4.39102
510920.0000   -5.21384
510960.0000   -5.69363
511000.0000   -5.78050
511040.0000   -5.79979
511080.0000   -4.31947
511120.0000   -3.95279
511160.0000   -5.01620
511200.0000   -4.58233
511240.0000   -4.11328
511280.0000   -4.21124
511320.0000   -5.05338
511360.0000   -6.11915
511400.0000   -5.54110
511440.0000   -6.32516
511480.0000   -6.43259
511520.0000   -5.95856
511560.0000   -5.37200
511600.0000   -6.21764
511640.0000   -5.97219
511680.0000   -6.48033
511720.0000   -5.72117
511760.0000   -6.38880
511800.0000   -6.03374
511840.0000   -7.04516
511880.0000   -5.00425
511920.0000   -4.48396
511960.0000   -5.67260
512000.0000   -6.85850
512040.0000   -5.67484
512080.0000   -6.15518
512120.0000   -6.02141
512160.0000   -5.03132
512200.0000   -5.18395
512240.0000   -4.83848
512280.0000   -4.73422
512320.0000   -5.28323
512360.0000   -4.54012
512400.0000   -4.98675
512440.0000   -4.49582
512480.0000   -4.37694
512520.0000   -3.89541
512560.0000   -5.46010
512600.0000   -4.50544
512640.0000   -4.00489
512680.0000   -5.14742
512720.0000   -5.26489
512760.0000   -4.67040
512800.0000   -4.52251
512840.0000   -4.71494
512880.0000   -3.85403
512920.0000   -4.65248
512960.0000   -4.33118
513000.0000   -4.81140
513040.0000   -4.89727
513080.0000   -4.75404
513120.0000   -4.01372
513160.0000   -4.96876
513200.0000   -5.03463
513240.0000   -5.35717
513280.0000   -5.82074
513320.0000   -5.55641
513360.0000   -6.21176
513400.0000   -5.10972
513440.0000   -5.82089
513480.0000   -5.11143
513520.0000   -4.32825
513560.0000   -4.16325
513600.0000   -4.46002
513640.0000   -5.16314
513680.0000   -4.98931
513720.0000   -4.24224
513760.0000   -4.50119
513800.0000   -4.32120
513840.0000   -3.40281
513880.0000   -4.62592
513920.0000   -4.51294
513960.0000   -4.76539
514000.0000   -4.85922
514040.0000   -4.29789
514080.0000   -4.61188
514120.0000   -5.28030
514160.0000   -4.29456
514200.0000   -4.45744
514240.0000   -4.06964
514280.0000   -4.71151
514320.0000   -5.09660
514360.0000   -4.67704
514400.0000   -5.26372
514440.0000   -5.92270
514480.0000   -5.47469
514520.0000   -5.13235
514560.0000   -5.69044
514600.0000   -4.12373
514640.0000   -5.34557
514680.0000   -5.06887
514720.0000   -5.27416
514760.0000   -4.64559
514800.0000   -4.52857
514840.0000   -4.40079
514880.0000   -4.79452
514920.0000   -3.83921
514960.0000   -4.17249
515000.0000   -4.65423
515040.0000   -5.42639
515080.0000   -5.73848
515120.0000   -5.70824
515160.0000   -5.87201
515200.0000   -6.15720
515240.0000   -5.77244
515280.0000   -5.22401
515320.0000   -4.52987
515360.0000   -4.98641
515400.0000   -4.89233
515440.0000   -5.01441
515480.0000   -5.41183
515520.0000   -5.08368
515560.0000   -4.56028
515600.0000   -4.94018
515640.0000   -5.35797
515680.0000   -4.13325
515720.0000   -4.99370
515760.0000   -4.76109
515800.0000   -4.57128
515840.0000   -5.09286
515880.0000   -5.58743
515920.0000   -5.09377
515960.0000   -4.46620
516000.0000   -4.97579
516040.0000   -4.66757
516080.0000   -4.67133
516120.0000   -4.84282
516160.0000   -5.65545
516200.0000   -4.92492
516240.0000   -5.35412
516280.0000   -4.78553
516320.0000   -6.65798
516360.0000   -5.93850
516400.0000   -5.80303
516440.0000   -6.42916
516480.0000   -5.41174
516520.0000   -5.10752
516560.0000   -5.40810
516600.0000   -4.52840
516640.0000   -4.58216
516680.0000   -5.04260
516720.0000   -6.06186
516760.0000   -5.83066
516800.0000   -5.12592
516840.0000   -5.01974
516880.0000   -4.68254
516920.0000   -4.95247
516960.0000   -5.79562
517000.0000   -5.53354
517040.0000   -6.08362
517080.0000   -5.14529
517120.0000   -5.08599
517160.0000   -4.42140
517200.0000   -3.77725
517240.0000   -5.64387
517280.0000   -5.31551
517320.0000   -5.48606
517360.0000   -4.71737
517400.0000   -4.35396
517440.0000   -4.41259
517480.0000   -4.92022
517520.0000   -4.82465
517560.0000   -4.41304
517600.0000   -3.82117
517640.0000   -4.00158
517680.0000   -3.88397
517720.0000   -3.96216
517760.0000   -4.77306
517800.0000   -5.19463
517840.0000   -4.93047
517880.0000   -4.77975
517920.0000   -4.81829
517960.0000   -4.55217
518000.0000   -4.08978
518040.0000   -4.18109
518080.0000   -4.50488
518120.0000   -5.00595
518160.0000   -4.68267
518200.0000   -5.23245
518240.0000   -4.84974
518280.0000   -4.44515
518320.0000   -4.83876
518360.0000   -5.62688
518400.0000   -4.73513
518440.0000   -5.94949
518480.0000   -4.79048
518520.0000   -5.24224
518560.0000   -5.23490
518600.0000   -5.96599
518640.0000   -5.63617
518680.0000   -5.33450
518720.0000   -5.76701
518760.0000   -4.75300
518800.0000   -4.80880
518840.0000   -4.48128
518880.0000   -4.78934
518920.0000   -5.25757
518960.0000   -5.80389
519000.0000   -5.67273
519040.0000   -5.57384
519080.0000   -5.05848
519120.0000   -5.49801
519160.0000   -5.73435
519200.0000   -5.34831
519240.0000   -6.60787
519280.0000   -4.68523
519320.0000   -5.28994
519360.0000   -5.45252
519400.0000   -4.46582
519440.0000   -5.21683
519480.0000   -5.85765
519520.0000   -5.41142
519560.0000   -6.17094
519600.0000   -4.39195
519640.0000   -4.52469
519680.0000   -3.86940
519720.0000   -4.87203
519760.0000   -4.46080
519800.0000   -4.21514
519840.0000   -4.68120
519880.0000   -4.64093
519920.0000   -5.34980
519960.0000   -5.85488
520000.0000   -5.46103
520040.0000   -5.51468
520080.0000   -5.19082
520120.0000   -5.49599
520160.0000   -5.30853
520200.0000   -5.47899
520240.0000   -4.88282
520280.0000   -4.83037
520320.0000   -4.84738
520360.0000   -5.38371
520400.0000   -5.85551
520440.0000   -5.84500
520480.0000   -5.57323
520520.0000   -6.48546
520560.0000   -5.11653
520600.0000   -5.28165
520640.0000   -5.27512
520680.0000   -4.86884
520720.0000   -5.29305
520760.0000   -4.22760
520800.0000   -4.52071
520840.0000   -4.66899
520880.0000   -4.54937
520920.0000   -4.61358
520960.0000   -3.92370
521000.0000   -3.97867
521040.0000   -4.37806
521080.0000   -4.74557
521120.0000   -5.15713
521160.0000   -5.16350
521200.0000   -5.20929
521240.0000   -5.07750
521280.0000   -6.19559
521320.0000   -5.38103
521360.0000   -5.01198
521400.0000   -4.87232
521440.0000   -5.07810
521480.0000   -5.72079
521520.0000   -4.41929
521560.0000   -5.36245
521600.0000   -4.60956
521640.0000   -4.20979
521680.0000   -4.57782
521720.0000   -4.88075
521760.0000   -5.43301
521800.0000   -4.84046
521840.0000   -5.08769
521880.0000   -5.33070
521920.0000   -5.17086
521960.0000   -4.63083
522000.0000   -5.31857
522040.0000   -5.99517
522080.0000   -5.81727
522120.0000   -4.98891
522160.0000   -4.25410
522200.0000   -5.69455
522240.0000   -4.66873
522280.0000   -5.40671
522320.0000   -5.20011
522360.0000   -4.46940
522400.0000   -5.97751
522440.0000   -5.65634
522480.0000   -4.64287
522520.0000   -5.01101
522560.0000   -5.82641
522600.0000   -5.58351
522640.0000   -5.68651
522680.0000   -5.42504
522720.0000   -4.00999
522760.0000   -4.33618
522800.0000   -4.16673
522840.0000   -5.03168
522880.0000   -4.55301
522920.0000   -4.92401
522960.0000   -4.72015
523000.0000   -4.81337
523040.0000   -5.40625
523080.0000   -5.35196
523120.0000   -3.94844
523160.0000   -3.83028
523200.0000   -4.43690
523240.0000   -4.90283
523280.0000   -5.44948
523320.0000   -4.74890
523360.0000   -5.29547
523400.0000   -5.53702
523440.0000   -4.03170
523480.0000   -5.03817
523520.0000   -5.15367
523560.0000   -4.81569
523600.0000   -5.04071
523640.0000   -5.34096
523680.0000   -5.31960
523720.0000   -4.85584
523760.0000   -5.11989
523800.0000   -4.31452
523840.0000   -5.60956
523880.0000   -5.52785
523920.0000   -4.74875
523960.0000   -5.94598
524000.0000   -4.96231
524040.0000   -4.60989
524080.0000   -5.22612
524120.0000   -5.53100
524160.0000   -5.48507
524200.0000   -4.79346
524240.0000   -6.14387
524280.0000   -4.84862
524320.0000   -5.34370
524360.0000   -4.32992
524400.0000   -4.25891
524440.0000   -5.38923
524480.0000   -4.49522
524520.0000   -4.41332
524560.0000   -4.33417
524600.0000   -5.03722
524640.0000   -4.50496
524680.0000   -4.28060
524720.0000   -4.30037
524760.0000   -4.65123
524800.0000   -4.70429
524840.0000   -5.50364
524880.0000   -5.24534
524920.0000   -4.62228
524960.0000   -4.80994
525000.0000   -4.92319
525040.0000   -5.20919
525080.0000   -4.83535
525120.0000   -4.78396
525160.0000   -4.78805
525200.0000   -5.14696
525240.0000   -4.76474
525280.0000   -4.16304
525320.0000   -5.50102
525360.0000   -4.96655
525400.0000   -5.47464
525440.0000   -4.84271
525480.0000   -5.21284
525520.0000   -3.95107
525560.0000   -4.16801
525600.0000   -4.21459
525640.0000   -4.97419
525680.0000   -5.92513
525720.0000   -4.66613
525760.0000   -5.24125
525800.0000   -3.87950
525840.0000   -3.73028
525880.0000   -3.66140
525920.0000   -4.66260
525960.0000   -4.77387
526000.0000   -4.98226
526040.0000   -5.12021
526080.0000   -4.67127
526120.0000   -4.06305
526160.0000   -4.75281
526200.0000   -4.77757
526240.0000   -4.80680
526280.0000   -4.37427
526320.0000   -4.81263
526360.0000   -5.73604
526400.0000   -5.25421
526440.0000   -4.64645
526480.0000   -5.36895
526520.0000   -4.82877
526560.0000   -3.46734
526600.0000   -4.62724
526640.0000   -4.36554
526680.0000   -5.35004
526720.0000   -4.23767
526760.0000   -3.60559
526800.0000   -4.68461
526840.0000   -6.21817
526880.0000   -4.98560
526920.0000   -5.15723
526960.0000   -4.08728
527000.0000   -4.76227
527040.0000   -3.98497
527080.0000   -4.82321
527120.0000   -4.08717
527160.0000   -4.06021
527200.0000   -4.31477
527240.0000   -4.31870
527280.0000   -4.60070
527320.0000   -4.15728
527360.0000   -3.89014
527400.0000   -4.13409
527440.0000   -4.04037
527480.0000   -4.00240
527520.0000   -4.72283
527560.0000   -4.53646
527600.0000   -4.71875
527640.0000   -5.15409
527680.0000   -4.92951
527720.0000   -5.65644
527760.0000   -4.55865
527800.0000   -4.87724
527840.0000   -5.83551
527880.0000   -5.89054
527920.0000   -4.79587
527960.0000   -4.74977
528000.0000   -5.45532
528040.0000   -5.20721
528080.0000   -5.10883
528120.0000   -4.50659
528160.0000   -5.19999
528200.0000   -6.02107
528240.0000   -5.34324
528280.0000   -5.15206
528320.0000   -5.25678
528360.0000   -4.61858
528400.0000   -3.83712
528440.0000   -4.51926
528480.0000   -4.12254
528520.0000   -5.36128
528560.0000   -5.55148
528600.0000   -5.72775
528640.0000   -4.57041
528680.0000   -5.43161
528720.0000   -4.70122
528760.0000   -3.83162
528800.0000   -3.94132
528840.0000   -4.98641
528880.0000   -3.59846
528920.0000   -4.28965
528960.0000   -3.46993
529000.0000   -3.55230
529040.0000   -3.43011
529080.0000   -3.02393
529120.0000   -2.84238
529160.0000   -3.39742
529200.0000   -2.67741
529240.0000   -3.65481
529280.0000   -3.41581
529320.0000   -2.99451
529360.0000   -3.01018
529400.0000   -3.46271
529440.0000   -3.97948
529480.0000   -4.08352
529520.0000   -4.11551
529560.0000   -4.26342
529600.0000   -4.01489
529640.0000   -4.05217
529680.0000   -3.60608
529720.0000   -4.11228
529760.0000   -3.62958
529800.0000   -3.48713
529840.0000   -4.31215
529880.0000   -4.69887
529920.0000   -3.80019
529960.0000   -4.78283
530000.0000   -5.08451
530040.0000   -4.37721
530080.0000   -5.32517
530120.0000   -3.42278
530160.0000   -4.97202
530200.0000   -4.78448
530240.0000   -5.01278
530280.0000   -4.37989
530320.0000   -5.07287
530360.0000   -5.29438
530400.0000   -4.73460
530440.0000   -4.27703
530480.0000   -5.33237
530520.0000   -4.56720
530560.0000   -4.18721
530600.0000   -3.74805
530640.0000   -4.77554
530680.0000   -5.01543
530720.0000   -5.08348
530760.0000   -4.61383
530800.0000   -5.35489
530840.0000   -4.48241
530880.0000   -4.60788
530920.0000   -4.92969
530960.0000   -4.34781
531000.0000   -4.40213
531040.0000   -4.45061
531080.0000   -4.07325
531120.0000   -5.33938
531160.0000   -4.38019
531200.0000   -4.71788
531240.0000   -4.05113
531280.0000   -4.65646
531320.0000   -4.14676
531360.0000   -3.82341
531400.0000   -4.62158
531440.0000   -4.14116
531480.0000   -3.92949
531520.0000   -4.19962
531560.0000   -4.30747
531600.0000   -4.57069
531640.0000   -4.32354
531680.0000   -4.83688
531720.0000   -4.43629
531760.0000   -4.14072
531800.0000   -4.79455
531840.0000   -5.14582
531880.0000   -4.14634
531920.0000   -4.68452
531960.0000   -4.42463
532000.0000   -4.18477
532040.0000   -5.00140
532080.0000   -4.91753
532120.0000   -3.70129
532160.0000   -3.93787
532200.0000   -4.15961
532240.0000   -4.19549
532280.0000   -4.25653
532320.0000   -3.49939
532360.0000   -4.96847
532400.0000   -4.91045
532440.0000   -5.20510
532480.0000   -4.91195
532520.0000   -4.83615
532560.0000   -5.29976
532600.0000   -5.24402
532640.0000   -4.20013
532680.0000   -4.39855
532720.0000   -3.19938
532760.0000   -3.83245
532800.0000   -4.98043
532840.0000   -4.81634
532880.0000   -4.13709
532920.0000   -4.33550
532960.0000   -4.65222
533000.0000   -5.61860
533040.0000   -5.52513
533080.0000   -5.46030
533120.0000   -5.94386
533160.0000   -4.45371
533200.0000   -4.55213
533240.0000   -5.69577
533280.0000   -4.52472
533320.0000   -4.40411
533360.0000   -3.61305
533400.0000   -4.95379
533440.0000   -4.99487
533480.0000   -4.00429
533520.0000   -4.86639
533560.0000   -4.51687
533600.0000   -4.52549
533640.0000   -4.62475
533680.0000   -4.69792
533720.0000   -5.66559
533760.0000   -4.75829
533800.0000   -6.20406
533840.0000   -5.35876
533880.0000   -5.40915
533920.0000   -5.49776
533960.0000   -5.58924
534000.0000   -5.26480
534040.0000   -4.87125
534080.0000   -4.99540
534120.0000   -4.95799
534160.0000   -4.18348
534200.0000   -5.03539
534240.0000   -5.23992
534280.0000   -5.65831
534320.0000   -6.22872
534360.0000   -5.95511
534400.0000   -5.97726
534440.0000   -5.52983
534480.0000   -4.89907
534520.0000   -4.36001
534560.0000   -4.80578
534600.0000   -5.59020
534640.0000   -5.36785
534680.0000   -4.23924
534720.0000   -4.25847
534760.0000   -4.40670
534800.0000   -4.18369
534840.0000   -5.30069
534880.0000   -5.41547
534920.0000   -5.02544
534960.0000   -4.66748
535000.0000   -5.93962
535040.0000   -4.97240
535080.0000   -5.54892
535120.0000   -5.45692
535160.0000   -5.21168
535200.0000   -5.28763
535240.0000   -5.67052
535280.0000   -5.39245
535320.0000   -5.06609
535360.0000   -5.34792
535400.0000   -5.32444
535440.0000   -5.02241
535480.0000   -4.54032
535520.0000   -4.12280
535560.0000   -5.03514
535600.0000   -5.51607
535640.0000   -5.01110
535680.0000   -4.38410
535720.0000   -5.07066
535760.0000   -4.71602
535800.0000   -3.93624
535840.0000   -4.27244
535880.0000   -5.38779
535920.0000   -4.62484
535960.0000   -5.73939
536000.0000   -4.74119
536040.0000   -4.48510
536080.0000   -4.37611
536120.0000   -4.67294
536160.0000   -5.37868
536200.0000   -5.37654
536240.0000   -4.78065
536280.0000   -5.27092
536320.0000   -5.04818
536360.0000   -4.81834
536400.0000   -5.09753
536440.0000   -4.61247
536480.0000   -4.32954
536520.0000   -5.02017
536560.0000   -4.13732
536600.0000   -4.11198
536640.0000   -4.13712
536680.0000   -4.40291
536720.0000   -4.61329
536760.0000   -4.66742
536800.0000   -4.27599
536840.0000   -4.59673
536880.0000   -4.59630
536920.0000   -5.58026
536960.0000   -5.11794
537000.0000   -4.27632
537040.0000   -4.16905
537080.0000   -4.66154
537120.0000   -4.56715
537160.0000   -5.08334
537200.0000   -4.75410
537240.0000   -5.60327
537280.0000   -5.31552
537320.0000   -4.33092
537360.0000   -4.78777
537400.0000   -4.75908
537440.0000   -4.72247
537480.0000   -4.79765
537520.0000   -4.99196
537560.0000   -5.17447
537600.0000   -5.25787
537640.0000   -5.20933
537680.0000   -5.15649
537720.0000   -4.56181
537760.0000   -4.64193
537800.0000   -4.58159
537840.0000   -4.40843
537880.0000   -4.91103
537920.0000   -4.35162
537960.0000   -4.05478
538000.0000   -3.47609
538040.0000   -3.51307
538080.0000   -3.88412
538120.0000   -4.56800
538160.0000   -5.07634
538200.0000   -4.61952
538240.0000   -4.14208
538280.0000   -4.46452
538320.0000   -4.95573
538360.0000   -3.93919
538400.0000   -4.63912
538440.0000   -5.05965
538480.0000   -4.74632
538520.0000   -3.70564
538560.0000   -4.46372
538600.0000   -4.39862
538640.0000   -4.69062
538680.0000   -4.04544
538720.0000   -4.29680
538760.0000   -4.35926
538800.0000   -3.34651
538840.0000   -4.19868
538880.0000   -3.96566
538920.0000   -3.89212
538960.0000   -3.88867
539000.0000   -4.83162
539040.0000   -3.70579
539080.0000   -4.95301
539120.0000   -3.82526
539160.0000   -3.89927
539200.0000   -4.91846
539240.0000   -4.54244
539280.0000   -4.53280
539320.0000   -4.37353
539360.0000   -4.66424
539400.0000   -4.13120
539440.0000   -4.26253
539480.0000   -5.41033
539520.0000   -5.68259
539560.0000   -5.38729
539600.0000   -5.63375
539640.0000   -4.47367
539680.0000   -4.96939
539720.0000   -5.16028
539760.0000   -5.47275
539800.0000   -5.65528
539840.0000   -4.73394
539880.0000   -4.75447
539920.0000   -4.83736
539960.0000   -5.18378
540000.0000   -4.35018
540040.0000   -4.48397
540080.0000   -4.99948
540120.0000   -5.43652
540160.0000   -4.69724
540200.0000   -4.46646
540240.0000   -6.43020
540280.0000   -5.03786
540320.0000   -5.06732
540360.0000   -4.58784
540400.0000   -4.34501
540440.0000   -4.77263
540480.0000   -5.60202
540520.0000   -6.06536
540560.0000   -6.15483
540600.0000   -5.44542
540640.0000   -5.73798
540680.0000   -5.40174
540720.0000   -4.43678
540760.0000   -4.54757
540800.0000   -5.01643
540840.0000   -4.45878
540880.0000   -4.33022
540920.0000   -3.83620
540960.0000   -4.50032
541000.0000   -4.39725
541040.0000   -4.49374
541080.0000   -5.12778
541120.0000   -4.09829
541160.0000   -4.21076
541200.0000   -4.49341
541240.0000   -4.21477
541280.0000   -4.27981
541320.0000   -4.54832
541360.0000   -4.28705
541400.0000   -4.14255
541440.0000   -4.54428
541480.0000   -3.65711
541520.0000   -4.03243
541560.0000   -4.68204
541600.0000   -4.63421
541640.0000   -4.42397
541680.0000   -4.41587
541720.0000   -4.87070
541760.0000   -4.36497
541800.0000   -4.55831
541840.0000   -4.34981
541880.0000   -4.25192
541920.0000   -4.27921
541960.0000   -3.61882
542000.0000   -4.25713
542040.0000   -4.72138
542080.0000   -5.34385
542120.0000   -4.61248
542160.0000   -5.89435
542200.0000   -5.17508
542240.0000   -5.32821
542280.0000   -4.82259
542320.0000   -5.29800
542360.0000   -5.11197
542400.0000   -4.81632
542440.0000   -4.06766
542480.0000   -5.06465
542520.0000   -4.52227
542560.0000   -4.26539
542600.0000   -3.63575
542640.0000   -2.99017
542680.0000   -4.56128
542720.0000   -4.49519
542760.0000   -3.22269
542800.0000   -4.26957
542840.0000   -4.55366
542880.0000   -5.30453
542920.0000   -4.69804
542960.0000   -5.11089
543000.0000   -5.31255
543040.0000   -4.99361
543080.0000   -4.75861
543120.0000   -5.68843
543160.0000   -5.33288
543200.0000   -4.51449
543240.0000   -5.27695
543280.0000   -5.18098
543320.0000   -4.90660
543360.0000   -4.26769
543400.0000   -5.58417
543440.0000   -5.61255
543480.0000   -5.26926
543520.0000   -5.08389
543560.0000   -4.63330
543600.0000   -4.75180
543640.0000   -5.40531
543680.0000   -5.23730
543720.0000   -6.11413
543760.0000   -5.47723
543800.0000   -4.54906
543840.0000   -4.95780
543880.0000   -5.12039
543920.0000   -3.43336
543960.0000   -4.24316
544000.0000   -5.46060
544040.0000   -5.02320
544080.0000   -4.03586
544120.0000   -4.28349
544160.0000   -4.25318
544200.0000   -3.64685
544240.0000   -4.49284
544280.0000   -4.22130
544320.0000   -4.49127
544360.0000   -4.41208
544400.0000   -4.74750
544440.0000   -4.30856
544480.0000   -4.11112
544520.0000   -5.35667
544560.0000   -4.33592
544600.0000   -4.38909
544640.0000   -4.14463
544680.0000   -4.31858
544720.0000   -5.16135
544760.0000   -5.47024
544800.0000   -4.95695
544840.0000   -5.48018
544880.0000   -5.48822
544920.0000   -4.83078
544960.0000   -5.78782
545000.0000   -6.19845
545040.0000   -5.39249
545080.0000   -5.75070
545120.0000   -5.43254
545160.0000   -4.82919
545200.0000   -5.25628
545240.0000   -5.19912
545280.0000   -5.01575
545320.0000   -5.83339
545360.0000   -5.59780
545400.0000   -4.39902
545440.0000   -4.31934
545480.0000   -3.90255
545520.0000   -4.40943
545560.0000   -4.64215
545600.0000   -4.53593
545640.0000   -4.55822
545680.0000   -3.74391
545720.0000   -3.27984
545760.0000   -4.43495
545800.0000   -4.80400
545840.0000   -4.70302
545880.0000   -4.20477
545920.0000   -4.07936
545960.0000   -3.98949
546000.0000   -4.01473
546040.0000   -4.25903
546080.0000   -4.18825
546120.0000   -4.79657
546160.0000   -4.64260
546200.0000   -4.15372
546240.0000   -4.51043
546280.0000   -4.31547
546320.0000   -4.65438
546360.0000   -3.58938
546400.0000   -4.57087
546440.0000   -4.38124
546480.0000   -4.53914
546520.0000   -4.01401
546560.0000   -4.11793
546600.0000   -4.37092
546640.0000   -3.19932
546680.0000   -4.08845
546720.0000   -3.44625
546760.0000   -3.95675
546800.0000   -5.25915
546840.0000   -4.09313
546880.0000   -2.86720
546920.0000   -3.88501
546960.0000   -2.92796
547000.0000   -3.87282
547040.0000   -4.57788
547080.0000   -4.66897
547120.0000   -4.56110
547160.0000   -4.23719
547200.0000   -4.22788
547240.0000   -5.23672
547280.0000   -4.39902
547320.0000   -4.83184
547360.0000   -4.01050
547400.0000   -4.04808
547440.0000   -3.39037
547480.0000   -3.73932
547520.0000   -4.59896
547560.0000   -4.63254
547600.0000   -5.05321
547640.0000   -4.98001
547680.0000   -4.19212
547720.0000   -4.13095
547760.0000   -4.28810
547800.0000   -4.36637
547840.0000   -3.78999
547880.0000   -4.72157
547920.0000   -4.43209
547960.0000   -3.80238
548000.0000   -3.99071
548040.0000   -4.26071
548080.0000   -4.65940
548120.0000   -3.66958
548160.0000   -2.75315
548200.0000   -3.49907
548240.0000   -3.62236
548280.0000   -4.81621
548320.0000   -4.39664
548360.0000   -4.80869
548400.0000   -4.19407
548440.0000   -4.56094
548480.0000   -5.56051
548520.0000   -4.66604
548560.0000   -4.67128
548600.0000   -4.18797
548640.0000   -4.43754
548680.0000   -3.39303
548720.0000   -5.16356
548760.0000   -3.62955
548800.0000   -3.36808
548840.0000   -4.03214
548880.0000   -4.00548
548920.0000   -4.14632
548960.0000   -3.79814
549000.0000   -4.15295
549040.0000   -5.69581
549080.0000   -4.89827
549120.0000   -3.69308
549160.0000   -4.37530
549200.0000   -4.15301
549240.0000   -3.83192
549280.0000   -4.16208
549320.0000   -4.17788
549360.0000   -4.94066
549400.0000   -4.74368
549440.0000   -3.43815
549480.0000   -4.32007
549520.0000   -4.33340
549560.0000   -3.74510
549600.0000   -3.84737
549640.0000   -2.91447
549680.0000   -2.97700
549720.0000   -2.51614
549760.0000   -3.33945
549800.0000   -4.41806
549840.0000   -3.98253
549880.0000   -4.39444
549920.0000   -4.52881
549960.0000   -4.28080
550000.0000   -4.00074
550040.0000   -3.76647
550080.0000   -4.41629
550120.0000   -4.04469
550160.0000   -3.67565
550200.0000   -5.37980
550240.0000   -4.29948
550280.0000   -4.68275
550320.0000   -3.90719
550360.0000   -3.83404
550400.0000   -4.60431
550440.0000   -4.77677
550480.0000   -4.49054
550520.0000   -5.07233
550560.0000   -3.83024
550600.0000   -3.66247
550640.0000   -4.35935
550680.0000   -4.04536
550720.0000   -3.94483
550760.0000   -3.82335
550800.0000   -4.32795
550840.0000   -4.48777
550880.0000   -5.30844
550920.0000   -4.15577
550960.0000   -3.68250
551000.0000   -4.99553
551040.0000   -3.80203
551080.0000   -4.52331
551120.0000   -4.72519
551160.0000   -4.87932
551200.0000   -3.18364
551240.0000   -3.83588
551280.0000   -3.91498
551320.0000   -3.25139
551360.0000   -3.12352
551400.0000   -4.59032
551440.0000   -4.26544
551480.0000   -3.71403
551520.0000   -3.74727
551560.0000   -3.90185
551600.0000   -3.49559
551640.0000   -3.09806
551680.0000   -4.29260
551720.0000   -3.86851
551760.0000   -4.35477
551800.0000   -4.59462
551840.0000   -3.66838
551880.0000   -4.20448
551920.0000   -3.43609
551960.0000   -3.76665
552000.0000   -4.35199
552040.0000   -3.85582
552080.0000   -3.99970
552120.0000   -3.76141
552160.0000   -3.61407
552200.0000   -4.37309
552240.0000   -3.79795
552280.0000   -4.03782
552320.0000   -2.27816
552360.0000   -3.28181
552400.0000   -2.91304
552440.0000   -3.21784
552480.0000   -3.79034
552520.0000   -3.28059
552560.0000   -3.46765
552600.0000   -3.76992
552640.0000   -3.70890
552680.0000   -4.29096
552720.0000   -3.12964
552760.0000   -3.24313
552800.0000   -3.79914
552840.0000   -3.88221
552880.0000   -4.03168
552920.0000   -4.30782
552960.0000   -2.93096
553000.0000   -3.89133
553040.0000   -3.22483
553080.0000   -3.45869
553120.0000   -3.68442
553160.0000   -3.52001
553200.0000   -2.43367
553240.0000   -2.66693
553280.0000   -2.84451
553320.0000   -3.14640
553360.0000   -3.04005
553400.0000   -3.73194
553440.0000   -2.86074
553480.0000   -3.93006
553520.0000   -3.83021
553560.0000   -3.71343
553600.0000   -3.21959
553640.0000   -3.58276
553680.0000   -3.85694
553720.0000   -4.18531
553760.0000   -3.90887
553800.0000   -4.35257
553840.0000   -3.12765
553880.0000   -3.25604
553920.0000   -3.17941
553960.0000   -2.23529
554000.0000   -2.91436
554040.0000   -3.05767
554080.0000   -2.62910
554120.0000   -3.10626
554160.0000   -3.09887
554200.0000   -2.99197
554240.0000   -2.85153
554280.0000   -2.31263
554320.0000   -3.18736
554360.0000   -2.68148
554400.0000   -2.22701
554440.0000   -1.41780
554480.0000   -1.85281
554520.0000   -2.18667
554560.0000   -1.86411
554600.0000   -1.40952
554640.0000   -2.12482
554680.0000   -2.55688
554720.0000   -1.55378
554760.0000   -2.40841
554800.0000   -1.62601
554840.0000   -2.28364
554880.0000   -2.73196
554920.0000   -2.99422
554960.0000   -2.71447
555000.0000   -2.00656
555040.0000   -2.36956
555080.0000   -2.52056
555120.0000   -2.92223
555160.0000   -3.34575
555200.0000   -3.44441
555240.0000   -2.70722
555280.0000   -2.20343
555320.0000   -1.66650
555360.0000   -2.19445
555400.0000   -2.79749
555440.0000   -2.08917
555480.0000   -2.72589
555520.0000   -3.43798
555560.0000   -3.00602
555600.0000   -2.23479
555640.0000   -1.92450
555680.0000   -1.44238
555720.0000   -2.03590
555760.0000   -1.82136
555800.0000   -2.22990
555840.0000   -3.02785
555880.0000   -1.99723
555920.0000   -2.25255
555960.0000   -2.26003
556000.0000   -3.47760
556040.0000   -2.50509
556080.0000   -3.14682
556120.0000   -2.27329
556160.0000   -3.35011
556200.0000   -1.97698
556240.0000   -2.85402
556280.0000   -3.57840
556320.0000   -3.82689
556360.0000   -3.47784
556400.0000   -4.03729
556440.0000   -2.95490
556480.0000   -2.77813
556520.0000   -2.33694
556560.0000   -0.94430
556600.0000   -2.55665
556640.0000   -2.71745
556680.0000   -2.53659
556720.0000   -2.65234
556760.0000   -3.67751
556800.0000   -3.62887
556840.0000   -3.56674
556880.0000   -2.94471
556920.0000   -3.73785
556960.0000   -2.70622
557000.0000   -2.38583
557040.0000   -3.52924
557080.0000   -3.29555
557120.0000   -3.04964
557160.0000   -2.75834
557200.0000   -2.30813
557240.0000   -1.76831
557280.0000   -2.25404
557320.0000   -2.03542
557360.0000   -2.26784
557400.0000   -2.57424
557440.0000   -2.55965
557480.0000   -2.63035
557520.0000   -2.87337
557560.0000   -3.04889
557600.0000   -3.24292
557640.0000   -2.68403
557680.0000   -3.09578
557720.0000   -2.36824
557760.0000   -2.39347
557800.0000   -2.27348
557840.0000   -2.40598
557880.0000   -2.11840
557920.0000   -1.82316
557960.0000   -2.45648
558000.0000   -2.78674
558040.0000   -2.18819
558080.0000   -1.46428
558120.0000   -2.67420
558160.0000   -2.62225
558200.0000   -2.22240
558240.0000   -1.43857
558280.0000   -2.15197
558320.0000   -1.19745
558360.0000   -2.21955
558400.0000   -2.11448
558440.0000   -2.18986
558480.0000   -2.69468
558520.0000   -2.75071
558560.0000   -2.63861
558600.0000   -2.25947
558640.0000   -2.10420
558680.0000   -1.98922
558720.0000   -2.43521
558760.0000   -2.61116
558800.0000   -2.72904
558840.0000   -1.90033
558880.0000   -2.38833
558920.0000   -2.85981
558960.0000   -3.15943
559000.0000   -2.75256
559040.0000   -3.14641
559080.0000   -3.52154
559120.0000   -3.99292
559160.0000   -3.13033
559200.0000   -2.83874
559240.0000   -3.08535
559280.0000   -2.68568
559320.0000   -4.45863
559360.0000   -4.65372
559400.0000   -4.62944
559440.0000   -4.03233
559480.0000   -3.56195
559520.0000   -3.94709
559560.0000   -4.25184
559600.0000   -3.15224
559640.0000   -3.07458
559680.0000   -3.23652
559720.0000   -2.96600
559760.0000   -4.12714
559800.0000   -4.12184
559840.0000   -3.09501
559880.0000   -3.39133
559920.0000   -4.79742
559960.0000   -3.77106
560000.0000   -4.32434
560040.0000   -3.45433
560080.0000   -3.74590
560120.0000   -3.89330
560160.0000   -3.91000
560200.0000   -4.29441
560240.0000   -4.77432
560280.0000   -4.82027
560320.0000   -4.94512
560360.0000   -4.47187
560400.0000   -4.34816
560440.0000   -4.79029
560480.0000   -4.33125
560520.0000   -4.53552
560560.0000   -4.76931
560600.0000   -4.07497
560640.0000   -3.89572
560680.0000   -3.70515
560720.0000   -3.24471
560760.0000   -4.51048
560800.0000   -4.94111
560840.0000   -4.04575
560880.0000   -4.40756
560920.0000   -4.27406
560960.0000   -3.69964
561000.0000   -3.43495
561040.0000   -4.06421
561080.0000   -4.29475
561120.0000   -2.92229
561160.0000   -3.96032
561200.0000   -3.35575
561240.0000   -3.31232
561280.0000   -3.84151
561320.0000   -2.98621
561360.0000   -4.13429
561400.0000   -3.39446
561440.0000   -4.12295
561480.0000   -2.71186
561520.0000   -3.07470
561560.0000   -2.82348
561600.0000   -3.23924
561640.0000   -3.57297
561680.0000   -3.27286
561720.0000   -4.10028
561760.0000   -3.79326
561800.0000   -3.76024
561840.0000   -4.35991
561880.0000   -3.99891
561920.0000   -3.57208
561960.0000   -3.67934
562000.0000   -3.79521
562040.0000   -3.87799
562080.0000   -2.76766
562120.0000   -3.33320
562160.0000   -3.25108
562200.0000   -2.55518
562240.0000   -4.53864
562280.0000   -4.30329
562320.0000   -3.95917
562360.0000   -3.95271
562400.0000   -3.76256
562440.0000   -3.47843
562480.0000   -3.14413
562520.0000   -3.01848
562560.0000   -2.98439
562600.0000   -2.69476
562640.0000   -2.33068
562680.0000   -3.13276
562720.0000   -3.11200
562760.0000   -2.53927
562800.0000   -2.43229
562840.0000   -2.54392
562880.0000   -2.85003
562920.0000   -3.58448
562960.0000   -4.15263
563000.0000   -3.98026
563040.0000   -3.76936
563080.0000   -3.42970
563120.0000   -3.12381
563160.0000   -2.94048
563200.0000   -2.58981
563240.0000   -3.06704
563280.0000   -2.80449
563320.0000   -2.80006
563360.0000   -2.14979
563400.0000   -1.55173
563440.0000   -2.46943
563480.0000   -2.29403
563520.0000   -2.37157
563560.0000   -2.35916
563600.0000   -2.27114
563640.0000   -2.44800
563680.0000   -2.76800
563720.0000   -2.48241
563760.0000   -1.40748
563800.0000   -1.22195
563840.0000   -1.20417
563880.0000   -0.95211
563920.0000   -1.36926
563960.0000   -0.91428
564000.0000   -0.08683
564040.0000   -1.29458
564080.0000   -0.56959
564120.0000   -1.59621
564160.0000   -1.50509
564200.0000   -1.27464
564240.0000   -1.39135
564280.0000   -1.66458
564320.0000   -0.82610
564360.0000   -0.96970
564400.0000   -1.76252
564440.0000   -1.64361
564480.0000   -1.40124
564520.0000   -1.28817
564560.0000   -1.26836
564600.0000   -1.94472
564640.0000   -1.88456
564680.0000   -2.01623
564720.0000   -2.04629
564760.0000   -1.49198
564800.0000   -2.16655
564840.0000   -2.41352
564880.0000   -2.44357
564920.0000   -0.95543
564960.0000   -1.68638
565000.0000   -1.64672
565040.0000   -3.25670
565080.0000   -2.20475
565120.0000   -2.52842
565160.0000   -1.98739
565200.0000   -1.54857
565240.0000   -1.59000
565280.0000   -1.66572
565320.0000   -1.63164
565360.0000   -1.97000
565400.0000   -1.38572
565440.0000   -1.86381
565480.0000   -1.17751
565520.0000   -1.13325
565560.0000   -0.60578
565600.0000   -0.57901
565640.0000   -1.99997
565680.0000   -1.61893
565720.0000   -1.98971
565760.0000   -1.94347
565800.0000   -2.12753
565840.0000   -2.59235
565880.0000   -2.83611
565920.0000   -2.61577
565960.0000   -2.83378
566000.0000   -1.74939
566040.0000   -1.36406
566080.0000   -1.84987
566120.0000   -2.06214
566160.0000   -2.71721
566200.0000   -1.85739
566240.0000   -2.74849
566280.0000   -2.35768
566320.0000   -2.67576
566360.0000   -2.95157
566400.0000   -2.55808
566440.0000   -2.51809
566480.0000   -2.23993
566520.0000   -3.04625
566560.0000   -2.25926
566600.0000   -2.30678
566640.0000   -2.35612
566680.0000   -2.02065
566720.0000   -2.71321
566760.0000   -2.85681
566800.0000   -2.21520
566840.0000   -2.49058
566880.0000   -2.43542
566920.0000   -2.83357
566960.0000   -3.00211
567000.0000   -2.44759
567040.0000   -2.49754
567080.0000   -2.71224
567120.0000   -3.28565
567160.0000   -2.74126
567200.0000   -2.98826
567240.0000   -2.32037
567280.0000   -2.39927
567320.0000   -2.14672
567360.0000   -3.21507
567400.0000   -3.37199
567440.0000   -2.43567
567480.0000   -3.75115
567520.0000   -3.91881
567560.0000   -2.96848
567600.0000   -3.22081
567640.0000   -2.49068
567680.0000   -2.48807
567720.0000   -3.75274
567760.0000   -3.69748
567800.0000   -3.01523
567840.0000   -3.43193
567880.0000   -3.82103
567920.0000   -3.50170
567960.0000   -2.69509
568000.0000   -4.07136
568040.0000   -3.81082
568080.0000   -3.26530
568120.0000   -3.17684
568160.0000   -3.20894
568200.0000   -2.61261
568240.0000   -3.46945
568280.0000   -3.70522
568320.0000   -3.65824
568360.0000   -3.40197
568400.0000   -3.90806
568440.0000   -3.46764
568480.0000   -3.38183
568520.0000   -3.91554
568560.0000   -3.36364
568600.0000   -3.57875
568640.0000   -2.87743
568680.0000   -2.67002
568720.0000   -3.14927
568760.0000   -2.56516
568800.0000   -2.46623
568840.0000   -2.94292
568880.0000   -2.74746
568920.0000   -3.50830
568960.0000   -3.00306
569000.0000   -2.90889
569040.0000   -3.37262
569080.0000   -3.23719
569120.0000   -3.23752
569160.0000   -3.48492
569200.0000   -3.72803
569240.0000   -3.52078
569280.0000   -3.79245
569320.0000   -3.07512
569360.0000   -2.81047
569400.0000   -3.46877
569440.0000   -3.09932
569480.0000   -2.52652
569520.0000   -2.77801
569560.0000   -2.43571
569600.0000   -2.42725
569640.0000   -2.78310
569680.0000   -2.52442
569720.0000   -2.72566
569760.0000   -3.26703
569800.0000   -3.18184
569840.0000   -2.50578
569880.0000   -2.39476
569920.0000   -2.27161
569960.0000   -2.08556
570000.0000   -2.90871
570040.0000   -2.34175
570080.0000   -2.47324
570120.0000   -2.07455
570160.0000   -2.30271
570200.0000   -2.18429
570240.0000   -2.33793
570280.0000   -3.23228
570320.0000   -3.11318
570360.0000   -3.16957
570400.0000   -3.43907
570440.0000   -3.21963
570480.0000   -2.55662
570520.0000   -2.56752
570560.0000   -2.83984
570600.0000   -3.76270
570640.0000   -3.52123
570680.0000   -3.57277
570720.0000   -3.08437
570760.0000   -3.27108
570800.0000   -3.09380
570840.0000   -3.80202
570880.0000   -3.07298
570920.0000   -4.11903
570960.0000   -3.70900
571000.0000   -3.17055
571040.0000   -3.79536
571080.0000   -3.13558
571120.0000   -3.34847
571160.0000   -3.38911
571200.0000   -3.52275
571240.0000   -4.21794
571280.0000   -3.90216
571320.0000   -3.14381
571360.0000   -3.25453
571400.0000   -2.79609
571440.0000   -3.02130
571480.0000   -2.77635
571520.0000   -2.81253
571560.0000   -2.81415
571600.0000   -2.98566
571640.0000   -2.17094
571680.0000   -1.91006
571720.0000   -1.70259
571760.0000   -1.68677
571800.0000   -1.94529
571840.0000   -1.47809
571880.0000   -3.20292
571920.0000   -2.62401
571960.0000   -2.56545
572000.0000   -2.04884
572040.0000   -1.70700
572080.0000   -1.90666
572120.0000   -2.07207
572160.0000   -1.62706
572200.0000   -1.32885
572240.0000   -2.09697
572280.0000   -1.43526
572320.0000   -2.04699
572360.0000   -1.57586
572400.0000   -1.53975
572440.0000   -1.48567
572480.0000   -2.34770
572520.0000   -1.03772
572560.0000   -1.71986
572600.0000   -2.56210
572640.0000   -2.16127
572680.0000   -1.90020
572720.0000   -3.40593
572760.0000   -3.44393
572800.0000   -3.65607
572840.0000   -3.78088
572880.0000   -3.36041
572920.0000   -2.95183
572960.0000   -3.37840
573000.0000   -3.57461
573040.0000   -3.91496
573080.0000   -3.73782
573120.0000   -3.51715
573160.0000   -3.51550
573200.0000   -4.20797
573240.0000   -3.07637
573280.0000   -2.60313
573320.0000   -3.80587
573360.0000   -3.63888
573400.0000   -3.40510
573440.0000   -2.94028
573480.0000   -2.36567
573520.0000   -2.54070
573560.0000   -2.97931
573600.0000   -3.89388
573640.0000   -4.11639
573680.0000   -3.72180
573720.0000   -4.59143
573760.0000   -5.07772
573800.0000   -4.26874
573840.0000   -3.45516
573880.0000   -3.32238
573920.0000   -3.74264
573960.0000   -3.30871
574000.0000   -4.00153
574040.0000   -3.85983
574080.0000   -4.40630
574120.0000   -3.38103
574160.0000   -3.52916
574200.0000   -3.50246
574240.0000   -3.43897
574280.0000   -3.17276
574320.0000   -3.01259
574360.0000   -2.58521
574400.0000   -3.56536
574440.0000   -2.26889
574480.0000   -3.82157
574520.0000   -2.57445
574560.0000   -2.93988
574600.0000   -2.76739
574640.0000   -3.75025
574680.0000   -3.55327
574720.0000   -3.62470
574760.0000   -3.01328
574800.0000   -3.32217
574840.0000   -2.76112
574880.0000   -2.71254
574920.0000   -2.91195
574960.0000   -2.35845
575000.0000   -1.89320
575040.0000   -2.34967
575080.0000   -3.76860
575120.0000   -3.04151
575160.0000   -2.33555
575200.0000   -3.92068
575240.0000   -3.49283
575280.0000   -4.13292
575320.0000   -4.15089
575360.0000   -4.20132
575400.0000   -3.96808
575440.0000   -4.46104
575480.0000   -4.04348
575520.0000   -4.15707
575560.0000   -4.31016
575600.0000   -3.98302
575640.0000   -4.06204
575680.0000   -3.95234
575720.0000   -4.58943
575760.0000   -3.75272
575800.0000   -4.20456
575840.0000   -4.10400
575880.0000   -3.90886
575920.0000   -4.13547
575960.0000   -3.89440
576000.0000   -3.85658
576040.0000   -3.77208
576080.0000   -4.37704
576120.0000   -4.15193
576160.0000   -4.52701
576200.0000   -4.03364
576240.0000   -4.52592
576280.0000   -4.66064
576320.0000   -4.69327
576360.0000   -3.93433
576400.0000   -3.52133
576440.0000   -2.52261
576480.0000   -3.08984
576520.0000   -2.74590
576560.0000   -2.61293
576600.0000   -3.85850
576640.0000   -3.57961
576680.0000   -3.18192
576720.0000   -3.38471
576760.0000   -3.99361
576800.0000   -4.09901
576840.0000   -4.00993
576880.0000   -4.00135
576920.0000   -3.11615
576960.0000   -3.11240
577000.0000   -3.66466
577040.0000   -3.20685
577080.0000   -3.94019
577120.0000   -4.18722
577160.0000   -3.79635
577200.0000   -3.78717
577240.0000   -3.95882
577280.0000   -4.28371
577320.0000   -4.26240
577360.0000   -2.55940
577400.0000   -4.09691
577440.0000   -3.85563
577480.0000   -4.08785
577520.0000   -4.15642
577560.0000   -3.24810
577600.0000   -3.45576
577640.0000   -4.25842
577680.0000   -2.64875
577720.0000   -3.43290
577760.0000   -2.98765
577800.0000   -2.40517
577840.0000   -3.38308
577880.0000   -4.14350
577920.0000   -4.11631
577960.0000   -3.64998
578000.0000   -3.30024
578040.0000   -4.27364
578080.0000   -3.75671
578120.0000   -3.85291
578160.0000   -4.04551
578200.0000   -3.37422
578240.0000   -2.74400
578280.0000   -2.78465
578320.0000   -3.90650
578360.0000   -3.60448
578400.0000   -2.95114
578440.0000   -2.13948
578480.0000   -2.71653
578520.0000   -2.86358
578560.0000   -2.49310
578600.0000   -3.81078
578640.0000   -4.35112
578680.0000   -3.26641
578720.0000   -3.43581
578760.0000   -3.54631
578800.0000   -3.46941
578840.0000   -4.89879
578880.0000   -4.43734
578920.0000   -4.80748
578960.0000   -3.99372
579000.0000   -3.72917
579040.0000   -3.79060
579080.0000   -4.00768
579120.0000   -4.27843
579160.0000   -4.85619
579200.0000   -4.70183
579240.0000   -4.27003
579280.0000   -3.75009
579320.0000   -4.03702
579360.0000   -4.52540
579400.0000   -4.08556
579440.0000   -4.02854
579480.0000   -4.63342
579520.0000   -4.30547
579560.0000   -4.47772
579600.0000   -4.33846
579640.0000   -4.75005
579680.0000   -4.17681
579720.0000   -5.06595
579760.0000   -3.91830
579800.0000   -3.72477
579840.0000   -4.38259
579880.0000   -4.45645
579920.0000   -5.20832
579960.0000   -4.72598
580000.0000   -5.18848
580040.0000   -4.66599
580080.0000   -4.31722
580120.0000   -5.36897
580160.0000   -5.10270
580200.0000   -5.17621
580240.0000   -3.85986
580280.0000   -3.60101
580320.0000   -4.55969
580360.0000   -4.52707
580400.0000   -3.48669
580440.0000   -3.86121
580480.0000   -3.69615
580520.0000   -4.42240
580560.0000   -4.55624
580600.0000   -4.91234
580640.0000   -3.76618
580680.0000   -3.88945
580720.0000   -4.56584
580760.0000   -4.21666
580800.0000   -2.92276
580840.0000   -3.77658
580880.0000   -3.99686
580920.0000   -3.46071
580960.0000   -4.44809
581000.0000   -4.53564
581040.0000   -4.66692
581080.0000   -4.14592
581120.0000   -4.91406
581160.0000   -4.87180
581200.0000   -5.05600
581240.0000   -4.82365
581280.0000   -4.98800
581320.0000   -5.11619
581360.0000   -4.77288
581400.0000   -4.76447
581440.0000   -4.48250
581480.0000   -4.62106
581520.0000   -4.41242
581560.0000   -4.31425
581600.0000   -4.81000
581640.0000   -4.49023
581680.0000   -4.47838
581720.0000   -4.18554
581760.0000   -3.57681
581800.0000   -4.70720
581840.0000   -4.53409
581880.0000   -4.79955
581920.0000   -4.41767
581960.0000   -5.14779
582000.0000   -5.56556
582040.0000   -3.87287
582080.0000   -4.26377
582120.0000   -4.00874
582160.0000   -4.71892
582200.0000   -3.97534
582240.0000   -4.76734
582280.0000   -4.85113
582320.0000   -5.68959
582360.0000   -5.07005
582400.0000   -5.25733
582440.0000   -5.37892
582480.0000   -3.87771
582520.0000   -4.52659
582560.0000   -4.09413
582600.0000   -4.74381
582640.0000   -4.19710
582680.0000   -4.20096
582720.0000   -4.65765
582760.0000   -4.03049
582800.0000   -4.17907
582840.0000   -4.56456
582880.0000   -4.17581
582920.0000   -4.85346
582960.0000   -3.98402
583000.0000   -3.44398
583040.0000   -3.31647
583080.0000   -4.50144
583120.0000   -4.43904
583160.0000   -4.22746
583200.0000   -3.72473
583240.0000   -4.71771
583280.0000   -3.86388
583320.0000   -4.01594
583360.0000   -3.82471
583400.0000   -3.55476
583440.0000   -3.65342
583480.0000   -2.43529
583520.0000   -3.43198
583560.0000   -3.81937
583600.0000   -3.17893
583640.0000   -3.87753
583680.0000   -2.93641
583720.0000   -2.93898
583760.0000   -3.73125
583800.0000   -3.32051
583840.0000   -2.76506
583880.0000   -3.20323
583920.0000   -2.71897
583960.0000   -2.73249
584000.0000   -2.66981
584040.0000   -3.42282
584080.0000   -1.99786
584120.0000   -2.29938
584160.0000   -2.67307
584200.0000   -3.61215
584240.0000   -3.77747
584280.0000   -3.08954
584320.0000   -3.37675
584360.0000   -2.79694
584400.0000   -2.62393
584440.0000   -2.55625
584480.0000   -3.30867
584520.0000   -2.71496
584560.0000   -2.28635
584600.0000   -3.32895
584640.0000   -3.76193
584680.0000   -3.57255
584720.0000   -4.23942
584760.0000   -4.64131
584800.0000   -4.12019
584840.0000   -3.80985
584880.0000   -3.63395
584920.0000   -3.82986
584960.0000   -2.96420
585000.0000   -2.68734
585040.0000   -3.78244
585080.0000   -3.56770
585120.0000   -3.52532
585160.0000   -3.38363
585200.0000   -3.85123
585240.0000   -3.60572
585280.0000   -4.08207
585320.0000   -4.32774
585360.0000   -3.51653
585400.0000   -3.52110
585440.0000   -3.60333
585480.0000   -3.55574
585520.0000   -3.34321
585560.0000   -3.55943
585600.0000   -3.50153
585640.0000   -3.39055
585680.0000   -3.69414
585720.0000   -3.14246
585760.0000   -2.62216
585800.0000   -3.65305
585840.0000   -2.86404
585880.0000   -3.46877
585920.0000   -3.46522
585960.0000   -3.81714
586000.0000   -3.34384
586040.0000   -3.80167
586080.0000   -4.62129
586120.0000   -3.97865
586160.0000   -3.95401
586200.0000   -3.78327
586240.0000   -3.89990
586280.0000   -3.70512
586320.0000   -3.26122
586360.0000   -2.72403
586400.0000   -3.01062
586440.0000   -3.41429
586480.0000   -3.56191
586520.0000   -4.25561
586560.0000   -4.05327
586600.0000   -4.13466
586640.0000   -3.74703
586680.0000   -4.23625
586720.0000   -3.81589
586760.0000   -4.15768
586800.0000   -2.71203
586840.0000   -3.50810
586880.0000   -3.17100
586920.0000   -3.33033
586960.0000   -2.91628
587000.0000   -2.00654
587040.0000   -2.73030
587080.0000   -3.15142
587120.0000   -2.77530
587160.0000   -3.49925
587200.0000   -2.57660
587240.0000   -2.45852
587280.0000   -2.47612
587320.0000   -2.14223
587360.0000   -2.45385
587400.0000   -1.14153
587440.0000   -1.55605
587480.0000   -2.76790
587520.0000   -3.14107
587560.0000   -2.77395
587600.0000   -2.63030
587640.0000   -2.81125
587680.0000   -3.09428
587720.0000   -2.93243
587760.0000   -3.06699
587800.0000   -4.14863
587840.0000   -3.75938
587880.0000   -2.90826
587920.0000   -3.23522
587960.0000   -3.61626
588000.0000   -4.22488
588040.0000   -4.56626
588080.0000   -3.94363
588120.0000   -3.50873
588160.0000   -3.26071
588200.0000   -3.03456
588240.0000   -2.73780
588280.0000   -2.98172
588320.0000   -3.00880
588360.0000   -3.11787
588400.0000   -3.19275
588440.0000   -3.07043
588480.0000   -3.18401
588520.0000   -3.34991
588560.0000   -2.86383
588600.0000   -2.62974
588640.0000   -2.74675
588680.0000   -3.55120
588720.0000   -2.70742
588760.0000   -2.64176
588800.0000   -3.09030
588840.0000   -2.69176
588880.0000   -2.50036
588920.0000   -4.18504
588960.0000   -3.25024
589000.0000   -3.85550
589040.0000   -4.47724
589080.0000   -4.37233
589120.0000   -4.30704
589160.0000   -2.71965
589200.0000   -3.09224
589240.0000   -3.17511
589280.0000   -3.10249
589320.0000   -1.56674
589360.0000   -2.56539
589400.0000   -2.92657
589440.0000   -3.13187
589480.0000   -2.66779
589520.0000   -3.00631
589560.0000   -3.69369
589600.0000   -3.08986
589640.0000   -2.94086
589680.0000   -3.47887
589720.0000   -3.31821
589760.0000   -2.75596
589800.0000   -2.38614
589840.0000   -3.07217
589880.0000   -2.51475
589920.0000   -2.26255
589960.0000   -2.34850
590000.0000   -3.02932
590040.0000   -2.67131
590080.0000   -3.24994
590120.0000   -3.66469
590160.0000   -2.84962
590200.0000   -3.07234
590240.0000   -4.10752
590280.0000   -2.99166
590320.0000   -2.83266
590360.0000   -3.39882
590400.0000   -2.86502
590440.0000   -2.45317
590480.0000   -2.95282
590520.0000   -3.87040
590560.0000   -3.69948
590600.0000   -3.07380
590640.0000   -3.89720
590680.0000   -4.70117
590720.0000   -4.47727
590760.0000   -4.10232
590800.0000   -4.69484
590840.0000   -4.28579
590880.0000   -3.76327
590920.0000   -2.72558
590960.0000   -2.78692
591000.0000   -2.98331
591040.0000   -3.54466
591080.0000   -3.86041
591120.0000   -3.83064
591160.0000   -4.23636
591200.0000   -3.59229
591240.0000   -4.39704
591280.0000   -3.51636
591320.0000   -3.47974
591360.0000   -3.75584
591400.0000   -3.63346
591440.0000   -3.75717
591480.0000   -4.53529
591520.0000   -4.01650
591560.0000   -4.07728
591600.0000   -4.55793
591640.0000   -4.40784
591680.0000   -4.53524
591720.0000   -3.86187
591760.0000   -4.77484
591800.0000   -4.42964
591840.0000   -4.54869
591880.0000   -4.75725
591920.0000   -4.66510
591960.0000   -5.62982
592000.0000   -4.92676
592040.0000   -4.73942
592080.0000   -4.79238
592120.0000   -4.41845
592160.0000   -3.65104
592200.0000   -4.48412
592240.0000   -4.82884
592280.0000   -4.23587
592320.0000   -4.19652
592360.0000   -4.40220
592400.0000   -4.39416
592440.0000   -4.50535
592480.0000   -4.45417
592520.0000   -4.16241
592560.0000   -4.52754
592600.0000   -4.65684
592640.0000   -4.05234
592680.0000   -3.91643
592720.0000   -4.05738
592760.0000   -4.36809
592800.0000   -5.24330
592840.0000   -4.87209
592880.0000   -4.32561
592920.0000   -4.42815
592960.0000   -4.94688
593000.0000   -4.97608
593040.0000   -4.94386
593080.0000   -4.84292
593120.0000   -5.13195
593160.0000   -3.93455
593200.0000   -4.26795
593240.0000   -5.11987
593280.0000   -5.08108
593320.0000   -4.37437
593360.0000   -5.42333
593400.0000   -4.14492
593440.0000   -4.39000
593480.0000   -4.35345
593520.0000   -4.85479
593560.0000   -4.00564
593600.0000   -4.13813
593640.0000   -3.94807
593680.0000   -4.48270
593720.0000   -3.84595
593760.0000   -3.45093
593800.0000   -4.15776
593840.0000   -3.65399
593880.0000   -4.39851
593920.0000   -3.42387
593960.0000   -3.42965
594000.0000   -3.97547
594040.0000   -4.52740
594080.0000   -3.80720
594120.0000   -3.90105
594160.0000   -4.25968
594200.0000   -4.07298
594240.0000   -4.83253
594280.0000   -4.31387
594320.0000   -4.07647
594360.0000   -4.55342
594400.0000   -3.93617
594440.0000   -3.88587
594480.0000   -3.46532
594520.0000   -3.97392
594560.0000   -4.64285
594600.0000   -3.80780
594640.0000   -3.86978
594680.0000   -3.28935
594720.0000   -3.36230
594760.0000   -3.44287
594800.0000   -3.41051
594840.0000   -3.53074
594880.0000   -4.39902
594920.0000   -3.75362
594960.0000   -3.38378
595000.0000   -3.81877
595040.0000   -4.29041
595080.0000   -3.84701
595120.0000   -4.22881
595160.0000   -4.81592
595200.0000   -3.92550
595240.0000   -2.49411
595280.0000   -3.08410
595320.0000   -3.41679
595360.0000   -3.35871
595400.0000   -3.90966
595440.0000   -4.19432
595480.0000   -2.84106
595520.0000   -3.51762
595560.0000   -4.28897
595600.0000   -3.29426
595640.0000   -3.69477
595680.0000   -4.65801
595720.0000   -3.32996
595760.0000   -3.14680
595800.0000   -3.88290
595840.0000   -2.84407
595880.0000   -3.17556
595920.0000   -4.73903
595960.0000   -4.24636
596000.0000   -4.81144
596040.0000   -4.52299
596080.0000   -3.15142
596120.0000   -3.37413
596160.0000   -3.42491
596200.0000   -3.30354
596240.0000   -3.62840
596280.0000   -2.83916
596320.0000   -3.54121
596360.0000   -4.33455
596400.0000   -3.72458
596440.0000   -2.95674
596480.0000   -3.94010
596520.0000   -4.35391
596560.0000   -4.47545
596600.0000   -3.89488
596640.0000   -3.58498
596680.0000   -3.23726
596720.0000   -2.83100
596760.0000   -3.01918
596800.0000   -2.59082
596840.0000   -2.63583
596880.0000   -3.04594
596920.0000   -2.96081
596960.0000   -3.15948
597000.0000   -2.61921
597040.0000   -4.29843
597080.0000   -4.62913
597120.0000   -4.49773
597160.0000   -4.22873
597200.0000   -3.58046
597240.0000   -3.20986
597280.0000   -2.95495
597320.0000   -3.32517
597360.0000   -3.19160
597400.0000   -3.03551
597440.0000   -2.64139
597480.0000   -2.81844
597520.0000   -3.43724
597560.0000   -3.53602
597600.0000   -3.81572
597640.0000   -3.65753
597680.0000   -2.52514
597720.0000   -2.87101
597760.0000   -3.60596
597800.0000   -3.38000
597840.0000   -4.10290
597880.0000   -3.81556
597920.0000   -3.46726
597960.0000   -3.90918
598000.0000   -3.58493
598040.0000   -3.67334
598080.0000   -3.89032
598120.0000   -3.97759
598160.0000   -4.46768
598200.0000   -4.08961
598240.0000   -2.42325
598280.0000   -3.02081
598320.0000   -3.53505
598360.0000   -4.24412
598400.0000   -3.34647
598440.0000   -3.68952
598480.0000   -3.91025
598520.0000   -4.08302
598560.0000   -3.57767
598600.0000   -3.16699
598640.0000   -3.18641
598680.0000   -3.81671
598720.0000   -3.79756
598760.0000   -4.41015
598800.0000   -4.54615
598840.0000   -4.19842
598880.0000   -4.32893
598920.0000   -3.99686
598960.0000   -4.34941
599000.0000   -4.53345
599040.0000   -4.44933
599080.0000   -5.16951
599120.0000   -5.60552
599160.0000   -3.95174
599200.0000   -3.72687
599240.0000   -4.80514
599280.0000   -5.14253
599320.0000   -3.91757
599360.0000   -4.07241
599400.0000   -4.38491
599440.0000   -3.29951
599480.0000   -2.94822
599520.0000   -3.15615
599560.0000   -2.58009
599600.0000   -3.04579
599640.0000   -2.94695
599680.0000   -2.87945
599720.0000   -2.60715
599760.0000   -3.98572
599800.0000   -5.33147
599840.0000   -4.03970
599880.0000   -4.45773
599920.0000   -3.60634
599960.0000   -3.77634
600000.0000   -3.03914
600040.0000   -3.76676
600080.0000   -3.58308
600120.0000   -2.38732
600160.0000   -2.98425
600200.0000   -2.79456
600240.0000   -3.68404
600280.0000   -2.47721
600320.0000   -2.15406
600360.0000   -3.65402
600400.0000   -2.50496
600440.0000   -3.09886
600480.0000   -3.56531
600520.0000   -2.79563
600560.0000   -3.27903
600600.0000   -2.84712
600640.0000   -2.28545
600680.0000   -3.08528
600720.0000   -2.15183
600760.0000   -2.08945
600800.0000   -2.77777
600840.0000   -2.12611
600880.0000   -3.61306
600920.0000   -1.55406
600960.0000   -1.76637
601000.0000   -2.90742
601040.0000   -2.62428
601080.0000   -1.77286
601120.0000   -2.55571
601160.0000   -3.23832
601200.0000   -2.36188
601240.0000   -1.83200
601280.0000   -2.00528
601320.0000   -3.16927
601360.0000   -3.05918
601400.0000   -2.67456
601440.0000   -1.83543
601480.0000   -2.13499
601520.0000   -3.05975
601560.0000   -2.39078
601600.0000   -3.35134
601640.0000   -3.70787
601680.0000   -3.71495
601720.0000   -2.99288
601760.0000   -3.41369
601800.0000   -2.42170
601840.0000   -2.94957
601880.0000   -2.19522
601920.0000   -2.24510
601960.0000   -2.78610
602000.0000   -3.04320
602040.0000   -1.88256
602080.0000   -1.56132
602120.0000   -2.24432
602160.0000   -2.23323
602200.0000   -2.63344
602240.0000   -2.09366
602280.0000   -2.47709
602320.0000   -3.21754
602360.0000   -2.34911
602400.0000   -2.69129
602440.0000   -2.11125
602480.0000   -2.40735
602520.0000   -2.08758
602560.0000   -3.04277
602600.0000   -2.72056
602640.0000   -2.82155
602680.0000   -2.72234
602720.0000   -2.19212
602760.0000   -3.36395
602800.0000   -2.71835
602840.0000   -2.79382
602880.0000   -3.48664
602920.0000   -2.76930
602960.0000   -3.16418
603000.0000   -2.96800
603040.0000   -1.68025
603080.0000   -3.38257
603120.0000   -2.60707
603160.0000   -3.76947
603200.0000   -4.52186
603240.0000   -4.80127
603280.0000   -4.62007
603320.0000   -3.47547
603360.0000   -4.10577
603400.0000   -3.93861
603440.0000   -4.83425
603480.0000   -4.79934
603520.0000   -4.41091
603560.0000   -4.71653
603600.0000   -4.09131
603640.0000   -3.55480
603680.0000   -3.94273
603720.0000   -4.55038
603760.0000   -4.18791
603800.0000   -4.70146
603840.0000   -4.01732
603880.0000   -4.30232
603920.0000   -4.99042
603960.0000   -4.33854
604000.0000   -3.92944
604040.0000   -3.59080
604080.0000   -3.02884
604120.0000   -3.86801
604160.0000   -3.68301
604200.0000   -3.96950
604240.0000   -3.62431
604280.0000   -4.30551
604320.0000   -3.89039
604360.0000   -4.43083
604400.0000   -3.75428
604440.0000   -3.26847
604480.0000   -3.61654
604520.0000   -4.33836
604560.0000   -3.72059
604600.0000   -4.21761
604640.0000   -4.87968
604680.0000   -3.53197
604720.0000   -4.18817
604760.0000   -3.99050
604800.0000   -3.74094
604840.0000   -4.01274
604880.0000   -3.57786
604920.0000   -4.12640
604960.0000   -4.53086
605000.0000   -4.71504
605040.0000   -4.72875
605080.0000   -4.57000
605120.0000   -3.54375
605160.0000   -3.54586
605200.0000   -3.41615
605240.0000   -3.63071
605280.0000   -4.01430
605320.0000   -3.95470
605360.0000   -3.40155
605400.0000   -3.60482
605440.0000   -3.85368
605480.0000   -3.49658
605520.0000   -2.71999
605560.0000   -2.50358
605600.0000   -4.29213
605640.0000   -3.39757
605680.0000   -3.66055
605720.0000   -3.51796
605760.0000   -3.63635
605800.0000   -3.52517
605840.0000   -2.61962
605880.0000   -4.07782
605920.0000   -2.60589
605960.0000   -3.91587
606000.0000   -3.41698
606040.0000   -4.12626
606080.0000   -2.52791
606120.0000   -3.79767
606160.0000   -3.57109
606200.0000   -2.93781
606240.0000   -3.16392
606280.0000   -2.86683
606320.0000   -3.15233
606360.0000   -2.77131
606400.0000   -2.27191
606440.0000   -2.66573
606480.0000   -2.38031
606520.0000   -2.63565
606560.0000   -3.68106
606600.0000   -2.14099
606640.0000   -2.27279
606680.0000   -2.34221
606720.0000   -2.96980
606760.0000   -2.68443
606800.0000   -2.91761
606840.0000   -3.11610
606880.0000   -2.49980
606920.0000   -2.00357
606960.0000   -3.06324
607000.0000   -2.28759
607040.0000   -2.07164
607080.0000   -2.83776
607120.0000   -2.84769
607160.0000   -2.27896
607200.0000   -2.24483
607240.0000   -2.61081
607280.0000   -2.48146
607320.0000   -2.72832
607360.0000   -3.17543
607400.0000   -2.70906
607440.0000   -2.51210
607480.0000   -2.02950
607520.0000   -2.58723
607560.0000   -1.86196
607600.0000   -2.48715
607640.0000   -2.62756
607680.0000   -3.58169
607720.0000   -2.66104
607760.0000   -3.33114
607800.0000   -2.69236
607840.0000   -4.04383
607880.0000   -3.47478
607920.0000   -2.85564
607960.0000   -3.65917
608000.0000   -4.11294
608040.0000   -3.55297
608080.0000   -4.07775
608120.0000   -4.21744
608160.0000   -3.53736
608200.0000   -3.44440
608240.0000   -3.49628
608280.0000   -2.25721
608320.0000   -3.01681
608360.0000   -2.71886
608400.0000   -1.87721
608440.0000   -2.54197
608480.0000   -3.36037
608520.0000   -3.62375
608560.0000   -3.77977
608600.0000   -3.16687
608640.0000   -3.50893
608680.0000   -3.71090
608720.0000   -2.72957
608760.0000   -2.82457
608800.0000   -3.37875
608840.0000   -3.56655
608880.0000   -2.83206
608920.0000   -3.35132
608960.0000   -3.20024
609000.0000   -2.65655
609040.0000   -2.43027
609080.0000   -3.02343
609120.0000   -2.78927
609160.0000   -2.95509
609200.0000   -3.00375
609240.0000   -2.73730
609280.0000   -2.20914
609320.0000   -2.24653
609360.0000   -2.35501
609400.0000   -2.45125
609440.0000   -2.94464
609480.0000   -3.53775
609520.0000   -3.75813
609560.0000   -3.86538
609600.0000   -3.42775
609640.0000   -4.32577
609680.0000   -3.90909
609720.0000   -4.25335
609760.0000   -3.55621
609800.0000   -3.81793
609840.0000   -3.43395
609880.0000   -2.79732
609920.0000   -2.22341
609960.0000   -2.82541
610000.0000   -2.91616
610040.0000   -2.32815
610080.0000   -2.33238
610120.0000   -2.73419
610160.0000   -2.62362
610200.0000   -3.65467
610240.0000   -3.80313
610280.0000   -3.57711
610320.0000   -3.76171
610360.0000   -3.31629
610400.0000   -3.73757
610440.0000   -4.35141
610480.0000   -4.26734
610520.0000   -3.06749
610560.0000   -3.82076
610600.0000   -2.79479
610640.0000   -2.68429
610680.0000   -3.39141
610720.0000   -3.77640
610760.0000   -3.65151
610800.0000   -3.59833
610840.0000   -3.54685
610880.0000   -3.15972
610920.0000   -2.95938
610960.0000   -3.57917
611000.0000   -3.69931
611040.0000   -3.61271
611080.0000   -2.21323
611120.0000   -2.56435
611160.0000   -3.02576
611200.0000   -3.08827
611240.0000   -3.41204
611280.0000   -3.78244
611320.0000   -4.24021
611360.0000   -4.41970
611400.0000   -3.38058
611440.0000   -2.86724
611480.0000   -2.87161
611520.0000   -3.03533
611560.0000   -3.69871
611600.0000   -3.85270
611640.0000   -3.29816
611680.0000   -3.40321
611720.0000   -3.54218
611760.0000   -4.72846
611800.0000   -3.42223
611840.0000   -3.05130
611880.0000   -3.88292
611920.0000   -4.31499
611960.0000   -4.32625
612000.0000   -3.57064
612040.0000   -3.25527
612080.0000   -3.78093
612120.0000   -2.13850
612160.0000   -2.45039
612200.0000   -3.86985
612240.0000   -3.71238
612280.0000   -3.28089
612320.0000   -4.38942
612360.0000   -4.04607
612400.0000   -5.07983
612440.0000   -3.66855
612480.0000   -4.59904
612520.0000   -4.32451
612560.0000   -4.12489
612600.0000   -3.66172
612640.0000   -4.93305
612680.0000   -3.42600
612720.0000   -3.16590
612760.0000   -3.27845
612800.0000   -3.72623
612840.0000   -3.27338
612880.0000   -3.33909
612920.0000   -3.00512
612960.0000   -4.60497
613000.0000   -4.34949
613040.0000   -3.78233
613080.0000   -3.83839
613120.0000   -3.51848
613160.0000   -3.50402
613200.0000   -3.50585
613240.0000   -4.16437
613280.0000   -4.25710
613320.0000   -3.64114
613360.0000   -4.06298
613400.0000   -3.70410
613440.0000   -3.05081
613480.0000   -3.13676
613520.0000   -3.94941
613560.0000   -3.65394
613600.0000   -3.57242
613640.0000   -3.59005
613680.0000   -3.69356
613720.0000   -3.43815
613760.0000   -3.30446
613800.0000   -4.51356
613840.0000   -3.69691
613880.0000   -3.31557
613920.0000   -3.29371
613960.0000   -3.99626
614000.0000   -3.59804
614040.0000   -3.35646
614080.0000   -3.52762
614120.0000   -4.31764
614160.0000   -4.07655
614200.0000   -3.50355
614240.0000   -4.50046
614280.0000   -3.83842
614320.0000   -5.13709
614360.0000   -5.16565
614400.0000   -4.27015
614440.0000   -4.11419
614480.0000   -4.34328
614520.0000   -4.51417
614560.0000   -4.37869
614600.0000   -4.64606
614640.0000   -4.28157
614680.0000   -3.30656
614720.0000   -3.57247
614760.0000   -3.70557
614800.0000   -2.51046
614840.0000   -3.51642
614880.0000   -3.60681
614920.0000   -3.57894
614960.0000   -3.20443
615000.0000   -3.24257
615040.0000   -3.34488
615080.0000   -2.61538
615120.0000   -3.36241
615160.0000   -3.17455
615200.0000   -3.51277
615240.0000   -3.29942
615280.0000   -3.16660
615320.0000   -3.16345
615360.0000   -3.09500
615400.0000   -2.08151
615440.0000   -2.48365
615480.0000   -3.71287
615520.0000   -2.82900
615560.0000   -3.21648
615600.0000   -2.94922
615640.0000   -3.24067
615680.0000   -3.68583
615720.0000   -3.47874
615760.0000   -3.64422
615800.0000   -4.61504
615840.0000   -4.47901
615880.0000   -4.53357
615920.0000   -5.80525
615960.0000   -4.30097
616000.0000   -4.80061
616040.0000   -3.69603
616080.0000   -3.49048
616120.0000   -3.52159
616160.0000   -4.61927
616200.0000   -3.99593
616240.0000   -4.09222
616280.0000   -4.19450
616320.0000   -4.38204
616360.0000   -4.85561
616400.0000   -4.59766
616440.0000   -4.33481
616480.0000   -4.18500
616520.0000   -4.99537
616560.0000   -4.63265
616600.0000   -4.66040
616640.0000   -4.34447
616680.0000   -3.76683
616720.0000   -4.85439
616760.0000   -3.30587
616800.0000   -4.10008
616840.0000   -4.08673
616880.0000   -4.04656
616920.0000   -3.60563
616960.0000   -3.25721
617000.0000   -4.38808
617040.0000   -3.36109
617080.0000   -3.46597
617120.0000   -3.69178
617160.0000   -4.51549
617200.0000   -4.39231
617240.0000   -3.94452
617280.0000   -4.52477
617320.0000   -4.12422
617360.0000   -4.54215
617400.0000   -3.53554
617440.0000   -2.34047
617480.0000   -3.12049
617520.0000   -2.99921
617560.0000   -3.75125
617600.0000   -3.56164
617640.0000   -4.95508
617680.0000   -3.77297
617720.0000   -3.71294
617760.0000   -2.04331
617800.0000   -2.95591
617840.0000   -2.80673
617880.0000   -2.79844
617920.0000   -2.87154
617960.0000   -3.50651
618000.0000   -2.03986
618040.0000   -3.44866
618080.0000   -2.69709
618120.0000   -2.36256
618160.0000   -2.83825
618200.0000   -2.54431
618240.0000   -3.83162
618280.0000   -3.36683
618320.0000   -2.15040
618360.0000   -2.58420
618400.0000   -2.10324
618440.0000   -2.35296
618480.0000   -2.79004
618520.0000   -3.01026
618560.0000   -3.17885
618600.0000   -2.85659
618640.0000   -3.45575
618680.0000   -3.39798
618720.0000   -3.28483
618760.0000   -3.06993
618800.0000   -2.46431
618840.0000   -2.86153
618880.0000   -3.36689
618920.0000   -3.78485
618960.0000   -3.68860
619000.0000   -3.06278
619040.0000   -3.57154
619080.0000   -4.07755
619120.0000   -3.79450
619160.0000   -3.88537
619200.0000   -2.53428
619240.0000   -2.57812
619280.0000   -3.73627
619320.0000   -3.06635
619360.0000   -3.27615
619400.0000   -3.01620
619440.0000   -3.76343
619480.0000   -3.04460
619520.0000   -3.82160
619560.0000   -3.28405
619600.0000   -4.43002
619640.0000   -3.16292
619680.0000   -4.38671
619720.0000   -3.81370
619760.0000   -3.78902
619800.0000   -3.45238
619840.0000   -3.80818
619880.0000   -5.07132
619920.0000   -4.79163
619960.0000   -4.08900
620000.0000   -3.66736
620040.0000   -3.27344
620080.0000   -3.52143
620120.0000   -3.85496
620160.0000   -4.33171
620200.0000   -3.91825
620240.0000   -4.46149
620280.0000   -2.99357
620320.0000   -3.72138
620360.0000   -3.75488
620400.0000   -3.68891
620440.0000   -3.64970
620480.0000   -4.26089
620520.0000   -3.58837
620560.0000   -4.18076
620600.0000   -4.33143
620640.0000   -3.15479
620680.0000   -3.03507
620720.0000   -3.48148
620760.0000   -4.20179
620800.0000   -4.36053
620840.0000   -3.60811
620880.0000   -4.57183
620920.0000   -4.21169
620960.0000   -4.23055
621000.0000   -4.11551
621040.0000   -3.41090
621080.0000   -3.48695
621120.0000   -4.58425
621160.0000   -4.42214
621200.0000   -4.85262
621240.0000   -4.68780
621280.0000   -4.08481
621320.0000   -3.79227
621360.0000   -3.86994
621400.0000   -3.76982
621440.0000   -4.44682
621480.0000   -4.24773
621520.0000   -3.40181
621560.0000   -3.22620
621600.0000   -4.20122
621640.0000   -3.77593
621680.0000   -3.60497
621720.0000   -4.17225
621760.0000   -3.18394
621800.0000   -4.43878
621840.0000   -3.99253
621880.0000   -4.23396
621920.0000   -4.30176
621960.0000   -4.16068
622000.0000   -4.57583
622040.0000   -4.18799
622080.0000   -3.61758
622120.0000   -3.60689
622160.0000   -3.74872
622200.0000   -4.01333
622240.0000   -4.85417
622280.0000   -4.59558
622320.0000   -5.27632
622360.0000   -3.58545
622400.0000   -4.75919
622440.0000   -5.22465
622480.0000   -4.55031
622520.0000   -4.29939
622560.0000   -4.59059
622600.0000   -4.37307
622640.0000   -4.19177
622680.0000   -3.78549
622720.0000   -3.73188
622760.0000   -4.22972
622800.0000   -3.63609
622840.0000   -3.72547
622880.0000   -3.87056
622920.0000   -4.48387
622960.0000   -4.36513
623000.0000   -3.92079
623040.0000   -3.59880
623080.0000   -3.78637
623120.0000   -3.89260
623160.0000   -3.49756
623200.0000   -3.86326
623240.0000   -3.52033
623280.0000   -3.22391
623320.0000   -3.51509
623360.0000   -4.06321
623400.0000   -3.45861
623440.0000   -3.61978
623480.0000   -3.76567
623520.0000   -3.28945
623560.0000   -2.89439
623600.0000   -4.38394
623640.0000   -3.98468
623680.0000   -3.84831
623720.0000   -4.33881
623760.0000   -4.53633
623800.0000   -4.13860
623840.0000   -3.67432
623880.0000   -3.35494
623920.0000   -3.49593
623960.0000   -3.91449
624000.0000   -3.55945
624040.0000   -4.54417
624080.0000   -4.27789
624120.0000   -3.28348
624160.0000   -4.08689
624200.0000   -3.92435
624240.0000   -3.94104
624280.0000   -4.37373
624320.0000   -3.56739
624360.0000   -3.22404
624400.0000   -3.29986
624440.0000   -3.38667
624480.0000   -3.76035
624520.0000   -3.30526
624560.0000   -3.23951
624600.0000   -3.17951
624640.0000   -4.04539
624680.0000   -2.86911
624720.0000   -2.48916
624760.0000   -3.71524
624800.0000   -3.75731
624840.0000   -2.98658
624880.0000   -3.79149
624920.0000   -3.23656
624960.0000   -3.33540
625000.0000   -3.84786
625040.0000   -4.16504
625080.0000   -2.75000
625120.0000   -3.10827
625160.0000   -2.78522
625200.0000   -2.75475
625240.0000   -3.13054
625280.0000   -2.97843
625320.0000   -3.19857
625360.0000   -3.45884
625400.0000   -3.18330
625440.0000   -3.87454
625480.0000   -3.36053
625520.0000   -3.18779
625560.0000   -3.34700
625600.0000   -4.24943
625640.0000   -4.35837
625680.0000   -4.42041
625720.0000   -4.81417
625760.0000   -3.74501
625800.0000   -3.47166
625840.0000   -4.26640
625880.0000   -3.98807
625920.0000   -2.89310
625960.0000   -3.60417
626000.0000   -2.91471
626040.0000   -3.22473
626080.0000   -3.14620
626120.0000   -2.42741
626160.0000   -4.46825
626200.0000   -3.21584
626240.0000   -3.20617
626280.0000   -3.62936
626320.0000   -4.11714
626360.0000   -3.66274
626400.0000   -4.51594
626440.0000   -3.44698
626480.0000   -4.47641
626520.0000   -3.20085
626560.0000   -3.87713
626600.0000   -4.14222
626640.0000   -3.68589
626680.0000   -4.68243
626720.0000   -4.51024
626760.0000   -5.12238
626800.0000   -4.71960
626840.0000   -3.73184
626880.0000   -4.14146
626920.0000   -4.73728
626960.0000   -4.92025
627000.0000   -3.77781
627040.0000   -4.07598
627080.0000   -4.92504
627120.0000   -4.65599
627160.0000   -4.78183
627200.0000   -4.45992
627240.0000   -4.86605
627280.0000   -4.37039
627320.0000   -4.21968
627360.0000   -4.67690
627400.0000   -4.21472
627440.0000   -3.61767
627480.0000   -3.84050
627520.0000   -2.88137
627560.0000   -3.96268
627600.0000   -3.64024
627640.0000   -3.88649
627680.0000   -4.81228
627720.0000   -4.31359
627760.0000   -4.82805
627800.0000   -4.21985
627840.0000   -4.09230
627880.0000   -3.97974
627920.0000   -4.07225
627960.0000   -4.45585
628000.0000   -4.70024
628040.0000   -4.94023
628080.0000   -4.84605
628120.0000   -4.08971
628160.0000   -4.04580
628200.0000   -3.79036
628240.0000   -3.84917
628280.0000   -3.09540
628320.0000   -4.09855
628360.0000   -4.54149
628400.0000   -4.57040
628440.0000   -4.79733
628480.0000   -4.26255
628520.0000   -3.97470
628560.0000   -4.26794
628600.0000   -4.24742
628640.0000   -4.76627
628680.0000   -5.10613
628720.0000   -4.53097
628760.0000   -5.56537
628800.0000   -4.88915
628840.0000   -3.72649
628880.0000   -3.78210
628920.0000   -3.33623
628960.0000   -3.52990
629000.0000   -3.78804
629040.0000   -3.61479
629080.0000   -3.66705
629120.0000   -3.76011
629160.0000   -5.06546
629200.0000   -3.97339
629240.0000   -2.46879
629280.0000   -4.77531
629320.0000   -3.70976
629360.0000   -3.75714
629400.0000   -3.55453
629440.0000   -4.87915
629480.0000   -5.34167
629520.0000   -3.67465
629560.0000   -4.80808
629600.0000   -4.89057
629640.0000   -3.54476
629680.0000   -3.57575
629720.0000   -4.20848
629760.0000   -4.02237
629800.0000   -4.31186
629840.0000   -5.15266
629880.0000   -5.09051
629920.0000   -4.55675
629960.0000   -4.74496
630000.0000   -4.40928
630040.0000   -4.72668
630080.0000   -3.80464
630120.0000   -3.35498
630160.0000   -3.94170
630200.0000   -4.45078
630240.0000   -5.01783
630280.0000   -3.53043
630320.0000   -4.23462
630360.0000   -3.37318
630400.0000   -4.35326
630440.0000   -4.23203
630480.0000   -4.73491
630520.0000   -4.17462
630560.0000   -4.35146
630600.0000   -4.60397
630640.0000   -4.24863
630680.0000   -3.25874
630720.0000   -3.67236
630760.0000   -3.59935
630800.0000   -2.64307
630840.0000   -3.42493
630880.0000   -2.76808
630920.0000   -2.77841
630960.0000   -3.59861
631000.0000   -3.55188
631040.0000   -3.49855
631080.0000   -4.31094
631120.0000   -3.64784
631160.0000   -2.75522
631200.0000   -3.34007
631240.0000   -3.05746
631280.0000   -2.91595
631320.0000   -3.92429
631360.0000   -3.69606
631400.0000   -3.92139
631440.0000   -4.09267
631480.0000   -3.64907
631520.0000   -3.47727
631560.0000   -2.73462
631600.0000   -2.72187
631640.0000   -3.62851
631680.0000   -2.66536
631720.0000   -2.70181
631760.0000   -3.27419
631800.0000   -2.46360
631840.0000   -3.73362
631880.0000   -3.72844
631920.0000   -3.78068
631960.0000   -3.91547
632000.0000   -4.31590
632040.0000   -4.50065
632080.0000   -4.35327
632120.0000   -4.50002
632160.0000   -3.06886
632200.0000   -4.54155
632240.0000   -4.13297
632280.0000   -3.98784
632320.0000   -3.59636
632360.0000   -3.95427
632400.0000   -4.00942
632440.0000   -3.78082
632480.0000   -3.43779
632520.0000   -3.16318
632560.0000   -3.65124
632600.0000   -3.77060
632640.0000   -2.79270
632680.0000   -4.12964
632720.0000   -3.32836
632760.0000   -3.15272
632800.0000   -2.14563
632840.0000   -2.29999
632880.0000   -2.92786
632920.0000   -2.98906
632960.0000   -3.33797
633000.0000   -2.81841
633040.0000   -3.11837
633080.0000   -2.51404
633120.0000   -2.95017
633160.0000   -2.79555
633200.0000   -2.82142
633240.0000   -2.95822
633280.0000   -3.56724
633320.0000   -3.47424
633360.0000   -3.50897
633400.0000   -3.37935
633440.0000   -3.10112
633480.0000   -3.40437
633520.0000   -2.60950
633560.0000   -3.94034
633600.0000   -2.96405
633640.0000   -3.62642
633680.0000   -3.12538
633720.0000   -3.84322
633760.0000   -4.12633
633800.0000   -3.21635
633840.0000   -3.58215
633880.0000   -4.31581
633920.0000   -3.44597
633960.0000   -3.97918
634000.0000   -3.88754
634040.0000   -2.85745
634080.0000   -3.60135
634120.0000   -3.39534
634160.0000   -3.74340
634200.0000   -3.89428
634240.0000   -3.38544
634280.0000   -2.94900
634320.0000   -3.99258
634360.0000   -3.21016
634400.0000   -4.33853
634440.0000   -3.70905
634480.0000   -4.09217
634520.0000   -5.14802
634560.0000   -3.84220
634600.0000   -3.78563
634640.0000   -4.02583
634680.0000   -3.43859
634720.0000   -3.71000
634760.0000   -3.59635
634800.0000   -3.85645
634840.0000   -3.49480
634880.0000   -2.96907
634920.0000   -3.02784
634960.0000   -3.50766
635000.0000   -3.88973
635040.0000   -4.32265
635080.0000   -3.74618
635120.0000   -3.79012
635160.0000   -2.65655
635200.0000   -3.19719
635240.0000   -2.82645
635280.0000   -3.71889
635320.0000   -4.09955
635360.0000   -3.79653
635400.0000   -4.31864
635440.0000   -3.73405
635480.0000   -4.25920
635520.0000   -2.70727
635560.0000   -3.73824
635600.0000   -3.89095
635640.0000   -4.07669
635680.0000   -4.53136
635720.0000   -3.56632
635760.0000   -2.48866
635800.0000   -3.81094
635840.0000   -3.41697
635880.0000   -4.61299
635920.0000   -3.96872
635960.0000   -4.07467
636000.0000   -3.88987
636040.0000   -3.85583
636080.0000   -4.16411
636120.0000   -3.55645
636160.0000   -3.31188
636200.0000   -3.42661
636240.0000   -3.82459
636280.0000   -4.53070
636320.0000   -3.23130
636360.0000   -3.42018
636400.0000   -4.08356
636440.0000   -4.27450
636480.0000   -4.41150
636520.0000   -3.83886
636560.0000   -3.37892
636600.0000   -3.38669
636640.0000   -3.73997
636680.0000   -3.52971
636720.0000   -3.27397
636760.0000   -4.16740
636800.0000   -3.65418
636840.0000   -3.48706
636880.0000   -3.53707
636920.0000   -4.44686
636960.0000   -3.83379
637000.0000   -4.30435
637040.0000   -3.37163
637080.0000   -3.75264
637120.0000   -4.45431
637160.0000   -4.22303
637200.0000   -4.38451
637240.0000   -4.16243
637280.0000   -4.19462
637320.0000   -4.12389
637360.0000   -4.07499
637400.0000   -4.15944
637440.0000   -4.35345
637480.0000   -2.42801
637520.0000   -4.02754
637560.0000   -4.17896
637600.0000   -3.61628
637640.0000   -3.37847
637680.0000   -4.32786
637720.0000   -3.45950
637760.0000   -2.95870
637800.0000   -2.84169
637840.0000   -3.39364
637880.0000   -3.23993
637920.0000   -4.54937
637960.0000   -3.87512
638000.0000   -4.32416
638040.0000   -3.77407
638080.0000   -4.02131
638120.0000   -3.18677
638160.0000   -3.07085
638200.0000   -3.64004
638240.0000   -3.79698
638280.0000   -4.42590
638320.0000   -3.24587
638360.0000   -2.77701
638400.0000   -3.62890
638440.0000   -4.42391
638480.0000   -3.69742
638520.0000   -3.20025
638560.0000   -3.81506
638600.0000   -3.39991
638640.0000   -3.05180
638680.0000   -4.22425
638720.0000   -3.82959
638760.0000   -3.38040
638800.0000   -3.59729
638840.0000   -3.88867
638880.0000   -3.81762
638920.0000   -2.93002
638960.0000   -3.81530
639000.0000   -3.20168
639040.0000   -4.56285
639080.0000   -3.58575
639120.0000   -4.20486
639160.0000   -4.11699
639200.0000   -3.17135
639240.0000   -3.06080
639280.0000   -2.69340
639320.0000   -2.94584
639360.0000   -3.63651
639400.0000   -3.47079
639440.0000   -2.63516
639480.0000   -2.36531
639520.0000   -2.68079
639560.0000   -3.35043
639600.0000   -2.82421
639640.0000   -3.11746
639680.0000   -2.64932
639720.0000   -3.45615
639760.0000   -3.15992
639800.0000   -3.57371
639840.0000   -2.84010
639880.0000   -3.15591
639920.0000   -3.80908
639960.0000   -3.15926
640000.0000   -2.98283
640040.0000   -3.28604
640080.0000   -2.66783
640120.0000   -3.52462
640160.0000   -4.39576
640200.0000   -4.16689
640240.0000   -3.91985
640280.0000   -4.55785
640320.0000   -4.52108
640360.0000   -4.22820
640400.0000   -3.51539
640440.0000   -3.85898
640480.0000   -4.11165
640520.0000   -3.74736
640560.0000   -4.07264
640600.0000   -3.03417
640640.0000   -3.05511
640680.0000   -3.08764
640720.0000   -3.36525
640760.0000   -3.08248
640800.0000   -3.54460
640840.0000   -3.49878
640880.0000   -3.29097
640920.0000   -3.58400
640960.0000   -2.60969
641000.0000   -3.17710
641040.0000   -2.74183
641080.0000   -3.25883
641120.0000   -2.68008
641160.0000   -4.37915
641200.0000   -3.61078
641240.0000   -3.61947
641280.0000   -3.80304
641320.0000   -4.10539
641360.0000   -3.80766
641400.0000   -3.56494
641440.0000   -3.39085
641480.0000   -3.88964
641520.0000   -3.65194
641560.0000   -2.47070
641600.0000   -2.71223
641640.0000   -3.50167
641680.0000   -3.64378
641720.0000   -3.34506
641760.0000   -3.17870
641800.0000   -2.66727
641840.0000   -3.54176
641880.0000   -4.50934
641920.0000   -3.88276
641960.0000   -3.33313
642000.0000   -3.65148
642040.0000   -2.87921
642080.0000   -3.39443
642120.0000   -3.48186
642160.0000   -3.34402
642200.0000   -3.39793
642240.0000   -4.14999
642280.0000   -3.05929
642320.0000   -3.12704
642360.0000   -3.31483
642400.0000   -3.65923
642440.0000   -3.38984
642480.0000   -4.22051
642520.0000   -3.24013
642560.0000   -4.28060
642600.0000   -3.76986
642640.0000   -3.43319
642680.0000   -3.66916
642720.0000   -3.97789
642760.0000   -3.28424
642800.0000   -3.29882
642840.0000   -3.00063
642880.0000   -3.56556
642920.0000   -3.46147
642960.0000   -3.44693
643000.0000   -3.66967
643040.0000   -3.09334
643080.0000   -4.10522
643120.0000   -2.52520
643160.0000   -3.06041
643200.0000   -2.28160
643240.0000   -2.70685
643280.0000   -2.93825
643320.0000   -2.67636
643360.0000   -3.07798
643400.0000   -3.79959
643440.0000   -3.41371
643480.0000   -3.30992
643520.0000   -3.96388
643560.0000   -4.04607
643600.0000   -3.51210
643640.0000   -3.68715
643680.0000   -3.66490
643720.0000   -3.65985
643760.0000   -3.61543
643800.0000   -3.85559
643840.0000   -3.96244
643880.0000   -3.47220
643920.0000   -3.75092
643960.0000   -2.54057
644000.0000   -3.18308
644040.0000   -3.67462
644080.0000   -3.21981
644120.0000   -2.91705
644160.0000   -2.93738
644200.0000   -4.14113
644240.0000   -3.21062
644280.0000   -3.96457
644320.0000   -3.24314
644360.0000   -4.10980
644400.0000   -3.67140
644440.0000   -3.51990
644480.0000   -4.29681
644520.0000   -4.22971
644560.0000   -4.39779
644600.0000   -4.53069
644640.0000   -3.71112
644680.0000   -3.89233
644720.0000   -4.11230
644760.0000   -4.52184
644800.0000   -4.02784
644840.0000   -4.16663
644880.0000   -3.87105
644920.0000   -4.53852
644960.0000   -4.70086
645000.0000   -5.53214
645040.0000   -2.69443
645080.0000   -3.64486
645120.0000   -3.85105
645160.0000   -3.44836
645200.0000   -3.41410
645240.0000   -2.80927
645280.0000   -3.44193
645320.0000   -4.35675
645360.0000   -3.38304
645400.0000   -3.98580
645440.0000   -4.04207
645480.0000   -3.15145
645520.0000   -3.16574
645560.0000   -3.59761
645600.0000   -3.73710
645640.0000   -3.61926
645680.0000   -3.17736
645720.0000   -3.12661
645760.0000   -2.85138
645800.0000   -3.90079
645840.0000   -3.48254
645880.0000   -3.23304
645920.0000   -3.63947
645960.0000   -3.33939
646000.0000   -2.62819
646040.0000   -2.60203
646080.0000   -3.53277
646120.0000   -4.02262
646160.0000   -3.38133
646200.0000   -3.11820
646240.0000   -3.83695
646280.0000   -2.70142
646320.0000   -2.98938
646360.0000   -2.74787
646400.0000   -2.52579
646440.0000   -2.61905
646480.0000   -2.66943
646520.0000   -3.21584
646560.0000   -3.02321
646600.0000   -2.62406
646640.0000   -3.00507
646680.0000   -3.70159
646720.0000   -3.99950
646760.0000   -4.36871
646800.0000   -4.52521
646840.0000   -3.41553
646880.0000   -3.27358
646920.0000   -3.70572
646960.0000   -2.84265
647000.0000   -3.12098
647040.0000   -4.23892
647080.0000   -3.29476
647120.0000   -3.31461
647160.0000   -3.33009
647200.0000   -3.11885
647240.0000   -4.56103
647280.0000   -4.30412
647320.0000   -3.52850
647360.0000   -3.40774
647400.0000   -3.17568
647440.0000   -3.73326
647480.0000   -4.17555
647520.0000   -2.96974
647560.0000   -2.81286
647600.0000   -2.51435
647640.0000   -2.20736
647680.0000   -1.22877
647720.0000   -0.80610
647760.0000   -0.47714
647800.0000   -0.83495
647840.0000   -1.80904
647880.0000   -1.55430
647920.0000   -0.89374
647960.0000   -1.12472
648000.0000   -1.58743
648040.0000   -1.23532
648080.0000   -0.06292
648120.0000   -1.13028
648160.0000   -0.94248
648200.0000   -0.88811
648240.0000   -0.34199
648280.0000   -0.34795
648320.0000   -0.93520
648360.0000   -0.34541
648400.0000   -0.04745
648440.0000    0.04595
648480.0000   -0.60849
648520.0000   -1.59782
648560.0000   -0.29466
648600.0000   -1.10283
648640.0000   -0.31992
648680.0000   -1.61794
648720.0000   -1.47295
648760.0000   -1.92828
648800.0000   -1.38373
648840.0000   -1.50748
648880.0000   -1.65528
648920.0000   -1.18236
648960.0000   -0.61114
649000.0000   -0.33003
649040.0000   -0.79026
649080.0000   -0.02576
649120.0000   -1.01936
649160.0000   -0.52406
649200.0000   -0.79025
649240.0000   -0.38516
649280.0000   -1.24888
649320.0000    0.27445
649360.0000   -0.38009
649400.0000   -0.55009
649440.0000   -0.62847
649480.0000   -0.67239
649520.0000   -0.28588
649560.0000   -0.67198
649600.0000   -1.67492
649640.0000   -0.00479
649680.0000    1.46889
649720.0000    0.89150
649760.0000    0.50575
649800.0000    1.87147
649840.0000    0.25090
649880.0000    0.62850
649920.0000   -0.87589
649960.0000    0.21365
650000.0000    0.05516
650040.0000    0.21924
650080.0000    0.67660
650120.0000    0.51320
650160.0000    0.03509
650200.0000   -0.29128
650240.0000    0.84504
650280.0000    0.25400
650320.0000    0.70341
650360.0000    0.99724
650400.0000    0.54735
650440.0000   -0.04754
650480.0000   -0.39925
650520.0000   -0.56100
650560.0000    0.08977
650600.0000   -0.10041
650640.0000    0.22698
650680.0000    0.28947
650720.0000    0.22067
650760.0000   -0.36587
650800.0000    0.04708
650840.0000   -0.44653
650880.0000    0.74797
650920.0000    0.97395
650960.0000   -0.94856
651000.0000   -0.60797
651040.0000   -1.63548
651080.0000   -1.76281
651120.0000   -2.59733
651160.0000   -1.18646
651200.0000   -0.56331
651240.0000   -0.99228
651280.0000   -0.55034
651320.0000   -0.77573
651360.0000   -0.65050
651400.0000   -0.05057
651440.0000   -0.30406
651480.0000   -0.60414
651520.0000   -1.27023
651560.0000   -1.59509
651600.0000    0.18291
651640.0000   -0.57899
651680.0000    0.39028
651720.0000   -0.82216
651760.0000   -0.50976
651800.0000    0.23495
651840.0000    0.04639
651880.0000   -0.35946
651920.0000    0.01260
651960.0000    0.64276
652000.0000    0.65526
652040.0000    0.59787
652080.0000    0.33312
652120.0000   -0.12910
652160.0000   -0.13854
652200.0000   -0.02709
652240.0000   -0.58270
652280.0000   -0.18093
652320.0000   -0.25057
652360.0000    0.01146
652400.0000   -0.42077
652440.0000   -1.00428
652480.0000   -0.48712
652520.0000   -1.10017
652560.0000   -0.84268
652600.0000   -0.34135
652640.0000    0.33126
652680.0000    0.39247
652720.0000    0.58341
652760.0000    0.23578
652800.0000   -0.08428
652840.0000    0.54323
652880.0000    0.33988
652920.0000    0.03796
652960.0000   -0.31004
653000.0000   -1.15820
653040.0000   -0.05998
653080.0000    0.34312
653120.0000   -1.33529
653160.0000   -0.25628
653200.0000   -1.33941
653240.0000   -1.07271
653280.0000   -0.66526
653320.0000   -0.98593
653360.0000   -0.52360
653400.0000   -1.47628
653440.0000   -1.40272
653480.0000   -0.50698
653520.0000   -0.48932
653560.0000   -0.41148
653600.0000   -1.44740
653640.0000   -0.55928
653680.0000   -0.46802
653720.0000   -0.11038
653760.0000    1.00399
653800.0000    0.06208
653840.0000   -0.18730
653880.0000   -0.96198
653920.0000    0.42230
653960.0000    0.23602
654000.0000    1.24762
654040.0000    0.90023
654080.0000    0.77049
654120.0000    0.98969
654160.0000    0.40557
654200.0000    0.38078
654240.0000    1.01437
654280.0000    0.79504
654320.0000    1.13787
654360.0000    0.70899
654400.0000    0.65996
654440.0000    0.36631
654480.0000   -0.58313
654520.0000   -1.03235
654560.0000    0.04488
654600.0000    0.12605
654640.0000    0.51030
654680.0000    0.94832
654720.0000    0.91302
654760.0000    0.31129
654800.0000    0.52633
654840.0000    0.49062
654880.0000   -0.12741
654920.0000   -0.01270
654960.0000    0.57306
655000.0000   -0.14441
655040.0000    0.00187
655080.0000   -0.45607
655120.0000    0.00989
655160.0000   -0.57455
655200.0000    0.06341
655240.0000   -0.20501
655280.0000   -0.07109
655320.0000   -0.09711
655360.0000   -1.10366
655400.0000    0.05679
655440.0000    0.31176
655480.0000   -0.20389
655520.0000   -0.07200
655560.0000   -0.05402
655600.0000    0.22379
655640.0000   -0.80266
655680.0000   -0.36764
655720.0000    0.06490
655760.0000    0.31314
655800.0000    0.09616
655840.0000   -0.86796
655880.0000   -0.69761
655920.0000   -0.18583
655960.0000   -0.50108
656000.0000   -0.55274
656040.0000   -1.07424
656080.0000   -0.64586
656120.0000   -1.41632
656160.0000   -1.29953
656200.0000   -0.36957
656240.0000   -0.92967
656280.0000   -0.92094
656320.0000   -0.96130
656360.0000   -1.30079
656400.0000   -0.38299
656440.0000   -1.11733
656480.0000   -1.01119
656520.0000   -0.30811
656560.0000   -2.13352
656600.0000   -1.05316
656640.0000   -1.17555
656680.0000   -0.38455
656720.0000   -1.11020
656760.0000   -0.77009
656800.0000   -1.46117
656840.0000   -1.39823
656880.0000   -1.24022
656920.0000   -1.10623
656960.0000   -0.31322
657000.0000   -1.29693
657040.0000   -0.88534
657080.0000   -0.66324
657120.0000   -0.97025
657160.0000   -1.51605
657200.0000   -1.45119
657240.0000   -1.08118
657280.0000   -0.91511
657320.0000   -1.95117
657360.0000   -1.88532
657400.0000   -1.89189
657440.0000   -0.89275
657480.0000   -0.67222
657520.0000   -0.58823
657560.0000   -0.80367
657600.0000   -0.93926
657640.0000   -0.93001
657680.0000   -1.79267
657720.0000   -1.26430
657760.0000   -1.29085
657800.0000   -1.19837
657840.0000   -0.29728
657880.0000   -1.10199
657920.0000   -1.59248
657960.0000   -0.55328
658000.0000   -1.21774
658040.0000   -0.56649
658080.0000   -1.51153
658120.0000   -1.05156
658160.0000    0.08759
658200.0000   -0.37149
658240.0000   -0.92292
658280.0000   -1.21517
658320.0000   -1.76000
658360.0000   -2.08223
658400.0000   -1.34475
658440.0000   -1.09406
658480.0000   -0.90978
658520.0000   -0.81342
658560.0000   -0.80817
658600.0000   -1.08820
658640.0000   -1.67425
658680.0000   -1.00843
658720.0000   -0.88505
658760.0000   -0.40647
658800.0000   -0.56257
658840.0000   -1.39702
658880.0000   -0.78723
658920.0000   -1.23015
658960.0000   -0.61801
659000.0000   -1.95277
659040.0000   -1.73684
659080.0000   -1.60136
659120.0000   -1.41483
659160.0000   -0.41343
659200.0000   -0.78163
659240.0000   -1.40497
659280.0000   -2.10484
659320.0000   -0.77447
659360.0000   -1.15822
659400.0000   -1.18836
659440.0000   -0.70196
659480.0000   -1.12894
659520.0000   -1.58420
659560.0000   -1.96322
659600.0000   -1.38770
659640.0000   -0.25980
659680.0000    0.58833
659720.0000   -0.86019
659760.0000   -1.31324
659800.0000   -1.55521
659840.0000   -0.90073
659880.0000   -1.53739
659920.0000   -0.61499
659960.0000   -1.14470
660000.0000    0.00113
660040.0000   -0.58935
660080.0000    0.26599
660120.0000    0.60111
660160.0000    0.60911
660200.0000    1.23733
660240.0000    0.96153
660280.0000    1.47426
660320.0000    0.21664
660360.0000    0.65744
660400.0000   -0.12533
660440.0000    0.67751
660480.0000   -0.11846
660520.0000    0.18981
660560.0000    0.00440
660600.0000   -0.08128
660640.0000    0.43063
660680.0000   -0.04867
660720.0000   -0.16949
660760.0000   -0.46872
660800.0000   -0.82354
660840.0000   -0.61143
660880.0000   -0.34906
660920.0000   -0.59272
660960.0000   -0.30933
661000.0000   -0.85293
661040.0000    0.64962
661080.0000   -0.92398
661120.0000   -1.24429
661160.0000   -0.51474
661200.0000   -0.37180
661240.0000    0.74968
661280.0000    0.02019
661320.0000   -0.14971
661360.0000   -0.18013
661400.0000    0.21959
661440.0000    0.13451
661480.0000    0.17976
661520.0000    0.10947
661560.0000   -0.48884
661600.0000   -0.19822
661640.0000    0.43445
661680.0000   -0.59348
661720.0000   -0.63930
661760.0000    0.12670
661800.0000    0.02682
661840.0000   -0.15121
661880.0000   -0.46470
661920.0000   -0.80959
661960.0000    0.11415
662000.0000   -0.01786
662040.0000   -0.44579
662080.0000   -0.13331
662120.0000   -0.09757
662160.0000   -0.09965
662200.0000    0.60885
662240.0000    0.89242
662280.0000   -0.48610
662320.0000    0.37869
662360.0000    0.53920
662400.0000    0.39123
662440.0000    0.22837
662480.0000    0.24275
662520.0000    0.19836
662560.0000    0.18215
662600.0000    0.38172
662640.0000    0.85076
662680.0000    0.54646
662720.0000    0.65990
662760.0000    0.43764
662800.0000    0.63544
662840.0000   -0.33744
662880.0000    0.92949
662920.0000    0.05372
662960.0000    0.37584
663000.0000    0.05681
663040.0000   -0.04819
663080.0000    0.43013
663120.0000    0.31266
663160.0000    0.50524
663200.0000    0.50718
663240.0000    0.48430
663280.0000    0.26629
663320.0000    0.64890
663360.0000    0.76274
663400.0000   -0.05308
663440.0000    0.18730
663480.0000    0.31391
663520.0000    0.32972
663560.0000    0.21570
663600.0000    0.77920
663640.0000    1.17796
663680.0000    0.81093
663720.0000    0.15307
663760.0000    0.38156
663800.0000    1.09524
663840.0000    0.88823
663880.0000    0.20124
663920.0000    0.29272
663960.0000    0.67718
664000.0000    0.15360
664040.0000    0.96563
664080.0000    0.68591
664120.0000    0.78055
664160.0000    0.52346
664200.0000    1.99904
664240.0000    1.10509
664280.0000    0.25524
664320.0000   -0.64693
664360.0000   -0.13968
664400.0000   -0.50358
664440.0000   -0.45054
664480.0000   -0.40887
664520.0000    0.35081
664560.0000   -0.38683
664600.0000    0.62900
664640.0000    0.49536
664680.0000   -0.26613
664720.0000    0.29719
664760.0000    0.22414
664800.0000    0.22881
664840.0000    0.85572
664880.0000    0.67150
664920.0000    0.62791
664960.0000    0.95535
665000.0000   -0.45628
665040.0000    0.24633
665080.0000    0.67813
665120.0000    0.31361
665160.0000    0.16654
665200.0000    0.53732
665240.0000   -0.50097
665280.0000    0.04393
665320.0000    0.63379
665360.0000   -0.29793
665400.0000   -0.01694
665440.0000    0.14295
665480.0000    0.32082
665520.0000    0.43083
665560.0000    0.28442
665600.0000    0.38208
665640.0000    0.14549
665680.0000    0.67375
665720.0000    0.23809
665760.0000    0.87290
665800.0000    0.53098
665840.0000    0.98555
665880.0000   -0.33612
665920.0000    0.68337
665960.0000    0.51832
666000.0000    0.60750
666040.0000   -0.17820
666080.0000   -0.02225
666120.0000    0.76519
666160.0000    1.09236
666200.0000    0.35682
666240.0000    0.78896
666280.0000    0.01402
666320.0000    0.27893
666360.0000   -0.07467
666400.0000   -0.07137
666440.0000    0.13466
666480.0000    0.48687
666520.0000    0.45130
666560.0000    0.14032
666600.0000    0.88789
666640.0000    0.18693
666680.0000   -0.30017
666720.0000   -0.00942
666760.0000    0.05700
666800.0000   -0.45277
666840.0000   -0.18882
666880.0000    0.03679
666920.0000    1.00231
666960.0000    0.62903
667000.0000    0.71185
667040.0000   -0.33213
667080.0000    0.09633
667120.0000    0.89959
667160.0000    0.44833
667200.0000    0.38911
667240.0000   -0.11495
667280.0000    0.40394
667320.0000   -0.82924
667360.0000    0.01286
667400.0000    0.45719
667440.0000   -0.31792
667480.0000    0.08592
667520.0000   -0.12845
667560.0000   -0.27017
667600.0000    0.17895
667640.0000   -0.06052
667680.0000    0.14741
667720.0000    0.65616
667760.0000    0.12711
667800.0000    0.38421
667840.0000   -0.56836
667880.0000   -0.58140
667920.0000    0.54165
667960.0000    0.30530
668000.0000    0.41884
668040.0000   -0.49110
668080.0000    0.26339
668120.0000    0.89372
668160.0000    0.48274
668200.0000    0.49702
668240.0000    0.38317
668280.0000    0.63480
668320.0000   -0.20905
668360.0000    0.08396
668400.0000    0.35025
668440.0000    0.64905
668480.0000   -0.49044
668520.0000   -0.29974
668560.0000    0.93627
668600.0000    1.54099
668640.0000    0.51747
668680.0000    0.58791
668720.0000    0.40292
668760.0000    0.97092
668800.0000    1.49790
668840.0000    0.83849
668880.0000    1.05929
668920.0000    0.60348
668960.0000    1.06411
669000.0000    1.09644
669040.0000    0.14832
669080.0000   -0.10381
669120.0000    0.38587
669160.0000   -0.26476
669200.0000    0.37970
669240.0000    0.74646
669280.0000    1.13472
669320.0000    0.24484
669360.0000    0.32583
669400.0000    0.21014
669440.0000   -0.85564
669480.0000   -0.24391
669520.0000   -0.86040
669560.0000    0.25132
669600.0000    0.13058
669640.0000    0.27521
669680.0000    0.83213
669720.0000    0.61901
669760.0000    0.65745
669800.0000    0.00890
669840.0000    0.27311
669880.0000   -0.37284
669920.0000   -0.60340
669960.0000   -0.62998
670000.0000   -0.27102
670040.0000   -0.01830
670080.0000    1.01878
670120.0000    0.91523
670160.0000    1.77982
670200.0000    0.60235
670240.0000    0.70598
670280.0000    0.69521
670320.0000    0.76711
670360.0000    0.65436
670400.0000    0.51761
670440.0000    0.85517
670480.0000    0.34984
670520.0000    0.24456
670560.0000    0.63815
670600.0000    0.66019
670640.0000    0.00394
670680.0000    0.40339
670720.0000    1.21480
670760.0000    0.61688
670800.0000    1.27839
670840.0000    0.72476
670880.0000    0.61765
670920.0000   -0.18003
670960.0000    0.91739
671000.0000    0.86331
671040.0000    0.67185
671080.0000    0.68222
671120.0000    0.15000
671160.0000    0.31317
671200.0000   -0.01329
671240.0000    0.74371
671280.0000    0.56585
671320.0000   -0.24994
671360.0000    0.24463
671400.0000   -0.29399
671440.0000    0.23863
671480.0000   -0.06951
671520.0000    0.39678
671560.0000   -0.07819
671600.0000    0.29380
671640.0000    0.01161
671680.0000   -0.22738
671720.0000    0.39696
671760.0000    0.02196
671800.0000   -0.59802
671840.0000    0.58989
671880.0000   -0.26810
671920.0000   -0.60931
671960.0000    0.03763
672000.0000   -0.29861
672040.0000    0.16124
672080.0000    0.71113
672120.0000    0.42372
672160.0000    0.70421
672200.0000    0.61524
672240.0000    0.36212
672280.0000    0.55140
672320.0000    0.79978
672360.0000    0.64797
672400.0000    1.26109
672440.0000    0.27261
672480.0000    0.38061
672520.0000    0.42731
672560.0000   -0.10166
672600.0000    0.59880
672640.0000    0.27729
672680.0000   -0.12129
672720.0000    0.13021
672760.0000    0.76912
672800.0000    0.02263
672840.0000   -0.33389
672880.0000    0.93568
672920.0000    0.51035
672960.0000   -0.21544
673000.0000    0.35921
673040.0000    0.07012
673080.0000    0.02926
673120.0000    0.52738
673160.0000    1.08244
673200.0000    1.31073
673240.0000    0.51159
673280.0000    1.29013
673320.0000    0.69686
673360.0000    0.45689
673400.0000   -0.49540
673440.0000   -0.56748
673480.0000   -0.39886
673520.0000   -0.45094
673560.0000   -0.48700
673600.0000   -0.69064
673640.0000   -1.08210
673680.0000    0.15449
673720.0000   -0.01653
673760.0000    0.28668
673800.0000   -0.12000
673840.0000   -0.61021
673880.0000    0.13705
673920.0000    0.39955
673960.0000    0.36695
674000.0000   -0.40398
674040.0000    0.11124
674080.0000    0.62288
674120.0000    0.80806
674160.0000    1.26822
674200.0000    0.61014
674240.0000    0.63307
674280.0000    0.56475
674320.0000   -0.03403
674360.0000   -0.94375
674400.0000   -0.69427
674440.0000   -0.29682
674480.0000   -0.02388
674520.0000    0.15183
674560.0000   -0.61570
674600.0000    0.38011
674640.0000    0.16730
674680.0000   -0.08145
674720.0000    0.88650
674760.0000    0.68576
674800.0000   -0.22792
674840.0000    1.34643
674880.0000    1.10588
674920.0000    1.37185
674960.0000    1.39888
675000.0000    1.04198
675040.0000    0.87291
675080.0000    0.36080
675120.0000    0.95570
675160.0000    0.88031
675200.0000    0.84280
675240.0000    0.81091
675280.0000    0.83998
675320.0000    0.68630
675360.0000    0.96495
675400.0000    0.70926
675440.0000    0.26010
675480.0000    0.47181
675520.0000    0.88745
675560.0000    1.21495
675600.0000    1.07779
675640.0000    1.25847
675680.0000    1.47107
675720.0000    2.05293
675760.0000    1.59203
675800.0000    0.76867
675840.0000    1.82004
675880.0000    1.65931
675920.0000    0.84325
675960.0000    1.71350
676000.0000    1.45439
676040.0000    1.86989
676080.0000    0.73915
676120.0000    1.15968
676160.0000    1.62601
676200.0000    1.19775
676240.0000    0.95054
676280.0000    1.13252
676320.0000    1.33273
676360.0000    1.14095
676400.0000    0.86757
676440.0000    0.67154
676480.0000    1.02375
676520.0000    1.06872
676560.0000    0.57147
676600.0000    1.08366
676640.0000    0.87368
676680.0000    0.79323
676720.0000    0.63227
676760.0000    0.77920
676800.0000    0.41535
676840.0000    0.93532
676880.0000    1.23387
676920.0000    0.92164
676960.0000    1.82111
677000.0000    1.12580
677040.0000    0.62828
677080.0000    0.97496
677120.0000    0.63610
677160.0000    0.38898
677200.0000    0.04701
677240.0000    1.09217
677280.0000    1.55625
677320.0000    1.40305
677360.0000   -0.25758
677400.0000    0.23059
677440.0000    0.03123
677480.0000    0.62478
677520.0000   -0.07732
677560.0000   -0.23777
677600.0000    0.37672
677640.0000   -0.35782
677680.0000    0.22885
677720.0000    0.27137
677760.0000   -0.39858
677800.0000    0.23537
677840.0000   -0.53559
677880.0000   -0.36937
677920.0000    1.08634
677960.0000    0.76845
678000.0000    1.23575
678040.0000    1.11462
678080.0000    1.16621
678120.0000    1.06052
678160.0000    1.33490
678200.0000    1.39910
678240.0000    1.07512
678280.0000    1.23107
678320.0000    1.45556
678360.0000    1.25612
678400.0000    1.12564
678440.0000    1.09381
678480.0000    0.63306
678520.0000    1.93429
678560.0000    0.57418
678600.0000    0.29061
678640.0000    0.46202
678680.0000    0.49974
678720.0000    0.66816
678760.0000    0.08688
678800.0000    0.58381
678840.0000    0.46953
678880.0000    0.75688
678920.0000    0.86225
678960.0000   -0.02627
679000.0000    0.46760
679040.0000    0.24378
679080.0000    0.53769
679120.0000    0.56825
679160.0000    0.41007
679200.0000    0.97023
679240.0000    1.06579
679280.0000    1.04220
679320.0000    0.91363
679360.0000    0.45639
679400.0000    0.54102
679440.0000    0.43819
679480.0000    0.61468
679520.0000    0.32410
679560.0000    0.18187
679600.0000    1.43912
679640.0000    0.33232
679680.0000   -0.17535
679720.0000    0.26689
679760.0000    0.35891
679800.0000    0.81950
679840.0000    1.92352
679880.0000    0.57764
679920.0000    0.40732
679960.0000    1.10961
680000.0000    0.59644
680040.0000    0.94024
680080.0000   -0.06828
680120.0000    0.35484
680160.0000    0.91710
680200.0000    1.00186
680240.0000    0.50275
680280.0000    1.26184
680320.0000    1.03955
680360.0000    1.56046
680400.0000    1.03212
680440.0000    0.60109
680480.0000    0.97503
680520.0000    0.23113
680560.0000    0.07306
680600.0000   -0.05707
680640.0000   -0.24010
680680.0000   -0.14847
680720.0000    0.46194
680760.0000   -0.28487
680800.0000    0.03470
680840.0000    0.63001
680880.0000   -0.13708
680920.0000    0.80534
680960.0000    0.50744
681000.0000    0.30394
681040.0000    0.26693
681080.0000    0.44094
681120.0000    1.07148
681160.0000   -0.14398
681200.0000    0.12777
681240.0000   -0.17674
681280.0000    0.05654
681320.0000    0.74287
681360.0000    0.04203
681400.0000    0.50767
681440.0000    0.35673
681480.0000    0.22440
681520.0000    0.54043
681560.0000    0.35212
681600.0000    0.03156
681640.0000   -0.00539
681680.0000   -0.64316
681720.0000    0.10858
681760.0000    0.16764
681800.0000    0.37571
681840.0000   -0.19406
681880.0000   -0.00673
681920.0000    0.17205
681960.0000    0.66044
682000.0000    1.09027
682040.0000    0.18006
682080.0000    0.52349
682120.0000   -0.08979
682160.0000   -0.32282
682200.0000    0.15008
682240.0000   -0.05826
682280.0000   -0.75333
682320.0000   -0.97098
682360.0000   -0.14180
682400.0000   -0.21573
682440.0000    0.70078
682480.0000    0.37698
682520.0000    0.95067
682560.0000    1.22989
682600.0000    0.81389
682640.0000    1.11261
682680.0000    0.33955
682720.0000    0.85690
682760.0000    0.37380
682800.0000    0.74827
682840.0000    1.11745
682880.0000    1.18327
682920.0000    1.31422
682960.0000    1.35182
683000.0000    0.94011
683040.0000    2.02538
683080.0000    1.78535
683120.0000    1.60447
683160.0000    0.58337
683200.0000    1.13661
683240.0000    0.96454
683280.0000    0.73224
683320.0000    1.33100
683360.0000    0.90443
683400.0000    2.16802
683440.0000    2.95331
683480.0000    3.20015
683520.0000    2.12521
683560.0000    2.33416
683600.0000    1.36238
683640.0000    1.26683
683680.0000    1.45595
683720.0000    0.58439
683760.0000    0.31190
683800.0000    0.82107
683840.0000    0.51392
683880.0000   -0.16040
683920.0000    0.90169
683960.0000    1.72538
684000.0000    1.89231
684040.0000    2.11215
684080.0000    1.72018
684120.0000    1.33637
684160.0000    0.97439
684200.0000    1.35701
684240.0000    1.61079
684280.0000    0.70565
684320.0000    1.30257
684360.0000    0.47386
684400.0000    0.83527
684440.0000    0.35229
684480.0000    0.45791
684520.0000   -0.27944
684560.0000   -0.01505
684600.0000   -0.29507
684640.0000   -0.05556
684680.0000   -0.87952
684720.0000    0.22104
684760.0000    0.35531
684800.0000    0.75369
684840.0000    0.90460
684880.0000    0.86183
684920.0000    0.62929
684960.0000    0.54661
685000.0000    0.27591
685040.0000    0.40825
685080.0000    0.04200
685120.0000    0.06237
685160.0000    1.11586
685200.0000    0.50964
685240.0000    0.63200
685280.0000   -0.34784
685320.0000    1.02286
685360.0000    0.45031
685400.0000    0.00200
685440.0000    0.63253
685480.0000    0.59886
685520.0000    0.17012
685560.0000    0.12590
685600.0000   -0.31145
685640.0000    0.01886
685680.0000    0.75149
685720.0000    0.41517
685760.0000    0.64776
685800.0000   -0.55164
685840.0000   -0.11417
685880.0000    0.61618
685920.0000    1.24575
685960.0000    0.48175
686000.0000    0.83834
686040.0000    0.72246
686080.0000    1.14166
686120.0000    0.13502
686160.0000    0.92565
686200.0000    1.19974
686240.0000    0.44636
686280.0000    0.91427
686320.0000    0.38528
686360.0000    0.79417
686400.0000   -0.55579
686440.0000   -0.12644
686480.0000   -0.23443
686520.0000   -0.16540
686560.0000    0.52668
686600.0000    0.74573
686640.0000    0.27868
686680.0000    0.78360
686720.0000    0.45848
686760.0000    0.14104
686800.0000    0.66201
686840.0000   -0.54924
686880.0000   -0.19048
686920.0000   -0.19965
686960.0000   -1.09713
687000.0000   -0.46322
687040.0000   -0.43508
687080.0000    0.14724
687120.0000   -0.14451
687160.0000   -1.10386
687200.0000    0.43876
687240.0000    0.29751
687280.0000   -0.32456
687320.0000    0.22388
687360.0000   -0.29656
687400.0000    1.31941
687440.0000    0.87213
687480.0000    0.73910
687520.0000    0.14882
687560.0000    0.54108
687600.0000    0.21811
687640.0000    0.72432
687680.0000    0.58304
687720.0000   -0.07959
687760.0000    0.84043
687800.0000    0.29044
687840.0000    0.12878
687880.0000    0.16511
687920.0000    1.55055
687960.0000    0.36118
688000.0000    0.17075
688040.0000   -0.41028
688080.0000    0.40906
688120.0000    0.27280
688160.0000   -0.24332
688200.0000    0.49268
688240.0000   -0.59076
688280.0000   -0.32915
688320.0000   -0.21950
688360.0000    0.92303
688400.0000    0.81030
688440.0000    1.55490
688480.0000    0.82537
688520.0000    0.49390
688560.0000    0.80478
688600.0000    0.45181
688640.0000    0.97698
688680.0000    1.58078
688720.0000    0.39731
688760.0000    1.11059
688800.0000    1.40363
688840.0000    1.39554
688880.0000    1.39995
688920.0000    1.41489
688960.0000    1.12537
689000.0000    1.52069
689040.0000    1.52011
689080.0000    1.99887
689120.0000    2.19064
689160.0000    1.52081
689200.0000    1.83539
689240.0000    1.40485
689280.0000    1.50363
689320.0000    2.26529
689360.0000    1.14485
689400.0000    1.25324
689440.0000    0.77849
689480.0000    1.74263
689520.0000    0.94340
689560.0000    1.26884
689600.0000    1.43675
689640.0000    1.30072
689680.0000    1.35245
689720.0000    0.92087
689760.0000    0.76627
689800.0000    0.31621
689840.0000    1.28218
689880.0000    1.41195
689920.0000    0.50648
689960.0000    1.25594
690000.0000    0.70143
690040.0000    1.35096
690080.0000    0.11731
690120.0000    0.08568
690160.0000    0.54935
690200.0000    0.33044
690240.0000   -0.47757
690280.0000   -0.71781
690320.0000   -0.91564
690360.0000   -0.09511
690400.0000   -0.68389
690440.0000   -0.32713
690480.0000   -0.03613
690520.0000   -0.58478
690560.0000   -0.38901
690600.0000   -0.33696
690640.0000    0.04280
690680.0000   -0.06074
690720.0000   -0.49286
690760.0000   -0.01252
690800.0000   -0.97633
690840.0000   -0.05511
690880.0000   -0.47862
690920.0000    0.21452
690960.0000   -0.42823
691000.0000   -0.41815
691040.0000    0.29701
691080.0000    0.73413
691120.0000   -0.38114
691160.0000    0.48371
691200.0000    0.14625
691240.0000    0.71466
691280.0000   -0.16052
691320.0000   -0.42983
691360.0000   -0.16334
691400.0000   -0.73871
691440.0000   -0.56136
691480.0000   -0.51277
691520.0000   -0.48646
691560.0000    0.27681
691600.0000    0.25024
691640.0000   -0.11937
691680.0000    0.61733
691720.0000    0.19349
691760.0000    0.23519
691800.0000    0.74162
691840.0000    0.53371
691880.0000   -0.94834
691920.0000    0.15087
691960.0000   -0.12163
692000.0000   -0.42621
692040.0000    0.19746
692080.0000    0.27998
692120.0000    0.07188
692160.0000   -0.19042
692200.0000   -0.61724
692240.0000   -0.86199
692280.0000   -0.92491
692320.0000   -0.39713
692360.0000    0.26612
692400.0000   -0.40405
692440.0000   -0.70247
692480.0000    0.69839
692520.0000   -0.23159
692560.0000    0.01250
692600.0000   -0.11591
692640.0000   -0.12886
692680.0000    1.11676
692720.0000   -0.00802
692760.0000    0.47196
692800.0000    0.46951
692840.0000    0.05179
692880.0000    0.95787
692920.0000    0.29568
692960.0000    0.28378
693000.0000    1.60379
693040.0000   -0.16039
693080.0000    0.45961
693120.0000    0.34284
693160.0000    0.75143
693200.0000    0.99464
693240.0000    0.50490
693280.0000    0.02171
693320.0000    0.61786
693360.0000    0.13175
693400.0000   -0.16675
693440.0000    0.92691
693480.0000    1.22842
693520.0000   -0.32774
693560.0000    0.52315
693600.0000    0.72537
693640.0000    1.87802
693680.0000    0.69616
693720.0000    0.40297
693760.0000    0.95659
693800.0000    1.03606
693840.0000    0.46462
693880.0000    0.84512
693920.0000    0.22557
693960.0000    0.35727
694000.0000    1.17793
694040.0000    0.78030
694080.0000    0.78600
694120.0000    1.11437
694160.0000    1.78433
694200.0000    1.73376
694240.0000    1.63524
694280.0000    0.81907
694320.0000    0.35780
694360.0000    1.14615
694400.0000    0.81582
694440.0000    0.87049
694480.0000    1.08770
694520.0000    1.34227
694560.0000    1.15189
694600.0000    1.27041
694640.0000    1.04795
694680.0000    1.13774
694720.0000    0.64945
694760.0000    0.37165
694800.0000    0.37195
694840.0000    0.00408
694880.0000    0.44119
694920.0000    0.75038
694960.0000    0.34294
695000.0000    1.08519
695040.0000    1.01553
695080.0000    0.46162
695120.0000    0.62460
695160.0000    1.38579
695200.0000    2.58091
695240.0000    1.77963
695280.0000    1.41454
695320.0000    1.81281
695360.0000    1.34654
695400.0000    1.02341
695440.0000    1.15256
695480.0000    0.29177
695520.0000   -0.33963
695560.0000    0.03136
695600.0000    0.08908
695640.0000    0.53893
695680.0000    1.16162
695720.0000    0.90422
695760.0000    1.14551
695800.0000    0.37229
695840.0000    1.59599
695880.0000    1.18584
695920.0000    2.14109
695960.0000    1.98588
696000.0000    1.71865
696040.0000    0.81438
696080.0000    2.23909
696120.0000    1.18039
696160.0000    0.86221
696200.0000    2.72999
696240.0000    1.78544
696280.0000    1.44602
696320.0000    1.89020
696360.0000    2.01468
696400.0000    2.50859
696440.0000    1.90583
696480.0000    2.39172
696520.0000    1.94395
696560.0000    1.69770
696600.0000    1.09513
696640.0000    1.46441
696680.0000    1.20518
696720.0000    1.26820
696760.0000    1.26216
696800.0000    0.68437
696840.0000    0.06377
696880.0000    0.21005
696920.0000    1.11335
696960.0000    0.98728
697000.0000    0.20200
697040.0000    0.28295
697080.0000    0.10113
697120.0000    1.19860
697160.0000    1.87244
697200.0000    1.58385
697240.0000    1.05365
697280.0000    0.45297
697320.0000    0.17783
697360.0000    0.14859
697400.0000   -1.18839
697440.0000   -0.97555
697480.0000    0.05105
697520.0000    1.10615
697560.0000    0.63116
697600.0000    1.08882
697640.0000    0.32614
697680.0000   -0.02250
697720.0000   -0.12030
697760.0000    0.38397
697800.0000    0.13113
697840.0000   -0.74246
697880.0000    0.14077
697920.0000    0.38954
697960.0000   -0.06263
698000.0000    0.35999
698040.0000    0.12456
698080.0000    0.96190
698120.0000    0.75195
698160.0000    0.45261
698200.0000    0.55906
698240.0000    0.25234
698280.0000    0.01624
698320.0000    0.43336
698360.0000    0.09834
698400.0000    0.63458
698440.0000   -0.35542
698480.0000   -0.18345
698520.0000   -0.22706
698560.0000    0.52999
698600.0000    0.90826
698640.0000    0.38033
698680.0000    0.37123
698720.0000    0.68382
698760.0000    1.13014
698800.0000    0.54220
698840.0000    0.57485
698880.0000    1.25451
698920.0000    1.42953
698960.0000    0.17373
699000.0000   -0.37135
[truncated: 173,079 more chars]
