# Supplementary material for: Comment on 'Valid molecular dynamics simulations of human hemoglobin require a surprisingly large box size'
Source: eLife. 2019 Jun 20;8:e44718. doi: 10.7554/eLife.44718 (PMC6586461; doi:10.7554/eLife.44718)
Supplement: Figure 1—source data 1. — The zip archive contains a README file describing which source files correspond to the different panels. [file elife-44718-fig1-data1.zip › figure1/panel_C/150A/a/proj.xvg]

@ autoscale onread none
@ with g0
@ g0 on
@ title "projection on eigenvectors (nm)"
@ xaxis  label "Time (ps)"
@ world xmin 0
@ world xmax 1e+06
@ world ymin -10.3233
@ world ymax 20.0363
@ view xmin 0.15
@ view xmax 0.85
@ view ymin 0.15
@ view ymax 0.85
@ yaxis  label "vec 1"
@ xaxis tick major 250000
@ xaxis tick minor 125000
@ xaxis ticklabel start type spec
@ xaxis ticklabel start -0
@ yaxis tick major 10
@ yaxis tick minor 5
@ yaxis ticklabel start type spec
@ yaxis ticklabel start -10
@ zeroxaxis bar on
@ zeroxaxis bar linestyle 3
    0.0000   -5.09781
   40.0000   -5.57117
   80.0000   -5.05011
  120.0000   -5.50800
  160.0000   -5.14462
  200.0000   -4.17228
  240.0000   -4.46854
  280.0000   -5.07639
  320.0000   -5.66721
  360.0000   -4.64049
  400.0000   -5.83485
  440.0000   -6.48052
  480.0000   -5.31293
  520.0000   -5.07110
  560.0000   -5.95769
  600.0000   -5.55957
  640.0000   -5.05585
  680.0000   -6.50631
  720.0000   -6.61862
  760.0000   -5.51101
  800.0000   -5.21149
  840.0000   -4.78033
  880.0000   -5.18891
  920.0000   -5.46073
  960.0000   -5.15317
 1000.0000   -5.41060
 1040.0000   -4.88716
 1080.0000   -4.76979
 1120.0000   -5.04806
 1160.0000   -5.62223
 1200.0000   -6.06514
 1240.0000   -5.53579
 1280.0000   -5.69554
 1320.0000   -5.16141
 1360.0000   -6.07410
 1400.0000   -5.39284
 1440.0000   -5.34144
 1480.0000   -3.91692
 1520.0000   -4.69270
 1560.0000   -5.15816
 1600.0000   -5.99744
 1640.0000   -6.07270
 1680.0000   -5.31859
 1720.0000   -5.77757
 1760.0000   -6.21904
 1800.0000   -4.71296
 1840.0000   -4.79401
 1880.0000   -5.01887
 1920.0000   -5.41585
 1960.0000   -5.52895
 2000.0000   -4.85579
 2040.0000   -5.45325
 2080.0000   -5.20697
 2120.0000   -4.89130
 2160.0000   -4.62402
 2200.0000   -3.88595
 2240.0000   -4.95295
 2280.0000   -4.89936
 2320.0000   -4.62574
 2360.0000   -4.99972
 2400.0000   -5.94503
 2440.0000   -5.95791
 2480.0000   -6.23145
 2520.0000   -5.73722
 2560.0000   -5.97637
 2600.0000   -5.79815
 2640.0000   -5.36006
 2680.0000   -5.96588
 2720.0000   -5.38903
 2760.0000   -5.60280
 2800.0000   -5.49396
 2840.0000   -5.28128
 2880.0000   -5.04915
 2920.0000   -5.68908
 2960.0000   -5.30310
 3000.0000   -6.49319
 3040.0000   -5.54168
 3080.0000   -5.27993
 3120.0000   -4.61425
 3160.0000   -5.13236
 3200.0000   -5.97886
 3240.0000   -5.68253
 3280.0000   -5.81934
 3320.0000   -5.95851
 3360.0000   -5.77542
 3400.0000   -5.47847
 3440.0000   -4.43159
 3480.0000   -4.04048
 3520.0000   -4.98405
 3560.0000   -5.20096
 3600.0000   -4.59839
 3640.0000   -4.97172
 3680.0000   -5.11122
 3720.0000   -5.12209
 3760.0000   -4.24897
 3800.0000   -4.39023
 3840.0000   -4.17889
 3880.0000   -4.24200
 3920.0000   -4.75950
 3960.0000   -5.04438
 4000.0000   -5.38226
 4040.0000   -4.99824
 4080.0000   -4.65799
 4120.0000   -5.30838
 4160.0000   -5.35425
 4200.0000   -5.13376
 4240.0000   -4.98942
 4280.0000   -4.68283
 4320.0000   -4.46520
 4360.0000   -3.56827
 4400.0000   -4.70935
 4440.0000   -5.63806
 4480.0000   -4.88185
 4520.0000   -6.08118
 4560.0000   -5.25280
 4600.0000   -5.23322
 4640.0000   -5.18876
 4680.0000   -4.94941
 4720.0000   -4.79121
 4760.0000   -4.56069
 4800.0000   -4.90514
 4840.0000   -6.10563
 4880.0000   -5.73764
 4920.0000   -4.20880
 4960.0000   -4.78450
 5000.0000   -4.08110
 5040.0000   -5.26084
 5080.0000   -4.91516
 5120.0000   -4.07321
 5160.0000   -5.10273
 5200.0000   -4.56350
 5240.0000   -4.98597
 5280.0000   -5.35944
 5320.0000   -5.15675
 5360.0000   -5.16610
 5400.0000   -4.09469
 5440.0000   -5.03679
 5480.0000   -5.96192
 5520.0000   -5.70577
 5560.0000   -4.62068
 5600.0000   -5.40700
 5640.0000   -5.44385
 5680.0000   -5.17451
 5720.0000   -5.33206
 5760.0000   -4.89746
 5800.0000   -4.50270
 5840.0000   -4.70782
 5880.0000   -5.33285
 5920.0000   -5.84911
 5960.0000   -4.93384
 6000.0000   -3.38393
 6040.0000   -5.28740
 6080.0000   -4.97101
 6120.0000   -3.79543
 6160.0000   -4.92654
 6200.0000   -4.72773
 6240.0000   -4.68034
 6280.0000   -5.06138
 6320.0000   -5.29358
 6360.0000   -5.18934
 6400.0000   -4.24221
 6440.0000   -4.53579
 6480.0000   -5.13564
 6520.0000   -4.80700
 6560.0000   -5.13940
 6600.0000   -5.63523
 6640.0000   -4.41937
 6680.0000   -5.42628
 6720.0000   -4.67826
 6760.0000   -4.95521
 6800.0000   -5.32354
 6840.0000   -5.01367
 6880.0000   -5.28245
 6920.0000   -4.35757
 6960.0000   -4.90498
 7000.0000   -3.76059
 7040.0000   -4.06270
 7080.0000   -4.13757
 7120.0000   -4.29677
 7160.0000   -5.15463
 7200.0000   -5.41348
 7240.0000   -4.18774
 7280.0000   -5.41448
 7320.0000   -5.50343
 7360.0000   -5.14885
 7400.0000   -5.18479
 7440.0000   -4.84814
 7480.0000   -4.77106
 7520.0000   -4.60351
 7560.0000   -5.45041
 7600.0000   -4.74091
 7640.0000   -5.13735
 7680.0000   -4.89308
 7720.0000   -4.30492
 7760.0000   -4.70806
 7800.0000   -3.85564
 7840.0000   -4.23524
 7880.0000   -4.14427
 7920.0000   -5.26801
 7960.0000   -4.16361
 8000.0000   -4.73125
 8040.0000   -5.46451
 8080.0000   -5.34106
 8120.0000   -4.89205
 8160.0000   -5.82546
 8200.0000   -5.23745
 8240.0000   -5.55970
 8280.0000   -5.82639
 8320.0000   -5.67224
 8360.0000   -4.71558
 8400.0000   -4.71439
 8440.0000   -6.74499
 8480.0000   -6.18954
 8520.0000   -5.72045
 8560.0000   -6.66728
 8600.0000   -6.08768
 8640.0000   -5.44226
 8680.0000   -6.01117
 8720.0000   -5.05955
 8760.0000   -6.47060
 8800.0000   -5.80019
 8840.0000   -6.17615
 8880.0000   -5.42969
 8920.0000   -5.31192
 8960.0000   -5.65351
 9000.0000   -5.83896
 9040.0000   -6.03516
 9080.0000   -5.97294
 9120.0000   -5.70434
 9160.0000   -5.73313
 9200.0000   -5.59468
 9240.0000   -4.68629
 9280.0000   -5.43871
 9320.0000   -5.37287
 9360.0000   -5.27204
 9400.0000   -4.73088
 9440.0000   -5.39250
 9480.0000   -4.91711
 9520.0000   -6.01193
 9560.0000   -5.51546
 9600.0000   -5.91599
 9640.0000   -5.89815
 9680.0000   -4.59641
 9720.0000   -5.63575
 9760.0000   -5.92118
 9800.0000   -5.67597
 9840.0000   -5.80432
 9880.0000   -5.00429
 9920.0000   -5.38328
 9960.0000   -5.17397
10000.0000   -5.44798
10040.0000   -4.21970
10080.0000   -5.22586
10120.0000   -5.05381
10160.0000   -6.13392
10200.0000   -6.70397
10240.0000   -6.02067
10280.0000   -6.49420
10320.0000   -5.66124
10360.0000   -4.78892
10400.0000   -5.36994
10440.0000   -4.84993
10480.0000   -5.06383
10520.0000   -4.93348
10560.0000   -3.84287
10600.0000   -5.00397
10640.0000   -5.12678
10680.0000   -5.03687
10720.0000   -5.47243
10760.0000   -5.35670
10800.0000   -5.53590
10840.0000   -5.34254
10880.0000   -5.42954
10920.0000   -4.97003
10960.0000   -6.39503
11000.0000   -6.20010
11040.0000   -5.61806
11080.0000   -5.49938
11120.0000   -5.32728
11160.0000   -5.50816
11200.0000   -4.24616
11240.0000   -4.93149
11280.0000   -5.16489
11320.0000   -4.86070
11360.0000   -5.12512
11400.0000   -6.65117
11440.0000   -5.98112
11480.0000   -5.83048
11520.0000   -6.29677
11560.0000   -5.82634
11600.0000   -6.08995
11640.0000   -6.63482
11680.0000   -6.83440
11720.0000   -6.21833
11760.0000   -7.81421
11800.0000   -6.88309
11840.0000   -7.09267
11880.0000   -6.02553
11920.0000   -6.52418
11960.0000   -6.43816
12000.0000   -5.93614
12040.0000   -6.15820
12080.0000   -5.47296
12120.0000   -5.30050
12160.0000   -5.88951
12200.0000   -6.31827
12240.0000   -5.88129
12280.0000   -5.88357
12320.0000   -5.56223
12360.0000   -5.23500
12400.0000   -6.06019
12440.0000   -5.96247
12480.0000   -5.52801
12520.0000   -5.78699
12560.0000   -6.43478
12600.0000   -6.10306
12640.0000   -5.66384
12680.0000   -5.10023
12720.0000   -5.97482
12760.0000   -5.35052
12800.0000   -5.88734
12840.0000   -6.26281
12880.0000   -6.65267
12920.0000   -6.56192
12960.0000   -5.46914
13000.0000   -5.13794
13040.0000   -5.02219
13080.0000   -5.24855
13120.0000   -5.26436
13160.0000   -4.73075
13200.0000   -5.40073
13240.0000   -4.67870
13280.0000   -5.29253
13320.0000   -4.89003
13360.0000   -5.00564
13400.0000   -4.32272
13440.0000   -5.45605
13480.0000   -5.18958
13520.0000   -5.71741
13560.0000   -5.31904
13600.0000   -5.54804
13640.0000   -5.02977
13680.0000   -5.31040
13720.0000   -4.61046
13760.0000   -5.89745
13800.0000   -5.37556
13840.0000   -6.34050
13880.0000   -6.02919
13920.0000   -6.12612
13960.0000   -6.12983
14000.0000   -5.94123
14040.0000   -6.24494
14080.0000   -6.02429
14120.0000   -5.74600
14160.0000   -5.19828
14200.0000   -5.55481
14240.0000   -4.78392
14280.0000   -4.39696
14320.0000   -5.58536
14360.0000   -4.35606
14400.0000   -5.67799
14440.0000   -5.31308
14480.0000   -5.83568
14520.0000   -5.56517
14560.0000   -4.49935
14600.0000   -6.05094
14640.0000   -5.38466
14680.0000   -5.13403
14720.0000   -5.02340
14760.0000   -5.46139
14800.0000   -4.48620
14840.0000   -4.84227
14880.0000   -4.66109
14920.0000   -4.24932
14960.0000   -4.47111
15000.0000   -3.45443
15040.0000   -5.50229
15080.0000   -5.28193
15120.0000   -4.83202
15160.0000   -5.08452
15200.0000   -4.58943
15240.0000   -3.36849
15280.0000   -4.48179
15320.0000   -4.52644
15360.0000   -5.10930
15400.0000   -4.69568
15440.0000   -4.91576
15480.0000   -4.32831
15520.0000   -4.26499
15560.0000   -5.15930
15600.0000   -5.14574
15640.0000   -4.35724
15680.0000   -4.98916
15720.0000   -5.51377
15760.0000   -6.97828
15800.0000   -6.14996
15840.0000   -4.75390
15880.0000   -4.86692
15920.0000   -4.26087
15960.0000   -5.10993
16000.0000   -5.60972
16040.0000   -4.73214
16080.0000   -5.15556
16120.0000   -5.56020
16160.0000   -5.03776
16200.0000   -5.41198
16240.0000   -5.07237
16280.0000   -3.92533
16320.0000   -4.70403
16360.0000   -4.53888
16400.0000   -3.94201
16440.0000   -4.03074
16480.0000   -4.38080
16520.0000   -4.14092
16560.0000   -5.25783
16600.0000   -5.41329
16640.0000   -4.22822
16680.0000   -4.54494
16720.0000   -4.53250
16760.0000   -4.56652
16800.0000   -5.62659
16840.0000   -5.27692
16880.0000   -5.44011
16920.0000   -4.69116
16960.0000   -4.30445
17000.0000   -5.16782
17040.0000   -5.29605
17080.0000   -6.02093
17120.0000   -6.20210
17160.0000   -6.11273
17200.0000   -5.18224
17240.0000   -5.27090
17280.0000   -5.90101
17320.0000   -6.25879
17360.0000   -6.72432
17400.0000   -5.91469
17440.0000   -6.68411
17480.0000   -5.76835
17520.0000   -5.86222
17560.0000   -5.24026
17600.0000   -5.50553
17640.0000   -6.19325
17680.0000   -5.70112
17720.0000   -5.64588
17760.0000   -5.56148
17800.0000   -4.90492
17840.0000   -5.40508
17880.0000   -6.24446
17920.0000   -6.81265
17960.0000   -5.67071
18000.0000   -6.03094
18040.0000   -5.68020
18080.0000   -5.70925
18120.0000   -5.29756
18160.0000   -5.11270
18200.0000   -5.57586
18240.0000   -4.35490
18280.0000   -5.29862
18320.0000   -5.32939
18360.0000   -5.39538
18400.0000   -4.85468
18440.0000   -4.34451
18480.0000   -4.99283
18520.0000   -4.69986
18560.0000   -4.08674
18600.0000   -4.68909
18640.0000   -4.29772
18680.0000   -4.57539
18720.0000   -5.06298
18760.0000   -4.97746
18800.0000   -5.16863
18840.0000   -5.54974
18880.0000   -5.41019
18920.0000   -5.51542
18960.0000   -6.14382
19000.0000   -6.33280
19040.0000   -5.87566
19080.0000   -5.58856
19120.0000   -5.83437
19160.0000   -5.68670
19200.0000   -5.76308
19240.0000   -4.89533
19280.0000   -5.90338
19320.0000   -5.49254
19360.0000   -5.50490
19400.0000   -6.51074
19440.0000   -4.89973
19480.0000   -5.46349
19520.0000   -5.68017
19560.0000   -5.65697
19600.0000   -6.26204
19640.0000   -5.37815
19680.0000   -5.28217
19720.0000   -5.02528
19760.0000   -5.65362
19800.0000   -6.15541
19840.0000   -5.89967
19880.0000   -6.82412
19920.0000   -5.67310
19960.0000   -5.53151
20000.0000   -5.62467
20040.0000   -5.18697
20080.0000   -5.68833
20120.0000   -5.31686
20160.0000   -5.72579
20200.0000   -5.98629
20240.0000   -4.92681
20280.0000   -5.09364
20320.0000   -5.82678
20360.0000   -5.64066
20400.0000   -5.51525
20440.0000   -5.27911
20480.0000   -4.92730
20520.0000   -4.42847
20560.0000   -5.68801
20600.0000   -4.86367
20640.0000   -6.32343
20680.0000   -5.40494
20720.0000   -5.87433
20760.0000   -5.88743
20800.0000   -5.82783
20840.0000   -4.84416
20880.0000   -5.71512
20920.0000   -5.63291
20960.0000   -5.34149
21000.0000   -5.73870
21040.0000   -5.88126
21080.0000   -6.23273
21120.0000   -5.29082
21160.0000   -4.69230
21200.0000   -4.95906
21240.0000   -5.96853
21280.0000   -5.21211
21320.0000   -4.66126
21360.0000   -5.21283
21400.0000   -4.52358
21440.0000   -4.83392
21480.0000   -5.31085
21520.0000   -5.23218
21560.0000   -5.17469
21600.0000   -4.50632
21640.0000   -5.95093
21680.0000   -5.29830
21720.0000   -6.30349
21760.0000   -5.86508
21800.0000   -5.04483
21840.0000   -4.66130
21880.0000   -4.75913
21920.0000   -5.86562
21960.0000   -4.98424
22000.0000   -5.08155
22040.0000   -5.06000
22080.0000   -5.40164
22120.0000   -5.13549
22160.0000   -5.30769
22200.0000   -5.54269
22240.0000   -5.44538
22280.0000   -5.33453
22320.0000   -5.14137
22360.0000   -5.22103
22400.0000   -4.80003
22440.0000   -4.92000
22480.0000   -5.79316
22520.0000   -5.52902
22560.0000   -5.70978
22600.0000   -5.45186
22640.0000   -4.88077
22680.0000   -4.25845
22720.0000   -5.27766
22760.0000   -4.96995
22800.0000   -4.63324
22840.0000   -4.85288
22880.0000   -4.49156
22920.0000   -5.36146
22960.0000   -5.01292
23000.0000   -5.51254
23040.0000   -5.30574
23080.0000   -5.08137
23120.0000   -4.57392
23160.0000   -6.13040
23200.0000   -5.42829
23240.0000   -5.39002
23280.0000   -5.42293
23320.0000   -5.42497
23360.0000   -5.28594
23400.0000   -5.65088
23440.0000   -5.21457
23480.0000   -3.80080
23520.0000   -4.38955
23560.0000   -5.01231
23600.0000   -4.98815
23640.0000   -4.48201
23680.0000   -4.93260
23720.0000   -4.62702
23760.0000   -4.56805
23800.0000   -4.16540
23840.0000   -5.21819
23880.0000   -5.22196
23920.0000   -5.07677
23960.0000   -5.41754
24000.0000   -5.64170
24040.0000   -5.42534
24080.0000   -4.47833
24120.0000   -4.82259
24160.0000   -4.66935
24200.0000   -4.24418
24240.0000   -5.03882
24280.0000   -5.21792
24320.0000   -4.48783
24360.0000   -4.74668
24400.0000   -4.91855
24440.0000   -5.29127
24480.0000   -5.44700
24520.0000   -5.15092
24560.0000   -4.97139
24600.0000   -4.48888
24640.0000   -5.15969
24680.0000   -4.70127
24720.0000   -5.83779
24760.0000   -4.74269
24800.0000   -4.95724
24840.0000   -4.83212
24880.0000   -4.46795
24920.0000   -5.15795
24960.0000   -5.34658
25000.0000   -4.16144
25040.0000   -4.90784
25080.0000   -4.54557
25120.0000   -5.25320
25160.0000   -4.68987
25200.0000   -4.73452
25240.0000   -4.30872
25280.0000   -4.67652
25320.0000   -4.45471
25360.0000   -4.70119
25400.0000   -5.68070
25440.0000   -6.92643
25480.0000   -6.03503
25520.0000   -5.21768
25560.0000   -5.37067
25600.0000   -5.29712
25640.0000   -6.39648
25680.0000   -5.33590
25720.0000   -4.55978
25760.0000   -5.08019
25800.0000   -4.67351
25840.0000   -5.58129
25880.0000   -4.91273
25920.0000   -5.61819
25960.0000   -5.81579
26000.0000   -5.84485
26040.0000   -5.48211
26080.0000   -5.23362
26120.0000   -5.26932
26160.0000   -4.87019
26200.0000   -5.95159
26240.0000   -4.95444
26280.0000   -5.68792
26320.0000   -4.25212
26360.0000   -4.93909
26400.0000   -5.46269
26440.0000   -5.80208
26480.0000   -6.41546
26520.0000   -6.68740
26560.0000   -6.28522
26600.0000   -6.65011
26640.0000   -5.90859
26680.0000   -5.36383
26720.0000   -5.34946
26760.0000   -4.80015
26800.0000   -4.70295
26840.0000   -5.35628
26880.0000   -5.88450
26920.0000   -5.44985
26960.0000   -5.40856
27000.0000   -5.71903
27040.0000   -5.72777
27080.0000   -5.95201
27120.0000   -5.48620
27160.0000   -5.77777
27200.0000   -5.48327
27240.0000   -5.48278
27280.0000   -5.25690
27320.0000   -5.58670
27360.0000   -5.21924
27400.0000   -5.38454
27440.0000   -4.78320
27480.0000   -4.90336
27520.0000   -4.61775
27560.0000   -3.88752
27600.0000   -5.04731
27640.0000   -4.82785
27680.0000   -4.45943
27720.0000   -5.02421
27760.0000   -5.67307
27800.0000   -5.57021
27840.0000   -5.59193
27880.0000   -5.54059
27920.0000   -5.61260
27960.0000   -4.77538
28000.0000   -4.30350
28040.0000   -3.99210
28080.0000   -4.06855
28120.0000   -5.28462
28160.0000   -4.54449
28200.0000   -4.84988
28240.0000   -5.53423
28280.0000   -4.71271
28320.0000   -6.02482
28360.0000   -4.68803
28400.0000   -4.32515
28440.0000   -5.66892
28480.0000   -4.07503
28520.0000   -5.19749
28560.0000   -3.95895
28600.0000   -3.88104
28640.0000   -4.39007
28680.0000   -4.16560
28720.0000   -4.92581
28760.0000   -4.48524
28800.0000   -5.12264
28840.0000   -4.76662
28880.0000   -4.67409
28920.0000   -4.47675
28960.0000   -4.43078
29000.0000   -4.80410
29040.0000   -3.99659
29080.0000   -5.18177
29120.0000   -4.06464
29160.0000   -4.55264
29200.0000   -4.11359
29240.0000   -4.29454
29280.0000   -4.43673
29320.0000   -4.67729
29360.0000   -4.68933
29400.0000   -4.44816
29440.0000   -4.41701
29480.0000   -3.73042
29520.0000   -4.65178
29560.0000   -4.95606
29600.0000   -5.11048
29640.0000   -4.33614
29680.0000   -5.17438
29720.0000   -5.09665
29760.0000   -4.85594
29800.0000   -5.86236
29840.0000   -5.35882
29880.0000   -4.93004
29920.0000   -5.55293
29960.0000   -4.36689
30000.0000   -4.27781
30040.0000   -4.36507
30080.0000   -4.66185
30120.0000   -5.39135
30160.0000   -4.83231
30200.0000   -5.50866
30240.0000   -4.36761
30280.0000   -4.91141
30320.0000   -5.54561
30360.0000   -4.40720
30400.0000   -5.45310
30440.0000   -4.61069
30480.0000   -4.43080
30520.0000   -4.38650
30560.0000   -4.46942
30600.0000   -5.07324
30640.0000   -4.69953
30680.0000   -5.03633
30720.0000   -5.71826
30760.0000   -5.84040
30800.0000   -5.13124
30840.0000   -5.37112
30880.0000   -4.68647
30920.0000   -4.19733
30960.0000   -4.98638
31000.0000   -5.25859
31040.0000   -4.32024
31080.0000   -4.48888
31120.0000   -4.55414
31160.0000   -4.90253
31200.0000   -5.23003
31240.0000   -5.25127
31280.0000   -5.34816
31320.0000   -4.61417
31360.0000   -4.86592
31400.0000   -5.43786
31440.0000   -4.68666
31480.0000   -5.17622
31520.0000   -4.82914
31560.0000   -4.54607
31600.0000   -5.23574
31640.0000   -5.14864
31680.0000   -5.42701
31720.0000   -4.83355
31760.0000   -4.88683
31800.0000   -3.77323
31840.0000   -3.79497
31880.0000   -4.14084
31920.0000   -4.59116
31960.0000   -4.34416
32000.0000   -5.34852
32040.0000   -4.39419
32080.0000   -4.56841
32120.0000   -3.94472
32160.0000   -3.94002
32200.0000   -4.35957
32240.0000   -4.09242
32280.0000   -4.10442
32320.0000   -5.01984
32360.0000   -4.30166
32400.0000   -5.45689
32440.0000   -5.35476
32480.0000   -4.65882
32520.0000   -4.26472
32560.0000   -4.39576
32600.0000   -4.15090
32640.0000   -5.53180
32680.0000   -3.72362
32720.0000   -3.61694
32760.0000   -3.83492
32800.0000   -5.20581
32840.0000   -5.08720
32880.0000   -4.56990
32920.0000   -4.98606
32960.0000   -5.54700
33000.0000   -3.75814
33040.0000   -4.28830
33080.0000   -4.24631
33120.0000   -4.92286
33160.0000   -4.10028
33200.0000   -5.07561
33240.0000   -4.50186
33280.0000   -3.59918
33320.0000   -4.37631
33360.0000   -4.59406
33400.0000   -5.06329
33440.0000   -4.81710
33480.0000   -5.61816
33520.0000   -4.89943
33560.0000   -4.28273
33600.0000   -4.50510
33640.0000   -4.51930
33680.0000   -4.41353
33720.0000   -4.92152
33760.0000   -4.02520
33800.0000   -4.43494
33840.0000   -4.65958
33880.0000   -5.60520
33920.0000   -4.58885
33960.0000   -5.29880
34000.0000   -4.93393
34040.0000   -4.84270
34080.0000   -5.29102
34120.0000   -4.58499
34160.0000   -4.43689
34200.0000   -4.98391
34240.0000   -5.37127
34280.0000   -5.87931
34320.0000   -5.36231
34360.0000   -4.91225
34400.0000   -5.63645
34440.0000   -5.24668
34480.0000   -5.50039
34520.0000   -5.27382
34560.0000   -5.60095
34600.0000   -4.00980
34640.0000   -4.59051
34680.0000   -5.14296
34720.0000   -5.49388
34760.0000   -4.43209
34800.0000   -4.04038
34840.0000   -4.50571
34880.0000   -4.30276
34920.0000   -4.28215
34960.0000   -4.45695
35000.0000   -4.88411
35040.0000   -5.75043
35080.0000   -4.92651
35120.0000   -4.48381
35160.0000   -5.00687
35200.0000   -5.47306
35240.0000   -5.79729
35280.0000   -5.87157
35320.0000   -5.53967
35360.0000   -4.74693
35400.0000   -4.75581
35440.0000   -4.59849
35480.0000   -4.85287
35520.0000   -4.96416
35560.0000   -4.85065
35600.0000   -5.21615
35640.0000   -5.18088
35680.0000   -4.59851
35720.0000   -4.27254
35760.0000   -4.63247
35800.0000   -5.46099
35840.0000   -5.27455
35880.0000   -4.89522
35920.0000   -5.90077
35960.0000   -4.29858
36000.0000   -4.51120
36040.0000   -5.31833
36080.0000   -5.36520
36120.0000   -4.93140
36160.0000   -4.83476
36200.0000   -4.35477
36240.0000   -4.41093
36280.0000   -4.09747
36320.0000   -3.71298
36360.0000   -4.14401
36400.0000   -4.82080
36440.0000   -4.65514
36480.0000   -3.82342
36520.0000   -4.12696
36560.0000   -3.94519
36600.0000   -4.67448
36640.0000   -4.61433
36680.0000   -5.47274
36720.0000   -5.04153
36760.0000   -4.33616
36800.0000   -4.69680
36840.0000   -4.85945
36880.0000   -4.99707
36920.0000   -6.17810
36960.0000   -4.83943
37000.0000   -5.68280
37040.0000   -5.34342
37080.0000   -6.01030
37120.0000   -5.53499
37160.0000   -5.29329
37200.0000   -4.96808
37240.0000   -5.16777
37280.0000   -5.69358
37320.0000   -5.44261
37360.0000   -4.89088
37400.0000   -4.86004
37440.0000   -4.65478
37480.0000   -4.30106
37520.0000   -5.64130
37560.0000   -4.80306
37600.0000   -4.76231
37640.0000   -4.35635
37680.0000   -5.27749
37720.0000   -5.90660
37760.0000   -4.75121
37800.0000   -4.95125
37840.0000   -5.21629
37880.0000   -4.84309
37920.0000   -4.31605
37960.0000   -5.38529
38000.0000   -4.77417
38040.0000   -4.94289
38080.0000   -5.34136
38120.0000   -4.82209
38160.0000   -3.55428
38200.0000   -4.12111
38240.0000   -5.59269
38280.0000   -6.60338
38320.0000   -5.30037
38360.0000   -5.64817
38400.0000   -4.74303
38440.0000   -5.00062
38480.0000   -3.72004
38520.0000   -4.42238
38560.0000   -4.99993
38600.0000   -5.21185
38640.0000   -4.48319
38680.0000   -4.52610
38720.0000   -4.95548
38760.0000   -4.51310
38800.0000   -4.96895
38840.0000   -5.50966
38880.0000   -5.48566
38920.0000   -4.35184
38960.0000   -4.78404
39000.0000   -4.53989
39040.0000   -4.15481
39080.0000   -4.37360
39120.0000   -4.63648
39160.0000   -4.94636
39200.0000   -4.62260
39240.0000   -4.38820
39280.0000   -4.47844
39320.0000   -4.13345
39360.0000   -4.04461
39400.0000   -4.29585
39440.0000   -3.92848
39480.0000   -4.67288
39520.0000   -4.21380
39560.0000   -3.90493
39600.0000   -4.26661
39640.0000   -4.38947
39680.0000   -4.49577
39720.0000   -4.04537
39760.0000   -4.10171
39800.0000   -3.00376
39840.0000   -4.21117
39880.0000   -5.16040
39920.0000   -5.02442
39960.0000   -4.45461
40000.0000   -4.77034
40040.0000   -4.76512
40080.0000   -4.82448
40120.0000   -4.55336
40160.0000   -4.02748
40200.0000   -4.59873
40240.0000   -4.35875
40280.0000   -4.93104
40320.0000   -5.10440
40360.0000   -5.02673
40400.0000   -5.62587
40440.0000   -5.36528
40480.0000   -4.55081
40520.0000   -4.02919
40560.0000   -4.11332
40600.0000   -4.95267
40640.0000   -4.23163
40680.0000   -4.94196
40720.0000   -4.79117
40760.0000   -4.38287
40800.0000   -4.57166
40840.0000   -4.73983
40880.0000   -4.82280
40920.0000   -3.99453
40960.0000   -4.94897
41000.0000   -4.55345
41040.0000   -4.22402
41080.0000   -3.86297
41120.0000   -4.63370
41160.0000   -4.11441
41200.0000   -5.09689
41240.0000   -4.84029
41280.0000   -3.72405
41320.0000   -4.41693
41360.0000   -3.53212
41400.0000   -4.26769
41440.0000   -4.45872
41480.0000   -4.24370
41520.0000   -4.00658
41560.0000   -4.29857
41600.0000   -4.11548
41640.0000   -4.65883
41680.0000   -4.53430
41720.0000   -3.61711
41760.0000   -3.97394
41800.0000   -4.58246
41840.0000   -3.43121
41880.0000   -4.08707
41920.0000   -4.70129
41960.0000   -5.56368
42000.0000   -4.29339
42040.0000   -4.83705
42080.0000   -4.92192
42120.0000   -4.77113
42160.0000   -4.38948
42200.0000   -3.22005
42240.0000   -4.32742
42280.0000   -4.95266
42320.0000   -5.16882
42360.0000   -4.54853
42400.0000   -4.31867
42440.0000   -4.39571
42480.0000   -5.29185
42520.0000   -5.35660
42560.0000   -4.65079
42600.0000   -4.47619
42640.0000   -5.07818
42680.0000   -6.06186
42720.0000   -5.94396
42760.0000   -5.02424
42800.0000   -5.12834
42840.0000   -4.75005
42880.0000   -4.24769
42920.0000   -4.83523
42960.0000   -4.11619
43000.0000   -4.27298
43040.0000   -5.06822
43080.0000   -4.81294
43120.0000   -4.46681
43160.0000   -4.46298
43200.0000   -3.77578
43240.0000   -3.85802
43280.0000   -4.72863
43320.0000   -3.69098
43360.0000   -3.69177
43400.0000   -3.38312
43440.0000   -3.97434
43480.0000   -4.38536
43520.0000   -4.14918
43560.0000   -4.79812
43600.0000   -4.68601
43640.0000   -3.94408
43680.0000   -4.37155
43720.0000   -4.16591
43760.0000   -4.70465
43800.0000   -4.48632
43840.0000   -4.50011
43880.0000   -4.36128
43920.0000   -4.46901
43960.0000   -4.58630
44000.0000   -4.21248
44040.0000   -5.37787
44080.0000   -4.78465
44120.0000   -5.50400
44160.0000   -5.45053
44200.0000   -5.06667
44240.0000   -4.54568
44280.0000   -5.69912
44320.0000   -5.80694
44360.0000   -6.35297
44400.0000   -6.45569
44440.0000   -4.96940
44480.0000   -4.69836
44520.0000   -4.74414
44560.0000   -5.27998
44600.0000   -5.19464
44640.0000   -5.36074
44680.0000   -5.75137
44720.0000   -5.94207
44760.0000   -5.40689
44800.0000   -5.53771
44840.0000   -5.07628
44880.0000   -4.57530
44920.0000   -5.00764
44960.0000   -5.55017
45000.0000   -4.74323
45040.0000   -4.93029
45080.0000   -4.78119
45120.0000   -4.71816
45160.0000   -5.23010
45200.0000   -5.74803
45240.0000   -4.73197
45280.0000   -4.24205
45320.0000   -4.99652
45360.0000   -5.47088
45400.0000   -4.68034
45440.0000   -4.82754
45480.0000   -4.38691
45520.0000   -4.85759
45560.0000   -4.93011
45600.0000   -4.30143
45640.0000   -4.14370
45680.0000   -4.42468
45720.0000   -3.64787
45760.0000   -3.44818
45800.0000   -4.29323
45840.0000   -4.96938
45880.0000   -4.56645
45920.0000   -4.88973
45960.0000   -3.60771
46000.0000   -3.36827
46040.0000   -4.70769
46080.0000   -3.74726
46120.0000   -3.58171
46160.0000   -4.85323
46200.0000   -4.89548
46240.0000   -4.81732
46280.0000   -4.85304
46320.0000   -4.25798
46360.0000   -5.21250
46400.0000   -4.91215
46440.0000   -4.74756
46480.0000   -4.48872
46520.0000   -4.49091
46560.0000   -4.84964
46600.0000   -4.05447
46640.0000   -4.97717
46680.0000   -4.73776
46720.0000   -4.43481
46760.0000   -4.35171
46800.0000   -4.49889
46840.0000   -4.35410
46880.0000   -5.36368
46920.0000   -4.39298
46960.0000   -3.76101
47000.0000   -4.67628
47040.0000   -3.61536
47080.0000   -4.64123
47120.0000   -4.44904
47160.0000   -4.71687
47200.0000   -5.65427
47240.0000   -4.57335
47280.0000   -4.89749
47320.0000   -4.54000
47360.0000   -4.43152
47400.0000   -3.38086
47440.0000   -3.87651
47480.0000   -3.73623
47520.0000   -4.46876
47560.0000   -4.36928
47600.0000   -4.58135
47640.0000   -4.96716
47680.0000   -4.88235
47720.0000   -4.55547
47760.0000   -4.02619
47800.0000   -4.68740
47840.0000   -4.68708
47880.0000   -4.40560
47920.0000   -4.73433
47960.0000   -4.84404
48000.0000   -4.98885
48040.0000   -6.17211
48080.0000   -4.90780
48120.0000   -4.29234
48160.0000   -5.15201
48200.0000   -4.18948
48240.0000   -4.31280
48280.0000   -4.13023
48320.0000   -4.47124
48360.0000   -4.41979
48400.0000   -3.78179
48440.0000   -3.40108
48480.0000   -4.02817
48520.0000   -4.37523
48560.0000   -4.74263
48600.0000   -4.09610
48640.0000   -4.51091
48680.0000   -5.83045
48720.0000   -4.41957
48760.0000   -5.14813
48800.0000   -4.65947
48840.0000   -4.74863
48880.0000   -4.80866
48920.0000   -4.26627
48960.0000   -4.89762
49000.0000   -4.56789
49040.0000   -4.55974
49080.0000   -5.52697
49120.0000   -4.42467
49160.0000   -4.90777
49200.0000   -5.14112
49240.0000   -4.75644
49280.0000   -4.05068
49320.0000   -4.31078
49360.0000   -4.75221
49400.0000   -5.05424
49440.0000   -3.72884
49480.0000   -4.70478
49520.0000   -4.53463
49560.0000   -4.97017
49600.0000   -4.95328
49640.0000   -4.18148
49680.0000   -4.41148
49720.0000   -4.74186
49760.0000   -4.90159
49800.0000   -4.81578
49840.0000   -4.91092
49880.0000   -5.50952
49920.0000   -4.89977
49960.0000   -5.43903
50000.0000   -4.85451
50040.0000   -4.83583
50080.0000   -3.92625
50120.0000   -3.71193
50160.0000   -3.72087
50200.0000   -4.53408
50240.0000   -6.00595
50280.0000   -5.40948
50320.0000   -5.95354
50360.0000   -5.28060
50400.0000   -5.23972
50440.0000   -5.07156
50480.0000   -6.34051
50520.0000   -4.98263
50560.0000   -5.26790
50600.0000   -5.12415
50640.0000   -5.42137
50680.0000   -5.03686
50720.0000   -4.29698
50760.0000   -3.54795
50800.0000   -3.62096
50840.0000   -4.62388
50880.0000   -5.09954
50920.0000   -5.09939
50960.0000   -4.80630
51000.0000   -4.97076
51040.0000   -4.58831
51080.0000   -5.31551
51120.0000   -5.08270
51160.0000   -4.48735
51200.0000   -4.67757
51240.0000   -4.38417
51280.0000   -3.87533
51320.0000   -5.17221
51360.0000   -4.96026
51400.0000   -3.75546
51440.0000   -4.87198
51480.0000   -5.49961
51520.0000   -4.90893
51560.0000   -5.22739
51600.0000   -4.68194
51640.0000   -4.93325
51680.0000   -4.83492
51720.0000   -5.40699
51760.0000   -5.56373
51800.0000   -5.52322
51840.0000   -5.41223
51880.0000   -5.15235
51920.0000   -4.86065
51960.0000   -4.76271
52000.0000   -4.10736
52040.0000   -4.40215
52080.0000   -4.06217
52120.0000   -4.02094
52160.0000   -3.87745
52200.0000   -4.27754
52240.0000   -4.35669
52280.0000   -4.06368
52320.0000   -4.83476
52360.0000   -4.84836
52400.0000   -5.10911
52440.0000   -4.76901
52480.0000   -4.17319
52520.0000   -4.99997
52560.0000   -5.76651
52600.0000   -4.87452
52640.0000   -5.39781
52680.0000   -5.09836
52720.0000   -5.56461
52760.0000   -4.44088
52800.0000   -3.95403
52840.0000   -4.98808
52880.0000   -4.20985
52920.0000   -4.78468
52960.0000   -4.50367
53000.0000   -4.79473
53040.0000   -4.46774
53080.0000   -4.60611
53120.0000   -4.92245
53160.0000   -4.07785
53200.0000   -4.73383
53240.0000   -4.65808
53280.0000   -4.14918
53320.0000   -5.01308
53360.0000   -4.54506
53400.0000   -5.14122
53440.0000   -5.34067
53480.0000   -4.88886
53520.0000   -5.18604
53560.0000   -4.97078
53600.0000   -5.41882
53640.0000   -5.68038
53680.0000   -5.70447
53720.0000   -5.22782
53760.0000   -5.09187
53800.0000   -4.81627
53840.0000   -5.11027
53880.0000   -4.89188
53920.0000   -4.91839
53960.0000   -4.72926
54000.0000   -5.71683
54040.0000   -4.19697
54080.0000   -4.10629
54120.0000   -4.40700
54160.0000   -5.35576
54200.0000   -4.49628
54240.0000   -5.32468
54280.0000   -5.40471
54320.0000   -5.30409
54360.0000   -4.89539
54400.0000   -4.99028
54440.0000   -4.88824
54480.0000   -5.53069
54520.0000   -5.17349
54560.0000   -4.61316
54600.0000   -5.41098
54640.0000   -4.56558
54680.0000   -5.26285
54720.0000   -5.02940
54760.0000   -4.53005
54800.0000   -4.40946
54840.0000   -4.87418
54880.0000   -4.97014
54920.0000   -5.00583
54960.0000   -4.37108
55000.0000   -4.18233
55040.0000   -4.46301
55080.0000   -4.11911
55120.0000   -4.06051
55160.0000   -4.36941
55200.0000   -4.39877
55240.0000   -4.74562
55280.0000   -3.92115
55320.0000   -4.88033
55360.0000   -4.44779
55400.0000   -4.59464
55440.0000   -4.43482
55480.0000   -5.09295
55520.0000   -5.44313
55560.0000   -4.57901
55600.0000   -4.57878
55640.0000   -4.89871
55680.0000   -4.62923
55720.0000   -4.11649
55760.0000   -4.67601
55800.0000   -4.72675
55840.0000   -3.97418
55880.0000   -4.66053
55920.0000   -4.42107
55960.0000   -4.38154
56000.0000   -4.93976
56040.0000   -4.54776
56080.0000   -5.04797
56120.0000   -5.02752
56160.0000   -4.95515
56200.0000   -4.48398
56240.0000   -4.92866
56280.0000   -4.71822
56320.0000   -3.58103
56360.0000   -4.96724
56400.0000   -4.27576
56440.0000   -4.34259
56480.0000   -3.07554
56520.0000   -4.03935
56560.0000   -4.17033
56600.0000   -3.88994
56640.0000   -4.74650
56680.0000   -4.50038
56720.0000   -4.80985
56760.0000   -5.48809
56800.0000   -5.66003
56840.0000   -4.12849
56880.0000   -4.35695
56920.0000   -4.47296
56960.0000   -4.65708
57000.0000   -4.29594
57040.0000   -4.30784
57080.0000   -4.43296
57120.0000   -4.71226
57160.0000   -4.05451
57200.0000   -4.85997
57240.0000   -5.57267
57280.0000   -5.31031
57320.0000   -5.56272
57360.0000   -5.20782
57400.0000   -5.10282
57440.0000   -5.41871
57480.0000   -4.98165
57520.0000   -4.47797
57560.0000   -4.83727
57600.0000   -3.76468
57640.0000   -4.25677
57680.0000   -4.15184
57720.0000   -4.34125
57760.0000   -4.09796
57800.0000   -4.37887
57840.0000   -4.35208
57880.0000   -4.45662
57920.0000   -5.04967
57960.0000   -4.78444
58000.0000   -4.73705
58040.0000   -5.53697
58080.0000   -4.66803
58120.0000   -5.27566
58160.0000   -5.03192
58200.0000   -4.79242
58240.0000   -5.29161
58280.0000   -4.74552
58320.0000   -5.42201
58360.0000   -5.40239
58400.0000   -5.65919
58440.0000   -5.15665
58480.0000   -5.68823
58520.0000   -5.38262
58560.0000   -5.97179
58600.0000   -5.70738
58640.0000   -6.13939
58680.0000   -4.94187
58720.0000   -5.85373
58760.0000   -5.41774
58800.0000   -5.46696
58840.0000   -4.81750
58880.0000   -5.45118
58920.0000   -5.35520
58960.0000   -5.43883
59000.0000   -5.60479
59040.0000   -5.61680
59080.0000   -5.77055
59120.0000   -5.56359
59160.0000   -5.54455
59200.0000   -4.69204
59240.0000   -5.05187
59280.0000   -4.23673
59320.0000   -5.97615
59360.0000   -6.05452
59400.0000   -6.18327
59440.0000   -5.28314
59480.0000   -6.07342
59520.0000   -4.62525
59560.0000   -5.14844
59600.0000   -5.84420
59640.0000   -5.11098
59680.0000   -5.60010
59720.0000   -4.57263
59760.0000   -6.60144
59800.0000   -5.57948
59840.0000   -6.32365
59880.0000   -5.58694
59920.0000   -5.41938
59960.0000   -4.80725
60000.0000   -4.69517
60040.0000   -5.08329
60080.0000   -6.09949
60120.0000   -4.80170
60160.0000   -5.44278
60200.0000   -5.68619
60240.0000   -5.33925
60280.0000   -5.40170
60320.0000   -5.82985
60360.0000   -4.90806
60400.0000   -4.41822
60440.0000   -4.89002
60480.0000   -4.68239
60520.0000   -4.65283
60560.0000   -4.75711
60600.0000   -5.37582
60640.0000   -5.33192
60680.0000   -5.03131
60720.0000   -4.84271
60760.0000   -5.41587
60800.0000   -5.60416
60840.0000   -5.05363
60880.0000   -6.02611
60920.0000   -5.07004
60960.0000   -6.23878
61000.0000   -4.94965
61040.0000   -4.97421
61080.0000   -4.55822
61120.0000   -5.70966
61160.0000   -4.41043
61200.0000   -5.00438
61240.0000   -4.20852
61280.0000   -4.90026
61320.0000   -4.46172
61360.0000   -4.99838
61400.0000   -5.07562
61440.0000   -4.43543
61480.0000   -4.34255
61520.0000   -4.52816
61560.0000   -4.41006
61600.0000   -4.84548
61640.0000   -4.33271
61680.0000   -5.02489
61720.0000   -5.09816
61760.0000   -5.79851
61800.0000   -4.82296
61840.0000   -4.70966
61880.0000   -4.37832
61920.0000   -4.54823
61960.0000   -4.64969
62000.0000   -4.78286
62040.0000   -5.34461
62080.0000   -4.61427
62120.0000   -5.28635
62160.0000   -5.57255
62200.0000   -4.84223
62240.0000   -4.87877
62280.0000   -5.37818
62320.0000   -5.27386
62360.0000   -4.75416
62400.0000   -5.86042
62440.0000   -5.15992
62480.0000   -5.33333
62520.0000   -4.87719
62560.0000   -5.05239
62600.0000   -4.97792
62640.0000   -5.20735
62680.0000   -4.95071
62720.0000   -5.39485
62760.0000   -5.66122
62800.0000   -4.80891
62840.0000   -4.98678
62880.0000   -4.98951
62920.0000   -4.88274
62960.0000   -5.29581
63000.0000   -5.02272
63040.0000   -5.60711
63080.0000   -5.13846
63120.0000   -5.22164
63160.0000   -5.89356
63200.0000   -5.54694
63240.0000   -4.98567
63280.0000   -5.37793
63320.0000   -4.96960
63360.0000   -5.51116
63400.0000   -4.72576
63440.0000   -5.48503
63480.0000   -5.01540
63520.0000   -4.92509
63560.0000   -5.27167
63600.0000   -4.86303
63640.0000   -5.06547
63680.0000   -5.00990
63720.0000   -5.47507
63760.0000   -5.11352
63800.0000   -5.17018
63840.0000   -4.79866
63880.0000   -4.95891
63920.0000   -4.73544
63960.0000   -4.34633
64000.0000   -4.21858
64040.0000   -4.57943
64080.0000   -5.81969
64120.0000   -4.88390
64160.0000   -5.25967
64200.0000   -5.29166
64240.0000   -4.83408
64280.0000   -5.30744
64320.0000   -5.29303
64360.0000   -4.81665
64400.0000   -4.73008
64440.0000   -6.28553
64480.0000   -5.01367
64520.0000   -4.76943
64560.0000   -5.36194
64600.0000   -5.28960
64640.0000   -4.79470
64680.0000   -4.87758
64720.0000   -5.30896
64760.0000   -5.01070
64800.0000   -5.15779
64840.0000   -6.41860
64880.0000   -5.44252
64920.0000   -5.85532
64960.0000   -4.55370
65000.0000   -4.60718
65040.0000   -5.21609
65080.0000   -3.85356
65120.0000   -4.95786
65160.0000   -4.85636
65200.0000   -5.10577
65240.0000   -5.20987
65280.0000   -5.79260
65320.0000   -5.45427
65360.0000   -5.75170
65400.0000   -5.25166
65440.0000   -5.48243
65480.0000   -5.28637
65520.0000   -5.39595
65560.0000   -5.24626
65600.0000   -4.77925
65640.0000   -4.44734
65680.0000   -4.99572
65720.0000   -5.07526
65760.0000   -5.72222
65800.0000   -5.09830
65840.0000   -5.20832
65880.0000   -6.51254
65920.0000   -5.63592
65960.0000   -4.78300
66000.0000   -5.52748
66040.0000   -5.33658
66080.0000   -4.29408
66120.0000   -5.21075
66160.0000   -4.65654
66200.0000   -5.15831
66240.0000   -5.97043
66280.0000   -5.30916
66320.0000   -5.71201
66360.0000   -5.89172
66400.0000   -6.40553
66440.0000   -5.10530
66480.0000   -5.12472
66520.0000   -4.25176
66560.0000   -4.46216
66600.0000   -5.40893
66640.0000   -4.53931
66680.0000   -4.47541
66720.0000   -4.70879
66760.0000   -4.37362
66800.0000   -4.79848
66840.0000   -4.52387
66880.0000   -4.69339
66920.0000   -5.46343
66960.0000   -4.69652
67000.0000   -3.82803
67040.0000   -4.52043
67080.0000   -4.87601
67120.0000   -4.17422
67160.0000   -4.22685
67200.0000   -4.75983
67240.0000   -4.43418
67280.0000   -3.96032
67320.0000   -4.63429
67360.0000   -4.68444
67400.0000   -5.48693
67440.0000   -5.27383
67480.0000   -5.52546
67520.0000   -4.91822
67560.0000   -5.19123
67600.0000   -5.13914
67640.0000   -5.61489
67680.0000   -5.45152
67720.0000   -4.83917
67760.0000   -5.34026
67800.0000   -4.53001
67840.0000   -4.87925
67880.0000   -4.93391
67920.0000   -4.13063
67960.0000   -4.62559
68000.0000   -4.38455
68040.0000   -4.74655
68080.0000   -5.05932
68120.0000   -4.86362
68160.0000   -5.09503
68200.0000   -5.75580
68240.0000   -5.56771
68280.0000   -5.20513
68320.0000   -5.31561
68360.0000   -5.34510
68400.0000   -4.64796
68440.0000   -4.04434
68480.0000   -3.41701
68520.0000   -5.00705
68560.0000   -5.20630
68600.0000   -3.83363
68640.0000   -4.81221
68680.0000   -4.90180
68720.0000   -4.46800
68760.0000   -4.30216
68800.0000   -5.15236
68840.0000   -5.60595
68880.0000   -4.98888
68920.0000   -6.08792
68960.0000   -5.01248
69000.0000   -5.30161
69040.0000   -5.45150
69080.0000   -5.47986
69120.0000   -5.72324
69160.0000   -5.76810
69200.0000   -5.03140
69240.0000   -5.61087
69280.0000   -4.98654
69320.0000   -4.14688
69360.0000   -4.24407
69400.0000   -4.88168
69440.0000   -5.72820
69480.0000   -5.17153
69520.0000   -6.19751
69560.0000   -5.80380
69600.0000   -4.92338
69640.0000   -4.84999
69680.0000   -5.35074
69720.0000   -4.87235
69760.0000   -4.72290
69800.0000   -4.90895
69840.0000   -5.42147
69880.0000   -4.81035
69920.0000   -4.45728
69960.0000   -4.67445
70000.0000   -5.60950
70040.0000   -5.98059
70080.0000   -5.31294
70120.0000   -5.43606
70160.0000   -5.84181
70200.0000   -5.69353
70240.0000   -5.17033
70280.0000   -5.17143
70320.0000   -5.86789
70360.0000   -6.47115
70400.0000   -6.53836
70440.0000   -6.58966
70480.0000   -5.85471
70520.0000   -4.83863
70560.0000   -5.17292
70600.0000   -4.23588
70640.0000   -5.48084
70680.0000   -6.22302
70720.0000   -5.01027
70760.0000   -4.65832
70800.0000   -5.35740
70840.0000   -4.94807
70880.0000   -4.91356
70920.0000   -4.99164
70960.0000   -5.44680
71000.0000   -5.52609
71040.0000   -5.76548
71080.0000   -5.58021
71120.0000   -5.50071
71160.0000   -5.77786
71200.0000   -5.75193
71240.0000   -5.20602
71280.0000   -4.94479
71320.0000   -5.60713
71360.0000   -4.93130
71400.0000   -5.33446
71440.0000   -4.92322
71480.0000   -5.82210
71520.0000   -5.48531
71560.0000   -4.76582
71600.0000   -3.99961
71640.0000   -5.58367
71680.0000   -6.36382
71720.0000   -5.69798
71760.0000   -5.16939
71800.0000   -5.21592
71840.0000   -5.23909
71880.0000   -5.97246
71920.0000   -5.19167
71960.0000   -5.52076
72000.0000   -6.22513
72040.0000   -4.93623
72080.0000   -5.51472
72120.0000   -4.14285
72160.0000   -4.99154
72200.0000   -5.10967
72240.0000   -5.44448
72280.0000   -5.32460
72320.0000   -5.33335
72360.0000   -5.28919
72400.0000   -5.04765
72440.0000   -6.13603
72480.0000   -5.57404
72520.0000   -4.70786
72560.0000   -4.69867
72600.0000   -5.45651
72640.0000   -6.21189
72680.0000   -5.61305
72720.0000   -5.28134
72760.0000   -5.02189
72800.0000   -4.51157
72840.0000   -5.07195
72880.0000   -4.96896
72920.0000   -5.25356
72960.0000   -5.54417
73000.0000   -5.69413
73040.0000   -5.74458
73080.0000   -4.61695
73120.0000   -5.11489
73160.0000   -4.77041
73200.0000   -4.74773
73240.0000   -5.24923
73280.0000   -5.01198
73320.0000   -4.90020
73360.0000   -5.47591
73400.0000   -5.85991
73440.0000   -4.76359
73480.0000   -4.68282
73520.0000   -5.95279
73560.0000   -5.09744
73600.0000   -5.80615
73640.0000   -4.64372
73680.0000   -5.95426
73720.0000   -5.94313
73760.0000   -5.04352
73800.0000   -5.49650
73840.0000   -5.86334
73880.0000   -6.00725
73920.0000   -5.94385
73960.0000   -5.31653
74000.0000   -5.58619
74040.0000   -6.62205
74080.0000   -4.55295
74120.0000   -4.65429
74160.0000   -5.36547
74200.0000   -5.27941
74240.0000   -5.13424
74280.0000   -5.05426
74320.0000   -5.89125
74360.0000   -5.60194
74400.0000   -5.09816
74440.0000   -4.98231
74480.0000   -4.88914
74520.0000   -5.32386
74560.0000   -5.54709
74600.0000   -4.97983
74640.0000   -6.08071
74680.0000   -4.85396
74720.0000   -4.93100
74760.0000   -5.33864
74800.0000   -4.70245
74840.0000   -5.55194
74880.0000   -4.86300
74920.0000   -4.51509
74960.0000   -5.33190
75000.0000   -4.55781
75040.0000   -5.22834
75080.0000   -5.52516
75120.0000   -5.05455
75160.0000   -5.08367
75200.0000   -4.93451
75240.0000   -5.65405
75280.0000   -6.12286
75320.0000   -5.92412
75360.0000   -5.78426
75400.0000   -5.35651
75440.0000   -6.26290
75480.0000   -5.33298
75520.0000   -5.32370
75560.0000   -4.65495
75600.0000   -4.59140
75640.0000   -5.73996
75680.0000   -6.04486
75720.0000   -5.87055
75760.0000   -6.34277
75800.0000   -6.12532
75840.0000   -4.97967
75880.0000   -5.00124
75920.0000   -4.62330
75960.0000   -5.29915
76000.0000   -5.40751
76040.0000   -5.83973
76080.0000   -5.66945
76120.0000   -5.98536
76160.0000   -6.63021
76200.0000   -5.22383
76240.0000   -5.31164
76280.0000   -5.90771
76320.0000   -5.77919
76360.0000   -5.22108
76400.0000   -4.41326
76440.0000   -5.79503
76480.0000   -4.54033
76520.0000   -5.61476
76560.0000   -6.04475
76600.0000   -6.53730
76640.0000   -5.17297
76680.0000   -5.08878
76720.0000   -4.90500
76760.0000   -5.51789
76800.0000   -5.51715
76840.0000   -5.48551
76880.0000   -5.94413
76920.0000   -5.76121
76960.0000   -6.00535
77000.0000   -5.23425
77040.0000   -5.40981
77080.0000   -6.51863
77120.0000   -6.43853
77160.0000   -7.06496
77200.0000   -6.28822
77240.0000   -5.77873
77280.0000   -6.94010
77320.0000   -5.64706
77360.0000   -5.30687
77400.0000   -6.26996
77440.0000   -5.95708
77480.0000   -5.85052
77520.0000   -5.56221
77560.0000   -4.10244
77600.0000   -4.54847
77640.0000   -4.84255
77680.0000   -4.89056
77720.0000   -5.85425
77760.0000   -6.70592
77800.0000   -5.75832
77840.0000   -4.99598
77880.0000   -6.76744
77920.0000   -5.35829
77960.0000   -5.93111
78000.0000   -5.09175
78040.0000   -5.78596
78080.0000   -6.15345
78120.0000   -5.20794
78160.0000   -6.34487
78200.0000   -5.33568
78240.0000   -4.86253
78280.0000   -4.52819
78320.0000   -5.48756
78360.0000   -5.38901
78400.0000   -5.45467
78440.0000   -5.11917
78480.0000   -5.56187
78520.0000   -5.37454
78560.0000   -4.99632
78600.0000   -5.59672
78640.0000   -5.49019
78680.0000   -5.34303
78720.0000   -5.47068
78760.0000   -3.47460
78800.0000   -4.47012
78840.0000   -4.61070
78880.0000   -5.41548
78920.0000   -6.01324
78960.0000   -4.46277
79000.0000   -4.38848
79040.0000   -5.40270
79080.0000   -5.56433
79120.0000   -4.93190
79160.0000   -3.94137
79200.0000   -5.20516
79240.0000   -4.71161
79280.0000   -5.08014
79320.0000   -3.86352
79360.0000   -5.44021
79400.0000   -5.03710
79440.0000   -5.32692
79480.0000   -5.42539
79520.0000   -5.44952
79560.0000   -5.00782
79600.0000   -5.31015
79640.0000   -5.31935
79680.0000   -5.57276
79720.0000   -4.94105
79760.0000   -5.18329
79800.0000   -4.81925
79840.0000   -4.77909
79880.0000   -5.64418
79920.0000   -6.24256
79960.0000   -5.40936
80000.0000   -4.97791
80040.0000   -4.92675
80080.0000   -5.95393
80120.0000   -4.96868
80160.0000   -4.82811
80200.0000   -4.94735
80240.0000   -4.47022
80280.0000   -4.82217
80320.0000   -5.25038
80360.0000   -5.30141
80400.0000   -5.40728
80440.0000   -5.17722
80480.0000   -5.90059
80520.0000   -5.15392
80560.0000   -5.66103
80600.0000   -5.26977
80640.0000   -4.92037
80680.0000   -5.50595
80720.0000   -5.54497
80760.0000   -6.08300
80800.0000   -5.30384
80840.0000   -4.93729
80880.0000   -5.36412
80920.0000   -5.88515
80960.0000   -5.26856
81000.0000   -5.73361
81040.0000   -4.77313
81080.0000   -5.06497
81120.0000   -4.80484
81160.0000   -5.76192
81200.0000   -5.11228
81240.0000   -6.00417
81280.0000   -5.34409
81320.0000   -5.47663
81360.0000   -5.53135
81400.0000   -5.85938
81440.0000   -5.35738
81480.0000   -4.88571
81520.0000   -5.71359
81560.0000   -4.90549
81600.0000   -5.44724
81640.0000   -5.27397
81680.0000   -5.49316
81720.0000   -6.40319
81760.0000   -6.25831
81800.0000   -4.85393
81840.0000   -4.67107
81880.0000   -5.87138
81920.0000   -5.01322
81960.0000   -6.21246
82000.0000   -4.67443
82040.0000   -5.04825
82080.0000   -4.36949
82120.0000   -5.08896
82160.0000   -6.39654
82200.0000   -4.75222
82240.0000   -4.70154
82280.0000   -5.01863
82320.0000   -6.08535
82360.0000   -5.20912
82400.0000   -4.60438
82440.0000   -5.17547
82480.0000   -5.14219
82520.0000   -4.64733
82560.0000   -4.76893
82600.0000   -4.52568
82640.0000   -4.67856
82680.0000   -5.86920
82720.0000   -4.39822
82760.0000   -5.38865
82800.0000   -5.12649
82840.0000   -4.28634
82880.0000   -5.15385
82920.0000   -4.82996
82960.0000   -5.36125
83000.0000   -4.58346
83040.0000   -4.61275
83080.0000   -4.99105
83120.0000   -3.52870
83160.0000   -3.89601
83200.0000   -4.60293
83240.0000   -4.96390
83280.0000   -4.59629
83320.0000   -5.21750
83360.0000   -5.07633
83400.0000   -6.21643
83440.0000   -5.02326
83480.0000   -5.48081
83520.0000   -4.52707
83560.0000   -4.96335
83600.0000   -4.95416
83640.0000   -6.18630
83680.0000   -6.43330
83720.0000   -6.81459
83760.0000   -6.15939
83800.0000   -6.05961
83840.0000   -4.94348
83880.0000   -4.99175
83920.0000   -5.51372
83960.0000   -4.99073
84000.0000   -4.92219
84040.0000   -4.50595
84080.0000   -4.81537
84120.0000   -5.71190
84160.0000   -5.30983
84200.0000   -4.94652
84240.0000   -5.88862
84280.0000   -5.63226
84320.0000   -4.41344
84360.0000   -4.46082
84400.0000   -3.58726
84440.0000   -4.67195
84480.0000   -3.94419
84520.0000   -3.47824
84560.0000   -4.19802
84600.0000   -5.75474
84640.0000   -5.74296
84680.0000   -4.84172
84720.0000   -5.67953
84760.0000   -5.65312
84800.0000   -5.73798
84840.0000   -5.39308
84880.0000   -5.35960
84920.0000   -5.47230
84960.0000   -5.85049
85000.0000   -4.92703
85040.0000   -4.89853
85080.0000   -4.91262
85120.0000   -4.40773
85160.0000   -4.60533
85200.0000   -5.47612
85240.0000   -5.26410
85280.0000   -5.24741
85320.0000   -5.33005
85360.0000   -5.25748
85400.0000   -5.71365
85440.0000   -4.98260
85480.0000   -4.91782
85520.0000   -5.35696
85560.0000   -5.54713
85600.0000   -4.79509
85640.0000   -6.26115
85680.0000   -5.29930
85720.0000   -5.47351
85760.0000   -5.26162
85800.0000   -5.25374
85840.0000   -5.40015
85880.0000   -5.33668
85920.0000   -5.24771
85960.0000   -5.74876
86000.0000   -5.49420
86040.0000   -5.50821
86080.0000   -5.40882
86120.0000   -5.17813
86160.0000   -5.15018
86200.0000   -5.75775
86240.0000   -5.17645
86280.0000   -4.99041
86320.0000   -5.33184
86360.0000   -4.48899
86400.0000   -5.40810
86440.0000   -4.47807
86480.0000   -4.90301
86520.0000   -4.09412
86560.0000   -3.87071
86600.0000   -4.26407
86640.0000   -4.76963
86680.0000   -4.04581
86720.0000   -3.94415
86760.0000   -4.16836
86800.0000   -5.29904
86840.0000   -4.54928
86880.0000   -3.85527
86920.0000   -4.36246
86960.0000   -3.95914
87000.0000   -5.34855
87040.0000   -5.03123
87080.0000   -4.11262
87120.0000   -4.99574
87160.0000   -4.74903
87200.0000   -5.45180
87240.0000   -4.26947
87280.0000   -3.17332
87320.0000   -4.13007
87360.0000   -5.12760
87400.0000   -3.98585
87440.0000   -4.75680
87480.0000   -5.14853
87520.0000   -5.80024
87560.0000   -5.15992
87600.0000   -4.73525
87640.0000   -4.53531
87680.0000   -4.35666
87720.0000   -6.04119
87760.0000   -5.56710
87800.0000   -5.22124
87840.0000   -4.97355
87880.0000   -5.13453
87920.0000   -3.93410
87960.0000   -5.09492
88000.0000   -4.37974
88040.0000   -4.98912
88080.0000   -5.58199
88120.0000   -5.52612
88160.0000   -5.24814
88200.0000   -6.14834
88240.0000   -7.04378
88280.0000   -6.41081
88320.0000   -4.82674
88360.0000   -5.19224
88400.0000   -6.51312
88440.0000   -5.57335
88480.0000   -5.10703
88520.0000   -4.49318
88560.0000   -3.94557
88600.0000   -4.34177
88640.0000   -4.42405
88680.0000   -4.31677
88720.0000   -3.81284
88760.0000   -4.56511
88800.0000   -3.19605
88840.0000   -3.67199
88880.0000   -5.56154
88920.0000   -5.04705
88960.0000   -4.06925
89000.0000   -4.54744
89040.0000   -4.20103
89080.0000   -5.03500
89120.0000   -5.11010
89160.0000   -5.20041
89200.0000   -4.69255
89240.0000   -4.71029
89280.0000   -5.62790
89320.0000   -5.54563
89360.0000   -5.47385
89400.0000   -5.70247
89440.0000   -5.29421
89480.0000   -5.89837
89520.0000   -5.09409
89560.0000   -5.00909
89600.0000   -6.23972
89640.0000   -5.78642
89680.0000   -4.85777
89720.0000   -5.46997
89760.0000   -5.57909
89800.0000   -5.83975
89840.0000   -5.07773
89880.0000   -5.18794
89920.0000   -6.11413
89960.0000   -5.26624
90000.0000   -5.61243
90040.0000   -5.38399
90080.0000   -5.56402
90120.0000   -6.32127
90160.0000   -5.03600
90200.0000   -5.61198
90240.0000   -6.38070
90280.0000   -5.58883
90320.0000   -5.06120
90360.0000   -4.93777
90400.0000   -5.23062
90440.0000   -4.64584
90480.0000   -5.53574
90520.0000   -5.37823
90560.0000   -4.06855
90600.0000   -4.47717
90640.0000   -4.39774
90680.0000   -4.56570
90720.0000   -4.53694
90760.0000   -4.75825
90800.0000   -5.80450
90840.0000   -5.39767
90880.0000   -6.81472
90920.0000   -6.35102
90960.0000   -5.13699
91000.0000   -5.58989
91040.0000   -5.31507
91080.0000   -4.95140
91120.0000   -3.23488
91160.0000   -5.12262
91200.0000   -5.28333
91240.0000   -5.22108
91280.0000   -5.29071
91320.0000   -5.01836
91360.0000   -4.79907
91400.0000   -5.16427
91440.0000   -5.22065
91480.0000   -5.59317
91520.0000   -4.83607
91560.0000   -4.90779
91600.0000   -4.03227
91640.0000   -3.05521
91680.0000   -4.59118
91720.0000   -4.67253
91760.0000   -4.76050
91800.0000   -4.94926
91840.0000   -5.46434
91880.0000   -5.05888
91920.0000   -4.92897
91960.0000   -5.31314
92000.0000   -4.86690
92040.0000   -4.67471
92080.0000   -5.21508
92120.0000   -4.50628
92160.0000   -6.30288
92200.0000   -5.80737
92240.0000   -5.03726
92280.0000   -4.35768
92320.0000   -5.28171
92360.0000   -5.44664
92400.0000   -5.69795
92440.0000   -5.55326
92480.0000   -6.01726
92520.0000   -5.79261
92560.0000   -5.70935
92600.0000   -6.73756
92640.0000   -6.06827
92680.0000   -5.83018
92720.0000   -5.33237
92760.0000   -5.98250
92800.0000   -5.33402
92840.0000   -4.92002
92880.0000   -6.01829
92920.0000   -6.41359
92960.0000   -4.93941
93000.0000   -4.75563
93040.0000   -4.98060
93080.0000   -4.01261
93120.0000   -3.68130
93160.0000   -5.36564
93200.0000   -5.54675
93240.0000   -4.82325
93280.0000   -4.40489
93320.0000   -3.92579
93360.0000   -3.48870
93400.0000   -3.42885
93440.0000   -4.53588
93480.0000   -3.97609
93520.0000   -4.48628
93560.0000   -4.49951
93600.0000   -3.68985
93640.0000   -4.34278
93680.0000   -4.59823
93720.0000   -4.76805
93760.0000   -5.62015
93800.0000   -4.57300
93840.0000   -5.24946
93880.0000   -4.79821
93920.0000   -4.28638
93960.0000   -4.54830
94000.0000   -4.73975
94040.0000   -5.11684
94080.0000   -4.74997
94120.0000   -5.38126
94160.0000   -5.03809
94200.0000   -5.09070
94240.0000   -4.64598
94280.0000   -5.04684
94320.0000   -5.35195
94360.0000   -4.12902
94400.0000   -5.30517
94440.0000   -5.04409
94480.0000   -3.49380
94520.0000   -4.99853
94560.0000   -4.86411
94600.0000   -5.41665
94640.0000   -5.61514
94680.0000   -5.04807
94720.0000   -5.08143
94760.0000   -6.33708
94800.0000   -5.30589
94840.0000   -5.93854
94880.0000   -5.87410
94920.0000   -5.75657
94960.0000   -6.62073
95000.0000   -5.59752
95040.0000   -5.53756
95080.0000   -5.26054
95120.0000   -5.76181
95160.0000   -4.00595
95200.0000   -4.41439
95240.0000   -4.52753
95280.0000   -5.34659
95320.0000   -3.34788
95360.0000   -4.25750
95400.0000   -4.27564
95440.0000   -4.49644
95480.0000   -4.51364
95520.0000   -4.81862
95560.0000   -4.76541
95600.0000   -4.38685
95640.0000   -4.23067
95680.0000   -4.86793
95720.0000   -5.34518
95760.0000   -5.52357
95800.0000   -5.02805
95840.0000   -5.78070
95880.0000   -5.42277
95920.0000   -5.12283
95960.0000   -4.30460
96000.0000   -5.44808
96040.0000   -4.44593
96080.0000   -4.61753
96120.0000   -5.01922
96160.0000   -5.32617
96200.0000   -4.30172
96240.0000   -3.78765
96280.0000   -3.80901
96320.0000   -4.86376
96360.0000   -4.44529
96400.0000   -3.94494
96440.0000   -4.57501
96480.0000   -2.87983
96520.0000   -3.56817
96560.0000   -4.38540
96600.0000   -4.80526
96640.0000   -3.82464
96680.0000   -4.81264
96720.0000   -3.43276
96760.0000   -4.12655
96800.0000   -4.08573
96840.0000   -5.06818
96880.0000   -4.34285
96920.0000   -3.70895
96960.0000   -3.70972
97000.0000   -4.06472
97040.0000   -3.82744
97080.0000   -3.41852
97120.0000   -4.23327
97160.0000   -4.69067
97200.0000   -4.08687
97240.0000   -3.76453
97280.0000   -4.11397
97320.0000   -4.37335
97360.0000   -4.22187
97400.0000   -4.05648
97440.0000   -4.48826
97480.0000   -4.53200
97520.0000   -4.50843
97560.0000   -4.83662
97600.0000   -5.03038
97640.0000   -4.45485
97680.0000   -4.38019
97720.0000   -4.16362
97760.0000   -4.38520
97800.0000   -4.73222
97840.0000   -3.23975
97880.0000   -3.43667
97920.0000   -4.77916
97960.0000   -3.28177
98000.0000   -3.95140
98040.0000   -4.45384
98080.0000   -4.10160
98120.0000   -3.59007
98160.0000   -4.74965
98200.0000   -3.76146
98240.0000   -3.90875
98280.0000   -3.89370
98320.0000   -4.97459
98360.0000   -3.79920
98400.0000   -4.19042
98440.0000   -4.55684
98480.0000   -4.42217
98520.0000   -5.29605
98560.0000   -4.36186
98600.0000   -3.91210
98640.0000   -3.39777
98680.0000   -5.07109
98720.0000   -3.82583
98760.0000   -3.91798
98800.0000   -4.68024
98840.0000   -5.53298
98880.0000   -4.93307
98920.0000   -4.42721
98960.0000   -4.87091
99000.0000   -4.75673
99040.0000   -5.46278
99080.0000   -4.74379
99120.0000   -4.85833
99160.0000   -4.81501
99200.0000   -4.34825
99240.0000   -4.51163
99280.0000   -4.92040
99320.0000   -4.63915
99360.0000   -4.51524
99400.0000   -5.26878
99440.0000   -4.74753
99480.0000   -4.75473
99520.0000   -5.79168
99560.0000   -4.52690
99600.0000   -5.26014
99640.0000   -6.00065
99680.0000   -5.42262
99720.0000   -5.62987
99760.0000   -4.51063
99800.0000   -5.37419
99840.0000   -4.53201
99880.0000   -4.86960
99920.0000   -5.12774
99960.0000   -4.85891
100000.0000   -5.84664
100040.0000   -6.15055
100080.0000   -5.28394
100120.0000   -5.13298
100160.0000   -4.66407
100200.0000   -5.58493
100240.0000   -5.26880
100280.0000   -4.96477
100320.0000   -4.68502
100360.0000   -4.01033
100400.0000   -4.61322
100440.0000   -4.14966
100480.0000   -4.50025
100520.0000   -4.38285
100560.0000   -3.32184
100600.0000   -3.88820
100640.0000   -4.70774
100680.0000   -3.99829
100720.0000   -5.00002
100760.0000   -3.11763
100800.0000   -3.64396
100840.0000   -3.41760
100880.0000   -3.47487
100920.0000   -3.18989
100960.0000   -3.85988
101000.0000   -4.06018
101040.0000   -3.77486
101080.0000   -3.73251
101120.0000   -4.89945
101160.0000   -4.99786
101200.0000   -4.70534
101240.0000   -3.53109
101280.0000   -4.49986
101320.0000   -4.20704
101360.0000   -4.29506
101400.0000   -4.29645
101440.0000   -3.83666
101480.0000   -3.84608
101520.0000   -4.54109
101560.0000   -3.65414
101600.0000   -3.65319
101640.0000   -3.43903
101680.0000   -3.74611
101720.0000   -3.39716
101760.0000   -3.59373
101800.0000   -2.65867
101840.0000   -3.07914
101880.0000   -3.84496
101920.0000   -3.42511
101960.0000   -4.47232
102000.0000   -4.37045
102040.0000   -4.13922
102080.0000   -4.38190
102120.0000   -3.25544
102160.0000   -3.33678
102200.0000   -4.26014
102240.0000   -2.96238
102280.0000   -4.30708
102320.0000   -4.05993
102360.0000   -4.81208
102400.0000   -4.17320
102440.0000   -4.15109
102480.0000   -4.00728
102520.0000   -3.99001
102560.0000   -4.32708
102600.0000   -4.44773
102640.0000   -4.81099
102680.0000   -4.77939
102720.0000   -4.65557
102760.0000   -4.56929
102800.0000   -4.60206
102840.0000   -4.61219
102880.0000   -5.14585
102920.0000   -4.85755
102960.0000   -4.62984
103000.0000   -5.20821
103040.0000   -4.70478
103080.0000   -3.63923
103120.0000   -4.71148
103160.0000   -4.20537
103200.0000   -3.81000
103240.0000   -3.80460
103280.0000   -3.99707
103320.0000   -4.36850
103360.0000   -4.37826
103400.0000   -4.04784
103440.0000   -3.61046
103480.0000   -3.78789
103520.0000   -3.96465
103560.0000   -3.92124
103600.0000   -4.03115
103640.0000   -4.26369
103680.0000   -4.16349
103720.0000   -4.39994
103760.0000   -4.46041
103800.0000   -4.62272
103840.0000   -4.28373
103880.0000   -4.90634
103920.0000   -4.89680
103960.0000   -4.19264
104000.0000   -4.00646
104040.0000   -3.73408
104080.0000   -3.43856
104120.0000   -4.25865
104160.0000   -4.03012
104200.0000   -3.96725
104240.0000   -4.01655
104280.0000   -3.98957
104320.0000   -3.37970
104360.0000   -2.46797
104400.0000   -3.91736
104440.0000   -4.29988
104480.0000   -2.92066
104520.0000   -4.70148
104560.0000   -4.55942
104600.0000   -2.90385
104640.0000   -4.08511
104680.0000   -4.44509
104720.0000   -3.99804
104760.0000   -4.28688
104800.0000   -3.38114
104840.0000   -4.79681
104880.0000   -3.85208
104920.0000   -4.32766
104960.0000   -5.21893
105000.0000   -4.20260
105040.0000   -4.11800
105080.0000   -5.01002
105120.0000   -4.19328
105160.0000   -4.17825
105200.0000   -4.63673
105240.0000   -4.11669
105280.0000   -3.99617
105320.0000   -4.73211
105360.0000   -4.14121
105400.0000   -4.43892
105440.0000   -4.80722
105480.0000   -4.97248
105520.0000   -4.51373
105560.0000   -4.77304
105600.0000   -5.27458
105640.0000   -4.55531
105680.0000   -4.27702
105720.0000   -4.52151
105760.0000   -4.72026
105800.0000   -4.07557
105840.0000   -3.74019
105880.0000   -3.70818
105920.0000   -3.04963
105960.0000   -2.89685
106000.0000   -4.78797
106040.0000   -5.91092
106080.0000   -3.49458
106120.0000   -2.13999
106160.0000   -3.29096
106200.0000   -3.75141
106240.0000   -4.00532
106280.0000   -3.61003
106320.0000   -3.40983
106360.0000   -4.14523
106400.0000   -4.48222
106440.0000   -4.80812
106480.0000   -3.50858
106520.0000   -3.94609
106560.0000   -5.20840
106600.0000   -4.91484
106640.0000   -5.09364
106680.0000   -2.88787
106720.0000   -3.86326
106760.0000   -4.07012
106800.0000   -3.92601
106840.0000   -3.69744
106880.0000   -3.44212
106920.0000   -3.03051
106960.0000   -2.54652
107000.0000   -3.05597
107040.0000   -2.68140
107080.0000   -3.80543
107120.0000   -2.93963
107160.0000   -3.70558
107200.0000   -4.13076
107240.0000   -3.63820
107280.0000   -3.82173
107320.0000   -3.37383
107360.0000   -4.16475
107400.0000   -3.43976
107440.0000   -3.34678
107480.0000   -3.65870
107520.0000   -4.69202
107560.0000   -4.37341
107600.0000   -3.80636
107640.0000   -3.90120
107680.0000   -4.09396
107720.0000   -3.69468
107760.0000   -3.47476
107800.0000   -2.69729
107840.0000   -3.59391
107880.0000   -4.35139
107920.0000   -3.46762
107960.0000   -4.74880
108000.0000   -3.84515
108040.0000   -3.48997
108080.0000   -2.85860
108120.0000   -3.83402
108160.0000   -3.73666
108200.0000   -3.97680
108240.0000   -4.55906
108280.0000   -4.35323
108320.0000   -4.92349
108360.0000   -2.90068
108400.0000   -2.62980
108440.0000   -3.07817
108480.0000   -3.24954
108520.0000   -3.66886
108560.0000   -2.76016
108600.0000   -3.69037
108640.0000   -4.04378
108680.0000   -4.18959
108720.0000   -3.49836
108760.0000   -3.24855
108800.0000   -4.34638
108840.0000   -3.95246
108880.0000   -4.95171
108920.0000   -4.65669
108960.0000   -4.54847
109000.0000   -3.92400
109040.0000   -4.66488
109080.0000   -4.13626
109120.0000   -3.96199
109160.0000   -4.36911
109200.0000   -3.47174
109240.0000   -3.26254
109280.0000   -4.76066
109320.0000   -4.70685
109360.0000   -4.43094
109400.0000   -4.34469
109440.0000   -3.03219
109480.0000   -4.13754
109520.0000   -4.04695
109560.0000   -3.37167
109600.0000   -3.79057
109640.0000   -4.84989
109680.0000   -4.34238
109720.0000   -3.78968
109760.0000   -2.86043
109800.0000   -3.64748
109840.0000   -3.87784
109880.0000   -3.86379
109920.0000   -3.91224
109960.0000   -4.56128
110000.0000   -5.14482
110040.0000   -4.86672
110080.0000   -5.06075
110120.0000   -3.83247
110160.0000   -4.93402
110200.0000   -4.43619
110240.0000   -4.73293
110280.0000   -4.73149
110320.0000   -4.91183
110360.0000   -4.62144
110400.0000   -4.18605
110440.0000   -4.22134
110480.0000   -4.66566
110520.0000   -5.40155
110560.0000   -5.03223
110600.0000   -4.55548
110640.0000   -4.89305
110680.0000   -5.62755
110720.0000   -5.93392
110760.0000   -4.80959
110800.0000   -4.86550
110840.0000   -4.45049
110880.0000   -4.64510
110920.0000   -4.45581
110960.0000   -5.31531
111000.0000   -5.27130
111040.0000   -5.55676
111080.0000   -4.49368
111120.0000   -3.97554
111160.0000   -5.09786
111200.0000   -5.14298
111240.0000   -4.46010
111280.0000   -4.82907
111320.0000   -5.32556
111360.0000   -4.79537
111400.0000   -4.66019
111440.0000   -3.92192
111480.0000   -3.50858
111520.0000   -4.72888
111560.0000   -4.56932
111600.0000   -4.95164
111640.0000   -5.85836
111680.0000   -6.00441
111720.0000   -4.36141
111760.0000   -4.75217
111800.0000   -5.33579
111840.0000   -4.25483
111880.0000   -4.90794
111920.0000   -5.10701
111960.0000   -3.91111
112000.0000   -4.83925
112040.0000   -4.30483
112080.0000   -5.22278
112120.0000   -4.04665
112160.0000   -5.19043
112200.0000   -4.86049
112240.0000   -4.18401
112280.0000   -4.55782
112320.0000   -4.34639
112360.0000   -4.66594
112400.0000   -4.60163
112440.0000   -4.24240
112480.0000   -5.14158
112520.0000   -4.13481
112560.0000   -3.89686
112600.0000   -4.75028
112640.0000   -4.58594
112680.0000   -4.21495
112720.0000   -4.28731
112760.0000   -4.79309
112800.0000   -4.69700
112840.0000   -4.33374
112880.0000   -4.86060
112920.0000   -4.54964
112960.0000   -5.12652
113000.0000   -5.05065
113040.0000   -5.10959
113080.0000   -5.55352
113120.0000   -4.87594
113160.0000   -5.82275
113200.0000   -5.22204
113240.0000   -6.05009
113280.0000   -4.40092
113320.0000   -4.59045
113360.0000   -3.49845
113400.0000   -5.34486
113440.0000   -3.94533
113480.0000   -4.89467
113520.0000   -4.46817
113560.0000   -4.92635
113600.0000   -4.75567
113640.0000   -4.95874
113680.0000   -5.45784
113720.0000   -6.02603
113760.0000   -4.97989
113800.0000   -5.78530
113840.0000   -5.38181
113880.0000   -5.80761
113920.0000   -5.34893
113960.0000   -4.82799
114000.0000   -4.14886
114040.0000   -5.24009
114080.0000   -5.66573
114120.0000   -4.71549
114160.0000   -5.14780
114200.0000   -5.05688
114240.0000   -5.12836
114280.0000   -4.99172
114320.0000   -4.99748
114360.0000   -5.26086
114400.0000   -5.94537
114440.0000   -4.99304
114480.0000   -5.14262
114520.0000   -5.45211
114560.0000   -4.50959
114600.0000   -4.71023
114640.0000   -5.15321
114680.0000   -4.56740
114720.0000   -4.27979
114760.0000   -3.93330
114800.0000   -5.56177
114840.0000   -5.51453
114880.0000   -4.78514
114920.0000   -5.01609
114960.0000   -4.93908
115000.0000   -5.36873
115040.0000   -5.59851
115080.0000   -5.23034
115120.0000   -3.87654
115160.0000   -4.75758
115200.0000   -4.75765
115240.0000   -5.35308
115280.0000   -4.17597
115320.0000   -4.79410
115360.0000   -4.55338
115400.0000   -4.84971
115440.0000   -4.64209
115480.0000   -3.50537
115520.0000   -4.26297
115560.0000   -4.43513
115600.0000   -4.11918
115640.0000   -4.52242
115680.0000   -3.98891
115720.0000   -4.54366
115760.0000   -5.17818
115800.0000   -4.03090
115840.0000   -4.21083
115880.0000   -4.17824
115920.0000   -4.09829
115960.0000   -3.54368
116000.0000   -3.31618
116040.0000   -3.79813
116080.0000   -4.47032
116120.0000   -4.67069
116160.0000   -4.83982
116200.0000   -4.02075
116240.0000   -4.92336
116280.0000   -4.33942
116320.0000   -3.44019
116360.0000   -3.91861
116400.0000   -4.37862
116440.0000   -3.02469
116480.0000   -3.35905
116520.0000   -4.19329
116560.0000   -3.06469
116600.0000   -4.27443
116640.0000   -3.24269
116680.0000   -4.09516
116720.0000   -2.77406
116760.0000   -4.53671
116800.0000   -3.96636
116840.0000   -4.00912
116880.0000   -4.06040
116920.0000   -4.17243
116960.0000   -4.21485
117000.0000   -3.82419
117040.0000   -4.30613
117080.0000   -3.81299
117120.0000   -3.41823
117160.0000   -4.04169
117200.0000   -4.31830
117240.0000   -4.41428
117280.0000   -3.68918
117320.0000   -4.42086
117360.0000   -3.93427
117400.0000   -3.13493
117440.0000   -3.96388
117480.0000   -4.66877
117520.0000   -5.29208
117560.0000   -3.73040
117600.0000   -4.18674
117640.0000   -3.66035
117680.0000   -3.72607
117720.0000   -3.31647
117760.0000   -3.36691
117800.0000   -3.93937
117840.0000   -3.10182
117880.0000   -2.63026
117920.0000   -3.58085
117960.0000   -4.29495
118000.0000   -4.55147
118040.0000   -4.13392
118080.0000   -4.41862
118120.0000   -3.65005
118160.0000   -4.24891
118200.0000   -3.89721
118240.0000   -4.26633
118280.0000   -3.52686
118320.0000   -4.54628
118360.0000   -4.12334
118400.0000   -4.26795
118440.0000   -3.81180
118480.0000   -3.63883
118520.0000   -4.51243
118560.0000   -4.64659
118600.0000   -4.08246
118640.0000   -3.37056
118680.0000   -4.04257
118720.0000   -3.88465
118760.0000   -4.59982
118800.0000   -3.38638
118840.0000   -3.91953
118880.0000   -4.23333
118920.0000   -4.73672
118960.0000   -3.62453
119000.0000   -4.15953
119040.0000   -3.45711
119080.0000   -3.73884
119120.0000   -3.73822
119160.0000   -4.63137
119200.0000   -3.58624
119240.0000   -4.34893
119280.0000   -4.18463
119320.0000   -4.06510
119360.0000   -4.18457
119400.0000   -4.19345
119440.0000   -3.38626
119480.0000   -3.21462
119520.0000   -3.84311
119560.0000   -3.57723
119600.0000   -4.05302
119640.0000   -3.63191
119680.0000   -3.80415
119720.0000   -3.77600
119760.0000   -3.65299
119800.0000   -3.70168
119840.0000   -4.29046
119880.0000   -4.18568
119920.0000   -3.49889
119960.0000   -4.46626
120000.0000   -3.29977
120040.0000   -3.45528
120080.0000   -3.39880
120120.0000   -3.34397
120160.0000   -3.90255
120200.0000   -4.33272
120240.0000   -3.15488
120280.0000   -4.01666
120320.0000   -4.06995
120360.0000   -3.17859
120400.0000   -3.70888
120440.0000   -4.38510
120480.0000   -3.84696
120520.0000   -4.25860
120560.0000   -3.39328
120600.0000   -4.08881
120640.0000   -4.13222
120680.0000   -3.53785
120720.0000   -3.51844
120760.0000   -3.67658
120800.0000   -3.41281
120840.0000   -2.65101
120880.0000   -3.06071
120920.0000   -3.80210
120960.0000   -3.36902
121000.0000   -3.80927
121040.0000   -3.50725
121080.0000   -3.03665
121120.0000   -3.40589
121160.0000   -3.70424
121200.0000   -3.50250
121240.0000   -2.34434
121280.0000   -2.51673
121320.0000   -2.88813
121360.0000   -3.15304
121400.0000   -3.64481
121440.0000   -3.68157
121480.0000   -3.69629
121520.0000   -3.44668
121560.0000   -2.99538
121600.0000   -3.66162
121640.0000   -3.20027
121680.0000   -2.85188
121720.0000   -2.73761
121760.0000   -3.99147
121800.0000   -3.11351
121840.0000   -3.67918
121880.0000   -4.37954
121920.0000   -4.00818
121960.0000   -3.80158
122000.0000   -3.82418
122040.0000   -3.83336
122080.0000   -2.77752
122120.0000   -4.23812
122160.0000   -4.87807
122200.0000   -4.49193
122240.0000   -3.85006
122280.0000   -4.31418
122320.0000   -4.15560
122360.0000   -4.74990
122400.0000   -5.39636
122440.0000   -5.66896
122480.0000   -4.26924
122520.0000   -3.96155
122560.0000   -4.81038
122600.0000   -4.91404
122640.0000   -4.90061
122680.0000   -4.72756
122720.0000   -3.58801
122760.0000   -4.08688
122800.0000   -5.06580
122840.0000   -3.70543
122880.0000   -3.08026
122920.0000   -4.16480
122960.0000   -4.30362
123000.0000   -3.86413
123040.0000   -3.65723
123080.0000   -4.03722
123120.0000   -4.83398
123160.0000   -3.64996
123200.0000   -4.29034
123240.0000   -4.35936
123280.0000   -5.09868
123320.0000   -4.04702
123360.0000   -3.91215
123400.0000   -3.62727
123440.0000   -2.85892
123480.0000   -3.29726
123520.0000   -3.70588
123560.0000   -3.93723
123600.0000   -4.58365
123640.0000   -4.36460
123680.0000   -4.18110
123720.0000   -3.85842
123760.0000   -4.70721
123800.0000   -3.66932
123840.0000   -3.27117
123880.0000   -3.74910
123920.0000   -4.42588
123960.0000   -4.40098
124000.0000   -5.03951
124040.0000   -4.21966
124080.0000   -4.37063
124120.0000   -4.43174
124160.0000   -4.49004
124200.0000   -4.20708
124240.0000   -2.48848
124280.0000   -3.27210
124320.0000   -3.96615
124360.0000   -3.55211
124400.0000   -3.15262
124440.0000   -3.39170
124480.0000   -2.89165
124520.0000   -3.75437
124560.0000   -2.96591
124600.0000   -3.80176
124640.0000   -4.59027
124680.0000   -4.14671
124720.0000   -3.64121
124760.0000   -4.14640
124800.0000   -3.86711
124840.0000   -4.23069
124880.0000   -4.49943
124920.0000   -4.65635
124960.0000   -4.28909
125000.0000   -4.21519
125040.0000   -4.31629
125080.0000   -4.25961
125120.0000   -3.76186
125160.0000   -4.48940
125200.0000   -3.52203
125240.0000   -3.88858
125280.0000   -4.59756
125320.0000   -3.40186
125360.0000   -4.53209
125400.0000   -4.07920
125440.0000   -4.13132
125480.0000   -3.64453
125520.0000   -3.91573
125560.0000   -4.66290
125600.0000   -5.06129
125640.0000   -4.15487
125680.0000   -5.34733
125720.0000   -5.10957
125760.0000   -5.31949
125800.0000   -3.86810
125840.0000   -4.22545
125880.0000   -5.27199
125920.0000   -4.78151
125960.0000   -4.31063
126000.0000   -4.69379
126040.0000   -3.91060
126080.0000   -4.88291
126120.0000   -5.05033
126160.0000   -4.15869
126200.0000   -4.36821
126240.0000   -3.57381
126280.0000   -4.24982
126320.0000   -3.80527
126360.0000   -5.18139
126400.0000   -4.05561
126440.0000   -3.91366
126480.0000   -3.40265
126520.0000   -4.73898
126560.0000   -4.64949
126600.0000   -4.22923
126640.0000   -3.81778
126680.0000   -3.73723
126720.0000   -3.58010
126760.0000   -2.79605
126800.0000   -4.11723
126840.0000   -2.88662
126880.0000   -3.70876
126920.0000   -3.25584
126960.0000   -2.91111
127000.0000   -3.66114
127040.0000   -3.86199
127080.0000   -3.78028
127120.0000   -4.07877
127160.0000   -3.04443
127200.0000   -3.26721
127240.0000   -3.47750
127280.0000   -3.47932
127320.0000   -2.84193
127360.0000   -3.42791
127400.0000   -4.00606
127440.0000   -4.41129
127480.0000   -4.51954
127520.0000   -4.40530
127560.0000   -4.45977
127600.0000   -3.27374
127640.0000   -4.24560
127680.0000   -4.48435
127720.0000   -4.94191
127760.0000   -3.49458
127800.0000   -4.17226
127840.0000   -4.51097
127880.0000   -4.23132
127920.0000   -4.81316
127960.0000   -4.35232
128000.0000   -3.58274
128040.0000   -4.52782
128080.0000   -3.85278
128120.0000   -3.44363
128160.0000   -4.87639
128200.0000   -3.99042
128240.0000   -4.26370
128280.0000   -5.05824
128320.0000   -4.05924
128360.0000   -4.16719
128400.0000   -2.93855
128440.0000   -3.57764
128480.0000   -4.18423
128520.0000   -4.34670
128560.0000   -3.59756
128600.0000   -4.80341
128640.0000   -4.31672
128680.0000   -4.39692
128720.0000   -4.04820
128760.0000   -3.94683
128800.0000   -5.34993
128840.0000   -5.25244
128880.0000   -5.32754
128920.0000   -4.43863
128960.0000   -4.51720
129000.0000   -4.78443
129040.0000   -4.73865
129080.0000   -4.50284
129120.0000   -5.45866
129160.0000   -4.29321
129200.0000   -4.48824
129240.0000   -3.71189
129280.0000   -4.72703
129320.0000   -4.73517
129360.0000   -5.24667
129400.0000   -5.39028
129440.0000   -4.62820
129480.0000   -4.61148
129520.0000   -4.09908
129560.0000   -4.45715
129600.0000   -4.40707
129640.0000   -4.68919
129680.0000   -4.73003
129720.0000   -5.89744
129760.0000   -4.21999
129800.0000   -4.19649
129840.0000   -4.43814
129880.0000   -4.50989
129920.0000   -5.41430
129960.0000   -4.91362
130000.0000   -4.66990
130040.0000   -4.97441
130080.0000   -4.88028
130120.0000   -5.05002
130160.0000   -4.51911
130200.0000   -4.59523
130240.0000   -4.34600
130280.0000   -4.91963
130320.0000   -4.66432
130360.0000   -4.35537
130400.0000   -5.17839
130440.0000   -5.18645
130480.0000   -4.21006
130520.0000   -5.23314
130560.0000   -5.83000
130600.0000   -4.94932
130640.0000   -6.06590
130680.0000   -4.23769
130720.0000   -4.63333
130760.0000   -4.52143
130800.0000   -3.92411
130840.0000   -5.44832
130880.0000   -4.91502
130920.0000   -4.57509
130960.0000   -5.96415
131000.0000   -5.55389
131040.0000   -5.01622
131080.0000   -4.73904
131120.0000   -4.35939
131160.0000   -5.71611
131200.0000   -4.62681
131240.0000   -3.62536
131280.0000   -4.20908
131320.0000   -4.91707
131360.0000   -5.33264
131400.0000   -5.24753
131440.0000   -4.86836
131480.0000   -4.30501
131520.0000   -4.96986
131560.0000   -4.68151
131600.0000   -5.46936
131640.0000   -4.64799
131680.0000   -4.98947
131720.0000   -4.76677
131760.0000   -5.04587
131800.0000   -4.94435
131840.0000   -4.81822
131880.0000   -5.10824
131920.0000   -4.88142
131960.0000   -4.31718
132000.0000   -5.17792
132040.0000   -4.64719
132080.0000   -5.52587
132120.0000   -4.30979
132160.0000   -5.38796
132200.0000   -4.90414
132240.0000   -4.80624
132280.0000   -5.30242
132320.0000   -5.00920
132360.0000   -5.63581
132400.0000   -5.13791
132440.0000   -4.97170
132480.0000   -6.50130
132520.0000   -4.48975
132560.0000   -4.44741
132600.0000   -5.38998
132640.0000   -5.49620
132680.0000   -5.99149
132720.0000   -5.80929
132760.0000   -5.33146
132800.0000   -5.68605
132840.0000   -4.75727
132880.0000   -5.06133
132920.0000   -4.21030
132960.0000   -4.39933
133000.0000   -5.77375
133040.0000   -4.90092
133080.0000   -5.77983
133120.0000   -5.38531
133160.0000   -5.01567
133200.0000   -4.88744
133240.0000   -6.22742
133280.0000   -6.11621
133320.0000   -5.20535
133360.0000   -4.62911
133400.0000   -5.55915
133440.0000   -4.14660
133480.0000   -4.55210
133520.0000   -4.76109
133560.0000   -5.33658
133600.0000   -4.75934
133640.0000   -6.19487
133680.0000   -5.30934
133720.0000   -5.43545
133760.0000   -5.49940
133800.0000   -5.07188
133840.0000   -6.21709
133880.0000   -5.75801
133920.0000   -5.46237
133960.0000   -5.20683
134000.0000   -5.23728
134040.0000   -5.57691
134080.0000   -5.49456
134120.0000   -5.80547
134160.0000   -5.05530
134200.0000   -4.82815
134240.0000   -5.38447
134280.0000   -4.57585
134320.0000   -4.66492
134360.0000   -5.78158
134400.0000   -5.33862
134440.0000   -4.90878
134480.0000   -5.10864
134520.0000   -6.14128
134560.0000   -5.74351
134600.0000   -5.16188
134640.0000   -5.96192
134680.0000   -5.17269
134720.0000   -4.76770
134760.0000   -5.81097
134800.0000   -5.07681
134840.0000   -4.54642
134880.0000   -4.89292
134920.0000   -4.68567
134960.0000   -4.66737
135000.0000   -5.01215
135040.0000   -5.46037
135080.0000   -5.56236
135120.0000   -5.69750
135160.0000   -4.68094
135200.0000   -4.78359
135240.0000   -4.75366
135280.0000   -5.51171
135320.0000   -5.77383
135360.0000   -4.66346
135400.0000   -5.21323
135440.0000   -4.46393
135480.0000   -3.58500
135520.0000   -4.40110
135560.0000   -4.28042
135600.0000   -4.21951
135640.0000   -3.59279
135680.0000   -4.40325
135720.0000   -4.99624
135760.0000   -4.47526
135800.0000   -4.60824
135840.0000   -5.09053
135880.0000   -5.25513
135920.0000   -5.39275
135960.0000   -4.20237
136000.0000   -3.43568
136040.0000   -4.25523
136080.0000   -4.70401
136120.0000   -4.32851
136160.0000   -4.96068
136200.0000   -5.17145
136240.0000   -5.10909
136280.0000   -4.98879
136320.0000   -4.46340
136360.0000   -4.69714
136400.0000   -4.74638
136440.0000   -4.76494
136480.0000   -4.33678
136520.0000   -5.05598
136560.0000   -5.34916
136600.0000   -4.71426
136640.0000   -4.25874
136680.0000   -4.47302
136720.0000   -5.45099
136760.0000   -5.52433
136800.0000   -5.24734
136840.0000   -4.87509
136880.0000   -6.06248
136920.0000   -5.18735
136960.0000   -5.78140
137000.0000   -4.83516
137040.0000   -5.41464
137080.0000   -5.53232
137120.0000   -4.85859
137160.0000   -5.70525
137200.0000   -4.76496
137240.0000   -5.17928
137280.0000   -5.28666
137320.0000   -5.34008
137360.0000   -4.70291
137400.0000   -5.67984
137440.0000   -4.99788
137480.0000   -5.77369
137520.0000   -5.68633
137560.0000   -5.30629
137600.0000   -6.29359
137640.0000   -5.78285
137680.0000   -5.57908
137720.0000   -6.06110
137760.0000   -5.48702
137800.0000   -5.05524
137840.0000   -4.35976
137880.0000   -6.15561
137920.0000   -5.76862
137960.0000   -5.37090
138000.0000   -5.58088
138040.0000   -6.10873
138080.0000   -4.73395
138120.0000   -4.75568
138160.0000   -5.23129
138200.0000   -3.29943
138240.0000   -4.60952
138280.0000   -3.94156
138320.0000   -2.55459
138360.0000   -1.99303
138400.0000   -4.03599
138440.0000   -3.85365
138480.0000   -4.53758
138520.0000   -4.60547
138560.0000   -4.96218
138600.0000   -4.92654
138640.0000   -4.06491
138680.0000   -5.07381
138720.0000   -4.85502
138760.0000   -4.83723
138800.0000   -4.20084
138840.0000   -4.96721
138880.0000   -4.36452
138920.0000   -4.89050
138960.0000   -4.69184
139000.0000   -4.68369
139040.0000   -5.12947
139080.0000   -4.18284
139120.0000   -5.15694
139160.0000   -4.57593
139200.0000   -4.35676
139240.0000   -5.03649
139280.0000   -3.15269
139320.0000   -4.11270
139360.0000   -4.11924
139400.0000   -5.08055
139440.0000   -5.07763
139480.0000   -4.97911
139520.0000   -5.64527
139560.0000   -4.85483
139600.0000   -5.30633
139640.0000   -4.55091
139680.0000   -5.17532
139720.0000   -5.22088
139760.0000   -5.69287
139800.0000   -5.43624
139840.0000   -5.01405
139880.0000   -6.22251
139920.0000   -4.83018
139960.0000   -4.80719
140000.0000   -5.14172
140040.0000   -6.31087
140080.0000   -4.36902
140120.0000   -4.64571
140160.0000   -4.68014
140200.0000   -5.01161
140240.0000   -5.76805
140280.0000   -5.24780
140320.0000   -5.04198
140360.0000   -4.73101
140400.0000   -4.46616
140440.0000   -4.62260
140480.0000   -4.90685
140520.0000   -4.83779
140560.0000   -5.55525
140600.0000   -5.20106
140640.0000   -5.23657
140680.0000   -4.13928
140720.0000   -4.09602
140760.0000   -4.28681
140800.0000   -3.95093
140840.0000   -3.76410
140880.0000   -3.95774
140920.0000   -4.99747
140960.0000   -4.71027
141000.0000   -5.13626
141040.0000   -4.88902
141080.0000   -4.88861
141120.0000   -4.74333
141160.0000   -5.47829
141200.0000   -3.78414
141240.0000   -3.57688
141280.0000   -3.71987
141320.0000   -4.29398
141360.0000   -5.15225
141400.0000   -5.06577
141440.0000   -5.47253
141480.0000   -4.74530
141520.0000   -4.78453
141560.0000   -4.51192
141600.0000   -5.01653
141640.0000   -5.19933
141680.0000   -4.62456
141720.0000   -4.54698
141760.0000   -4.79904
141800.0000   -4.73649
141840.0000   -4.97322
141880.0000   -5.24284
141920.0000   -5.45432
141960.0000   -5.17327
142000.0000   -5.18071
142040.0000   -4.82514
142080.0000   -4.73236
142120.0000   -5.32122
142160.0000   -4.67580
142200.0000   -6.19655
142240.0000   -5.33627
142280.0000   -4.86275
142320.0000   -4.93058
142360.0000   -5.38814
142400.0000   -4.88420
142440.0000   -5.06558
142480.0000   -5.31325
142520.0000   -4.97788
142560.0000   -4.09227
142600.0000   -4.63331
142640.0000   -4.55696
142680.0000   -3.97514
142720.0000   -4.50959
142760.0000   -4.59430
142800.0000   -4.61311
142840.0000   -4.82784
142880.0000   -4.77663
142920.0000   -5.01317
142960.0000   -5.01885
143000.0000   -4.72509
143040.0000   -4.37095
143080.0000   -4.55333
143120.0000   -4.71759
143160.0000   -4.98511
143200.0000   -4.82652
143240.0000   -4.33116
143280.0000   -5.04337
143320.0000   -5.09139
143360.0000   -4.73099
143400.0000   -5.56675
143440.0000   -5.78807
143480.0000   -4.67043
143520.0000   -5.80004
143560.0000   -5.46753
143600.0000   -5.22641
143640.0000   -4.90836
143680.0000   -4.34702
143720.0000   -4.21956
143760.0000   -4.39576
143800.0000   -5.81383
143840.0000   -4.99068
143880.0000   -5.22518
143920.0000   -5.68492
143960.0000   -5.83461
144000.0000   -5.87464
144040.0000   -5.07193
144080.0000   -5.42905
144120.0000   -4.63582
144160.0000   -5.03517
144200.0000   -4.65256
144240.0000   -4.55616
144280.0000   -4.38865
144320.0000   -3.96467
144360.0000   -4.41868
144400.0000   -4.73264
144440.0000   -4.47790
144480.0000   -4.09481
144520.0000   -4.08955
144560.0000   -3.63030
144600.0000   -4.38514
144640.0000   -3.86847
144680.0000   -4.81609
144720.0000   -4.25765
144760.0000   -4.75849
144800.0000   -4.77608
144840.0000   -5.15706
144880.0000   -4.25574
144920.0000   -4.06586
144960.0000   -4.37956
145000.0000   -4.64998
145040.0000   -5.09184
145080.0000   -4.62739
145120.0000   -4.18943
145160.0000   -3.61452
145200.0000   -4.32051
145240.0000   -4.75156
145280.0000   -4.39658
145320.0000   -4.75725
145360.0000   -4.49402
145400.0000   -4.34771
145440.0000   -4.16459
145480.0000   -4.40798
145520.0000   -4.86066
145560.0000   -3.87103
145600.0000   -4.07828
145640.0000   -4.38141
145680.0000   -4.20402
145720.0000   -4.27939
145760.0000   -4.44959
145800.0000   -4.18962
145840.0000   -4.51497
145880.0000   -4.52687
145920.0000   -3.85807
145960.0000   -4.41348
146000.0000   -3.77141
146040.0000   -4.40722
146080.0000   -4.76143
146120.0000   -4.91581
146160.0000   -4.78313
146200.0000   -4.62579
146240.0000   -5.31949
146280.0000   -4.20758
146320.0000   -4.74133
146360.0000   -4.47438
146400.0000   -4.75228
146440.0000   -5.34859
146480.0000   -4.40065
146520.0000   -5.55068
146560.0000   -5.03393
146600.0000   -5.07953
146640.0000   -4.28180
146680.0000   -5.28405
146720.0000   -5.86114
146760.0000   -5.32821
146800.0000   -4.23707
146840.0000   -5.22829
146880.0000   -6.36280
146920.0000   -5.71416
146960.0000   -4.74610
147000.0000   -4.22620
147040.0000   -5.08190
147080.0000   -5.07224
147120.0000   -4.57987
147160.0000   -5.81951
147200.0000   -5.93646
147240.0000   -5.22303
147280.0000   -5.24788
147320.0000   -5.81311
147360.0000   -5.31075
147400.0000   -5.03863
147440.0000   -4.67638
147480.0000   -4.97742
147520.0000   -3.89191
147560.0000   -3.68235
147600.0000   -4.35558
147640.0000   -5.05533
147680.0000   -5.57733
147720.0000   -4.78896
147760.0000   -5.37345
147800.0000   -4.19970
147840.0000   -4.98655
147880.0000   -4.97877
147920.0000   -4.73902
147960.0000   -4.65725
148000.0000   -4.02462
148040.0000   -4.11440
148080.0000   -5.38108
148120.0000   -5.22950
148160.0000   -5.60274
148200.0000   -4.79659
148240.0000   -6.36241
148280.0000   -6.24276
148320.0000   -5.40353
148360.0000   -5.03074
148400.0000   -4.18159
148440.0000   -4.69118
148480.0000   -4.90710
148520.0000   -4.61394
148560.0000   -5.26527
148600.0000   -4.15729
148640.0000   -5.29193
148680.0000   -5.63473
148720.0000   -4.90148
148760.0000   -5.39142
148800.0000   -4.90525
148840.0000   -4.93477
148880.0000   -4.94866
148920.0000   -5.77827
148960.0000   -5.30972
149000.0000   -6.09433
149040.0000   -5.28731
149080.0000   -5.73222
149120.0000   -5.72975
149160.0000   -5.59956
149200.0000   -5.67393
149240.0000   -5.92445
149280.0000   -5.80067
149320.0000   -5.68268
149360.0000   -5.48510
149400.0000   -5.29857
149440.0000   -5.47895
149480.0000   -5.13491
149520.0000   -4.77557
149560.0000   -4.69901
149600.0000   -4.19257
149640.0000   -4.40288
149680.0000   -3.83937
149720.0000   -3.79103
149760.0000   -3.96674
149800.0000   -5.16627
149840.0000   -5.28697
149880.0000   -4.76324
149920.0000   -5.05840
149960.0000   -5.11109
150000.0000   -5.13826
150040.0000   -5.02411
150080.0000   -4.45646
150120.0000   -4.56967
150160.0000   -5.23947
150200.0000   -4.84345
150240.0000   -5.03740
150280.0000   -4.52072
150320.0000   -3.59516
150360.0000   -4.28344
150400.0000   -5.42279
150440.0000   -5.44439
150480.0000   -4.51648
150520.0000   -5.54543
150560.0000   -5.27556
150600.0000   -5.17193
150640.0000   -4.42611
150680.0000   -4.47179
150720.0000   -5.13293
150760.0000   -5.40281
150800.0000   -5.48498
150840.0000   -5.60772
150880.0000   -6.85980
150920.0000   -5.59335
150960.0000   -5.51748
151000.0000   -5.55038
151040.0000   -5.82360
151080.0000   -6.16089
151120.0000   -4.93186
151160.0000   -5.33990
151200.0000   -4.81905
151240.0000   -5.46210
151280.0000   -4.44632
151320.0000   -5.20711
151360.0000   -5.27987
151400.0000   -4.88465
151440.0000   -4.91398
151480.0000   -4.07799
151520.0000   -4.35974
151560.0000   -3.77254
151600.0000   -3.78303
151640.0000   -3.73165
151680.0000   -4.55332
151720.0000   -3.64318
151760.0000   -4.14015
151800.0000   -4.57135
151840.0000   -3.84993
151880.0000   -4.19713
151920.0000   -4.18798
151960.0000   -4.39324
152000.0000   -4.00982
152040.0000   -3.57635
152080.0000   -3.93647
152120.0000   -3.76806
152160.0000   -4.70307
152200.0000   -4.84910
152240.0000   -4.66060
152280.0000   -4.89152
152320.0000   -4.16964
152360.0000   -4.23881
152400.0000   -4.56068
152440.0000   -4.60932
152480.0000   -4.46654
152520.0000   -4.29681
152560.0000   -5.40745
152600.0000   -4.38887
152640.0000   -4.44524
152680.0000   -4.81406
152720.0000   -4.58579
152760.0000   -4.81228
152800.0000   -5.44687
152840.0000   -4.91899
152880.0000   -5.29455
152920.0000   -4.56577
152960.0000   -3.96398
153000.0000   -5.13588
153040.0000   -4.81011
153080.0000   -4.99949
153120.0000   -3.97007
153160.0000   -3.89557
153200.0000   -4.77998
153240.0000   -4.27911
153280.0000   -4.68835
153320.0000   -4.37978
153360.0000   -4.47232
153400.0000   -4.18317
153440.0000   -3.80550
153480.0000   -2.82456
153520.0000   -4.01137
153560.0000   -3.97618
153600.0000   -3.49107
153640.0000   -3.11904
153680.0000   -3.50527
153720.0000   -2.94760
153760.0000   -3.11591
153800.0000   -3.29954
153840.0000   -4.50776
153880.0000   -3.99291
153920.0000   -4.13265
153960.0000   -4.45236
154000.0000   -4.33199
154040.0000   -5.09244
154080.0000   -4.61596
154120.0000   -4.70452
154160.0000   -4.26375
154200.0000   -5.51934
154240.0000   -4.13630
154280.0000   -4.66697
154320.0000   -4.30655
154360.0000   -4.51030
154400.0000   -4.20765
154440.0000   -4.87835
154480.0000   -5.36922
154520.0000   -4.96815
154560.0000   -4.90706
154600.0000   -5.30290
154640.0000   -3.76125
154680.0000   -4.32132
154720.0000   -3.20108
154760.0000   -4.04327
154800.0000   -4.19310
154840.0000   -4.88456
154880.0000   -4.52212
154920.0000   -4.23017
154960.0000   -3.63579
155000.0000   -5.01442
155040.0000   -4.72010
155080.0000   -5.16249
155120.0000   -5.67399
155160.0000   -5.03974
155200.0000   -4.76096
155240.0000   -4.93156
155280.0000   -4.59510
155320.0000   -4.88989
155360.0000   -5.29654
155400.0000   -5.96967
155440.0000   -4.66360
155480.0000   -4.99713
155520.0000   -3.97931
155560.0000   -5.20696
155600.0000   -4.63722
155640.0000   -4.99628
155680.0000   -4.38859
155720.0000   -3.71855
155760.0000   -4.29362
155800.0000   -3.29184
155840.0000   -3.67626
155880.0000   -4.76770
155920.0000   -4.00712
155960.0000   -5.41179
156000.0000   -4.71085
156040.0000   -4.88524
156080.0000   -4.80632
156120.0000   -3.97247
156160.0000   -4.26143
156200.0000   -4.63900
156240.0000   -3.98375
156280.0000   -4.27784
156320.0000   -4.95724
156360.0000   -4.08617
156400.0000   -4.73177
156440.0000   -5.93572
156480.0000   -5.17987
156520.0000   -3.87134
156560.0000   -4.00645
156600.0000   -3.67732
156640.0000   -4.01133
156680.0000   -5.75252
156720.0000   -4.27069
156760.0000   -4.62341
156800.0000   -4.26110
156840.0000   -4.13077
156880.0000   -3.72614
156920.0000   -4.29419
156960.0000   -4.37168
157000.0000   -4.34297
157040.0000   -5.58566
157080.0000   -4.97291
157120.0000   -4.78172
157160.0000   -5.39724
157200.0000   -5.73065
157240.0000   -4.94594
157280.0000   -5.38748
157320.0000   -4.86470
157360.0000   -4.81458
157400.0000   -4.78698
157440.0000   -5.13422
157480.0000   -5.12003
157520.0000   -5.10466
157560.0000   -4.56228
157600.0000   -4.09175
157640.0000   -5.08045
157680.0000   -4.83134
157720.0000   -4.69812
157760.0000   -4.46317
157800.0000   -5.17629
157840.0000   -4.66164
157880.0000   -5.19212
157920.0000   -6.01116
157960.0000   -5.73795
158000.0000   -4.72568
158040.0000   -4.93737
158080.0000   -5.68530
158120.0000   -4.75399
158160.0000   -4.17292
158200.0000   -3.17762
158240.0000   -4.40521
158280.0000   -3.28105
158320.0000   -2.21204
158360.0000   -3.91482
158400.0000   -2.76306
158440.0000   -2.70060
158480.0000   -4.08798
158520.0000   -5.04915
158560.0000   -5.04336
158600.0000   -5.52654
158640.0000   -5.63260
158680.0000   -5.21944
158720.0000   -4.54575
158760.0000   -4.81940
158800.0000   -4.71977
158840.0000   -4.09470
158880.0000   -5.53045
158920.0000   -5.18976
158960.0000   -5.29012
159000.0000   -5.59351
159040.0000   -5.72363
159080.0000   -5.37649
159120.0000   -5.35120
159160.0000   -5.04775
159200.0000   -4.54830
159240.0000   -4.26863
159280.0000   -4.71642
159320.0000   -4.96132
159360.0000   -4.87846
159400.0000   -4.67099
159440.0000   -4.02330
159480.0000   -4.79156
159520.0000   -4.49795
159560.0000   -4.82845
159600.0000   -4.66250
159640.0000   -5.20240
159680.0000   -4.43722
159720.0000   -4.28837
159760.0000   -3.89458
159800.0000   -4.65010
159840.0000   -4.36435
159880.0000   -5.23715
159920.0000   -4.08726
159960.0000   -4.99186
160000.0000   -4.61661
160040.0000   -5.01916
160080.0000   -5.51017
160120.0000   -4.65122
160160.0000   -4.78092
160200.0000   -4.82968
160240.0000   -4.37771
160280.0000   -5.15197
160320.0000   -4.51614
160360.0000   -4.23620
160400.0000   -3.98274
160440.0000   -4.86074
160480.0000   -4.38607
160520.0000   -4.65115
160560.0000   -4.84760
160600.0000   -4.73271
160640.0000   -4.62122
160680.0000   -5.98189
160720.0000   -4.99374
160760.0000   -5.52786
160800.0000   -4.70342
160840.0000   -5.07772
160880.0000   -4.79369
160920.0000   -4.45971
160960.0000   -5.03114
161000.0000   -5.02690
161040.0000   -6.16980
161080.0000   -5.31050
161120.0000   -4.56005
161160.0000   -3.37424
161200.0000   -4.02876
161240.0000   -4.44293
161280.0000   -4.22579
161320.0000   -4.17136
161360.0000   -4.25675
161400.0000   -4.87293
161440.0000   -5.30363
161480.0000   -4.59869
161520.0000   -5.00085
161560.0000   -5.75101
161600.0000   -5.56271
161640.0000   -5.47496
161680.0000   -5.05538
161720.0000   -4.56967
161760.0000   -4.27898
161800.0000   -4.39500
161840.0000   -4.39290
161880.0000   -4.89777
161920.0000   -4.86461
161960.0000   -4.68105
162000.0000   -5.04182
162040.0000   -4.67846
162080.0000   -4.52727
162120.0000   -4.84052
162160.0000   -5.41727
162200.0000   -5.21540
162240.0000   -4.73950
162280.0000   -4.62831
162320.0000   -4.31878
162360.0000   -5.27831
162400.0000   -5.38252
162440.0000   -3.83019
162480.0000   -4.19438
162520.0000   -5.11863
162560.0000   -4.05270
162600.0000   -4.23923
162640.0000   -4.95080
162680.0000   -5.73226
162720.0000   -5.14797
162760.0000   -4.51240
162800.0000   -5.64621
162840.0000   -5.20345
162880.0000   -6.14120
162920.0000   -5.87837
162960.0000   -5.81844
163000.0000   -6.78078
163040.0000   -6.20106
163080.0000   -5.47281
163120.0000   -6.12017
163160.0000   -5.98988
163200.0000   -6.00021
163240.0000   -5.31552
163280.0000   -5.54936
163320.0000   -4.59571
163360.0000   -4.87932
163400.0000   -5.59843
163440.0000   -4.78843
163480.0000   -4.20252
163520.0000   -4.24202
163560.0000   -3.91281
163600.0000   -5.14167
163640.0000   -4.51377
163680.0000   -4.86004
163720.0000   -4.41157
163760.0000   -4.63114
163800.0000   -4.66116
163840.0000   -5.74928
163880.0000   -5.74911
163920.0000   -5.73143
163960.0000   -5.05072
164000.0000   -4.85101
164040.0000   -5.43536
164080.0000   -5.42963
164120.0000   -5.01766
164160.0000   -4.97572
164200.0000   -5.40729
164240.0000   -4.76159
164280.0000   -4.81863
164320.0000   -5.57470
164360.0000   -4.87490
164400.0000   -5.14276
164440.0000   -4.80249
164480.0000   -5.69861
164520.0000   -4.65996
164560.0000   -4.98259
164600.0000   -4.14007
164640.0000   -4.37977
164680.0000   -3.92833
164720.0000   -4.21044
164760.0000   -4.22302
164800.0000   -4.84475
164840.0000   -4.85253
164880.0000   -4.28741
164920.0000   -4.12007
164960.0000   -3.83307
165000.0000   -3.59526
165040.0000   -3.92812
165080.0000   -3.74010
165120.0000   -4.33938
165160.0000   -4.37868
165200.0000   -4.89854
165240.0000   -4.77921
165280.0000   -5.12259
165320.0000   -4.47808
165360.0000   -4.48581
165400.0000   -4.14098
165440.0000   -4.87834
165480.0000   -4.00224
165520.0000   -3.71835
165560.0000   -4.41871
165600.0000   -3.95756
165640.0000   -4.22388
165680.0000   -3.49705
165720.0000   -4.34812
165760.0000   -4.43978
165800.0000   -4.46928
165840.0000   -5.20228
165880.0000   -5.80285
165920.0000   -6.00409
165960.0000   -4.23913
166000.0000   -5.03698
166040.0000   -3.55712
166080.0000   -5.33447
166120.0000   -4.45054
166160.0000   -4.83554
166200.0000   -5.41418
166240.0000   -4.86724
166280.0000   -3.98575
166320.0000   -4.35663
166360.0000   -5.14746
166400.0000   -5.30796
166440.0000   -4.86785
166480.0000   -3.72991
166520.0000   -4.96988
166560.0000   -4.85224
166600.0000   -4.99037
166640.0000   -4.82286
166680.0000   -4.39409
166720.0000   -4.51740
166760.0000   -4.04687
166800.0000   -4.86507
166840.0000   -4.85964
166880.0000   -4.92909
166920.0000   -4.79858
166960.0000   -4.79402
167000.0000   -5.58726
167040.0000   -4.95464
167080.0000   -4.04558
167120.0000   -3.97893
167160.0000   -5.00037
167200.0000   -4.37093
167240.0000   -4.82918
167280.0000   -5.09541
167320.0000   -5.01587
167360.0000   -5.76628
167400.0000   -4.38994
167440.0000   -3.80288
167480.0000   -4.38247
167520.0000   -4.32787
167560.0000   -2.88904
167600.0000   -4.65478
167640.0000   -4.52263
167680.0000   -4.43347
167720.0000   -5.19257
167760.0000   -5.76991
167800.0000   -4.37748
167840.0000   -5.32491
167880.0000   -4.20777
167920.0000   -4.03427
167960.0000   -4.20830
168000.0000   -4.75538
168040.0000   -4.13219
168080.0000   -5.82570
168120.0000   -4.90722
168160.0000   -4.51353
168200.0000   -5.46613
168240.0000   -5.53108
168280.0000   -4.79844
168320.0000   -5.06920
168360.0000   -5.42471
168400.0000   -4.52576
168440.0000   -5.22036
168480.0000   -4.98823
168520.0000   -5.62197
168560.0000   -4.57750
168600.0000   -4.93969
168640.0000   -5.04478
168680.0000   -4.42756
168720.0000   -4.64284
168760.0000   -3.69915
168800.0000   -4.10252
168840.0000   -4.79222
168880.0000   -4.85797
168920.0000   -4.86826
168960.0000   -4.88919
169000.0000   -5.46099
169040.0000   -4.70202
169080.0000   -4.28063
169120.0000   -5.11276
169160.0000   -4.95696
169200.0000   -4.36954
169240.0000   -5.79485
169280.0000   -4.80703
169320.0000   -4.26717
169360.0000   -5.12831
169400.0000   -5.15014
169440.0000   -4.42942
169480.0000   -4.84565
169520.0000   -4.00542
169560.0000   -4.79377
169600.0000   -4.73385
169640.0000   -5.24750
169680.0000   -5.11296
169720.0000   -4.69096
169760.0000   -4.27529
169800.0000   -4.90631
169840.0000   -4.64226
169880.0000   -4.65326
169920.0000   -4.65047
169960.0000   -4.26820
170000.0000   -4.25436
170040.0000   -4.94403
170080.0000   -4.09651
170120.0000   -4.21345
170160.0000   -4.76177
170200.0000   -4.33113
170240.0000   -4.88669
170280.0000   -4.25497
170320.0000   -3.74450
170360.0000   -3.89581
170400.0000   -4.57793
170440.0000   -3.33436
170480.0000   -4.41447
170520.0000   -4.81360
170560.0000   -4.17495
170600.0000   -5.49212
170640.0000   -5.25798
170680.0000   -4.23745
170720.0000   -5.22337
170760.0000   -5.41789
170800.0000   -5.78755
170840.0000   -5.66247
170880.0000   -4.91996
170920.0000   -4.05362
170960.0000   -3.40454
171000.0000   -4.80330
171040.0000   -4.27280
171080.0000   -4.59565
171120.0000   -5.18750
171160.0000   -5.20605
171200.0000   -4.22768
171240.0000   -4.14518
171280.0000   -4.63188
171320.0000   -4.48341
171360.0000   -5.84482
171400.0000   -4.91443
171440.0000   -4.84868
171480.0000   -4.91801
171520.0000   -4.49888
171560.0000   -4.83321
171600.0000   -5.38097
171640.0000   -5.33234
171680.0000   -5.31287
171720.0000   -5.66113
171760.0000   -5.38945
171800.0000   -5.21068
171840.0000   -5.78004
171880.0000   -4.86137
171920.0000   -4.21395
171960.0000   -4.23690
172000.0000   -4.85885
172040.0000   -4.57093
172080.0000   -4.93912
172120.0000   -4.57335
172160.0000   -4.99768
172200.0000   -5.63862
172240.0000   -5.34217
172280.0000   -4.84814
172320.0000   -5.28746
172360.0000   -4.88217
172400.0000   -4.29715
172440.0000   -5.41124
172480.0000   -4.51310
172520.0000   -4.56658
172560.0000   -4.62425
172600.0000   -4.29864
172640.0000   -4.47367
172680.0000   -4.22533
172720.0000   -4.43950
172760.0000   -2.63346
172800.0000   -3.69955
172840.0000   -4.52125
172880.0000   -3.95467
172920.0000   -3.77894
172960.0000   -4.13171
173000.0000   -4.07776
173040.0000   -3.15365
173080.0000   -4.73470
173120.0000   -3.72792
173160.0000   -4.05040
173200.0000   -3.94915
173240.0000   -3.52503
173280.0000   -4.41988
173320.0000   -3.99170
173360.0000   -4.48812
173400.0000   -5.44563
173440.0000   -5.79094
173480.0000   -4.51921
173520.0000   -5.38247
173560.0000   -5.21601
173600.0000   -5.83283
173640.0000   -5.22322
173680.0000   -4.94380
173720.0000   -4.84180
173760.0000   -4.85743
173800.0000   -4.81433
173840.0000   -3.86594
173880.0000   -5.24165
173920.0000   -5.56979
173960.0000   -5.45167
174000.0000   -5.17652
174040.0000   -4.96154
174080.0000   -5.06886
174120.0000   -4.72551
174160.0000   -4.50901
174200.0000   -5.37131
174240.0000   -5.21333
174280.0000   -4.32163
174320.0000   -4.64009
174360.0000   -4.38931
174400.0000   -5.66894
174440.0000   -5.89982
174480.0000   -5.14051
174520.0000   -4.42009
174560.0000   -5.37377
174600.0000   -4.23021
174640.0000   -4.51970
174680.0000   -4.76393
174720.0000   -5.25153
174760.0000   -5.69909
174800.0000   -5.17915
174840.0000   -4.87235
174880.0000   -5.31102
174920.0000   -3.48976
174960.0000   -4.00010
175000.0000   -4.64052
175040.0000   -3.77759
175080.0000   -4.62242
175120.0000   -5.07306
175160.0000   -4.59485
175200.0000   -4.86176
175240.0000   -4.21738
175280.0000   -4.69387
175320.0000   -5.13296
175360.0000   -4.52215
175400.0000   -4.92473
175440.0000   -5.40019
175480.0000   -5.42140
175520.0000   -4.23928
175560.0000   -4.08445
175600.0000   -3.85849
175640.0000   -3.74753
175680.0000   -4.14945
175720.0000   -4.06935
175760.0000   -4.74491
175800.0000   -5.54122
175840.0000   -4.63114
175880.0000   -5.46684
175920.0000   -4.41808
175960.0000   -5.06997
176000.0000   -4.08656
176040.0000   -3.88730
176080.0000   -4.46262
176120.0000   -5.48543
176160.0000   -5.38427
176200.0000   -4.92464
176240.0000   -4.50685
176280.0000   -4.89782
176320.0000   -4.85488
176360.0000   -4.77424
176400.0000   -4.25089
176440.0000   -3.48419
176480.0000   -4.71675
176520.0000   -4.94506
176560.0000   -4.91147
176600.0000   -4.96497
176640.0000   -5.00527
176680.0000   -4.86600
176720.0000   -4.84332
176760.0000   -4.90673
176800.0000   -3.37866
176840.0000   -3.49275
176880.0000   -3.77292
176920.0000   -3.99926
176960.0000   -3.41214
177000.0000   -3.42839
177040.0000   -4.58282
177080.0000   -3.78308
177120.0000   -4.08024
177160.0000   -2.97174
177200.0000   -4.04711
177240.0000   -4.81364
177280.0000   -4.27035
177320.0000   -4.31932
177360.0000   -4.38246
177400.0000   -3.81831
177440.0000   -4.11584
177480.0000   -4.52263
177520.0000   -3.87478
177560.0000   -4.96687
177600.0000   -4.74234
177640.0000   -4.66559
177680.0000   -5.54003
177720.0000   -4.19745
177760.0000   -4.35602
177800.0000   -5.10100
177840.0000   -5.18648
177880.0000   -4.46423
177920.0000   -4.38324
177960.0000   -4.36148
178000.0000   -4.47639
178040.0000   -4.62876
178080.0000   -4.80102
178120.0000   -4.10223
178160.0000   -4.90846
178200.0000   -3.76323
178240.0000   -5.01822
178280.0000   -4.18063
178320.0000   -3.73366
178360.0000   -5.07352
178400.0000   -4.46468
178440.0000   -4.08883
178480.0000   -4.50339
178520.0000   -4.49878
178560.0000   -3.64251
178600.0000   -4.66114
178640.0000   -4.65494
178680.0000   -4.89783
178720.0000   -4.65357
178760.0000   -4.82486
178800.0000   -4.50161
178840.0000   -4.40824
178880.0000   -5.35652
178920.0000   -4.85023
178960.0000   -5.97653
179000.0000   -5.60668
179040.0000   -4.84501
179080.0000   -4.67830
179120.0000   -5.25273
179160.0000   -5.26962
179200.0000   -5.41411
179240.0000   -5.15316
179280.0000   -5.32553
179320.0000   -5.29629
179360.0000   -5.63198
179400.0000   -5.53884
179440.0000   -4.92234
179480.0000   -4.99154
179520.0000   -4.72289
179560.0000   -4.85905
179600.0000   -5.51186
179640.0000   -4.55387
179680.0000   -5.59693
179720.0000   -5.46792
179760.0000   -5.53029
179800.0000   -4.52646
179840.0000   -5.82073
179880.0000   -5.05408
179920.0000   -4.64966
179960.0000   -4.71717
180000.0000   -4.08237
180040.0000   -3.83053
180080.0000   -5.09200
180120.0000   -4.48123
180160.0000   -5.04413
180200.0000   -3.83871
180240.0000   -4.45831
180280.0000   -3.72781
180320.0000   -3.86821
180360.0000   -3.16582
180400.0000   -3.98032
180440.0000   -4.26705
180480.0000   -4.47480
180520.0000   -3.63092
180560.0000   -5.37818
180600.0000   -3.47643
180640.0000   -4.49315
180680.0000   -4.86173
180720.0000   -4.88301
180760.0000   -5.68853
180800.0000   -4.32355
180840.0000   -4.74164
180880.0000   -4.00384
180920.0000   -2.86744
180960.0000   -3.36578
181000.0000   -4.31124
181040.0000   -4.24697
181080.0000   -3.69276
181120.0000   -4.38642
181160.0000   -3.95877
181200.0000   -4.08522
181240.0000   -4.83601
181280.0000   -4.75710
181320.0000   -4.86916
181360.0000   -3.97144
181400.0000   -3.61734
181440.0000   -4.58129
181480.0000   -4.85537
181520.0000   -4.47212
181560.0000   -3.96118
181600.0000   -4.32395
181640.0000   -4.16513
181680.0000   -3.50696
181720.0000   -5.36566
181760.0000   -5.71618
181800.0000   -5.65471
181840.0000   -4.13693
181880.0000   -4.90247
181920.0000   -4.23487
181960.0000   -3.54923
182000.0000   -4.75734
182040.0000   -4.69976
182080.0000   -5.43719
182120.0000   -4.89572
182160.0000   -4.96232
182200.0000   -5.74794
182240.0000   -4.93756
182280.0000   -5.83719
182320.0000   -4.57579
182360.0000   -3.86656
182400.0000   -4.53601
182440.0000   -5.18798
182480.0000   -4.79271
182520.0000   -5.51693
182560.0000   -5.70299
182600.0000   -5.21770
182640.0000   -6.50379
182680.0000   -6.38126
182720.0000   -6.07435
182760.0000   -6.12343
182800.0000   -6.67756
182840.0000   -5.57184
182880.0000   -5.86669
182920.0000   -5.30153
182960.0000   -4.77651
183000.0000   -4.96067
183040.0000   -4.87322
183080.0000   -5.53351
183120.0000   -5.22779
183160.0000   -5.32781
183200.0000   -5.57348
183240.0000   -5.03676
183280.0000   -4.88467
183320.0000   -4.55628
183360.0000   -4.81842
183400.0000   -4.42339
183440.0000   -4.95702
183480.0000   -5.32963
183520.0000   -5.65764
183560.0000   -5.27603
183600.0000   -4.57024
183640.0000   -4.06180
183680.0000   -4.80378
183720.0000   -4.06969
183760.0000   -5.11852
183800.0000   -5.09668
183840.0000   -4.22248
183880.0000   -4.89716
183920.0000   -4.69896
183960.0000   -4.06946
184000.0000   -4.36747
184040.0000   -5.60753
184080.0000   -6.05197
184120.0000   -5.31700
184160.0000   -4.61664
184200.0000   -5.29405
184240.0000   -3.93664
184280.0000   -5.29579
184320.0000   -5.30826
184360.0000   -5.42286
184400.0000   -6.04894
184440.0000   -5.75607
184480.0000   -4.91405
184520.0000   -4.24243
184560.0000   -3.95305
184600.0000   -5.34148
184640.0000   -5.51142
184680.0000   -5.90152
184720.0000   -4.67522
184760.0000   -4.11084
184800.0000   -5.62470
184840.0000   -5.23624
184880.0000   -4.66615
184920.0000   -5.04758
184960.0000   -4.90534
185000.0000   -5.83382
185040.0000   -6.26241
185080.0000   -6.00422
185120.0000   -5.51306
185160.0000   -5.07181
185200.0000   -4.37115
185240.0000   -4.24935
185280.0000   -4.17996
185320.0000   -5.52139
185360.0000   -5.82772
185400.0000   -5.81395
185440.0000   -4.23409
185480.0000   -5.48232
185520.0000   -5.08591
185560.0000   -4.84131
185600.0000   -4.59411
185640.0000   -4.43056
185680.0000   -4.19870
185720.0000   -4.89842
185760.0000   -4.49381
185800.0000   -4.33007
185840.0000   -5.90668
185880.0000   -4.74081
185920.0000   -3.76894
185960.0000   -4.82336
186000.0000   -5.64735
186040.0000   -4.67046
186080.0000   -4.38043
186120.0000   -4.86074
186160.0000   -5.89637
186200.0000   -5.06376
186240.0000   -4.59605
186280.0000   -4.46198
186320.0000   -4.07216
186360.0000   -5.72820
186400.0000   -5.23791
186440.0000   -4.22686
186480.0000   -5.81541
186520.0000   -5.09701
186560.0000   -3.99654
186600.0000   -4.59650
186640.0000   -4.87832
186680.0000   -4.73395
186720.0000   -5.67332
186760.0000   -4.31250
186800.0000   -5.02099
186840.0000   -5.42864
186880.0000   -4.41886
186920.0000   -4.86961
186960.0000   -5.25878
187000.0000   -4.73171
187040.0000   -4.57209
187080.0000   -4.02736
187120.0000   -4.27379
187160.0000   -4.07119
187200.0000   -4.33645
187240.0000   -4.88639
187280.0000   -4.90761
187320.0000   -4.66199
187360.0000   -5.22073
187400.0000   -5.66021
187440.0000   -5.02686
187480.0000   -5.68493
187520.0000   -4.97837
187560.0000   -5.61133
187600.0000   -5.17632
187640.0000   -5.08839
187680.0000   -5.30805
187720.0000   -5.12735
187760.0000   -5.30707
187800.0000   -4.55330
187840.0000   -5.42646
187880.0000   -4.51473
187920.0000   -6.64508
187960.0000   -4.23177
188000.0000   -4.53822
188040.0000   -4.91517
188080.0000   -4.91229
188120.0000   -5.11501
188160.0000   -5.62691
188200.0000   -5.29183
188240.0000   -5.74147
188280.0000   -4.85041
188320.0000   -4.22560
188360.0000   -4.66306
188400.0000   -4.49117
188440.0000   -4.32926
188480.0000   -4.79274
188520.0000   -3.34547
188560.0000   -3.52403
188600.0000   -3.57299
188640.0000   -3.75066
188680.0000   -3.71955
188720.0000   -4.59366
188760.0000   -4.63134
188800.0000   -4.82359
188840.0000   -5.47987
188880.0000   -4.34529
188920.0000   -4.68401
188960.0000   -4.50737
189000.0000   -4.03900
189040.0000   -5.62302
189080.0000   -5.45494
189120.0000   -4.16336
189160.0000   -4.68206
189200.0000   -5.40627
189240.0000   -4.62030
189280.0000   -4.69195
189320.0000   -4.53722
189360.0000   -4.95579
189400.0000   -4.61969
189440.0000   -5.22129
189480.0000   -4.26055
189520.0000   -4.43559
189560.0000   -5.01880
189600.0000   -4.62325
189640.0000   -5.56357
189680.0000   -6.05843
189720.0000   -4.57880
189760.0000   -4.76411
189800.0000   -5.06453
189840.0000   -4.70160
189880.0000   -5.96219
189920.0000   -4.99400
189960.0000   -5.07619
190000.0000   -4.57684
190040.0000   -5.01374
190080.0000   -4.06798
190120.0000   -4.23085
190160.0000   -3.36670
190200.0000   -3.50299
190240.0000   -3.91066
190280.0000   -4.57208
190320.0000   -4.42264
190360.0000   -4.77361
190400.0000   -4.86924
190440.0000   -5.18372
190480.0000   -3.88494
190520.0000   -3.61016
190560.0000   -4.18579
190600.0000   -4.47829
190640.0000   -4.89483
190680.0000   -5.08200
190720.0000   -4.81627
190760.0000   -4.78886
190800.0000   -5.03780
190840.0000   -4.66897
190880.0000   -4.57751
190920.0000   -4.89956
190960.0000   -4.49372
191000.0000   -4.21694
191040.0000   -3.96031
191080.0000   -5.12610
191120.0000   -4.72836
191160.0000   -5.93389
191200.0000   -5.52921
191240.0000   -5.08989
191280.0000   -4.88447
191320.0000   -4.63331
191360.0000   -6.04973
191400.0000   -5.55103
191440.0000   -5.27116
191480.0000   -5.91152
191520.0000   -5.07709
191560.0000   -5.32726
191600.0000   -5.29798
191640.0000   -6.30130
191680.0000   -6.03681
191720.0000   -6.19326
191760.0000   -5.38187
191800.0000   -5.22776
191840.0000   -5.61696
191880.0000   -5.45702
191920.0000   -5.25436
191960.0000   -5.01124
192000.0000   -4.70527
192040.0000   -5.02317
192080.0000   -5.80246
192120.0000   -6.12373
192160.0000   -5.88030
192200.0000   -5.61002
192240.0000   -6.23207
192280.0000   -5.41111
192320.0000   -5.48250
192360.0000   -6.03519
192400.0000   -6.34520
192440.0000   -6.25123
192480.0000   -6.31774
192520.0000   -6.27895
192560.0000   -4.78669
192600.0000   -6.05278
192640.0000   -4.90730
192680.0000   -5.61281
192720.0000   -5.79536
192760.0000   -5.80305
192800.0000   -4.96921
192840.0000   -5.59626
192880.0000   -4.93335
192920.0000   -5.56647
192960.0000   -5.35724
193000.0000   -5.52204
193040.0000   -5.14251
193080.0000   -5.24099
193120.0000   -5.78620
193160.0000   -5.69566
193200.0000   -5.75272
193240.0000   -6.40420
193280.0000   -6.53457
193320.0000   -6.92840
193360.0000   -5.90350
193400.0000   -5.79246
193440.0000   -5.78044
193480.0000   -5.90720
193520.0000   -5.56246
193560.0000   -5.29320
193600.0000   -5.37335
193640.0000   -4.99489
193680.0000   -5.14528
193720.0000   -4.46951
193760.0000   -5.30989
193800.0000   -5.07239
193840.0000   -4.75692
193880.0000   -5.10512
193920.0000   -5.47009
193960.0000   -5.48494
194000.0000   -5.19121
194040.0000   -5.96692
194080.0000   -5.31331
194120.0000   -4.87003
194160.0000   -5.07503
194200.0000   -5.41231
194240.0000   -4.58755
194280.0000   -5.18472
194320.0000   -5.09529
194360.0000   -5.44565
194400.0000   -5.28086
194440.0000   -5.45397
194480.0000   -4.30712
194520.0000   -4.53488
194560.0000   -4.58875
194600.0000   -4.73505
194640.0000   -4.97415
194680.0000   -5.76017
194720.0000   -4.88524
194760.0000   -4.86310
194800.0000   -5.16069
194840.0000   -5.89199
194880.0000   -5.74974
194920.0000   -4.80017
194960.0000   -5.03464
195000.0000   -4.94622
195040.0000   -5.04863
195080.0000   -5.40089
195120.0000   -4.43741
195160.0000   -4.85165
195200.0000   -3.94039
195240.0000   -4.74758
195280.0000   -4.41562
195320.0000   -4.90252
195360.0000   -4.46882
195400.0000   -4.26410
195440.0000   -4.47157
195480.0000   -4.34051
195520.0000   -4.59698
195560.0000   -4.30539
195600.0000   -4.04801
195640.0000   -4.88008
195680.0000   -4.03834
195720.0000   -4.11986
195760.0000   -4.85525
195800.0000   -3.76395
195840.0000   -3.99129
195880.0000   -3.80161
195920.0000   -4.43917
195960.0000   -5.27744
196000.0000   -4.92855
196040.0000   -5.11599
196080.0000   -3.64631
196120.0000   -4.09946
196160.0000   -4.95133
196200.0000   -5.26659
196240.0000   -5.61014
196280.0000   -5.92465
196320.0000   -4.69818
196360.0000   -5.00219
196400.0000   -4.34845
196440.0000   -4.41351
196480.0000   -5.26660
196520.0000   -4.62985
196560.0000   -4.02514
196600.0000   -3.98536
196640.0000   -4.68519
196680.0000   -3.86164
196720.0000   -4.08995
196760.0000   -4.37335
196800.0000   -4.52648
196840.0000   -4.20454
196880.0000   -5.37005
196920.0000   -5.55906
196960.0000   -5.03155
197000.0000   -4.64081
197040.0000   -5.17807
197080.0000   -4.59698
197120.0000   -5.56273
197160.0000   -5.09659
197200.0000   -5.92329
197240.0000   -5.25419
197280.0000   -4.93133
197320.0000   -5.26658
197360.0000   -4.99145
197400.0000   -5.66078
197440.0000   -6.13766
197480.0000   -5.57450
197520.0000   -4.97128
197560.0000   -5.07786
197600.0000   -5.48820
197640.0000   -6.05735
197680.0000   -5.70474
197720.0000   -6.10979
197760.0000   -4.35899
197800.0000   -4.28740
197840.0000   -4.70126
197880.0000   -5.62699
197920.0000   -4.17610
197960.0000   -4.87593
198000.0000   -5.42269
198040.0000   -6.00217
198080.0000   -6.13282
198120.0000   -5.34997
198160.0000   -5.15267
198200.0000   -5.56242
198240.0000   -5.41914
198280.0000   -3.85709
198320.0000   -5.22899
198360.0000   -5.80944
198400.0000   -5.04777
198440.0000   -5.23803
198480.0000   -5.61774
198520.0000   -5.29344
198560.0000   -4.80613
198600.0000   -5.79138
198640.0000   -5.31338
198680.0000   -3.84158
198720.0000   -5.43245
198760.0000   -3.80745
198800.0000   -4.93712
198840.0000   -4.68340
198880.0000   -4.86790
198920.0000   -5.28256
198960.0000   -4.76065
199000.0000   -6.03450
199040.0000   -4.33139
199080.0000   -5.32286
199120.0000   -4.42681
199160.0000   -4.30279
199200.0000   -4.93866
199240.0000   -4.36768
199280.0000   -4.18482
199320.0000   -4.41626
199360.0000   -4.09128
199400.0000   -4.79601
199440.0000   -5.25831
199480.0000   -5.20588
199520.0000   -4.61407
199560.0000   -6.13357
199600.0000   -5.22907
199640.0000   -4.43637
199680.0000   -5.60436
199720.0000   -5.17202
199760.0000   -5.51630
199800.0000   -4.66894
199840.0000   -5.48132
199880.0000   -5.89514
199920.0000   -5.25994
199960.0000   -5.14131
200000.0000   -6.24697
200040.0000   -6.09818
200080.0000   -6.83500
200120.0000   -5.64243
200160.0000   -5.02478
200200.0000   -5.61275
200240.0000   -5.49542
200280.0000   -5.58722
200320.0000   -5.54214
200360.0000   -5.06291
200400.0000   -5.04663
200440.0000   -5.77354
200480.0000   -5.41793
200520.0000   -4.73401
200560.0000   -5.94034
200600.0000   -4.75432
200640.0000   -5.03031
200680.0000   -5.87997
200720.0000   -6.33668
200760.0000   -5.13794
200800.0000   -5.45728
200840.0000   -5.55666
200880.0000   -6.61581
200920.0000   -5.76090
200960.0000   -5.21571
201000.0000   -5.20978
201040.0000   -5.67378
201080.0000   -5.02811
201120.0000   -4.68698
201160.0000   -4.74392
201200.0000   -4.83949
201240.0000   -5.20708
201280.0000   -5.35841
201320.0000   -4.97138
201360.0000   -4.65152
201400.0000   -5.49076
201440.0000   -4.90553
201480.0000   -5.34706
201520.0000   -5.33563
201560.0000   -4.81837
201600.0000   -5.19037
201640.0000   -4.92237
201680.0000   -5.06809
201720.0000   -5.16562
201760.0000   -5.54206
201800.0000   -5.69598
201840.0000   -4.97862
201880.0000   -5.21304
201920.0000   -5.21469
201960.0000   -4.24505
202000.0000   -5.23583
202040.0000   -4.72960
202080.0000   -4.85373
202120.0000   -4.02164
202160.0000   -5.07247
202200.0000   -5.19021
202240.0000   -4.90775
202280.0000   -3.94499
202320.0000   -3.89637
202360.0000   -3.93390
202400.0000   -4.68444
202440.0000   -4.83387
202480.0000   -4.83413
202520.0000   -4.98656
202560.0000   -4.81874
202600.0000   -4.47853
202640.0000   -4.68484
202680.0000   -3.77535
202720.0000   -4.28823
202760.0000   -5.08790
202800.0000   -4.32057
202840.0000   -4.59359
202880.0000   -3.92816
202920.0000   -4.68576
202960.0000   -4.18270
203000.0000   -3.47949
203040.0000   -4.03877
203080.0000   -4.43656
203120.0000   -4.02615
203160.0000   -3.15780
203200.0000   -3.63396
203240.0000   -4.13321
203280.0000   -2.91714
203320.0000   -3.99307
203360.0000   -4.10143
203400.0000   -5.36149
203440.0000   -5.00679
203480.0000   -4.65257
203520.0000   -4.39079
203560.0000   -3.40129
203600.0000   -3.94424
203640.0000   -2.09627
203680.0000   -3.19263
203720.0000   -3.83973
203760.0000   -4.32093
203800.0000   -4.24672
203840.0000   -4.32401
203880.0000   -4.32566
203920.0000   -5.56217
203960.0000   -4.07759
204000.0000   -3.92891
204040.0000   -4.96489
204080.0000   -4.02292
204120.0000   -3.97522
204160.0000   -4.04615
204200.0000   -3.72304
204240.0000   -4.76076
204280.0000   -3.95691
204320.0000   -4.23902
204360.0000   -3.89691
204400.0000   -4.61014
204440.0000   -4.84333
204480.0000   -5.72668
204520.0000   -4.34510
204560.0000   -4.10044
204600.0000   -3.81510
204640.0000   -3.20833
204680.0000   -3.97001
204720.0000   -4.20880
204760.0000   -3.03085
204800.0000   -3.65200
204840.0000   -3.76944
204880.0000   -4.47295
204920.0000   -5.01093
204960.0000   -3.86974
205000.0000   -5.11831
205040.0000   -4.60422
205080.0000   -4.00657
205120.0000   -4.37658
205160.0000   -4.37328
205200.0000   -6.03681
205240.0000   -4.90202
205280.0000   -4.95743
205320.0000   -5.25032
205360.0000   -4.60427
205400.0000   -5.07648
205440.0000   -4.74022
205480.0000   -3.99372
205520.0000   -4.40710
205560.0000   -4.15596
205600.0000   -3.96889
205640.0000   -4.74538
205680.0000   -4.98032
205720.0000   -4.33324
205760.0000   -5.03648
205800.0000   -4.83103
205840.0000   -5.38270
205880.0000   -5.23443
205920.0000   -5.33194
205960.0000   -5.30408
206000.0000   -4.93414
206040.0000   -5.37863
206080.0000   -5.26101
206120.0000   -5.07238
206160.0000   -4.88858
206200.0000   -6.04549
206240.0000   -4.59114
206280.0000   -4.39447
206320.0000   -5.48589
206360.0000   -5.11447
206400.0000   -4.64114
206440.0000   -5.09892
206480.0000   -5.76655
206520.0000   -5.22709
206560.0000   -4.78956
206600.0000   -4.76667
206640.0000   -4.85371
206680.0000   -4.38583
206720.0000   -4.26523
206760.0000   -5.34504
206800.0000   -4.93180
206840.0000   -4.70042
206880.0000   -5.55285
206920.0000   -5.05645
206960.0000   -5.57380
207000.0000   -4.64611
207040.0000   -3.64899
207080.0000   -4.06641
207120.0000   -4.11802
207160.0000   -5.02715
207200.0000   -4.37940
207240.0000   -4.16367
207280.0000   -4.18116
207320.0000   -4.92664
207360.0000   -4.75124
207400.0000   -4.20052
207440.0000   -4.64978
207480.0000   -4.81421
207520.0000   -3.49922
207560.0000   -4.21954
207600.0000   -4.14833
207640.0000   -3.73299
207680.0000   -3.79609
207720.0000   -3.96538
207760.0000   -3.94463
207800.0000   -3.98744
207840.0000   -4.17451
207880.0000   -4.80877
207920.0000   -4.51320
207960.0000   -4.34565
208000.0000   -3.46579
208040.0000   -3.49381
208080.0000   -3.80801
208120.0000   -3.65798
208160.0000   -3.39390
208200.0000   -3.34149
208240.0000   -3.91506
208280.0000   -3.63316
208320.0000   -3.77269
208360.0000   -3.60641
208400.0000   -4.02736
208440.0000   -4.05873
208480.0000   -4.36187
208520.0000   -3.96966
208560.0000   -4.39661
208600.0000   -4.21989
208640.0000   -4.00749
208680.0000   -4.36861
208720.0000   -5.05051
208760.0000   -5.70488
208800.0000   -5.53069
208840.0000   -5.74026
208880.0000   -5.09644
208920.0000   -5.22154
208960.0000   -5.37802
209000.0000   -5.32108
209040.0000   -5.32855
209080.0000   -4.91855
209120.0000   -4.83768
209160.0000   -5.08716
209200.0000   -5.07385
209240.0000   -5.63860
209280.0000   -4.43623
209320.0000   -5.52506
209360.0000   -5.14305
209400.0000   -4.49226
209440.0000   -4.69124
209480.0000   -4.70958
209520.0000   -3.85630
209560.0000   -4.67308
209600.0000   -5.47272
209640.0000   -5.81120
209680.0000   -4.84713
209720.0000   -5.69376
209760.0000   -5.06278
209800.0000   -5.80050
209840.0000   -4.67994
209880.0000   -3.88515
209920.0000   -4.62561
209960.0000   -5.07379
210000.0000   -4.24835
210040.0000   -5.55368
210080.0000   -4.05822
210120.0000   -5.71779
210160.0000   -5.23854
210200.0000   -4.41715
210240.0000   -4.36725
210280.0000   -4.45873
210320.0000   -5.00727
210360.0000   -4.99679
210400.0000   -4.57967
210440.0000   -4.41372
210480.0000   -4.85267
210520.0000   -4.54006
210560.0000   -4.25763
210600.0000   -5.55267
210640.0000   -5.24631
210680.0000   -4.58575
210720.0000   -4.33415
210760.0000   -3.84586
210800.0000   -4.79652
210840.0000   -3.91031
210880.0000   -4.92013
210920.0000   -4.50166
210960.0000   -4.31648
211000.0000   -4.28679
211040.0000   -4.11772
211080.0000   -4.98600
211120.0000   -3.95957
211160.0000   -3.91525
211200.0000   -4.09783
211240.0000   -4.79004
211280.0000   -3.16125
211320.0000   -4.10260
211360.0000   -3.76971
211400.0000   -3.31563
211440.0000   -3.18677
211480.0000   -3.47754
211520.0000   -3.25051
211560.0000   -3.21232
211600.0000   -3.30558
211640.0000   -3.17116
211680.0000   -2.98389
211720.0000   -4.43588
211760.0000   -5.39247
211800.0000   -4.35566
211840.0000   -4.05660
211880.0000   -4.88688
211920.0000   -4.34267
211960.0000   -3.97914
212000.0000   -3.73832
212040.0000   -3.60703
212080.0000   -4.61512
212120.0000   -3.94398
212160.0000   -4.33355
212200.0000   -3.86473
212240.0000   -4.13348
212280.0000   -4.45119
212320.0000   -4.53526
212360.0000   -3.88863
212400.0000   -4.78843
212440.0000   -5.43398
212480.0000   -5.69856
212520.0000   -5.36971
212560.0000   -4.85832
212600.0000   -5.29641
212640.0000   -4.93453
212680.0000   -4.46973
212720.0000   -4.19133
212760.0000   -4.61131
212800.0000   -4.57210
212840.0000   -3.55916
212880.0000   -3.46086
212920.0000   -4.66946
212960.0000   -4.71270
213000.0000   -4.34701
213040.0000   -4.67786
213080.0000   -4.27926
213120.0000   -5.18204
213160.0000   -5.12820
213200.0000   -5.25209
213240.0000   -3.77222
213280.0000   -4.12900
213320.0000   -3.98571
213360.0000   -4.97450
213400.0000   -5.66303
213440.0000   -4.66145
213480.0000   -5.52072
213520.0000   -5.30102
213560.0000   -5.27301
213600.0000   -5.17819
213640.0000   -4.72281
213680.0000   -4.53349
213720.0000   -5.16811
213760.0000   -4.85729
213800.0000   -4.83061
213840.0000   -4.88224
213880.0000   -4.16158
213920.0000   -4.75473
213960.0000   -4.25825
214000.0000   -4.31413
214040.0000   -5.17835
214080.0000   -4.84377
214120.0000   -4.03538
214160.0000   -4.30386
214200.0000   -4.88826
214240.0000   -4.32401
214280.0000   -4.35814
214320.0000   -4.70117
214360.0000   -4.39926
214400.0000   -4.45811
214440.0000   -3.98380
214480.0000   -4.16264
214520.0000   -3.96946
214560.0000   -4.23184
214600.0000   -4.22369
214640.0000   -4.24501
214680.0000   -3.80995
214720.0000   -4.17630
214760.0000   -4.30881
214800.0000   -3.83766
214840.0000   -3.71287
214880.0000   -3.45633
214920.0000   -3.79751
214960.0000   -4.52599
215000.0000   -4.24580
215040.0000   -4.91779
215080.0000   -4.64618
215120.0000   -3.94652
215160.0000   -4.98303
215200.0000   -4.85129
215240.0000   -3.30001
215280.0000   -2.79174
215320.0000   -4.10493
215360.0000   -3.95605
215400.0000   -3.95417
215440.0000   -4.13950
215480.0000   -4.08665
215520.0000   -4.94600
215560.0000   -3.76617
215600.0000   -3.44599
215640.0000   -4.61178
215680.0000   -3.50833
215720.0000   -4.42007
215760.0000   -5.12135
215800.0000   -4.76797
215840.0000   -5.26659
215880.0000   -4.92410
215920.0000   -4.39902
215960.0000   -4.57249
216000.0000   -4.10219
216040.0000   -4.41977
216080.0000   -3.95158
216120.0000   -4.58909
216160.0000   -3.54005
216200.0000   -3.63961
216240.0000   -4.01995
216280.0000   -3.27414
216320.0000   -4.33284
216360.0000   -4.44145
216400.0000   -4.46878
216440.0000   -4.34338
216480.0000   -4.23894
216520.0000   -4.52921
216560.0000   -4.32635
216600.0000   -4.23220
216640.0000   -5.06138
216680.0000   -5.17190
216720.0000   -4.59895
216760.0000   -4.88286
216800.0000   -4.72107
216840.0000   -4.16327
216880.0000   -3.65703
216920.0000   -4.70773
216960.0000   -3.11208
217000.0000   -3.25374
217040.0000   -3.10018
217080.0000   -3.59923
217120.0000   -3.60629
217160.0000   -3.10937
217200.0000   -4.78733
217240.0000   -3.60943
217280.0000   -4.16447
217320.0000   -4.52188
217360.0000   -4.90084
217400.0000   -3.61429
217440.0000   -4.35632
217480.0000   -3.54015
217520.0000   -4.59088
217560.0000   -4.00072
217600.0000   -3.47416
217640.0000   -4.45406
217680.0000   -3.72603
217720.0000   -4.04705
217760.0000   -3.12739
217800.0000   -4.14713
217840.0000   -4.20033
217880.0000   -4.94055
217920.0000   -4.05451
217960.0000   -4.02447
218000.0000   -4.30936
218040.0000   -3.62908
218080.0000   -4.61089
218120.0000   -3.86962
218160.0000   -2.81660
218200.0000   -4.60471
218240.0000   -4.26628
218280.0000   -4.37827
218320.0000   -4.65252
218360.0000   -4.51216
218400.0000   -4.25152
218440.0000   -3.26237
218480.0000   -3.75874
218520.0000   -4.47405
218560.0000   -3.77528
218600.0000   -3.57883
218640.0000   -3.97846
218680.0000   -4.06153
218720.0000   -4.33153
218760.0000   -4.51452
218800.0000   -3.88615
218840.0000   -3.79225
218880.0000   -4.19098
218920.0000   -3.72979
218960.0000   -4.65140
219000.0000   -3.72760
219040.0000   -4.37729
219080.0000   -3.44809
219120.0000   -4.20253
219160.0000   -4.32798
219200.0000   -5.16913
219240.0000   -4.16883
219280.0000   -3.70731
219320.0000   -4.64582
219360.0000   -4.66742
219400.0000   -4.34824
219440.0000   -4.62021
219480.0000   -3.59253
219520.0000   -4.34359
219560.0000   -3.94055
219600.0000   -3.61944
219640.0000   -5.19607
219680.0000   -4.79463
219720.0000   -5.64191
219760.0000   -5.64356
219800.0000   -5.14926
219840.0000   -5.55334
219880.0000   -4.82944
219920.0000   -4.26566
219960.0000   -4.21782
220000.0000   -5.02850
220040.0000   -4.92355
220080.0000   -4.87520
220120.0000   -4.25774
220160.0000   -4.60485
220200.0000   -5.35686
220240.0000   -5.10997
220280.0000   -5.10367
220320.0000   -4.21297
220360.0000   -3.67288
220400.0000   -3.95065
220440.0000   -4.29481
220480.0000   -5.29868
220520.0000   -5.15422
220560.0000   -4.32464
220600.0000   -4.63224
220640.0000   -4.30629
220680.0000   -3.77753
220720.0000   -5.14249
220760.0000   -4.67653
220800.0000   -4.51517
220840.0000   -4.47858
220880.0000   -3.51563
220920.0000   -4.61399
220960.0000   -4.26670
221000.0000   -4.53340
221040.0000   -5.56010
221080.0000   -6.12912
221120.0000   -5.43737
221160.0000   -5.77932
221200.0000   -5.17822
221240.0000   -4.44224
221280.0000   -4.44713
221320.0000   -4.60216
221360.0000   -4.77089
221400.0000   -5.41892
221440.0000   -5.23089
221480.0000   -4.87797
221520.0000   -5.39848
221560.0000   -4.99292
221600.0000   -4.16286
221640.0000   -4.17496
221680.0000   -5.72268
221720.0000   -4.80508
221760.0000   -4.48177
221800.0000   -4.88827
221840.0000   -5.33189
221880.0000   -4.89678
221920.0000   -4.53951
221960.0000   -5.13196
222000.0000   -4.28759
222040.0000   -4.15656
222080.0000   -5.31321
222120.0000   -5.57240
222160.0000   -4.31669
222200.0000   -5.78374
222240.0000   -4.47538
222280.0000   -5.72551
222320.0000   -4.73554
222360.0000   -5.04491
222400.0000   -5.37777
222440.0000   -3.92613
222480.0000   -4.02846
222520.0000   -3.34018
222560.0000   -4.63203
222600.0000   -4.16355
222640.0000   -5.52585
222680.0000   -4.76491
222720.0000   -4.66236
222760.0000   -4.32350
222800.0000   -3.61795
222840.0000   -3.90932
222880.0000   -4.54226
222920.0000   -4.50351
222960.0000   -4.96159
223000.0000   -5.83959
223040.0000   -5.28310
223080.0000   -3.88858
223120.0000   -4.29861
223160.0000   -4.02423
223200.0000   -4.28996
223240.0000   -4.39166
223280.0000   -4.84058
223320.0000   -4.59428
223360.0000   -4.49269
223400.0000   -3.93719
223440.0000   -3.71680
223480.0000   -4.43023
223520.0000   -5.50325
223560.0000   -4.43237
223600.0000   -4.66957
223640.0000   -4.75693
223680.0000   -4.17778
223720.0000   -4.44317
223760.0000   -5.17891
223800.0000   -4.03964
223840.0000   -4.75434
223880.0000   -4.38027
223920.0000   -4.66992
223960.0000   -4.62315
224000.0000   -4.66589
224040.0000   -4.31649
224080.0000   -5.15776
224120.0000   -5.17756
224160.0000   -4.81402
224200.0000   -5.07395
224240.0000   -4.26856
224280.0000   -4.48165
224320.0000   -5.14954
224360.0000   -4.77081
224400.0000   -5.17500
224440.0000   -4.88605
224480.0000   -4.71966
224520.0000   -4.97709
224560.0000   -4.68753
224600.0000   -4.66381
224640.0000   -4.39183
224680.0000   -5.49774
224720.0000   -4.97897
224760.0000   -4.55077
224800.0000   -5.02432
224840.0000   -5.19381
224880.0000   -4.79280
224920.0000   -5.25129
224960.0000   -4.94406
225000.0000   -4.22491
225040.0000   -5.26786
225080.0000   -4.71661
225120.0000   -4.62325
225160.0000   -4.87295
225200.0000   -3.88181
225240.0000   -3.85076
225280.0000   -4.06747
225320.0000   -3.35248
225360.0000   -3.86017
225400.0000   -4.07276
225440.0000   -4.50999
225480.0000   -4.66094
225520.0000   -4.30302
225560.0000   -4.31995
225600.0000   -4.67861
225640.0000   -4.54268
225680.0000   -4.09151
225720.0000   -5.01272
225760.0000   -3.77932
225800.0000   -4.22739
225840.0000   -5.56018
225880.0000   -4.99135
225920.0000   -4.07022
225960.0000   -4.62711
226000.0000   -4.10019
226040.0000   -4.24918
226080.0000   -4.64152
226120.0000   -4.74006
226160.0000   -4.53529
226200.0000   -3.43860
226240.0000   -3.96776
226280.0000   -4.96866
226320.0000   -4.47979
226360.0000   -5.05571
226400.0000   -4.76568
226440.0000   -4.27794
226480.0000   -4.49269
226520.0000   -4.11064
226560.0000   -4.06610
226600.0000   -2.96234
226640.0000   -4.21267
226680.0000   -4.56991
226720.0000   -3.97108
226760.0000   -3.80641
226800.0000   -3.79076
226840.0000   -3.91972
226880.0000   -3.44774
226920.0000   -3.20122
226960.0000   -3.66492
227000.0000   -3.99355
227040.0000   -2.94551
227080.0000   -3.72501
227120.0000   -4.17475
227160.0000   -3.83007
227200.0000   -4.19018
227240.0000   -5.27071
227280.0000   -5.12643
227320.0000   -4.50768
227360.0000   -4.40473
227400.0000   -5.59644
227440.0000   -5.34536
227480.0000   -3.90896
227520.0000   -5.16535
227560.0000   -4.42973
227600.0000   -4.64830
227640.0000   -5.43788
227680.0000   -4.54322
227720.0000   -4.83147
227760.0000   -4.30532
227800.0000   -4.41467
227840.0000   -5.45801
227880.0000   -5.02966
227920.0000   -4.96381
227960.0000   -4.29612
228000.0000   -4.10294
228040.0000   -3.99240
228080.0000   -4.27479
228120.0000   -4.51823
228160.0000   -4.13151
228200.0000   -4.37429
228240.0000   -4.73436
228280.0000   -4.76995
228320.0000   -5.27425
228360.0000   -5.19552
228400.0000   -5.30436
228440.0000   -5.28828
228480.0000   -5.17392
228520.0000   -5.39580
228560.0000   -5.46926
228600.0000   -5.03797
228640.0000   -5.29582
228680.0000   -4.80987
228720.0000   -4.64192
228760.0000   -5.31221
228800.0000   -5.00675
228840.0000   -4.14080
228880.0000   -5.27345
228920.0000   -4.76814
228960.0000   -3.70480
229000.0000   -3.85200
229040.0000   -4.17861
229080.0000   -3.44978
229120.0000   -4.36450
229160.0000   -4.45714
229200.0000   -3.87239
229240.0000   -4.73440
229280.0000   -4.97725
229320.0000   -4.64900
229360.0000   -5.10210
229400.0000   -5.13634
229440.0000   -5.23595
229480.0000   -4.07175
229520.0000   -4.45121
229560.0000   -4.20349
229600.0000   -4.26489
229640.0000   -4.21838
229680.0000   -5.60275
229720.0000   -4.20847
229760.0000   -5.11758
229800.0000   -4.84368
229840.0000   -4.60100
229880.0000   -4.58433
229920.0000   -5.89509
229960.0000   -5.31102
230000.0000   -5.05879
230040.0000   -5.30724
230080.0000   -4.68314
230120.0000   -5.04864
230160.0000   -5.70664
230200.0000   -5.23527
230240.0000   -5.44727
230280.0000   -4.54791
230320.0000   -4.76793
230360.0000   -4.55204
230400.0000   -5.18165
230440.0000   -5.14893
230480.0000   -5.26749
230520.0000   -5.48844
230560.0000   -4.44077
230600.0000   -3.57864
230640.0000   -3.93761
230680.0000   -5.13930
230720.0000   -4.24267
230760.0000   -5.30062
230800.0000   -5.47255
230840.0000   -4.96908
230880.0000   -4.65349
230920.0000   -4.84140
230960.0000   -5.13177
231000.0000   -4.41121
231040.0000   -4.02047
231080.0000   -2.92441
231120.0000   -3.67042
231160.0000   -3.39060
231200.0000   -3.43248
231240.0000   -4.27430
231280.0000   -3.86392
231320.0000   -4.77028
231360.0000   -4.91621
231400.0000   -4.33373
231440.0000   -4.00712
231480.0000   -4.44066
231520.0000   -4.01834
231560.0000   -3.09623
231600.0000   -4.23759
231640.0000   -3.72356
231680.0000   -3.76085
231720.0000   -3.39546
231760.0000   -3.57719
231800.0000   -3.58989
231840.0000   -3.54293
231880.0000   -3.56315
231920.0000   -2.75959
231960.0000   -3.40256
232000.0000   -3.33828
232040.0000   -5.08155
232080.0000   -4.92671
232120.0000   -4.39924
232160.0000   -4.35796
232200.0000   -4.14343
232240.0000   -4.52835
232280.0000   -4.30976
232320.0000   -4.63991
232360.0000   -4.51524
232400.0000   -4.13790
232440.0000   -3.94975
232480.0000   -3.87854
232520.0000   -4.60285
232560.0000   -4.03391
232600.0000   -3.56529
232640.0000   -4.11559
232680.0000   -3.54446
232720.0000   -4.12419
232760.0000   -3.53572
232800.0000   -3.28445
232840.0000   -3.79356
232880.0000   -2.23845
232920.0000   -3.20205
232960.0000   -3.81223
233000.0000   -3.27450
233040.0000   -3.04490
233080.0000   -3.81423
233120.0000   -3.57290
233160.0000   -3.87839
233200.0000   -4.69408
233240.0000   -4.06598
233280.0000   -4.12062
233320.0000   -4.34072
233360.0000   -4.04619
233400.0000   -3.68617
233440.0000   -3.89222
233480.0000   -4.80803
233520.0000   -4.55881
233560.0000   -4.60382
233600.0000   -4.25523
233640.0000   -3.39706
233680.0000   -3.68728
233720.0000   -4.22622
233760.0000   -3.50648
233800.0000   -2.70549
233840.0000   -4.66860
233880.0000   -4.99499
233920.0000   -4.24381
233960.0000   -3.56833
234000.0000   -3.99946
234040.0000   -3.81443
234080.0000   -3.48252
234120.0000   -3.36899
234160.0000   -4.39211
234200.0000   -3.19809
234240.0000   -3.70858
234280.0000   -4.70952
234320.0000   -4.78358
234360.0000   -4.32775
234400.0000   -4.54512
234440.0000   -4.07826
234480.0000   -4.63691
234520.0000   -5.57575
234560.0000   -5.78108
234600.0000   -5.45290
234640.0000   -5.42835
234680.0000   -4.85894
234720.0000   -5.12783
234760.0000   -5.52330
234800.0000   -4.36094
234840.0000   -3.68426
234880.0000   -4.25570
234920.0000   -3.92393
234960.0000   -4.51849
235000.0000   -5.02500
235040.0000   -4.63032
235080.0000   -4.24293
235120.0000   -4.49172
235160.0000   -5.11930
235200.0000   -4.56878
235240.0000   -4.11449
235280.0000   -3.85335
235320.0000   -5.17870
235360.0000   -4.49263
235400.0000   -4.05760
235440.0000   -4.60642
235480.0000   -3.93725
235520.0000   -3.71905
235560.0000   -3.82416
235600.0000   -4.54964
235640.0000   -4.21897
235680.0000   -4.12335
235720.0000   -4.51339
235760.0000   -4.06468
235800.0000   -4.53707
235840.0000   -4.73406
235880.0000   -4.89315
235920.0000   -4.81564
235960.0000   -4.06216
236000.0000   -4.43752
236040.0000   -4.48096
236080.0000   -4.81509
236120.0000   -4.19057
236160.0000   -3.92516
236200.0000   -4.07642
236240.0000   -3.81135
236280.0000   -3.09755
236320.0000   -4.34686
236360.0000   -3.88334
236400.0000   -3.09688
236440.0000   -2.66206
236480.0000   -3.46457
236520.0000   -3.25717
236560.0000   -4.46962
236600.0000   -4.24948
236640.0000   -3.43825
236680.0000   -3.18204
236720.0000   -3.25901
236760.0000   -3.21088
236800.0000   -2.48110
236840.0000   -4.42947
236880.0000   -4.08507
236920.0000   -3.03619
236960.0000   -3.41573
237000.0000   -3.03291
237040.0000   -3.04588
237080.0000   -3.72730
237120.0000   -3.85357
237160.0000   -3.96865
237200.0000   -4.02238
237240.0000   -3.15858
237280.0000   -4.57356
237320.0000   -3.46346
237360.0000   -3.92457
237400.0000   -3.30708
237440.0000   -3.12451
237480.0000   -3.54965
237520.0000   -4.05797
237560.0000   -3.86315
237600.0000   -3.60296
237640.0000   -3.65992
237680.0000   -4.09648
237720.0000   -3.80638
237760.0000   -3.54010
237800.0000   -3.30320
237840.0000   -3.50273
237880.0000   -3.87901
237920.0000   -3.43467
237960.0000   -3.11426
238000.0000   -3.12672
238040.0000   -3.65040
238080.0000   -4.00601
238120.0000   -4.46530
238160.0000   -4.81397
238200.0000   -4.20772
238240.0000   -4.49069
238280.0000   -4.15344
238320.0000   -4.79218
238360.0000   -4.11403
238400.0000   -4.53686
238440.0000   -3.63860
238480.0000   -4.99116
238520.0000   -4.48741
238560.0000   -4.84345
238600.0000   -4.27620
238640.0000   -3.90429
238680.0000   -5.16599
238720.0000   -4.12861
238760.0000   -3.93967
238800.0000   -4.01707
238840.0000   -3.69274
238880.0000   -4.40908
238920.0000   -4.68628
238960.0000   -4.27543
239000.0000   -4.04157
239040.0000   -4.72603
239080.0000   -3.56218
239120.0000   -4.07017
239160.0000   -3.59161
239200.0000   -4.00017
239240.0000   -3.77894
239280.0000   -3.78574
239320.0000   -2.85701
239360.0000   -4.08276
239400.0000   -3.86009
239440.0000   -4.28620
239480.0000   -5.46969
239520.0000   -5.06595
239560.0000   -4.06873
239600.0000   -4.53642
239640.0000   -4.75546
239680.0000   -4.00084
239720.0000   -3.97174
239760.0000   -3.63693
239800.0000   -4.91591
239840.0000   -5.11648
239880.0000   -4.07370
239920.0000   -5.27147
239960.0000   -5.12139
240000.0000   -5.48145
240040.0000   -5.48448
240080.0000   -5.53748
240120.0000   -4.46058
240160.0000   -4.17026
240200.0000   -4.22313
240240.0000   -5.18077
240280.0000   -4.93283
240320.0000   -4.64620
240360.0000   -4.63975
240400.0000   -4.88614
240440.0000   -3.79807
240480.0000   -5.28419
240520.0000   -4.58222
240560.0000   -4.65565
240600.0000   -4.52171
240640.0000   -4.33843
240680.0000   -5.55530
240720.0000   -4.98823
240760.0000   -4.45814
240800.0000   -5.25368
240840.0000   -3.85901
240880.0000   -3.94544
240920.0000   -4.05153
240960.0000   -3.66665
241000.0000   -4.38839
241040.0000   -4.22544
241080.0000   -3.97536
241120.0000   -4.28116
241160.0000   -3.85486
241200.0000   -4.99206
241240.0000   -5.35322
241280.0000   -4.77357
241320.0000   -4.75787
241360.0000   -5.16268
241400.0000   -5.18766
241440.0000   -5.28812
241480.0000   -4.62441
241520.0000   -3.61929
241560.0000   -4.85089
241600.0000   -3.48767
241640.0000   -5.01137
241680.0000   -4.70748
241720.0000   -5.23260
241760.0000   -5.48249
241800.0000   -5.11644
241840.0000   -5.14123
241880.0000   -4.36132
241920.0000   -4.71028
241960.0000   -4.51938
242000.0000   -4.87527
242040.0000   -4.58658
242080.0000   -5.01228
242120.0000   -4.27766
242160.0000   -4.69051
242200.0000   -3.85070
242240.0000   -4.09583
242280.0000   -4.38956
242320.0000   -3.54863
242360.0000   -4.60314
242400.0000   -4.60312
242440.0000   -4.54285
242480.0000   -3.90429
242520.0000   -4.18815
242560.0000   -4.37489
242600.0000   -4.33358
242640.0000   -4.37360
242680.0000   -4.44298
242720.0000   -4.13863
242760.0000   -3.56463
242800.0000   -3.69205
242840.0000   -3.56821
242880.0000   -4.59711
242920.0000   -4.21337
242960.0000   -3.90681
243000.0000   -3.97026
243040.0000   -4.24225
243080.0000   -5.00256
243120.0000   -5.25793
243160.0000   -5.20764
243200.0000   -4.94718
243240.0000   -4.07784
243280.0000   -4.87197
243320.0000   -5.14815
243360.0000   -4.26004
243400.0000   -4.26863
243440.0000   -3.52967
243480.0000   -4.20934
243520.0000   -3.95775
243560.0000   -3.43743
243600.0000   -3.46825
243640.0000   -4.50353
243680.0000   -4.04529
243720.0000   -4.31787
243760.0000   -4.26668
243800.0000   -3.81125
243840.0000   -3.97087
243880.0000   -4.02346
243920.0000   -3.65050
243960.0000   -3.28702
244000.0000   -3.06637
244040.0000   -3.64443
244080.0000   -3.94248
244120.0000   -4.00485
244160.0000   -3.64293
244200.0000   -3.26696
244240.0000   -5.15025
244280.0000   -4.63333
244320.0000   -3.90182
244360.0000   -4.52008
244400.0000   -4.27719
244440.0000   -4.05183
244480.0000   -4.31560
244520.0000   -5.26395
244560.0000   -4.66066
244600.0000   -4.76838
244640.0000   -4.92220
244680.0000   -5.31390
244720.0000   -4.69620
244760.0000   -4.78125
244800.0000   -4.25610
244840.0000   -5.34499
244880.0000   -4.20200
244920.0000   -4.71206
244960.0000   -4.58997
245000.0000   -5.10897
245040.0000   -4.08183
245080.0000   -4.27948
245120.0000   -3.51570
245160.0000   -4.47860
245200.0000   -5.13912
245240.0000   -4.25544
245280.0000   -3.65209
245320.0000   -4.24640
245360.0000   -4.46501
245400.0000   -4.33347
245440.0000   -4.54199
245480.0000   -4.89539
245520.0000   -4.71150
245560.0000   -5.95490
245600.0000   -6.01961
245640.0000   -5.83827
245680.0000   -5.69823
245720.0000   -4.77623
245760.0000   -3.91312
245800.0000   -4.84070
245840.0000   -3.93475
245880.0000   -5.33139
245920.0000   -4.41911
245960.0000   -4.12366
246000.0000   -3.50008
246040.0000   -4.34626
246080.0000   -4.12605
246120.0000   -5.03004
246160.0000   -5.65089
246200.0000   -5.48550
246240.0000   -4.99720
246280.0000   -5.30485
246320.0000   -5.57698
246360.0000   -5.00643
246400.0000   -5.09719
246440.0000   -4.45853
246480.0000   -4.47909
246520.0000   -5.88664
246560.0000   -4.77254
246600.0000   -4.90272
246640.0000   -5.27952
246680.0000   -5.24987
246720.0000   -6.08738
246760.0000   -4.90752
246800.0000   -5.81221
246840.0000   -6.04139
246880.0000   -6.14371
246920.0000   -6.07047
246960.0000   -4.98520
247000.0000   -5.22615
247040.0000   -5.16956
247080.0000   -4.79567
247120.0000   -6.03825
247160.0000   -5.24907
247200.0000   -4.40943
247240.0000   -5.21507
247280.0000   -5.13846
247320.0000   -4.73659
247360.0000   -5.34529
247400.0000   -5.34367
247440.0000   -4.61555
247480.0000   -4.32403
247520.0000   -6.00365
247560.0000   -4.99866
247600.0000   -4.56542
247640.0000   -5.39282
247680.0000   -4.51314
247720.0000   -4.71697
247760.0000   -4.89161
247800.0000   -5.50197
247840.0000   -6.10716
247880.0000   -4.97309
247920.0000   -4.72918
247960.0000   -4.79347
248000.0000   -4.51892
248040.0000   -5.82138
248080.0000   -4.49950
248120.0000   -4.73532
248160.0000   -5.33908
248200.0000   -5.49696
248240.0000   -5.27971
248280.0000   -6.14597
248320.0000   -5.40707
248360.0000   -4.53459
248400.0000   -4.90017
248440.0000   -4.85049
248480.0000   -4.00476
248520.0000   -4.20752
248560.0000   -3.95414
248600.0000   -3.85914
248640.0000   -4.36725
248680.0000   -4.72987
248720.0000   -4.53664
248760.0000   -4.80236
248800.0000   -5.04699
248840.0000   -3.66902
248880.0000   -3.58978
248920.0000   -4.45579
248960.0000   -4.17779
249000.0000   -5.42321
249040.0000   -6.00138
249080.0000   -6.64456
249120.0000   -6.43500
249160.0000   -5.29101
249200.0000   -5.73012
249240.0000   -5.82687
249280.0000   -5.58818
249320.0000   -5.47982
249360.0000   -4.84787
249400.0000   -5.94981
249440.0000   -5.36987
249480.0000   -5.61693
249520.0000   -4.55097
249560.0000   -5.25677
249600.0000   -3.70994
249640.0000   -4.66707
249680.0000   -5.24716
249720.0000   -4.55831
249760.0000   -4.62437
249800.0000   -4.64100
249840.0000   -5.30706
249880.0000   -5.94843
249920.0000   -4.75751
249960.0000   -5.26836
250000.0000   -5.78183
250040.0000   -5.59591
250080.0000   -4.48236
250120.0000   -5.02823
250160.0000   -5.19622
250200.0000   -5.34276
250240.0000   -5.34735
250280.0000   -4.76039
250320.0000   -4.61392
250360.0000   -4.35147
250400.0000   -4.37074
250440.0000   -4.11993
250480.0000   -4.31825
250520.0000   -4.50361
250560.0000   -4.80413
250600.0000   -4.86823
250640.0000   -4.27608
250680.0000   -4.53059
250720.0000   -5.04297
250760.0000   -4.43647
250800.0000   -4.41658
250840.0000   -4.97207
250880.0000   -5.04800
250920.0000   -5.78006
250960.0000   -5.58517
251000.0000   -4.99559
251040.0000   -5.18655
251080.0000   -4.64046
251120.0000   -4.03623
251160.0000   -4.99379
251200.0000   -4.57847
251240.0000   -4.45023
251280.0000   -4.14612
251320.0000   -3.82579
251360.0000   -3.76437
251400.0000   -3.65171
251440.0000   -4.27196
251480.0000   -5.15350
251520.0000   -4.03002
251560.0000   -4.11954
251600.0000   -3.58648
251640.0000   -3.72536
251680.0000   -4.50808
251720.0000   -4.87653
251760.0000   -4.74770
251800.0000   -5.27885
251840.0000   -4.58670
251880.0000   -5.52124
251920.0000   -4.61587
251960.0000   -4.17128
252000.0000   -4.58639
252040.0000   -4.71846
252080.0000   -4.14654
252120.0000   -4.87018
252160.0000   -4.80664
252200.0000   -5.55770
252240.0000   -5.13252
252280.0000   -5.58343
252320.0000   -5.97738
252360.0000   -5.72119
252400.0000   -5.89231
252440.0000   -5.63660
252480.0000   -5.76737
252520.0000   -5.38850
252560.0000   -5.42060
252600.0000   -4.77263
252640.0000   -5.67624
252680.0000   -3.99949
252720.0000   -5.08726
252760.0000   -5.70586
252800.0000   -5.78860
252840.0000   -5.63901
252880.0000   -4.82353
252920.0000   -4.85613
252960.0000   -4.44422
253000.0000   -4.11126
253040.0000   -5.55133
253080.0000   -4.23050
253120.0000   -4.87430
253160.0000   -5.39614
253200.0000   -5.72071
253240.0000   -5.24646
253280.0000   -5.03836
253320.0000   -5.41689
253360.0000   -5.53891
253400.0000   -5.20873
253440.0000   -5.05430
253480.0000   -5.15191
253520.0000   -4.87239
253560.0000   -4.73925
253600.0000   -5.89712
253640.0000   -4.86332
253680.0000   -6.39252
253720.0000   -5.38928
253760.0000   -4.49314
253800.0000   -5.53198
253840.0000   -5.37543
253880.0000   -5.34442
253920.0000   -4.44921
253960.0000   -5.35395
254000.0000   -5.45119
254040.0000   -4.95800
254080.0000   -4.30319
254120.0000   -4.51369
254160.0000   -5.29804
254200.0000   -4.90367
254240.0000   -5.31785
254280.0000   -5.26771
254320.0000   -4.97073
254360.0000   -5.93019
254400.0000   -5.02194
254440.0000   -5.47486
254480.0000   -5.03325
254520.0000   -3.61026
254560.0000   -4.08787
254600.0000   -2.67721
254640.0000   -3.37743
254680.0000   -2.97612
254720.0000   -2.86558
254760.0000   -3.84053
254800.0000   -4.01901
254840.0000   -4.04897
254880.0000   -4.09296
254920.0000   -4.42688
254960.0000   -4.54534
255000.0000   -4.22185
255040.0000   -4.75004
255080.0000   -4.44670
255120.0000   -5.77215
255160.0000   -3.43263
255200.0000   -3.58431
255240.0000   -4.78461
255280.0000   -4.10008
255320.0000   -3.90845
255360.0000   -4.52246
255400.0000   -5.21163
255440.0000   -4.07429
255480.0000   -4.78569
255520.0000   -4.12262
255560.0000   -4.71998
255600.0000   -5.09038
255640.0000   -5.02754
255680.0000   -4.83091
255720.0000   -4.92613
255760.0000   -5.16008
255800.0000   -5.72989
255840.0000   -5.18959
255880.0000   -5.47285
255920.0000   -5.03106
255960.0000   -4.61411
256000.0000   -3.62975
256040.0000   -4.35566
256080.0000   -4.31736
256120.0000   -5.30402
256160.0000   -5.22663
256200.0000   -5.10666
256240.0000   -4.43064
256280.0000   -4.22886
256320.0000   -4.78759
256360.0000   -4.14121
256400.0000   -4.93983
256440.0000   -5.06374
256480.0000   -3.10932
256520.0000   -3.52800
256560.0000   -5.39324
256600.0000   -4.73207
256640.0000   -4.73214
256680.0000   -4.49597
256720.0000   -4.38643
256760.0000   -3.55547
256800.0000   -4.20541
256840.0000   -3.24393
256880.0000   -4.12930
256920.0000   -4.24921
256960.0000   -4.10868
257000.0000   -3.57765
257040.0000   -4.61664
257080.0000   -4.07863
257120.0000   -4.18342
257160.0000   -4.50854
257200.0000   -4.04851
257240.0000   -4.20134
257280.0000   -2.96647
257320.0000   -3.03888
257360.0000   -3.90462
257400.0000   -3.70582
257440.0000   -3.50945
257480.0000   -3.86708
257520.0000   -4.26542
257560.0000   -4.21790
257600.0000   -3.94732
257640.0000   -3.53990
257680.0000   -5.32843
257720.0000   -5.28904
257760.0000   -4.58670
257800.0000   -3.73482
257840.0000   -4.37648
257880.0000   -4.48570
257920.0000   -4.26911
257960.0000   -4.56003
258000.0000   -3.42298
258040.0000   -4.51394
258080.0000   -3.58421
258120.0000   -4.62135
258160.0000   -4.21561
258200.0000   -4.46915
258240.0000   -4.80133
258280.0000   -5.23229
258320.0000   -3.71343
258360.0000   -4.93369
258400.0000   -4.43101
258440.0000   -3.63213
258480.0000   -5.43680
258520.0000   -3.95829
258560.0000   -5.36518
258600.0000   -4.84107
258640.0000   -5.36397
258680.0000   -4.51463
258720.0000   -4.66495
258760.0000   -4.53213
258800.0000   -4.78730
258840.0000   -5.04232
258880.0000   -4.50569
258920.0000   -4.55170
258960.0000   -4.26350
259000.0000   -4.77488
259040.0000   -5.08511
259080.0000   -5.43642
259120.0000   -4.72568
259160.0000   -4.78406
259200.0000   -5.35617
259240.0000   -5.53107
259280.0000   -4.57209
259320.0000   -4.98943
259360.0000   -5.34527
259400.0000   -5.02646
259440.0000   -5.73094
259480.0000   -4.94645
259520.0000   -4.49343
259560.0000   -4.47261
259600.0000   -4.64060
259640.0000   -4.07372
259680.0000   -4.49468
259720.0000   -4.04381
259760.0000   -3.80886
259800.0000   -4.36107
259840.0000   -3.43639
259880.0000   -4.11464
259920.0000   -3.67291
259960.0000   -4.12181
260000.0000   -3.65848
260040.0000   -4.38258
260080.0000   -4.50492
260120.0000   -2.91328
260160.0000   -3.49411
260200.0000   -3.29671
260240.0000   -3.65235
260280.0000   -4.65889
260320.0000   -4.51084
260360.0000   -5.25278
260400.0000   -4.73180
260440.0000   -5.09399
260480.0000   -4.88067
260520.0000   -4.20627
260560.0000   -4.01450
260600.0000   -4.70594
260640.0000   -4.15770
260680.0000   -5.03805
260720.0000   -4.76350
260760.0000   -4.59787
260800.0000   -3.76692
260840.0000   -5.06237
260880.0000   -4.64532
260920.0000   -5.32034
260960.0000   -5.67890
261000.0000   -5.65436
261040.0000   -6.44727
261080.0000   -5.40762
261120.0000   -5.35445
261160.0000   -5.03341
261200.0000   -4.64404
261240.0000   -5.59165
261280.0000   -4.39100
261320.0000   -4.32082
261360.0000   -4.80766
261400.0000   -4.12438
261440.0000   -5.14229
261480.0000   -5.53645
261520.0000   -4.77778
261560.0000   -5.00194
261600.0000   -5.97956
261640.0000   -4.95862
261680.0000   -5.48895
261720.0000   -4.35495
261760.0000   -3.97807
261800.0000   -4.67422
261840.0000   -4.88303
261880.0000   -5.02621
261920.0000   -5.42570
261960.0000   -5.08940
262000.0000   -5.69377
262040.0000   -4.94560
262080.0000   -4.88021
262120.0000   -4.83570
262160.0000   -5.10986
262200.0000   -4.30598
262240.0000   -4.40892
262280.0000   -4.66279
262320.0000   -3.84899
262360.0000   -4.88236
262400.0000   -5.01855
262440.0000   -5.17758
262480.0000   -5.97954
262520.0000   -5.43120
262560.0000   -4.23722
262600.0000   -4.41936
262640.0000   -4.05720
262680.0000   -4.14476
262720.0000   -4.59480
262760.0000   -4.39968
262800.0000   -4.60231
262840.0000   -3.62528
262880.0000   -3.30369
262920.0000   -2.78342
262960.0000   -2.57928
263000.0000   -2.91459
263040.0000   -2.86412
263080.0000   -2.82923
263120.0000   -2.67100
263160.0000   -2.62377
263200.0000   -2.85311
263240.0000   -2.84790
263280.0000   -2.39342
263320.0000   -2.30994
263360.0000   -2.58921
263400.0000   -2.31095
263440.0000   -2.22857
263480.0000   -2.02331
263520.0000   -2.06073
263560.0000   -2.46266
263600.0000   -1.74750
263640.0000   -1.82748
263680.0000   -1.38562
263720.0000   -1.66051
263760.0000   -1.70486
263800.0000   -2.11886
263840.0000   -1.25442
263880.0000   -0.51053
263920.0000   -0.70429
263960.0000   -0.04779
264000.0000   -0.09917
264040.0000   -0.77147
264080.0000   -0.89091
264120.0000   -0.53981
264160.0000   -1.38427
264200.0000   -1.56456
264240.0000   -1.56412
264280.0000   -1.25891
264320.0000   -1.54968
264360.0000   -1.67344
264400.0000   -1.02986
264440.0000   -0.21748
264480.0000   -1.95469
264520.0000   -1.17609
264560.0000   -0.53521
264600.0000   -1.07983
264640.0000   -0.46956
264680.0000   -0.16501
264720.0000    0.31459
264760.0000   -0.14942
264800.0000    0.33224
264840.0000    0.36815
264880.0000    0.43480
264920.0000   -0.30028
264960.0000    0.38267
265000.0000    0.21013
265040.0000   -0.18535
265080.0000   -0.02344
265120.0000    0.52465
265160.0000   -0.54765
265200.0000   -0.27293
265240.0000   -1.67362
265280.0000   -0.98213
265320.0000   -0.82464
265360.0000   -1.25326
265400.0000   -2.07997
265440.0000   -2.36230
265480.0000   -2.50052
265520.0000   -1.05041
265560.0000   -1.52867
265600.0000   -0.52616
265640.0000   -1.77763
265680.0000   -2.54961
265720.0000   -1.10897
265760.0000   -1.42471
265800.0000   -0.48313
265840.0000   -1.63414
265880.0000   -1.06997
265920.0000   -1.25470
265960.0000   -1.23870
266000.0000   -0.15451
266040.0000   -1.19366
266080.0000   -1.00325
266120.0000   -0.82106
266160.0000   -0.43152
266200.0000   -0.61299
266240.0000   -0.37819
266280.0000   -0.10958
266320.0000    0.37235
266360.0000   -0.48529
266400.0000   -0.37452
266440.0000   -1.49559
266480.0000   -2.04851
266520.0000   -0.05765
266560.0000    0.18730
266600.0000   -1.36901
266640.0000   -1.37889
266680.0000   -1.82128
266720.0000   -0.27211
266760.0000   -1.85296
266800.0000   -1.42012
266840.0000   -0.88212
266880.0000   -1.46475
266920.0000   -2.18925
266960.0000   -0.95876
267000.0000   -0.32948
267040.0000   -1.04475
267080.0000    0.21947
267120.0000   -0.86993
267160.0000   -2.13430
267200.0000   -0.80774
267240.0000   -2.00045
267280.0000   -1.18751
267320.0000   -2.02271
267360.0000   -1.82419
267400.0000   -2.02677
267440.0000   -1.58833
267480.0000   -1.10550
267520.0000   -0.05103
267560.0000   -0.67547
267600.0000   -1.31199
267640.0000   -1.26972
267680.0000   -1.60688
267720.0000   -0.23214
267760.0000   -1.29336
267800.0000   -1.18054
267840.0000   -1.43868
267880.0000   -1.49863
267920.0000   -1.42017
267960.0000   -0.67843
268000.0000   -0.86009
268040.0000   -0.82543
268080.0000   -0.75129
268120.0000   -0.59609
268160.0000   -0.53931
268200.0000   -1.05618
268240.0000   -1.39265
268280.0000   -1.20348
268320.0000   -0.58334
268360.0000   -1.24128
268400.0000   -0.64340
268440.0000   -0.27809
268480.0000   -1.16903
268520.0000   -0.72974
268560.0000   -1.35402
268600.0000   -1.42047
268640.0000   -1.04707
268680.0000   -0.51183
268720.0000   -1.13359
268760.0000   -0.80572
268800.0000   -1.07065
268840.0000   -0.81222
268880.0000   -1.63059
268920.0000   -0.82846
268960.0000   -1.00362
269000.0000   -0.89789
269040.0000   -0.51800
269080.0000   -0.55368
269120.0000   -0.74707
269160.0000   -0.43844
269200.0000   -0.09444
269240.0000   -1.40149
269280.0000   -0.49694
269320.0000   -1.34582
269360.0000   -0.74447
269400.0000   -1.75597
269440.0000   -1.15414
269480.0000   -1.59155
269520.0000   -1.52441
269560.0000   -0.90217
269600.0000   -1.53838
269640.0000   -1.35675
269680.0000   -1.42425
269720.0000   -1.31746
269760.0000   -2.03706
269800.0000   -0.93399
269840.0000   -1.15856
269880.0000   -1.45391
269920.0000   -0.87378
269960.0000    0.06786
270000.0000   -0.08951
270040.0000   -0.58866
270080.0000   -1.07457
270120.0000   -1.24895
270160.0000   -1.26421
270200.0000   -0.40322
270240.0000   -1.10551
270280.0000   -1.63247
270320.0000   -1.46556
270360.0000   -1.58588
270400.0000   -0.88938
270440.0000   -2.65159
270480.0000   -1.44488
270520.0000   -0.47463
270560.0000   -0.96842
270600.0000   -1.33818
270640.0000   -0.02902
270680.0000   -0.71772
270720.0000   -0.65038
270760.0000   -0.98070
270800.0000   -0.57269
270840.0000   -1.15274
270880.0000   -0.96290
270920.0000   -1.69093
270960.0000   -1.05510
271000.0000   -1.91227
271040.0000   -1.86691
271080.0000   -2.26141
271120.0000   -0.98964
271160.0000   -1.42801
271200.0000   -1.17783
271240.0000   -1.15284
271280.0000   -1.33308
271320.0000   -1.91740
271360.0000   -1.53480
271400.0000   -2.03804
271440.0000   -1.11374
271480.0000   -0.75837
271520.0000   -1.05148
271560.0000   -0.97038
271600.0000   -0.91839
271640.0000   -0.96404
271680.0000   -0.91745
271720.0000   -0.43263
271760.0000   -0.10906
271800.0000   -1.43776
271840.0000   -1.46422
271880.0000   -1.36249
271920.0000   -1.55926
271960.0000   -0.18519
272000.0000   -0.56221
272040.0000   -0.96626
272080.0000   -0.58745
272120.0000   -0.85238
272160.0000   -0.81404
272200.0000   -1.45911
272240.0000   -0.39656
272280.0000   -1.18131
272320.0000   -0.85587
272360.0000   -1.27641
272400.0000   -1.66989
272440.0000   -2.29139
272480.0000   -1.36536
272520.0000   -1.62036
272560.0000   -1.76824
272600.0000   -1.41056
272640.0000   -0.86071
272680.0000   -1.22258
272720.0000   -0.49003
272760.0000   -0.98457
272800.0000   -1.46072
272840.0000   -1.05893
272880.0000   -0.43548
272920.0000   -0.42271
272960.0000   -0.81373
273000.0000   -1.60267
273040.0000   -1.40127
273080.0000   -0.81097
273120.0000   -0.75851
273160.0000   -0.63197
273200.0000   -0.84210
273240.0000   -0.52852
273280.0000   -0.43273
273320.0000   -1.02107
273360.0000   -1.51359
273400.0000   -1.04484
273440.0000   -0.82840
273480.0000   -0.22330
273520.0000   -0.84842
273560.0000   -0.63595
273600.0000   -0.29089
273640.0000   -0.98274
273680.0000   -0.81189
273720.0000   -1.10187
273760.0000   -0.95352
273800.0000   -0.48860
273840.0000   -1.17872
273880.0000   -0.71821
273920.0000   -1.06776
273960.0000   -0.98543
274000.0000   -0.43299
274040.0000   -0.38153
274080.0000   -1.03145
274120.0000   -0.01686
274160.0000    0.25052
274200.0000   -0.51333
274240.0000   -0.84551
274280.0000   -0.41658
274320.0000   -0.84293
274360.0000   -1.65765
274400.0000   -0.77835
274440.0000   -0.74110
274480.0000   -0.71186
274520.0000   -0.43159
274560.0000   -0.49459
274600.0000   -0.89910
274640.0000   -0.98465
274680.0000   -0.84397
274720.0000   -0.84760
274760.0000   -1.52746
274800.0000   -0.53475
274840.0000   -1.29550
274880.0000   -1.10654
274920.0000   -1.02559
274960.0000   -0.99562
275000.0000   -0.35775
275040.0000   -1.08930
275080.0000   -0.05938
275120.0000   -0.71074
275160.0000   -0.47140
275200.0000   -0.29916
275240.0000   -0.54062
275280.0000   -1.06235
275320.0000   -1.32294
275360.0000   -0.86587
275400.0000   -1.45265
275440.0000   -1.03150
275480.0000   -1.69490
275520.0000   -0.92596
275560.0000   -1.03385
275600.0000   -0.01898
275640.0000   -1.07625
275680.0000   -1.09976
275720.0000   -1.94800
275760.0000   -0.40139
275800.0000   -0.60042
275840.0000   -0.70566
275880.0000   -1.24424
275920.0000   -1.16854
275960.0000   -0.65082
276000.0000   -0.72746
276040.0000   -0.50073
276080.0000   -0.38170
276120.0000    0.16212
276160.0000   -0.37690
276200.0000   -0.48394
276240.0000    0.05018
276280.0000   -0.51467
276320.0000   -1.00729
276360.0000   -0.75500
276400.0000   -1.60610
276440.0000   -0.54466
276480.0000   -0.91319
276520.0000   -1.13360
276560.0000   -0.35362
276600.0000    0.11741
276640.0000   -0.42102
276680.0000   -0.15468
276720.0000   -0.31394
276760.0000   -0.65562
276800.0000   -0.92022
276840.0000    0.65772
276880.0000   -0.82123
276920.0000   -1.22418
276960.0000   -0.72968
277000.0000   -0.57215
277040.0000   -0.22916
277080.0000   -0.46304
277120.0000   -1.17782
277160.0000   -1.20380
277200.0000   -1.36285
277240.0000   -0.82732
277280.0000    0.07986
277320.0000   -0.39658
277360.0000   -1.74102
277400.0000   -2.13279
277440.0000   -1.36660
277480.0000   -1.98823
277520.0000   -1.19122
277560.0000   -0.87194
277600.0000   -1.14080
277640.0000   -1.38440
277680.0000   -1.40260
277720.0000   -0.59016
277760.0000   -1.46859
277800.0000   -0.74739
277840.0000   -1.07448
277880.0000   -0.64573
277920.0000   -0.68068
277960.0000   -0.66462
278000.0000   -1.49045
278040.0000   -0.79326
278080.0000   -0.60572
278120.0000   -0.68516
278160.0000   -0.28764
278200.0000   -0.70133
278240.0000   -0.21284
278280.0000   -0.68670
278320.0000   -1.35649
278360.0000   -1.24266
278400.0000   -0.99776
278440.0000   -0.86925
278480.0000   -0.56149
278520.0000   -0.52264
278560.0000   -0.50245
278600.0000   -0.46921
278640.0000   -0.28452
278680.0000   -0.59232
278720.0000   -0.85986
278760.0000   -1.01185
278800.0000    0.34818
278840.0000    0.37509
278880.0000   -0.57932
278920.0000    0.24573
278960.0000    1.36935
279000.0000   -0.29173
279040.0000    0.27105
279080.0000    0.34677
279120.0000    0.04433
279160.0000   -0.89099
279200.0000   -1.18098
279240.0000   -0.46695
279280.0000   -0.11794
279320.0000   -0.60936
279360.0000    0.20050
279400.0000    1.17139
279440.0000   -0.97196
279480.0000   -0.17788
279520.0000   -0.27647
279560.0000   -0.33059
279600.0000   -0.71993
279640.0000   -0.50558
279680.0000    0.10585
279720.0000   -0.07995
279760.0000    0.68465
279800.0000   -0.58609
279840.0000   -0.86084
279880.0000   -1.51849
279920.0000   -1.30041
279960.0000   -0.78285
280000.0000   -1.56702
280040.0000   -0.44233
280080.0000   -1.13649
280120.0000   -0.69947
280160.0000   -1.53686
280200.0000   -1.52377
280240.0000   -1.37615
280280.0000   -0.91159
280320.0000   -0.78209
280360.0000   -0.75518
280400.0000   -0.26934
280440.0000   -0.74897
280480.0000   -0.23324
280520.0000    0.10689
280560.0000    0.18558
280600.0000   -0.70651
280640.0000   -0.80073
280680.0000   -0.82558
280720.0000    0.16273
280760.0000   -0.39372
280800.0000   -0.14726
280840.0000   -0.26688
280880.0000   -1.11673
280920.0000   -0.30964
280960.0000   -0.25632
281000.0000    0.27183
281040.0000    0.35797
281080.0000    0.08817
281120.0000   -0.67852
281160.0000   -0.98863
281200.0000   -0.74797
281240.0000   -0.72448
281280.0000   -0.45007
281320.0000   -0.88486
281360.0000   -0.17646
281400.0000   -0.75992
281440.0000   -0.99032
281480.0000   -0.11651
281520.0000   -0.51552
281560.0000   -0.80110
281600.0000   -1.68160
281640.0000   -2.24007
281680.0000   -2.36578
281720.0000   -2.75170
281760.0000   -1.56694
281800.0000   -1.79308
281840.0000   -1.43759
281880.0000   -1.78065
281920.0000   -1.93844
281960.0000   -1.69140
282000.0000   -2.27514
282040.0000   -2.06817
282080.0000   -2.40604
282120.0000   -1.75705
282160.0000   -1.15946
282200.0000   -1.44623
282240.0000   -0.98486
282280.0000   -0.35772
282320.0000   -0.86361
282360.0000   -1.12778
282400.0000   -1.49358
282440.0000   -1.49458
282480.0000   -0.77299
282520.0000   -0.41094
282560.0000   -0.62806
282600.0000   -0.93376
282640.0000   -1.06164
282680.0000    0.71181
282720.0000   -0.27770
282760.0000   -1.20497
282800.0000   -0.82511
282840.0000   -0.91451
282880.0000   -1.04228
282920.0000   -2.07559
282960.0000   -2.23044
283000.0000   -1.31083
283040.0000   -1.90139
283080.0000   -1.03504
283120.0000   -0.94336
283160.0000   -1.34607
283200.0000   -1.88286
283240.0000   -2.49213
283280.0000   -2.24104
283320.0000   -1.20000
283360.0000   -1.30906
283400.0000   -0.78585
283440.0000   -0.09613
283480.0000   -0.02565
283520.0000   -0.31495
283560.0000   -0.39518
283600.0000   -0.98183
283640.0000   -0.09912
283680.0000   -1.33424
283720.0000   -0.76004
283760.0000   -0.09812
283800.0000   -0.24199
283840.0000    0.08438
283880.0000    0.06973
283920.0000   -1.10726
283960.0000   -1.49298
284000.0000   -0.49734
284040.0000   -0.97914
284080.0000   -1.19270
284120.0000   -1.52826
284160.0000   -0.97470
284200.0000   -0.58334
284240.0000   -0.61448
284280.0000   -1.17976
284320.0000   -1.38856
284360.0000   -1.16069
284400.0000   -2.08392
284440.0000   -1.69122
284480.0000   -2.22713
284520.0000   -0.02397
284560.0000    0.15490
284600.0000    0.72342
284640.0000   -0.28883
284680.0000   -1.09537
284720.0000   -1.38519
284760.0000   -1.15371
284800.0000   -1.66713
284840.0000   -2.36121
284880.0000   -1.68882
284920.0000   -1.02151
284960.0000   -1.46438
285000.0000   -1.31832
285040.0000   -1.14607
285080.0000   -0.89925
285120.0000   -2.06221
285160.0000   -0.28070
285200.0000   -0.78018
285240.0000   -0.17112
285280.0000   -0.22053
285320.0000   -2.68879
285360.0000   -0.73406
285400.0000    0.09025
285440.0000   -1.13704
285480.0000    0.14836
285520.0000    0.68496
285560.0000   -0.54252
285600.0000   -0.83727
285640.0000    0.55910
285680.0000    0.37498
285720.0000    2.19979
285760.0000   -0.72077
285800.0000   -0.02865
285840.0000   -0.09194
285880.0000   -1.26840
285920.0000    0.43828
285960.0000    0.14094
286000.0000   -0.01126
286040.0000    0.52194
286080.0000   -0.42745
286120.0000    0.06970
286160.0000   -0.19557
286200.0000    0.04014
286240.0000   -1.53631
286280.0000   -1.25280
286320.0000   -0.71567
286360.0000   -0.39193
286400.0000   -1.43818
286440.0000   -1.21833
286480.0000   -0.86922
286520.0000   -0.74947
286560.0000    0.57128
286600.0000   -0.20966
286640.0000   -0.61182
286680.0000   -1.23848
286720.0000   -1.60854
286760.0000   -1.41860
286800.0000   -0.88625
286840.0000   -0.62720
286880.0000   -0.89794
286920.0000   -0.25826
286960.0000   -0.57143
287000.0000   -1.70892
287040.0000   -0.58195
287080.0000   -0.83584
287120.0000   -0.61843
287160.0000   -2.34995
287200.0000   -3.02216
287240.0000   -1.76027
287280.0000   -0.95571
287320.0000   -1.79097
287360.0000   -1.06183
287400.0000   -0.55599
287440.0000   -0.56106
287480.0000   -0.18290
287520.0000   -0.87238
287560.0000   -1.29271
287600.0000   -2.15038
287640.0000   -2.89693
287680.0000   -2.28838
287720.0000   -2.56586
287760.0000   -1.62142
287800.0000   -1.22440
287840.0000   -0.74143
287880.0000    0.03848
287920.0000   -0.31835
287960.0000    1.08464
288000.0000   -0.56134
288040.0000    0.08661
288080.0000   -0.99464
288120.0000   -2.59226
288160.0000   -1.63729
288200.0000   -2.70217
288240.0000   -2.83433
288280.0000   -2.82186
288320.0000   -2.66589
288360.0000   -2.52746
288400.0000   -3.07647
288440.0000   -3.10685
288480.0000   -2.28206
288520.0000   -1.83709
288560.0000   -2.80703
288600.0000   -3.28822
288640.0000   -2.01829
288680.0000   -1.59318
288720.0000   -2.34626
288760.0000   -3.08423
288800.0000   -3.64385
288840.0000   -3.56983
288880.0000   -2.60779
288920.0000   -2.63275
288960.0000   -3.14742
289000.0000   -1.92800
289040.0000   -1.93817
289080.0000   -2.39209
289120.0000   -2.50887
289160.0000   -2.18719
289200.0000   -1.54672
289240.0000   -1.66682
289280.0000   -1.84445
289320.0000   -1.86431
289360.0000   -0.59444
289400.0000   -1.71434
289440.0000   -2.08038
289480.0000   -1.37456
289520.0000   -0.70034
289560.0000   -1.58759
289600.0000   -1.95797
289640.0000   -1.77515
289680.0000   -2.34840
289720.0000   -2.56198
289760.0000   -1.61237
289800.0000   -2.40956
289840.0000   -2.61355
289880.0000   -2.19975
289920.0000   -1.79859
289960.0000   -1.18434
290000.0000   -0.94133
290040.0000   -1.22871
290080.0000   -0.77064
290120.0000   -0.91320
290160.0000   -0.86813
290200.0000   -0.09267
290240.0000   -1.94822
290280.0000   -1.97474
290320.0000   -1.95251
290360.0000   -2.58081
290400.0000   -2.33920
290440.0000   -0.38440
290480.0000   -0.85507
290520.0000    0.48188
290560.0000    0.39257
290600.0000   -0.07360
290640.0000   -0.58053
290680.0000    0.17530
290720.0000    0.65006
290760.0000    0.26971
290800.0000    0.11063
290840.0000   -0.14517
290880.0000   -0.98957
290920.0000   -0.89033
290960.0000   -0.18915
291000.0000   -0.83108
291040.0000   -0.80628
291080.0000   -0.83273
291120.0000   -0.33423
291160.0000   -0.85740
291200.0000   -0.81352
291240.0000   -0.53638
291280.0000   -0.75225
291320.0000   -0.58460
291360.0000   -0.43571
291400.0000   -0.59127
291440.0000    0.01361
291480.0000   -0.55995
291520.0000    0.24973
291560.0000   -0.25522
291600.0000   -1.04797
291640.0000   -1.49766
291680.0000   -0.83628
291720.0000   -0.90432
291760.0000   -0.44259
291800.0000   -1.31931
291840.0000   -0.56920
291880.0000   -1.82457
291920.0000   -1.53926
291960.0000   -1.07276
292000.0000   -1.79657
292040.0000   -1.03502
292080.0000   -1.74301
292120.0000   -1.27401
292160.0000   -1.80120
292200.0000   -1.71795
292240.0000   -1.75850
292280.0000   -2.28487
292320.0000   -2.15684
292360.0000   -2.50562
292400.0000   -2.04082
292440.0000   -1.64185
292480.0000   -1.49224
292520.0000   -2.22428
292560.0000   -2.33443
292600.0000   -2.27433
292640.0000   -1.52605
292680.0000   -1.66803
292720.0000   -2.84004
292760.0000   -2.58607
292800.0000   -2.82430
292840.0000   -3.68372
292880.0000   -2.96500
292920.0000   -2.31013
292960.0000   -3.14941
293000.0000   -2.52519
293040.0000   -0.76059
293080.0000   -1.68863
293120.0000   -2.29697
293160.0000   -2.15024
293200.0000   -1.73419
293240.0000   -3.00643
293280.0000   -1.68673
293320.0000   -1.78422
293360.0000   -1.56826
293400.0000   -1.05988
293440.0000   -0.82398
293480.0000   -1.40635
293520.0000   -1.01382
293560.0000   -1.07364
293600.0000   -0.45581
293640.0000   -1.32903
293680.0000   -1.82068
293720.0000   -0.98167
293760.0000   -0.52501
293800.0000    0.08353
293840.0000   -1.06700
293880.0000    0.40180
293920.0000   -0.73271
293960.0000   -0.27187
294000.0000   -1.71327
294040.0000   -0.27492
294080.0000   -0.66493
294120.0000   -0.79455
294160.0000   -0.78164
294200.0000   -1.34734
294240.0000   -1.35161
294280.0000   -0.74364
294320.0000   -0.56425
294360.0000   -0.72747
294400.0000   -0.26002
294440.0000   -1.62778
294480.0000   -1.03898
294520.0000   -1.05994
294560.0000   -2.10750
294600.0000   -1.15229
294640.0000   -1.63967
294680.0000   -1.42206
294720.0000   -1.83498
294760.0000   -1.51679
294800.0000   -0.29513
294840.0000   -1.00817
294880.0000   -0.97035
294920.0000   -0.90075
294960.0000   -0.80388
295000.0000   -1.23142
295040.0000   -0.33936
295080.0000   -0.37128
295120.0000   -1.10718
295160.0000   -2.37876
295200.0000   -1.99608
295240.0000   -2.56361
295280.0000   -1.51987
295320.0000   -1.43445
295360.0000   -2.06416
295400.0000   -1.69093
295440.0000   -2.68051
295480.0000   -2.92656
295520.0000   -3.68393
295560.0000   -1.37457
295600.0000   -2.92557
295640.0000   -3.38916
295680.0000   -0.93963
295720.0000   -0.88066
295760.0000   -1.39492
295800.0000   -2.27594
295840.0000   -1.34185
295880.0000   -0.80605
295920.0000   -1.72158
295960.0000   -1.49425
296000.0000   -1.99774
296040.0000   -1.96068
296080.0000   -2.82551
296120.0000   -1.89816
296160.0000   -1.94028
296200.0000   -2.29101
296240.0000   -2.15541
296280.0000   -3.03710
296320.0000   -2.25292
296360.0000   -1.74310
296400.0000   -2.56863
296440.0000   -1.86403
296480.0000   -1.92629
296520.0000   -2.11730
296560.0000   -1.79207
296600.0000   -2.38496
296640.0000   -2.09311
296680.0000   -1.95348
296720.0000   -1.93529
296760.0000   -3.61209
296800.0000   -2.44318
296840.0000   -1.41941
296880.0000   -1.81170
296920.0000   -1.44240
296960.0000   -1.22024
297000.0000   -1.86350
297040.0000   -1.15788
297080.0000   -1.38581
297120.0000   -2.09001
297160.0000   -1.91126
297200.0000   -2.56873
297240.0000   -2.55296
297280.0000   -2.61341
297320.0000   -3.98262
297360.0000   -3.67618
297400.0000   -3.04535
297440.0000   -2.69857
297480.0000   -2.09305
297520.0000   -1.57593
297560.0000   -1.46497
297600.0000   -2.53865
297640.0000   -1.94856
297680.0000   -1.32624
297720.0000   -2.28796
297760.0000   -2.79151
297800.0000   -3.21746
297840.0000   -2.44015
297880.0000   -3.14344
297920.0000   -3.87104
297960.0000   -2.89407
298000.0000   -3.04983
298040.0000   -2.45424
298080.0000   -1.57431
298120.0000   -2.58376
298160.0000   -2.48393
298200.0000   -2.22402
298240.0000   -1.41669
298280.0000   -1.78180
298320.0000   -1.73629
298360.0000   -2.05799
298400.0000   -2.68822
298440.0000   -1.59027
298480.0000   -0.95143
298520.0000   -2.25856
298560.0000   -2.20299
298600.0000   -1.63087
298640.0000   -2.72243
298680.0000   -2.22944
298720.0000   -1.41190
298760.0000   -2.51284
298800.0000   -1.83156
298840.0000   -1.29867
298880.0000   -1.11293
298920.0000   -0.83457
298960.0000   -2.05043
299000.0000   -1.63185
299040.0000   -1.44453
299080.0000   -1.56458
299120.0000   -1.32691
299160.0000   -0.46953
299200.0000   -1.60918
299240.0000   -2.05699
299280.0000   -1.65242
299320.0000   -0.89579
299360.0000   -2.19783
299400.0000   -1.42698
299440.0000   -1.20364
299480.0000   -1.10492
299520.0000   -0.61460
299560.0000   -1.63609
299600.0000   -1.34983
299640.0000   -1.30631
299680.0000   -1.56285
299720.0000   -2.39707
299760.0000   -2.28613
299800.0000   -2.18078
299840.0000   -3.43696
299880.0000   -2.22465
299920.0000   -1.94649
299960.0000   -1.14863
300000.0000   -1.44605
300040.0000   -1.15130
300080.0000   -1.06576
300120.0000   -0.32174
300160.0000   -0.33944
300200.0000   -1.07596
300240.0000   -1.18561
300280.0000   -1.59651
300320.0000   -0.34297
300360.0000   -0.76933
300400.0000   -0.02558
300440.0000   -0.49210
300480.0000   -1.08268
300520.0000   -1.34488
300560.0000   -1.45037
300600.0000   -1.70932
300640.0000   -0.97171
300680.0000   -1.55400
300720.0000   -1.45315
300760.0000   -1.58252
300800.0000   -1.74203
300840.0000   -1.14876
300880.0000   -1.36166
300920.0000   -1.72287
300960.0000   -1.88474
301000.0000   -1.54942
301040.0000   -1.49124
301080.0000   -1.34352
301120.0000   -1.50774
301160.0000   -0.97579
301200.0000   -1.69222
301240.0000   -1.45264
301280.0000   -1.25051
301320.0000   -1.90651
301360.0000   -1.87571
301400.0000   -0.61564
301440.0000   -0.71396
301480.0000   -1.12651
301520.0000   -1.38803
301560.0000   -0.84906
301600.0000   -1.23046
301640.0000   -1.52990
301680.0000   -0.77252
301720.0000   -1.73208
301760.0000   -1.30835
301800.0000   -1.39081
301840.0000   -1.45606
301880.0000   -1.39790
301920.0000   -1.19826
301960.0000   -1.36754
302000.0000   -1.13910
302040.0000   -0.85778
302080.0000   -0.66088
302120.0000   -0.21801
302160.0000   -1.26638
302200.0000   -0.67277
302240.0000   -1.72672
302280.0000   -1.57975
302320.0000   -1.33236
302360.0000   -0.74985
302400.0000   -1.09574
302440.0000   -1.90094
302480.0000   -1.25182
302520.0000   -1.51770
302560.0000   -2.35321
302600.0000   -1.12786
302640.0000   -1.16534
302680.0000   -1.17737
302720.0000   -1.23921
302760.0000   -1.02974
302800.0000   -1.71787
302840.0000   -2.29847
302880.0000   -1.63910
302920.0000   -0.87956
302960.0000   -1.43481
303000.0000   -1.67159
303040.0000   -1.55506
303080.0000   -1.61276
303120.0000   -1.28637
303160.0000   -0.12689
303200.0000    0.18022
303240.0000    1.66482
303280.0000    1.63832
303320.0000    1.04791
303360.0000    0.04395
303400.0000    0.12897
303440.0000   -1.50603
303480.0000   -1.16392
303520.0000   -0.93666
303560.0000   -2.15288
303600.0000   -2.42536
303640.0000   -1.37900
303680.0000   -2.81249
303720.0000   -1.81411
303760.0000   -3.03064
303800.0000   -1.52277
303840.0000   -1.25334
303880.0000   -2.13581
303920.0000   -1.08523
303960.0000   -1.19448
304000.0000   -1.39779
304040.0000   -1.24726
304080.0000   -1.94885
304120.0000   -1.70014
304160.0000   -2.09504
304200.0000   -2.02159
304240.0000   -2.08883
304280.0000   -2.51698
304320.0000   -3.05847
304360.0000   -2.80244
304400.0000   -1.29047
304440.0000   -2.47208
304480.0000   -1.30520
304520.0000   -2.12418
304560.0000   -2.83564
304600.0000   -1.05576
304640.0000   -1.95331
304680.0000   -2.31132
304720.0000   -2.12260
304760.0000   -2.25236
304800.0000   -2.74418
304840.0000   -2.58308
304880.0000   -1.77871
304920.0000   -1.34854
304960.0000   -2.81217
305000.0000   -1.02598
305040.0000   -2.60873
305080.0000   -1.89173
305120.0000   -2.34194
305160.0000   -1.93151
305200.0000   -2.69415
305240.0000   -2.60248
305280.0000   -1.95483
305320.0000   -2.62633
305360.0000   -2.05132
305400.0000   -1.93841
305440.0000   -1.68447
305480.0000   -2.08966
305520.0000   -0.51239
305560.0000   -1.23791
305600.0000   -0.80149
305640.0000    0.07047
305680.0000   -0.84127
305720.0000   -0.32426
305760.0000   -1.15131
305800.0000   -0.75728
305840.0000   -1.13748
305880.0000   -0.62630
305920.0000   -1.54652
305960.0000   -1.88432
306000.0000   -2.16568
306040.0000   -1.78781
306080.0000   -3.11597
306120.0000   -2.16014
306160.0000   -1.97628
306200.0000   -1.77831
306240.0000   -1.32961
306280.0000   -2.06590
306320.0000   -2.35105
306360.0000   -1.56091
306400.0000   -0.61621
306440.0000   -1.31011
306480.0000   -1.50466
306520.0000   -1.83658
306560.0000   -1.72489
306600.0000   -0.43279
306640.0000   -0.23299
306680.0000   -1.32830
306720.0000   -0.40269
306760.0000   -1.20588
306800.0000   -1.60773
306840.0000   -2.02987
306880.0000   -2.40007
306920.0000   -1.87407
306960.0000   -1.05875
307000.0000   -1.23042
307040.0000   -1.77419
307080.0000   -1.40446
307120.0000   -1.19540
307160.0000   -1.61571
307200.0000   -1.54793
307240.0000   -1.38857
307280.0000   -2.14681
307320.0000   -2.62515
307360.0000   -2.55899
307400.0000   -3.54977
307440.0000   -2.49201
307480.0000   -3.23098
307520.0000   -3.22561
307560.0000   -2.96349
307600.0000   -2.68775
307640.0000   -2.34437
307680.0000   -2.76272
307720.0000   -2.81008
307760.0000   -2.24744
307800.0000   -2.39915
307840.0000   -1.39799
307880.0000   -2.66708
307920.0000   -1.88446
307960.0000   -1.92620
308000.0000   -2.98299
308040.0000   -1.47475
308080.0000   -1.07886
308120.0000   -1.14089
308160.0000   -0.60175
308200.0000   -0.94431
308240.0000   -0.14479
308280.0000   -1.27415
308320.0000   -1.26084
308360.0000   -0.26006
308400.0000   -0.62523
308440.0000   -0.79141
308480.0000   -1.25165
308520.0000   -1.34249
308560.0000   -1.65062
308600.0000   -1.53922
308640.0000   -0.53535
308680.0000   -1.36268
308720.0000   -1.46180
308760.0000   -1.56859
308800.0000   -1.54218
308840.0000   -1.46992
308880.0000   -1.56993
308920.0000   -2.42001
308960.0000   -1.50830
309000.0000   -1.80196
309040.0000   -1.83106
309080.0000   -1.99456
309120.0000   -1.56002
309160.0000   -1.81373
309200.0000   -2.77916
309240.0000   -2.07100
309280.0000   -1.66960
309320.0000   -1.37392
309360.0000   -1.35538
309400.0000   -1.24218
309440.0000   -0.96266
309480.0000   -1.08405
309520.0000   -0.87495
309560.0000   -0.91265
309600.0000   -1.87068
309640.0000   -1.08573
309680.0000   -1.24422
309720.0000   -1.06241
309760.0000   -1.38007
309800.0000   -1.88474
309840.0000   -1.38312
309880.0000   -2.11112
309920.0000   -0.65163
309960.0000   -1.37854
310000.0000   -1.51539
310040.0000   -1.31488
310080.0000   -1.17224
310120.0000   -0.82453
310160.0000   -1.85440
310200.0000   -0.58331
310240.0000   -0.97321
310280.0000   -0.63352
310320.0000   -1.31867
310360.0000   -1.61967
310400.0000   -1.95968
310440.0000   -1.92042
310480.0000   -2.35302
310520.0000   -1.76062
310560.0000   -1.97048
310600.0000   -1.77718
310640.0000   -1.59156
310680.0000   -1.53027
310720.0000   -0.88288
310760.0000   -1.56731
310800.0000   -1.66846
310840.0000   -1.41968
310880.0000   -1.42688
310920.0000   -1.30804
310960.0000   -0.24162
311000.0000   -0.80424
311040.0000   -1.72816
311080.0000   -0.62682
311120.0000   -2.03854
311160.0000   -1.80144
311200.0000   -2.38178
311240.0000   -1.47917
311280.0000   -1.64496
311320.0000   -1.17203
311360.0000   -1.18720
311400.0000   -2.50476
311440.0000   -0.69688
311480.0000   -1.64430
311520.0000   -1.48168
311560.0000   -2.12227
311600.0000   -2.40733
311640.0000   -1.07745
311680.0000   -2.04641
311720.0000   -1.87824
311760.0000   -0.90127
311800.0000   -1.42701
311840.0000   -0.96334
311880.0000   -0.73605
311920.0000   -1.78759
311960.0000   -1.36354
312000.0000   -1.50351
312040.0000   -2.03712
312080.0000   -0.63677
312120.0000   -1.15724
312160.0000   -2.24719
312200.0000   -2.28886
312240.0000   -2.37260
312280.0000   -1.67980
312320.0000   -1.39061
312360.0000   -0.85058
312400.0000   -0.65104
312440.0000   -1.53614
312480.0000   -0.87875
312520.0000   -1.19236
312560.0000   -2.46158
312600.0000   -0.92340
312640.0000   -1.79887
312680.0000   -1.10789
312720.0000   -1.31078
312760.0000   -0.96021
312800.0000   -1.39525
312840.0000   -2.15473
312880.0000   -1.79468
312920.0000   -1.61337
312960.0000   -3.02394
313000.0000   -2.07803
313040.0000   -1.20960
313080.0000   -2.23193
313120.0000   -2.04244
313160.0000   -2.57562
313200.0000   -2.65785
313240.0000   -3.16066
313280.0000   -2.76676
313320.0000   -2.99673
313360.0000   -3.84266
313400.0000   -4.30508
313440.0000   -3.91312
313480.0000   -2.34288
313520.0000   -4.10767
313560.0000   -2.64671
313600.0000   -3.77067
313640.0000   -2.90374
313680.0000   -3.66978
313720.0000   -3.84441
313760.0000   -3.24641
313800.0000   -4.13631
313840.0000   -2.69840
313880.0000   -3.26735
313920.0000   -2.08843
313960.0000   -2.14743
314000.0000   -2.41360
314040.0000   -2.65372
314080.0000   -3.04223
314120.0000   -3.25337
314160.0000   -2.78823
314200.0000   -2.71769
314240.0000   -2.00374
314280.0000   -1.30708
314320.0000   -3.01062
314360.0000   -1.90704
314400.0000   -1.43890
314440.0000   -2.08239
314480.0000   -1.10289
314520.0000   -1.24791
314560.0000   -2.63597
314600.0000   -1.62635
314640.0000   -1.25298
314680.0000   -2.03016
314720.0000   -1.92675
314760.0000   -2.47987
314800.0000   -3.35161
314840.0000   -1.62294
314880.0000   -2.61976
314920.0000   -3.02014
314960.0000   -3.26456
315000.0000   -2.77556
315040.0000   -3.56850
315080.0000   -4.18350
315120.0000   -3.47504
315160.0000   -2.55854
315200.0000   -2.25123
315240.0000   -2.54582
315280.0000   -1.54844
315320.0000   -2.40062
315360.0000   -3.33389
315400.0000   -3.93040
315440.0000   -4.34440
315480.0000   -4.16026
315520.0000   -2.98434
315560.0000   -3.79678
315600.0000   -3.56201
315640.0000   -4.08804
315680.0000   -3.46150
315720.0000   -3.35225
315760.0000   -3.99287
315800.0000   -3.42502
315840.0000   -3.94201
315880.0000   -3.47841
315920.0000   -3.13377
315960.0000   -3.16323
316000.0000   -3.52227
316040.0000   -3.76978
316080.0000   -2.34031
316120.0000   -3.33296
316160.0000   -3.64526
316200.0000   -2.94787
316240.0000   -3.36091
316280.0000   -3.22194
316320.0000   -3.61987
316360.0000   -4.38724
316400.0000   -2.39405
316440.0000   -2.91761
316480.0000   -2.48216
316520.0000   -3.76806
316560.0000   -2.59935
316600.0000   -3.56617
316640.0000   -3.13644
316680.0000   -2.37435
316720.0000   -2.70175
316760.0000   -3.48278
316800.0000   -3.21023
316840.0000   -3.18305
316880.0000   -3.22451
316920.0000   -3.11896
316960.0000   -3.26787
317000.0000   -3.50856
317040.0000   -2.29513
317080.0000   -1.93528
317120.0000   -2.13512
317160.0000   -2.18317
317200.0000   -2.71417
317240.0000   -2.40689
317280.0000   -2.49304
317320.0000   -3.19902
317360.0000   -3.12673
317400.0000   -2.88752
317440.0000   -1.99947
317480.0000   -0.71315
317520.0000   -1.28640
317560.0000   -1.34756
317600.0000   -0.20063
317640.0000   -0.78518
317680.0000   -1.79229
317720.0000   -2.01672
317760.0000   -3.07681
317800.0000   -1.95959
317840.0000   -3.26647
317880.0000   -3.13532
317920.0000   -2.97042
317960.0000   -2.51520
318000.0000   -2.92755
318040.0000   -3.13187
318080.0000   -2.93440
318120.0000   -1.89960
318160.0000   -2.83604
318200.0000   -3.20614
318240.0000   -2.16970
318280.0000   -2.78455
318320.0000   -2.71052
318360.0000   -2.83033
318400.0000   -2.99269
318440.0000   -3.28216
318480.0000   -3.68919
318520.0000   -3.70727
318560.0000   -2.46853
318600.0000   -2.84264
318640.0000   -2.75243
318680.0000   -3.08569
318720.0000   -3.26743
318760.0000   -3.12951
318800.0000   -4.17765
318840.0000   -3.33453
318880.0000   -4.28711
318920.0000   -3.82148
318960.0000   -4.43583
319000.0000   -3.76376
319040.0000   -4.13836
319080.0000   -4.22865
319120.0000   -3.79692
319160.0000   -3.01397
319200.0000   -3.13427
319240.0000   -2.85421
319280.0000   -3.30569
319320.0000   -2.89650
319360.0000   -2.97026
319400.0000   -2.60916
319440.0000   -2.72740
319480.0000   -2.85353
319520.0000   -2.21240
319560.0000   -2.80019
319600.0000   -3.31516
319640.0000   -2.12522
319680.0000   -2.18145
319720.0000   -2.98576
319760.0000   -3.28435
319800.0000   -3.60836
319840.0000   -2.76764
319880.0000   -2.91920
319920.0000   -2.96368
319960.0000   -3.26385
320000.0000   -2.76574
320040.0000   -1.89486
320080.0000   -3.02670
320120.0000   -1.70912
320160.0000   -2.44963
320200.0000   -1.49074
320240.0000   -2.69886
320280.0000   -1.73667
320320.0000   -1.67346
320360.0000   -0.57942
320400.0000   -0.88936
320440.0000   -1.06180
320480.0000   -1.19176
320520.0000   -1.24539
320560.0000   -1.22905
320600.0000   -2.77990
320640.0000   -1.79992
320680.0000   -2.46575
320720.0000   -2.73174
320760.0000   -1.35369
320800.0000   -1.29115
320840.0000   -1.17476
320880.0000   -1.17230
320920.0000   -2.82167
320960.0000   -2.50204
321000.0000   -1.80828
321040.0000   -3.11435
321080.0000   -1.78492
321120.0000   -2.38135
321160.0000   -2.41150
321200.0000   -2.30143
321240.0000   -1.15445
321280.0000   -1.73080
321320.0000   -1.17270
321360.0000   -2.60687
321400.0000   -3.46443
321440.0000   -2.29060
321480.0000   -2.52916
321520.0000   -2.54423
321560.0000   -2.77169
321600.0000   -2.58861
321640.0000   -1.27689
321680.0000   -0.86024
321720.0000   -0.32876
321760.0000   -0.18565
321800.0000   -1.78729
321840.0000   -1.43248
321880.0000   -1.76138
321920.0000   -1.23896
321960.0000   -1.66579
322000.0000   -1.04813
322040.0000   -2.15421
322080.0000   -2.13561
322120.0000   -1.36640
322160.0000   -1.70268
322200.0000   -1.24912
322240.0000   -1.04228
322280.0000   -1.81353
322320.0000   -0.98642
322360.0000   -1.48216
322400.0000   -0.81021
322440.0000   -1.97963
322480.0000   -2.34706
322520.0000   -1.43212
322560.0000   -1.92560
322600.0000   -1.00726
322640.0000   -2.05451
322680.0000   -1.41930
322720.0000   -1.18181
322760.0000   -1.74136
322800.0000   -1.93741
322840.0000   -2.00822
322880.0000   -0.95374
322920.0000   -0.89566
322960.0000   -1.09724
323000.0000   -0.96008
323040.0000   -1.41825
323080.0000   -0.80167
323120.0000   -1.66573
323160.0000   -2.44337
323200.0000   -2.25891
323240.0000   -2.01235
323280.0000   -1.51838
323320.0000   -1.50644
323360.0000   -1.31303
323400.0000   -0.42640
323440.0000   -1.24849
323480.0000   -1.19161
323520.0000   -0.68624
323560.0000   -1.26710
323600.0000   -0.99471
323640.0000   -1.89416
323680.0000   -1.44150
323720.0000   -1.15350
323760.0000   -2.07102
323800.0000   -1.31261
323840.0000   -2.13645
323880.0000   -1.92760
323920.0000   -1.39598
323960.0000   -2.30036
324000.0000   -2.22191
324040.0000   -2.20257
324080.0000   -2.56507
324120.0000   -2.58055
324160.0000   -2.06449
324200.0000   -2.64850
324240.0000   -2.45729
324280.0000   -2.26616
324320.0000   -0.99270
324360.0000   -1.40106
324400.0000   -1.17717
324440.0000   -1.43940
324480.0000   -2.20643
324520.0000   -2.68471
324560.0000   -2.03101
324600.0000   -0.71373
324640.0000   -1.73123
324680.0000   -1.55606
324720.0000   -1.50533
324760.0000   -1.95312
324800.0000   -2.05331
324840.0000   -1.58911
324880.0000   -1.63668
324920.0000   -2.67035
324960.0000   -2.13367
325000.0000   -2.54486
325040.0000   -2.66048
325080.0000   -2.83671
325120.0000   -2.86146
325160.0000   -2.02537
325200.0000   -2.80665
325240.0000   -2.56991
325280.0000   -2.29375
325320.0000   -2.31718
325360.0000   -2.46003
325400.0000   -2.19435
325440.0000   -1.72938
325480.0000   -2.50012
325520.0000   -2.29029
325560.0000   -2.03685
325600.0000   -2.78435
325640.0000   -2.58517
325680.0000   -2.76372
325720.0000   -2.79723
325760.0000   -2.72329
325800.0000   -2.64857
325840.0000   -2.68208
325880.0000   -3.23678
325920.0000   -2.45788
325960.0000   -2.19885
326000.0000   -1.20711
326040.0000   -1.63913
326080.0000   -1.72046
326120.0000   -1.83751
326160.0000   -1.86553
326200.0000   -1.94593
326240.0000   -2.19291
326280.0000   -1.63639
326320.0000   -1.82383
326360.0000   -1.91901
326400.0000   -1.70752
326440.0000   -1.66514
326480.0000   -1.44510
326520.0000   -1.12998
326560.0000   -2.00748
326600.0000   -1.67973
326640.0000   -1.42946
326680.0000   -2.16498
326720.0000   -1.58540
326760.0000   -0.79680
326800.0000   -2.20900
326840.0000   -2.38234
326880.0000   -2.57141
326920.0000   -2.73521
326960.0000   -2.58452
327000.0000   -2.11983
327040.0000   -2.05027
327080.0000   -2.38595
327120.0000   -1.98171
327160.0000   -1.12983
327200.0000   -0.98615
327240.0000   -2.22143
327280.0000   -2.65426
327320.0000   -2.27084
327360.0000   -1.83724
327400.0000   -2.31948
327440.0000   -2.62694
327480.0000   -2.22653
327520.0000   -2.77849
327560.0000   -0.54811
327600.0000   -2.39032
327640.0000   -2.47813
327680.0000   -2.46848
327720.0000   -2.44294
327760.0000   -2.25752
327800.0000   -2.79316
327840.0000   -2.48561
327880.0000   -1.32228
327920.0000   -1.58536
327960.0000   -1.47509
328000.0000   -1.64940
328040.0000   -2.33848
328080.0000   -1.77979
328120.0000   -0.76008
328160.0000   -1.61708
328200.0000   -2.02246
328240.0000   -2.54488
328280.0000   -2.06838
328320.0000   -3.32374
328360.0000   -3.06670
328400.0000   -2.20322
328440.0000   -3.11381
328480.0000   -2.63973
328520.0000   -2.18127
328560.0000   -3.04296
328600.0000   -1.39636
328640.0000   -1.01867
328680.0000   -1.18145
328720.0000   -0.93533
328760.0000   -1.58749
328800.0000   -2.36317
328840.0000   -1.96642
328880.0000   -2.52712
328920.0000   -3.02510
328960.0000   -2.83535
329000.0000   -1.37466
329040.0000   -1.76677
329080.0000   -1.78975
329120.0000   -2.96305
329160.0000   -3.15778
329200.0000   -1.49170
329240.0000   -2.14845
329280.0000   -2.55781
329320.0000   -1.62056
329360.0000   -1.47313
329400.0000   -1.65536
329440.0000   -1.40535
329480.0000   -1.92888
329520.0000   -1.81113
329560.0000   -1.83170
329600.0000   -2.28611
329640.0000   -1.70764
329680.0000   -2.26413
329720.0000   -2.89944
329760.0000   -2.01817
329800.0000   -1.47647
329840.0000   -0.50833
329880.0000    0.01969
329920.0000    0.68357
329960.0000    0.87021
330000.0000    0.24180
330040.0000    0.32907
330080.0000   -0.22733
330120.0000   -0.25284
330160.0000   -0.07055
330200.0000    0.06908
330240.0000   -1.14453
330280.0000   -1.68564
330320.0000   -1.37423
330360.0000   -1.20567
330400.0000   -1.19192
330440.0000   -2.05757
330480.0000   -1.25814
330520.0000   -0.73861
330560.0000   -1.40371
330600.0000   -2.53425
330640.0000   -1.97871
330680.0000   -0.86180
330720.0000   -1.91038
330760.0000   -2.40244
330800.0000   -1.75212
330840.0000   -0.60291
330880.0000   -2.98335
330920.0000   -2.08963
330960.0000   -1.19931
331000.0000   -1.30744
331040.0000   -2.00754
331080.0000   -1.08375
331120.0000   -1.35448
331160.0000   -1.80667
331200.0000   -1.34220
331240.0000   -1.54480
331280.0000   -2.28515
331320.0000   -1.22451
331360.0000   -2.32998
331400.0000   -2.13651
331440.0000   -1.63827
331480.0000   -0.98946
331520.0000   -0.09058
331560.0000   -0.89310
331600.0000   -0.47469
331640.0000   -1.05705
331680.0000   -0.84986
331720.0000   -1.86786
331760.0000   -1.67945
331800.0000   -1.36984
331840.0000   -0.69545
331880.0000   -0.86398
331920.0000   -1.63759
331960.0000   -1.25242
332000.0000   -1.02255
332040.0000   -0.61826
332080.0000   -0.90662
332120.0000   -0.65793
332160.0000   -2.21884
332200.0000   -2.22892
332240.0000   -1.91971
332280.0000   -1.78578
332320.0000   -2.05180
332360.0000   -1.76609
332400.0000   -0.58955
332440.0000   -1.91339
332480.0000   -1.40146
332520.0000   -0.78791
332560.0000   -0.76702
332600.0000   -2.09103
332640.0000   -2.90028
332680.0000   -2.66257
332720.0000   -1.84000
332760.0000   -1.78198
332800.0000   -1.03485
332840.0000   -1.09811
332880.0000   -1.40300
332920.0000   -1.40883
332960.0000   -1.28912
333000.0000   -1.55337
333040.0000   -1.40263
333080.0000   -1.46397
333120.0000   -1.46289
333160.0000   -0.38915
333200.0000   -0.97809
333240.0000   -0.64167
333280.0000   -1.12556
333320.0000   -1.88660
333360.0000   -2.23564
333400.0000   -1.45637
333440.0000   -3.24215
333480.0000   -2.84858
333520.0000   -1.46415
333560.0000   -0.85316
333600.0000   -0.87065
333640.0000   -1.78353
333680.0000   -2.95405
333720.0000   -1.72094
333760.0000   -2.38057
333800.0000   -2.07962
333840.0000   -1.51052
333880.0000   -1.44620
333920.0000   -1.76453
333960.0000   -1.34351
334000.0000   -1.10065
334040.0000   -0.85863
334080.0000   -0.70010
334120.0000   -0.97585
334160.0000   -2.67374
334200.0000   -2.19127
334240.0000   -3.18924
334280.0000   -3.05632
334320.0000   -2.15509
334360.0000   -3.37714
334400.0000   -3.81436
334440.0000   -3.09981
334480.0000   -1.84884
334520.0000   -2.23261
334560.0000   -1.76597
334600.0000   -2.14476
334640.0000   -2.82893
334680.0000   -2.48941
334720.0000   -2.02886
334760.0000   -1.34358
334800.0000   -1.25736
334840.0000   -1.59077
334880.0000   -1.52238
334920.0000   -1.44103
334960.0000   -0.83637
335000.0000   -1.18528
335040.0000   -0.69707
335080.0000   -0.86663
335120.0000   -1.30211
335160.0000   -1.46802
335200.0000   -0.59794
335240.0000   -0.59399
335280.0000   -1.07331
335320.0000   -2.24159
335360.0000   -2.18933
335400.0000   -2.37749
335440.0000   -2.18059
335480.0000   -1.56552
335520.0000   -2.72616
335560.0000   -1.92353
335600.0000   -1.99237
335640.0000   -2.06572
335680.0000   -2.29893
335720.0000   -1.19428
335760.0000   -1.98212
335800.0000   -2.43032
335840.0000   -2.47107
335880.0000   -2.22201
335920.0000   -2.37181
335960.0000   -1.12822
336000.0000   -2.06525
336040.0000   -1.48108
336080.0000   -1.48482
336120.0000   -1.13999
336160.0000   -1.30053
336200.0000   -1.66180
336240.0000   -1.00145
336280.0000   -1.37315
336320.0000   -1.63701
336360.0000   -1.43108
336400.0000   -1.69184
336440.0000   -1.40087
336480.0000   -1.47477
336520.0000   -2.02213
336560.0000   -1.80812
336600.0000   -0.89733
336640.0000   -1.17625
336680.0000   -0.33036
336720.0000   -0.10023
336760.0000   -0.18024
336800.0000   -1.04411
336840.0000   -1.65171
336880.0000   -0.70911
336920.0000   -0.32764
336960.0000   -1.10355
337000.0000   -1.65630
337040.0000   -1.09003
337080.0000   -0.65108
337120.0000   -1.68298
337160.0000   -0.95225
337200.0000   -1.58231
337240.0000   -1.15750
337280.0000   -1.87412
337320.0000   -2.63029
337360.0000   -2.10819
337400.0000   -1.43975
337440.0000   -2.26690
337480.0000   -1.71729
337520.0000   -1.34809
337560.0000   -0.63122
337600.0000   -1.72969
337640.0000   -0.51217
337680.0000   -0.51638
337720.0000   -1.27585
337760.0000   -1.72509
337800.0000   -1.62777
337840.0000   -1.81393
337880.0000   -0.97686
337920.0000   -1.73124
337960.0000   -1.13376
338000.0000   -1.36273
338040.0000   -2.13286
338080.0000   -0.73221
338120.0000   -1.58531
338160.0000   -2.41851
338200.0000   -2.24830
338240.0000   -2.09982
338280.0000   -2.39602
338320.0000   -2.35531
338360.0000   -2.44859
338400.0000   -2.23847
338440.0000   -2.62626
338480.0000   -1.47323
338520.0000   -1.04007
338560.0000   -1.52044
338600.0000   -1.56689
338640.0000   -1.38379
338680.0000   -1.30445
338720.0000   -1.71498
338760.0000   -2.24094
338800.0000   -1.30174
338840.0000   -2.19266
338880.0000   -0.74646
338920.0000   -2.18958
338960.0000   -1.28372
339000.0000   -1.41661
339040.0000   -1.75591
339080.0000   -1.75574
339120.0000   -1.15787
339160.0000   -1.77539
339200.0000   -1.74206
339240.0000   -1.38255
339280.0000   -0.79706
339320.0000   -1.20122
339360.0000   -0.95688
339400.0000   -0.78662
339440.0000    0.18987
339480.0000   -0.20410
339520.0000   -0.61822
339560.0000   -0.60518
339600.0000   -0.90668
339640.0000   -0.93532
339680.0000   -1.00281
339720.0000   -0.23708
339760.0000   -0.57526
339800.0000   -0.99994
339840.0000   -1.33445
339880.0000   -1.17911
339920.0000   -1.49153
339960.0000   -1.46010
340000.0000   -1.78438
340040.0000   -1.64027
340080.0000   -0.85994
340120.0000   -1.13563
340160.0000   -0.91590
340200.0000   -0.44451
340240.0000   -0.23718
340280.0000    0.70520
340320.0000    0.73587
340360.0000    0.27346
340400.0000   -0.59740
340440.0000   -0.78464
340480.0000   -2.16316
340520.0000   -2.43875
340560.0000   -1.41036
340600.0000   -1.19436
340640.0000   -1.81228
340680.0000    0.67977
340720.0000    0.05779
340760.0000   -0.76231
340800.0000   -0.98685
340840.0000   -0.42685
340880.0000   -0.90068
340920.0000   -1.71235
340960.0000   -0.86950
341000.0000   -2.25068
341040.0000   -0.16879
341080.0000   -1.27367
341120.0000   -2.41330
341160.0000   -0.29909
341200.0000   -1.63732
341240.0000   -2.38512
341280.0000   -2.33344
341320.0000   -0.25920
341360.0000    0.24163
341400.0000   -0.75984
341440.0000   -0.56149
341480.0000    0.28960
341520.0000    0.36566
341560.0000    0.71041
341600.0000    0.32205
341640.0000    0.53061
341680.0000    0.55365
341720.0000    0.39955
341760.0000    1.07159
341800.0000    1.12786
341840.0000    2.01969
341880.0000    1.91265
341920.0000    1.02672
341960.0000    0.90375
342000.0000    0.80278
342040.0000    0.99035
342080.0000    1.60111
342120.0000    2.64082
342160.0000    0.47121
342200.0000    1.07104
342240.0000    0.59351
342280.0000    1.14362
342320.0000    0.91138
342360.0000    1.25226
342400.0000   -0.29471
342440.0000   -0.94198
342480.0000   -0.02305
342520.0000   -0.79582
342560.0000   -0.60543
342600.0000    0.13652
342640.0000    0.72062
342680.0000    0.39313
342720.0000   -0.19048
342760.0000   -0.16350
342800.0000   -0.11878
342840.0000   -0.18362
342880.0000   -0.51276
342920.0000   -0.12730
342960.0000   -0.34201
343000.0000   -0.11531
343040.0000   -0.22319
343080.0000   -0.54911
343120.0000   -0.43311
343160.0000    0.11164
343200.0000   -0.41355
343240.0000   -0.05873
343280.0000    1.14045
343320.0000    0.16980
343360.0000    0.66908
343400.0000    1.32074
343440.0000    1.87719
343480.0000    0.82217
343520.0000   -0.45171
343560.0000   -0.11495
343600.0000   -0.52355
343640.0000   -0.18381
343680.0000   -0.77662
343720.0000    0.09085
343760.0000   -0.27424
343800.0000    0.30048
343840.0000    0.48946
343880.0000    1.97002
343920.0000    1.29056
343960.0000    1.47177
344000.0000    1.45495
344040.0000    1.33073
344080.0000    0.23133
344120.0000    0.48632
344160.0000   -0.18021
344200.0000   -0.44353
344240.0000    0.33109
344280.0000    0.92273
344320.0000    1.87257
344360.0000    1.84534
344400.0000    2.58664
344440.0000    1.99257
344480.0000    2.88152
344520.0000    3.02911
344560.0000    3.01824
344600.0000    4.12229
344640.0000    3.22980
344680.0000    1.96323
344720.0000    3.65456
344760.0000    3.55853
344800.0000    4.12184
344840.0000    3.42738
344880.0000    3.03102
344920.0000    3.64642
344960.0000    4.84809
345000.0000    5.42710
345040.0000    5.08213
345080.0000    5.56128
345120.0000    5.33018
345160.0000    6.83922
345200.0000    6.51830
345240.0000    4.71555
345280.0000    5.50952
345320.0000    5.61494
345360.0000    6.47494
345400.0000    5.48662
345440.0000    5.54937
345480.0000    5.13917
345520.0000    5.33062
345560.0000    6.23867
345600.0000    4.98704
345640.0000    4.93505
345680.0000    5.63981
345720.0000    4.96008
345760.0000    4.84292
345800.0000    5.57018
345840.0000    5.27787
345880.0000    5.40276
345920.0000    4.02096
345960.0000    6.07783
346000.0000    5.02828
346040.0000    4.97743
346080.0000    5.44653
346120.0000    6.02764
346160.0000    5.37569
346200.0000    4.25711
346240.0000    5.02264
346280.0000    4.57807
346320.0000    4.99153
346360.0000    5.55090
346400.0000    5.56377
346440.0000    4.58203
346480.0000    5.28560
346520.0000    5.53891
346560.0000    4.44862
346600.0000    4.49356
346640.0000    4.45743
346680.0000    4.76513
346720.0000    6.17368
346760.0000    6.22942
346800.0000    4.80551
346840.0000    5.60189
346880.0000    5.80222
346920.0000    5.32641
346960.0000    5.93272
347000.0000    5.86525
347040.0000    5.18432
347080.0000    4.42556
347120.0000    5.58023
347160.0000    6.40847
347200.0000    6.58618
347240.0000    6.29640
347280.0000    7.10450
347320.0000    8.21014
347360.0000    7.77664
347400.0000    6.88450
347440.0000    7.28046
347480.0000    7.87091
347520.0000    6.47987
347560.0000    7.10398
347600.0000    7.72195
347640.0000    7.88644
347680.0000    7.96919
347720.0000    8.48578
347760.0000    9.14215
347800.0000    8.61009
347840.0000    8.56328
347880.0000    8.85843
347920.0000    8.85497
347960.0000    9.59450
348000.0000    7.85364
348040.0000    7.90620
348080.0000    7.90514
348120.0000    7.99025
348160.0000    6.51264
348200.0000    7.80458
348240.0000    7.25664
348280.0000    8.07344
348320.0000    8.46505
348360.0000    8.29522
348400.0000    7.21690
348440.0000    7.41129
348480.0000    7.85558
348520.0000    8.74189
348560.0000    8.81723
348600.0000    7.54349
348640.0000    6.34544
348680.0000    6.34809
348720.0000    5.90142
348760.0000    5.60388
348800.0000    5.49733
348840.0000    5.39574
348880.0000    5.48943
348920.0000    6.49343
348960.0000    6.90453
349000.0000    7.03309
349040.0000    7.79501
349080.0000    6.48309
349120.0000    6.41599
349160.0000    6.51064
349200.0000    6.83097
349240.0000    5.90657
349280.0000    6.63148
349320.0000    5.93246
349360.0000    6.62324
349400.0000    5.85325
349440.0000    6.32207
349480.0000    6.38873
349520.0000    6.28504
349560.0000    5.29571
349600.0000    4.42354
349640.0000    3.01616
349680.0000    3.02765
349720.0000    4.69459
349760.0000    4.62987
349800.0000    5.95439
349840.0000    6.31896
349880.0000    5.79977
349920.0000    6.36097
349960.0000    7.02727
350000.0000    6.74364
350040.0000    4.99121
350080.0000    4.67442
350120.0000    5.43543
350160.0000    4.44822
350200.0000    5.32985
350240.0000    4.92729
350280.0000    5.42650
350320.0000    5.98853
350360.0000    6.74774
350400.0000    4.98985
350440.0000    6.85416
350480.0000    7.44447
350520.0000    7.26262
350560.0000    9.60560
350600.0000    8.34684
350640.0000    8.00659
350680.0000    8.23963
350720.0000    7.51783
350760.0000    7.28980
350800.0000    6.50403
350840.0000    6.48047
350880.0000    7.32911
350920.0000    7.24476
350960.0000    5.55763
351000.0000    5.54684
351040.0000    5.97029
351080.0000    7.56708
351120.0000    6.44122
351160.0000    5.53807
351200.0000    4.87264
351240.0000    4.38905
351280.0000    4.57533
351320.0000    5.42861
351360.0000    7.14327
351400.0000    6.29439
351440.0000    6.99431
351480.0000    7.95328
351520.0000    5.51014
351560.0000    5.96487
351600.0000    5.61689
351640.0000    5.51343
351680.0000    5.99433
351720.0000    6.35655
351760.0000    6.35988
351800.0000    6.37438
351840.0000    6.86838
351880.0000    6.07917
351920.0000    5.44904
351960.0000    5.32661
352000.0000    4.39467
352040.0000    5.59320
352080.0000    6.52976
352120.0000    6.89733
352160.0000    5.86433
352200.0000    5.18644
352240.0000    5.64611
352280.0000    5.45847
352320.0000    6.38198
352360.0000    6.52706
352400.0000    6.31866
352440.0000    6.18681
352480.0000    6.78612
352520.0000    6.63899
352560.0000    6.47616
352600.0000    5.27400
352640.0000    5.39980
352680.0000    5.54715
352720.0000    6.06489
352760.0000    6.20826
352800.0000    6.86827
352840.0000    7.25665
352880.0000    6.25528
352920.0000    6.48289
352960.0000    6.99706
353000.0000    6.37950
353040.0000    5.27325
353080.0000    6.36023
353120.0000    6.10215
353160.0000    6.47032
353200.0000    5.78488
353240.0000    6.43577
353280.0000    6.90261
353320.0000    6.44785
353360.0000    6.56729
353400.0000    6.81899
353440.0000    7.52743
353480.0000    5.96358
353520.0000    5.56697
353560.0000    4.84685
353600.0000    6.09183
353640.0000    4.78089
353680.0000    6.38173
353720.0000    6.72424
353760.0000    7.41210
353800.0000    7.81169
353840.0000    8.65539
353880.0000    9.35263
353920.0000    9.16607
353960.0000    8.42826
354000.0000    9.99202
354040.0000    9.69493
354080.0000    8.94799
354120.0000    9.30526
354160.0000    9.03983
354200.0000    8.46142
354240.0000    8.39399
354280.0000    7.37359
354320.0000    8.16186
354360.0000    7.42614
354400.0000    9.10780
354440.0000    8.94059
354480.0000    8.81625
354520.0000    7.60883
354560.0000    8.52953
354600.0000    8.27175
354640.0000    9.51612
354680.0000    7.73555
354720.0000    9.46286
354760.0000   10.07161
354800.0000   11.03493
354840.0000    9.38916
354880.0000    9.69504
354920.0000    9.19295
354960.0000    8.57784
355000.0000    9.41649
355040.0000    9.60303
355080.0000    9.07393
355120.0000    9.16882
355160.0000    8.43634
355200.0000    8.07156
355240.0000    9.28640
355280.0000    8.84743
355320.0000    7.63719
355360.0000    6.57579
355400.0000    7.84057
355440.0000    7.78415
355480.0000    7.28909
355520.0000    7.39778
355560.0000    8.04829
355600.0000   10.02694
355640.0000    9.27645
355680.0000    7.31657
355720.0000    8.63575
355760.0000    8.46673
355800.0000    7.92202
355840.0000    8.60008
355880.0000    7.03613
355920.0000    7.17752
355960.0000    6.48940
356000.0000    7.08169
356040.0000    6.39854
356080.0000    8.45846
356120.0000    6.96862
356160.0000    6.65100
356200.0000    6.05321
356240.0000    6.47247
356280.0000    6.71196
356320.0000    8.58163
356360.0000    8.44388
356400.0000    9.64064
356440.0000    8.35765
356480.0000    7.29996
356520.0000    7.87430
356560.0000    7.90642
356600.0000    9.21388
356640.0000    8.40276
356680.0000    8.25387
356720.0000    8.43303
356760.0000    8.57154
356800.0000    9.52578
356840.0000    9.76623
356880.0000    8.10925
356920.0000    8.86668
356960.0000    7.60359
357000.0000    9.23713
357040.0000    8.32163
357080.0000    8.92052
357120.0000    9.69954
357160.0000    9.23841
357200.0000    8.91782
357240.0000    8.97472
357280.0000    9.44855
357320.0000    9.27793
357360.0000    9.38930
357400.0000   10.20076
357440.0000    9.19095
357480.0000    8.40645
357520.0000    8.71363
357560.0000    7.90390
357600.0000    7.27333
357640.0000    6.58210
357680.0000    7.74150
357720.0000    7.09104
357760.0000    7.25712
357800.0000    8.71363
357840.0000    7.46891
357880.0000    8.42919
357920.0000    8.45729
357960.0000    7.61430
358000.0000    8.22977
358040.0000    8.57588
358080.0000    8.40653
358120.0000    7.93617
358160.0000    8.09248
358200.0000    8.06381
358240.0000    6.73333
358280.0000    7.96092
358320.0000    8.92611
358360.0000    8.27375
358400.0000    8.95434
358440.0000    8.29680
358480.0000   10.55373
358520.0000    8.94244
358560.0000    9.87323
358600.0000    9.99190
358640.0000    8.86722
358680.0000   10.75400
358720.0000    9.87836
358760.0000    8.26782
358800.0000    8.51511
358840.0000    8.66112
358880.0000    8.53078
358920.0000    8.10554
358960.0000    9.30604
359000.0000    7.75561
359040.0000    9.96959
359080.0000    8.98530
359120.0000   10.13935
359160.0000    8.36163
359200.0000    8.32984
359240.0000    7.83006
359280.0000    8.22018
359320.0000    8.04424
359360.0000    7.36195
359400.0000    7.47222
359440.0000    7.37850
359480.0000    7.12451
359520.0000    7.69439
359560.0000    6.36422
359600.0000    7.19251
359640.0000    8.27124
359680.0000    7.76308
359720.0000    7.12183
359760.0000    6.67163
359800.0000    7.85806
359840.0000    7.96814
359880.0000    7.14143
359920.0000    8.20855
359960.0000    7.57106
360000.0000    8.51556
360040.0000    7.81303
360080.0000    7.27676
360120.0000    7.71061
360160.0000    7.65596
360200.0000    7.44092
360240.0000    9.18168
360280.0000    7.19214
360320.0000    7.51317
360360.0000    7.12516
360400.0000    6.67906
360440.0000    6.91169
360480.0000    5.42684
360520.0000    6.16205
360560.0000    6.42942
360600.0000    8.13724
360640.0000    6.91666
360680.0000    6.28114
360720.0000    5.54816
360760.0000    7.15002
360800.0000    6.40499
360840.0000    7.18902
360880.0000    8.39050
360920.0000    8.30869
360960.0000    9.25201
361000.0000   10.20489
361040.0000   10.45833
361080.0000   10.87353
361120.0000   11.53518
361160.0000   10.52812
361200.0000   11.10832
361240.0000   11.24911
361280.0000   10.68736
361320.0000   10.46531
361360.0000   10.15622
361400.0000   10.12399
361440.0000    9.93884
361480.0000    9.69184
361520.0000    9.23047
361560.0000   10.11055
361600.0000   10.49066
361640.0000    8.62082
361680.0000    7.87131
361720.0000    8.89331
361760.0000    9.89347
361800.0000    9.97670
361840.0000    9.36743
361880.0000   10.21269
361920.0000   10.43106
361960.0000    9.53036
362000.0000   10.41319
362040.0000    9.80121
362080.0000    8.92668
362120.0000    8.97954
362160.0000    9.78540
362200.0000    8.73581
362240.0000    9.91097
362280.0000    8.94558
362320.0000    9.03223
362360.0000    9.07521
362400.0000    8.18596
362440.0000    8.81206
362480.0000    8.16057
362520.0000    7.32958
362560.0000    9.60549
362600.0000   11.23214
362640.0000   10.13547
362680.0000   11.10523
362720.0000    9.93463
362760.0000   10.76382
362800.0000   11.07035
362840.0000   10.55512
362880.0000   11.47797
362920.0000   11.28123
362960.0000   11.79846
363000.0000   11.60393
363040.0000   11.90025
363080.0000   11.61861
363120.0000   10.48377
363160.0000   11.25483
363200.0000   10.51705
363240.0000   10.03201
363280.0000   10.24758
363320.0000   10.18844
363360.0000    9.43827
363400.0000   10.70201
363440.0000   10.52563
363480.0000   10.60265
363520.0000    9.69115
363560.0000   10.36473
363600.0000    9.88432
363640.0000   10.49093
363680.0000    9.89548
363720.0000   10.86740
363760.0000   11.60917
363800.0000   12.08801
363840.0000   10.24585
363880.0000   11.75311
363920.0000   11.88680
363960.0000   11.94445
364000.0000   12.78307
364040.0000   11.98107
364080.0000   12.92024
364120.0000   11.84777
364160.0000   12.21574
364200.0000   11.50882
364240.0000   12.17016
364280.0000   11.25078
364320.0000   10.15458
364360.0000   10.24147
364400.0000   10.10535
364440.0000   10.17878
364480.0000   10.46009
364520.0000   10.79774
364560.0000    9.67874
364600.0000   11.00749
364640.0000   10.36338
364680.0000   11.60549
364720.0000   10.22279
364760.0000    9.56509
364800.0000    9.76904
364840.0000   10.25328
364880.0000   11.49884
364920.0000   11.68638
364960.0000   10.86689
365000.0000   10.66383
365040.0000   10.35871
365080.0000    8.87799
365120.0000    8.79749
365160.0000    9.65844
365200.0000    8.95920
365240.0000    9.37416
365280.0000    9.59122
365320.0000    9.20060
365360.0000    9.17399
365400.0000    9.45392
365440.0000    9.36826
365480.0000   10.69291
365520.0000   10.55493
365560.0000   11.01681
365600.0000   11.39456
365640.0000   10.47053
365680.0000    9.92759
365720.0000    8.61967
365760.0000    8.55135
365800.0000    8.56115
365840.0000    8.07243
365880.0000    8.56326
365920.0000    8.97982
365960.0000    6.78179
366000.0000    9.70752
366040.0000   10.34587
366080.0000    9.60819
366120.0000   10.37028
366160.0000   11.28479
366200.0000   11.13006
366240.0000   11.20787
366280.0000   10.50616
366320.0000   11.01479
366360.0000   10.07420
366400.0000    9.19471
366440.0000    8.66703
366480.0000    9.19132
366520.0000    8.27790
366560.0000    7.11884
366600.0000    8.07401
366640.0000    7.84958
366680.0000    8.77527
366720.0000    8.23487
366760.0000    8.55725
366800.0000    8.88564
366840.0000    9.25862
366880.0000    9.28365
366920.0000    8.11551
366960.0000    5.55241
367000.0000    6.75856
367040.0000    9.30341
367080.0000    8.60301
367120.0000    7.67620
367160.0000    7.39915
367200.0000    6.95056
367240.0000    7.35160
367280.0000    8.54016
367320.0000    9.99587
367360.0000    9.65995
367400.0000    8.12214
367440.0000    9.04747
367480.0000    9.12045
367520.0000    7.92713
367560.0000    8.00747
367600.0000    7.89157
367640.0000    7.97170
367680.0000    7.97823
367720.0000    8.55301
367760.0000    8.53236
367800.0000    7.89053
367840.0000    7.33489
367880.0000    8.68715
367920.0000    9.64261
367960.0000    8.75236
368000.0000    8.07543
368040.0000    9.01690
368080.0000   10.34931
368120.0000    8.12904
368160.0000   10.30429
368200.0000   10.74188
368240.0000    9.70731
368280.0000    8.32335
368320.0000    8.20221
368360.0000    6.82520
368400.0000    7.12041
368440.0000    6.97873
368480.0000    7.93587
368520.0000    8.81740
368560.0000    9.09371
368600.0000    8.96467
368640.0000    9.55558
368680.0000    9.16888
368720.0000    9.69987
368760.0000    9.89606
368800.0000    9.47432
368840.0000    9.22138
368880.0000    8.05916
368920.0000    8.00496
368960.0000    7.30284
369000.0000    7.15596
369040.0000    6.83308
369080.0000    6.60176
369120.0000    7.97581
369160.0000    8.34702
369200.0000    6.49998
369240.0000    6.64879
369280.0000    8.89053
369320.0000    9.74574
369360.0000    8.31341
369400.0000    8.35904
369440.0000    7.88592
369480.0000    8.81401
369520.0000    8.62924
369560.0000    8.40199
369600.0000    8.90450
369640.0000    8.86944
369680.0000    8.79433
369720.0000    8.37067
369760.0000    9.06226
369800.0000    9.30876
369840.0000    9.90675
369880.0000    9.56389
369920.0000    9.93624
369960.0000    8.94818
370000.0000   10.30504
370040.0000   10.26574
370080.0000   11.36272
370120.0000   11.56140
370160.0000   11.17878
370200.0000   10.77688
370240.0000   10.58783
370280.0000   10.16224
370320.0000   10.00989
370360.0000   10.76192
370400.0000   10.83113
370440.0000   10.54357
370480.0000    8.60975
370520.0000    9.07237
370560.0000    8.60079
370600.0000   10.12771
370640.0000    8.92526
370680.0000   10.35970
370720.0000   10.85083
370760.0000   10.39984
370800.0000    9.69196
370840.0000   10.54185
370880.0000   11.08808
370920.0000   10.46945
370960.0000   10.77539
371000.0000   10.59394
371040.0000    9.74258
371080.0000    9.90492
371120.0000    8.89351
371160.0000    9.26054
371200.0000    9.90999
371240.0000    8.99038
371280.0000    8.75156
371320.0000    7.84482
371360.0000    8.12154
371400.0000    9.10066
371440.0000    9.66202
371480.0000   10.07666
371520.0000    9.90278
371560.0000    9.81952
371600.0000    9.48834
371640.0000    9.32143
371680.0000    9.49773
371720.0000    9.53006
371760.0000   10.73801
371800.0000    9.41946
371840.0000   10.72422
371880.0000   10.04737
371920.0000   10.85821
371960.0000   10.32698
372000.0000   10.71858
372040.0000    9.46374
372080.0000    9.30153
372120.0000   10.08426
372160.0000   10.58796
372200.0000   10.77759
372240.0000   10.32936
372280.0000    9.57984
372320.0000   10.73595
372360.0000   11.01451
372400.0000    9.09574
372440.0000    9.74033
372480.0000   10.17723
372520.0000   10.32479
372560.0000   10.06248
372600.0000    9.33705
372640.0000    8.71631
372680.0000    8.10316
372720.0000    9.22642
372760.0000    9.27057
372800.0000    9.53842
372840.0000    9.92355
372880.0000   10.44072
372920.0000    9.97122
372960.0000   10.69478
373000.0000   10.33672
373040.0000    9.70489
373080.0000    9.57521
373120.0000    8.67318
373160.0000    8.32334
373200.0000    9.21894
373240.0000    7.72671
373280.0000    7.96004
373320.0000    7.70037
373360.0000    7.79159
373400.0000    8.05286
373440.0000    8.23415
373480.0000    7.93777
373520.0000    7.62754
373560.0000    7.47983
373600.0000    6.22699
373640.0000    6.96975
373680.0000    7.11595
373720.0000    5.49287
373760.0000    6.55520
373800.0000    6.70456
373840.0000    6.14061
373880.0000    7.24648
373920.0000    7.01652
373960.0000    6.20689
374000.0000    7.15623
374040.0000    7.39948
374080.0000    7.78195
374120.0000    8.34070
374160.0000    8.00457
374200.0000    7.82410
374240.0000    7.93339
374280.0000    6.38805
374320.0000    7.09778
374360.0000    7.09415
374400.0000    7.49049
374440.0000    8.29689
374480.0000   10.08305
374520.0000    9.04809
374560.0000    8.21314
374600.0000    9.47863
374640.0000   10.15559
374680.0000    9.93099
374720.0000    8.48710
374760.0000    8.52214
374800.0000    9.55086
374840.0000    8.52779
374880.0000    8.26339
374920.0000    7.82284
374960.0000    8.02510
375000.0000    8.33612
375040.0000    8.29338
375080.0000    9.12914
375120.0000    8.96320
375160.0000    7.30210
375200.0000    6.47303
375240.0000    7.65961
375280.0000    8.42417
375320.0000    6.98916
375360.0000    6.08794
375400.0000    5.91211
375440.0000    5.52666
375480.0000    6.80046
375520.0000    7.04693
375560.0000    6.85560
375600.0000    6.34881
375640.0000    7.75280
375680.0000    7.60934
375720.0000    7.63312
375760.0000    7.98194
375800.0000    7.42888
375840.0000    7.58975
375880.0000    8.15670
375920.0000    7.92843
375960.0000    9.14895
376000.0000    9.10313
376040.0000    9.38196
376080.0000    9.93586
376120.0000    9.02493
376160.0000    9.82537
376200.0000    8.70404
376240.0000    8.18279
376280.0000    7.35579
376320.0000    5.75410
376360.0000    5.06978
376400.0000    6.99289
376440.0000    7.35275
376480.0000    7.62082
376520.0000    6.82990
376560.0000    6.64680
376600.0000    7.16695
376640.0000    5.69287
376680.0000    6.38907
376720.0000    6.33954
376760.0000    6.41025
376800.0000    6.09145
376840.0000    5.89938
376880.0000    5.06923
376920.0000    5.62877
376960.0000    5.99410
377000.0000    5.22896
377040.0000    6.58486
377080.0000    5.83329
377120.0000    5.98031
377160.0000    5.06117
377200.0000    6.33350
377240.0000    6.25735
377280.0000    6.40645
377320.0000    5.70455
377360.0000    6.65368
377400.0000    6.21240
377440.0000    6.06512
377480.0000    5.75624
377520.0000    6.78318
377560.0000    6.05214
377600.0000    5.92545
377640.0000    6.09636
377680.0000    6.17630
377720.0000    5.74128
377760.0000    5.40725
377800.0000    5.87451
377840.0000    5.00369
377880.0000    4.88405
377920.0000    4.53588
377960.0000    5.94851
378000.0000    7.20921
378040.0000    5.76446
378080.0000    5.07826
378120.0000    5.34459
378160.0000    5.35661
378200.0000    6.14670
378240.0000    5.35799
378280.0000    5.27819
378320.0000    4.04341
378360.0000    5.55808
378400.0000    7.00656
378440.0000    8.35851
378480.0000    7.61955
378520.0000    8.29389
378560.0000    8.19440
378600.0000    6.98559
378640.0000    7.33418
378680.0000    7.40044
378720.0000    8.65542
378760.0000    8.73938
378800.0000    9.35366
378840.0000    8.72170
378880.0000    9.38266
378920.0000    9.17633
378960.0000    9.43503
379000.0000    9.67575
379040.0000    8.66318
379080.0000    7.67410
379120.0000    8.90610
379160.0000    9.50193
379200.0000    9.45431
379240.0000    9.17892
379280.0000    9.94018
379320.0000   10.73200
379360.0000   10.58037
379400.0000    9.51225
379440.0000   10.58096
379480.0000   11.63639
379520.0000   10.46249
379560.0000   10.84776
379600.0000   12.26779
379640.0000   12.23595
379680.0000   10.65847
379720.0000   11.04936
379760.0000    9.67689
379800.0000    8.89354
379840.0000    8.85436
379880.0000    9.20684
379920.0000    9.08228
379960.0000    7.71062
380000.0000    9.36584
380040.0000   11.17614
380080.0000   11.03150
380120.0000   11.23062
380160.0000    9.38195
380200.0000    9.36178
380240.0000    8.21661
380280.0000    9.41105
380320.0000   10.43194
380360.0000    9.42585
380400.0000   10.20658
380440.0000   10.88030
380480.0000   11.37349
380520.0000   11.34892
380560.0000   11.46539
380600.0000   10.33748
380640.0000   10.88409
380680.0000   10.18594
380720.0000   11.33994
380760.0000   10.48746
380800.0000   10.49390
380840.0000   10.79010
380880.0000   10.65312
380920.0000   11.57635
380960.0000   10.69818
381000.0000   10.09761
381040.0000   11.35091
381080.0000   12.84585
381120.0000   12.15679
381160.0000   12.45710
381200.0000   12.46902
381240.0000   12.86823
381280.0000   11.78412
381320.0000   10.95819
381360.0000   11.59475
381400.0000   10.40598
381440.0000   10.79338
381480.0000   11.58069
381520.0000   10.79195
381560.0000   12.55778
381600.0000   11.82019
381640.0000   11.91660
381680.0000   11.07056
381720.0000   11.74069
381760.0000   11.77134
381800.0000   11.88758
381840.0000   11.92361
381880.0000   12.73964
381920.0000   12.16586
381960.0000   11.68454
382000.0000   12.00278
382040.0000   12.03172
382080.0000   11.60012
382120.0000   11.27820
382160.0000   12.49406
382200.0000   11.68224
382240.0000   10.91682
382280.0000   12.82654
382320.0000   11.62213
382360.0000   11.84421
382400.0000   11.63954
382440.0000   11.03862
382480.0000   12.40290
382520.0000   11.87217
382560.0000   12.11452
382600.0000   11.39704
382640.0000   11.71061
382680.0000   10.86632
382720.0000   10.51188
382760.0000   10.71574
382800.0000   11.10598
382840.0000   11.91862
382880.0000   11.27190
382920.0000   12.00306
382960.0000   11.06691
383000.0000   10.20291
383040.0000    9.35991
383080.0000    9.22670
383120.0000   10.25409
383160.0000    9.63974
383200.0000   11.07089
383240.0000   10.76898
383280.0000   10.64287
383320.0000   10.76372
383360.0000   10.84217
383400.0000   12.67486
383440.0000   11.72796
383480.0000   12.26799
383520.0000   11.01775
383560.0000   11.66135
383600.0000   11.30937
383640.0000   11.14899
383680.0000   11.09586
383720.0000   10.55241
383760.0000   11.33487
383800.0000   10.80765
383840.0000   11.15096
383880.0000   11.62999
383920.0000   10.99494
383960.0000   11.79475
384000.0000   11.42012
384040.0000   11.07291
384080.0000   11.58993
384120.0000   11.07775
384160.0000   12.43178
384200.0000   12.33967
384240.0000   11.26418
384280.0000   11.38684
384320.0000   11.45924
384360.0000   10.55897
384400.0000   11.13458
384440.0000   10.16930
384480.0000   10.09017
384520.0000   11.56100
384560.0000   12.20099
384600.0000   10.75824
384640.0000   10.27019
384680.0000   11.67941
384720.0000   11.63373
384760.0000   12.15640
384800.0000   12.29590
384840.0000   12.59591
384880.0000   12.18332
384920.0000   12.35976
384960.0000   11.22392
385000.0000   12.08574
385040.0000   11.49074
385080.0000   11.06819
385120.0000   12.71352
385160.0000   11.68507
385200.0000   11.21841
385240.0000   10.46574
385280.0000    9.63196
385320.0000   11.02781
385360.0000   11.03472
385400.0000   10.42054
385440.0000    9.62354
385480.0000    8.81947
385520.0000    9.55909
385560.0000   10.81791
385600.0000   11.50930
385640.0000   11.78235
385680.0000   12.67198
385720.0000   11.97570
385760.0000   10.90815
385800.0000   11.91470
385840.0000   11.42164
385880.0000   11.38391
385920.0000   12.43879
385960.0000   12.55972
386000.0000   12.91332
386040.0000   12.35625
386080.0000   11.83313
386120.0000   11.95779
386160.0000   11.33108
386200.0000   12.15929
386240.0000   13.29136
386280.0000   13.58627
386320.0000   12.49838
386360.0000   11.79481
386400.0000   12.54708
386440.0000   11.95821
386480.0000   10.45238
386520.0000   11.15790
386560.0000   11.08678
386600.0000   11.53326
386640.0000   12.33368
386680.0000   11.20648
386720.0000   10.45101
386760.0000   10.00287
386800.0000   10.11182
386840.0000   10.76091
386880.0000   11.56712
386920.0000   10.93470
386960.0000   10.85209
387000.0000   10.48160
387040.0000   10.36446
387080.0000   10.92525
387120.0000    9.84927
387160.0000   12.63998
387200.0000   12.60742
387240.0000   12.77751
387280.0000   11.19923
387320.0000   12.86492
387360.0000   11.35695
387400.0000   10.59907
387440.0000   11.99037
387480.0000   11.90392
387520.0000   11.92673
387560.0000   12.12474
387600.0000   12.49971
387640.0000   10.15082
387680.0000    9.62896
387720.0000   10.11042
387760.0000   10.13367
387800.0000   10.32627
387840.0000   10.72473
387880.0000   10.27528
387920.0000   11.01682
387960.0000   11.42390
388000.0000   11.74390
388040.0000   10.44394
388080.0000   10.58818
388120.0000   11.55612
388160.0000   13.26120
388200.0000   11.64915
388240.0000   10.41167
388280.0000   10.74996
388320.0000   10.85300
388360.0000    9.64304
388400.0000    8.21551
388440.0000    8.99497
388480.0000    6.61039
388520.0000    6.99419
388560.0000    7.13119
388600.0000    5.64151
388640.0000    6.53117
388680.0000    5.89813
388720.0000    6.55260
388760.0000    6.02825
388800.0000    6.16362
388840.0000    5.34463
388880.0000    7.78507
388920.0000    8.22883
388960.0000    7.03120
389000.0000    9.03014
389040.0000    9.18596
389080.0000    8.89367
389120.0000    8.68940
389160.0000    8.53234
389200.0000   10.28418
389240.0000   10.54856
389280.0000   10.52772
389320.0000   10.05885
389360.0000   10.31709
389400.0000   11.67592
389440.0000   10.79675
389480.0000   10.16710
389520.0000   10.80831
389560.0000   10.26290
389600.0000    8.16061
389640.0000    7.86780
389680.0000    9.05498
389720.0000    8.17231
389760.0000    8.65117
389800.0000    8.51074
389840.0000    8.58302
389880.0000    7.73289
389920.0000    7.27952
389960.0000    6.41394
390000.0000    6.85713
390040.0000    7.99332
390080.0000    7.20690
390120.0000    6.35284
390160.0000    6.54423
390200.0000    7.55922
390240.0000    6.83230
390280.0000    7.85678
390320.0000    6.60965
390360.0000    6.65500
390400.0000    6.41699
390440.0000    7.30336
390480.0000    8.04549
390520.0000    9.12689
390560.0000    8.68340
390600.0000    8.16488
390640.0000    9.58446
390680.0000    9.44537
390720.0000   10.38010
390760.0000   11.51957
390800.0000   11.04970
390840.0000   11.20829
390880.0000   10.71205
390920.0000   11.14982
390960.0000   11.24555
391000.0000   10.50614
391040.0000   10.19978
391080.0000   10.07258
391120.0000   10.07428
391160.0000   10.99528
391200.0000   10.41601
391240.0000   10.05157
391280.0000   10.72332
391320.0000   11.43880
391360.0000   10.96206
391400.0000   11.83603
391440.0000   10.66537
391480.0000    9.56676
391520.0000   11.10540
391560.0000   11.60034
391600.0000   11.74532
391640.0000   10.97837
391680.0000   12.20186
391720.0000   10.67039
391760.0000   10.74583
391800.0000   10.14582
391840.0000   11.42745
391880.0000   10.56801
391920.0000   10.20584
391960.0000   10.96465
392000.0000   10.69313
392040.0000   10.74127
392080.0000    8.78255
392120.0000   10.59528
392160.0000   10.96036
392200.0000   11.19640
392240.0000   10.60533
392280.0000   10.06606
392320.0000   10.64015
392360.0000   10.17102
392400.0000   10.65300
392440.0000   11.31644
392480.0000   11.32544
392520.0000   11.55967
392560.0000   11.48841
392600.0000   11.77129
392640.0000   10.56410
392680.0000   10.39027
392720.0000   11.31721
392760.0000   11.84897
392800.0000   11.38500
392840.0000   12.07729
392880.0000   12.16818
392920.0000   12.90251
392960.0000   11.15163
393000.0000   12.12776
393040.0000   13.17139
393080.0000   12.27400
393120.0000   12.15202
393160.0000   12.83853
393200.0000   12.40833
393240.0000   11.86195
393280.0000   12.19989
393320.0000   10.90732
393360.0000   12.31464
393400.0000   13.01172
393440.0000   12.33362
393480.0000   11.95339
393520.0000   11.76879
393560.0000   11.78108
393600.0000   12.09174
393640.0000   11.87629
393680.0000   11.14716
393720.0000   10.58544
393760.0000   11.54527
393800.0000   10.72173
393840.0000   10.40908
393880.0000    9.74807
393920.0000   10.41478
393960.0000   10.48627
394000.0000   10.80016
394040.0000   10.98792
394080.0000   11.51614
394120.0000   11.51146
394160.0000   11.23942
394200.0000   10.15922
394240.0000   10.53181
394280.0000   10.86822
394320.0000   11.06942
394360.0000   11.44504
394400.0000   11.32979
394440.0000   11.13605
394480.0000   10.31816
394520.0000   11.01439
394560.0000    9.54526
394600.0000   10.81876
394640.0000   10.93992
394680.0000   10.41753
394720.0000    9.30449
394760.0000   10.89929
394800.0000   10.59868
394840.0000    9.65814
394880.0000   10.43526
394920.0000    9.29325
394960.0000    9.51148
395000.0000    9.08689
395040.0000    9.05046
395080.0000    9.02430
395120.0000    9.07502
395160.0000    9.03210
395200.0000    8.78986
395240.0000    9.33038
395280.0000   10.10495
395320.0000    9.24576
395360.0000    9.15929
395400.0000    9.17382
395440.0000    9.37497
395480.0000    8.47252
395520.0000    7.74203
395560.0000    9.33569
395600.0000    8.64160
395640.0000    9.01190
395680.0000    8.99742
395720.0000    8.84816
395760.0000    8.70288
395800.0000    9.12385
395840.0000    8.77466
395880.0000    8.25162
395920.0000    8.48283
395960.0000    9.48626
396000.0000    9.32479
396040.0000    8.52949
396080.0000    8.15476
396120.0000    8.95185
396160.0000    9.26052
396200.0000    9.51568
396240.0000    9.32952
396280.0000    9.06551
396320.0000    9.16628
396360.0000    9.20923
396400.0000    8.95791
396440.0000    8.25992
396480.0000    9.27621
396520.0000   10.07609
396560.0000   10.17271
396600.0000   10.11257
396640.0000    9.13229
396680.0000    9.98511
396720.0000   10.40893
396760.0000   11.46040
396800.0000    9.97199
396840.0000   10.37801
396880.0000   10.14548
396920.0000    8.00097
396960.0000    9.18531
397000.0000    9.97404
397040.0000    9.43591
397080.0000    8.22436
397120.0000    7.68595
397160.0000    8.09116
397200.0000    8.54028
397240.0000    9.51336
397280.0000    9.00170
397320.0000    8.19532
397360.0000    9.33798
397400.0000    9.83195
397440.0000    9.34703
397480.0000   10.60488
397520.0000   10.56429
397560.0000   10.71994
397600.0000   10.94646
397640.0000   10.84495
397680.0000   10.04110
397720.0000   10.42569
397760.0000    9.97167
397800.0000   10.14054
397840.0000    9.70471
397880.0000   10.91384
397920.0000   10.30648
397960.0000   11.49768
398000.0000   11.11337
398040.0000   10.87734
398080.0000   11.66306
398120.0000   11.18746
398160.0000   11.54992
398200.0000   10.95152
398240.0000   12.11896
398280.0000   10.91451
398320.0000   11.74229
398360.0000   11.41487
398400.0000   11.95807
398440.0000   11.05542
398480.0000   10.67411
398520.0000   11.54281
398560.0000   10.57545
398600.0000   10.13544
398640.0000   10.78198
398680.0000   11.07515
398720.0000   11.60222
398760.0000   11.73184
398800.0000   11.52788
398840.0000   10.59775
398880.0000   10.11755
398920.0000   11.19131
398960.0000   11.54681
399000.0000   11.51080
399040.0000   11.04459
399080.0000   10.67779
399120.0000    9.63316
399160.0000   10.47457
399200.0000   10.28130
399240.0000    9.55896
399280.0000    9.55877
399320.0000    9.41802
399360.0000    9.25910
399400.0000    9.78930
399440.0000    8.90023
399480.0000    9.55210
399520.0000    8.93873
399560.0000    8.58711
399600.0000    8.58360
399640.0000    9.33550
399680.0000    9.31087
399720.0000    8.94357
399760.0000    8.72789
399800.0000    8.09540
399840.0000    8.40842
399880.0000    8.65901
399920.0000   10.06834
399960.0000    9.29222
400000.0000    8.82754
400040.0000    8.91744
400080.0000    8.79614
400120.0000    7.78624
400160.0000    8.74407
400200.0000    8.62076
400240.0000    9.47156
400280.0000    9.32133
400320.0000    8.57471
400360.0000    8.09712
400400.0000    8.83548
400440.0000    8.92814
400480.0000    9.00007
400520.0000    8.81000
400560.0000    9.43266
400600.0000   10.33813
400640.0000    9.63288
400680.0000   10.64225
400720.0000    8.11945
400760.0000    8.48869
400800.0000    8.19142
400840.0000    9.98839
400880.0000    9.47595
400920.0000    9.55273
400960.0000    9.59925
401000.0000    9.57344
401040.0000    9.35537
401080.0000    9.34241
401120.0000    9.55997
401160.0000    9.83363
401200.0000    9.11040
401240.0000    9.29470
401280.0000    8.54879
401320.0000    8.61780
401360.0000    8.69659
401400.0000    9.36631
401440.0000    9.39903
401480.0000    9.09254
401520.0000    8.90889
401560.0000    9.61277
401600.0000    9.40225
401640.0000    8.98023
401680.0000    9.04601
401720.0000    8.86169
401760.0000    9.18915
401800.0000    9.37460
401840.0000    8.77646
401880.0000    8.66617
401920.0000    9.13887
401960.0000    9.81285
402000.0000   11.50535
402040.0000   11.10797
402080.0000   10.54537
402120.0000    9.89422
402160.0000    9.76174
402200.0000    8.82492
402240.0000    9.72200
402280.0000    8.95015
402320.0000    9.47956
402360.0000    9.02734
402400.0000    8.49124
402440.0000    9.66354
402480.0000   10.54390
402520.0000    9.12848
402560.0000    9.70413
402600.0000    8.62661
402640.0000    9.39138
402680.0000    9.16028
402720.0000    8.58589
402760.0000    8.90433
402800.0000    9.04360
402840.0000    9.39311
402880.0000    7.76595
402920.0000    7.78435
402960.0000    7.19268
403000.0000    7.35658
403040.0000    8.78503
403080.0000    7.45330
403120.0000    8.18257
403160.0000    8.22375
403200.0000    8.97681
403240.0000    7.58913
403280.0000    7.21773
403320.0000    7.30871
403360.0000    6.84691
403400.0000    6.42983
403440.0000    7.83515
403480.0000    7.90129
403520.0000    8.77159
403560.0000    7.59640
403600.0000    6.95757
403640.0000    7.08912
403680.0000    7.42042
403720.0000    8.51267
403760.0000    8.04097
403800.0000    8.15293
403840.0000    7.16321
403880.0000    7.19165
403920.0000    6.90491
403960.0000    7.86807
404000.0000    7.42662
404040.0000    6.97125
404080.0000    6.49422
404120.0000    6.85936
404160.0000    6.29571
404200.0000    6.35947
404240.0000    8.13277
404280.0000    8.30636
404320.0000    7.84713
404360.0000    8.60043
404400.0000    7.86203
404440.0000    8.89954
404480.0000    8.60431
404520.0000    8.80328
404560.0000    9.05359
404600.0000    8.89588
404640.0000    8.39322
404680.0000    7.91798
404720.0000    8.67863
404760.0000    9.71836
404800.0000    8.11813
404840.0000    7.04371
404880.0000    7.92279
404920.0000    8.33140
404960.0000    8.15487
405000.0000    5.76312
405040.0000    6.84326
405080.0000    7.31677
405120.0000    8.43314
405160.0000    8.11510
405200.0000    8.83315
405240.0000    8.84325
405280.0000    8.32672
405320.0000    8.06565
405360.0000    9.64413
405400.0000    9.57364
405440.0000   10.05979
405480.0000   10.33925
405520.0000   10.31905
405560.0000   10.51707
405600.0000    9.58314
405640.0000   10.47837
405680.0000    8.33907
405720.0000    8.14607
405760.0000    8.39625
405800.0000    9.31041
405840.0000    7.15352
405880.0000    7.21388
405920.0000    8.08801
405960.0000    8.30346
406000.0000    8.02927
406040.0000    7.85325
406080.0000    6.95740
406120.0000    7.90887
406160.0000    8.40539
406200.0000    8.00172
406240.0000    8.25788
406280.0000    8.99747
406320.0000    9.11594
406360.0000    8.61031
406400.0000    8.61873
406440.0000    8.50873
406480.0000    8.53576
406520.0000    8.16469
406560.0000    9.19936
406600.0000    9.72604
406640.0000    9.60573
406680.0000    8.36134
406720.0000    9.21603
406760.0000    9.34382
406800.0000   10.37460
406840.0000    9.36079
406880.0000    9.21707
406920.0000    8.55712
406960.0000    8.67663
407000.0000    7.84919
407040.0000   10.17748
407080.0000   10.12723
407120.0000    9.68153
407160.0000    9.42259
407200.0000   10.38715
407240.0000    9.70422
407280.0000    9.87838
407320.0000    9.60236
407360.0000    9.49962
407400.0000   10.07687
407440.0000    9.65694
407480.0000    8.75891
407520.0000    9.44283
407560.0000    8.59205
407600.0000    8.98357
407640.0000    7.88933
407680.0000    8.35070
407720.0000    7.40909
407760.0000    6.29288
407800.0000    6.59072
407840.0000    6.55194
407880.0000    6.67110
407920.0000    7.73083
407960.0000    8.83925
408000.0000    9.06375
408040.0000    9.16045
408080.0000    8.52234
408120.0000    9.08562
408160.0000    9.39503
408200.0000    9.37829
408240.0000    8.70645
408280.0000    8.22537
408320.0000    9.19130
408360.0000    9.62008
408400.0000    8.95390
408440.0000   10.05409
408480.0000    9.48502
408520.0000    9.22128
408560.0000    9.52014
408600.0000   10.12475
408640.0000   10.68134
408680.0000    9.58441
408720.0000    9.82530
408760.0000    9.41002
408800.0000   10.03515
408840.0000   11.31032
408880.0000    9.89245
408920.0000    9.85168
408960.0000   10.08191
409000.0000    9.18334
409040.0000    8.76558
409080.0000    8.56531
409120.0000    8.87249
409160.0000    8.28504
409200.0000    7.86708
409240.0000    7.45279
409280.0000    8.17813
409320.0000    8.11657
409360.0000    7.66867
409400.0000    9.37043
409440.0000    9.73593
409480.0000    8.93557
409520.0000    7.78135
409560.0000    8.59009
409600.0000    9.46277
409640.0000    8.78778
409680.0000    9.21259
409720.0000    8.69552
409760.0000    9.80007
409800.0000   10.06095
409840.0000    9.94841
409880.0000   11.79511
409920.0000   10.87380
409960.0000    9.94721
410000.0000    9.45419
410040.0000   10.04898
410080.0000    9.96529
410120.0000   10.49034
410160.0000   12.13651
410200.0000   10.90946
410240.0000   10.43304
410280.0000   11.16163
410320.0000    9.86759
410360.0000    9.44566
410400.0000    9.64023
410440.0000   10.00013
410480.0000    8.04237
410520.0000    8.87283
410560.0000    9.35528
410600.0000    8.09686
410640.0000    9.42801
410680.0000    7.67020
410720.0000    8.45514
410760.0000    7.87232
410800.0000    9.11421
410840.0000    8.50419
410880.0000    9.45865
410920.0000    7.28236
410960.0000    8.07801
411000.0000    7.99494
411040.0000    8.53276
411080.0000    9.33203
411120.0000    8.65867
411160.0000    7.99394
411200.0000    7.64436
411240.0000    9.19512
411280.0000    9.70112
411320.0000    8.37581
411360.0000    9.11765
411400.0000    8.85086
411440.0000    8.73759
411480.0000    8.01158
411520.0000    8.37049
411560.0000    8.78001
411600.0000    8.95841
411640.0000    8.10743
411680.0000    8.08102
411720.0000    9.20223
411760.0000    8.61147
411800.0000    7.50212
411840.0000    7.24483
411880.0000    7.01711
411920.0000    7.78327
411960.0000    7.25765
412000.0000    7.64857
412040.0000    7.20170
412080.0000    8.77378
412120.0000    8.46522
412160.0000    8.70995
412200.0000    8.25504
412240.0000    8.53367
412280.0000    8.25374
412320.0000    7.97321
412360.0000    7.29313
412400.0000    7.21902
412440.0000    7.18062
412480.0000    6.99743
412520.0000    8.60330
412560.0000    6.42993
412600.0000    9.26277
412640.0000    9.39621
412680.0000    9.14737
412720.0000    8.91583
412760.0000    8.97713
412800.0000    9.56365
412840.0000    8.74637
412880.0000    7.63629
412920.0000    9.39113
412960.0000   11.22344
413000.0000   10.54473
413040.0000    9.67235
413080.0000    9.91076
413120.0000   10.09580
413160.0000   10.23986
413200.0000    9.25638
413240.0000   10.91955
413280.0000    9.97208
413320.0000   10.08037
413360.0000   10.10748
413400.0000   10.67896
413440.0000    9.63991
413480.0000    9.16298
413520.0000    7.94462
413560.0000    7.13730
413600.0000    5.90677
413640.0000    5.37012
413680.0000    5.31650
413720.0000    8.05219
413760.0000    6.93859
413800.0000    7.18129
413840.0000    7.18802
413880.0000    7.81881
413920.0000    7.85065
413960.0000    8.66860
414000.0000    9.69108
414040.0000    9.23306
414080.0000    7.99755
414120.0000    6.42265
414160.0000    7.06544
414200.0000    9.00836
414240.0000   10.28802
414280.0000   10.13079
414320.0000    9.58132
414360.0000    9.97948
414400.0000    9.43450
414440.0000    8.68306
414480.0000    8.32839
414520.0000    7.59833
414560.0000    8.50955
414600.0000    9.35567
414640.0000    8.58982
414680.0000    8.77306
414720.0000    8.10778
414760.0000    8.97502
414800.0000    8.15168
414840.0000    8.53026
414880.0000    9.01421
414920.0000    8.16576
414960.0000    7.57273
415000.0000    7.75883
415040.0000    8.18094
415080.0000    7.71586
415120.0000    7.89568
415160.0000    8.61440
415200.0000    7.79152
415240.0000    7.64300
415280.0000    6.49228
415320.0000    7.03306
415360.0000    7.19343
415400.0000    8.50184
415440.0000    8.27979
415480.0000    7.02246
415520.0000    8.05874
415560.0000    8.68728
415600.0000    7.91239
415640.0000    6.79426
415680.0000    7.91719
415720.0000    8.14927
415760.0000    8.93462
415800.0000    9.23564
415840.0000    9.80079
415880.0000    8.58317
415920.0000    7.13570
415960.0000    8.05708
416000.0000    6.65098
416040.0000    7.90293
416080.0000    9.53224
416120.0000    9.63976
416160.0000    8.72688
416200.0000    9.06726
416240.0000    8.93246
416280.0000    9.49824
416320.0000    9.11406
416360.0000    9.21382
416400.0000    9.09766
416440.0000    8.15189
416480.0000    7.73016
416520.0000    8.86483
416560.0000    7.97970
416600.0000    9.08061
416640.0000    7.81769
416680.0000    8.34173
416720.0000    9.70083
416760.0000    8.61480
416800.0000    8.52123
416840.0000    8.25257
416880.0000    8.01101
416920.0000    7.68944
416960.0000    7.93426
417000.0000   10.63289
417040.0000   10.05299
417080.0000    9.80201
417120.0000    8.15842
417160.0000    8.91917
417200.0000    8.18785
417240.0000    7.58168
417280.0000    8.46778
417320.0000   10.38156
417360.0000    9.81899
417400.0000    9.46417
417440.0000    9.44218
417480.0000    9.51830
417520.0000    9.80466
417560.0000   10.18543
417600.0000    9.86584
417640.0000    9.84627
417680.0000   11.26956
417720.0000   10.79339
417760.0000   11.24775
417800.0000    9.54665
417840.0000    8.30268
417880.0000    7.33397
417920.0000    8.32254
417960.0000    8.66704
418000.0000    9.13307
418040.0000   10.45051
418080.0000   10.48798
418120.0000    9.01849
418160.0000    8.91376
418200.0000    7.94867
418240.0000    7.51322
418280.0000    9.59539
418320.0000   11.35509
418360.0000    9.81595
418400.0000   10.65011
418440.0000   11.32036
418480.0000    9.52911
418520.0000   10.10917
418560.0000    9.09348
418600.0000    8.35351
418640.0000    9.50244
418680.0000   10.64260
418720.0000    9.22227
418760.0000    8.71413
418800.0000    8.89759
418840.0000    8.22740
418880.0000    7.34700
418920.0000    7.92019
418960.0000    8.43492
419000.0000    8.28968
419040.0000    7.36736
419080.0000    7.45832
419120.0000    7.99328
419160.0000    8.73433
419200.0000    8.64594
419240.0000    8.61934
419280.0000    8.08797
419320.0000   10.45147
419360.0000    9.76941
419400.0000    8.85246
419440.0000    9.20886
419480.0000    8.40618
419520.0000    8.11627
419560.0000    8.77990
419600.0000    8.87685
419640.0000    8.21436
419680.0000    8.53858
419720.0000    8.54281
419760.0000    8.64919
419800.0000    9.09516
419840.0000    8.14439
419880.0000    9.87767
419920.0000    9.84291
419960.0000    9.61464
420000.0000    7.66638
420040.0000    9.21650
420080.0000    7.66981
420120.0000    8.51305
420160.0000    8.47098
420200.0000    7.49842
420240.0000    9.42391
420280.0000    8.64828
420320.0000    8.23488
420360.0000    8.37728
420400.0000    8.58711
420440.0000    9.92229
420480.0000    9.98183
420520.0000   10.38410
420560.0000   11.80176
420600.0000   11.10612
420640.0000   10.62275
420680.0000    9.60594
420720.0000    8.04750
420760.0000    8.22369
420800.0000    8.56463
420840.0000    8.65134
420880.0000    8.71850
420920.0000    6.92111
420960.0000    8.46539
421000.0000    8.12343
421040.0000    9.12305
421080.0000    9.67173
421120.0000   10.99593
421160.0000   11.04502
421200.0000   11.22297
421240.0000   11.43414
421280.0000   11.38366
421320.0000   10.59601
421360.0000   11.88826
421400.0000   10.31623
421440.0000   10.31743
421480.0000    9.12851
421520.0000    9.33911
421560.0000    9.31013
421600.0000    8.46505
421640.0000    9.41300
421680.0000    9.82497
421720.0000    9.89817
421760.0000    9.68931
421800.0000   11.00733
421840.0000   10.56272
421880.0000    9.72995
421920.0000   10.70297
421960.0000    8.49448
422000.0000    8.29199
422040.0000    7.93085
422080.0000    9.08957
422120.0000    7.62473
422160.0000    7.37037
422200.0000    8.60016
422240.0000    8.23315
422280.0000    8.48888
422320.0000   11.41822
422360.0000   10.53556
422400.0000    9.43882
422440.0000    9.80350
422480.0000   10.70399
422520.0000   10.10645
422560.0000   10.87305
422600.0000   10.92754
422640.0000   10.02443
422680.0000   10.62555
422720.0000    9.47246
422760.0000    8.97670
422800.0000    9.18470
422840.0000    9.92429
422880.0000    9.93012
422920.0000    9.56690
422960.0000    9.21720
423000.0000    7.86730
423040.0000    7.11020
423080.0000    8.33941
423120.0000    8.87406
423160.0000    9.34619
423200.0000    9.24210
423240.0000    9.24598
423280.0000    8.95414
423320.0000    8.79494
423360.0000    9.75229
423400.0000    7.19253
423440.0000    8.94204
423480.0000    8.94938
423520.0000    8.14754
423560.0000   10.24517
423600.0000    9.69653
423640.0000    9.85900
423680.0000    9.89868
423720.0000    9.45222
423760.0000    9.82786
423800.0000    9.71312
423840.0000   11.05561
423880.0000   10.40618
423920.0000    9.18489
423960.0000    8.90475
424000.0000    8.12790
424040.0000    8.59068
424080.0000    8.67192
424120.0000    8.65919
424160.0000    6.63054
424200.0000    5.91695
424240.0000    6.02329
424280.0000    7.56539
424320.0000    8.34643
424360.0000    8.81045
424400.0000    7.60905
424440.0000    8.68131
424480.0000    9.23275
424520.0000    9.51008
424560.0000   10.56893
424600.0000    9.48596
424640.0000    9.36937
424680.0000    8.62091
424720.0000    8.62513
424760.0000    7.15486
424800.0000    6.21254
424840.0000    5.32317
424880.0000    4.43431
424920.0000    5.66448
424960.0000    6.51783
425000.0000    7.99614
425040.0000    7.23692
425080.0000    7.39477
425120.0000    7.81425
425160.0000    7.55042
425200.0000    6.26098
425240.0000    7.78105
425280.0000    6.64188
425320.0000    9.03174
425360.0000    7.32872
425400.0000    8.40276
425440.0000    8.54858
425480.0000    9.57037
425520.0000    8.59978
425560.0000    8.89406
425600.0000    9.29667
425640.0000    8.87421
425680.0000   10.12850
425720.0000    9.21837
425760.0000   10.47136
425800.0000   10.24664
425840.0000   10.02161
425880.0000   11.12910
425920.0000   10.93813
425960.0000    9.68715
426000.0000   10.35197
426040.0000    8.61382
426080.0000    8.41712
426120.0000    9.27077
426160.0000    9.95145
426200.0000   11.29156
426240.0000   11.10299
426280.0000   10.61346
426320.0000    9.37068
426360.0000    9.54110
426400.0000    7.18158
426440.0000    7.34329
426480.0000    7.81525
426520.0000    9.62399
426560.0000    9.67196
426600.0000    7.93116
426640.0000    9.42126
426680.0000    9.30040
426720.0000    8.29462
426760.0000    8.19066
426800.0000    8.10584
426840.0000    8.75198
426880.0000   10.01592
426920.0000    9.90951
426960.0000    9.22949
427000.0000    9.45842
427040.0000    9.95899
427080.0000   10.32411
427120.0000    9.55416
427160.0000    9.72003
427200.0000    7.90610
427240.0000    9.34148
427280.0000    8.52896
427320.0000    7.07658
427360.0000    7.66292
427400.0000    6.63604
427440.0000    8.56794
427480.0000    8.90706
427520.0000    9.53559
427560.0000    9.86031
427600.0000   11.34729
427640.0000   11.55355
427680.0000   10.03488
427720.0000    9.72830
427760.0000   11.00530
427800.0000   11.27647
427840.0000    9.79493
427880.0000    8.70357
427920.0000    9.88548
427960.0000   10.20733
428000.0000   10.48805
428040.0000   10.90354
428080.0000   11.12999
428120.0000    9.49965
428160.0000    8.29400
428200.0000    4.93510
428240.0000    6.20234
428280.0000    7.55935
428320.0000    8.34728
428360.0000    7.76370
428400.0000    8.19271
428440.0000    8.77172
428480.0000    8.38470
428520.0000    9.43069
428560.0000    9.77618
428600.0000    8.63488
428640.0000    8.84089
428680.0000    9.50912
428720.0000    8.96962
428760.0000    7.92474
428800.0000    9.16328
428840.0000    9.46954
428880.0000    8.87936
428920.0000   10.45175
428960.0000    9.37953
429000.0000    8.08655
429040.0000    8.71037
429080.0000   10.13212
429120.0000    9.58869
429160.0000   10.37538
429200.0000   10.67606
429240.0000   11.72243
429280.0000   11.11636
429320.0000   10.07150
429360.0000    9.32275
429400.0000    9.81289
429440.0000    9.51897
429480.0000    8.66221
429520.0000   10.27389
429560.0000   11.28995
429600.0000   10.17383
429640.0000   10.81527
429680.0000   11.86788
429720.0000   11.03753
429760.0000   10.50254
429800.0000    9.95169
429840.0000    9.79789
429880.0000    9.21414
429920.0000    9.86221
429960.0000   10.45985
430000.0000    9.44511
430040.0000    8.81888
430080.0000    9.26452
430120.0000    9.13867
430160.0000    8.60769
430200.0000    9.05050
430240.0000    8.18597
430280.0000    9.28871
430320.0000    9.93830
430360.0000   10.83607
430400.0000   10.36072
430440.0000    9.20189
430480.0000    8.45178
430520.0000    9.89750
430560.0000    8.30672
430600.0000    9.10968
430640.0000    8.90702
430680.0000    9.83736
430720.0000    9.57118
430760.0000    9.83033
430800.0000   10.80293
430840.0000    9.38329
430880.0000    8.58242
430920.0000    9.11462
430960.0000    9.58650
431000.0000    9.95699
431040.0000    9.52006
431080.0000    7.76343
431120.0000    8.30123
431160.0000    8.65394
431200.0000    9.73641
431240.0000    8.98586
431280.0000    9.80266
431320.0000    9.01098
431360.0000   10.90865
431400.0000   10.14492
431440.0000   10.16802
431480.0000   10.01257
431520.0000    9.49619
431560.0000   10.00303
431600.0000   10.86227
431640.0000   10.78139
431680.0000    9.04619
431720.0000    8.89234
431760.0000    8.00251
431800.0000    8.74483
431840.0000    8.65064
431880.0000    6.98857
431920.0000    8.33460
431960.0000    8.84823
432000.0000    9.17915
432040.0000    9.55506
432080.0000    9.21233
432120.0000   10.61578
432160.0000   10.07470
432200.0000    9.59026
432240.0000    9.63339
432280.0000   11.16754
432320.0000   11.16756
432360.0000   10.75565
432400.0000   10.31064
432440.0000   10.97522
432480.0000   11.03931
432520.0000   10.16544
432560.0000   10.17135
432600.0000   10.58569
432640.0000   10.20975
432680.0000   11.44312
432720.0000    9.13330
432760.0000    8.85084
432800.0000    9.65080
432840.0000   10.20001
432880.0000    9.32882
432920.0000    9.03924
432960.0000    8.48454
433000.0000    9.07781
433040.0000    9.21576
433080.0000    8.64151
433120.0000    9.05378
433160.0000    7.87734
433200.0000    8.21806
433240.0000    9.41581
433280.0000   10.69571
433320.0000   10.35275
433360.0000    9.44513
433400.0000   10.06685
433440.0000    8.64740
433480.0000   10.34956
433520.0000   10.21484
433560.0000   11.03991
433600.0000   13.14588
433640.0000   11.80927
433680.0000   10.15168
433720.0000    7.68998
433760.0000    8.79204
433800.0000   10.12346
433840.0000    9.78431
433880.0000   10.01411
433920.0000    9.02693
433960.0000    8.97105
434000.0000   10.88335
434040.0000   11.14575
434080.0000   10.66516
434120.0000   10.71838
434160.0000   10.49116
434200.0000    9.34638
434240.0000   10.38612
434280.0000    9.82994
434320.0000   10.90746
434360.0000   11.53941
434400.0000   10.35246
434440.0000   11.30594
434480.0000   10.45310
434520.0000   12.14839
434560.0000   13.31926
434600.0000   11.56180
434640.0000   11.62701
434680.0000   12.10024
434720.0000   11.23355
434760.0000   12.10471
434800.0000   11.17656
434840.0000   10.68063
434880.0000   11.00101
434920.0000   11.08341
434960.0000   10.08531
435000.0000    9.88920
435040.0000    8.93683
435080.0000    9.90917
435120.0000    9.78340
435160.0000    8.82486
435200.0000   10.47800
435240.0000    9.30253
435280.0000    9.14432
435320.0000   10.07467
435360.0000    9.95680
435400.0000    9.30067
435440.0000    9.60361
435480.0000    9.76150
435520.0000   10.01209
435560.0000    9.85362
435600.0000   10.70846
435640.0000   10.49183
435680.0000   10.37474
435720.0000    8.79898
435760.0000    9.76440
435800.0000    9.07357
435840.0000    9.05322
435880.0000    9.10268
435920.0000    9.62277
435960.0000    9.49881
436000.0000    9.18357
436040.0000   10.35355
436080.0000    9.85536
436120.0000   10.74187
436160.0000   10.41902
436200.0000    9.77819
436240.0000    8.90933
436280.0000   10.08404
436320.0000    8.60562
436360.0000    8.70103
436400.0000   10.00715
436440.0000    9.63237
436480.0000    9.38422
436520.0000   10.32337
436560.0000    9.54328
436600.0000    9.05725
436640.0000    9.81862
436680.0000    9.92756
436720.0000   10.33149
436760.0000    9.47510
436800.0000    9.59791
436840.0000    9.30132
436880.0000    9.93658
436920.0000    9.23653
436960.0000   10.85588
437000.0000   10.05299
437040.0000    9.50389
437080.0000    8.81190
437120.0000    8.01551
437160.0000    8.12145
437200.0000    8.10002
437240.0000    8.93380
437280.0000    8.83667
437320.0000    8.96214
437360.0000    9.44475
437400.0000    8.49435
437440.0000    9.38896
437480.0000   10.08248
437520.0000    9.72655
437560.0000    9.44061
437600.0000    9.18286
437640.0000    7.64037
437680.0000    7.88445
437720.0000    9.11614
437760.0000    9.24055
437800.0000    9.38552
437840.0000   10.02466
437880.0000    8.88238
437920.0000    9.26631
437960.0000    8.52155
438000.0000    9.54430
438040.0000    9.59880
438080.0000   10.42372
438120.0000   10.52911
438160.0000    9.96347
438200.0000    9.58151
438240.0000   10.31230
438280.0000   10.47440
438320.0000   10.51464
438360.0000   11.10440
438400.0000   11.11841
438440.0000   10.45782
438480.0000   10.35491
438520.0000   10.52300
438560.0000    9.43745
438600.0000   10.68007
438640.0000    9.56124
438680.0000   10.17854
438720.0000    9.01414
438760.0000    8.46563
438800.0000    9.07272
438840.0000    9.87617
438880.0000    9.18457
438920.0000    9.92629
438960.0000    9.20421
439000.0000    9.73744
439040.0000    9.34781
439080.0000   10.03884
439120.0000    9.72556
439160.0000    8.71477
439200.0000    9.34785
439240.0000    8.86035
439280.0000   10.39927
439320.0000   10.23483
439360.0000    9.80761
439400.0000    9.45726
439440.0000    9.35580
439480.0000    9.84769
439520.0000   10.56241
439560.0000   10.17487
439600.0000   10.39907
439640.0000   10.64093
439680.0000   10.68236
439720.0000   10.05869
439760.0000   11.20208
439800.0000   11.51882
439840.0000   11.51328
439880.0000   11.23895
439920.0000   10.39809
439960.0000   10.38857
440000.0000    8.55585
440040.0000    8.59763
440080.0000    9.71626
440120.0000    9.20957
440160.0000    9.38737
440200.0000   10.52755
440240.0000    9.96001
440280.0000    9.27950
440320.0000    9.27472
440360.0000   10.12082
440400.0000    9.72867
440440.0000    8.98609
440480.0000    9.53997
440520.0000    9.28886
440560.0000    9.48604
440600.0000   10.19287
440640.0000   10.76218
440680.0000    9.23489
440720.0000    8.37557
440760.0000    8.22310
440800.0000    8.92858
440840.0000    8.94949
440880.0000    9.66895
440920.0000    8.15304
440960.0000    8.81690
441000.0000    8.88665
441040.0000    8.70601
441080.0000   10.07642
441120.0000    9.58583
441160.0000   10.26004
441200.0000   11.09426
441240.0000   10.43806
441280.0000   10.87081
441320.0000    9.89718
441360.0000   10.37187
441400.0000    9.13415
441440.0000   10.25971
441480.0000    9.82525
441520.0000   10.16714
441560.0000   10.43309
441600.0000   11.28944
441640.0000    9.80254
441680.0000   10.10938
441720.0000    9.04412
441760.0000    9.87193
441800.0000    9.68939
441840.0000   10.12144
441880.0000   10.41798
441920.0000    8.54525
441960.0000    7.98635
442000.0000    8.71937
442040.0000    9.42145
442080.0000    9.51876
442120.0000   10.29322
442160.0000   10.34602
442200.0000    9.73845
442240.0000    9.34475
442280.0000    9.85541
442320.0000    9.27230
442360.0000   10.12102
442400.0000    9.64412
442440.0000    9.30740
442480.0000    9.63931
442520.0000    9.58408
442560.0000    9.66197
442600.0000    9.54980
442640.0000    9.44240
442680.0000    8.94012
442720.0000    8.87440
442760.0000    9.35298
442800.0000    8.82938
442840.0000    9.43554
442880.0000    9.47973
442920.0000    9.82516
442960.0000   10.32230
443000.0000    9.27493
443040.0000    8.84117
443080.0000    9.51544
443120.0000    9.12484
443160.0000    9.53683
443200.0000    9.56354
443240.0000    9.05600
443280.0000    9.08733
443320.0000    8.71520
443360.0000    8.37518
443400.0000    8.59570
443440.0000    8.82678
443480.0000    8.60425
443520.0000    8.48351
443560.0000    8.26915
443600.0000    8.15767
443640.0000    7.96382
443680.0000    6.92738
443720.0000    8.42804
443760.0000    8.80818
443800.0000    8.46751
443840.0000    9.12322
443880.0000    9.81761
443920.0000   11.49962
443960.0000   10.43963
444000.0000   10.05947
444040.0000    8.42089
444080.0000    8.06556
444120.0000    8.11367
444160.0000    9.65741
444200.0000   10.03041
444240.0000    8.16096
444280.0000    9.37267
444320.0000   10.77360
444360.0000    9.10951
444400.0000   10.00252
444440.0000    9.25386
444480.0000   10.65916
444520.0000    9.45597
444560.0000    8.83183
444600.0000    8.31536
444640.0000    8.88013
444680.0000   10.54773
444720.0000    9.62509
444760.0000    6.98730
444800.0000    7.99692
444840.0000    9.85844
444880.0000   10.15892
444920.0000   10.02404
444960.0000    9.70662
445000.0000    9.73358
445040.0000    7.47446
445080.0000    9.62787
445120.0000    9.72819
445160.0000    9.47043
445200.0000    8.63731
445240.0000    9.04638
445280.0000    9.50082
445320.0000    9.36704
445360.0000    9.63774
445400.0000    9.51521
445440.0000    9.16663
445480.0000    9.80956
445520.0000    9.72690
445560.0000   10.83944
445600.0000   11.13477
445640.0000   10.06251
445680.0000   11.31499
445720.0000   10.08513
445760.0000   10.62324
445800.0000    9.99847
445840.0000    9.68538
445880.0000   10.41625
445920.0000    9.91388
445960.0000   10.30728
446000.0000    9.71861
446040.0000    8.98901
446080.0000    9.19518
446120.0000    8.91893
446160.0000    9.12307
446200.0000    9.18417
446240.0000    8.64760
446280.0000   10.55147
446320.0000   10.94856
446360.0000   10.55791
446400.0000   10.08665
446440.0000    9.33141
446480.0000    8.91741
446520.0000    8.92900
446560.0000   10.42909
446600.0000    9.41970
446640.0000    9.05874
446680.0000    8.89372
446720.0000    8.76412
446760.0000    7.94276
446800.0000    8.51895
446840.0000    9.72228
446880.0000    9.34666
446920.0000    9.26356
446960.0000    9.51704
447000.0000    9.12707
447040.0000    9.79750
447080.0000    9.88007
447120.0000    9.34448
447160.0000   11.04333
447200.0000   10.78380
447240.0000    9.83918
447280.0000   10.17042
447320.0000   10.21844
447360.0000    9.76768
447400.0000    9.73248
447440.0000   10.04941
447480.0000    9.88140
447520.0000   11.06711
447560.0000   10.08454
447600.0000    9.25758
447640.0000   10.28017
447680.0000   10.85245
447720.0000   11.28889
447760.0000   10.72991
447800.0000   10.81299
447840.0000   10.79416
447880.0000   10.07826
447920.0000   10.13918
447960.0000    8.31678
448000.0000    8.00356
448040.0000    7.96551
448080.0000    8.88358
448120.0000    9.23694
448160.0000    8.22860
448200.0000    8.82769
448240.0000    9.41110
448280.0000    9.93614
448320.0000   10.00041
448360.0000    8.98679
448400.0000    8.80906
448440.0000   10.31119
448480.0000    9.62562
448520.0000   10.50916
448560.0000   11.32457
448600.0000    8.77720
448640.0000    8.66894
448680.0000    9.41745
448720.0000    9.76568
448760.0000    9.64184
448800.0000    9.46253
448840.0000    8.80199
448880.0000    9.19820
448920.0000    9.56555
448960.0000    9.35265
449000.0000    8.77307
449040.0000    9.86027
449080.0000    8.28086
449120.0000    8.03114
449160.0000    9.33446
449200.0000    8.44463
449240.0000   10.72676
449280.0000   11.24782
449320.0000   10.08736
449360.0000   10.36675
449400.0000    9.28390
449440.0000   10.27380
449480.0000    8.59503
449520.0000    9.61958
449560.0000    8.54300
449600.0000   10.43864
449640.0000   10.97653
449680.0000   11.67858
449720.0000   10.33539
449760.0000   10.93875
449800.0000    9.59874
449840.0000    9.88977
449880.0000    8.76334
449920.0000    8.97198
449960.0000    7.58391
450000.0000    8.35491
450040.0000    9.10019
450080.0000    8.23646
450120.0000    9.48129
450160.0000    9.83763
450200.0000    9.94934
450240.0000    9.63771
450280.0000    9.60651
450320.0000   10.41655
450360.0000   10.32694
450400.0000    9.58696
450440.0000    9.93290
450480.0000    9.10743
450520.0000    8.84252
450560.0000    9.40022
450600.0000    9.67205
450640.0000    6.40863
450680.0000    8.37647
450720.0000    9.13488
450760.0000    9.87243
450800.0000    8.08058
450840.0000    8.60707
450880.0000    8.17810
450920.0000    9.04592
450960.0000    8.94240
451000.0000    8.83251
451040.0000    8.84117
451080.0000    8.68282
451120.0000    7.49300
451160.0000    9.35261
451200.0000    9.99162
451240.0000    9.72386
451280.0000   11.06030
451320.0000   10.22959
451360.0000   10.28073
451400.0000   10.03429
451440.0000   10.91224
451480.0000   10.14704
451520.0000    9.22664
451560.0000    8.58187
451600.0000   10.72488
451640.0000   10.34867
451680.0000   11.73642
451720.0000   12.05834
451760.0000   11.67861
451800.0000   11.05978
451840.0000   10.98415
451880.0000   10.84686
451920.0000   11.30036
451960.0000   10.55942
452000.0000   11.47114
452040.0000   11.41083
452080.0000   11.07772
452120.0000   10.85821
452160.0000   10.27497
452200.0000   10.17548
452240.0000    9.90465
452280.0000    9.73842
452320.0000   10.27581
452360.0000    9.86512
452400.0000    9.98848
452440.0000   10.10027
452480.0000    9.42916
452520.0000   10.31527
452560.0000    9.53341
452600.0000    8.95252
452640.0000   10.61201
452680.0000    9.94449
452720.0000   10.05941
452760.0000   10.32458
452800.0000    9.69822
452840.0000   10.73835
452880.0000   10.23165
452920.0000   11.27134
452960.0000   10.06731
453000.0000    9.01362
453040.0000   10.22675
453080.0000    8.97422
453120.0000    9.82307
453160.0000   11.67518
453200.0000   10.98588
453240.0000    9.26060
453280.0000   10.48626
453320.0000   12.86342
453360.0000   10.61753
453400.0000   11.05774
453440.0000    7.52989
453480.0000    8.89104
453520.0000    9.58548
453560.0000    9.12582
453600.0000    6.72827
453640.0000    6.88180
453680.0000    7.58897
453720.0000    9.21039
453760.0000    8.83901
453800.0000    9.61317
453840.0000   10.28045
453880.0000   11.12441
453920.0000   10.18351
453960.0000    8.29575
454000.0000    8.30149
454040.0000   10.38159
454080.0000    9.17274
454120.0000   10.45593
454160.0000    9.27757
454200.0000   10.49331
454240.0000   10.28689
454280.0000   10.65297
454320.0000   10.61375
454360.0000   11.68429
454400.0000   10.53787
454440.0000    9.88928
454480.0000    8.76694
454520.0000   10.05914
454560.0000    9.42857
454600.0000    9.31904
454640.0000    8.09722
454680.0000    7.76195
454720.0000    8.40578
454760.0000    8.53325
454800.0000    8.73137
454840.0000    9.16302
454880.0000    8.72486
454920.0000    8.22254
454960.0000    8.90200
455000.0000    8.29926
455040.0000    8.96194
455080.0000    9.27841
455120.0000   10.15866
455160.0000    8.59832
455200.0000   10.38941
455240.0000    8.22633
455280.0000    9.69737
455320.0000    9.71788
455360.0000    8.55008
455400.0000    8.23967
455440.0000    8.94650
455480.0000    7.70681
455520.0000    8.53503
455560.0000    8.29321
455600.0000    7.64512
455640.0000    7.46458
455680.0000    5.73077
455720.0000    6.50709
455760.0000    5.42699
455800.0000    3.75437
455840.0000    6.05122
455880.0000    6.26154
455920.0000    6.40684
455960.0000    7.04921
456000.0000    6.37946
456040.0000    6.20142
456080.0000    7.05540
456120.0000    6.41491
456160.0000    7.45714
456200.0000    9.33620
456240.0000    7.36446
456280.0000    7.13761
456320.0000    6.45215
456360.0000    7.25162
456400.0000    7.60111
456440.0000    5.77942
456480.0000    6.96894
456520.0000    6.38738
456560.0000    7.07241
456600.0000    5.89065
456640.0000    5.31478
456680.0000    6.91079
456720.0000    5.17012
456760.0000    3.70633
456800.0000    4.65954
456840.0000    4.29524
456880.0000    6.03666
456920.0000    5.24601
456960.0000    5.06798
457000.0000    6.38580
457040.0000    6.12196
457080.0000    8.86488
457120.0000    7.13565
457160.0000    6.68183
457200.0000    8.41409
457240.0000    7.79213
457280.0000    7.73902
457320.0000    7.88977
457360.0000    7.35623
457400.0000    7.65293
457440.0000    7.18097
457480.0000    7.60559
457520.0000    6.23627
457560.0000    8.07835
457600.0000    7.60043
457640.0000    7.00223
457680.0000    6.91679
457720.0000    7.34751
457760.0000    6.51439
457800.0000    7.52117
457840.0000    7.31076
457880.0000    6.96865
457920.0000    6.96632
457960.0000    7.32818
458000.0000    6.05987
458040.0000    6.52315
458080.0000    6.37256
458120.0000    7.16449
458160.0000    7.61666
458200.0000    7.63608
458240.0000    7.26328
458280.0000    6.42647
458320.0000    7.07978
458360.0000    7.24301
458400.0000    6.31060
458440.0000    7.88559
458480.0000    6.90438
458520.0000    7.36490
458560.0000    8.09560
458600.0000    6.66879
458640.0000    7.66716
458680.0000    7.99106
458720.0000    7.71259
458760.0000    7.94645
458800.0000    7.15167
458840.0000    8.04554
458880.0000    8.25749
458920.0000    8.08394
458960.0000    8.85377
459000.0000    8.40111
459040.0000   10.51305
459080.0000    8.45049
459120.0000    8.54955
459160.0000    7.58500
459200.0000    8.00465
459240.0000    8.83450
459280.0000   10.40932
459320.0000    8.56678
459360.0000    8.96498
459400.0000    9.64163
459440.0000    7.56872
459480.0000    8.76174
459520.0000    7.12421
459560.0000    8.01805
459600.0000    8.20840
459640.0000    8.87347
459680.0000    8.83569
459720.0000    8.10496
459760.0000   10.00187
459800.0000    9.29583
459840.0000    9.58505
459880.0000    9.70895
459920.0000    8.60399
459960.0000    8.19661
460000.0000    9.09684
460040.0000    8.56496
460080.0000    8.65582
460120.0000    8.92708
460160.0000    8.19959
460200.0000    8.39827
460240.0000    8.72581
460280.0000    7.60674
460320.0000    8.31254
460360.0000    8.46240
460400.0000    9.17075
460440.0000   10.24768
460480.0000   10.35801
460520.0000    9.84456
460560.0000    8.50869
460600.0000    8.51048
460640.0000    9.31739
460680.0000    6.29526
460720.0000    6.85055
460760.0000    5.22992
460800.0000    5.50898
460840.0000    6.77572
460880.0000    7.35337
460920.0000    8.80048
460960.0000    8.72677
461000.0000    9.70272
461040.0000    9.62093
461080.0000    9.27378
461120.0000    9.94830
461160.0000    8.73982
461200.0000    8.97863
461240.0000    8.39954
461280.0000    7.52130
461320.0000    8.24033
461360.0000    8.91818
461400.0000    8.68317
461440.0000    9.23533
461480.0000    8.28134
461520.0000    8.08957
461560.0000    7.98420
461600.0000    8.72361
461640.0000    9.58820
461680.0000    7.31318
461720.0000    9.38216
461760.0000    9.97394
461800.0000   10.00209
461840.0000    9.33894
461880.0000    9.38390
461920.0000    9.84493
461960.0000    9.21429
462000.0000    8.36848
462040.0000    8.21712
462080.0000    7.56155
462120.0000    7.44604
462160.0000    9.05051
462200.0000    8.69857
462240.0000    8.94289
462280.0000    8.15384
462320.0000    8.42990
462360.0000    8.09667
462400.0000    7.51083
462440.0000    8.47870
462480.0000    9.48292
462520.0000    9.52691
462560.0000    9.81845
462600.0000    8.94010
462640.0000    8.91641
462680.0000    8.83311
462720.0000    9.03976
462760.0000    8.59491
462800.0000    9.30373
462840.0000    8.98088
462880.0000    9.06538
462920.0000    9.24864
462960.0000    9.08186
463000.0000    9.47595
463040.0000    8.15998
463080.0000    9.29876
463120.0000    8.87876
463160.0000    9.27303
463200.0000   10.30799
463240.0000    9.40464
463280.0000    9.33910
463320.0000    9.82973
463360.0000   11.26484
463400.0000    8.77441
463440.0000    9.52069
463480.0000    8.15779
463520.0000    9.17396
463560.0000    8.73389
463600.0000    9.26886
463640.0000    8.68000
463680.0000    9.14121
463720.0000    9.30675
463760.0000    7.95688
463800.0000    7.32524
463840.0000    7.82103
463880.0000    8.03430
463920.0000    8.78610
463960.0000    8.56458
464000.0000    8.20085
464040.0000    8.09178
464080.0000    7.62560
464120.0000    8.48679
464160.0000    8.48584
464200.0000    8.12276
464240.0000    8.03164
464280.0000    8.67774
464320.0000    9.25643
464360.0000    8.60062
464400.0000    9.11005
464440.0000    8.57416
464480.0000    8.82005
464520.0000    8.69238
464560.0000    8.07021
464600.0000    7.24269
464640.0000    8.28145
464680.0000    8.44063
464720.0000    8.74638
464760.0000    9.53844
464800.0000    9.78595
464840.0000    8.09545
464880.0000    9.16472
464920.0000    9.27435
464960.0000    9.03009
465000.0000    9.70112
465040.0000    9.45975
465080.0000   10.01822
465120.0000    8.87210
465160.0000    9.45734
465200.0000    9.12668
465240.0000    9.13212
465280.0000    9.45269
465320.0000    9.58475
465360.0000    8.86335
465400.0000    9.57399
465440.0000   10.14455
465480.0000    9.03230
465520.0000    8.74252
465560.0000    9.98415
465600.0000    9.32200
465640.0000   10.01994
465680.0000    9.22340
465720.0000    9.23913
465760.0000    9.02100
465800.0000    9.31258
465840.0000    9.31334
465880.0000    8.71692
465920.0000    9.26383
465960.0000    8.99951
466000.0000    8.49730
466040.0000    9.22966
466080.0000    9.12701
466120.0000    8.90177
466160.0000   10.51174
466200.0000    9.18175
466240.0000    8.35199
466280.0000    8.79297
466320.0000    9.25361
466360.0000    9.68200
466400.0000    9.31054
466440.0000   10.13501
466480.0000    9.52458
466520.0000    9.22633
466560.0000    9.57137
466600.0000   10.11711
466640.0000    9.17962
466680.0000   10.78145
466720.0000    9.98243
466760.0000   10.56725
466800.0000   10.42681
466840.0000   11.10158
466880.0000   10.85896
466920.0000   10.02930
466960.0000   11.33819
467000.0000   10.94581
467040.0000   12.12968
467080.0000   11.66068
467120.0000   11.60738
467160.0000   12.54812
467200.0000   12.17509
467240.0000   11.62686
467280.0000   11.72998
467320.0000   12.28676
467360.0000   11.15216
467400.0000   11.53131
467440.0000   11.44263
467480.0000   11.61320
467520.0000   11.70751
467560.0000   11.49141
467600.0000   11.87649
467640.0000   12.43875
467680.0000   11.82116
467720.0000   11.59976
467760.0000   12.17102
467800.0000   10.95284
467840.0000   11.22185
467880.0000   11.29038
467920.0000   11.71998
467960.0000   11.10518
468000.0000   11.68905
468040.0000   11.09623
468080.0000   11.52318
468120.0000   11.13880
468160.0000   11.31873
468200.0000   10.65066
468240.0000   11.41144
468280.0000   10.81102
468320.0000   11.35213
468360.0000   11.38387
468400.0000   12.13221
468440.0000   11.57928
468480.0000   11.55137
468520.0000   11.83062
468560.0000   12.83781
468600.0000   12.13243
468640.0000   12.04515
468680.0000   11.02038
468720.0000   11.02903
468760.0000   11.83639
468800.0000   11.68422
468840.0000   10.83392
468880.0000   10.99162
468920.0000   11.70718
468960.0000   11.39010
469000.0000   11.69034
469040.0000   11.14752
469080.0000   10.24591
469120.0000   11.26170
469160.0000    9.09071
469200.0000   10.35268
469240.0000    9.06343
469280.0000    8.96325
469320.0000    8.57242
469360.0000    9.62716
469400.0000    8.72813
469440.0000    8.77627
469480.0000    8.73623
469520.0000    8.49280
469560.0000    8.13493
469600.0000    8.16378
469640.0000    8.81805
469680.0000    9.72717
469720.0000    9.21680
469760.0000    9.32407
469800.0000    9.65747
469840.0000   11.68084
469880.0000   11.47245
469920.0000    9.88919
469960.0000    8.66367
470000.0000    8.92566
470040.0000   11.08763
470080.0000   11.15196
470120.0000   10.48318
470160.0000    9.81481
470200.0000    9.99992
470240.0000   10.16309
470280.0000   10.07879
470320.0000   11.02292
470360.0000   10.43181
470400.0000    9.86572
470440.0000    9.66840
470480.0000    9.13460
470520.0000    8.27174
470560.0000   10.06146
470600.0000    9.21964
470640.0000    9.56939
470680.0000    9.33897
470720.0000    7.39571
470760.0000    6.93296
470800.0000    7.05624
470840.0000    6.22790
470880.0000    6.77940
470920.0000    6.91624
470960.0000    6.68571
471000.0000    7.15210
471040.0000    8.48008
471080.0000    9.75170
471120.0000   10.91846
471160.0000   11.27712
471200.0000    9.10942
471240.0000    9.40132
471280.0000   10.25289
471320.0000    9.52882
471360.0000    8.34253
471400.0000    9.19807
471440.0000    8.76276
471480.0000    8.62293
471520.0000    8.97413
471560.0000    8.03532
471600.0000    7.95375
471640.0000    7.94223
471680.0000    8.70402
471720.0000    7.35687
471760.0000    8.43021
471800.0000    8.75455
471840.0000    9.12179
471880.0000    8.90724
471920.0000    9.39126
471960.0000    8.97143
472000.0000    9.50877
472040.0000    9.50214
472080.0000    9.34934
472120.0000    9.30288
472160.0000    8.83130
472200.0000    9.22311
472240.0000    8.71412
472280.0000    9.75130
472320.0000    9.42360
472360.0000    9.33401
472400.0000    8.99571
472440.0000    7.97863
472480.0000    9.08228
472520.0000    9.51129
472560.0000    8.25787
472600.0000    8.23409
472640.0000    9.18588
472680.0000    8.95690
472720.0000    8.75414
472760.0000    9.19841
472800.0000    9.75325
472840.0000   10.02265
472880.0000    8.30628
472920.0000    8.74156
472960.0000    7.58204
473000.0000    8.81423
473040.0000    9.49328
473080.0000   10.13830
473120.0000    7.73482
473160.0000    8.48387
473200.0000    8.39992
473240.0000    7.31385
473280.0000    8.24182
473320.0000    8.57751
473360.0000    8.32368
473400.0000    8.59572
473440.0000   10.10687
473480.0000    9.69180
473520.0000    9.80652
473560.0000   10.54026
473600.0000    9.22725
473640.0000    7.81078
473680.0000    8.78049
473720.0000    8.26616
473760.0000    9.39111
473800.0000    9.49773
473840.0000   10.70125
473880.0000    9.67970
473920.0000   10.75322
473960.0000   12.10936
474000.0000    9.85565
474040.0000    9.41933
474080.0000    9.82988
474120.0000   10.03547
474160.0000   10.57124
474200.0000   11.59752
474240.0000   10.76486
474280.0000   11.42331
474320.0000   10.75702
474360.0000   11.30951
474400.0000    8.94261
474440.0000    8.87309
474480.0000    9.13877
474520.0000    8.45759
474560.0000    9.12463
474600.0000   10.38740
474640.0000    9.51026
474680.0000   10.29533
474720.0000   10.36292
474760.0000   10.16747
474800.0000   10.18258
474840.0000   10.42852
474880.0000    9.43524
474920.0000    8.93051
474960.0000    8.85954
475000.0000    8.70141
475040.0000    9.51776
475080.0000    9.00262
475120.0000   10.19582
475160.0000   10.32983
475200.0000    8.85918
475240.0000    9.53020
475280.0000    9.32401
475320.0000   10.38110
475360.0000   10.06387
475400.0000   10.60154
475440.0000    9.02664
475480.0000    8.69500
475520.0000    8.70855
475560.0000    8.28692
475600.0000    9.47333
475640.0000    7.62735
475680.0000    7.81198
475720.0000    8.16230
475760.0000    8.20900
475800.0000    8.56967
475840.0000    8.89200
475880.0000    8.54872
475920.0000    8.76944
475960.0000    9.20276
476000.0000    9.80956
476040.0000    9.18974
476080.0000    9.04516
476120.0000    8.71768
476160.0000    9.57122
476200.0000    9.14367
476240.0000    8.92762
476280.0000    9.73543
476320.0000   10.47050
476360.0000    9.93214
476400.0000    9.57571
476440.0000   10.17971
476480.0000    8.84369
476520.0000   10.11071
476560.0000    9.39270
476600.0000    8.80403
476640.0000    8.28334
476680.0000    8.57065
476720.0000    8.22095
476760.0000    7.93700
476800.0000    8.30240
476840.0000    8.11121
476880.0000    9.20003
476920.0000    9.74085
476960.0000    9.92967
477000.0000    9.56707
477040.0000   10.58907
477080.0000    9.69554
477120.0000    9.60970
477160.0000    9.60275
477200.0000    7.71459
477240.0000    7.11277
477280.0000    8.00757
477320.0000    7.95198
477360.0000    7.71424
477400.0000    8.67052
477440.0000    8.45176
477480.0000   10.20203
477520.0000    9.25012
477560.0000   10.48864
477600.0000    9.50829
477640.0000   10.57164
477680.0000    9.40232
477720.0000    9.15197
477760.0000    9.66296
477800.0000   10.76601
477840.0000   10.16988
477880.0000    9.95534
477920.0000   10.25717
477960.0000   10.01733
478000.0000   10.96661
478040.0000   11.78131
478080.0000   12.29425
478120.0000   11.88558
478160.0000   10.65014
478200.0000   10.55345
478240.0000   12.07461
478280.0000   11.78798
478320.0000   11.68553
478360.0000   10.74710
478400.0000   11.57723
478440.0000   11.12185
478480.0000   11.05491
478520.0000   11.48338
478560.0000   11.01446
478600.0000   11.28725
478640.0000    9.95537
478680.0000   10.49660
478720.0000   10.87331
478760.0000   10.66765
478800.0000    9.87866
478840.0000   11.26737
478880.0000   10.65136
478920.0000   11.63493
478960.0000   10.77072
479000.0000   11.64031
479040.0000   11.71154
479080.0000   13.00444
479120.0000   10.46150
479160.0000   11.74062
479200.0000   11.60368
479240.0000   11.56542
479280.0000   12.26765
479320.0000   12.06013
479360.0000   12.11364
479400.0000   12.16381
479440.0000   11.09090
479480.0000   11.56706
479520.0000   10.76967
479560.0000   11.46350
479600.0000   12.14515
479640.0000   12.02085
479680.0000   11.39271
479720.0000   10.55828
479760.0000   11.68729
479800.0000   11.75516
479840.0000   10.82999
479880.0000   10.03529
479920.0000   10.06996
479960.0000   10.89716
480000.0000   10.73968
480040.0000   10.25696
480080.0000   10.97671
480120.0000   10.73204
480160.0000   10.55009
480200.0000   11.41183
480240.0000   11.52361
480280.0000    9.82686
480320.0000   11.30783
480360.0000   11.84561
480400.0000   11.74122
480440.0000   10.91564
480480.0000    9.84061
480520.0000    9.66764
480560.0000   10.64555
480600.0000   10.19876
480640.0000   11.46864
480680.0000   11.94929
480720.0000   10.93666
480760.0000    8.99647
480800.0000    9.11200
480840.0000    8.42971
480880.0000    8.81139
480920.0000    8.59129
480960.0000    9.67727
481000.0000    9.77020
481040.0000   10.48720
481080.0000    9.42484
481120.0000    9.42311
481160.0000    9.02050
481200.0000    9.00378
481240.0000    9.37137
481280.0000    8.78432
481320.0000    9.14607
481360.0000    8.99066
481400.0000    8.64813
481440.0000    9.86373
481480.0000    8.58069
481520.0000    9.66452
481560.0000    9.30632
481600.0000   10.50413
481640.0000   10.69994
481680.0000   10.33205
481720.0000   11.23496
481760.0000   11.44977
481800.0000   10.78534
481840.0000   11.34232
481880.0000   11.72761
481920.0000   11.09366
481960.0000   10.72527
482000.0000   10.77451
482040.0000   10.66735
482080.0000   10.45420
482120.0000   10.63028
482160.0000   10.58380
482200.0000   11.09238
482240.0000   11.63782
482280.0000   12.11869
482320.0000   11.50555
482360.0000   11.57677
482400.0000   12.16089
482440.0000   12.33525
482480.0000   12.91086
482520.0000   12.98384
482560.0000   12.38231
482600.0000   12.55150
482640.0000   12.25254
482680.0000   11.50483
482720.0000   11.16335
482760.0000   11.34787
482800.0000   10.93833
482840.0000    9.82426
482880.0000    9.43023
482920.0000   10.23504
482960.0000   10.58570
483000.0000   10.43904
483040.0000   10.12556
483080.0000    9.67135
483120.0000   10.33049
483160.0000   10.05764
483200.0000    9.50152
483240.0000    9.42903
483280.0000   10.33633
483320.0000   11.00099
483360.0000   10.15264
483400.0000   10.35426
483440.0000   10.61646
483480.0000   10.79000
483520.0000   12.48983
483560.0000   12.25859
483600.0000   12.77654
483640.0000   12.92803
483680.0000   13.73895
483720.0000   13.33825
483760.0000   12.95356
483800.0000   11.66267
483840.0000   12.63539
483880.0000   13.10765
483920.0000   12.28342
483960.0000   12.60323
484000.0000   12.59602
484040.0000   12.81395
484080.0000   11.68043
484120.0000   11.71363
484160.0000   10.87516
484200.0000   12.09982
484240.0000   11.87537
484280.0000   11.96889
484320.0000   12.32325
484360.0000   12.43914
484400.0000   14.20727
484440.0000   14.21965
484480.0000   12.32732
484520.0000   12.90814
484560.0000   11.61348
484600.0000   11.63835
484640.0000   11.78401
484680.0000   11.92506
484720.0000   13.29621
484760.0000   13.35991
484800.0000   13.33649
484840.0000   12.49422
484880.0000   11.49979
484920.0000   11.17638
484960.0000   11.69282
485000.0000   11.55500
485040.0000   11.95969
485080.0000   12.22663
485120.0000   12.52692
485160.0000   12.27416
485200.0000   12.53361
485240.0000   12.51521
485280.0000   11.96446
485320.0000   11.89724
485360.0000   10.14968
485400.0000    9.31283
485440.0000    9.12188
485480.0000    9.59665
485520.0000    9.37441
485560.0000    9.89022
485600.0000   10.21656
485640.0000   11.04434
485680.0000    9.39709
485720.0000   10.04038
485760.0000   10.13430
485800.0000   10.74470
485840.0000    9.24793
485880.0000    9.15461
485920.0000    9.02435
485960.0000    8.95635
486000.0000    9.68977
486040.0000   10.23179
486080.0000    9.75449
486120.0000    9.22542
486160.0000    9.08239
486200.0000   10.87506
486240.0000   11.71437
486280.0000   11.68193
486320.0000   10.99922
486360.0000   10.77786
486400.0000   10.46015
486440.0000   10.55983
486480.0000   10.41049
486520.0000   10.11618
486560.0000    9.78296
486600.0000   11.20075
486640.0000   10.50102
486680.0000   11.15230
486720.0000    9.95451
486760.0000    9.55557
486800.0000    9.01078
486840.0000    8.80543
486880.0000    9.24369
486920.0000    9.10489
486960.0000    8.88717
487000.0000    9.66417
487040.0000    9.71625
487080.0000   10.05257
487120.0000    9.68308
487160.0000    9.60283
487200.0000   10.21590
487240.0000   10.36983
487280.0000   10.10275
487320.0000   10.25620
487360.0000    8.66452
487400.0000    8.63830
487440.0000    8.99203
487480.0000   10.30945
487520.0000    9.98065
487560.0000    9.24261
487600.0000    8.69770
487640.0000    8.61139
487680.0000    9.10417
487720.0000    8.93106
487760.0000    9.10091
487800.0000    8.50944
487840.0000    8.09119
487880.0000    9.54827
487920.0000    9.24589
487960.0000   10.41392
488000.0000    9.41090
488040.0000    9.10755
488080.0000    9.71002
488120.0000   10.46527
488160.0000    9.29416
488200.0000    8.84223
488240.0000   10.72463
488280.0000    9.20930
488320.0000    9.12494
488360.0000    8.96466
488400.0000    8.97139
488440.0000    8.73016
488480.0000    8.18841
488520.0000    8.27700
488560.0000    8.24303
488600.0000    8.77263
488640.0000    8.56228
488680.0000    8.47884
488720.0000    8.12760
488760.0000    8.63505
488800.0000    8.85841
488840.0000    8.60658
488880.0000    9.44625
488920.0000    8.85215
488960.0000    9.24700
489000.0000    9.14326
489040.0000    9.88119
489080.0000   10.25261
489120.0000    8.88075
489160.0000   10.21031
489200.0000   10.73798
489240.0000   10.44111
489280.0000    9.56718
489320.0000    9.94000
489360.0000   10.22256
489400.0000    9.11865
489440.0000    9.40025
489480.0000   10.43676
489520.0000   10.18203
489560.0000   10.88250
489600.0000   10.41311
489640.0000   11.25675
489680.0000   11.15920
489720.0000    9.51076
489760.0000    9.90561
489800.0000   12.23737
489840.0000   11.22595
489880.0000   12.03158
489920.0000   11.77738
489960.0000   11.21341
490000.0000   10.53589
490040.0000    9.90708
490080.0000   10.42248
490120.0000   10.77362
490160.0000   10.47150
490200.0000    9.89344
490240.0000   10.44497
490280.0000   10.71905
490320.0000    9.96497
490360.0000    9.94631
490400.0000   10.91828
490440.0000   10.67730
490480.0000   10.72953
490520.0000   11.47720
490560.0000   10.08202
490600.0000   11.55581
490640.0000   11.84234
490680.0000   11.39062
490720.0000   11.45613
490760.0000   12.30253
490800.0000   12.30532
490840.0000   12.11949
490880.0000   12.56846
490920.0000   12.10460
490960.0000   12.02368
491000.0000   11.75833
491040.0000   12.12254
491080.0000   11.72356
491120.0000   12.25905
491160.0000   10.96980
491200.0000   11.54610
491240.0000   11.25704
491280.0000   10.35093
491320.0000   10.24568
491360.0000    9.70644
491400.0000    9.19651
491440.0000    9.44366
491480.0000    8.88212
491520.0000   10.48408
491560.0000   11.00369
491600.0000   10.70027
491640.0000    9.91766
491680.0000   10.92817
491720.0000   10.81085
491760.0000   10.28222
491800.0000   10.27480
491840.0000   10.48217
491880.0000   11.17301
491920.0000   10.88309
491960.0000   10.47279
492000.0000    9.31619
492040.0000    8.90858
492080.0000    8.84721
492120.0000    8.72495
492160.0000    9.42907
492200.0000    8.03364
492240.0000    9.07879
492280.0000    9.63441
492320.0000    8.80872
492360.0000    9.20868
492400.0000    9.52056
492440.0000    9.44386
492480.0000    9.49495
492520.0000   10.86861
492560.0000   10.29926
492600.0000    9.54955
492640.0000    8.62730
492680.0000    7.97274
492720.0000    9.68223
492760.0000    9.45167
492800.0000    9.40440
492840.0000    9.14009
492880.0000    9.18008
492920.0000    9.21584
492960.0000    9.05518
493000.0000    9.27255
493040.0000   10.32570
493080.0000   10.10725
493120.0000    9.30776
493160.0000   10.31748
493200.0000   10.47988
493240.0000   10.51952
493280.0000   10.51068
493320.0000    9.53015
493360.0000    9.95054
493400.0000    9.64852
493440.0000    9.96580
493480.0000    9.72124
493520.0000    9.64095
493560.0000    8.70078
493600.0000    8.83549
493640.0000    8.87402
493680.0000    9.72155
493720.0000    8.91520
493760.0000   10.00805
493800.0000    9.05759
493840.0000    9.71208
493880.0000    9.50689
493920.0000    8.64595
493960.0000    9.32387
494000.0000    8.43118
494040.0000    9.61779
494080.0000    8.78621
494120.0000    9.53393
494160.0000    8.29923
494200.0000    8.70557
494240.0000    9.35448
494280.0000    8.12772
494320.0000    9.29478
494360.0000   10.33530
494400.0000    9.45228
494440.0000    9.83935
494480.0000    9.38373
494520.0000    9.38807
494560.0000    8.82683
494600.0000    9.34263
494640.0000    8.40226
494680.0000    8.85551
494720.0000    9.01095
494760.0000    8.43544
494800.0000    9.09605
494840.0000    8.81720
494880.0000    7.97481
494920.0000    8.75507
494960.0000    7.75587
495000.0000    8.72849
495040.0000    8.76066
495080.0000    8.69434
495120.0000    8.10977
495160.0000    9.41555
495200.0000    8.54448
495240.0000    7.50662
495280.0000    7.88268
495320.0000    7.28013
495360.0000    8.28117
495400.0000    7.30431
495440.0000    7.30886
495480.0000    7.78907
495520.0000    7.10205
495560.0000    7.08019
495600.0000    7.07271
495640.0000    7.79628
495680.0000    7.72616
495720.0000    7.25535
495760.0000    7.38287
495800.0000    7.65766
495840.0000    7.82796
495880.0000    8.48508
495920.0000    8.30462
495960.0000    8.38805
496000.0000    9.42141
496040.0000    9.47362
496080.0000    8.91594
496120.0000    9.22233
496160.0000    9.00125
496200.0000    8.80921
496240.0000    8.86608
496280.0000    8.57670
496320.0000    9.08417
496360.0000    9.39451
496400.0000    8.92838
496440.0000    8.56559
496480.0000    9.33275
496520.0000    9.68302
496560.0000   10.48841
496600.0000   10.93369
496640.0000   10.38493
496680.0000   10.71441
496720.0000   10.53724
496760.0000   10.17115
496800.0000   10.63714
496840.0000   10.43332
496880.0000    9.86899
496920.0000    9.38688
496960.0000   10.16159
497000.0000   10.54191
497040.0000    9.86525
497080.0000    9.60562
497120.0000    9.36750
497160.0000    9.87405
497200.0000    9.36212
497240.0000    9.33052
497280.0000    9.01802
497320.0000    9.45383
497360.0000   11.37698
497400.0000   11.71169
497440.0000   11.04268
497480.0000   10.15815
497520.0000   10.80768
497560.0000   12.02143
497600.0000   10.40130
497640.0000   10.28224
497680.0000    9.94779
497720.0000    9.71583
497760.0000   10.73922
497800.0000   10.29797
497840.0000   11.15275
497880.0000    7.95990
497920.0000    9.50775
497960.0000   10.09818
498000.0000   10.05897
498040.0000    9.70745
498080.0000    9.57417
498120.0000    9.96427
498160.0000    8.52586
498200.0000    9.77952
498240.0000    9.22097
498280.0000    9.85971
498320.0000   10.41471
498360.0000    9.43462
498400.0000    9.13445
498440.0000    9.85668
498480.0000    9.70314
498520.0000   10.05839
498560.0000    9.41659
498600.0000    8.55899
498640.0000    7.96156
498680.0000    8.04239
498720.0000    7.86809
498760.0000    7.75501
498800.0000    7.87389
498840.0000    7.98604
498880.0000    7.25842
498920.0000    7.04423
498960.0000    8.50723
499000.0000    8.87695
499040.0000    8.71224
499080.0000    9.06349
499120.0000    8.95912
499160.0000    8.16289
499200.0000    7.91565
499240.0000    8.83894
499280.0000    8.16498
499320.0000    8.05637
499360.0000    8.86985
499400.0000    8.16331
499440.0000    7.26159
499480.0000    8.39249
499520.0000    7.22408
499560.0000    8.88236
499600.0000    9.16435
499640.0000    9.58833
499680.0000    9.57151
499720.0000    8.96329
499760.0000    8.43166
499800.0000    8.38899
499840.0000    8.38404
499880.0000    8.39905
499920.0000    8.23940
499960.0000    8.57312
500000.0000    8.46531
500040.0000    8.56164
500080.0000    9.81978
500120.0000    8.20039
500160.0000    8.16284
500200.0000    8.97786
500240.0000    8.11677
500280.0000    8.74927
500320.0000    8.76490
500360.0000    9.87247
500400.0000    7.99915
500440.0000    7.73364
500480.0000    8.00494
500520.0000    8.08837
500560.0000    7.64259
500600.0000    8.36885
500640.0000    7.38167
500680.0000    7.52697
500720.0000    7.52413
500760.0000    7.76212
500800.0000    8.97568
500840.0000    7.84938
500880.0000    8.29703
500920.0000    9.53981
500960.0000    7.65488
501000.0000    8.48861
501040.0000    9.12126
501080.0000    9.77037
501120.0000    8.64801
501160.0000    8.81503
501200.0000    8.88130
501240.0000    9.22280
501280.0000    8.58352
501320.0000    8.59530
501360.0000    8.92763
501400.0000    8.37076
501440.0000    8.55997
501480.0000    9.73995
501520.0000    8.66647
501560.0000    9.08697
501600.0000    9.37625
501640.0000    9.66964
501680.0000    9.07437
501720.0000    8.03595
501760.0000    9.00787
501800.0000    7.89817
501840.0000    8.86318
501880.0000    9.31485
501920.0000    9.49465
501960.0000    8.78596
502000.0000    9.44912
502040.0000   10.02003
502080.0000    9.16855
502120.0000    8.97240
502160.0000   10.63742
502200.0000   10.10283
502240.0000   11.79815
502280.0000   11.55230
502320.0000   10.65941
502360.0000   10.30356
502400.0000   10.82216
502440.0000    9.98264
502480.0000   10.30872
502520.0000    9.28987
502560.0000    9.10478
502600.0000    9.76358
502640.0000   10.22081
502680.0000   10.64587
502720.0000   10.48438
502760.0000   10.33958
502800.0000   10.54350
502840.0000    9.71760
502880.0000    9.71967
502920.0000    9.09348
502960.0000    9.08068
503000.0000    9.09495
503040.0000    9.62780
503080.0000    9.58932
503120.0000    9.58169
503160.0000   10.23015
503200.0000    9.02882
503240.0000    9.87138
503280.0000    9.56901
503320.0000    9.27782
503360.0000    9.68499
503400.0000    8.56080
503440.0000    8.66511
503480.0000    9.17457
503520.0000    9.76065
503560.0000    9.61529
503600.0000    9.68698
503640.0000    9.59894
503680.0000    8.65951
503720.0000    8.60717
503760.0000    9.33097
503800.0000    9.22895
503840.0000    9.14255
503880.0000    9.21168
503920.0000    8.98841
503960.0000    9.74724
504000.0000    9.82994
504040.0000   10.66319
504080.0000    9.71387
504120.0000   10.22710
504160.0000    9.21241
504200.0000    9.41813
504240.0000   10.09044
504280.0000    9.78202
504320.0000   10.63681
504360.0000    9.01134
504400.0000   10.01139
504440.0000   10.39163
504480.0000   10.58598
504520.0000    9.11441
504560.0000    9.90733
504600.0000    9.98852
504640.0000    9.51909
504680.0000   10.04978
504720.0000    9.41041
504760.0000    9.64057
504800.0000   10.52430
504840.0000   10.10469
504880.0000    8.78600
504920.0000    9.03974
504960.0000    9.84019
505000.0000    9.60489
505040.0000    8.89404
505080.0000    9.27832
505120.0000    8.07933
505160.0000    9.28716
505200.0000   10.29762
505240.0000    8.25858
505280.0000    8.61180
505320.0000    8.36693
505360.0000    7.38383
505400.0000    8.65689
505440.0000    8.36288
505480.0000    8.51075
505520.0000    8.30930
505560.0000    8.90388
505600.0000    8.51227
505640.0000    8.15729
505680.0000    8.20186
505720.0000    9.29941
505760.0000    9.05448
505800.0000    9.00617
505840.0000    9.13543
505880.0000   10.95056
505920.0000   11.02559
505960.0000   10.62060
506000.0000   10.82952
506040.0000   11.48336
506080.0000   10.45266
506120.0000   11.06916
506160.0000   11.14992
506200.0000   10.64051
506240.0000   10.90057
506280.0000   11.87709
506320.0000   12.17192
506360.0000   11.50455
506400.0000   11.29698
506440.0000   10.71056
506480.0000   11.38689
506520.0000   10.71066
506560.0000   10.35667
506600.0000   10.72066
506640.0000   11.91290
506680.0000   10.93995
506720.0000   11.65133
506760.0000   10.66797
506800.0000   10.93787
506840.0000   11.29548
506880.0000   11.32019
506920.0000   11.58446
506960.0000   10.89287
507000.0000   12.37211
507040.0000   10.97524
507080.0000   11.22361
507120.0000   10.61686
507160.0000   10.40385
507200.0000    9.42138
507240.0000    9.98909
507280.0000   10.93480
507320.0000   11.08898
507360.0000   10.43819
507400.0000   10.08069
507440.0000    9.70184
507480.0000    9.82926
507520.0000   10.32485
507560.0000   10.18071
507600.0000    9.76887
507640.0000    8.93961
507680.0000   11.58250
507720.0000   10.31596
507760.0000    9.48518
507800.0000    9.43303
507840.0000    8.54515
507880.0000    9.11372
507920.0000    8.85157
507960.0000    9.44775
508000.0000    8.77562
508040.0000    8.30185
508080.0000    8.74462
508120.0000    8.65136
508160.0000    8.23142
508200.0000    8.56812
508240.0000    8.23124
508280.0000    8.15380
508320.0000    8.56615
508360.0000    9.09923
508400.0000    8.30928
508440.0000    8.74538
508480.0000    9.67630
508520.0000    9.41420
508560.0000   10.04213
508600.0000    9.25412
508640.0000    9.78178
508680.0000    9.49792
508720.0000    8.81262
508760.0000    9.26521
508800.0000    8.88815
508840.0000    8.91470
508880.0000    8.26016
508920.0000    8.61781
508960.0000    9.89738
509000.0000    9.74010
509040.0000    9.79946
509080.0000   10.25102
509120.0000   10.50836
509160.0000    9.91754
509200.0000    9.94642
509240.0000   10.93030
509280.0000   11.98702
509320.0000   11.74332
509360.0000   11.24805
509400.0000   12.44967
509440.0000   11.68738
509480.0000   11.61084
509520.0000   12.18688
509560.0000   11.97306
509600.0000   10.93735
509640.0000   11.19074
509680.0000   10.45793
509720.0000   11.71907
509760.0000   11.00802
509800.0000   10.54101
509840.0000   11.46072
509880.0000   10.62290
509920.0000   10.80268
509960.0000    9.95311
510000.0000   10.58829
510040.0000   11.08399
510080.0000   11.33885
510120.0000   10.49856
510160.0000   11.56459
510200.0000   11.40953
510240.0000   10.82482
510280.0000   11.19582
510320.0000   10.96580
510360.0000   11.09982
510400.0000   10.66251
510440.0000   10.12768
510480.0000   10.00392
510520.0000    9.65277
510560.0000   10.09338
510600.0000   10.17504
510640.0000   11.59796
510680.0000   10.30549
510720.0000   10.26642
510760.0000    9.61840
510800.0000   10.31890
510840.0000    9.28999
510880.0000    9.85896
510920.0000    9.28334
510960.0000    9.83100
511000.0000    9.58526
511040.0000    8.92073
511080.0000    9.39887
511120.0000   10.10114
511160.0000    9.86019
511200.0000   11.09843
511240.0000   10.88242
511280.0000   11.04955
511320.0000   10.25845
511360.0000    9.86767
511400.0000   10.79500
511440.0000   10.63197
511480.0000    9.99643
511520.0000   10.10634
511560.0000   10.52184
511600.0000   10.71896
511640.0000   11.10866
511680.0000   10.73312
511720.0000   10.79067
511760.0000   10.90693
511800.0000   10.56477
511840.0000   11.82847
511880.0000   10.93655
511920.0000   10.37722
511960.0000    9.85513
512000.0000   10.26972
512040.0000   10.85515
512080.0000    8.75483
512120.0000    9.69401
512160.0000    9.40413
512200.0000   10.38080
512240.0000   10.14782
512280.0000    9.49989
512320.0000    8.23225
512360.0000    8.18157
512400.0000    8.80285
512440.0000    7.94453
512480.0000    9.53167
512520.0000    9.36807
512560.0000    9.65003
512600.0000   10.56026
512640.0000   11.31525
512680.0000   10.43555
512720.0000   10.28331
512760.0000   11.70447
512800.0000   10.83759
512840.0000   10.72039
512880.0000    9.77488
512920.0000   10.08238
512960.0000    9.97730
513000.0000    9.54281
513040.0000    9.39783
513080.0000    9.03084
513120.0000    9.67854
513160.0000    9.62557
513200.0000    9.66632
513240.0000    9.78300
513280.0000    9.46100
513320.0000    9.52669
513360.0000    9.75475
513400.0000    9.46008
513440.0000   10.55463
513480.0000    9.51229
513520.0000    9.59405
513560.0000    8.95441
513600.0000    9.30659
513640.0000    9.51497
513680.0000   10.12351
513720.0000   10.81516
513760.0000   10.04739
513800.0000   10.79016
513840.0000   10.09986
513880.0000    9.19503
513920.0000    8.58109
513960.0000    8.96231
514000.0000   10.36979
514040.0000    9.85176
514080.0000    8.99345
514120.0000   10.80656
514160.0000   10.17568
514200.0000    9.09369
514240.0000    8.72944
514280.0000    9.38917
514320.0000   10.64747
514360.0000   10.92799
514400.0000   10.61635
514440.0000   11.98521
514480.0000   12.15776
514520.0000   12.18709
514560.0000   10.58154
514600.0000   11.02600
514640.0000   10.47237
514680.0000   10.08036
514720.0000   10.83919
514760.0000   10.33729
514800.0000   11.41104
514840.0000   10.33973
514880.0000    9.83934
514920.0000   10.00640
514960.0000   10.80939
515000.0000    9.68812
515040.0000    9.30061
515080.0000    9.59650
515120.0000   10.08239
515160.0000    9.78465
515200.0000   10.38327
515240.0000   10.24942
515280.0000    9.58374
515320.0000   10.26079
515360.0000   10.77802
515400.0000   10.10020
515440.0000   10.77212
515480.0000   10.23094
515520.0000   10.02350
515560.0000   10.92680
515600.0000   10.42886
515640.0000   11.78947
515680.0000   10.84900
515720.0000   12.37523
515760.0000   11.39164
515800.0000   10.90029
515840.0000   10.84052
515880.0000   11.09470
515920.0000   10.34806
515960.0000    9.67763
516000.0000    9.53915
516040.0000   11.12046
516080.0000   10.41398
516120.0000   11.57974
516160.0000   10.93123
516200.0000   12.26933
516240.0000   13.16349
516280.0000   12.11987
516320.0000   11.88239
516360.0000   12.22106
516400.0000   12.22160
516440.0000   12.07754
516480.0000   11.17401
516520.0000   11.47223
516560.0000   10.95056
516600.0000   11.56034
516640.0000   10.92078
516680.0000   10.83014
516720.0000   11.33178
516760.0000   12.08876
516800.0000   11.34618
516840.0000   11.38796
516880.0000   10.97245
516920.0000   10.87513
516960.0000   11.39127
517000.0000   11.45497
517040.0000   10.63617
517080.0000   11.07958
517120.0000   10.07884
517160.0000    9.96666
517200.0000   10.15788
517240.0000   10.17849
517280.0000   10.01232
517320.0000    9.92435
517360.0000   10.03816
517400.0000   10.31257
517440.0000   10.55118
517480.0000    9.91694
517520.0000   10.33486
517560.0000   11.61996
517600.0000   11.84039
517640.0000   10.91526
517680.0000   12.00721
517720.0000   11.09336
517760.0000   12.35682
517800.0000   11.48392
517840.0000   10.04307
517880.0000   10.19848
517920.0000   10.76500
517960.0000   10.27652
518000.0000    9.93233
518040.0000    9.09950
518080.0000    9.61205
518120.0000   10.11549
518160.0000    8.61077
518200.0000    8.70740
518240.0000    9.14110
518280.0000    9.19691
518320.0000    9.58090
518360.0000    9.36343
518400.0000    8.28897
518440.0000    8.78329
518480.0000    9.45632
518520.0000   10.80334
518560.0000   10.23416
518600.0000    8.55082
518640.0000   10.06064
518680.0000    8.77523
518720.0000   10.17830
518760.0000    9.67586
518800.0000    9.17158
518840.0000    9.82883
518880.0000    9.80516
518920.0000   11.04245
518960.0000   11.63147
519000.0000   11.64935
519040.0000   11.67887
519080.0000   11.58737
519120.0000   10.76511
519160.0000   11.17391
519200.0000   10.87180
519240.0000   10.75908
519280.0000   11.11162
519320.0000   10.77740
519360.0000    9.58735
519400.0000   10.67557
519440.0000   11.63671
519480.0000   10.62791
519520.0000   12.21046
519560.0000   10.26407
519600.0000    9.96087
519640.0000   11.06115
519680.0000    9.16932
519720.0000   10.97469
519760.0000   10.19147
519800.0000   11.03745
519840.0000   11.38159
519880.0000   12.11256
519920.0000   11.62506
519960.0000   11.17217
520000.0000   11.11359
520040.0000   11.58482
520080.0000   11.50833
520120.0000   10.88930
520160.0000   11.60647
520200.0000   11.90894
520240.0000   13.39284
520280.0000   11.82113
520320.0000    9.93964
520360.0000   10.94348
520400.0000   11.20792
520440.0000   10.87748
520480.0000   10.91941
520520.0000   11.38659
520560.0000   10.20250
520600.0000   10.78626
520640.0000   10.82574
520680.0000   11.12791
520720.0000    8.87241
520760.0000    9.69865
520800.0000    9.31719
520840.0000    9.64177
520880.0000    9.64070
520920.0000   10.84046
520960.0000    9.29721
521000.0000    9.76390
521040.0000    9.85374
521080.0000   10.05070
521120.0000   11.45885
521160.0000   10.29736
521200.0000   10.16682
521240.0000   10.08411
521280.0000    9.77404
521320.0000    9.36511
521360.0000    9.41584
521400.0000   10.04697
521440.0000    9.73843
521480.0000   10.29328
521520.0000   11.35288
521560.0000   11.09851
521600.0000    9.63568
521640.0000    9.14315
521680.0000    9.61681
521720.0000   10.68643
521760.0000   10.38526
521800.0000   10.52863
521840.0000   11.18546
521880.0000   10.32043
521920.0000   10.05051
521960.0000   10.20899
522000.0000    9.88960
522040.0000   10.09390
522080.0000   10.52956
522120.0000   10.27335
522160.0000   11.35319
522200.0000   11.89281
522240.0000   10.99385
522280.0000   11.57768
522320.0000   10.67194
522360.0000   11.39046
522400.0000   10.73786
522440.0000   10.37830
522480.0000   11.23413
522520.0000   11.48742
522560.0000   12.17676
522600.0000   13.20732
522640.0000   12.54607
522680.0000   12.30583
522720.0000   10.99241
522760.0000   11.21597
522800.0000   12.19090
522840.0000   11.51997
522880.0000   13.04750
522920.0000   12.34740
522960.0000   11.66261
523000.0000   11.91340
523040.0000   12.02480
523080.0000   12.57913
523120.0000   12.73028
523160.0000   12.04935
523200.0000   11.62404
523240.0000   12.22072
523280.0000   11.79427
523320.0000   12.24090
523360.0000   12.61206
523400.0000   11.75807
523440.0000   11.05886
523480.0000   11.14546
523520.0000   11.36485
523560.0000   10.80900
523600.0000   11.54115
523640.0000   11.19630
523680.0000   11.68074
523720.0000   12.25638
523760.0000   11.55198
523800.0000   12.77627
523840.0000   11.65365
523880.0000   11.77651
523920.0000   11.86618
523960.0000   11.51484
524000.0000   10.58881
524040.0000   11.05453
524080.0000   11.32647
524120.0000   10.51197
524160.0000   10.39044
524200.0000    9.55381
524240.0000   10.97916
524280.0000    9.60225
524320.0000   10.39121
524360.0000    9.62854
524400.0000    9.52907
524440.0000   10.39027
524480.0000   10.60442
524520.0000   11.45875
524560.0000   11.14951
524600.0000   10.02513
524640.0000   11.14424
524680.0000   11.46487
524720.0000   11.72779
524760.0000   11.59315
524800.0000   10.64230
524840.0000   10.69775
524880.0000   10.46761
524920.0000   10.48235
524960.0000    9.73627
525000.0000   10.40191
525040.0000   10.31722
525080.0000   10.61743
525120.0000    9.69118
525160.0000    9.02335
525200.0000    9.63393
525240.0000   10.40067
525280.0000    9.80974
525320.0000    9.13460
525360.0000    9.13018
525400.0000    9.09310
525440.0000   10.03380
525480.0000   10.05641
525520.0000   10.54221
525560.0000   11.00181
525600.0000   10.40509
525640.0000   10.22278
525680.0000   11.35342
525720.0000   11.95091
525760.0000   11.83083
525800.0000   11.37661
525840.0000   10.45119
525880.0000   10.36629
525920.0000   10.19115
525960.0000    9.19509
526000.0000    8.57329
526040.0000   11.03618
526080.0000    9.25960
526120.0000    9.93512
526160.0000   10.09448
526200.0000    9.80176
526240.0000    9.53588
526280.0000    8.95252
526320.0000   10.44562
526360.0000    9.89735
526400.0000   10.07194
526440.0000    9.59477
526480.0000    9.85089
526520.0000    9.67839
526560.0000   10.24896
526600.0000   10.82304
526640.0000   10.47501
526680.0000   10.46454
526720.0000   10.45018
526760.0000    9.61467
526800.0000    9.51419
526840.0000    9.24474
526880.0000    9.27662
526920.0000    9.19545
526960.0000    9.67075
527000.0000    8.81180
527040.0000    8.57853
527080.0000   10.00706
527120.0000    9.73830
527160.0000   10.48112
527200.0000   10.65960
527240.0000   10.58970
527280.0000   10.41130
527320.0000    9.07644
527360.0000    8.61843
527400.0000    9.70506
527440.0000    9.62632
527480.0000    8.85457
527520.0000    9.78172
527560.0000   10.07675
527600.0000   11.09450
527640.0000   11.09680
527680.0000    9.86423
527720.0000   10.02258
527760.0000   10.31456
527800.0000   10.67284
527840.0000   10.50681
527880.0000   10.35280
527920.0000   10.40467
527960.0000   10.46285
528000.0000   10.05103
528040.0000    9.60124
528080.0000    9.40537
528120.0000    9.57822
528160.0000   10.75205
528200.0000   10.59286
528240.0000   10.11097
528280.0000   10.45797
528320.0000   11.21241
528360.0000   10.20317
528400.0000    9.65684
528440.0000   10.53874
528480.0000   10.80221
528520.0000   10.76818
528560.0000    9.93762
528600.0000   10.80772
528640.0000   11.02162
528680.0000   11.78175
528720.0000   11.58646
528760.0000   11.05931
528800.0000   10.67040
528840.0000   10.11444
528880.0000    9.28017
528920.0000   10.12857
528960.0000    9.57195
529000.0000   10.11436
529040.0000    9.72601
529080.0000   10.78178
529120.0000   10.68335
529160.0000   10.44296
529200.0000    9.46610
529240.0000    9.81736
529280.0000    9.10255
529320.0000    8.85994
529360.0000    9.46626
529400.0000    9.71233
529440.0000    9.39235
529480.0000   10.09720
529520.0000   10.48182
529560.0000   10.12847
529600.0000   10.08204
529640.0000   10.79359
529680.0000   10.70409
529720.0000   10.35582
529760.0000   11.00906
529800.0000   10.28056
529840.0000   10.15826
529880.0000   10.29592
529920.0000   11.15844
529960.0000   10.74853
530000.0000   10.31683
530040.0000   10.80183
530080.0000    9.92014
530120.0000   10.34818
530160.0000    9.03531
530200.0000    8.73415
530240.0000    8.70276
530280.0000    9.96460
530320.0000   10.14909
530360.0000   10.23955
530400.0000   10.56401
530440.0000    9.25732
530480.0000    9.81212
530520.0000    9.84473
530560.0000    9.59148
530600.0000    9.52572
530640.0000    9.47791
530680.0000    9.47534
530720.0000   10.06308
530760.0000   10.04599
530800.0000    8.88813
530840.0000    9.61943
530880.0000   10.17819
530920.0000   10.19084
530960.0000    9.40982
531000.0000    9.73032
531040.0000    9.90187
531080.0000   10.08680
531120.0000   10.90679
531160.0000    9.65404
531200.0000    9.64474
531240.0000   10.32688
531280.0000    9.81954
531320.0000   11.02611
531360.0000   11.24824
531400.0000    9.89599
531440.0000    9.71851
531480.0000    9.34337
531520.0000    8.97942
531560.0000   10.31055
531600.0000   11.26535
531640.0000   11.14153
531680.0000    9.91148
531720.0000   10.54110
531760.0000    9.66868
531800.0000   10.29584
531840.0000    9.84419
531880.0000   10.13035
531920.0000   11.05936
531960.0000   10.34215
532000.0000    9.60202
532040.0000    9.66022
532080.0000   10.98768
532120.0000   10.41255
532160.0000   10.56457
532200.0000   10.29564
532240.0000   10.82060
532280.0000   10.59476
532320.0000   11.36467
532360.0000   10.28155
532400.0000    9.31047
532440.0000   10.22006
532480.0000    9.46440
532520.0000    9.40298
532560.0000   10.14252
532600.0000    9.42914
532640.0000    9.45675
532680.0000   10.23542
532720.0000   10.97955
532760.0000    7.88877
532800.0000    7.17602
532840.0000    7.94093
532880.0000    8.09398
532920.0000    8.60266
532960.0000    9.29220
533000.0000   10.46666
533040.0000   10.19362
533080.0000    9.82718
533120.0000    9.70052
533160.0000    8.74754
533200.0000    9.47254
533240.0000   10.27133
533280.0000    9.98208
533320.0000   10.12099
533360.0000   10.01251
533400.0000   10.17737
533440.0000    9.57643
533480.0000   10.09391
533520.0000    9.04549
533560.0000   10.71172
533600.0000   10.92386
533640.0000   10.72238
533680.0000   10.31429
533720.0000    9.62059
533760.0000    9.79602
533800.0000    8.97140
533840.0000    9.12941
533880.0000    9.45871
533920.0000   10.17888
533960.0000    9.99500
534000.0000    9.92892
534040.0000    9.46591
534080.0000    9.21787
534120.0000   10.06335
534160.0000    7.88239
534200.0000    8.66388
534240.0000    8.40238
534280.0000    9.39264
534320.0000    9.36948
534360.0000    9.11257
534400.0000    8.19534
534440.0000    8.81117
534480.0000    9.34755
534520.0000    9.83366
534560.0000   10.30370
534600.0000   10.90623
534640.0000   10.34344
534680.0000    9.35424
534720.0000    9.42104
534760.0000   10.26303
534800.0000    9.30189
534840.0000    9.65925
534880.0000    8.97985
534920.0000   10.23502
534960.0000    9.56005
535000.0000    9.40310
535040.0000   10.90541
535080.0000    9.62461
535120.0000   10.49356
535160.0000   10.45037
535200.0000    9.64571
535240.0000    9.88881
535280.0000    9.59585
535320.0000    9.91107
535360.0000   10.49068
535400.0000   10.43870
535440.0000    9.71872
535480.0000    9.03129
535520.0000   10.15502
535560.0000   10.76287
535600.0000    9.85450
535640.0000   10.42426
535680.0000   10.73935
535720.0000    9.89387
535760.0000    9.47219
535800.0000   10.62858
535840.0000    9.84272
535880.0000    8.98263
535920.0000   10.23295
535960.0000    9.55420
536000.0000    9.44549
536040.0000   10.17153
536080.0000    9.51452
536120.0000   10.19924
536160.0000   10.57580
536200.0000   11.28400
536240.0000    9.83077
536280.0000   10.25061
536320.0000   11.01954
536360.0000    9.69306
536400.0000    9.73526
536440.0000    8.74620
536480.0000    9.34398
536520.0000    9.92416
536560.0000    9.84878
536600.0000    9.48580
536640.0000    8.57030
536680.0000   10.00909
536720.0000    9.82435
536760.0000    9.95048
536800.0000    9.57671
536840.0000    9.72789
536880.0000    8.99895
536920.0000    9.58066
536960.0000    9.13659
537000.0000    8.86409
537040.0000    8.91031
537080.0000    8.38560
537120.0000    9.59295
537160.0000    9.27582
537200.0000    9.74678
537240.0000    9.25125
537280.0000    9.52828
537320.0000    9.34981
537360.0000    9.03951
537400.0000    8.75236
537440.0000    8.67855
537480.0000    8.54780
537520.0000    8.13913
537560.0000    9.68180
537600.0000   10.32899
537640.0000   10.28666
537680.0000   10.43927
537720.0000    9.54157
537760.0000   10.44676
537800.0000   11.04110
537840.0000   10.46048
537880.0000    9.41239
537920.0000    9.33683
537960.0000    9.02627
538000.0000    9.88725
538040.0000    9.37465
538080.0000    8.75207
538120.0000    7.75834
538160.0000    6.95167
538200.0000    8.65155
538240.0000    8.16215
538280.0000    9.34088
538320.0000   10.62370
538360.0000    8.94062
538400.0000    9.70104
538440.0000    9.63860
538480.0000   10.17957
538520.0000   10.77601
538560.0000   11.14779
538600.0000   10.65813
538640.0000    8.87010
538680.0000    9.51852
538720.0000    9.98723
538760.0000    9.14273
538800.0000   10.59437
538840.0000   10.43385
538880.0000   10.81306
538920.0000   10.12786
538960.0000   10.06626
539000.0000    9.48063
539040.0000    9.32814
539080.0000    9.09919
539120.0000    9.41919
539160.0000    9.62479
539200.0000    9.42088
539240.0000    9.36081
539280.0000    9.60835
539320.0000   10.00210
539360.0000    9.44558
539400.0000    9.33150
539440.0000    9.94827
539480.0000    8.91008
539520.0000    9.18477
539560.0000    9.86341
539600.0000    9.54358
539640.0000    9.70049
539680.0000    8.76315
539720.0000    9.23575
539760.0000    9.09503
539800.0000    9.19048
539840.0000    7.93030
539880.0000   10.75490
539920.0000   10.77893
539960.0000   11.43611
540000.0000    9.94628
540040.0000    9.17431
540080.0000   10.51943
540120.0000   10.33354
540160.0000   10.92959
540200.0000   10.67736
540240.0000   11.10350
540280.0000   10.72188
540320.0000   11.06705
540360.0000   12.00778
540400.0000   10.48446
540440.0000    9.82727
540480.0000   11.09629
540520.0000   11.73380
540560.0000   11.44746
540600.0000   11.23821
540640.0000   11.65372
540680.0000   12.19295
540720.0000    9.85366
540760.0000   10.98389
540800.0000   10.61605
540840.0000   11.34566
540880.0000   11.03437
540920.0000   11.27719
540960.0000   11.04859
541000.0000   10.79325
541040.0000    9.61057
541080.0000   10.01502
541120.0000   11.19281
541160.0000   10.76235
541200.0000   11.37107
541240.0000   12.07864
541280.0000   11.37985
541320.0000   10.53221
541360.0000   11.31515
541400.0000   11.44660
541440.0000   11.19380
541480.0000   10.66245
541520.0000   10.42869
541560.0000   11.53323
541600.0000   12.50932
541640.0000   11.04612
541680.0000   11.32258
541720.0000   11.74903
541760.0000   11.62635
541800.0000   10.47726
541840.0000   11.47875
541880.0000   10.22232
541920.0000   10.80269
541960.0000   10.34696
542000.0000   10.67127
542040.0000    9.54684
542080.0000    9.55857
542120.0000   10.91713
542160.0000   10.98526
542200.0000   10.87191
542240.0000   10.41305
542280.0000   10.24370
542320.0000   11.27769
542360.0000   10.09414
542400.0000   10.03490
542440.0000   10.71772
542480.0000    9.91441
542520.0000    9.39867
542560.0000    9.61819
542600.0000    9.09158
542640.0000    8.51128
542680.0000    9.06858
542720.0000   10.03149
542760.0000   10.33942
542800.0000    9.39509
542840.0000    9.50848
542880.0000    9.04349
542920.0000    9.11177
542960.0000    9.79222
543000.0000    9.55241
543040.0000    9.66512
543080.0000    9.18693
543120.0000    9.20837
543160.0000   10.44253
543200.0000    9.60277
543240.0000    9.67577
543280.0000    9.90949
543320.0000    9.38089
543360.0000    8.16644
543400.0000    8.90152
543440.0000    8.50080
543480.0000    9.12005
543520.0000    9.68721
543560.0000   10.87984
543600.0000   11.26001
543640.0000   10.57320
543680.0000   10.29050
543720.0000   10.36779
543760.0000   10.54979
543800.0000   10.53829
543840.0000   11.21366
543880.0000   10.65352
543920.0000   11.68058
543960.0000   11.18064
544000.0000   11.51365
544040.0000   10.58981
544080.0000   10.80467
544120.0000   11.95691
544160.0000   11.52393
544200.0000   11.74453
544240.0000   11.63788
544280.0000   11.12753
544320.0000   11.58456
544360.0000   11.04181
544400.0000   12.10758
544440.0000   11.44168
544480.0000   12.01961
544520.0000   12.16949
544560.0000   11.71226
544600.0000   12.11696
544640.0000   11.30900
544680.0000   12.13453
544720.0000   11.63992
544760.0000   12.76712
544800.0000   11.39408
544840.0000   10.99409
544880.0000   11.10760
544920.0000   11.32059
544960.0000   10.55175
545000.0000    9.99801
545040.0000   10.29429
545080.0000   10.60413
545120.0000   10.95938
545160.0000   10.10157
545200.0000    9.48538
545240.0000    8.96552
545280.0000    9.31291
545320.0000    8.62253
545360.0000    8.89740
545400.0000    8.03742
545440.0000    8.14230
545480.0000    8.01012
545520.0000    7.88316
545560.0000    8.30302
545600.0000    7.76422
545640.0000    8.66243
545680.0000    8.31573
545720.0000    9.31860
545760.0000    8.25059
545800.0000    7.91612
545840.0000    7.86985
545880.0000    8.33008
545920.0000    7.34473
545960.0000    9.14551
546000.0000    8.49128
546040.0000    7.34933
546080.0000    6.46872
546120.0000    7.45833
546160.0000    7.14916
546200.0000    8.81158
546240.0000    8.15202
546280.0000    8.49067
546320.0000    8.50101
546360.0000    8.45594
546400.0000   10.34667
546440.0000    9.06664
546480.0000   10.00356
546520.0000   10.08054
546560.0000   10.60295
546600.0000   10.13018
546640.0000    9.98658
546680.0000   10.51469
546720.0000    9.78535
546760.0000    9.55673
546800.0000    8.52903
546840.0000    8.99337
546880.0000    8.49277
546920.0000    8.27647
546960.0000    9.20362
547000.0000    7.67572
547040.0000    7.77832
547080.0000    8.31803
547120.0000    7.26436
547160.0000    6.91865
547200.0000    6.67473
547240.0000    7.95012
547280.0000    8.68514
547320.0000    7.86700
547360.0000    7.51178
547400.0000    7.65114
547440.0000    8.67957
547480.0000    7.23806
547520.0000    8.45104
547560.0000    7.50929
547600.0000    8.95999
547640.0000    8.33441
547680.0000    9.00434
547720.0000    9.56714
547760.0000    8.67769
547800.0000    8.46585
547840.0000    8.31212
547880.0000    8.63096
547920.0000    8.28877
547960.0000    8.50247
548000.0000    8.71060
548040.0000    8.12006
548080.0000    8.39008
548120.0000    9.05479
548160.0000    8.86074
548200.0000    9.78395
548240.0000   10.01418
548280.0000   10.48596
548320.0000    9.79175
548360.0000   10.62518
548400.0000   10.63036
548440.0000    9.94494
548480.0000    8.99233
548520.0000    9.04032
548560.0000    7.89930
548600.0000    8.12029
548640.0000    8.50807
548680.0000    8.01158
548720.0000    7.86338
548760.0000    9.48740
548800.0000    9.80187
548840.0000    8.36695
548880.0000    7.11330
548920.0000    7.14673
548960.0000    8.60809
549000.0000    9.09238
549040.0000    8.02740
549080.0000    8.36815
549120.0000    9.85589
549160.0000    9.21911
549200.0000    9.86861
549240.0000    9.33104
549280.0000    8.44461
549320.0000    8.89168
549360.0000    7.98497
549400.0000    8.82358
549440.0000    8.75084
549480.0000    8.05121
549520.0000    8.30137
549560.0000    8.86631
549600.0000   10.26867
549640.0000    8.92037
549680.0000    9.63477
549720.0000    9.85415
549760.0000    8.51233
549800.0000    9.59051
549840.0000    9.66401
549880.0000    8.87179
549920.0000    8.44176
549960.0000    9.42456
550000.0000    8.40510
550040.0000    8.08580
550080.0000    9.41891
550120.0000    8.94796
550160.0000    9.80393
550200.0000   10.52640
550240.0000    9.15243
550280.0000    7.78152
550320.0000    8.80245
550360.0000    8.93049
550400.0000    8.38699
550440.0000    9.22960
550480.0000    8.87310
550520.0000    8.97036
550560.0000    9.46859
550600.0000    8.68218
550640.0000    8.57227
550680.0000    9.00213
550720.0000    9.27416
550760.0000    9.34591
550800.0000    8.33086
550840.0000    7.88518
550880.0000    8.78808
550920.0000    7.39978
550960.0000    8.06843
551000.0000    7.87795
551040.0000    8.77681
551080.0000    8.44249
551120.0000    8.36161
551160.0000    8.44281
551200.0000    9.16884
551240.0000    7.86409
551280.0000    8.21046
551320.0000    8.06796
551360.0000    7.72107
551400.0000    7.30864
551440.0000    8.72000
551480.0000    8.02486
551520.0000    8.58823
551560.0000    8.50306
551600.0000    8.89342
551640.0000    8.66760
551680.0000    8.59203
551720.0000    8.21105
551760.0000    8.67747
551800.0000    8.71346
551840.0000    8.93946
551880.0000    8.79907
551920.0000    9.42888
551960.0000    9.50447
552000.0000    8.30819
552040.0000    9.39257
552080.0000    8.83659
552120.0000    7.88203
552160.0000    8.72645
552200.0000    8.44432
552240.0000    9.94744
552280.0000    8.60688
552320.0000    8.81456
552360.0000    8.21195
552400.0000    7.70912
552440.0000    8.55273
552480.0000    8.21488
552520.0000    8.31017
552560.0000    8.45080
552600.0000    7.99018
552640.0000    8.35059
552680.0000    7.67815
552720.0000    8.46136
552760.0000    7.63938
552800.0000    8.08653
552840.0000    8.70723
552880.0000    9.00865
552920.0000    9.50480
552960.0000    9.82943
553000.0000    9.14995
553040.0000    9.32994
553080.0000    7.93818
553120.0000    8.79935
553160.0000    8.32211
553200.0000    8.83672
553240.0000    8.32632
553280.0000    8.27628
553320.0000    6.95453
553360.0000    8.18925
553400.0000    7.33141
553440.0000    6.91708
553480.0000    7.27956
553520.0000    7.62905
553560.0000    7.06677
553600.0000    8.31512
553640.0000    7.57302
553680.0000    8.38416
553720.0000    7.89276
553760.0000    7.18867
553800.0000    8.07468
553840.0000    8.33537
553880.0000    6.82797
553920.0000    7.68509
553960.0000    7.73575
554000.0000    7.51566
554040.0000    8.64285
554080.0000    8.68314
554120.0000    7.75872
554160.0000    8.31150
554200.0000    8.60072
554240.0000    8.93785
554280.0000    8.07412
554320.0000    8.31198
554360.0000    7.93519
554400.0000    8.31931
554440.0000    8.63154
554480.0000    9.01760
554520.0000    8.88848
554560.0000    8.87885
554600.0000    9.78626
554640.0000    9.34876
554680.0000    8.47370
554720.0000    8.87843
554760.0000    8.41723
554800.0000    7.46004
554840.0000    9.36157
554880.0000    8.85273
554920.0000    9.35571
554960.0000    9.07734
555000.0000    8.38865
555040.0000    7.94511
555080.0000    8.35107
555120.0000    8.27134
555160.0000    8.55535
555200.0000    7.81487
555240.0000    8.41021
555280.0000    9.46209
555320.0000    9.23367
555360.0000    8.74926
555400.0000    7.55160
555440.0000    7.55523
555480.0000    8.24761
555520.0000    8.14718
555560.0000    9.06617
555600.0000    8.44344
555640.0000    6.20843
555680.0000    7.97445
555720.0000    7.69605
555760.0000    7.02115
555800.0000    8.39943
555840.0000    8.21395
555880.0000    8.08802
555920.0000    7.70656
555960.0000    7.29546
556000.0000    8.41246
556040.0000    8.61140
556080.0000    8.20584
556120.0000    7.75956
556160.0000    8.83379
556200.0000    9.01884
556240.0000    9.71287
556280.0000    8.36956
556320.0000    8.62140
556360.0000    8.41061
556400.0000    8.34725
556440.0000    8.72293
556480.0000    8.95856
556520.0000    8.81565
556560.0000    9.11259
556600.0000    9.00374
556640.0000    8.56258
556680.0000    7.95602
556720.0000    8.95953
556760.0000    9.18163
556800.0000    8.51600
556840.0000    8.85317
556880.0000    8.91934
556920.0000    8.39292
556960.0000    8.94623
557000.0000    8.98844
557040.0000    9.04405
557080.0000    8.39923
557120.0000    8.98899
557160.0000    9.84919
557200.0000    9.62075
557240.0000    9.20938
557280.0000    9.53715
557320.0000    8.85226
557360.0000    9.02349
557400.0000    7.79627
557440.0000    7.71699
557480.0000    9.12020
557520.0000    8.02675
557560.0000    7.74990
557600.0000    8.91989
557640.0000    8.37685
557680.0000    7.74557
557720.0000    8.46960
557760.0000    9.03847
557800.0000    8.98934
557840.0000    8.88775
557880.0000    8.93241
557920.0000    9.09913
557960.0000    8.49256
558000.0000    8.86953
558040.0000    8.34947
558080.0000    7.92151
558120.0000    7.63635
558160.0000    8.18541
558200.0000    8.11851
558240.0000    9.08390
558280.0000    8.77159
558320.0000    8.84185
558360.0000    9.21721
558400.0000    8.78595
558440.0000    8.26259
558480.0000    8.07344
558520.0000    8.99937
558560.0000    9.27620
558600.0000    8.51798
558640.0000    8.90400
558680.0000    8.50483
558720.0000    8.84829
558760.0000    9.10611
558800.0000    8.21826
558840.0000    7.72642
558880.0000    8.96041
558920.0000    8.76038
558960.0000    9.49584
559000.0000    8.89496
559040.0000    8.10746
559080.0000    8.32692
559120.0000    7.38856
559160.0000    7.62506
559200.0000    7.55636
559240.0000    8.56523
559280.0000    7.93628
559320.0000    8.65552
559360.0000    9.07740
559400.0000    9.01029
559440.0000    9.05143
559480.0000    8.16815
559520.0000    9.49798
559560.0000    8.53560
559600.0000    8.82889
559640.0000    8.77969
559680.0000    9.15799
559720.0000    8.03792
559760.0000    9.68195
559800.0000    8.72454
559840.0000    8.71033
559880.0000    9.84197
559920.0000    8.69003
559960.0000    8.55747
560000.0000    8.33945
560040.0000    8.73666
560080.0000    8.75677
560120.0000    7.96707
560160.0000    8.17228
560200.0000    9.00463
560240.0000   10.31003
560280.0000    9.60997
560320.0000    8.86007
560360.0000    8.74469
560400.0000    7.16960
560440.0000    8.61073
560480.0000    9.17964
560520.0000    9.09432
560560.0000   10.08265
560600.0000   10.10950
560640.0000    9.15064
560680.0000   10.12522
560720.0000    9.12108
560760.0000    8.84342
560800.0000    9.09973
560840.0000   10.21331
560880.0000    9.41555
560920.0000    8.65078
560960.0000    9.36170
561000.0000    8.50397
561040.0000    9.63561
561080.0000    8.56988
561120.0000    8.97117
561160.0000    9.17112
561200.0000    8.81368
561240.0000    8.56024
561280.0000    8.41966
561320.0000    8.03978
561360.0000    8.94503
561400.0000    8.67370
561440.0000    8.55692
561480.0000    7.48456
561520.0000    9.02305
561560.0000    8.85591
561600.0000    9.11596
561640.0000    9.90198
561680.0000   10.08628
561720.0000    8.72300
561760.0000    9.02039
561800.0000    9.48481
561840.0000    9.50519
561880.0000    9.41698
561920.0000    8.87781
561960.0000    8.97682
562000.0000    8.78996
562040.0000    8.96368
562080.0000    9.41655
562120.0000    9.35426
562160.0000    8.75693
562200.0000    9.28012
562240.0000    9.05940
562280.0000    9.09724
562320.0000    9.85215
562360.0000    9.47266
562400.0000   11.26489
562440.0000   10.41110
562480.0000    9.64643
562520.0000   10.44639
562560.0000   10.64069
562600.0000    9.43468
562640.0000   10.03280
562680.0000    9.75817
562720.0000    9.75658
562760.0000    7.87166
562800.0000    9.95700
562840.0000    9.92158
562880.0000   10.17061
562920.0000   10.60253
562960.0000    8.82548
563000.0000    8.73951
563040.0000    9.41399
563080.0000    9.78708
563120.0000    9.14788
563160.0000    9.16195
563200.0000    9.30432
563240.0000    9.43855
563280.0000    8.27961
563320.0000    7.89716
563360.0000    7.64830
563400.0000    8.37700
563440.0000    8.47520
563480.0000    8.06369
563520.0000    8.25459
563560.0000    8.26114
563600.0000    8.44186
563640.0000    8.79473
563680.0000    7.57439
563720.0000    8.28741
563760.0000    7.75374
563800.0000    9.47545
563840.0000    8.96966
563880.0000    9.94546
563920.0000    9.74802
563960.0000    7.88912
564000.0000    8.79443
564040.0000    8.99112
564080.0000    8.90988
564120.0000    8.61420
564160.0000    7.60579
564200.0000    8.15585
564240.0000    8.39950
564280.0000    9.50229
564320.0000    8.23585
564360.0000    8.20179
564400.0000    8.28180
564440.0000    8.69871
564480.0000    9.13110
564520.0000    8.31175
564560.0000    8.02393
564600.0000    7.99097
564640.0000    8.67423
564680.0000    7.48749
564720.0000    8.60069
564760.0000    8.19006
564800.0000    8.74518
564840.0000    9.65679
564880.0000    8.87002
564920.0000    8.78536
564960.0000   10.12315
565000.0000    9.28125
565040.0000    9.64988
565080.0000    8.98616
565120.0000    8.82761
565160.0000    8.16238
565200.0000    9.69602
565240.0000    9.13719
565280.0000    7.94044
565320.0000    7.98114
565360.0000    8.89774
565400.0000    9.79032
565440.0000    9.32549
565480.0000    8.30180
565520.0000    8.56349
565560.0000    9.06228
565600.0000    9.26313
565640.0000    7.94127
565680.0000    9.33335
565720.0000    8.55707
565760.0000    8.63349
565800.0000    9.11221
565840.0000    8.71284
565880.0000    8.82365
565920.0000    9.75985
565960.0000   10.12026
566000.0000    9.91895
566040.0000    9.89025
566080.0000    9.06140
566120.0000    9.60523
566160.0000    8.50265
566200.0000    9.20930
566240.0000    8.35115
566280.0000    9.47127
566320.0000    9.45010
566360.0000    9.38417
566400.0000    8.24033
566440.0000    8.06807
566480.0000    7.84613
566520.0000    8.24297
566560.0000    9.19461
566600.0000    8.94130
566640.0000    8.39355
566680.0000   10.17124
566720.0000   10.27461
566760.0000    9.60944
566800.0000    8.49876
566840.0000    8.71890
566880.0000    8.33863
566920.0000    9.39184
566960.0000    9.15536
567000.0000    8.68671
567040.0000    9.53551
567080.0000    9.30236
567120.0000    8.40639
567160.0000    8.33216
567200.0000    7.24240
567240.0000    6.49618
567280.0000    7.21631
567320.0000    8.61826
567360.0000    8.44800
567400.0000    8.01517
567440.0000    9.14540
567480.0000    8.47118
567520.0000    9.47200
567560.0000    8.40604
567600.0000    9.00701
567640.0000    7.73266
567680.0000    8.81130
567720.0000    9.11677
567760.0000    9.15830
567800.0000    9.92210
567840.0000    9.19224
567880.0000    9.65997
567920.0000    9.29700
567960.0000   10.06414
568000.0000    9.64038
568040.0000   10.52428
568080.0000   10.09172
568120.0000    8.50896
568160.0000    9.60404
568200.0000    9.53137
568240.0000    9.13779
568280.0000    8.67942
568320.0000    8.18218
568360.0000    8.55729
568400.0000    8.81590
568440.0000    9.02354
568480.0000    8.66053
568520.0000    8.16595
568560.0000    7.74442
568600.0000    8.19698
568640.0000    8.28490
568680.0000    8.88116
568720.0000    9.21143
568760.0000    8.18986
568800.0000    7.67136
568840.0000    8.20026
568880.0000    9.06336
568920.0000    8.50853
568960.0000    8.14007
569000.0000    8.87383
569040.0000    9.09744
569080.0000    8.88653
569120.0000    7.26955
569160.0000    8.67047
569200.0000    8.68156
569240.0000    7.92576
569280.0000    8.70282
569320.0000    8.22364
569360.0000    7.31131
569400.0000    7.99954
569440.0000    7.33952
569480.0000    8.08299
569520.0000    7.81679
569560.0000    8.19321
569600.0000    8.15583
569640.0000    8.11707
569680.0000    8.42892
569720.0000    9.00181
569760.0000    9.03231
569800.0000    8.16550
569840.0000    9.01253
569880.0000    9.53714
569920.0000    9.44328
569960.0000    8.38758
570000.0000    9.16396
570040.0000    8.05360
570080.0000    7.73793
570120.0000    8.65814
570160.0000    7.54641
570200.0000    6.70905
570240.0000    6.41934
570280.0000    7.58272
570320.0000    7.52555
570360.0000    8.64980
570400.0000    9.80797
570440.0000    9.50854
570480.0000    8.38861
570520.0000    6.94505
570560.0000    7.76983
570600.0000    7.76172
570640.0000    7.85153
570680.0000    8.03418
570720.0000    8.93534
570760.0000    8.68654
570800.0000    7.52902
570840.0000    7.58792
570880.0000    8.55238
570920.0000    9.20106
570960.0000    7.96514
571000.0000    8.69263
571040.0000    8.48535
571080.0000    6.98542
571120.0000    7.14456
571160.0000    8.60443
571200.0000    8.26573
571240.0000    8.77716
571280.0000    9.36679
571320.0000    8.09679
571360.0000    8.53560
571400.0000    9.28692
571440.0000    8.53817
571480.0000    9.27137
571520.0000    7.62881
571560.0000    7.38695
571600.0000    8.10086
571640.0000    7.23727
571680.0000    7.96910
571720.0000    8.53959
571760.0000    7.64626
571800.0000    8.71390
571840.0000    8.59896
571880.0000    7.06237
571920.0000    8.18948
571960.0000    9.59900
572000.0000   10.31278
572040.0000    8.66322
572080.0000    9.00749
572120.0000    8.79223
572160.0000    8.66981
572200.0000    8.78285
572240.0000    7.83646
572280.0000    8.40395
572320.0000    9.19033
572360.0000    9.62726
572400.0000    9.36907
572440.0000    9.17530
572480.0000    7.72025
572520.0000    8.26678
572560.0000    9.87939
572600.0000    9.26219
572640.0000    8.95924
572680.0000    8.98552
572720.0000    8.87548
572760.0000    9.68428
572800.0000    8.60622
572840.0000    7.78102
572880.0000    8.46721
572920.0000    7.67670
572960.0000    8.33461
573000.0000   10.43199
573040.0000    9.94352
573080.0000    9.86782
573120.0000    7.94176
573160.0000    8.13329
573200.0000    7.96215
573240.0000    8.00196
573280.0000    7.74180
573320.0000    9.02909
573360.0000    8.52177
573400.0000    8.36001
573440.0000    8.42408
573480.0000    9.04848
573520.0000    9.03888
573560.0000    8.58040
573600.0000    7.48467
573640.0000    8.48067
573680.0000    8.09790
573720.0000    7.72907
573760.0000    8.56006
573800.0000    8.39256
573840.0000    9.80365
573880.0000    9.70084
573920.0000    9.63273
573960.0000    9.81282
574000.0000    9.08612
574040.0000    8.71626
574080.0000    9.19279
574120.0000    9.58348
574160.0000    9.26159
574200.0000    9.02442
574240.0000    9.29007
574280.0000    8.84741
574320.0000    9.43682
574360.0000    8.17332
574400.0000    8.73789
574440.0000    9.26526
574480.0000    7.99263
574520.0000    8.24851
574560.0000    7.80046
574600.0000    9.12626
574640.0000    8.16075
574680.0000    8.61486
574720.0000    9.89310
574760.0000    9.99538
574800.0000    9.59989
574840.0000    9.32644
574880.0000    8.60717
574920.0000    8.49170
574960.0000    9.99710
575000.0000    9.40824
575040.0000   10.31892
575080.0000   11.38442
575120.0000   10.29123
575160.0000    9.06869
575200.0000    8.21498
575240.0000    7.32841
575280.0000    8.35315
575320.0000    8.22552
575360.0000    7.48086
575400.0000    7.69256
575440.0000    9.50460
575480.0000   10.21025
575520.0000    9.68521
575560.0000    8.96765
575600.0000    8.87367
575640.0000    9.78842
575680.0000    9.51201
575720.0000   10.24641
575760.0000    9.94696
575800.0000    9.96412
575840.0000    7.93107
575880.0000    9.63451
575920.0000   10.30454
575960.0000   10.32871
576000.0000   10.51863
576040.0000   10.10491
576080.0000   10.86512
576120.0000   10.42446
576160.0000    9.88569
576200.0000    8.75177
576240.0000    9.64079
576280.0000   10.41006
576320.0000    9.21491
576360.0000    9.45551
576400.0000    8.09134
576440.0000    8.38576
576480.0000    9.82609
576520.0000    9.80357
576560.0000    9.95181
576600.0000    9.56614
576640.0000    8.34783
576680.0000    8.78542
576720.0000    8.55199
576760.0000    8.99308
576800.0000    8.97788
576840.0000    9.29104
576880.0000    9.58438
576920.0000    9.45253
576960.0000    9.31506
577000.0000   10.45601
577040.0000   10.40328
577080.0000   11.14637
577120.0000   10.88938
577160.0000   11.36247
577200.0000   12.01245
577240.0000    9.77707
577280.0000   11.72952
577320.0000   10.66841
577360.0000   10.66781
577400.0000    9.92830
577440.0000   10.23561
577480.0000   11.19751
577520.0000    9.95553
577560.0000    9.83955
577600.0000    9.80458
577640.0000   10.69288
577680.0000   10.59639
577720.0000    9.97290
577760.0000   10.02854
577800.0000    9.28234
577840.0000    9.97715
577880.0000    7.61181
577920.0000    8.71363
577960.0000    8.94083
578000.0000    8.93498
578040.0000    9.58323
578080.0000    9.72260
578120.0000    9.21932
578160.0000    8.99481
578200.0000    8.95644
578240.0000    8.56538
578280.0000    9.05910
578320.0000    8.72097
578360.0000    9.22294
578400.0000    9.05332
578440.0000    9.09161
578480.0000    8.70857
578520.0000    9.79774
578560.0000    9.87479
578600.0000   10.77705
578640.0000    8.69797
578680.0000    8.89017
578720.0000    8.23374
578760.0000    8.25274
578800.0000    8.47525
578840.0000    9.09001
578880.0000    8.56846
578920.0000    8.97678
578960.0000    9.16904
579000.0000    9.15698
579040.0000    8.27581
579080.0000    8.50486
579120.0000    9.60077
579160.0000    9.52223
579200.0000   10.39369
579240.0000    9.18161
579280.0000    9.93596
579320.0000    9.42350
579360.0000    8.85171
579400.0000    8.57452
579440.0000    9.17202
579480.0000    8.68025
579520.0000    8.98701
579560.0000    8.94307
579600.0000    9.15749
579640.0000    8.96850
579680.0000    8.84152
579720.0000   10.00061
579760.0000    9.41786
579800.0000    9.18415
579840.0000    8.80594
579880.0000    8.59709
579920.0000    9.11793
579960.0000    8.32004
580000.0000    7.91804
580040.0000    8.66288
580080.0000    8.91599
580120.0000    8.85314
580160.0000    9.64963
580200.0000    8.93899
580240.0000    9.97326
580280.0000    9.32979
580320.0000    8.80165
580360.0000    8.11348
580400.0000    8.46279
580440.0000    8.34304
580480.0000    8.19282
580520.0000    8.13331
580560.0000    6.87837
580600.0000    8.95758
580640.0000    8.02168
580680.0000    9.19596
580720.0000    8.70362
580760.0000    9.38866
580800.0000    7.87377
580840.0000    8.50226
580880.0000    8.24438
580920.0000    8.93904
580960.0000    8.97732
581000.0000    8.45260
581040.0000    8.82240
581080.0000    9.93262
581120.0000    9.35374
581160.0000    9.21800
581200.0000    9.58538
581240.0000    9.71235
581280.0000    8.89627
581320.0000   10.76262
581360.0000    9.20572
581400.0000    9.22489
581440.0000    9.15686
581480.0000    8.75769
581520.0000    8.39313
581560.0000    9.46186
581600.0000    8.64003
581640.0000    8.63590
581680.0000    9.74125
581720.0000    9.22521
581760.0000   11.27697
581800.0000   10.48993
581840.0000    9.98055
581880.0000   10.10123
581920.0000   10.56357
581960.0000    9.09782
582000.0000    9.64730
582040.0000    8.61180
582080.0000    8.66811
582120.0000    9.18904
582160.0000    9.00689
582200.0000    8.35528
582240.0000    8.27432
582280.0000    9.30454
582320.0000    9.04278
582360.0000    9.20057
582400.0000    9.51353
582440.0000    9.00828
582480.0000    8.49299
582520.0000    8.82218
582560.0000    8.69960
582600.0000    9.67986
582640.0000    9.78494
582680.0000    9.81063
582720.0000    9.00122
582760.0000    9.69047
582800.0000   10.02980
582840.0000    8.95170
582880.0000    9.47109
582920.0000    9.41255
582960.0000    9.05569
583000.0000    9.33151
583040.0000   10.51482
583080.0000   10.50807
583120.0000    9.96625
583160.0000    8.76993
583200.0000    7.83825
583240.0000    9.31935
583280.0000    9.27693
583320.0000    9.23422
583360.0000    9.61727
583400.0000    9.45326
583440.0000   10.14805
583480.0000    9.02633
583520.0000    9.20834
583560.0000    8.84732
583600.0000    8.89338
583640.0000    9.16016
583680.0000    9.04097
583720.0000    9.26637
583760.0000    9.03489
583800.0000    8.72140
583840.0000    8.65106
583880.0000    8.66082
583920.0000    9.03944
583960.0000    9.45907
584000.0000    9.01815
584040.0000    9.87543
584080.0000    9.70335
584120.0000    9.48926
584160.0000    9.26229
584200.0000    9.48142
584240.0000   10.33279
584280.0000    9.35422
584320.0000    9.10255
584360.0000    8.87078
584400.0000    8.67191
584440.0000    9.81321
584480.0000    8.80591
584520.0000    9.75642
584560.0000    8.72417
584600.0000   10.55549
584640.0000    9.04387
584680.0000   10.06858
584720.0000    9.60868
584760.0000    9.25902
584800.0000    8.92310
584840.0000    9.18187
584880.0000    9.48015
584920.0000    9.20634
584960.0000    9.43110
585000.0000    9.68284
585040.0000    9.25565
585080.0000    9.15783
585120.0000    8.83278
585160.0000    9.40953
585200.0000    8.33276
585240.0000    9.69667
585280.0000    9.39603
585320.0000    9.79217
585360.0000   10.65872
585400.0000   10.10603
585440.0000    8.85049
585480.0000    8.70606
585520.0000    9.43877
585560.0000    8.91143
585600.0000    8.26043
585640.0000    9.46234
585680.0000    9.21741
585720.0000    8.51732
585760.0000    8.77604
585800.0000    8.89424
585840.0000    9.01668
585880.0000    8.46083
585920.0000    8.29727
585960.0000    8.48409
586000.0000    8.97311
586040.0000    8.60259
586080.0000    9.26270
586120.0000    8.94022
586160.0000    8.78439
586200.0000    9.37761
586240.0000    7.91694
586280.0000    8.86376
586320.0000    9.76927
586360.0000    9.85523
586400.0000    9.32897
586440.0000    9.30550
586480.0000    9.42746
586520.0000    9.13460
586560.0000    8.92962
586600.0000    8.96224
586640.0000    9.84813
586680.0000    9.86163
586720.0000   10.01297
586760.0000   11.21202
586800.0000   11.06235
586840.0000   10.71462
586880.0000   11.19067
586920.0000    9.76961
586960.0000    9.85792
587000.0000    9.20255
587040.0000    8.59068
587080.0000    8.14242
587120.0000    9.37504
587160.0000   10.71929
587200.0000    9.70943
587240.0000   10.87575
587280.0000   10.80962
587320.0000   10.26027
587360.0000   11.20009
587400.0000   10.19045
587440.0000   10.31650
587480.0000    9.91844
587520.0000   10.09819
587560.0000    8.29582
587600.0000    8.68478
587640.0000    8.79336
587680.0000   10.88418
587720.0000   10.58658
587760.0000   10.25760
587800.0000    9.47554
587840.0000   10.23653
587880.0000    9.87582
587920.0000   10.93250
587960.0000   10.23291
588000.0000   10.33240
588040.0000   10.75381
588080.0000   11.16311
588120.0000   11.41773
588160.0000   10.82640
588200.0000   10.73299
588240.0000    9.56587
588280.0000    9.21806
588320.0000   10.34761
588360.0000   10.73733
588400.0000   10.32787
588440.0000   10.18803
588480.0000    9.97239
588520.0000   10.08215
588560.0000   10.23272
588600.0000    9.88081
588640.0000   10.64623
588680.0000   10.60564
588720.0000   11.38102
588760.0000   11.66593
588800.0000   10.91576
588840.0000   11.34875
588880.0000   10.31360
588920.0000   10.27080
588960.0000    9.53015
589000.0000    9.30799
589040.0000    8.47602
589080.0000    8.96390
589120.0000    9.54561
589160.0000    8.65657
589200.0000    8.69004
589240.0000    9.37194
589280.0000    9.02561
589320.0000    8.98907
589360.0000    8.53319
589400.0000    7.66071
589440.0000    8.15814
589480.0000    8.99726
589520.0000    9.09197
589560.0000    9.70942
589600.0000    9.09704
589640.0000    9.35008
589680.0000    8.88835
589720.0000    8.89827
589760.0000    8.05533
589800.0000    9.15605
589840.0000    9.10326
589880.0000    8.70006
589920.0000    8.73419
589960.0000    8.40321
590000.0000    7.80238
590040.0000    8.20015
590080.0000    8.87104
590120.0000    8.97523
590160.0000    8.53353
590200.0000    8.99747
590240.0000    7.82298
590280.0000    8.25951
590320.0000    8.96830
590360.0000    7.96325
590400.0000    8.14382
590440.0000    8.36492
590480.0000    8.80634
590520.0000    9.02179
590560.0000    8.33790
590600.0000    8.52812
590640.0000    8.90732
590680.0000    7.58937
590720.0000    7.94559
590760.0000    8.90324
590800.0000    7.95053
590840.0000    8.65960
590880.0000    7.80990
590920.0000    8.15052
590960.0000    8.84593
591000.0000    8.31929
591040.0000    9.38993
591080.0000    9.12770
591120.0000    8.93244
591160.0000    9.01245
591200.0000    7.29194
591240.0000    7.82507
591280.0000    7.41997
591320.0000    8.87908
591360.0000    9.74779
591400.0000    8.04615
591440.0000    8.50036
591480.0000    8.03776
591520.0000    8.32769
591560.0000    8.71786
591600.0000    7.01623
591640.0000    6.31142
591680.0000    6.71920
591720.0000    6.74868
591760.0000    6.77013
591800.0000    6.52097
591840.0000    7.66405
591880.0000    6.56552
591920.0000    6.32860
591960.0000    7.07989
592000.0000    8.90661
592040.0000    9.30844
592080.0000    7.58302
592120.0000    9.18897
592160.0000   10.13404
592200.0000   11.11438
592240.0000   10.47726
592280.0000   10.20725
592320.0000   10.28289
592360.0000    9.54123
592400.0000   10.28094
592440.0000   11.58622
592480.0000   10.09309
592520.0000    9.09743
592560.0000    9.64968
592600.0000    6.86196
592640.0000    8.16588
592680.0000    8.24368
592720.0000    8.10188
592760.0000    8.75687
592800.0000    7.54753
592840.0000    8.03958
592880.0000    7.49935
592920.0000    6.84994
592960.0000    7.30897
593000.0000    7.20025
593040.0000    5.78201
593080.0000    8.36041
593120.0000    8.79184
593160.0000    7.86148
593200.0000    7.34014
593240.0000    9.13460
593280.0000    8.23024
593320.0000    8.48403
593360.0000    7.15036
593400.0000    7.66298
593440.0000    7.08070
593480.0000    6.69052
593520.0000    7.27508
593560.0000    6.40241
593600.0000    8.20140
593640.0000    7.59366
593680.0000    7.98579
593720.0000    6.92812
593760.0000    6.70035
593800.0000    7.41078
593840.0000    7.44222
593880.0000    7.87510
593920.0000    9.70717
593960.0000    8.15850
594000.0000    8.61900
594040.0000    8.20558
594080.0000    9.12804
594120.0000    9.18713
594160.0000    9.94426
594200.0000    8.56421
594240.0000   10.24730
594280.0000    9.32815
594320.0000    9.48016
594360.0000   10.06164
594400.0000    8.16083
594440.0000    7.89900
594480.0000    9.20072
594520.0000   10.43727
594560.0000   10.25707
594600.0000    8.62475
594640.0000   10.32704
594680.0000    9.08351
594720.0000    7.33911
594760.0000   10.05800
594800.0000    9.05117
594840.0000    9.04555
594880.0000    9.71514
594920.0000   10.75394
594960.0000    9.28825
595000.0000    9.89022
595040.0000   10.08686
595080.0000   10.42959
595120.0000   10.39872
595160.0000    8.33608
595200.0000    7.41039
595240.0000    7.63471
595280.0000    7.05900
595320.0000    7.09813
595360.0000    7.81054
595400.0000    8.11571
595440.0000    9.16290
595480.0000    7.72497
595520.0000    8.80811
595560.0000    8.66702
595600.0000    8.77287
595640.0000    7.33958
595680.0000    8.25053
595720.0000    9.02269
595760.0000    7.85530
595800.0000    8.03144
595840.0000    9.37344
595880.0000    8.52984
595920.0000    8.22019
595960.0000    8.00923
596000.0000    8.63312
596040.0000    9.55994
596080.0000    8.10666
596120.0000    7.97178
596160.0000    9.18044
596200.0000    9.17850
596240.0000    7.89337
596280.0000    7.85127
596320.0000    8.02101
596360.0000    8.48258
596400.0000    8.42944
596440.0000    8.67564
596480.0000    8.05933
596520.0000    8.70440
596560.0000    7.37430
596600.0000    8.19921
596640.0000    8.00635
596680.0000    8.24732
596720.0000    8.19107
596760.0000    6.56068
596800.0000    6.90082
596840.0000    7.07438
596880.0000    7.38335
596920.0000    7.00812
596960.0000    7.22060
597000.0000    6.89161
597040.0000    8.70125
597080.0000    8.04430
597120.0000    8.26859
597160.0000    6.87299
597200.0000    6.85864
597240.0000    7.02077
597280.0000    8.15261
597320.0000    9.11621
597360.0000    8.69138
597400.0000    8.23780
597440.0000    7.72037
597480.0000    8.50846
597520.0000    9.28294
597560.0000    8.47760
597600.0000    8.56303
597640.0000    8.13476
597680.0000    8.65541
597720.0000    8.18856
597760.0000    7.61619
597800.0000    7.01363
597840.0000    8.06767
597880.0000    8.39534
597920.0000    8.40532
597960.0000    8.34554
598000.0000    7.67258
598040.0000    6.22534
598080.0000    6.85321
598120.0000    5.49841
598160.0000    6.57158
598200.0000    6.62053
598240.0000    7.20173
598280.0000    7.83685
598320.0000    8.15222
598360.0000    6.41419
598400.0000    8.77346
598440.0000    8.52770
598480.0000    8.51146
598520.0000    8.53648
598560.0000    9.21764
598600.0000    9.33507
598640.0000    8.98072
598680.0000    8.20794
598720.0000    8.00435
598760.0000    8.47221
598800.0000    8.39123
598840.0000    7.96128
598880.0000    8.22472
598920.0000    8.30007
598960.0000    7.75068
599000.0000    8.33570
599040.0000    8.41080
599080.0000    9.53922
599120.0000   10.65127
599160.0000   11.00141
599200.0000    9.26058
599240.0000   10.20564
599280.0000    9.03613
599320.0000    7.69013
599360.0000    7.74963
599400.0000    8.93314
599440.0000    9.10607
599480.0000    8.07612
599520.0000    8.30459
599560.0000    8.89091
599600.0000    9.79976
599640.0000    9.24034
599680.0000    9.48302
599720.0000   11.24897
599760.0000   10.10471
599800.0000   10.09927
599840.0000    9.36623
599880.0000    8.04785
599920.0000    7.97710
599960.0000    9.13708
600000.0000    7.98786
600040.0000    7.36296
600080.0000    7.80192
600120.0000    6.80298
600160.0000    7.06577
600200.0000    7.57929
600240.0000    8.77041
600280.0000    9.68513
600320.0000    9.97607
600360.0000    9.53726
600400.0000    8.48261
600440.0000    9.10964
600480.0000    8.88958
600520.0000    9.13747
600560.0000    8.13251
600600.0000    7.82163
600640.0000    6.87573
600680.0000    8.72887
600720.0000    9.28775
600760.0000    9.65666
600800.0000    8.70523
600840.0000    8.65014
600880.0000    8.93116
600920.0000    7.30954
600960.0000    8.00160
601000.0000    8.26870
601040.0000    8.10784
601080.0000    9.02497
601120.0000    8.31859
601160.0000    7.94580
601200.0000    9.18282
601240.0000    7.73093
601280.0000    8.21065
601320.0000    9.05496
601360.0000    7.90341
601400.0000    7.31217
601440.0000    7.45446
601480.0000    8.49560
601520.0000    9.09317
601560.0000    9.09542
601600.0000    9.17622
601640.0000    9.31753
601680.0000    7.59245
601720.0000    8.00301
601760.0000    7.98906
601800.0000    8.17067
601840.0000   10.00475
601880.0000    9.55851
601920.0000    7.54543
601960.0000    7.92997
602000.0000    7.43832
602040.0000    7.58934
602080.0000    6.77335
602120.0000    7.39293
602160.0000    6.48956
602200.0000    7.19344
602240.0000    5.70146
602280.0000    7.31825
602320.0000    6.93817
602360.0000    4.63352
602400.0000    5.05116
602440.0000    5.79927
602480.0000    7.36832
602520.0000    7.74783
602560.0000    5.98332
602600.0000    6.82785
602640.0000    6.26946
602680.0000    6.96504
602720.0000    6.76777
602760.0000    7.35860
602800.0000    8.35495
602840.0000    7.99708
602880.0000    8.55048
602920.0000    7.53855
602960.0000    9.01730
603000.0000   10.55944
603040.0000    7.64421
603080.0000    8.68656
603120.0000    7.59086
603160.0000    7.81414
603200.0000    8.39002
603240.0000    7.92923
603280.0000    8.22277
603320.0000    8.60289
603360.0000    7.77127
603400.0000    7.31853
603440.0000    9.01919
603480.0000    7.80704
603520.0000    9.01979
603560.0000    8.85928
603600.0000    8.05866
603640.0000    8.39735
603680.0000    9.30056
603720.0000    9.01546
603760.0000    7.97852
603800.0000    9.46777
603840.0000    7.47529
603880.0000    7.49535
603920.0000    8.06446
603960.0000    9.88561
604000.0000    9.45590
604040.0000    8.08512
604080.0000    8.93800
604120.0000    8.92660
604160.0000    9.30104
604200.0000    9.69568
604240.0000   10.06380
604280.0000   10.16339
604320.0000    9.14033
604360.0000    9.53524
604400.0000    7.61936
604440.0000   10.02277
604480.0000    9.50719
604520.0000    9.20078
604560.0000    9.63893
604600.0000   10.12150
604640.0000   10.33269
604680.0000   10.54787
604720.0000   11.48650
604760.0000   10.82141
604800.0000   11.01499
604840.0000   10.57008
604880.0000    9.47318
604920.0000    8.77083
604960.0000    9.19538
605000.0000    8.36064
605040.0000    7.43113
605080.0000    8.24341
605120.0000    8.89422
605160.0000    8.26329
605200.0000    9.82273
605240.0000    9.88427
605280.0000    9.55086
605320.0000    8.20346
605360.0000    8.15257
605400.0000    8.38975
605440.0000    8.51001
605480.0000    8.37118
605520.0000    8.04680
605560.0000    8.59151
605600.0000    8.25897
605640.0000    9.31630
605680.0000   10.03063
605720.0000   10.13290
605760.0000   10.66317
605800.0000    9.78865
605840.0000   10.56114
605880.0000   11.11150
605920.0000   10.45372
605960.0000   10.87057
606000.0000    9.80713
606040.0000    9.20780
606080.0000   10.03970
606120.0000   10.49688
606160.0000   10.05825
606200.0000    9.82521
606240.0000    9.28783
606280.0000    9.90762
606320.0000   11.15636
606360.0000   13.13650
606400.0000   10.81502
606440.0000    9.10728
606480.0000   10.34207
606520.0000   10.61397
606560.0000   11.60772
606600.0000    9.50874
606640.0000   10.58965
606680.0000   10.16726
606720.0000    9.48126
606760.0000   10.91386
606800.0000   10.58270
606840.0000   10.68325
606880.0000   10.44653
606920.0000   10.34417
606960.0000   10.73732
607000.0000    9.47189
607040.0000    8.63390
607080.0000    8.81845
607120.0000    8.63739
607160.0000   11.22040
607200.0000   11.90647
607240.0000   10.63837
607280.0000    9.99264
607320.0000   10.80929
607360.0000   10.45312
607400.0000   10.16467
607440.0000   11.45110
607480.0000   10.88425
607520.0000   10.59406
607560.0000   12.69542
607600.0000   10.32746
607640.0000   10.02673
607680.0000    9.63829
607720.0000    9.85301
607760.0000   10.69761
607800.0000   11.19675
607840.0000   12.56744
607880.0000   12.86362
607920.0000   12.44362
607960.0000   10.23472
608000.0000    9.42295
608040.0000    9.44028
608080.0000    9.14788
608120.0000   10.23140
608160.0000    8.75438
608200.0000   10.41644
608240.0000   10.42495
608280.0000    9.63406
608320.0000   11.02738
608360.0000   10.25561
608400.0000    9.81533
608440.0000   10.05562
608480.0000   11.08310
608520.0000   11.32271
608560.0000   11.30154
608600.0000    9.77027
608640.0000   11.10136
608680.0000   10.42762
608720.0000   11.01057
608760.0000    9.93408
608800.0000    9.83202
608840.0000   10.32006
608880.0000   10.61859
608920.0000   10.20146
608960.0000   10.83787
609000.0000   10.07805
609040.0000    9.36227
609080.0000   10.26742
609120.0000   10.38284
609160.0000   10.34528
609200.0000   11.11427
609240.0000   10.63769
609280.0000   10.56269
609320.0000   10.18552
609360.0000    9.61234
609400.0000   10.24964
609440.0000    9.73355
609480.0000   10.30841
609520.0000    9.96036
609560.0000   10.20472
609600.0000    9.39443
609640.0000    9.50629
609680.0000    9.62776
609720.0000   10.31841
609760.0000   10.13033
609800.0000    8.59365
609840.0000    9.70943
609880.0000    9.80822
609920.0000    9.96419
609960.0000   10.50106
610000.0000    8.68268
610040.0000    9.88717
610080.0000    9.71991
610120.0000   10.45387
610160.0000   11.73765
610200.0000    9.29176
610240.0000   10.71526
610280.0000    9.51329
610320.0000    9.09452
610360.0000    9.13435
610400.0000    9.00154
610440.0000    9.16266
610480.0000    9.76648
610520.0000    8.92456
610560.0000    9.14936
610600.0000    7.36367
610640.0000    7.91594
610680.0000    7.25722
610720.0000    8.14392
610760.0000    7.54762
610800.0000    7.67134
610840.0000    6.87113
610880.0000    7.06461
610920.0000    6.79416
610960.0000    7.43963
611000.0000    7.40574
611040.0000    7.70751
611080.0000    8.21055
611120.0000    7.72230
611160.0000    6.86602
611200.0000    5.53244
611240.0000    7.26605
611280.0000    9.03888
611320.0000    8.25845
611360.0000    7.55768
611400.0000    9.51013
611440.0000    9.04178
611480.0000    7.96098
611520.0000    8.30699
611560.0000    7.97741
611600.0000    9.40064
611640.0000    8.46948
611680.0000    7.37825
611720.0000    6.98977
611760.0000    8.79256
611800.0000    8.71803
611840.0000    9.20760
611880.0000    8.72419
611920.0000   10.17885
611960.0000   10.42712
612000.0000    9.17641
612040.0000    9.74653
612080.0000   10.02712
612120.0000    8.81681
612160.0000    9.03720
612200.0000    8.19547
612240.0000    7.09120
612280.0000    7.07089
612320.0000    8.63724
612360.0000    7.56149
612400.0000    9.36431
612440.0000    9.91562
612480.0000    8.79906
612520.0000    8.75187
612560.0000    7.87394
612600.0000    8.54751
612640.0000    7.13533
612680.0000    5.93134
612720.0000    6.60288
612760.0000    6.05825
612800.0000    8.17798
612840.0000    8.46956
612880.0000    9.31060
612920.0000   10.43176
612960.0000   10.15504
613000.0000    9.95293
613040.0000    7.85405
613080.0000    8.58758
613120.0000    7.52537
613160.0000    8.40727
613200.0000    9.46316
613240.0000   11.09248
613280.0000    9.25202
613320.0000    9.14631
613360.0000    9.09600
613400.0000    8.70938
613440.0000    9.41464
613480.0000    9.73318
613520.0000    9.66325
613560.0000   10.14990
613600.0000   10.09086
613640.0000   10.61345
613680.0000   10.47522
613720.0000   10.57230
613760.0000    9.15048
613800.0000    9.50971
613840.0000    9.81744
613880.0000    8.29087
613920.0000    7.08329
613960.0000    8.83035
614000.0000    9.22849
614040.0000    8.37039
614080.0000    8.14213
614120.0000    9.57425
614160.0000    9.33207
614200.0000    8.38739
614240.0000    9.48658
614280.0000    9.26231
614320.0000    9.52431
614360.0000    9.90561
614400.0000   10.33002
614440.0000   10.44022
614480.0000   10.33956
614520.0000   11.29554
614560.0000   10.41181
614600.0000    9.06599
614640.0000    8.52575
614680.0000    7.98907
614720.0000   10.07639
614760.0000   10.78146
614800.0000   10.35504
614840.0000   11.18968
614880.0000    9.66340
614920.0000    9.01274
614960.0000    8.92430
615000.0000    9.13865
615040.0000    9.70817
615080.0000    9.79382
615120.0000   10.18366
615160.0000    9.90416
615200.0000    9.21609
615240.0000    9.39047
615280.0000    7.91109
615320.0000    8.31260
615360.0000    9.21043
615400.0000    8.80301
615440.0000    9.92901
615480.0000    9.64580
615520.0000   11.20961
615560.0000   10.06816
615600.0000   12.00740
615640.0000   10.27629
615680.0000   10.84208
615720.0000    8.57684
615760.0000    7.51841
615800.0000    9.20151
615840.0000    8.87751
615880.0000    8.74918
615920.0000    8.71403
615960.0000    8.99711
616000.0000    8.48281
616040.0000    8.89440
616080.0000    8.86178
616120.0000    7.82273
616160.0000    9.38387
616200.0000    9.37595
616240.0000    9.49053
616280.0000   10.05210
616320.0000   10.24379
616360.0000   10.64289
616400.0000   12.08714
616440.0000   11.61480
616480.0000    9.63815
616520.0000   10.25014
616560.0000    9.43093
616600.0000    8.46518
616640.0000    7.93853
616680.0000    8.27254
616720.0000    8.40556
616760.0000    7.75775
616800.0000    7.47951
616840.0000    9.52197
616880.0000   10.65750
616920.0000   10.54910
616960.0000   10.43219
617000.0000    9.68918
617040.0000   10.46192
617080.0000   10.38011
617120.0000    9.69606
617160.0000    9.76332
617200.0000   10.06491
617240.0000   10.14155
617280.0000    9.70975
617320.0000   10.24219
617360.0000   10.77383
617400.0000   10.28729
617440.0000   10.53191
617480.0000   11.31645
617520.0000   11.31084
617560.0000   11.42821
617600.0000   11.20785
617640.0000   12.21223
617680.0000   10.90664
617720.0000   11.23002
617760.0000   10.91675
617800.0000   11.64627
617840.0000   11.12785
617880.0000   10.55393
617920.0000    9.84887
617960.0000    9.20984
618000.0000   10.07244
618040.0000   10.16731
618080.0000   10.29097
618120.0000    8.98839
618160.0000    8.84444
618200.0000   10.06523
618240.0000   10.01846
618280.0000    9.67012
618320.0000   10.38072
618360.0000    9.95086
618400.0000    9.47997
618440.0000    9.43979
618480.0000    9.10967
618520.0000    9.79058
618560.0000    9.77471
618600.0000    8.67916
618640.0000    9.86036
618680.0000    7.90836
618720.0000    9.04471
618760.0000    8.06646
618800.0000    8.66847
618840.0000    8.98802
618880.0000    8.63577
618920.0000    9.07117
618960.0000   10.37684
619000.0000   10.00699
619040.0000   10.81724
619080.0000   10.64914
619120.0000   10.50798
619160.0000   10.78689
619200.0000   11.19770
619240.0000   10.95521
619280.0000   11.48811
619320.0000   10.42741
619360.0000    9.74279
619400.0000   10.17275
619440.0000    8.66218
619480.0000    8.38630
619520.0000    8.09301
619560.0000    7.70084
619600.0000    7.23379
619640.0000    6.62687
619680.0000    7.06618
619720.0000    7.45600
619760.0000    6.64888
619800.0000    8.36183
619840.0000    8.85723
619880.0000    9.20829
619920.0000    8.58971
619960.0000    7.84050
620000.0000    6.65244
620040.0000    7.91684
620080.0000    8.34193
620120.0000    8.56124
620160.0000    6.76249
620200.0000    6.46625
620240.0000    6.60261
620280.0000    6.40963
620320.0000    6.19088
620360.0000    7.20067
620400.0000    6.74039
620440.0000    6.78292
620480.0000    7.48021
620520.0000    8.07206
620560.0000    8.55504
620600.0000    7.68034
620640.0000    7.49565
620680.0000    6.86209
620720.0000    6.37830
620760.0000    5.13074
620800.0000    7.81904
620840.0000    6.57807
620880.0000    6.91996
620920.0000    9.12008
620960.0000    8.55831
621000.0000    9.22247
621040.0000    8.41323
621080.0000   11.38667
621120.0000    9.75805
621160.0000    9.77063
621200.0000   11.52665
621240.0000    9.75602
621280.0000    8.38950
621320.0000    9.95503
621360.0000    8.63668
621400.0000    8.54632
621440.0000    8.45065
621480.0000   10.62932
621520.0000    8.86601
621560.0000    8.21282
621600.0000    9.08300
621640.0000   10.46999
621680.0000    8.88004
621720.0000    9.38799
621760.0000   10.40405
621800.0000   10.38587
621840.0000    9.81315
621880.0000    9.58117
621920.0000   10.10466
621960.0000    9.81664
622000.0000    9.58529
622040.0000    9.96777
622080.0000    9.12605
622120.0000    9.19638
622160.0000    9.66627
622200.0000    9.74536
622240.0000    7.37744
622280.0000    6.98342
622320.0000    8.22761
622360.0000    7.13993
622400.0000    8.21544
622440.0000    8.05947
622480.0000    8.68655
622520.0000   11.02514
622560.0000   11.26411
622600.0000    9.66554
622640.0000    9.74437
622680.0000    9.18052
622720.0000   10.06282
622760.0000    8.99062
622800.0000    9.96539
622840.0000   10.88618
622880.0000    9.33042
622920.0000    9.60633
622960.0000   11.74633
623000.0000    9.97711
623040.0000    9.41228
623080.0000    9.80570
623120.0000    9.33308
623160.0000    8.74243
623200.0000    8.42706
623240.0000    8.28535
623280.0000    6.55490
623320.0000    8.20880
623360.0000    6.59284
623400.0000    7.51670
623440.0000    6.73542
623480.0000    7.98286
623520.0000    9.03109
623560.0000   10.41934
623600.0000    9.45862
623640.0000    7.79931
623680.0000    8.61594
623720.0000    8.10368
623760.0000    9.92276
623800.0000    9.25778
623840.0000    8.49390
623880.0000    8.92686
623920.0000    8.67097
623960.0000    8.42729
624000.0000    7.85546
624040.0000    5.77564
624080.0000    7.14483
624120.0000    5.40776
624160.0000    8.23066
624200.0000    6.03424
624240.0000    6.39083
624280.0000    7.21873
624320.0000    8.64494
624360.0000    8.36062
624400.0000    7.88561
624440.0000    7.89651
624480.0000    8.22987
624520.0000    6.09834
624560.0000    6.07135
624600.0000    5.29743
624640.0000    7.52340
624680.0000    7.50463
624720.0000    6.37030
624760.0000    7.46116
624800.0000    8.57846
624840.0000    9.31945
624880.0000    9.06511
624920.0000   10.55770
624960.0000    8.60917
625000.0000    6.98411
625040.0000    7.13509
625080.0000    8.71744
625120.0000    8.35055
625160.0000    8.56318
625200.0000    9.36242
625240.0000    9.19995
625280.0000   10.36546
625320.0000    9.82998
625360.0000    9.61389
625400.0000    8.06990
625440.0000    8.54284
625480.0000    9.18501
625520.0000    9.05357
625560.0000    8.60099
625600.0000    8.73693
625640.0000    8.27008
625680.0000    8.88947
625720.0000    9.48778
625760.0000    8.40416
625800.0000    7.79790
625840.0000    7.64011
625880.0000    7.94872
625920.0000    7.98428
625960.0000    8.55706
626000.0000   11.17918
626040.0000    7.99851
626080.0000    8.70895
626120.0000    9.60528
626160.0000   10.87943
626200.0000    8.32389
626240.0000    8.77737
626280.0000    7.80886
626320.0000    8.46247
626360.0000    9.02532
626400.0000    9.02457
626440.0000    8.70532
626480.0000    9.13225
626520.0000    9.54280
626560.0000    7.47541
626600.0000    7.72415
626640.0000    8.25376
626680.0000    7.77135
626720.0000    7.14788
626760.0000    6.89973
626800.0000    7.39352
626840.0000    7.38034
626880.0000    7.42898
626920.0000    6.90838
626960.0000    7.73342
627000.0000    6.45570
627040.0000    8.55653
627080.0000    7.96624
627120.0000    8.32844
627160.0000    7.39886
627200.0000    8.57118
627240.0000    9.41251
627280.0000    8.02361
627320.0000    7.84166
627360.0000    6.83673
627400.0000    8.29707
627440.0000    9.38082
627480.0000    8.22146
627520.0000    8.27987
627560.0000    7.34738
627600.0000    9.30694
627640.0000    7.31827
627680.0000    7.67050
627720.0000    7.72557
627760.0000    7.68890
627800.0000    7.09815
627840.0000    7.52337
627880.0000    7.40685
627920.0000    9.96628
627960.0000    9.68987
628000.0000    7.68483
628040.0000    7.71913
628080.0000    7.79432
628120.0000    7.28712
628160.0000    7.32239
628200.0000    7.08076
628240.0000    8.25551
628280.0000    7.47171
628320.0000    5.96158
628360.0000    7.30389
628400.0000    6.88905
628440.0000    8.58728
628480.0000    7.58302
628520.0000    7.18668
628560.0000    5.88065
628600.0000    6.84115
628640.0000    7.46901
628680.0000    5.95309
628720.0000    5.72580
628760.0000    6.16985
628800.0000    7.57112
628840.0000    7.18905
628880.0000    8.10670
628920.0000    8.40278
628960.0000    8.20291
629000.0000    9.08023
629040.0000    8.23224
629080.0000    7.84028
629120.0000    8.18455
629160.0000    8.85727
629200.0000    6.80395
629240.0000    6.86480
629280.0000    5.98249
629320.0000    7.02732
629360.0000    8.42937
629400.0000    8.37838
629440.0000    8.51214
629480.0000    8.30500
629520.0000    6.88081
629560.0000    6.66215
629600.0000    6.58744
629640.0000    7.29254
629680.0000    8.48230
629720.0000    7.31065
629760.0000    7.50667
629800.0000    5.23544
629840.0000    8.17372
629880.0000    7.93641
629920.0000    6.62154
629960.0000    5.57655
630000.0000    7.48836
630040.0000    7.52122
630080.0000    6.81526
630120.0000    7.94681
630160.0000    6.48175
630200.0000    6.70794
630240.0000    7.52542
630280.0000    8.33640
630320.0000    6.71227
630360.0000    8.30660
630400.0000    7.59255
630440.0000    9.16288
630480.0000   10.37166
630520.0000   10.22251
630560.0000   10.03990
630600.0000    9.39840
630640.0000    9.18954
630680.0000    8.95508
630720.0000    7.97154
630760.0000    7.71469
630800.0000    7.22308
630840.0000    6.18965
630880.0000    7.33308
630920.0000    7.69027
630960.0000    7.38058
631000.0000    8.06632
631040.0000    8.21314
631080.0000    8.44809
631120.0000    9.56787
631160.0000    9.58586
631200.0000    9.30820
631240.0000    8.82614
631280.0000    8.63923
631320.0000    8.61645
631360.0000    9.25167
631400.0000    8.84696
631440.0000    9.06111
631480.0000    9.02549
631520.0000    8.63336
631560.0000    8.66085
631600.0000    8.88197
631640.0000    8.56806
631680.0000    9.41934
631720.0000    9.71844
631760.0000   10.40209
631800.0000    9.92725
631840.0000    9.95856
631880.0000   10.96340
631920.0000   11.40414
631960.0000   11.72064
632000.0000   11.49496
632040.0000   12.37318
632080.0000   11.80245
632120.0000   10.91706
632160.0000   10.37071
632200.0000    9.71774
632240.0000    9.43293
632280.0000   10.87171
632320.0000    9.90409
632360.0000   11.09046
632400.0000   10.63146
632440.0000    9.69452
632480.0000   11.19733
632520.0000   10.68230
632560.0000   10.58980
632600.0000   11.42839
632640.0000    9.43085
632680.0000   10.50951
632720.0000   11.33164
632760.0000   11.35899
632800.0000    9.91769
632840.0000   10.60458
632880.0000   10.77419
632920.0000   13.05910
632960.0000   13.04653
633000.0000   13.57037
633040.0000   12.92310
633080.0000   12.96658
633120.0000   13.54754
633160.0000   13.27048
633200.0000   14.26189
633240.0000   12.24013
633280.0000   11.95671
633320.0000   12.78919
633360.0000   12.40979
633400.0000   12.60030
633440.0000   13.19388
633480.0000   12.29749
633520.0000   11.50257
633560.0000   12.77107
633600.0000   12.29747
633640.0000   12.65261
633680.0000   12.31298
633720.0000   12.07466
633760.0000   12.33847
633800.0000   12.59536
633840.0000   11.51247
633880.0000   10.93928
633920.0000   10.21900
633960.0000   10.12005
634000.0000   10.79236
634040.0000   10.82624
634080.0000   11.13398
634120.0000    9.08182
634160.0000    9.01255
634200.0000    8.09183
634240.0000    9.88597
634280.0000    7.86350
634320.0000    7.35793
634360.0000    8.99024
634400.0000    9.36871
634440.0000    9.56740
634480.0000   10.26608
634520.0000   10.72112
634560.0000    9.39313
634600.0000    8.52574
634640.0000    7.81125
634680.0000    7.55697
634720.0000    8.34345
634760.0000    8.45553
634800.0000    7.85030
634840.0000    8.40406
634880.0000    7.76458
634920.0000    7.90648
634960.0000    7.73041
635000.0000    7.42517
635040.0000    7.82766
635080.0000    8.99254
635120.0000    7.88194
635160.0000    9.30780
635200.0000    9.57419
635240.0000    9.39991
635280.0000   10.87578
635320.0000   11.19636
635360.0000   10.51397
635400.0000    9.96941
635440.0000    9.91652
635480.0000    9.71603
635520.0000    9.86834
635560.0000    9.38096
635600.0000   10.12236
635640.0000   11.04438
635680.0000   10.58238
635720.0000   12.78786
635760.0000   11.96261
635800.0000   11.02247
635840.0000   11.81184
635880.0000   12.14614
635920.0000   12.99053
635960.0000   11.65357
636000.0000   11.71968
636040.0000   11.81537
636080.0000   11.62866
636120.0000   11.56812
636160.0000   11.66459
636200.0000   11.99745
636240.0000   10.56711
636280.0000   11.06361
636320.0000   11.36867
636360.0000   12.94426
636400.0000   11.92590
636440.0000   11.60840
636480.0000   12.87242
636520.0000   12.46614
636560.0000   14.02686
636600.0000   14.42774
636640.0000   12.87362
636680.0000   12.82823
636720.0000   13.16506
636760.0000   12.58579
636800.0000   11.15970
636840.0000   11.91933
636880.0000   11.91606
636920.0000   11.47097
636960.0000   10.57821
637000.0000   12.52770
637040.0000   12.00612
637080.0000   12.06889
637120.0000   10.76200
637160.0000   12.87572
637200.0000   14.33891
637240.0000   12.38475
637280.0000   11.78285
637320.0000   12.34995
637360.0000   12.24256
637400.0000   12.54188
637440.0000   13.83131
637480.0000   13.46787
637520.0000   13.28557
637560.0000   13.93386
637600.0000   14.61989
637640.0000   15.07228
637680.0000   15.16484
637720.0000   15.74412
637760.0000   16.38027
637800.0000   16.71432
637840.0000   16.42263
637880.0000   16.51375
637920.0000   17.27637
637960.0000   15.95160
638000.0000   16.10786
638040.0000   16.59881
638080.0000   17.16171
638120.0000   16.99035
638160.0000   15.46233
638200.0000   14.40663
638240.0000   13.96391
638280.0000   13.62216
638320.0000   13.22325
638360.0000   14.47955
638400.0000   14.62685
638440.0000   14.85183
638480.0000   13.66998
638520.0000   14.43139
638560.0000   13.10899
638600.0000   14.18933
638640.0000   14.07306
638680.0000   14.39719
638720.0000   14.27632
638760.0000   13.24447
638800.0000   12.85019
638840.0000   13.04486
638880.0000   12.80670
638920.0000   13.99542
638960.0000   13.86191
639000.0000   15.02088
639040.0000   14.01585
639080.0000   14.32436
639120.0000   14.33721
639160.0000   14.24853
639200.0000   14.35074
639240.0000   13.74675
639280.0000   13.25871
639320.0000   13.17789
639360.0000   13.54071
639400.0000   13.71566
639440.0000   13.22696
639480.0000   13.23986
639520.0000   14.41056
639560.0000   12.24089
639600.0000   12.44436
639640.0000   12.38328
639680.0000   13.31488
639720.0000   13.50475
639760.0000   13.03644
639800.0000   13.98037
639840.0000   14.70797
639880.0000   15.37712
639920.0000   14.52488
639960.0000   15.15735
640000.0000   15.20509
640040.0000   14.59909
640080.0000   14.09301
640120.0000   13.75548
640160.0000   14.70330
640200.0000   12.28927
640240.0000   13.09557
640280.0000   13.96351
640320.0000   12.76737
640360.0000   13.63863
640400.0000   11.34248
640440.0000   12.66763
640480.0000   11.60022
640520.0000   10.96860
640560.0000   11.35443
640600.0000   10.57791
640640.0000    9.53654
640680.0000    9.92541
640720.0000    9.85846
640760.0000   10.35288
640800.0000   10.57778
640840.0000    8.50493
640880.0000   10.76847
640920.0000   11.03030
640960.0000   11.46417
641000.0000   10.98322
641040.0000   10.48313
641080.0000    8.61316
641120.0000    9.27258
641160.0000   10.52559
641200.0000   10.70613
641240.0000    9.84200
641280.0000   10.83952
641320.0000   10.47756
641360.0000    9.82525
641400.0000    9.85028
641440.0000    8.95584
641480.0000    8.63250
641520.0000    9.47602
641560.0000    9.53424
641600.0000    9.82014
641640.0000    9.42034
641680.0000   10.10296
641720.0000   10.71686
641760.0000   12.56091
641800.0000   11.27891
641840.0000   11.72957
641880.0000   11.44787
641920.0000   10.15242
641960.0000    9.56967
642000.0000   10.23223
642040.0000   10.20951
642080.0000    9.05341
642120.0000    9.70395
642160.0000    9.82445
642200.0000   10.14139
642240.0000    9.10419
642280.0000   10.08670
642320.0000   10.10757
642360.0000    9.22077
642400.0000   10.36882
642440.0000    9.66554
642480.0000    9.50072
642520.0000    9.21768
642560.0000    8.10098
642600.0000    8.66828
642640.0000    9.12242
642680.0000    9.97289
642720.0000    9.42916
642760.0000    8.75708
642800.0000    8.23346
642840.0000    9.75232
642880.0000    9.26989
642920.0000    9.80734
642960.0000    9.55020
643000.0000    9.05591
643040.0000    9.27328
643080.0000    9.24804
643120.0000    9.70537
643160.0000    9.21654
643200.0000    9.71929
643240.0000   10.23473
643280.0000   10.71971
643320.0000   10.00770
643360.0000   10.10819
643400.0000    9.63713
643440.0000    8.99937
643480.0000    8.27509
643520.0000    9.00355
643560.0000    8.71695
643600.0000    8.74805
643640.0000    8.43341
643680.0000   10.79501
643720.0000    9.90832
643760.0000    9.90908
643800.0000    9.19772
643840.0000   10.50579
643880.0000   10.11045
643920.0000    9.90920
643960.0000   11.22696
644000.0000   10.89857
644040.0000   10.54393
644080.0000   10.55868
644120.0000    9.89493
644160.0000   11.11827
644200.0000   10.34434
644240.0000    9.65318
644280.0000    9.76276
644320.0000    8.66312
644360.0000   10.09346
644400.0000   10.24220
644440.0000   10.72255
644480.0000   11.31102
644520.0000   11.67719
644560.0000    9.60579
644600.0000    8.78941
644640.0000    9.06344
644680.0000    9.63777
644720.0000   10.68684
644760.0000    8.95371
644800.0000   10.58197
644840.0000    9.46361
644880.0000    9.36344
644920.0000    9.78488
644960.0000    9.89175
645000.0000   10.02458
645040.0000    9.03066
645080.0000    9.75570
645120.0000    9.92381
645160.0000    9.89548
645200.0000    9.74592
645240.0000   10.32915
645280.0000    8.99265
645320.0000    9.89677
645360.0000    9.25970
645400.0000    9.24298
645440.0000    9.54737
645480.0000    9.85792
645520.0000   10.03539
645560.0000    9.93674
645600.0000   10.22658
645640.0000   10.23483
645680.0000   12.00231
645720.0000   11.45036
645760.0000   11.15838
645800.0000   10.43773
645840.0000   11.11444
645880.0000   10.35769
645920.0000   10.06738
645960.0000   10.00071
646000.0000   10.13456
646040.0000    9.85701
646080.0000    9.35183
646120.0000   11.02871
646160.0000   10.08662
646200.0000   11.32166
646240.0000   10.96588
646280.0000   11.95378
646320.0000   11.31059
646360.0000   11.26927
646400.0000   10.90799
646440.0000   11.43956
646480.0000   12.00430
646520.0000   11.63210
646560.0000   11.16871
646600.0000   10.39467
646640.0000    9.66197
646680.0000    9.22459
646720.0000    9.15925
646760.0000   10.36977
646800.0000   10.03565
646840.0000    9.60764
646880.0000    9.67068
646920.0000    9.67165
646960.0000    8.66687
647000.0000    9.66500
647040.0000    9.04591
647080.0000    9.46631
647120.0000    8.15375
647160.0000    9.17653
647200.0000    8.54856
647240.0000    8.77181
647280.0000    9.03289
647320.0000    9.22009
647360.0000    8.76963
647400.0000    9.57965
647440.0000    9.52712
647480.0000    9.05342
647520.0000    9.48097
647560.0000    9.21978
647600.0000    9.17214
647640.0000    9.53319
647680.0000   11.94923
647720.0000    9.49868
647760.0000    9.40425
647800.0000   10.92671
647840.0000   10.29948
647880.0000    9.76047
647920.0000    9.42638
647960.0000   10.15383
648000.0000   10.79572
648040.0000   11.31836
648080.0000   10.48254
648120.0000   10.30575
648160.0000   10.95138
648200.0000   10.55579
648240.0000    8.76286
648280.0000    8.98763
648320.0000    8.82939
648360.0000    8.65442
648400.0000    9.94803
648440.0000    9.72611
648480.0000    9.99446
648520.0000   10.85845
648560.0000   10.50139
648600.0000    9.36968
648640.0000    9.74936
648680.0000    9.12901
648720.0000    9.49835
648760.0000   11.32544
648800.0000   10.75697
648840.0000    9.90480
648880.0000   11.16142
648920.0000   10.45122
648960.0000   10.02458
649000.0000    9.39188
649040.0000   10.15020
649080.0000   10.68579
649120.0000    9.91104
649160.0000   10.75555
649200.0000    9.70617
649240.0000    9.87907
649280.0000    9.36319
649320.0000    9.54654
649360.0000   10.39762
649400.0000   10.16466
649440.0000   10.15364
649480.0000   10.05023
649520.0000   11.74940
649560.0000   11.79888
649600.0000   11.98977
649640.0000   11.46393
649680.0000   11.53819
649720.0000   11.03023
649760.0000   12.27512
649800.0000   12.26210
649840.0000   11.57167
649880.0000   11.23427
649920.0000    9.94949
649960.0000   10.98027
650000.0000    9.52900
650040.0000   10.42565
650080.0000   10.95163
650120.0000   10.44250
650160.0000   10.07225
650200.0000    9.05491
650240.0000    9.98943
650280.0000   10.45540
650320.0000   11.82419
650360.0000   10.29920
650400.0000    8.84781
650440.0000    9.51612
650480.0000    8.90465
650520.0000    9.83812
650560.0000   10.22804
650600.0000   10.40932
650640.0000   10.38136
650680.0000    9.52217
650720.0000    9.94630
650760.0000    9.60598
650800.0000    8.89476
650840.0000    9.73873
650880.0000    9.04852
650920.0000    8.87560
650960.0000   10.69041
651000.0000    9.64338
651040.0000    9.71768
651080.0000   10.75218
651120.0000   11.19260
651160.0000   10.90806
651200.0000   10.60858
651240.0000   10.50185
651280.0000    9.35246
651320.0000    9.43739
651360.0000   10.24916
651400.0000   11.66374
651440.0000   10.03186
651480.0000   10.65176
651520.0000    9.13288
651560.0000   10.67181
651600.0000   10.71206
651640.0000    9.31607
651680.0000   10.50838
651720.0000   11.53299
651760.0000   11.45172
651800.0000   10.33951
651840.0000    8.91930
651880.0000    9.83783
651920.0000    9.82791
651960.0000    8.54267
652000.0000    9.73731
652040.0000    9.68183
652080.0000    9.49943
652120.0000    8.87579
652160.0000   10.13429
652200.0000    9.18200
652240.0000    9.75942
652280.0000    9.54451
652320.0000    9.84091
652360.0000   10.08113
652400.0000   10.06247
652440.0000    9.83689
652480.0000    9.22806
652520.0000    8.21438
652560.0000    8.04597
652600.0000    9.43158
652640.0000    9.72285
652680.0000    8.95913
652720.0000    7.39719
652760.0000    8.36619
652800.0000    9.08969
652840.0000    8.69095
652880.0000    8.23019
652920.0000    9.13880
652960.0000    9.40318
653000.0000    9.11058
653040.0000    9.67688
653080.0000    8.70355
653120.0000    8.73158
653160.0000    8.17909
653200.0000    9.18960
653240.0000    9.98526
653280.0000    7.80874
653320.0000    8.98348
653360.0000    8.77448
653400.0000    8.84348
653440.0000    9.73006
653480.0000    9.34012
653520.0000   10.34601
653560.0000   10.46425
653600.0000   10.25943
653640.0000   10.25985
653680.0000    9.78030
653720.0000    9.80124
653760.0000   10.13813
653800.0000    9.52858
653840.0000    9.05680
653880.0000    9.50527
653920.0000    9.15643
653960.0000    8.41631
654000.0000    8.79949
654040.0000   10.96002
654080.0000   10.79979
654120.0000   10.56464
654160.0000   10.07772
654200.0000   10.55688
654240.0000    9.38820
654280.0000    9.41981
654320.0000    7.90880
654360.0000    6.69792
654400.0000    7.33611
654440.0000    8.54835
654480.0000    7.74906
654520.0000    7.21661
654560.0000    8.12597
654600.0000    8.62445
654640.0000    9.33849
654680.0000    9.05982
654720.0000   10.01721
654760.0000    9.08989
654800.0000    9.41610
654840.0000    9.52693
654880.0000   10.24092
654920.0000   11.22421
654960.0000   10.29284
655000.0000   10.14902
655040.0000    9.07226
655080.0000    9.61602
655120.0000   10.08970
655160.0000    8.13971
655200.0000    8.91649
655240.0000   10.08660
655280.0000   10.08684
655320.0000    9.30855
655360.0000    9.82630
655400.0000    9.68621
655440.0000    9.32336
655480.0000    9.02489
655520.0000    8.58124
655560.0000    8.39512
655600.0000    8.92405
655640.0000    9.80293
655680.0000   10.39945
655720.0000   10.83836
655760.0000   10.02454
655800.0000   10.33673
655840.0000   10.46121
655880.0000    9.52378
655920.0000   10.27455
655960.0000   10.00980
656000.0000    9.46343
656040.0000    9.11700
656080.0000    9.54312
656120.0000    8.76053
656160.0000    9.39931
656200.0000    9.12214
656240.0000    9.39042
656280.0000    8.76395
656320.0000    9.07884
656360.0000   10.05229
656400.0000    9.19831
656440.0000    9.82714
656480.0000    9.63821
656520.0000    9.65617
656560.0000    9.46695
656600.0000   10.46786
656640.0000   10.68086
656680.0000   10.70439
656720.0000    9.47206
656760.0000    8.75979
656800.0000    9.29934
656840.0000    9.39341
656880.0000    9.74401
656920.0000   10.16503
656960.0000   11.17074
657000.0000   11.19414
657040.0000   10.78027
657080.0000   10.23230
657120.0000    8.59159
657160.0000    9.15539
657200.0000    9.90433
657240.0000    8.86339
657280.0000   10.88723
657320.0000    9.54300
657360.0000   10.88639
657400.0000   10.43592
657440.0000   10.48287
657480.0000    9.56383
657520.0000   11.14894
657560.0000    8.79347
657600.0000   10.79718
657640.0000   11.08340
657680.0000    9.74597
657720.0000   10.40769
657760.0000   10.29549
657800.0000   11.09234
657840.0000   11.06037
657880.0000   12.13578
657920.0000   11.29920
657960.0000   12.26283
658000.0000   11.09076
658040.0000   12.16745
658080.0000   11.83603
658120.0000   11.52077
658160.0000   12.28639
658200.0000   11.42853
658240.0000   10.27679
658280.0000   11.66332
658320.0000   11.44765
658360.0000   11.11494
658400.0000   10.81216
658440.0000   10.38916
658480.0000   10.76901
658520.0000   11.65726
658560.0000   10.74388
658600.0000    9.73371
658640.0000   10.03709
658680.0000    9.79537
658720.0000    9.32777
658760.0000    9.06770
658800.0000    8.96021
658840.0000    9.26637
658880.0000    9.52484
658920.0000    8.97761
658960.0000    9.61909
659000.0000   10.43525
659040.0000   10.57496
659080.0000   10.30740
659120.0000    9.94975
659160.0000    8.65636
659200.0000    9.40473
659240.0000   10.91279
659280.0000   10.12576
659320.0000    9.90460
659360.0000   10.79826
659400.0000   10.37419
659440.0000   10.92328
659480.0000   10.70874
659520.0000   10.72547
659560.0000    9.73641
659600.0000    9.55768
659640.0000    9.99657
659680.0000    9.67352
659720.0000    9.62239
659760.0000    9.93426
659800.0000    9.52374
659840.0000   10.47248
659880.0000   10.41401
659920.0000   11.34438
659960.0000    9.95511
660000.0000   10.40306
660040.0000   10.84321
660080.0000    9.76737
660120.0000    8.90197
660160.0000    9.49084
660200.0000    9.63508
660240.0000    9.99832
660280.0000   10.62268
660320.0000    9.90744
660360.0000    9.40675
660400.0000    8.95956
660440.0000    8.71231
660480.0000    9.47959
660520.0000   10.42465
660560.0000    8.16196
660600.0000    9.73606
660640.0000   10.58198
660680.0000    9.25493
660720.0000   10.96462
660760.0000   10.87694
660800.0000   10.56900
660840.0000   11.18415
660880.0000    9.40921
660920.0000    8.69102
660960.0000    8.50721
661000.0000    9.89106
661040.0000    9.66175
661080.0000    9.62444
661120.0000    9.77703
661160.0000    9.37290
661200.0000    9.11624
661240.0000    9.10254
661280.0000    9.11955
661320.0000    9.71590
661360.0000   10.33321
661400.0000   11.36870
661440.0000   12.54338
661480.0000   12.73883
661520.0000   13.18291
661560.0000   12.17539
661600.0000   12.32412
661640.0000   12.75411
661680.0000   13.00689
661720.0000   12.11042
661760.0000   13.11919
661800.0000   11.78644
661840.0000   11.72397
661880.0000   12.00896
661920.0000   12.70200
661960.0000   12.71444
662000.0000   11.68830
662040.0000   11.45554
662080.0000    9.46159
662120.0000   10.20850
662160.0000   10.86084
662200.0000    9.57773
662240.0000   10.01963
662280.0000   11.19074
662320.0000    9.22244
662360.0000    8.65076
662400.0000    9.74124
662440.0000    9.37390
662480.0000    9.73946
662520.0000    9.45014
662560.0000    8.80962
662600.0000    8.59837
662640.0000    9.06885
662680.0000    8.85107
662720.0000    7.74459
662760.0000    9.21461
662800.0000    9.28632
662840.0000    8.80503
662880.0000    9.65978
662920.0000   10.44585
662960.0000    9.82074
663000.0000    9.21656
663040.0000    8.79737
663080.0000    9.14437
663120.0000   10.81704
663160.0000   10.34066
663200.0000   10.91133
663240.0000   11.78847
663280.0000   11.74328
663320.0000   12.02421
663360.0000   11.15742
663400.0000   12.42891
663440.0000   11.70911
663480.0000   11.48025
663520.0000   11.05661
663560.0000   12.02994
663600.0000   11.73718
663640.0000   12.27946
663680.0000   11.93165
663720.0000   11.68832
663760.0000   12.62367
663800.0000   12.94619
663840.0000   12.30698
663880.0000   12.25081
663920.0000   11.39824
663960.0000   13.23687
664000.0000   11.45934
664040.0000   11.15471
664080.0000   10.72620
664120.0000   11.39926
664160.0000   11.16437
664200.0000   12.63762
664240.0000   11.11349
664280.0000   12.24840
664320.0000   11.49897
664360.0000   11.99375
664400.0000   12.69143
664440.0000   11.45776
664480.0000   11.71023
664520.0000   12.25589
664560.0000   11.24824
664600.0000   11.22907
664640.0000   11.54041
664680.0000   10.71176
664720.0000   10.60236
664760.0000   12.11180
664800.0000   11.81133
664840.0000    9.66226
664880.0000   10.84574
664920.0000   11.65310
664960.0000   10.70755
665000.0000   10.82063
665040.0000   10.43668
665080.0000   10.47785
665120.0000   10.82318
665160.0000   11.05274
665200.0000   10.56018
665240.0000    8.35594
665280.0000    9.18459
665320.0000    9.06416
665360.0000    9.39708
665400.0000    8.24915
665440.0000    8.89749
665480.0000    9.73023
665520.0000   10.86733
665560.0000   10.98109
665600.0000   11.56926
665640.0000   10.45650
665680.0000   10.83407
665720.0000   11.64777
665760.0000   11.14802
665800.0000   11.31115
665840.0000   11.26863
665880.0000   10.89053
665920.0000   10.75566
665960.0000   10.95024
666000.0000   10.76753
666040.0000   10.31685
666080.0000   11.69075
666120.0000   11.55285
666160.0000   10.99020
666200.0000   10.55597
666240.0000   11.27228
666280.0000   11.22393
666320.0000    9.92842
666360.0000    9.79484
666400.0000   10.57502
666440.0000   10.95512
666480.0000   10.72835
666520.0000   10.43515
666560.0000   10.51019
666600.0000   10.01760
666640.0000    9.93743
666680.0000    9.46871
666720.0000    9.49774
666760.0000    9.13358
666800.0000    9.05291
666840.0000   10.06086
666880.0000    9.38362
666920.0000    8.73255
666960.0000   10.39146
667000.0000    9.08682
667040.0000    8.89321
667080.0000    9.64312
667120.0000    8.86420
667160.0000   10.48572
667200.0000    9.26056
667240.0000    9.11768
667280.0000    9.56202
667320.0000    8.17855
667360.0000    9.66658
667400.0000    9.27046
667440.0000   10.01178
667480.0000    9.93266
667520.0000    9.40285
667560.0000    9.82845
667600.0000    9.49952
667640.0000    9.77047
667680.0000    8.62500
667720.0000   10.24806
667760.0000    9.59834
667800.0000    8.94196
667840.0000    9.88754
667880.0000   10.10203
667920.0000    9.91603
667960.0000    8.68263
668000.0000    9.69828
668040.0000    8.86425
668080.0000    9.29194
668120.0000    9.57171
668160.0000    9.24494
668200.0000    9.49214
668240.0000    8.67864
668280.0000    9.62884
668320.0000    9.77247
668360.0000   10.92750
668400.0000   10.25799
668440.0000   11.89096
668480.0000   12.33810
668520.0000   11.33325
668560.0000   10.64499
668600.0000    9.83041
668640.0000    9.65259
668680.0000    9.69790
668720.0000    9.84043
668760.0000    8.87687
668800.0000    8.40492
668840.0000    9.20291
668880.0000    9.58045
668920.0000   10.52224
668960.0000   10.28614
669000.0000   10.85458
669040.0000   10.17456
669080.0000    9.75965
669120.0000   10.53242
669160.0000   10.08209
669200.0000    9.42186
669240.0000    8.56788
669280.0000   10.05930
669320.0000    9.79479
669360.0000   10.26892
669400.0000   10.28828
669440.0000   10.32065
669480.0000    8.46963
669520.0000    9.26123
669560.0000    8.74886
669600.0000    9.04331
669640.0000    9.94058
669680.0000   10.13420
669720.0000    9.44076
669760.0000    9.75212
669800.0000    8.58640
669840.0000    9.28095
669880.0000   10.26101
669920.0000   10.09924
669960.0000    9.41145
670000.0000   10.27469
670040.0000    9.54131
670080.0000   10.13098
670120.0000    9.31965
670160.0000    9.28997
670200.0000    9.01158
670240.0000   10.89646
670280.0000    9.39667
670320.0000   10.56153
670360.0000   10.74149
670400.0000    9.90678
670440.0000    9.84432
670480.0000    9.96890
670520.0000   10.33617
670560.0000   10.16888
670600.0000   10.49109
670640.0000    9.47726
670680.0000   10.03070
670720.0000   10.15758
670760.0000   10.28564
670800.0000    8.73673
670840.0000   10.35102
670880.0000   10.48778
670920.0000   10.44454
670960.0000   10.86922
671000.0000    9.37675
671040.0000   10.95159
671080.0000   10.02177
671120.0000   10.05291
671160.0000    8.81698
671200.0000    9.57133
671240.0000    8.93678
671280.0000    8.90493
671320.0000    9.31351
671360.0000    9.55248
671400.0000   10.10963
671440.0000    9.89806
671480.0000   10.48444
671520.0000   10.27188
671560.0000    9.86781
671600.0000   10.91400
671640.0000    9.30711
671680.0000    8.99009
671720.0000    9.07472
671760.0000    9.87705
671800.0000    9.68752
671840.0000   10.25087
671880.0000   10.06001
671920.0000   10.11234
671960.0000    9.02964
672000.0000    8.87513
672040.0000    8.87892
672080.0000    9.12008
672120.0000    9.45581
672160.0000   10.28999
672200.0000    9.49324
672240.0000    9.30414
672280.0000    8.88247
672320.0000    9.43822
672360.0000    8.95740
672400.0000   10.14074
672440.0000    9.47870
672480.0000    8.40229
672520.0000    9.25345
672560.0000    9.74983
672600.0000    7.58567
672640.0000    8.97677
672680.0000    8.90904
672720.0000    7.72738
672760.0000   10.14731
672800.0000    9.70724
672840.0000    9.22411
672880.0000    9.18709
672920.0000    8.64997
672960.0000    8.73218
673000.0000    8.23944
673040.0000    8.43653
673080.0000    7.86736
673120.0000    8.16245
673160.0000    9.17428
673200.0000    9.81725
673240.0000    8.66574
673280.0000    8.58303
673320.0000    8.40177
673360.0000    9.68217
673400.0000    9.00866
673440.0000    7.34725
673480.0000    8.50424
673520.0000    8.46972
673560.0000    9.15191
673600.0000    9.01997
673640.0000    8.78616
673680.0000    8.69410
673720.0000    9.08555
673760.0000    8.30873
673800.0000    8.39106
673840.0000    8.17734
673880.0000    9.19723
673920.0000    9.55762
673960.0000    8.39709
674000.0000    9.19241
674040.0000    8.98265
674080.0000    8.40439
674120.0000    8.39143
674160.0000    8.89336
674200.0000    8.48466
674240.0000    8.27121
674280.0000    8.44249
674320.0000    8.68041
674360.0000    9.54977
674400.0000    9.16396
674440.0000    8.68121
674480.0000    9.42889
674520.0000    9.78387
674560.0000    9.58654
674600.0000   10.15499
674640.0000    8.44063
674680.0000    9.98068
674720.0000   10.04106
674760.0000   10.43004
674800.0000    8.92862
674840.0000   10.43577
674880.0000    8.66518
674920.0000    8.46113
674960.0000    9.36974
675000.0000    9.96002
675040.0000    8.24238
675080.0000    9.42333
675120.0000   10.88629
675160.0000    9.99071
675200.0000   10.15752
675240.0000   10.55701
675280.0000   10.98118
675320.0000   11.15830
675360.0000   10.40576
675400.0000   10.41188
675440.0000   10.43424
675480.0000   10.37152
675520.0000    9.19960
675560.0000   10.33536
675600.0000   10.00603
675640.0000    9.67067
675680.0000   11.21130
675720.0000   10.64263
675760.0000    9.93779
675800.0000   11.57089
675840.0000   10.49625
675880.0000   10.44368
675920.0000    8.82395
675960.0000    9.95452
676000.0000   10.24023
676040.0000    9.73990
676080.0000    9.06946
676120.0000    9.97798
676160.0000    9.54992
676200.0000    9.76500
676240.0000    9.30636
676280.0000    9.80962
676320.0000   10.07082
676360.0000   10.32930
676400.0000    9.46367
676440.0000    8.85109
676480.0000    9.70668
676520.0000    8.22718
676560.0000    8.80304
676600.0000    9.27140
676640.0000    9.43017
676680.0000    9.11767
676720.0000    9.16383
676760.0000    8.34982
676800.0000    8.73462
676840.0000    9.09954
676880.0000    7.59362
676920.0000    8.36986
676960.0000    9.15434
677000.0000    8.60808
677040.0000    9.16998
677080.0000    9.33508
677120.0000    9.13808
677160.0000    8.46528
677200.0000    8.81564
677240.0000    9.12339
677280.0000    9.55224
677320.0000    9.35671
677360.0000    9.54169
677400.0000    9.36054
677440.0000    8.90083
677480.0000    8.89149
677520.0000    9.25058
677560.0000    8.57630
677600.0000    8.52183
677640.0000    8.26050
677680.0000    8.14227
677720.0000    7.27277
677760.0000    6.63422
677800.0000    7.09574
677840.0000    6.56387
677880.0000    8.17128
677920.0000    9.15576
677960.0000    7.98332
678000.0000    8.21418
678040.0000    8.53542
678080.0000    7.92515
678120.0000    8.27565
678160.0000    9.14420
678200.0000    8.41240
678240.0000    7.81428
678280.0000    7.21610
678320.0000    7.95751
678360.0000    8.01114
678400.0000    7.14358
678440.0000    8.09883
678480.0000    8.98724
678520.0000    8.29790
678560.0000    8.36319
678600.0000    9.08069
678640.0000    9.41433
678680.0000    9.05399
678720.0000    9.04327
678760.0000    9.10355
678800.0000    8.51888
678840.0000    7.98416
678880.0000    8.74684
678920.0000    9.80816
678960.0000    9.27994
679000.0000    8.55890
679040.0000    9.09446
679080.0000   10.15788
679120.0000    9.21592
679160.0000   10.34862
679200.0000    9.02906
679240.0000    9.31699
679280.0000    9.91688
679320.0000    8.79395
679360.0000    8.44866
679400.0000    8.54051
679440.0000    9.22988
679480.0000    8.92320
679520.0000    9.26525
679560.0000    9.23777
679600.0000    9.93913
679640.0000    8.99137
679680.0000    8.81718
679720.0000    9.29290
679760.0000    8.70392
679800.0000    7.96055
679840.0000    8.75697
679880.0000    8.99633
679920.0000    8.43548
679960.0000    9.61307
680000.0000    8.55848
680040.0000    9.00528
680080.0000    9.98216
680120.0000    9.33102
680160.0000    9.91946
680200.0000    9.01284
680240.0000    8.64295
680280.0000    9.16738
680320.0000    9.11111
680360.0000    9.13175
680400.0000    8.72594
680440.0000    9.40366
680480.0000    9.18025
680520.0000    9.95932
680560.0000   10.03430
680600.0000    9.32125
680640.0000   10.30750
680680.0000    9.09714
680720.0000    7.17655
680760.0000    7.78244
680800.0000    6.84758
680840.0000    6.40725
680880.0000    7.41460
680920.0000    7.72693
680960.0000    8.05535
681000.0000    8.15716
681040.0000    8.82042
681080.0000    9.38774
681120.0000    8.94611
681160.0000    7.96375
681200.0000    7.69478
681240.0000    7.01568
681280.0000    8.39721
681320.0000    9.28233
681360.0000    8.73131
681400.0000    8.95045
681440.0000    9.69337
681480.0000    9.40190
681520.0000    8.40017
681560.0000    8.46984
681600.0000    9.88305
681640.0000    8.53896
681680.0000    9.61205
681720.0000    9.44594
681760.0000    8.50476
681800.0000    8.41437
681840.0000    9.39109
681880.0000    9.59129
681920.0000    8.70187
681960.0000    9.01864
682000.0000    9.06512
682040.0000    9.52883
682080.0000    8.63927
682120.0000    8.90984
682160.0000    9.49276
682200.0000    9.36331
682240.0000    9.88582
682280.0000    9.73794
682320.0000    9.34137
682360.0000   10.41930
682400.0000    9.11774
682440.0000    8.76265
682480.0000    8.46662
682520.0000   10.55848
682560.0000   10.33187
682600.0000    9.95093
682640.0000    9.78205
682680.0000    9.75532
682720.0000    8.89708
682760.0000    9.02236
682800.0000   10.44701
682840.0000   10.13384
682880.0000    8.61782
682920.0000    8.39716
682960.0000    7.96726
683000.0000    8.97743
683040.0000    9.33813
683080.0000   10.06612
683120.0000   10.59115
683160.0000    9.46671
683200.0000    9.13233
683240.0000    9.50670
683280.0000    9.79021
683320.0000    9.48110
683360.0000   10.16829
683400.0000    9.22573
683440.0000    9.79827
683480.0000    9.47961
683520.0000    8.87485
683560.0000    9.52106
683600.0000    8.97421
683640.0000    9.63222
683680.0000    9.59957
683720.0000    9.72774
683760.0000    8.78356
683800.0000    9.29686
683840.0000    9.13058
683880.0000    9.50634
683920.0000    9.77357
683960.0000   10.47494
684000.0000   10.37424
684040.0000    9.15452
684080.0000    8.96743
684120.0000    9.69101
684160.0000   10.19820
684200.0000    9.48622
684240.0000    8.54312
684280.0000    8.79318
684320.0000    7.92806
684360.0000    8.96881
684400.0000    8.39596
684440.0000    9.87637
684480.0000    9.02741
684520.0000    9.70822
684560.0000    9.59161
684600.0000    8.75444
684640.0000    9.16283
684680.0000    9.19894
684720.0000    9.23824
684760.0000    9.22132
684800.0000    8.98531
684840.0000    9.56341
684880.0000    9.38383
684920.0000    8.33667
684960.0000    9.09469
685000.0000    9.41705
685040.0000    9.61471
685080.0000    8.68409
685120.0000    9.29792
685160.0000    9.40014
685200.0000    9.56189
685240.0000    9.12087
685280.0000    9.86022
685320.0000    8.93575
685360.0000    9.12497
685400.0000    8.29998
685440.0000    8.44932
685480.0000    9.15099
685520.0000    8.54074
685560.0000    9.02546
685600.0000    8.71608
685640.0000    7.98808
685680.0000    8.19722
685720.0000    8.16713
685760.0000    9.39509
685800.0000    7.82521
685840.0000    9.14213
685880.0000   10.48261
685920.0000    8.22855
685960.0000    8.91565
686000.0000    9.02984
686040.0000    9.32816
686080.0000    9.02613
686120.0000    9.76242
686160.0000    9.11945
686200.0000    9.64098
686240.0000    8.31618
686280.0000    8.81066
686320.0000    7.83419
686360.0000    8.07920
686400.0000    7.66291
686440.0000    7.63588
686480.0000    7.15724
686520.0000    6.94664
686560.0000    8.56683
686600.0000    8.06567
686640.0000    6.83985
686680.0000    8.54612
686720.0000    8.46783
686760.0000    8.27126
686800.0000    6.85074
686840.0000    6.92117
686880.0000    6.76419
686920.0000    5.77833
686960.0000    6.61960
687000.0000    7.34294
687040.0000    8.24932
687080.0000    7.40464
687120.0000    8.38532
687160.0000    8.40842
687200.0000    7.80504
687240.0000    6.47755
687280.0000    6.65629
687320.0000    8.34906
687360.0000    8.46426
687400.0000    8.16921
687440.0000    7.00800
687480.0000    7.59777
687520.0000    7.68331
687560.0000    7.51875
687600.0000    7.90330
687640.0000    7.77291
687680.0000    7.88033
687720.0000    7.36912
687760.0000    8.12360
687800.0000    9.33026
687840.0000    9.09047
687880.0000   10.03808
687920.0000   10.30131
687960.0000    8.80071
688000.0000    9.00927
688040.0000    8.88368
688080.0000    9.61626
688120.0000    9.20680
688160.0000    9.88525
688200.0000    9.16716
688240.0000    9.38610
688280.0000    9.08332
688320.0000    9.14164
688360.0000   10.34307
688400.0000    9.65066
688440.0000   10.07114
688480.0000    9.58605
688520.0000   11.01707
688560.0000    9.72809
688600.0000   11.68036
688640.0000   10.41274
688680.0000   10.27830
688720.0000    9.95569
688760.0000   10.24561
688800.0000   10.14987
688840.0000   11.25731
688880.0000    9.63583
688920.0000   11.24629
688960.0000   10.52514
689000.0000   10.03590
689040.0000    8.85254
689080.0000    7.53952
689120.0000    7.93486
689160.0000    9.18896
689200.0000    7.68549
689240.0000    9.07863
689280.0000   10.35923
689320.0000    9.95407
689360.0000   10.50001
689400.0000   10.30495
689440.0000    9.07272
689480.0000    9.49813
689520.0000    8.74993
689560.0000    9.49978
689600.0000    8.29463
689640.0000    8.92756
689680.0000    8.12907
689720.0000   10.12503
689760.0000    8.54650
689800.0000    8.92545
689840.0000    8.56978
689880.0000    8.35172
689920.0000    8.79852
689960.0000    8.46999
690000.0000    8.07536
690040.0000    8.56686
690080.0000    8.82942
690120.0000    8.47076
690160.0000    8.47345
690200.0000    8.73282
690240.0000    7.52820
690280.0000    8.20306
690320.0000    9.30201
690360.0000    9.60535
690400.0000    9.63487
690440.0000    9.09470
690480.0000    8.74134
690520.0000    8.70991
690560.0000    8.07655
690600.0000    9.09705
690640.0000    9.74998
690680.0000    9.20523
690720.0000    9.50308
690760.0000    9.27862
690800.0000    9.15829
690840.0000    8.16595
690880.0000    8.74624
690920.0000    9.23999
690960.0000    9.13071
691000.0000    8.88800
691040.0000    8.83609
691080.0000    9.19650
691120.0000   10.13859
691160.0000    9.72926
691200.0000   10.08080
691240.0000    9.66642
691280.0000    7.81324
691320.0000    7.82977
691360.0000    8.47247
691400.0000    8.55281
691440.0000    8.84776
691480.0000    9.00339
691520.0000    9.13096
691560.0000    9.35979
691600.0000    8.72061
691640.0000    9.68939
691680.0000    9.43176
691720.0000   10.57881
691760.0000    9.69358
691800.0000    8.88308
691840.0000    9.12151
691880.0000    9.64762
691920.0000    9.41789
691960.0000    9.17873
692000.0000    8.81615
692040.0000    8.65290
692080.0000    8.55559
692120.0000    8.60518
692160.0000    9.76678
692200.0000   10.68486
692240.0000   10.08240
692280.0000    9.16528
692320.0000    8.59904
692360.0000    9.41364
692400.0000   10.23806
692440.0000   10.97306
692480.0000   10.64035
692520.0000    9.63113
692560.0000    8.49842
692600.0000    9.31654
692640.0000    9.11083
692680.0000   10.41104
692720.0000   10.71958
692760.0000   10.15405
692800.0000   11.01789
692840.0000   10.97442
692880.0000   11.53803
692920.0000   10.30183
692960.0000   10.44542
693000.0000    9.87908
693040.0000   10.11259
693080.0000   10.63183
693120.0000   10.06705
693160.0000    9.36592
693200.0000    8.86076
693240.0000    8.94014
693280.0000    8.92711
693320.0000    9.18484
693360.0000    8.94652
693400.0000    9.45449
693440.0000    8.93361
693480.0000    9.49367
693520.0000    9.83055
693560.0000    8.96948
693600.0000    9.54699
693640.0000   10.16560
693680.0000    9.46629
693720.0000    9.44288
693760.0000    8.44011
693800.0000   10.29323
693840.0000    9.44091
693880.0000    9.95780
693920.0000    9.99653
693960.0000   10.33786
694000.0000    9.87724
694040.0000    9.90940
694080.0000    8.98237
694120.0000    8.88266
694160.0000    7.83023
694200.0000    9.27677
694240.0000    9.01800
694280.0000    9.21700
694320.0000    8.91852
694360.0000    8.61737
694400.0000    9.13239
694440.0000    8.72656
694480.0000    8.25622
694520.0000    9.16400
694560.0000    8.53175
694600.0000    7.85773
694640.0000    7.62993
694680.0000    8.85857
694720.0000    8.00125
694760.0000    8.13968
694800.0000    8.65916
694840.0000    8.97070
694880.0000    9.94560
694920.0000    9.17855
694960.0000    8.84954
695000.0000    9.75508
695040.0000    9.03805
695080.0000    8.99504
695120.0000    7.81431
695160.0000    9.26670
695200.0000    9.06241
695240.0000    8.66376
695280.0000    7.76109
695320.0000    7.85350
695360.0000    9.78564
695400.0000    9.44036
695440.0000    9.94635
695480.0000    8.88576
695520.0000   10.56635
695560.0000    9.73999
695600.0000   10.03020
695640.0000    9.48452
695680.0000    9.31648
695720.0000    8.66582
695760.0000   10.25682
695800.0000    9.72235
695840.0000   10.34898
695880.0000    9.04344
695920.0000    8.77689
695960.0000    9.10481
696000.0000    8.91338
696040.0000    8.14494
696080.0000    9.88503
696120.0000    9.34190
696160.0000    9.27389
696200.0000    9.33101
696240.0000    9.44252
696280.0000   10.45307
696320.0000    9.33583
696360.0000    9.22656
696400.0000    8.58519
696440.0000   10.15358
696480.0000    9.21300
696520.0000    8.15906
696560.0000    8.59942
696600.0000    9.06994
696640.0000    8.70300
696680.0000    8.31641
696720.0000    9.12840
696760.0000    8.90185
696800.0000    9.45378
696840.0000   10.51124
696880.0000   10.01188
696920.0000   10.58783
696960.0000    9.48173
697000.0000    9.38865
697040.0000    9.21573
697080.0000    9.35887
697120.0000    9.18365
697160.0000   10.71194
697200.0000   11.60359
697240.0000   10.79325
697280.0000   11.33420
697320.0000   10.60716
697360.0000   10.76125
697400.0000   10.69411
697440.0000   10.27348
697480.0000   10.77792
697520.0000   10.35333
697560.0000    9.84684
697600.0000   10.83759
697640.0000   10.42061
697680.0000    9.72767
697720.0000   10.93829
697760.0000   10.95469
697800.0000   11.58566
697840.0000   11.69556
697880.0000   11.02899
697920.0000   11.66812
697960.0000   10.77877
698000.0000   11.07141
698040.0000   11.99705
698080.0000   11.00897
698120.0000   12.11473
698160.0000   11.35043
698200.0000   10.26693
698240.0000    9.65118
698280.0000    9.46231
698320.0000    9.13502
698360.0000    8.51110
698400.0000    8.48057
698440.0000    9.36101
698480.0000   10.01721
698520.0000    9.87575
698560.0000   10.50560
698600.0000   10.05933
698640.0000   10.83270
698680.0000   10.62379
698720.0000   11.33420
698760.0000    9.89005
698800.0000   11.51171
698840.0000   10.51668
698880.0000   10.78281
698920.0000   11.21980
698960.0000   11.87153
699000.0000   11.32311
[truncated: 173,079 more chars]
