# Supplementary material for: Comment on 'Valid molecular dynamics simulations of human hemoglobin require a surprisingly large box size'
Source: eLife. 2019 Jun 20;8:e44718. doi: 10.7554/eLife.44718 (PMC6586461; doi:10.7554/eLife.44718)
Supplement: Figure 1—source data 1. — The zip archive contains a README file describing which source files correspond to the different panels. [file elife-44718-fig1-data1.zip › figure1/panel_C/150A/0/proj.xvg]

@ autoscale onread none
@ with g0
@ g0 on
@ title "projection on eigenvectors (nm)"
@ xaxis  label "Time (ps)"
@ world xmin 0
@ world xmax 1e+06
@ world ymin -8.24663
@ world ymax -1.96456
@ view xmin 0.15
@ view xmax 0.85
@ view ymin 0.15
@ view ymax 0.85
@ yaxis  label "vec 1"
@ xaxis tick major 250000
@ xaxis tick minor 125000
@ xaxis ticklabel start type spec
@ xaxis ticklabel start -0
@ yaxis tick major 2
@ yaxis tick minor 1
@ yaxis ticklabel start type spec
@ yaxis ticklabel start -8
    0.0000   -5.09781
   40.0000   -4.71842
   80.0000   -5.46113
  120.0000   -4.96214
  160.0000   -5.27189
  200.0000   -5.59577
  240.0000   -5.54874
  280.0000   -4.49418
  320.0000   -4.45154
  360.0000   -4.62624
  400.0000   -5.18544
  440.0000   -5.53162
  480.0000   -4.97451
  520.0000   -5.47409
  560.0000   -5.02433
  600.0000   -5.15371
  640.0000   -4.69820
  680.0000   -4.40517
  720.0000   -4.73676
  760.0000   -4.28396
  800.0000   -5.58114
  840.0000   -4.67456
  880.0000   -4.75140
  920.0000   -5.63386
  960.0000   -5.08611
 1000.0000   -4.99744
 1040.0000   -5.01769
 1080.0000   -4.14825
 1120.0000   -4.03441
 1160.0000   -5.19390
 1200.0000   -5.74242
 1240.0000   -4.76254
 1280.0000   -5.77640
 1320.0000   -5.41984
 1360.0000   -5.48809
 1400.0000   -4.96584
 1440.0000   -4.90723
 1480.0000   -5.19568
 1520.0000   -5.15168
 1560.0000   -4.94075
 1600.0000   -5.15340
 1640.0000   -5.14007
 1680.0000   -5.28421
 1720.0000   -4.91920
 1760.0000   -5.14026
 1800.0000   -4.61312
 1840.0000   -4.82079
 1880.0000   -4.88361
 1920.0000   -5.92293
 1960.0000   -5.70195
 2000.0000   -5.33141
 2040.0000   -4.75446
 2080.0000   -3.96128
 2120.0000   -4.54379
 2160.0000   -5.51591
 2200.0000   -5.10086
 2240.0000   -4.53022
 2280.0000   -5.05057
 2320.0000   -4.81324
 2360.0000   -4.81191
 2400.0000   -3.88937
 2440.0000   -3.78489
 2480.0000   -4.51987
 2520.0000   -4.47248
 2560.0000   -5.08765
 2600.0000   -4.37120
 2640.0000   -4.90377
 2680.0000   -4.45997
 2720.0000   -4.41454
 2760.0000   -4.53791
 2800.0000   -5.71550
 2840.0000   -5.41091
 2880.0000   -5.07431
 2920.0000   -5.00946
 2960.0000   -5.58783
 3000.0000   -5.58446
 3040.0000   -5.13405
 3080.0000   -5.41937
 3120.0000   -5.45405
 3160.0000   -5.37185
 3200.0000   -5.40145
 3240.0000   -5.64935
 3280.0000   -5.50665
 3320.0000   -6.18164
 3360.0000   -6.17819
 3400.0000   -4.92113
 3440.0000   -4.59557
 3480.0000   -5.68337
 3520.0000   -5.50924
 3560.0000   -5.69839
 3600.0000   -5.31734
 3640.0000   -5.30942
 3680.0000   -5.24858
 3720.0000   -5.40788
 3760.0000   -4.82862
 3800.0000   -5.60817
 3840.0000   -5.30429
 3880.0000   -4.71139
 3920.0000   -4.91023
 3960.0000   -5.00548
 4000.0000   -5.09447
 4040.0000   -5.01530
 4080.0000   -4.35448
 4120.0000   -5.67384
 4160.0000   -5.35546
 4200.0000   -5.60912
 4240.0000   -5.33688
 4280.0000   -4.79223
 4320.0000   -5.96357
 4360.0000   -5.78528
 4400.0000   -5.68778
 4440.0000   -5.85159
 4480.0000   -5.90062
 4520.0000   -6.66106
 4560.0000   -6.26907
 4600.0000   -5.38854
 4640.0000   -5.83847
 4680.0000   -5.67810
 4720.0000   -5.86268
 4760.0000   -6.35320
 4800.0000   -6.73432
 4840.0000   -5.81829
 4880.0000   -6.06501
 4920.0000   -5.90837
 4960.0000   -6.19223
 5000.0000   -6.55665
 5040.0000   -5.98009
 5080.0000   -6.71169
 5120.0000   -5.75921
 5160.0000   -5.98940
 5200.0000   -6.24537
 5240.0000   -5.92154
 5280.0000   -5.29357
 5320.0000   -6.29368
 5360.0000   -5.15894
 5400.0000   -5.66710
 5440.0000   -5.68660
 5480.0000   -5.14392
 5520.0000   -4.95553
 5560.0000   -5.77233
 5600.0000   -5.57619
 5640.0000   -5.30191
 5680.0000   -5.52672
 5720.0000   -5.76603
 5760.0000   -4.74851
 5800.0000   -4.91507
 5840.0000   -5.50458
 5880.0000   -5.24867
 5920.0000   -4.73818
 5960.0000   -5.10101
 6000.0000   -4.97310
 6040.0000   -4.93172
 6080.0000   -5.27454
 6120.0000   -4.63922
 6160.0000   -5.61832
 6200.0000   -5.66578
 6240.0000   -5.49658
 6280.0000   -5.35959
 6320.0000   -5.25235
 6360.0000   -5.09529
 6400.0000   -5.74078
 6440.0000   -5.50354
 6480.0000   -5.79606
 6520.0000   -5.44788
 6560.0000   -5.59493
 6600.0000   -5.61869
 6640.0000   -6.11825
 6680.0000   -5.32399
 6720.0000   -5.13302
 6760.0000   -5.24710
 6800.0000   -5.54674
 6840.0000   -5.07863
 6880.0000   -5.44199
 6920.0000   -5.26408
 6960.0000   -4.63842
 7000.0000   -4.54899
 7040.0000   -5.18498
 7080.0000   -5.36327
 7120.0000   -5.62328
 7160.0000   -4.78869
 7200.0000   -6.80737
 7240.0000   -4.83325
 7280.0000   -5.33398
 7320.0000   -4.92685
 7360.0000   -4.72530
 7400.0000   -5.36549
 7440.0000   -4.85943
 7480.0000   -5.00805
 7520.0000   -5.20775
 7560.0000   -4.20366
 7600.0000   -5.19429
 7640.0000   -4.54529
 7680.0000   -4.92517
 7720.0000   -5.57343
 7760.0000   -5.73644
 7800.0000   -5.33728
 7840.0000   -5.46712
 7880.0000   -6.03915
 7920.0000   -5.53978
 7960.0000   -5.44539
 8000.0000   -5.08568
 8040.0000   -4.82595
 8080.0000   -4.87547
 8120.0000   -5.08302
 8160.0000   -5.36725
 8200.0000   -5.98128
 8240.0000   -4.89075
 8280.0000   -5.24842
 8320.0000   -4.93658
 8360.0000   -4.78498
 8400.0000   -4.81028
 8440.0000   -4.82095
 8480.0000   -4.55251
 8520.0000   -5.14075
 8560.0000   -4.85694
 8600.0000   -3.60143
 8640.0000   -5.41341
 8680.0000   -4.61619
 8720.0000   -4.48722
 8760.0000   -5.76797
 8800.0000   -5.02090
 8840.0000   -5.79291
 8880.0000   -4.95101
 8920.0000   -4.71263
 8960.0000   -4.50719
 9000.0000   -4.58065
 9040.0000   -5.36356
 9080.0000   -5.21996
 9120.0000   -5.75891
 9160.0000   -4.83361
 9200.0000   -4.97211
 9240.0000   -5.00004
 9280.0000   -4.21095
 9320.0000   -4.69103
 9360.0000   -4.17522
 9400.0000   -5.66848
 9440.0000   -4.59597
 9480.0000   -5.50271
 9520.0000   -5.49636
 9560.0000   -5.56387
 9600.0000   -5.97451
 9640.0000   -5.46346
 9680.0000   -4.77019
 9720.0000   -4.82046
 9760.0000   -5.03140
 9800.0000   -5.63999
 9840.0000   -4.55082
 9880.0000   -5.33695
 9920.0000   -6.50919
 9960.0000   -5.31302
10000.0000   -6.29563
10040.0000   -5.62553
10080.0000   -5.95067
10120.0000   -5.41045
10160.0000   -5.41103
10200.0000   -5.25168
10240.0000   -5.58996
10280.0000   -5.66334
10320.0000   -5.56708
10360.0000   -5.55751
10400.0000   -5.93762
10440.0000   -6.15079
10480.0000   -4.79767
10520.0000   -6.22499
10560.0000   -5.12717
10600.0000   -7.06905
10640.0000   -6.09345
10680.0000   -5.25549
10720.0000   -5.95921
10760.0000   -5.79819
10800.0000   -5.49769
10840.0000   -6.57791
10880.0000   -5.48536
10920.0000   -5.43645
10960.0000   -5.95412
11000.0000   -6.31423
11040.0000   -6.40403
11080.0000   -5.58587
11120.0000   -6.07665
11160.0000   -6.11327
11200.0000   -5.59704
11240.0000   -6.23765
11280.0000   -6.16009
11320.0000   -6.44578
11360.0000   -7.05661
11400.0000   -6.72022
11440.0000   -5.32910
11480.0000   -5.15321
11520.0000   -4.68879
11560.0000   -5.73075
11600.0000   -5.34753
11640.0000   -5.23465
11680.0000   -4.46279
11720.0000   -4.53718
11760.0000   -4.68152
11800.0000   -5.04648
11840.0000   -5.79987
11880.0000   -5.45392
11920.0000   -4.88037
11960.0000   -4.93428
12000.0000   -5.30281
12040.0000   -6.25484
12080.0000   -4.89439
12120.0000   -5.24819
12160.0000   -4.39542
12200.0000   -4.99858
12240.0000   -5.58615
12280.0000   -4.91489
12320.0000   -4.79478
12360.0000   -4.49946
12400.0000   -4.67938
12440.0000   -4.52748
12480.0000   -4.24433
12520.0000   -4.00998
12560.0000   -4.72680
12600.0000   -5.20576
12640.0000   -4.52666
12680.0000   -4.49352
12720.0000   -4.62063
12760.0000   -4.33735
12800.0000   -4.94285
12840.0000   -4.79064
12880.0000   -4.86879
12920.0000   -4.46615
12960.0000   -4.88945
13000.0000   -5.15600
13040.0000   -4.75549
13080.0000   -5.33104
13120.0000   -4.49510
13160.0000   -4.54636
13200.0000   -5.79739
13240.0000   -5.73843
13280.0000   -5.05351
13320.0000   -5.36667
13360.0000   -4.17498
13400.0000   -5.11900
13440.0000   -4.74317
13480.0000   -4.75394
13520.0000   -4.56764
13560.0000   -4.62093
13600.0000   -4.19447
13640.0000   -5.36990
13680.0000   -4.95268
13720.0000   -5.68239
13760.0000   -4.26805
13800.0000   -5.39045
13840.0000   -4.77135
13880.0000   -5.42748
13920.0000   -4.85798
13960.0000   -4.67645
14000.0000   -4.73253
14040.0000   -4.69428
14080.0000   -5.51173
14120.0000   -5.38643
14160.0000   -5.82957
14200.0000   -6.24527
14240.0000   -6.27002
14280.0000   -6.05128
14320.0000   -6.01687
14360.0000   -6.16955
14400.0000   -5.59232
14440.0000   -4.75731
14480.0000   -6.49968
14520.0000   -5.80171
14560.0000   -5.42722
14600.0000   -5.54083
14640.0000   -5.45097
14680.0000   -5.85291
14720.0000   -4.98080
14760.0000   -5.92840
14800.0000   -5.20591
14840.0000   -5.41157
14880.0000   -5.24862
14920.0000   -4.84239
14960.0000   -5.64379
15000.0000   -5.36749
15040.0000   -4.93661
15080.0000   -5.44851
15120.0000   -4.21124
15160.0000   -4.74289
15200.0000   -4.67498
15240.0000   -4.26705
15280.0000   -5.86434
15320.0000   -4.64098
15360.0000   -5.01933
15400.0000   -4.33369
15440.0000   -5.06008
15480.0000   -5.35680
15520.0000   -4.01769
15560.0000   -5.12147
15600.0000   -4.15602
15640.0000   -4.75896
15680.0000   -4.63038
15720.0000   -3.82072
15760.0000   -4.76632
15800.0000   -4.72658
15840.0000   -4.07895
15880.0000   -5.33836
15920.0000   -4.36153
15960.0000   -4.97724
16000.0000   -5.41893
16040.0000   -4.13429
16080.0000   -5.12230
16120.0000   -4.12345
16160.0000   -4.80589
16200.0000   -5.42813
16240.0000   -5.12390
16280.0000   -4.37683
16320.0000   -5.10243
16360.0000   -5.03586
16400.0000   -5.35531
16440.0000   -4.80718
16480.0000   -4.96864
16520.0000   -3.81277
16560.0000   -4.31527
16600.0000   -3.87804
16640.0000   -5.02701
16680.0000   -4.21666
16720.0000   -5.54658
16760.0000   -4.21222
16800.0000   -5.61035
16840.0000   -4.95718
16880.0000   -5.02042
16920.0000   -5.34618
16960.0000   -6.14324
17000.0000   -5.68939
17040.0000   -5.16897
17080.0000   -5.12200
17120.0000   -4.79860
17160.0000   -5.19172
17200.0000   -5.61011
17240.0000   -5.17028
17280.0000   -4.91204
17320.0000   -5.20219
17360.0000   -5.08183
17400.0000   -4.62814
17440.0000   -5.14915
17480.0000   -4.82717
17520.0000   -4.45537
17560.0000   -5.24652
17600.0000   -5.31042
17640.0000   -6.42351
17680.0000   -5.80501
17720.0000   -6.42065
17760.0000   -4.99415
17800.0000   -6.32677
17840.0000   -6.14179
17880.0000   -5.83144
17920.0000   -5.71149
17960.0000   -5.48319
18000.0000   -5.93530
18040.0000   -4.94475
18080.0000   -5.62980
18120.0000   -5.81582
18160.0000   -5.31078
18200.0000   -5.55436
18240.0000   -5.62265
18280.0000   -5.66916
18320.0000   -4.91093
18360.0000   -5.97961
18400.0000   -4.96193
18440.0000   -4.86082
18480.0000   -4.72943
18520.0000   -4.60078
18560.0000   -3.90899
18600.0000   -4.93853
18640.0000   -5.66083
18680.0000   -5.45838
18720.0000   -5.17245
18760.0000   -5.70177
18800.0000   -5.00280
18840.0000   -5.39233
18880.0000   -5.54754
18920.0000   -4.88751
18960.0000   -4.84191
19000.0000   -4.29340
19040.0000   -5.06151
19080.0000   -5.12370
19120.0000   -5.63894
19160.0000   -5.77497
19200.0000   -6.25851
19240.0000   -6.28082
19280.0000   -5.23638
19320.0000   -4.89480
19360.0000   -5.71669
19400.0000   -4.51412
19440.0000   -5.16279
19480.0000   -5.61720
19520.0000   -4.31290
19560.0000   -5.26930
19600.0000   -4.57975
19640.0000   -4.78761
19680.0000   -4.80992
19720.0000   -4.62712
19760.0000   -5.19413
19800.0000   -4.67697
19840.0000   -6.08586
19880.0000   -5.23009
19920.0000   -4.95613
19960.0000   -4.77627
20000.0000   -4.98458
20040.0000   -4.42760
20080.0000   -4.46550
20120.0000   -4.82742
20160.0000   -5.15564
20200.0000   -5.34395
20240.0000   -4.84789
20280.0000   -5.28239
20320.0000   -5.02809
20360.0000   -5.04363
20400.0000   -4.12885
20440.0000   -5.04395
20480.0000   -4.87224
20520.0000   -3.66146
20560.0000   -3.75007
20600.0000   -4.34157
20640.0000   -3.57829
20680.0000   -3.81315
20720.0000   -4.67533
20760.0000   -4.04403
20800.0000   -3.93589
20840.0000   -4.17349
20880.0000   -3.84510
20920.0000   -3.08250
20960.0000   -3.97531
21000.0000   -3.93778
21040.0000   -4.11960
21080.0000   -3.73002
21120.0000   -4.21866
21160.0000   -4.89300
21200.0000   -4.70539
21240.0000   -3.92957
21280.0000   -4.16884
21320.0000   -4.47025
21360.0000   -3.95706
21400.0000   -5.03812
21440.0000   -4.69114
21480.0000   -4.71953
21520.0000   -5.43096
21560.0000   -4.81519
21600.0000   -4.42635
21640.0000   -3.76745
21680.0000   -4.04740
21720.0000   -3.87105
21760.0000   -4.38351
21800.0000   -4.25880
21840.0000   -4.82048
21880.0000   -4.31543
21920.0000   -4.57165
21960.0000   -3.92012
22000.0000   -3.73012
22040.0000   -4.91385
22080.0000   -5.72277
22120.0000   -4.40369
22160.0000   -4.86576
22200.0000   -5.09604
22240.0000   -3.62572
22280.0000   -4.03864
22320.0000   -3.10052
22360.0000   -4.37671
22400.0000   -4.43334
22440.0000   -4.50904
22480.0000   -4.83368
22520.0000   -3.85152
22560.0000   -3.48662
22600.0000   -3.99763
22640.0000   -4.71110
22680.0000   -4.59527
22720.0000   -4.32380
22760.0000   -4.34443
22800.0000   -4.06339
22840.0000   -4.58156
22880.0000   -4.52053
22920.0000   -4.39307
22960.0000   -3.16814
23000.0000   -3.75425
23040.0000   -4.48978
23080.0000   -4.48063
23120.0000   -3.40601
23160.0000   -4.17340
23200.0000   -4.30337
23240.0000   -3.94455
23280.0000   -3.91937
23320.0000   -3.75907
23360.0000   -3.63115
23400.0000   -4.17309
23440.0000   -3.35818
23480.0000   -2.91711
23520.0000   -4.23933
23560.0000   -4.80679
23600.0000   -3.88688
23640.0000   -4.04639
23680.0000   -4.03092
23720.0000   -4.32439
23760.0000   -4.61477
23800.0000   -4.48171
23840.0000   -4.17322
23880.0000   -4.23679
23920.0000   -5.38646
23960.0000   -4.61858
24000.0000   -5.05042
24040.0000   -4.74434
24080.0000   -4.23716
24120.0000   -4.84612
24160.0000   -4.13761
24200.0000   -4.98921
24240.0000   -5.07179
24280.0000   -5.72926
24320.0000   -4.45922
24360.0000   -4.43501
24400.0000   -4.47904
24440.0000   -3.89532
24480.0000   -4.29155
24520.0000   -5.10710
24560.0000   -4.81374
24600.0000   -4.46100
24640.0000   -4.99783
24680.0000   -4.75632
24720.0000   -3.92168
24760.0000   -4.86871
24800.0000   -5.50094
24840.0000   -4.41330
24880.0000   -5.45033
24920.0000   -5.13190
24960.0000   -4.75586
25000.0000   -3.79918
25040.0000   -4.24533
25080.0000   -4.41061
25120.0000   -4.78767
25160.0000   -4.81994
25200.0000   -5.28689
25240.0000   -5.08236
25280.0000   -6.66868
25320.0000   -4.45850
25360.0000   -4.59056
25400.0000   -4.56662
25440.0000   -5.51682
25480.0000   -4.72068
25520.0000   -4.16671
25560.0000   -5.05913
25600.0000   -5.13753
25640.0000   -4.42085
25680.0000   -3.68094
25720.0000   -4.66525
25760.0000   -5.58980
25800.0000   -4.72271
25840.0000   -4.19062
25880.0000   -4.70095
25920.0000   -4.36443
25960.0000   -4.25234
26000.0000   -4.34617
26040.0000   -4.89937
26080.0000   -4.29614
26120.0000   -5.20552
26160.0000   -4.21130
26200.0000   -4.93979
26240.0000   -4.50172
26280.0000   -4.46849
26320.0000   -3.95461
26360.0000   -4.66340
26400.0000   -4.59050
26440.0000   -4.93639
26480.0000   -3.35643
26520.0000   -5.59583
26560.0000   -5.68194
26600.0000   -5.76436
26640.0000   -4.68385
26680.0000   -5.64956
26720.0000   -4.96532
26760.0000   -5.44101
26800.0000   -5.03781
26840.0000   -4.84471
26880.0000   -5.08102
26920.0000   -5.76103
26960.0000   -5.21633
27000.0000   -5.57964
27040.0000   -5.53246
27080.0000   -4.21638
27120.0000   -5.74519
27160.0000   -5.18212
27200.0000   -5.41317
27240.0000   -5.03206
27280.0000   -5.28524
27320.0000   -6.12603
27360.0000   -5.95004
27400.0000   -5.83288
27440.0000   -5.28628
27480.0000   -5.47887
27520.0000   -4.53168
27560.0000   -4.82646
27600.0000   -5.22920
27640.0000   -4.78085
27680.0000   -4.28350
27720.0000   -5.14216
27760.0000   -5.23053
27800.0000   -3.48328
27840.0000   -3.90192
27880.0000   -4.93592
27920.0000   -4.63816
27960.0000   -5.15618
28000.0000   -5.19955
28040.0000   -4.94898
28080.0000   -5.12559
28120.0000   -4.68200
28160.0000   -5.32018
28200.0000   -5.64556
28240.0000   -4.94391
28280.0000   -5.45821
28320.0000   -5.44819
28360.0000   -5.20133
28400.0000   -5.09633
28440.0000   -6.26206
28480.0000   -5.86876
28520.0000   -5.98455
28560.0000   -6.00126
28600.0000   -5.29277
28640.0000   -5.80469
28680.0000   -5.48973
28720.0000   -5.01732
28760.0000   -6.34202
28800.0000   -4.98529
28840.0000   -5.13500
28880.0000   -4.83546
28920.0000   -5.79593
28960.0000   -5.74925
29000.0000   -5.72489
29040.0000   -5.50383
29080.0000   -5.25909
29120.0000   -5.84557
29160.0000   -5.61762
29200.0000   -6.58326
29240.0000   -6.09932
29280.0000   -5.46041
29320.0000   -5.79578
29360.0000   -6.54546
29400.0000   -5.65764
29440.0000   -4.95522
29480.0000   -6.41182
29520.0000   -4.69392
29560.0000   -4.43356
29600.0000   -5.30757
29640.0000   -5.72524
29680.0000   -5.66421
29720.0000   -4.80583
29760.0000   -5.83155
29800.0000   -5.29702
29840.0000   -4.52314
29880.0000   -5.18543
29920.0000   -5.20664
29960.0000   -4.88175
30000.0000   -4.82472
30040.0000   -5.69471
30080.0000   -5.20015
30120.0000   -5.66588
30160.0000   -5.54787
30200.0000   -4.61064
30240.0000   -4.51590
30280.0000   -5.83848
30320.0000   -5.48335
30360.0000   -5.69138
30400.0000   -5.29883
30440.0000   -5.02669
30480.0000   -4.83866
30520.0000   -5.41501
30560.0000   -5.21067
30600.0000   -4.54575
30640.0000   -5.17578
30680.0000   -6.47361
30720.0000   -5.20590
30760.0000   -5.01926
30800.0000   -5.21674
30840.0000   -4.86725
30880.0000   -4.70418
30920.0000   -4.58691
30960.0000   -4.60317
31000.0000   -4.34141
31040.0000   -4.24819
31080.0000   -5.07422
31120.0000   -4.67221
31160.0000   -4.51039
31200.0000   -4.17206
31240.0000   -5.91699
31280.0000   -5.31870
31320.0000   -5.79815
31360.0000   -5.10873
31400.0000   -5.76556
31440.0000   -5.32082
31480.0000   -6.54032
31520.0000   -5.68889
31560.0000   -6.24550
31600.0000   -5.75846
31640.0000   -5.10485
31680.0000   -4.07245
31720.0000   -5.15305
31760.0000   -5.05644
31800.0000   -4.25352
31840.0000   -4.12199
31880.0000   -4.92838
31920.0000   -5.21210
31960.0000   -4.76178
32000.0000   -3.45340
32040.0000   -4.28383
32080.0000   -4.44859
32120.0000   -4.18347
32160.0000   -4.60087
32200.0000   -3.98680
32240.0000   -4.22146
32280.0000   -4.93509
32320.0000   -5.71516
32360.0000   -4.59216
32400.0000   -4.40316
32440.0000   -4.13589
32480.0000   -3.35162
32520.0000   -4.23750
32560.0000   -4.43804
32600.0000   -4.03189
32640.0000   -4.31325
32680.0000   -3.95981
32720.0000   -4.50199
32760.0000   -5.77661
32800.0000   -4.99201
32840.0000   -4.92070
32880.0000   -5.59480
32920.0000   -7.00581
32960.0000   -4.66870
33000.0000   -5.02505
33040.0000   -5.48651
33080.0000   -5.61204
33120.0000   -5.45280
33160.0000   -5.23543
33200.0000   -4.94337
33240.0000   -4.62799
33280.0000   -5.04218
33320.0000   -4.44082
33360.0000   -5.74036
33400.0000   -5.69216
33440.0000   -4.86583
33480.0000   -5.24788
33520.0000   -5.07783
33560.0000   -4.30311
33600.0000   -4.66533
33640.0000   -4.83479
33680.0000   -4.34305
33720.0000   -5.10406
33760.0000   -4.60029
33800.0000   -5.24102
33840.0000   -5.12103
33880.0000   -4.10941
33920.0000   -4.97731
33960.0000   -4.62208
34000.0000   -4.19307
34040.0000   -4.53288
34080.0000   -4.84639
34120.0000   -5.02738
34160.0000   -4.35045
34200.0000   -4.77643
34240.0000   -4.69786
34280.0000   -4.41359
34320.0000   -5.05578
34360.0000   -4.59134
34400.0000   -4.33759
34440.0000   -4.66954
34480.0000   -4.99500
34520.0000   -6.34461
34560.0000   -5.01222
34600.0000   -4.87696
34640.0000   -5.61671
34680.0000   -5.86737
34720.0000   -5.86955
34760.0000   -6.44581
34800.0000   -5.39101
34840.0000   -6.13668
34880.0000   -5.96506
34920.0000   -5.55661
34960.0000   -4.81694
35000.0000   -5.35988
35040.0000   -5.03446
35080.0000   -3.79642
35120.0000   -4.52900
35160.0000   -5.18011
35200.0000   -4.63871
35240.0000   -4.74158
35280.0000   -4.71114
35320.0000   -5.08740
35360.0000   -5.36731
35400.0000   -4.22777
35440.0000   -4.53852
35480.0000   -4.42941
35520.0000   -4.01131
35560.0000   -4.27129
35600.0000   -4.40056
35640.0000   -4.31769
35680.0000   -4.75170
35720.0000   -4.83393
35760.0000   -4.59300
35800.0000   -5.02643
35840.0000   -4.90097
35880.0000   -4.32124
35920.0000   -4.33335
35960.0000   -5.14597
36000.0000   -4.53802
36040.0000   -3.16184
36080.0000   -3.92674
36120.0000   -4.98899
36160.0000   -5.15896
36200.0000   -4.67602
36240.0000   -4.82006
36280.0000   -4.79333
36320.0000   -4.49589
36360.0000   -5.04804
36400.0000   -5.96057
36440.0000   -6.08520
36480.0000   -5.49378
36520.0000   -4.52787
36560.0000   -5.28419
36600.0000   -4.97739
36640.0000   -4.86850
36680.0000   -4.96658
36720.0000   -4.42641
36760.0000   -5.23645
36800.0000   -5.46860
36840.0000   -5.71483
36880.0000   -5.04841
36920.0000   -4.70909
36960.0000   -4.69349
37000.0000   -5.29045
37040.0000   -5.22510
37080.0000   -5.23141
37120.0000   -4.85143
37160.0000   -4.67539
37200.0000   -4.63266
37240.0000   -4.54002
37280.0000   -4.24434
37320.0000   -4.49713
37360.0000   -5.31063
37400.0000   -4.68493
37440.0000   -4.72352
37480.0000   -5.02664
37520.0000   -5.12477
37560.0000   -5.76393
37600.0000   -5.35618
37640.0000   -5.66698
37680.0000   -4.95488
37720.0000   -5.62961
37760.0000   -4.41960
37800.0000   -5.33810
37840.0000   -5.12381
37880.0000   -4.66854
37920.0000   -4.26597
37960.0000   -4.61052
38000.0000   -5.58180
38040.0000   -5.33388
38080.0000   -4.29447
38120.0000   -5.27501
38160.0000   -5.65088
38200.0000   -4.72734
38240.0000   -4.95960
38280.0000   -5.54446
38320.0000   -5.08719
38360.0000   -5.01975
38400.0000   -6.07295
38440.0000   -5.11817
38480.0000   -4.19174
38520.0000   -6.44115
38560.0000   -5.51575
38600.0000   -5.06981
38640.0000   -5.31770
38680.0000   -5.10399
38720.0000   -4.74316
38760.0000   -4.51420
38800.0000   -4.66947
38840.0000   -4.44402
38880.0000   -5.20904
38920.0000   -4.89984
38960.0000   -4.84938
39000.0000   -5.32796
39040.0000   -4.68593
39080.0000   -5.82093
39120.0000   -5.98698
39160.0000   -6.27414
39200.0000   -5.62265
39240.0000   -4.53880
39280.0000   -6.28865
39320.0000   -6.50142
39360.0000   -5.05898
39400.0000   -6.11821
39440.0000   -6.93396
39480.0000   -5.70840
39520.0000   -5.89431
39560.0000   -6.81966
39600.0000   -5.85105
39640.0000   -5.86237
39680.0000   -6.72515
39720.0000   -6.30960
39760.0000   -5.80443
39800.0000   -4.75066
39840.0000   -5.66626
39880.0000   -5.83312
39920.0000   -5.87150
39960.0000   -6.25181
40000.0000   -6.58569
40040.0000   -5.20598
40080.0000   -5.60120
40120.0000   -4.77148
40160.0000   -5.41803
40200.0000   -5.75051
40240.0000   -4.95363
40280.0000   -4.61104
40320.0000   -4.81399
40360.0000   -5.41798
40400.0000   -4.32456
40440.0000   -6.26601
40480.0000   -6.27866
40520.0000   -5.36224
40560.0000   -5.74474
40600.0000   -5.72184
40640.0000   -6.43974
40680.0000   -6.25564
40720.0000   -5.67501
40760.0000   -5.28195
40800.0000   -5.31570
40840.0000   -5.60269
40880.0000   -4.94004
40920.0000   -3.80889
40960.0000   -5.35301
41000.0000   -4.42042
41040.0000   -4.30725
41080.0000   -4.80044
41120.0000   -5.07411
41160.0000   -5.50192
41200.0000   -4.83557
41240.0000   -4.56045
41280.0000   -4.66956
41320.0000   -4.16664
41360.0000   -4.34043
41400.0000   -5.00158
41440.0000   -4.81776
41480.0000   -4.12169
41520.0000   -5.06439
41560.0000   -4.93850
41600.0000   -3.49705
41640.0000   -4.52998
41680.0000   -4.37077
41720.0000   -4.09098
41760.0000   -4.26150
41800.0000   -4.20793
41840.0000   -3.32676
41880.0000   -4.36899
41920.0000   -4.59905
41960.0000   -5.24323
42000.0000   -4.25298
42040.0000   -4.26586
42080.0000   -4.18436
42120.0000   -4.93292
42160.0000   -4.15535
42200.0000   -3.48930
42240.0000   -4.09759
42280.0000   -4.33351
42320.0000   -4.74490
42360.0000   -5.28412
42400.0000   -5.54176
42440.0000   -5.05247
42480.0000   -5.30215
42520.0000   -5.75575
42560.0000   -5.61141
42600.0000   -5.79839
42640.0000   -5.47170
42680.0000   -6.37685
42720.0000   -6.04116
42760.0000   -6.54841
42800.0000   -6.16377
42840.0000   -5.74520
42880.0000   -5.27419
42920.0000   -5.11132
42960.0000   -5.74288
43000.0000   -6.12225
43040.0000   -4.20562
43080.0000   -5.52097
43120.0000   -4.46379
43160.0000   -5.62286
43200.0000   -6.72732
43240.0000   -5.14828
43280.0000   -5.70491
43320.0000   -5.35017
43360.0000   -5.66181
43400.0000   -4.91144
43440.0000   -3.98536
43480.0000   -4.60658
43520.0000   -4.80264
43560.0000   -6.11202
43600.0000   -5.84214
43640.0000   -5.37376
43680.0000   -5.72727
43720.0000   -4.77649
43760.0000   -5.47855
43800.0000   -6.10615
43840.0000   -5.51543
43880.0000   -6.39155
43920.0000   -5.22987
43960.0000   -4.88305
44000.0000   -5.66467
44040.0000   -5.75728
44080.0000   -4.84808
44120.0000   -4.45446
44160.0000   -4.59904
44200.0000   -5.22771
44240.0000   -5.14066
44280.0000   -4.47475
44320.0000   -4.72405
44360.0000   -5.11879
44400.0000   -5.59992
44440.0000   -5.29847
44480.0000   -5.12639
44520.0000   -5.42675
44560.0000   -5.15484
44600.0000   -4.83239
44640.0000   -4.93826
44680.0000   -5.16453
44720.0000   -4.54600
44760.0000   -4.86560
44800.0000   -4.66079
44840.0000   -4.43803
44880.0000   -4.35347
44920.0000   -4.45793
44960.0000   -4.51821
45000.0000   -3.61764
45040.0000   -4.40014
45080.0000   -4.76874
45120.0000   -4.94420
45160.0000   -4.10801
45200.0000   -3.89983
45240.0000   -4.01496
45280.0000   -4.36237
45320.0000   -4.84416
45360.0000   -4.17547
45400.0000   -4.23079
45440.0000   -3.59162
45480.0000   -5.07828
45520.0000   -4.60694
45560.0000   -4.06921
45600.0000   -4.60224
45640.0000   -4.02838
45680.0000   -4.10136
45720.0000   -4.51191
45760.0000   -3.34811
45800.0000   -4.82522
45840.0000   -3.84666
45880.0000   -4.35098
45920.0000   -4.39229
45960.0000   -4.37808
46000.0000   -4.74837
46040.0000   -4.48045
46080.0000   -4.03410
46120.0000   -4.23822
46160.0000   -4.74278
46200.0000   -4.85311
46240.0000   -5.04733
46280.0000   -4.97336
46320.0000   -4.19902
46360.0000   -4.28808
46400.0000   -4.50243
46440.0000   -4.32462
46480.0000   -5.16294
46520.0000   -5.10567
46560.0000   -4.74790
46600.0000   -5.95669
46640.0000   -4.68406
46680.0000   -5.84950
46720.0000   -5.23236
46760.0000   -5.47232
46800.0000   -4.48058
46840.0000   -4.56253
46880.0000   -5.45709
46920.0000   -5.97112
46960.0000   -5.39626
47000.0000   -5.25194
47040.0000   -5.19364
47080.0000   -4.90508
47120.0000   -4.46120
47160.0000   -5.12480
47200.0000   -5.04576
47240.0000   -4.66240
47280.0000   -5.82461
47320.0000   -4.87586
47360.0000   -4.50500
47400.0000   -5.02782
47440.0000   -5.95352
47480.0000   -6.21565
47520.0000   -5.78388
47560.0000   -4.99355
47600.0000   -4.56207
47640.0000   -4.95021
47680.0000   -5.06666
47720.0000   -4.94658
47760.0000   -4.36480
47800.0000   -5.45706
47840.0000   -4.36147
47880.0000   -4.50695
47920.0000   -4.41624
47960.0000   -5.17011
48000.0000   -3.87463
48040.0000   -5.04811
48080.0000   -5.13141
48120.0000   -4.40956
48160.0000   -4.58729
48200.0000   -4.59761
48240.0000   -4.97930
48280.0000   -5.04339
48320.0000   -4.35666
48360.0000   -5.53324
48400.0000   -4.54216
48440.0000   -3.94466
48480.0000   -4.40228
48520.0000   -4.54029
48560.0000   -4.13946
48600.0000   -5.19297
48640.0000   -5.15659
48680.0000   -5.70020
48720.0000   -4.34248
48760.0000   -4.99977
48800.0000   -4.82095
48840.0000   -4.15261
48880.0000   -5.21648
48920.0000   -4.72467
48960.0000   -3.94551
49000.0000   -4.62971
49040.0000   -4.45835
49080.0000   -4.72111
49120.0000   -5.00989
49160.0000   -5.52534
49200.0000   -4.70400
49240.0000   -5.55794
49280.0000   -5.59224
49320.0000   -4.52015
49360.0000   -4.48100
49400.0000   -4.99484
49440.0000   -4.87231
49480.0000   -5.29309
49520.0000   -4.67457
49560.0000   -5.25596
49600.0000   -5.05383
49640.0000   -6.28570
49680.0000   -4.32033
49720.0000   -5.51719
49760.0000   -5.37771
49800.0000   -5.28265
49840.0000   -5.13368
49880.0000   -3.88938
49920.0000   -3.73041
49960.0000   -4.93170
50000.0000   -5.52062
50040.0000   -5.49799
50080.0000   -4.29624
50120.0000   -5.21874
50160.0000   -4.69004
50200.0000   -5.21697
50240.0000   -4.29139
50280.0000   -5.04105
50320.0000   -5.20829
50360.0000   -5.31234
50400.0000   -5.11727
50440.0000   -5.36507
50480.0000   -6.09420
50520.0000   -5.89788
50560.0000   -6.38899
50600.0000   -5.53972
50640.0000   -5.76212
50680.0000   -5.14902
50720.0000   -5.13448
50760.0000   -5.16063
50800.0000   -4.93690
50840.0000   -4.87951
50880.0000   -5.30271
50920.0000   -4.72873
50960.0000   -4.46388
51000.0000   -5.02869
51040.0000   -4.05386
51080.0000   -4.88326
51120.0000   -4.59471
51160.0000   -4.48063
51200.0000   -5.20605
51240.0000   -5.16161
51280.0000   -5.17197
51320.0000   -4.17881
51360.0000   -5.35741
51400.0000   -4.85240
51440.0000   -4.34757
51480.0000   -4.50909
51520.0000   -4.85324
51560.0000   -4.32294
51600.0000   -4.63790
51640.0000   -4.06164
51680.0000   -4.18075
51720.0000   -3.91388
51760.0000   -4.29672
51800.0000   -5.23331
51840.0000   -4.51504
51880.0000   -3.76997
51920.0000   -4.44498
51960.0000   -5.14904
52000.0000   -4.51568
52040.0000   -5.08841
52080.0000   -4.50965
52120.0000   -5.45496
52160.0000   -4.80216
52200.0000   -4.18842
52240.0000   -4.96590
52280.0000   -5.96040
52320.0000   -4.66785
52360.0000   -4.15164
52400.0000   -4.59784
52440.0000   -6.01557
52480.0000   -5.46627
52520.0000   -5.92483
52560.0000   -5.87223
52600.0000   -5.47991
52640.0000   -5.00338
52680.0000   -5.35067
52720.0000   -6.20982
52760.0000   -6.32286
52800.0000   -5.74043
52840.0000   -6.90766
52880.0000   -5.67844
52920.0000   -6.48072
52960.0000   -5.61311
53000.0000   -6.23330
53040.0000   -6.56170
53080.0000   -6.04030
53120.0000   -5.38112
53160.0000   -6.00429
53200.0000   -5.22873
53240.0000   -5.87046
53280.0000   -5.10095
53320.0000   -5.33254
53360.0000   -6.16533
53400.0000   -5.70540
53440.0000   -5.51206
53480.0000   -5.48871
53520.0000   -6.40523
53560.0000   -6.03790
53600.0000   -5.63079
53640.0000   -5.78927
53680.0000   -5.60598
53720.0000   -6.14473
53760.0000   -4.88109
53800.0000   -5.49018
53840.0000   -5.68684
53880.0000   -5.59993
53920.0000   -5.48544
53960.0000   -4.90425
54000.0000   -5.45230
54040.0000   -6.06906
54080.0000   -5.56409
54120.0000   -5.35130
54160.0000   -6.09348
54200.0000   -5.65320
54240.0000   -6.01126
54280.0000   -5.74647
54320.0000   -5.60444
54360.0000   -4.94593
54400.0000   -4.84306
54440.0000   -5.01693
54480.0000   -5.32029
54520.0000   -5.26455
54560.0000   -5.60571
54600.0000   -5.64642
54640.0000   -5.60754
54680.0000   -4.82529
54720.0000   -5.28437
54760.0000   -4.73238
54800.0000   -5.06884
54840.0000   -5.21573
54880.0000   -4.96790
54920.0000   -5.43459
54960.0000   -5.25753
55000.0000   -6.00619
55040.0000   -5.48917
55080.0000   -6.20584
55120.0000   -6.12910
55160.0000   -6.02020
55200.0000   -5.77989
55240.0000   -6.16043
55280.0000   -6.64056
55320.0000   -6.47181
55360.0000   -5.33315
55400.0000   -5.81684
55440.0000   -5.98208
55480.0000   -5.31079
55520.0000   -5.97277
55560.0000   -5.57693
55600.0000   -5.58284
55640.0000   -4.96553
55680.0000   -5.07799
55720.0000   -4.84009
55760.0000   -5.20943
55800.0000   -4.85193
55840.0000   -4.88186
55880.0000   -4.97193
55920.0000   -5.07675
55960.0000   -5.77725
56000.0000   -5.47897
56040.0000   -6.05856
56080.0000   -5.66039
56120.0000   -4.90588
56160.0000   -6.27602
56200.0000   -5.42054
56240.0000   -5.29475
56280.0000   -4.86858
56320.0000   -5.40578
56360.0000   -5.36783
56400.0000   -4.79447
56440.0000   -5.11855
56480.0000   -5.14949
56520.0000   -5.69508
56560.0000   -5.43609
56600.0000   -5.14948
56640.0000   -4.66022
56680.0000   -5.49959
56720.0000   -5.95948
56760.0000   -4.99278
56800.0000   -4.84647
56840.0000   -5.07198
56880.0000   -5.30770
56920.0000   -5.48221
56960.0000   -5.47185
57000.0000   -5.19475
57040.0000   -5.58525
57080.0000   -5.42145
57120.0000   -5.07594
57160.0000   -5.00986
57200.0000   -6.15406
57240.0000   -5.83859
57280.0000   -5.63440
57320.0000   -4.69228
57360.0000   -4.63828
57400.0000   -4.91579
57440.0000   -5.37846
57480.0000   -4.92798
57520.0000   -6.04591
57560.0000   -5.73834
57600.0000   -4.88520
57640.0000   -5.08878
57680.0000   -4.59847
57720.0000   -4.63228
57760.0000   -4.96258
57800.0000   -5.29238
57840.0000   -5.18927
57880.0000   -5.70534
57920.0000   -4.87348
57960.0000   -5.43564
58000.0000   -5.30820
58040.0000   -4.88089
58080.0000   -5.37400
58120.0000   -5.72332
58160.0000   -5.77075
58200.0000   -5.26955
58240.0000   -5.57520
58280.0000   -5.20110
58320.0000   -5.56229
58360.0000   -5.19435
58400.0000   -4.82232
58440.0000   -4.98999
58480.0000   -5.46757
58520.0000   -5.83907
58560.0000   -5.57226
58600.0000   -5.51711
58640.0000   -5.80972
58680.0000   -5.58117
58720.0000   -5.42972
58760.0000   -5.66404
58800.0000   -5.19890
58840.0000   -5.03842
58880.0000   -5.01762
58920.0000   -5.37018
58960.0000   -4.98449
59000.0000   -5.26652
59040.0000   -5.02706
59080.0000   -5.08125
59120.0000   -4.94246
59160.0000   -4.99728
59200.0000   -5.04074
59240.0000   -5.29404
59280.0000   -5.56908
59320.0000   -5.90402
59360.0000   -5.03781
59400.0000   -5.63663
59440.0000   -5.42337
59480.0000   -5.49127
59520.0000   -5.00869
59560.0000   -4.93708
59600.0000   -5.16407
59640.0000   -4.78231
59680.0000   -5.38544
59720.0000   -5.43510
59760.0000   -5.48625
59800.0000   -5.49957
59840.0000   -4.67500
59880.0000   -4.95998
59920.0000   -5.88607
59960.0000   -4.90425
60000.0000   -5.14302
60040.0000   -4.66053
60080.0000   -4.89623
60120.0000   -5.59620
60160.0000   -4.76600
60200.0000   -4.81933
60240.0000   -5.85783
60280.0000   -5.08802
60320.0000   -6.54385
60360.0000   -6.57479
60400.0000   -5.64559
60440.0000   -5.02371
60480.0000   -5.91160
60520.0000   -5.82378
60560.0000   -5.73124
60600.0000   -4.76847
60640.0000   -6.06511
60680.0000   -5.01153
60720.0000   -5.27740
60760.0000   -5.82721
60800.0000   -4.94925
60840.0000   -6.12291
60880.0000   -5.43893
60920.0000   -5.36711
60960.0000   -4.75485
61000.0000   -5.68908
61040.0000   -5.82515
61080.0000   -4.66562
61120.0000   -4.86461
61160.0000   -5.83027
61200.0000   -5.42157
61240.0000   -4.90205
61280.0000   -5.45856
61320.0000   -5.63660
61360.0000   -6.05158
61400.0000   -5.28813
61440.0000   -5.39894
61480.0000   -5.54447
61520.0000   -6.53074
61560.0000   -5.79875
61600.0000   -6.58045
61640.0000   -6.89926
61680.0000   -6.08374
61720.0000   -6.95486
61760.0000   -6.18423
61800.0000   -7.03275
61840.0000   -7.14385
61880.0000   -6.94819
61920.0000   -5.89600
61960.0000   -6.55236
62000.0000   -6.83414
62040.0000   -6.94567
62080.0000   -6.60713
62120.0000   -6.36211
62160.0000   -6.28885
62200.0000   -5.34888
62240.0000   -5.35547
62280.0000   -6.28503
62320.0000   -6.03752
62360.0000   -5.26866
62400.0000   -5.68057
62440.0000   -4.98605
62480.0000   -4.77051
62520.0000   -5.33315
62560.0000   -5.03006
62600.0000   -5.14299
62640.0000   -5.71108
62680.0000   -5.58713
62720.0000   -5.11487
62760.0000   -5.20895
62800.0000   -5.62211
62840.0000   -4.70466
62880.0000   -5.34094
62920.0000   -4.93526
62960.0000   -5.31806
63000.0000   -4.31208
63040.0000   -4.81670
63080.0000   -4.75815
63120.0000   -5.37346
63160.0000   -5.06769
63200.0000   -4.79874
63240.0000   -4.89150
63280.0000   -5.18174
63320.0000   -4.70390
63360.0000   -5.65207
63400.0000   -4.66674
63440.0000   -5.51880
63480.0000   -4.68091
63520.0000   -5.41126
63560.0000   -4.93304
63600.0000   -5.66806
63640.0000   -5.71127
63680.0000   -5.61539
63720.0000   -5.36425
63760.0000   -6.23895
63800.0000   -5.74866
63840.0000   -6.00744
63880.0000   -6.83152
63920.0000   -5.81684
63960.0000   -5.92551
64000.0000   -6.30561
64040.0000   -5.38149
64080.0000   -4.66370
64120.0000   -5.72956
64160.0000   -5.94556
64200.0000   -6.05920
64240.0000   -5.94221
64280.0000   -5.21281
64320.0000   -5.23418
64360.0000   -5.48018
64400.0000   -5.35749
64440.0000   -5.12310
64480.0000   -5.62077
64520.0000   -5.21763
64560.0000   -5.14385
64600.0000   -5.46002
64640.0000   -6.20442
64680.0000   -5.53298
64720.0000   -6.50401
64760.0000   -5.92804
64800.0000   -5.79761
64840.0000   -6.08210
64880.0000   -6.02194
64920.0000   -6.03010
64960.0000   -5.49889
65000.0000   -5.75836
65040.0000   -6.14803
65080.0000   -5.35892
65120.0000   -4.90152
65160.0000   -5.23903
65200.0000   -5.25703
65240.0000   -5.18038
65280.0000   -4.82750
65320.0000   -4.75022
65360.0000   -5.06883
65400.0000   -5.49797
65440.0000   -5.19857
65480.0000   -5.47034
65520.0000   -4.99534
65560.0000   -5.33668
65600.0000   -4.34642
65640.0000   -4.53178
65680.0000   -5.14682
65720.0000   -4.73559
65760.0000   -5.30820
65800.0000   -6.01745
65840.0000   -4.53072
65880.0000   -5.19200
65920.0000   -6.73073
65960.0000   -4.80011
66000.0000   -5.53388
66040.0000   -5.44089
66080.0000   -5.50347
66120.0000   -5.46683
66160.0000   -5.16344
66200.0000   -5.14434
66240.0000   -5.78089
66280.0000   -5.30836
66320.0000   -5.43654
66360.0000   -5.79442
66400.0000   -5.07763
66440.0000   -4.06096
66480.0000   -5.29348
66520.0000   -5.27675
66560.0000   -5.16567
66600.0000   -5.27970
66640.0000   -4.72729
66680.0000   -4.66226
66720.0000   -5.71020
66760.0000   -4.88074
66800.0000   -4.67944
66840.0000   -4.62461
66880.0000   -5.32544
66920.0000   -5.58986
66960.0000   -5.43029
67000.0000   -5.60595
67040.0000   -5.23022
67080.0000   -5.31267
67120.0000   -4.53831
67160.0000   -5.28147
67200.0000   -6.15789
67240.0000   -5.45811
67280.0000   -4.94667
67320.0000   -5.43150
67360.0000   -5.81547
67400.0000   -7.52974
67440.0000   -6.23166
67480.0000   -6.08477
67520.0000   -4.78626
67560.0000   -5.89252
67600.0000   -4.98159
67640.0000   -5.65654
67680.0000   -5.65861
67720.0000   -6.51776
67760.0000   -6.18060
67800.0000   -5.93533
67840.0000   -6.27368
67880.0000   -5.19415
67920.0000   -5.99174
67960.0000   -5.49926
68000.0000   -6.06859
68040.0000   -4.22023
68080.0000   -6.26028
68120.0000   -5.45730
68160.0000   -5.01308
68200.0000   -6.48918
68240.0000   -5.97203
68280.0000   -5.21547
68320.0000   -6.49269
68360.0000   -5.71647
68400.0000   -5.06163
68440.0000   -5.70001
68480.0000   -5.82534
68520.0000   -5.17581
68560.0000   -5.42763
68600.0000   -5.28337
68640.0000   -5.47417
68680.0000   -5.47014
68720.0000   -5.32006
68760.0000   -5.60817
68800.0000   -6.08045
68840.0000   -5.33305
68880.0000   -5.08576
68920.0000   -5.17018
68960.0000   -5.42530
69000.0000   -4.37399
69040.0000   -5.50839
69080.0000   -5.62552
69120.0000   -5.59075
69160.0000   -5.55967
69200.0000   -5.23665
69240.0000   -4.69593
69280.0000   -5.58088
69320.0000   -5.41238
69360.0000   -5.67937
69400.0000   -6.30078
69440.0000   -6.33217
69480.0000   -6.10489
69520.0000   -6.31626
69560.0000   -6.45639
69600.0000   -6.61353
69640.0000   -6.85889
69680.0000   -6.15138
69720.0000   -6.48482
69760.0000   -6.53023
69800.0000   -6.75696
69840.0000   -6.09697
69880.0000   -6.02830
69920.0000   -6.37118
69960.0000   -4.99248
70000.0000   -5.61671
70040.0000   -4.88877
70080.0000   -5.94743
70120.0000   -5.31644
70160.0000   -5.42644
70200.0000   -5.73639
70240.0000   -6.03808
70280.0000   -5.54427
70320.0000   -5.29610
70360.0000   -5.36673
70400.0000   -4.79078
70440.0000   -5.78840
70480.0000   -5.32880
70520.0000   -4.33509
70560.0000   -6.07264
70600.0000   -5.13897
70640.0000   -5.19762
70680.0000   -5.11864
70720.0000   -5.29809
70760.0000   -5.04832
70800.0000   -5.08251
70840.0000   -5.05453
70880.0000   -5.60754
70920.0000   -5.01792
70960.0000   -6.13139
71000.0000   -5.85626
71040.0000   -5.19151
71080.0000   -6.27155
71120.0000   -5.50627
71160.0000   -6.98933
71200.0000   -6.45811
71240.0000   -6.08714
71280.0000   -6.11239
71320.0000   -5.49068
71360.0000   -6.84367
71400.0000   -4.33397
71440.0000   -5.30975
71480.0000   -5.90675
71520.0000   -5.68758
71560.0000   -5.02690
71600.0000   -6.05799
71640.0000   -5.69435
71680.0000   -5.52696
71720.0000   -5.73355
71760.0000   -5.53379
71800.0000   -6.14324
71840.0000   -6.02995
71880.0000   -5.44313
71920.0000   -5.74408
71960.0000   -5.51323
72000.0000   -6.02855
72040.0000   -5.39851
72080.0000   -6.23134
72120.0000   -6.14000
72160.0000   -5.81717
72200.0000   -6.19113
72240.0000   -6.68218
72280.0000   -6.67614
72320.0000   -5.98215
72360.0000   -5.94887
72400.0000   -5.93869
72440.0000   -6.12696
72480.0000   -6.33483
72520.0000   -6.25874
72560.0000   -6.13843
72600.0000   -4.81802
72640.0000   -5.56292
72680.0000   -5.18926
72720.0000   -5.73030
72760.0000   -6.37632
72800.0000   -6.52953
72840.0000   -6.20468
72880.0000   -5.72694
72920.0000   -6.07904
72960.0000   -6.16372
73000.0000   -5.62852
73040.0000   -5.33244
73080.0000   -6.07852
73120.0000   -5.33853
73160.0000   -5.84381
73200.0000   -5.90239
73240.0000   -4.69695
73280.0000   -4.95388
73320.0000   -5.68250
73360.0000   -5.35478
73400.0000   -5.44818
73440.0000   -5.02724
73480.0000   -6.38413
73520.0000   -5.66025
73560.0000   -5.73097
73600.0000   -5.99681
73640.0000   -5.08858
73680.0000   -5.50304
73720.0000   -5.40265
73760.0000   -4.35450
73800.0000   -4.50559
73840.0000   -5.00528
73880.0000   -5.37269
73920.0000   -6.87337
73960.0000   -6.94363
74000.0000   -5.85810
74040.0000   -6.20910
74080.0000   -5.55497
74120.0000   -5.68418
74160.0000   -4.61667
74200.0000   -5.18678
74240.0000   -5.86695
74280.0000   -5.73794
74320.0000   -6.13439
74360.0000   -6.09719
74400.0000   -6.09896
74440.0000   -5.26261
74480.0000   -5.39299
74520.0000   -5.51036
74560.0000   -5.94342
74600.0000   -6.49352
74640.0000   -6.33505
74680.0000   -6.78638
74720.0000   -6.55395
74760.0000   -5.97877
74800.0000   -5.53619
74840.0000   -5.68386
74880.0000   -6.32432
74920.0000   -6.13767
74960.0000   -5.78369
75000.0000   -5.85068
75040.0000   -5.06516
75080.0000   -5.13908
75120.0000   -5.97807
75160.0000   -5.64878
75200.0000   -6.01401
75240.0000   -5.82590
75280.0000   -4.80091
75320.0000   -3.95386
75360.0000   -3.83530
75400.0000   -4.31077
75440.0000   -4.20010
75480.0000   -4.74384
75520.0000   -5.36771
75560.0000   -5.86604
75600.0000   -4.61206
75640.0000   -5.45125
75680.0000   -5.25617
75720.0000   -4.67716
75760.0000   -5.41367
75800.0000   -6.31209
75840.0000   -4.84945
75880.0000   -4.87307
75920.0000   -5.62152
75960.0000   -5.79145
76000.0000   -6.16085
76040.0000   -5.30235
76080.0000   -5.47641
76120.0000   -5.45744
76160.0000   -4.77512
76200.0000   -4.20951
76240.0000   -5.04676
76280.0000   -4.35000
76320.0000   -5.28348
76360.0000   -4.64470
76400.0000   -5.22929
76440.0000   -5.92923
76480.0000   -6.36070
76520.0000   -6.14942
76560.0000   -6.13936
76600.0000   -5.52091
76640.0000   -5.94326
76680.0000   -5.60761
76720.0000   -5.47667
76760.0000   -6.32047
76800.0000   -5.89390
76840.0000   -6.24220
76880.0000   -6.03670
76920.0000   -5.38263
76960.0000   -6.04851
77000.0000   -5.90013
77040.0000   -5.01381
77080.0000   -5.96128
77120.0000   -5.77417
77160.0000   -5.53756
77200.0000   -5.17826
77240.0000   -5.17352
77280.0000   -5.85347
77320.0000   -5.25270
77360.0000   -6.04785
77400.0000   -5.87841
77440.0000   -6.35529
77480.0000   -5.77093
77520.0000   -5.37824
77560.0000   -5.92384
77600.0000   -5.95277
77640.0000   -5.85275
77680.0000   -5.94562
77720.0000   -6.25876
77760.0000   -6.19384
77800.0000   -5.91269
77840.0000   -5.96623
77880.0000   -6.10960
77920.0000   -6.04924
77960.0000   -6.09385
78000.0000   -6.46417
78040.0000   -6.03666
78080.0000   -5.79458
78120.0000   -5.30997
78160.0000   -5.73750
78200.0000   -5.71887
78240.0000   -5.84827
78280.0000   -6.23091
78320.0000   -5.57986
78360.0000   -5.68329
78400.0000   -6.07286
78440.0000   -5.64393
78480.0000   -5.53356
78520.0000   -5.83365
78560.0000   -5.37364
78600.0000   -5.10687
78640.0000   -5.01147
78680.0000   -5.07453
78720.0000   -5.14173
78760.0000   -5.61603
78800.0000   -4.67537
78840.0000   -5.20953
78880.0000   -5.48392
78920.0000   -4.91747
78960.0000   -4.53762
79000.0000   -4.28891
79040.0000   -4.97184
79080.0000   -5.51017
79120.0000   -5.12932
79160.0000   -6.01928
79200.0000   -5.73804
79240.0000   -6.48386
79280.0000   -5.76404
79320.0000   -5.61247
79360.0000   -6.24987
79400.0000   -6.49714
79440.0000   -6.99009
79480.0000   -5.81690
79520.0000   -5.98507
79560.0000   -6.49617
79600.0000   -5.40024
79640.0000   -6.54026
79680.0000   -5.93135
79720.0000   -5.08666
79760.0000   -6.18258
79800.0000   -6.32643
79840.0000   -6.29451
79880.0000   -6.70238
79920.0000   -6.30095
79960.0000   -5.91903
80000.0000   -6.73978
80040.0000   -6.11720
80080.0000   -6.67131
80120.0000   -6.36809
80160.0000   -5.84422
80200.0000   -6.74392
80240.0000   -6.27222
80280.0000   -6.50387
80320.0000   -5.81913
80360.0000   -5.65067
80400.0000   -6.13422
80440.0000   -6.30818
80480.0000   -6.70019
80520.0000   -6.32360
80560.0000   -5.32407
80600.0000   -5.33439
80640.0000   -5.49035
80680.0000   -6.21882
80720.0000   -4.40670
80760.0000   -5.91116
80800.0000   -5.65027
80840.0000   -4.84378
80880.0000   -5.91499
80920.0000   -6.10315
80960.0000   -7.23990
81000.0000   -6.14816
81040.0000   -6.72174
81080.0000   -6.01207
81120.0000   -6.26609
81160.0000   -6.63631
81200.0000   -7.24168
81240.0000   -6.60679
81280.0000   -6.70660
81320.0000   -6.79686
81360.0000   -6.42186
81400.0000   -6.78573
81440.0000   -5.90827
81480.0000   -6.70716
81520.0000   -6.63082
81560.0000   -6.25930
81600.0000   -6.93137
81640.0000   -7.08164
81680.0000   -6.24587
81720.0000   -6.13600
81760.0000   -7.00824
81800.0000   -6.23121
81840.0000   -6.35084
81880.0000   -6.27302
81920.0000   -6.66607
81960.0000   -6.27454
82000.0000   -5.53545
82040.0000   -6.37287
82080.0000   -6.19715
82120.0000   -5.28747
82160.0000   -5.20044
82200.0000   -4.90127
82240.0000   -5.12375
82280.0000   -4.96222
82320.0000   -3.96472
82360.0000   -5.75115
82400.0000   -5.60208
82440.0000   -4.30102
82480.0000   -4.51263
82520.0000   -4.49123
82560.0000   -6.12137
82600.0000   -5.39522
82640.0000   -3.88414
82680.0000   -5.85706
82720.0000   -5.33804
82760.0000   -5.30077
82800.0000   -5.70100
82840.0000   -5.44983
82880.0000   -4.99957
82920.0000   -4.83023
82960.0000   -5.74867
83000.0000   -6.60207
83040.0000   -6.82286
83080.0000   -6.16093
83120.0000   -5.55925
83160.0000   -5.37828
83200.0000   -5.38580
83240.0000   -5.53045
83280.0000   -5.58732
83320.0000   -5.28500
83360.0000   -5.92432
83400.0000   -6.40992
83440.0000   -7.16075
83480.0000   -6.53394
83520.0000   -5.25042
83560.0000   -4.94619
83600.0000   -5.82935
83640.0000   -5.02238
83680.0000   -6.61245
83720.0000   -5.39764
83760.0000   -5.28761
83800.0000   -5.33559
83840.0000   -5.57975
83880.0000   -4.97620
83920.0000   -5.27636
83960.0000   -6.39505
84000.0000   -4.90101
84040.0000   -4.42581
84080.0000   -4.70554
84120.0000   -5.06144
84160.0000   -5.31981
84200.0000   -6.32079
84240.0000   -5.60541
84280.0000   -5.16841
84320.0000   -5.32832
84360.0000   -5.72507
84400.0000   -5.11049
84440.0000   -4.39947
84480.0000   -5.16181
84520.0000   -4.40168
84560.0000   -4.01395
84600.0000   -4.46315
84640.0000   -5.15528
84680.0000   -4.81993
84720.0000   -5.55348
84760.0000   -5.48310
84800.0000   -4.66733
84840.0000   -6.73121
84880.0000   -5.77827
84920.0000   -6.02682
84960.0000   -5.41911
85000.0000   -4.52947
85040.0000   -5.23744
85080.0000   -4.64373
85120.0000   -5.31662
85160.0000   -4.93693
85200.0000   -5.49227
85240.0000   -5.40304
85280.0000   -5.52462
85320.0000   -5.00007
85360.0000   -5.76622
85400.0000   -6.11897
85440.0000   -5.21091
85480.0000   -5.23710
85520.0000   -5.13369
85560.0000   -5.12813
85600.0000   -5.12364
85640.0000   -4.91828
85680.0000   -4.82661
85720.0000   -5.21500
85760.0000   -5.56700
85800.0000   -5.09873
85840.0000   -5.46566
85880.0000   -5.68777
85920.0000   -5.72747
85960.0000   -5.96061
86000.0000   -5.47158
86040.0000   -5.70017
86080.0000   -5.41518
86120.0000   -5.17047
86160.0000   -5.41071
86200.0000   -5.58000
86240.0000   -5.10664
86280.0000   -5.40973
86320.0000   -4.41313
86360.0000   -5.09121
86400.0000   -5.33484
86440.0000   -4.89416
86480.0000   -5.05170
86520.0000   -5.01847
86560.0000   -5.40038
86600.0000   -5.17279
86640.0000   -5.32657
86680.0000   -5.50333
86720.0000   -5.24380
86760.0000   -4.61259
86800.0000   -5.08121
86840.0000   -3.97194
86880.0000   -4.58110
86920.0000   -5.20625
86960.0000   -5.15538
87000.0000   -5.91169
87040.0000   -6.49573
87080.0000   -6.94162
87120.0000   -5.65835
87160.0000   -6.23006
87200.0000   -5.40044
87240.0000   -5.39437
87280.0000   -5.62379
87320.0000   -5.19782
87360.0000   -5.74550
87400.0000   -4.97335
87440.0000   -5.46616
87480.0000   -5.24799
87520.0000   -4.82089
87560.0000   -5.71557
87600.0000   -5.31266
87640.0000   -5.56188
87680.0000   -6.69900
87720.0000   -6.76372
87760.0000   -6.14614
87800.0000   -6.19226
87840.0000   -5.98928
87880.0000   -6.10186
87920.0000   -6.28462
87960.0000   -5.64275
88000.0000   -6.59707
88040.0000   -5.11374
88080.0000   -6.61920
88120.0000   -6.02793
88160.0000   -5.70123
88200.0000   -5.96138
88240.0000   -5.87627
88280.0000   -5.41641
88320.0000   -4.57746
88360.0000   -5.37429
88400.0000   -5.50568
88440.0000   -5.52563
88480.0000   -5.48313
88520.0000   -5.81781
88560.0000   -5.98746
88600.0000   -6.36326
88640.0000   -6.28054
88680.0000   -6.00731
88720.0000   -5.62162
88760.0000   -5.09096
88800.0000   -4.49421
88840.0000   -5.61402
88880.0000   -4.78201
88920.0000   -5.06563
88960.0000   -5.34527
89000.0000   -4.23523
89040.0000   -5.55185
89080.0000   -5.68031
89120.0000   -5.13725
89160.0000   -4.48525
89200.0000   -3.58948
89240.0000   -4.93089
89280.0000   -4.56157
89320.0000   -3.21057
89360.0000   -3.96756
89400.0000   -4.55436
89440.0000   -5.39856
89480.0000   -5.12735
89520.0000   -4.90985
89560.0000   -4.86770
89600.0000   -4.71403
89640.0000   -5.05558
89680.0000   -4.75548
89720.0000   -4.99615
89760.0000   -5.26680
89800.0000   -5.59520
89840.0000   -5.06140
89880.0000   -5.08325
89920.0000   -5.55286
89960.0000   -4.78302
90000.0000   -4.60548
90040.0000   -4.74890
90080.0000   -5.67679
90120.0000   -5.31329
90160.0000   -5.31901
90200.0000   -5.00436
90240.0000   -5.39316
90280.0000   -5.57263
90320.0000   -5.88613
90360.0000   -5.79236
90400.0000   -5.65843
90440.0000   -6.81544
90480.0000   -5.77363
90520.0000   -6.13750
90560.0000   -6.26421
90600.0000   -6.26879
90640.0000   -6.75336
90680.0000   -6.36334
90720.0000   -5.86843
90760.0000   -6.23595
90800.0000   -6.09515
90840.0000   -6.07514
90880.0000   -6.04709
90920.0000   -6.39359
90960.0000   -6.28910
91000.0000   -5.73568
91040.0000   -5.35687
91080.0000   -5.49179
91120.0000   -5.07307
91160.0000   -5.30654
91200.0000   -5.28342
91240.0000   -5.53308
91280.0000   -5.35850
91320.0000   -5.30939
91360.0000   -4.86649
91400.0000   -4.91629
91440.0000   -5.69467
91480.0000   -5.21593
91520.0000   -5.82229
91560.0000   -5.94625
91600.0000   -6.24873
91640.0000   -5.80588
91680.0000   -5.51574
91720.0000   -5.67336
91760.0000   -5.87661
91800.0000   -5.03634
91840.0000   -4.91296
91880.0000   -5.33832
91920.0000   -5.49344
91960.0000   -5.41725
92000.0000   -4.63940
92040.0000   -5.04452
92080.0000   -5.40215
92120.0000   -5.89908
92160.0000   -4.94368
92200.0000   -5.88641
92240.0000   -4.55925
92280.0000   -4.53880
92320.0000   -5.41998
92360.0000   -5.35086
92400.0000   -5.05391
92440.0000   -5.48524
92480.0000   -4.37018
92520.0000   -4.65219
92560.0000   -4.39114
92600.0000   -5.03160
92640.0000   -4.90990
92680.0000   -5.00976
92720.0000   -5.05787
92760.0000   -5.59423
92800.0000   -3.73985
92840.0000   -5.31359
92880.0000   -4.56168
92920.0000   -4.68049
92960.0000   -4.94381
93000.0000   -5.39994
93040.0000   -5.12999
93080.0000   -5.36379
93120.0000   -5.53446
93160.0000   -4.60788
93200.0000   -6.10690
93240.0000   -4.66572
93280.0000   -5.48452
93320.0000   -5.26059
93360.0000   -5.52731
93400.0000   -5.96628
93440.0000   -5.22036
93480.0000   -4.94459
93520.0000   -4.66628
93560.0000   -4.84418
93600.0000   -4.96084
93640.0000   -4.96954
93680.0000   -5.34917
93720.0000   -5.10759
93760.0000   -5.31574
93800.0000   -5.31864
93840.0000   -6.03799
93880.0000   -5.40852
93920.0000   -4.89967
93960.0000   -5.13387
94000.0000   -4.93159
94040.0000   -5.11835
94080.0000   -4.19377
94120.0000   -4.29026
94160.0000   -4.57406
94200.0000   -4.22330
94240.0000   -3.84581
94280.0000   -4.51869
94320.0000   -4.24270
94360.0000   -5.15788
94400.0000   -5.08152
94440.0000   -4.67676
94480.0000   -5.10554
94520.0000   -4.32769
94560.0000   -4.99883
94600.0000   -4.64853
94640.0000   -5.34416
94680.0000   -4.25371
94720.0000   -5.13566
94760.0000   -5.67033
94800.0000   -4.37501
94840.0000   -4.22318
94880.0000   -5.15705
94920.0000   -5.30511
94960.0000   -5.40783
95000.0000   -5.27493
95040.0000   -5.35017
95080.0000   -5.28612
95120.0000   -5.87297
95160.0000   -6.22953
95200.0000   -5.63670
95240.0000   -4.29105
95280.0000   -4.10982
95320.0000   -5.98807
95360.0000   -5.37938
95400.0000   -4.93722
95440.0000   -5.90174
95480.0000   -5.71014
95520.0000   -6.11081
95560.0000   -5.37035
95600.0000   -6.12387
95640.0000   -4.98520
95680.0000   -5.77755
95720.0000   -5.89772
95760.0000   -6.35185
95800.0000   -6.15748
95840.0000   -6.06081
95880.0000   -5.31616
95920.0000   -4.96597
95960.0000   -6.23844
96000.0000   -6.51983
96040.0000   -6.55623
96080.0000   -6.50875
96120.0000   -5.49180
96160.0000   -4.56705
96200.0000   -5.64526
96240.0000   -5.24392
96280.0000   -6.08724
96320.0000   -5.70691
96360.0000   -5.41106
96400.0000   -6.18298
96440.0000   -5.77918
96480.0000   -5.88543
96520.0000   -6.24153
96560.0000   -6.62788
96600.0000   -6.27114
96640.0000   -5.74684
96680.0000   -5.66356
96720.0000   -5.43866
96760.0000   -5.16708
96800.0000   -5.26143
96840.0000   -5.13579
96880.0000   -4.22366
96920.0000   -4.51340
96960.0000   -4.93821
97000.0000   -4.79301
97040.0000   -4.47512
97080.0000   -5.59102
97120.0000   -5.57490
97160.0000   -4.54168
97200.0000   -4.63341
97240.0000   -5.00644
97280.0000   -6.26540
97320.0000   -4.93371
97360.0000   -6.33637
97400.0000   -5.72241
97440.0000   -5.37362
97480.0000   -5.34710
97520.0000   -4.56013
97560.0000   -5.63753
97600.0000   -5.68976
97640.0000   -5.06113
97680.0000   -4.84208
97720.0000   -5.24071
97760.0000   -6.37268
97800.0000   -6.06850
97840.0000   -5.82317
97880.0000   -5.61534
97920.0000   -5.72624
97960.0000   -5.62125
98000.0000   -5.69590
98040.0000   -5.59673
98080.0000   -5.66523
98120.0000   -6.12408
98160.0000   -6.02846
98200.0000   -6.39951
98240.0000   -6.46273
98280.0000   -6.19600
98320.0000   -6.25280
98360.0000   -6.41486
98400.0000   -5.89675
98440.0000   -5.95611
98480.0000   -5.75892
98520.0000   -6.49934
98560.0000   -5.81860
98600.0000   -5.98041
98640.0000   -4.69686
98680.0000   -4.24149
98720.0000   -5.60021
98760.0000   -5.52010
98800.0000   -4.82125
98840.0000   -5.08736
98880.0000   -5.50099
98920.0000   -6.15282
98960.0000   -6.68041
99000.0000   -6.02147
99040.0000   -4.72182
99080.0000   -5.87060
99120.0000   -4.85353
99160.0000   -6.15341
99200.0000   -5.25657
99240.0000   -5.28608
99280.0000   -5.41231
99320.0000   -5.97320
99360.0000   -6.01445
99400.0000   -5.45174
99440.0000   -5.10223
99480.0000   -5.01635
99520.0000   -5.58100
99560.0000   -5.48112
99600.0000   -5.79991
99640.0000   -5.61784
99680.0000   -5.00568
99720.0000   -4.99180
99760.0000   -5.55000
99800.0000   -4.49454
99840.0000   -4.95980
99880.0000   -4.85611
99920.0000   -5.17573
99960.0000   -5.25334
100000.0000   -5.09494
100040.0000   -4.73463
100080.0000   -5.27284
100120.0000   -5.30332
100160.0000   -4.86806
100200.0000   -4.82337
100240.0000   -5.36635
100280.0000   -5.78764
100320.0000   -4.39178
100360.0000   -5.63297
100400.0000   -5.11783
100440.0000   -5.51243
100480.0000   -5.18233
100520.0000   -5.10137
100560.0000   -5.76794
100600.0000   -5.00792
100640.0000   -5.26437
100680.0000   -5.12341
100720.0000   -5.20476
100760.0000   -5.40558
100800.0000   -5.75468
100840.0000   -4.97264
100880.0000   -4.73744
100920.0000   -4.80658
100960.0000   -5.01964
101000.0000   -5.18251
101040.0000   -4.53092
101080.0000   -5.04035
101120.0000   -5.07749
101160.0000   -4.73326
101200.0000   -4.43177
101240.0000   -4.71620
101280.0000   -5.65744
101320.0000   -5.40908
101360.0000   -3.69728
101400.0000   -4.13234
101440.0000   -5.00134
101480.0000   -4.67307
101520.0000   -4.01333
101560.0000   -4.93986
101600.0000   -5.53743
101640.0000   -5.77602
101680.0000   -5.02190
101720.0000   -4.51521
101760.0000   -5.55515
101800.0000   -4.96747
101840.0000   -4.78419
101880.0000   -4.28625
101920.0000   -3.57388
101960.0000   -3.45732
102000.0000   -4.04750
102040.0000   -3.73488
102080.0000   -4.49147
102120.0000   -4.72420
102160.0000   -5.10187
102200.0000   -3.82120
102240.0000   -4.04498
102280.0000   -3.99905
102320.0000   -4.06534
102360.0000   -4.43883
102400.0000   -4.64720
102440.0000   -4.77652
102480.0000   -4.81340
102520.0000   -5.14447
102560.0000   -4.80194
102600.0000   -4.69294
102640.0000   -5.49790
102680.0000   -4.84175
102720.0000   -5.50264
102760.0000   -5.31176
102800.0000   -6.49158
102840.0000   -5.95278
102880.0000   -5.45136
102920.0000   -5.20938
102960.0000   -5.18168
103000.0000   -5.04162
103040.0000   -4.96762
103080.0000   -4.42449
103120.0000   -3.91508
103160.0000   -5.43234
103200.0000   -5.08866
103240.0000   -6.05969
103280.0000   -5.61028
103320.0000   -5.00378
103360.0000   -3.70738
103400.0000   -4.67118
103440.0000   -4.94651
103480.0000   -4.72708
103520.0000   -5.46117
103560.0000   -4.07978
103600.0000   -4.33441
103640.0000   -5.01739
103680.0000   -5.36283
103720.0000   -4.84233
103760.0000   -5.87018
103800.0000   -4.94687
103840.0000   -4.79264
103880.0000   -4.68578
103920.0000   -5.21876
103960.0000   -4.39704
104000.0000   -5.62565
104040.0000   -5.39815
104080.0000   -5.41309
104120.0000   -6.08468
104160.0000   -5.57103
104200.0000   -5.04683
104240.0000   -4.68114
104280.0000   -5.25012
104320.0000   -5.34528
104360.0000   -5.46382
104400.0000   -5.84450
104440.0000   -6.47318
104480.0000   -5.53601
104520.0000   -5.97584
104560.0000   -5.82156
104600.0000   -6.19408
104640.0000   -5.84461
104680.0000   -5.78862
104720.0000   -6.05271
104760.0000   -6.11293
104800.0000   -4.55893
104840.0000   -5.11787
104880.0000   -5.04648
104920.0000   -4.59978
104960.0000   -3.70827
105000.0000   -5.68710
105040.0000   -6.03635
105080.0000   -5.16384
105120.0000   -4.88313
105160.0000   -5.33211
105200.0000   -5.30686
105240.0000   -5.43573
105280.0000   -5.01842
105320.0000   -4.76672
105360.0000   -5.06522
105400.0000   -5.07435
105440.0000   -6.08707
105480.0000   -5.43486
105520.0000   -6.80785
105560.0000   -5.52064
105600.0000   -5.82500
105640.0000   -5.69462
105680.0000   -6.21511
105720.0000   -5.17260
105760.0000   -5.03356
105800.0000   -5.75705
105840.0000   -4.47001
105880.0000   -4.96665
105920.0000   -5.34745
105960.0000   -5.77155
106000.0000   -5.30117
106040.0000   -5.49433
106080.0000   -5.39476
106120.0000   -5.10111
106160.0000   -4.83295
106200.0000   -5.84638
106240.0000   -5.09932
106280.0000   -4.46491
106320.0000   -4.71821
106360.0000   -4.66171
106400.0000   -5.25062
106440.0000   -4.84443
106480.0000   -4.85672
106520.0000   -5.21759
106560.0000   -4.40469
106600.0000   -4.99077
106640.0000   -5.68186
106680.0000   -4.00510
106720.0000   -3.96002
106760.0000   -5.90271
106800.0000   -5.28739
106840.0000   -5.06474
106880.0000   -4.43996
106920.0000   -5.24849
106960.0000   -4.09978
107000.0000   -4.11184
107040.0000   -5.30711
107080.0000   -5.22532
107120.0000   -4.19821
107160.0000   -5.06996
107200.0000   -6.04558
107240.0000   -5.41409
107280.0000   -5.44898
107320.0000   -5.77312
107360.0000   -5.75492
107400.0000   -4.92800
107440.0000   -5.37839
107480.0000   -5.66233
107520.0000   -6.16101
107560.0000   -6.04332
107600.0000   -5.81644
107640.0000   -4.70431
107680.0000   -5.27890
107720.0000   -6.36307
107760.0000   -6.10449
107800.0000   -6.00609
107840.0000   -5.36492
107880.0000   -5.90962
107920.0000   -5.28924
107960.0000   -5.55001
108000.0000   -6.51700
108040.0000   -5.63378
108080.0000   -5.02375
108120.0000   -5.59873
108160.0000   -5.41349
108200.0000   -4.67034
108240.0000   -4.89781
108280.0000   -4.89263
108320.0000   -5.50345
108360.0000   -5.02989
108400.0000   -5.36135
108440.0000   -5.89550
108480.0000   -5.02481
108520.0000   -6.24260
108560.0000   -5.47612
108600.0000   -5.05219
108640.0000   -5.79432
108680.0000   -4.49681
108720.0000   -5.18220
108760.0000   -6.57230
108800.0000   -5.62046
108840.0000   -5.06189
108880.0000   -5.15760
108920.0000   -5.03642
108960.0000   -5.44243
109000.0000   -4.94258
109040.0000   -5.93682
109080.0000   -5.32966
109120.0000   -6.41282
109160.0000   -5.39829
109200.0000   -5.76708
109240.0000   -6.20609
109280.0000   -6.97493
109320.0000   -6.15549
109360.0000   -5.87509
109400.0000   -5.10300
109440.0000   -5.04840
109480.0000   -5.54130
109520.0000   -5.22607
109560.0000   -4.43800
109600.0000   -4.36250
109640.0000   -5.16452
109680.0000   -5.37509
109720.0000   -4.38303
109760.0000   -5.55326
109800.0000   -6.25684
109840.0000   -5.39383
109880.0000   -5.66927
109920.0000   -5.84844
109960.0000   -6.51559
110000.0000   -6.11536
110040.0000   -6.17104
110080.0000   -5.70955
110120.0000   -6.40460
110160.0000   -5.86139
110200.0000   -6.08372
110240.0000   -5.38244
110280.0000   -5.73727
110320.0000   -5.60468
110360.0000   -5.45897
110400.0000   -6.38454
110440.0000   -7.23509
110480.0000   -7.03791
110520.0000   -6.43319
110560.0000   -6.39024
110600.0000   -6.18588
110640.0000   -6.10984
110680.0000   -6.93366
110720.0000   -5.89288
110760.0000   -6.22143
110800.0000   -6.47716
110840.0000   -6.37394
110880.0000   -5.99756
110920.0000   -5.77051
110960.0000   -6.20014
111000.0000   -6.54504
111040.0000   -6.61237
111080.0000   -6.97633
111120.0000   -7.28691
111160.0000   -5.83639
111200.0000   -6.95960
111240.0000   -7.72745
111280.0000   -6.75607
111320.0000   -6.30713
111360.0000   -5.17693
111400.0000   -5.28585
111440.0000   -5.75529
111480.0000   -4.96220
111520.0000   -5.64759
111560.0000   -4.60284
111600.0000   -5.46275
111640.0000   -5.52003
111680.0000   -5.57852
111720.0000   -4.75998
111760.0000   -5.53471
111800.0000   -5.48975
111840.0000   -5.52004
111880.0000   -5.17089
111920.0000   -5.12696
111960.0000   -5.60898
112000.0000   -5.40011
112040.0000   -5.57378
112080.0000   -5.26698
112120.0000   -4.67094
112160.0000   -5.09242
112200.0000   -4.68797
112240.0000   -5.00078
112280.0000   -3.28812
112320.0000   -4.86167
112360.0000   -4.99008
112400.0000   -4.83006
112440.0000   -5.33472
112480.0000   -5.97086
112520.0000   -5.84126
112560.0000   -7.08230
112600.0000   -5.35852
112640.0000   -5.98104
112680.0000   -6.39828
112720.0000   -6.22985
112760.0000   -5.89043
112800.0000   -6.36119
112840.0000   -5.62615
112880.0000   -6.03068
112920.0000   -6.99115
112960.0000   -6.03660
113000.0000   -5.79941
113040.0000   -5.06877
113080.0000   -5.64205
113120.0000   -4.79493
113160.0000   -5.32537
113200.0000   -5.31103
113240.0000   -5.80962
113280.0000   -5.47707
113320.0000   -5.46896
113360.0000   -5.19432
113400.0000   -4.80219
113440.0000   -5.40882
113480.0000   -4.99175
113520.0000   -5.74559
113560.0000   -5.34393
113600.0000   -5.54161
113640.0000   -4.93020
113680.0000   -4.75649
113720.0000   -5.71965
113760.0000   -4.35149
113800.0000   -4.95006
113840.0000   -6.08972
113880.0000   -6.11668
113920.0000   -6.34814
113960.0000   -5.36890
114000.0000   -4.92066
114040.0000   -5.93877
114080.0000   -5.41584
114120.0000   -5.90091
114160.0000   -5.79503
114200.0000   -5.75908
114240.0000   -6.38436
114280.0000   -5.31733
114320.0000   -6.00075
114360.0000   -6.68998
114400.0000   -6.74989
114440.0000   -6.48841
114480.0000   -6.84708
114520.0000   -6.28342
114560.0000   -5.85367
114600.0000   -6.12843
114640.0000   -6.21147
114680.0000   -5.55781
114720.0000   -5.29380
114760.0000   -6.28581
114800.0000   -6.98176
114840.0000   -6.98898
114880.0000   -7.09508
114920.0000   -5.63191
114960.0000   -5.66381
115000.0000   -5.13171
115040.0000   -5.20976
115080.0000   -5.85690
115120.0000   -5.98461
115160.0000   -6.68532
115200.0000   -6.05628
115240.0000   -5.96860
115280.0000   -6.39168
115320.0000   -5.92583
115360.0000   -4.73292
115400.0000   -5.07016
115440.0000   -5.55335
115480.0000   -5.33597
115520.0000   -5.42049
115560.0000   -5.44422
115600.0000   -5.44807
115640.0000   -4.97216
115680.0000   -4.72945
115720.0000   -5.22947
115760.0000   -5.07278
115800.0000   -5.43403
115840.0000   -5.95028
115880.0000   -6.00925
115920.0000   -6.31851
115960.0000   -4.94103
116000.0000   -6.34190
116040.0000   -6.77551
116080.0000   -5.42200
116120.0000   -6.39336
116160.0000   -5.87970
116200.0000   -6.54187
116240.0000   -5.91807
116280.0000   -5.68513
116320.0000   -5.20947
116360.0000   -4.66261
116400.0000   -5.39737
116440.0000   -6.67561
116480.0000   -5.47479
116520.0000   -5.44633
116560.0000   -5.43063
116600.0000   -5.75025
116640.0000   -5.53223
116680.0000   -5.55748
116720.0000   -4.48724
116760.0000   -6.13734
116800.0000   -4.84570
116840.0000   -6.02492
116880.0000   -6.30281
116920.0000   -5.95556
116960.0000   -6.63818
117000.0000   -5.40624
117040.0000   -6.08134
117080.0000   -5.76693
117120.0000   -6.46747
117160.0000   -5.96841
117200.0000   -6.12907
117240.0000   -5.46976
117280.0000   -5.64268
117320.0000   -5.33239
117360.0000   -4.62179
117400.0000   -5.00338
117440.0000   -4.93835
117480.0000   -5.66605
117520.0000   -4.88264
117560.0000   -4.91895
117600.0000   -5.02760
117640.0000   -4.39199
117680.0000   -5.73336
117720.0000   -6.11280
117760.0000   -5.67488
117800.0000   -5.00635
117840.0000   -5.76470
117880.0000   -5.25463
117920.0000   -4.86243
117960.0000   -5.89873
118000.0000   -5.08880
118040.0000   -5.32877
118080.0000   -4.89044
118120.0000   -6.02610
118160.0000   -6.36715
118200.0000   -6.20299
118240.0000   -5.87157
118280.0000   -5.52799
118320.0000   -5.98000
118360.0000   -5.57597
118400.0000   -4.97431
118440.0000   -5.96181
118480.0000   -5.11275
118520.0000   -4.61908
118560.0000   -5.57583
118600.0000   -5.16963
118640.0000   -5.76902
118680.0000   -5.50167
118720.0000   -4.96924
118760.0000   -4.95532
118800.0000   -5.02321
118840.0000   -5.38026
118880.0000   -5.33311
118920.0000   -5.44403
118960.0000   -4.80886
119000.0000   -5.18804
119040.0000   -5.22342
119080.0000   -5.50454
119120.0000   -5.30677
119160.0000   -5.29494
119200.0000   -5.38337
119240.0000   -6.07423
119280.0000   -5.50697
119320.0000   -4.64798
119360.0000   -5.46982
119400.0000   -4.06614
119440.0000   -4.50305
119480.0000   -5.03428
119520.0000   -6.18106
119560.0000   -4.52666
119600.0000   -5.11932
119640.0000   -5.35846
119680.0000   -5.98781
119720.0000   -4.90043
119760.0000   -5.07950
119800.0000   -5.77330
119840.0000   -6.23193
119880.0000   -5.73693
119920.0000   -5.54859
119960.0000   -4.68624
120000.0000   -5.45631
120040.0000   -4.97959
120080.0000   -5.46918
120120.0000   -4.95339
120160.0000   -5.18168
120200.0000   -6.00748
120240.0000   -6.26070
120280.0000   -5.94387
120320.0000   -5.17840
120360.0000   -6.14321
120400.0000   -4.72499
120440.0000   -4.68740
120480.0000   -4.02808
120520.0000   -6.09385
120560.0000   -6.06635
120600.0000   -5.50341
120640.0000   -5.91273
120680.0000   -6.44166
120720.0000   -5.92755
120760.0000   -5.76858
120800.0000   -5.96967
120840.0000   -5.36565
120880.0000   -7.00124
120920.0000   -5.86452
120960.0000   -6.11306
121000.0000   -6.06593
121040.0000   -5.79171
121080.0000   -4.98867
121120.0000   -4.65429
121160.0000   -4.84735
121200.0000   -3.99048
121240.0000   -4.49043
121280.0000   -5.20572
121320.0000   -4.51478
121360.0000   -4.71441
121400.0000   -4.26301
121440.0000   -4.69939
121480.0000   -4.97642
121520.0000   -5.97970
121560.0000   -4.95770
121600.0000   -5.33181
121640.0000   -5.62941
121680.0000   -5.89537
121720.0000   -6.00136
121760.0000   -5.63252
121800.0000   -6.23966
121840.0000   -5.89815
121880.0000   -5.04536
121920.0000   -4.84095
121960.0000   -4.91368
122000.0000   -5.86764
122040.0000   -5.26039
122080.0000   -5.34826
122120.0000   -5.76629
122160.0000   -5.66051
122200.0000   -5.57202
122240.0000   -5.69880
122280.0000   -5.82013
122320.0000   -5.53867
122360.0000   -5.48961
122400.0000   -5.15099
122440.0000   -5.07751
122480.0000   -5.62653
122520.0000   -6.42501
122560.0000   -5.78303
122600.0000   -5.97230
122640.0000   -5.42770
122680.0000   -5.47081
122720.0000   -6.12647
122760.0000   -5.70281
122800.0000   -6.37592
122840.0000   -5.31396
122880.0000   -5.63071
122920.0000   -5.53652
122960.0000   -6.28655
123000.0000   -5.77820
123040.0000   -5.50869
123080.0000   -5.74235
123120.0000   -6.53742
123160.0000   -6.27867
123200.0000   -6.05371
123240.0000   -4.87965
123280.0000   -4.92139
123320.0000   -4.20475
123360.0000   -4.86787
123400.0000   -4.34094
123440.0000   -5.93071
123480.0000   -5.01939
123520.0000   -5.21930
123560.0000   -5.58217
123600.0000   -5.65591
123640.0000   -5.58375
123680.0000   -4.58635
123720.0000   -4.66261
123760.0000   -5.48087
123800.0000   -5.20858
123840.0000   -5.66060
123880.0000   -5.55129
123920.0000   -5.13833
123960.0000   -5.33985
124000.0000   -5.26816
124040.0000   -5.29159
124080.0000   -4.77254
124120.0000   -5.01634
124160.0000   -5.60234
124200.0000   -4.93395
124240.0000   -4.49328
124280.0000   -4.58024
124320.0000   -5.23344
124360.0000   -5.33681
124400.0000   -5.73807
124440.0000   -6.08499
124480.0000   -5.19755
124520.0000   -5.03018
124560.0000   -5.60883
124600.0000   -6.06203
124640.0000   -6.01383
124680.0000   -5.83037
124720.0000   -5.58472
124760.0000   -5.77089
124800.0000   -6.08999
124840.0000   -5.04047
124880.0000   -6.00929
124920.0000   -5.32396
124960.0000   -6.04065
125000.0000   -4.46168
125040.0000   -5.28942
125080.0000   -5.73116
125120.0000   -5.23943
125160.0000   -5.23926
125200.0000   -5.00836
125240.0000   -5.78786
125280.0000   -5.21894
125320.0000   -5.34128
125360.0000   -5.10772
125400.0000   -5.13260
125440.0000   -5.79065
125480.0000   -5.34799
125520.0000   -4.91075
125560.0000   -5.44788
125600.0000   -5.43311
125640.0000   -5.32389
125680.0000   -5.01368
125720.0000   -5.69292
125760.0000   -5.76071
125800.0000   -4.89117
125840.0000   -4.99440
125880.0000   -4.58431
125920.0000   -4.33329
125960.0000   -5.27850
126000.0000   -4.38175
126040.0000   -5.38183
126080.0000   -5.21129
126120.0000   -4.92075
126160.0000   -4.24240
126200.0000   -4.99890
126240.0000   -5.23293
126280.0000   -5.05714
126320.0000   -5.22958
126360.0000   -5.15269
126400.0000   -5.41313
126440.0000   -5.91931
126480.0000   -4.58485
126520.0000   -5.51061
126560.0000   -4.93902
126600.0000   -5.47811
126640.0000   -5.79189
126680.0000   -4.98554
126720.0000   -4.85401
126760.0000   -6.00218
126800.0000   -4.96487
126840.0000   -4.33265
126880.0000   -4.66536
126920.0000   -5.30776
126960.0000   -5.70683
127000.0000   -5.77281
127040.0000   -4.99375
127080.0000   -4.91889
127120.0000   -6.27289
127160.0000   -6.31005
127200.0000   -4.65820
127240.0000   -4.74338
127280.0000   -5.29357
127320.0000   -5.05168
127360.0000   -4.90354
127400.0000   -4.88196
127440.0000   -4.28924
127480.0000   -4.48999
127520.0000   -4.15991
127560.0000   -3.93131
127600.0000   -4.92888
127640.0000   -5.40556
127680.0000   -5.73526
127720.0000   -4.62872
127760.0000   -5.53044
127800.0000   -5.08100
127840.0000   -5.14642
127880.0000   -5.54018
127920.0000   -5.76166
127960.0000   -5.13191
128000.0000   -5.71417
128040.0000   -6.36541
128080.0000   -5.74816
128120.0000   -5.63969
128160.0000   -4.57121
128200.0000   -5.60592
128240.0000   -5.59257
128280.0000   -4.60628
128320.0000   -4.33952
128360.0000   -5.25227
128400.0000   -5.05189
128440.0000   -4.22333
128480.0000   -5.07570
128520.0000   -4.73609
128560.0000   -5.10326
128600.0000   -4.95343
128640.0000   -5.14671
128680.0000   -5.35464
128720.0000   -6.30744
128760.0000   -5.71059
128800.0000   -5.19130
128840.0000   -5.75785
128880.0000   -5.34684
128920.0000   -5.39926
128960.0000   -5.53639
129000.0000   -5.02718
129040.0000   -6.21562
129080.0000   -5.59557
129120.0000   -5.99031
129160.0000   -5.58889
129200.0000   -5.51486
129240.0000   -6.04222
129280.0000   -6.19631
129320.0000   -5.33070
129360.0000   -4.75421
129400.0000   -4.98832
129440.0000   -5.05361
129480.0000   -4.21311
129520.0000   -4.08421
129560.0000   -4.68597
129600.0000   -4.62620
129640.0000   -4.74449
129680.0000   -5.00944
129720.0000   -5.24519
129760.0000   -4.68544
129800.0000   -4.82950
129840.0000   -5.47091
129880.0000   -5.30767
129920.0000   -5.22590
129960.0000   -5.59415
130000.0000   -5.67718
130040.0000   -5.01573
130080.0000   -5.39357
130120.0000   -5.59594
130160.0000   -6.39979
130200.0000   -5.51145
130240.0000   -5.25752
130280.0000   -5.15934
130320.0000   -3.98999
130360.0000   -4.12935
130400.0000   -4.67960
130440.0000   -4.96585
130480.0000   -4.58582
130520.0000   -4.44687
130560.0000   -4.00852
130600.0000   -4.79285
130640.0000   -5.72786
130680.0000   -4.29149
130720.0000   -4.37988
130760.0000   -4.40577
130800.0000   -5.14143
130840.0000   -4.22736
130880.0000   -3.93787
130920.0000   -3.09235
130960.0000   -4.91495
131000.0000   -4.48048
131040.0000   -4.60976
131080.0000   -4.40376
131120.0000   -5.39917
131160.0000   -5.35697
131200.0000   -4.42281
131240.0000   -4.91291
131280.0000   -4.93323
131320.0000   -4.34036
131360.0000   -4.37197
131400.0000   -4.46140
131440.0000   -3.76902
131480.0000   -3.85660
131520.0000   -3.97653
131560.0000   -4.98952
131600.0000   -4.20037
131640.0000   -4.58298
131680.0000   -4.84979
131720.0000   -5.62223
131760.0000   -4.88278
131800.0000   -4.73474
131840.0000   -5.29742
131880.0000   -5.92407
131920.0000   -5.69782
131960.0000   -4.31561
132000.0000   -4.64527
132040.0000   -4.44234
132080.0000   -4.73213
132120.0000   -3.85649
132160.0000   -4.39945
132200.0000   -4.17293
132240.0000   -5.02475
132280.0000   -5.20960
132320.0000   -5.48254
132360.0000   -6.06881
132400.0000   -5.41893
132440.0000   -5.23083
132480.0000   -5.44664
132520.0000   -5.57359
132560.0000   -5.13145
132600.0000   -4.85340
132640.0000   -5.66893
132680.0000   -5.62247
132720.0000   -6.06184
132760.0000   -5.09848
132800.0000   -6.14705
132840.0000   -6.48140
132880.0000   -4.77300
132920.0000   -5.41849
132960.0000   -5.68142
133000.0000   -5.62991
133040.0000   -5.18532
133080.0000   -4.68930
133120.0000   -5.65765
133160.0000   -4.36478
133200.0000   -4.28258
133240.0000   -5.68713
133280.0000   -4.88894
133320.0000   -4.86590
133360.0000   -4.55036
133400.0000   -3.81846
133440.0000   -5.06413
133480.0000   -4.49924
133520.0000   -4.61700
133560.0000   -4.70351
133600.0000   -5.01311
133640.0000   -5.70834
133680.0000   -4.83938
133720.0000   -4.85254
133760.0000   -4.34244
133800.0000   -4.67827
133840.0000   -5.23746
133880.0000   -4.76220
133920.0000   -4.67515
133960.0000   -4.98562
134000.0000   -4.71844
134040.0000   -5.12079
134080.0000   -4.59668
134120.0000   -3.98038
134160.0000   -4.89093
134200.0000   -5.02838
134240.0000   -4.58826
134280.0000   -4.17231
134320.0000   -4.86455
134360.0000   -4.99377
134400.0000   -4.40109
134440.0000   -3.98628
134480.0000   -4.73583
134520.0000   -4.19129
134560.0000   -3.92814
134600.0000   -4.82821
134640.0000   -3.91079
134680.0000   -3.99265
134720.0000   -4.28429
134760.0000   -5.02838
134800.0000   -4.30225
134840.0000   -3.81899
134880.0000   -4.14618
134920.0000   -4.86438
134960.0000   -4.22936
135000.0000   -3.70603
135040.0000   -3.23003
135080.0000   -4.19702
135120.0000   -4.97331
135160.0000   -5.30154
135200.0000   -4.87822
135240.0000   -5.14052
135280.0000   -4.37710
135320.0000   -4.62056
135360.0000   -4.61347
135400.0000   -5.41819
135440.0000   -4.90736
135480.0000   -5.81780
135520.0000   -5.55120
135560.0000   -4.70629
135600.0000   -5.04552
135640.0000   -5.02096
135680.0000   -5.96801
135720.0000   -5.21395
135760.0000   -6.16462
135800.0000   -5.02008
135840.0000   -5.26831
135880.0000   -5.29024
135920.0000   -6.05567
135960.0000   -5.13000
136000.0000   -5.28388
136040.0000   -5.06793
136080.0000   -4.82385
136120.0000   -4.93020
136160.0000   -5.65516
136200.0000   -5.94236
136240.0000   -5.01505
136280.0000   -4.92099
136320.0000   -5.26921
136360.0000   -5.53784
136400.0000   -5.14916
136440.0000   -4.64735
136480.0000   -5.01813
136520.0000   -5.28202
136560.0000   -5.01111
136600.0000   -4.68235
136640.0000   -5.02655
136680.0000   -5.03524
136720.0000   -5.56789
136760.0000   -5.99621
136800.0000   -5.34876
136840.0000   -5.96259
136880.0000   -6.45433
136920.0000   -5.75659
136960.0000   -6.09483
137000.0000   -5.67878
137040.0000   -5.19665
137080.0000   -6.04914
137120.0000   -6.39620
137160.0000   -5.73537
137200.0000   -5.09541
137240.0000   -5.47212
137280.0000   -5.62095
137320.0000   -4.77279
137360.0000   -4.56101
137400.0000   -4.76310
137440.0000   -5.50064
137480.0000   -5.02936
137520.0000   -5.86088
137560.0000   -5.37714
137600.0000   -5.41432
137640.0000   -5.40959
137680.0000   -5.66691
137720.0000   -4.21511
137760.0000   -4.29984
137800.0000   -4.05497
137840.0000   -4.52910
137880.0000   -4.76511
137920.0000   -4.91647
137960.0000   -4.22722
138000.0000   -4.71581
138040.0000   -5.22405
138080.0000   -4.56117
138120.0000   -4.95719
138160.0000   -4.80240
138200.0000   -4.88338
138240.0000   -4.60948
138280.0000   -4.40486
138320.0000   -4.24663
138360.0000   -4.19912
138400.0000   -4.80971
138440.0000   -5.25622
138480.0000   -4.92873
138520.0000   -4.12582
138560.0000   -4.09440
138600.0000   -4.23554
138640.0000   -4.73088
138680.0000   -4.98654
138720.0000   -5.05502
138760.0000   -4.58521
138800.0000   -4.39045
138840.0000   -4.08211
138880.0000   -3.24534
138920.0000   -4.07411
138960.0000   -5.60562
139000.0000   -5.19602
139040.0000   -5.35836
139080.0000   -6.10938
139120.0000   -5.07391
139160.0000   -5.64430
139200.0000   -5.31765
139240.0000   -6.26300
139280.0000   -6.33442
139320.0000   -6.10269
139360.0000   -5.30942
139400.0000   -5.90237
139440.0000   -5.99766
139480.0000   -6.40162
139520.0000   -6.96795
139560.0000   -5.79365
139600.0000   -6.02899
139640.0000   -5.88490
139680.0000   -5.28363
139720.0000   -5.13618
139760.0000   -4.76871
139800.0000   -4.91427
139840.0000   -4.75328
139880.0000   -4.91927
139920.0000   -5.43193
139960.0000   -5.03730
140000.0000   -5.08336
140040.0000   -4.69686
140080.0000   -5.74126
140120.0000   -5.34111
140160.0000   -5.13224
140200.0000   -4.86341
140240.0000   -6.02525
140280.0000   -5.96775
140320.0000   -6.00401
140360.0000   -4.74535
140400.0000   -5.45622
140440.0000   -5.16131
140480.0000   -4.84058
140520.0000   -4.41073
140560.0000   -5.16520
140600.0000   -5.69063
140640.0000   -7.01863
140680.0000   -6.23651
140720.0000   -6.26483
140760.0000   -6.46746
140800.0000   -4.62575
140840.0000   -5.28151
140880.0000   -5.23774
140920.0000   -4.14135
140960.0000   -4.89920
141000.0000   -4.74546
141040.0000   -5.24618
141080.0000   -5.27050
141120.0000   -4.84691
141160.0000   -4.61977
141200.0000   -4.82495
141240.0000   -4.48982
141280.0000   -4.93112
141320.0000   -4.32621
141360.0000   -4.48245
141400.0000   -4.95006
141440.0000   -5.10801
141480.0000   -4.67520
141520.0000   -5.20569
141560.0000   -5.46993
141600.0000   -5.28142
141640.0000   -5.53748
141680.0000   -5.33365
141720.0000   -5.53564
141760.0000   -4.88731
141800.0000   -4.50887
141840.0000   -4.22049
141880.0000   -5.14379
141920.0000   -4.92563
141960.0000   -5.12763
142000.0000   -4.88553
142040.0000   -4.59970
142080.0000   -6.16048
142120.0000   -6.04152
142160.0000   -5.37565
142200.0000   -4.39748
142240.0000   -4.56268
142280.0000   -4.95002
142320.0000   -5.19959
142360.0000   -5.43449
142400.0000   -5.20388
142440.0000   -5.46605
142480.0000   -5.21581
142520.0000   -5.66758
142560.0000   -4.72224
142600.0000   -4.65314
142640.0000   -5.29594
142680.0000   -4.19591
142720.0000   -5.49303
142760.0000   -5.66470
142800.0000   -4.32745
142840.0000   -5.30807
142880.0000   -5.71870
142920.0000   -5.55549
142960.0000   -5.29997
143000.0000   -4.93652
143040.0000   -5.23610
143080.0000   -5.82621
143120.0000   -4.81908
143160.0000   -5.27637
143200.0000   -5.50011
143240.0000   -4.76188
143280.0000   -4.93517
143320.0000   -4.75975
143360.0000   -4.71037
143400.0000   -5.23871
143440.0000   -6.08253
143480.0000   -5.66643
143520.0000   -5.28679
143560.0000   -5.19535
143600.0000   -5.31803
143640.0000   -5.69629
143680.0000   -4.72775
143720.0000   -5.77818
143760.0000   -5.36074
143800.0000   -5.40865
143840.0000   -5.44283
143880.0000   -5.71316
143920.0000   -5.29614
143960.0000   -5.51362
144000.0000   -5.36769
144040.0000   -4.80426
144080.0000   -5.25995
144120.0000   -4.57604
144160.0000   -5.22813
144200.0000   -5.25153
144240.0000   -5.51705
144280.0000   -5.93958
144320.0000   -5.79773
144360.0000   -5.15228
144400.0000   -5.09009
144440.0000   -5.52416
144480.0000   -5.44024
144520.0000   -6.06579
144560.0000   -6.02370
144600.0000   -6.06917
144640.0000   -5.72423
144680.0000   -5.73803
144720.0000   -5.76376
144760.0000   -5.54678
144800.0000   -5.17956
144840.0000   -5.62610
144880.0000   -4.84649
144920.0000   -4.85930
144960.0000   -5.16788
145000.0000   -5.25370
145040.0000   -5.33946
145080.0000   -6.75899
145120.0000   -5.84622
145160.0000   -5.64555
145200.0000   -5.00186
145240.0000   -5.09234
145280.0000   -4.95833
145320.0000   -4.25341
145360.0000   -4.61423
145400.0000   -5.48351
145440.0000   -4.63556
145480.0000   -5.25276
145520.0000   -5.38136
145560.0000   -5.35232
145600.0000   -4.96467
145640.0000   -5.39258
145680.0000   -6.13903
145720.0000   -4.59550
145760.0000   -5.46229
145800.0000   -5.54637
145840.0000   -5.52500
145880.0000   -5.02384
145920.0000   -5.09286
145960.0000   -4.78361
146000.0000   -4.35414
146040.0000   -6.18255
146080.0000   -5.32682
146120.0000   -5.37134
146160.0000   -6.65381
146200.0000   -5.31742
146240.0000   -5.62197
146280.0000   -5.99390
146320.0000   -5.66739
146360.0000   -5.35540
146400.0000   -5.70646
146440.0000   -6.02134
146480.0000   -6.06533
146520.0000   -5.46592
146560.0000   -5.55012
146600.0000   -5.18551
146640.0000   -5.81605
146680.0000   -4.72930
146720.0000   -4.80777
146760.0000   -4.40254
146800.0000   -4.62116
146840.0000   -3.80007
146880.0000   -5.33908
146920.0000   -4.29917
146960.0000   -4.13041
147000.0000   -4.23288
147040.0000   -3.82307
147080.0000   -5.00861
147120.0000   -5.05781
147160.0000   -5.68676
147200.0000   -5.20228
147240.0000   -4.98546
147280.0000   -5.54063
147320.0000   -5.00179
147360.0000   -5.28893
147400.0000   -5.35585
147440.0000   -5.49493
147480.0000   -4.72948
147520.0000   -4.55770
147560.0000   -3.78832
147600.0000   -3.44503
147640.0000   -4.16936
147680.0000   -5.13123
147720.0000   -5.01449
147760.0000   -5.13900
147800.0000   -5.30625
147840.0000   -4.37134
147880.0000   -4.66875
147920.0000   -4.20987
147960.0000   -4.55892
148000.0000   -4.36991
148040.0000   -4.06637
148080.0000   -4.15208
148120.0000   -3.74494
148160.0000   -5.08175
148200.0000   -4.34298
148240.0000   -2.87198
148280.0000   -2.99958
148320.0000   -4.38690
148360.0000   -4.64201
148400.0000   -4.71132
148440.0000   -5.16101
148480.0000   -4.48375
148520.0000   -5.36889
148560.0000   -5.32059
148600.0000   -5.58168
148640.0000   -5.04161
148680.0000   -5.10119
148720.0000   -4.92849
148760.0000   -3.93099
148800.0000   -4.56989
148840.0000   -4.14089
148880.0000   -4.32335
148920.0000   -4.73266
148960.0000   -5.08282
149000.0000   -5.87303
149040.0000   -5.89611
149080.0000   -5.35685
149120.0000   -4.60408
149160.0000   -4.72474
149200.0000   -4.40418
149240.0000   -4.89630
149280.0000   -5.52853
149320.0000   -4.76896
149360.0000   -5.00811
149400.0000   -4.36284
149440.0000   -4.60003
149480.0000   -4.61295
149520.0000   -4.31436
149560.0000   -4.71766
149600.0000   -4.45961
149640.0000   -3.59647
149680.0000   -4.19486
149720.0000   -3.76605
149760.0000   -4.15533
149800.0000   -3.83814
149840.0000   -4.21624
149880.0000   -5.02019
149920.0000   -4.21628
149960.0000   -3.75545
150000.0000   -3.76254
150040.0000   -4.37089
150080.0000   -4.27039
150120.0000   -4.04854
150160.0000   -4.70779
150200.0000   -4.25923
150240.0000   -4.53291
150280.0000   -4.15006
150320.0000   -4.55383
150360.0000   -4.33436
150400.0000   -4.94946
150440.0000   -3.81376
150480.0000   -4.42390
150520.0000   -4.45435
150560.0000   -4.80678
150600.0000   -4.39578
150640.0000   -4.85706
150680.0000   -5.33892
150720.0000   -4.70282
150760.0000   -5.33690
150800.0000   -5.21405
150840.0000   -5.17163
150880.0000   -4.70946
150920.0000   -4.09699
150960.0000   -5.12445
151000.0000   -4.60598
151040.0000   -4.25528
151080.0000   -3.82886
151120.0000   -3.31539
151160.0000   -5.38775
151200.0000   -5.07996
151240.0000   -4.14319
151280.0000   -4.03384
151320.0000   -4.40948
151360.0000   -3.98472
151400.0000   -3.61893
151440.0000   -3.51418
151480.0000   -3.51264
151520.0000   -3.96286
151560.0000   -3.84379
151600.0000   -3.48095
151640.0000   -4.35777
151680.0000   -3.94409
151720.0000   -3.86589
151760.0000   -3.97872
151800.0000   -4.71324
151840.0000   -4.42070
151880.0000   -3.80366
151920.0000   -4.04025
151960.0000   -4.37369
152000.0000   -4.00354
152040.0000   -3.86161
152080.0000   -4.27655
152120.0000   -4.34561
152160.0000   -4.22802
152200.0000   -4.30213
152240.0000   -5.21199
152280.0000   -5.08795
152320.0000   -5.12843
152360.0000   -4.40154
152400.0000   -4.46185
152440.0000   -4.67592
152480.0000   -4.37307
152520.0000   -4.58625
152560.0000   -4.90717
152600.0000   -4.54587
152640.0000   -3.87103
152680.0000   -4.67301
152720.0000   -4.90891
152760.0000   -4.03168
152800.0000   -4.27147
152840.0000   -4.34540
152880.0000   -5.10134
152920.0000   -4.40007
152960.0000   -3.76533
153000.0000   -4.31741
153040.0000   -4.89219
153080.0000   -3.47256
153120.0000   -4.91072
153160.0000   -4.95694
153200.0000   -5.03119
153240.0000   -5.36168
153280.0000   -5.86228
153320.0000   -5.89913
153360.0000   -5.68500
153400.0000   -5.85490
153440.0000   -5.46955
153480.0000   -5.64126
153520.0000   -5.94298
153560.0000   -4.84431
153600.0000   -5.20357
153640.0000   -5.29659
153680.0000   -5.36884
153720.0000   -4.68715
153760.0000   -4.42494
153800.0000   -4.42723
153840.0000   -5.07373
153880.0000   -4.72337
153920.0000   -5.05421
153960.0000   -4.81615
154000.0000   -4.62132
154040.0000   -5.75906
154080.0000   -4.94847
154120.0000   -5.39798
154160.0000   -5.01520
154200.0000   -4.79739
154240.0000   -5.16174
154280.0000   -5.32824
154320.0000   -5.47445
154360.0000   -5.98302
154400.0000   -5.81354
154440.0000   -5.26617
154480.0000   -5.08650
154520.0000   -5.15328
154560.0000   -4.96623
154600.0000   -5.38060
154640.0000   -5.61709
154680.0000   -4.64750
154720.0000   -5.59690
154760.0000   -4.60160
154800.0000   -4.27544
154840.0000   -4.75063
154880.0000   -4.88891
154920.0000   -4.55312
154960.0000   -4.90139
155000.0000   -4.80226
155040.0000   -4.13282
155080.0000   -4.67131
155120.0000   -5.03799
155160.0000   -4.42000
155200.0000   -4.64688
155240.0000   -5.13020
155280.0000   -4.62208
155320.0000   -4.15809
155360.0000   -4.83467
155400.0000   -4.32309
155440.0000   -4.97786
155480.0000   -4.52175
155520.0000   -5.05566
155560.0000   -4.84392
155600.0000   -4.28956
155640.0000   -4.70763
155680.0000   -4.41868
155720.0000   -4.62648
155760.0000   -4.61353
155800.0000   -5.31663
155840.0000   -4.30327
155880.0000   -5.09291
155920.0000   -4.88282
155960.0000   -5.24033
156000.0000   -5.04814
156040.0000   -6.00563
156080.0000   -4.55635
156120.0000   -4.49492
156160.0000   -4.24197
156200.0000   -5.48885
156240.0000   -5.21043
156280.0000   -4.89326
156320.0000   -4.33873
156360.0000   -5.14787
156400.0000   -4.16202
156440.0000   -4.19065
156480.0000   -4.60445
156520.0000   -4.54616
156560.0000   -4.51461
156600.0000   -4.28694
156640.0000   -4.30929
156680.0000   -4.53263
156720.0000   -4.00380
156760.0000   -4.61893
156800.0000   -4.49192
156840.0000   -4.67301
156880.0000   -5.03895
156920.0000   -5.12226
156960.0000   -4.66517
157000.0000   -5.08785
157040.0000   -4.26199
157080.0000   -4.67346
157120.0000   -4.72974
157160.0000   -4.95234
157200.0000   -5.25759
157240.0000   -4.01079
157280.0000   -4.31930
157320.0000   -4.01317
157360.0000   -4.19076
157400.0000   -4.32195
157440.0000   -4.08734
157480.0000   -4.25146
157520.0000   -4.36200
157560.0000   -4.77261
157600.0000   -4.45181
157640.0000   -4.83590
157680.0000   -4.75733
157720.0000   -5.16741
157760.0000   -5.63083
157800.0000   -4.83636
157840.0000   -5.93732
157880.0000   -5.45543
157920.0000   -4.92969
157960.0000   -4.81968
158000.0000   -4.67412
158040.0000   -4.55857
158080.0000   -3.97874
158120.0000   -3.65389
158160.0000   -4.48929
158200.0000   -5.13596
158240.0000   -4.76901
158280.0000   -4.96666
158320.0000   -5.22562
158360.0000   -5.45239
158400.0000   -4.74272
158440.0000   -5.15383
158480.0000   -5.15782
158520.0000   -5.22575
158560.0000   -5.03335
158600.0000   -5.45173
158640.0000   -3.85294
158680.0000   -3.93383
158720.0000   -4.79487
158760.0000   -5.00942
158800.0000   -6.15174
158840.0000   -5.24906
158880.0000   -4.10680
158920.0000   -4.37196
158960.0000   -3.92237
159000.0000   -3.42846
159040.0000   -4.91222
159080.0000   -5.63186
159120.0000   -4.20067
159160.0000   -4.84125
159200.0000   -4.53260
159240.0000   -5.74086
159280.0000   -5.43679
159320.0000   -5.19844
159360.0000   -5.16695
159400.0000   -5.37625
159440.0000   -5.64706
159480.0000   -4.69263
159520.0000   -5.03130
159560.0000   -4.96890
159600.0000   -4.28188
159640.0000   -4.30908
159680.0000   -4.97313
159720.0000   -4.63536
159760.0000   -5.48449
159800.0000   -4.94349
159840.0000   -5.09261
159880.0000   -6.02113
159920.0000   -4.72277
159960.0000   -5.41010
160000.0000   -4.39536
160040.0000   -5.54184
160080.0000   -4.88209
160120.0000   -4.17671
160160.0000   -4.14439
160200.0000   -3.71727
160240.0000   -3.57075
160280.0000   -4.44070
160320.0000   -4.38912
160360.0000   -4.09552
160400.0000   -4.43891
160440.0000   -3.69752
160480.0000   -4.02912
160520.0000   -4.94649
160560.0000   -4.99195
160600.0000   -4.25122
160640.0000   -5.33847
160680.0000   -4.44929
160720.0000   -5.34319
160760.0000   -5.58459
160800.0000   -4.49768
160840.0000   -5.49006
160880.0000   -5.33520
160920.0000   -4.03282
160960.0000   -4.57304
161000.0000   -4.75517
161040.0000   -4.69562
161080.0000   -4.36714
161120.0000   -4.64962
161160.0000   -3.69125
161200.0000   -3.66550
161240.0000   -3.64605
161280.0000   -4.40646
161320.0000   -4.18440
161360.0000   -4.25320
161400.0000   -4.14318
161440.0000   -5.12325
161480.0000   -4.65020
161520.0000   -5.46027
161560.0000   -4.74133
161600.0000   -5.31729
161640.0000   -4.78161
161680.0000   -4.97062
161720.0000   -4.32202
161760.0000   -4.38929
161800.0000   -4.63368
161840.0000   -4.82019
161880.0000   -5.40378
161920.0000   -5.11396
161960.0000   -3.77043
162000.0000   -4.82477
162040.0000   -4.35185
162080.0000   -4.58214
162120.0000   -4.73000
162160.0000   -3.86977
162200.0000   -4.72090
162240.0000   -4.58041
162280.0000   -4.89421
162320.0000   -4.63523
162360.0000   -5.35591
162400.0000   -4.23303
162440.0000   -4.71955
162480.0000   -4.30009
162520.0000   -4.01597
162560.0000   -3.99791
162600.0000   -4.08714
162640.0000   -4.22230
162680.0000   -4.11170
162720.0000   -3.70753
162760.0000   -4.03015
162800.0000   -4.33501
162840.0000   -4.21791
162880.0000   -3.92083
162920.0000   -4.34557
162960.0000   -3.74785
163000.0000   -4.01845
163040.0000   -4.13320
163080.0000   -4.84121
163120.0000   -3.51156
163160.0000   -4.24410
163200.0000   -4.02919
163240.0000   -4.10390
163280.0000   -3.24348
163320.0000   -3.63590
163360.0000   -4.43510
163400.0000   -4.00797
163440.0000   -4.34390
163480.0000   -4.90258
163520.0000   -5.24999
163560.0000   -3.67975
163600.0000   -3.46890
163640.0000   -3.29620
163680.0000   -3.30450
163720.0000   -4.37090
163760.0000   -4.10465
163800.0000   -3.73074
163840.0000   -4.40449
163880.0000   -4.21545
163920.0000   -3.48967
163960.0000   -4.91742
164000.0000   -4.69964
164040.0000   -3.71080
164080.0000   -4.21939
164120.0000   -3.75713
164160.0000   -5.11116
164200.0000   -5.10332
164240.0000   -4.34724
164280.0000   -5.03907
164320.0000   -5.49401
164360.0000   -4.68109
164400.0000   -4.62869
164440.0000   -4.05640
164480.0000   -4.29517
164520.0000   -5.33810
164560.0000   -4.47051
164600.0000   -4.65400
164640.0000   -5.15341
164680.0000   -5.52790
164720.0000   -5.60748
164760.0000   -6.08633
164800.0000   -5.64988
164840.0000   -5.62440
164880.0000   -5.68812
164920.0000   -5.35509
164960.0000   -4.98040
165000.0000   -4.65605
165040.0000   -4.42514
165080.0000   -4.54771
165120.0000   -5.32503
165160.0000   -5.09763
165200.0000   -4.78910
165240.0000   -4.67417
165280.0000   -4.46684
165320.0000   -4.26952
165360.0000   -4.07134
165400.0000   -4.91131
165440.0000   -5.01367
165480.0000   -4.56699
165520.0000   -3.79188
165560.0000   -4.81471
165600.0000   -4.82822
165640.0000   -4.85364
165680.0000   -4.22683
165720.0000   -4.61835
165760.0000   -4.01900
165800.0000   -4.90577
165840.0000   -5.28073
165880.0000   -4.88999
165920.0000   -5.18824
165960.0000   -5.01018
166000.0000   -4.55506
166040.0000   -4.80893
166080.0000   -4.59619
166120.0000   -4.64574
166160.0000   -4.25285
166200.0000   -4.25967
166240.0000   -4.73560
166280.0000   -4.81117
166320.0000   -4.40044
166360.0000   -5.33111
166400.0000   -4.24207
166440.0000   -4.06700
166480.0000   -4.01632
166520.0000   -3.66477
166560.0000   -4.76015
166600.0000   -3.52924
166640.0000   -4.61269
166680.0000   -4.69242
166720.0000   -4.71728
166760.0000   -5.07530
166800.0000   -5.15119
166840.0000   -5.04216
166880.0000   -4.75347
166920.0000   -3.98702
166960.0000   -4.96095
167000.0000   -4.45551
167040.0000   -4.69227
167080.0000   -4.55572
167120.0000   -4.17079
167160.0000   -3.98062
167200.0000   -3.61129
167240.0000   -4.30826
167280.0000   -3.85837
167320.0000   -3.79333
167360.0000   -4.26798
167400.0000   -3.68302
167440.0000   -3.97640
167480.0000   -5.02031
167520.0000   -4.11008
167560.0000   -4.62671
167600.0000   -4.42939
167640.0000   -5.56715
167680.0000   -5.18261
167720.0000   -4.45443
167760.0000   -4.88399
167800.0000   -5.15772
167840.0000   -4.91258
167880.0000   -5.48535
167920.0000   -5.20174
167960.0000   -4.83834
168000.0000   -4.21151
168040.0000   -4.08606
168080.0000   -5.09527
168120.0000   -4.75262
168160.0000   -4.50385
168200.0000   -4.30833
168240.0000   -4.83986
168280.0000   -5.07529
168320.0000   -4.05206
168360.0000   -4.85035
168400.0000   -4.51379
168440.0000   -5.57057
168480.0000   -5.12782
168520.0000   -5.09048
168560.0000   -5.51676
168600.0000   -5.41303
168640.0000   -4.99200
168680.0000   -4.70914
168720.0000   -4.23500
168760.0000   -4.23307
168800.0000   -4.57979
168840.0000   -4.95466
168880.0000   -4.76389
168920.0000   -4.67462
168960.0000   -4.81185
169000.0000   -4.52337
169040.0000   -5.31220
169080.0000   -4.59153
169120.0000   -4.60793
169160.0000   -5.51160
169200.0000   -5.53223
169240.0000   -5.36001
169280.0000   -5.03478
169320.0000   -4.98700
169360.0000   -5.16377
169400.0000   -5.88273
169440.0000   -5.56839
169480.0000   -5.31903
169520.0000   -5.40875
169560.0000   -5.78607
169600.0000   -4.37526
169640.0000   -4.53481
169680.0000   -5.12665
169720.0000   -6.16480
169760.0000   -5.82960
169800.0000   -4.98039
169840.0000   -5.00585
169880.0000   -4.83026
169920.0000   -4.52572
169960.0000   -3.85669
170000.0000   -4.64705
170040.0000   -4.79956
170080.0000   -4.57748
170120.0000   -5.29708
170160.0000   -4.38312
170200.0000   -3.76365
170240.0000   -4.31967
170280.0000   -4.33234
170320.0000   -4.47821
170360.0000   -4.11205
170400.0000   -4.43435
170440.0000   -4.57692
170480.0000   -4.93812
170520.0000   -5.10528
170560.0000   -4.73789
170600.0000   -4.55442
170640.0000   -4.79743
170680.0000   -5.03492
170720.0000   -5.08694
170760.0000   -4.21988
170800.0000   -5.15566
170840.0000   -4.03819
170880.0000   -4.49070
170920.0000   -4.84462
170960.0000   -5.08308
171000.0000   -4.81770
171040.0000   -4.90148
171080.0000   -4.78492
171120.0000   -3.90002
171160.0000   -3.71751
171200.0000   -4.28333
171240.0000   -4.00793
171280.0000   -3.58168
171320.0000   -3.87232
171360.0000   -4.43641
171400.0000   -4.64309
171440.0000   -4.34773
171480.0000   -4.23419
171520.0000   -3.56643
171560.0000   -4.20697
171600.0000   -4.82015
171640.0000   -3.20031
171680.0000   -3.53128
171720.0000   -4.16672
171760.0000   -3.59291
171800.0000   -4.95126
171840.0000   -4.57033
171880.0000   -5.48954
171920.0000   -4.66080
171960.0000   -4.88079
172000.0000   -4.18177
172040.0000   -5.31757
172080.0000   -5.12482
172120.0000   -5.18242
172160.0000   -4.95149
172200.0000   -4.82657
172240.0000   -4.66081
172280.0000   -4.92324
172320.0000   -4.78378
172360.0000   -4.06391
172400.0000   -4.84827
172440.0000   -4.45317
172480.0000   -5.11285
172520.0000   -4.68118
172560.0000   -4.25518
172600.0000   -4.80626
172640.0000   -4.72516
172680.0000   -5.08155
172720.0000   -5.65027
172760.0000   -4.84675
172800.0000   -4.76924
172840.0000   -4.23867
172880.0000   -3.12645
172920.0000   -4.45374
172960.0000   -4.50518
173000.0000   -4.95609
173040.0000   -4.49529
173080.0000   -4.01353
173120.0000   -4.29874
173160.0000   -4.47742
173200.0000   -4.88058
173240.0000   -4.79335
173280.0000   -4.77459
173320.0000   -5.09124
173360.0000   -5.50355
173400.0000   -4.61388
173440.0000   -4.37016
173480.0000   -4.62884
173520.0000   -4.62998
173560.0000   -5.11918
173600.0000   -4.35269
173640.0000   -3.96577
173680.0000   -4.71805
173720.0000   -4.52529
173760.0000   -5.03370
173800.0000   -5.60250
173840.0000   -4.25618
173880.0000   -3.33619
173920.0000   -4.66710
173960.0000   -4.51764
174000.0000   -4.26511
174040.0000   -4.00192
174080.0000   -5.01847
174120.0000   -4.57613
174160.0000   -4.28112
174200.0000   -4.36615
174240.0000   -4.20568
174280.0000   -3.95022
174320.0000   -3.74555
174360.0000   -4.06020
174400.0000   -3.68652
174440.0000   -4.24836
174480.0000   -3.82546
174520.0000   -5.03456
174560.0000   -5.12426
174600.0000   -4.39550
174640.0000   -4.29421
174680.0000   -4.45342
174720.0000   -4.29118
174760.0000   -4.58886
174800.0000   -4.55728
174840.0000   -4.83067
174880.0000   -4.13003
174920.0000   -4.64428
174960.0000   -5.38479
175000.0000   -4.28979
175040.0000   -4.83674
175080.0000   -4.18793
175120.0000   -3.86243
175160.0000   -4.25971
175200.0000   -2.75989
175240.0000   -4.01413
175280.0000   -3.98688
175320.0000   -4.28718
175360.0000   -4.50289
175400.0000   -4.99428
175440.0000   -4.78592
175480.0000   -4.94246
175520.0000   -5.59588
175560.0000   -5.05910
175600.0000   -5.35793
175640.0000   -5.50580
175680.0000   -5.48110
175720.0000   -5.23079
175760.0000   -4.74880
175800.0000   -5.07364
175840.0000   -5.81260
175880.0000   -5.38429
175920.0000   -4.68639
175960.0000   -4.38816
176000.0000   -5.27317
176040.0000   -4.45842
176080.0000   -4.67831
176120.0000   -4.60184
176160.0000   -4.03670
176200.0000   -5.25569
176240.0000   -5.10109
176280.0000   -4.50340
176320.0000   -4.53681
176360.0000   -4.62969
176400.0000   -4.99651
176440.0000   -4.78934
176480.0000   -4.54097
176520.0000   -4.27259
176560.0000   -4.35267
176600.0000   -4.68662
176640.0000   -4.55115
176680.0000   -4.88589
176720.0000   -4.68142
176760.0000   -4.41720
176800.0000   -4.74126
176840.0000   -3.49184
176880.0000   -3.98351
176920.0000   -3.26055
176960.0000   -3.71955
177000.0000   -3.20677
177040.0000   -2.72317
177080.0000   -3.94831
177120.0000   -3.94689
177160.0000   -4.14885
177200.0000   -3.50567
177240.0000   -4.12346
177280.0000   -4.94567
177320.0000   -4.97367
177360.0000   -3.56546
177400.0000   -4.00173
177440.0000   -3.15044
177480.0000   -3.70846
177520.0000   -3.79484
177560.0000   -4.32498
177600.0000   -4.40775
177640.0000   -4.13777
177680.0000   -4.27701
177720.0000   -4.12217
177760.0000   -4.54731
177800.0000   -4.61594
177840.0000   -4.80974
177880.0000   -4.27372
177920.0000   -3.87963
177960.0000   -4.53007
178000.0000   -4.86979
178040.0000   -4.61213
178080.0000   -3.50047
178120.0000   -3.86540
178160.0000   -5.38578
178200.0000   -3.55281
178240.0000   -4.20185
178280.0000   -3.94035
178320.0000   -5.27921
178360.0000   -4.75600
178400.0000   -4.94880
178440.0000   -4.19293
178480.0000   -4.16361
178520.0000   -4.45348
178560.0000   -5.08013
178600.0000   -4.08554
178640.0000   -4.23074
178680.0000   -4.02537
178720.0000   -4.41097
178760.0000   -4.71281
178800.0000   -3.77036
178840.0000   -4.29365
178880.0000   -4.79809
178920.0000   -3.67286
178960.0000   -4.18496
179000.0000   -4.43300
179040.0000   -4.58825
179080.0000   -4.56707
179120.0000   -4.38734
179160.0000   -4.52612
179200.0000   -4.24118
179240.0000   -4.08655
179280.0000   -4.39183
179320.0000   -4.10359
179360.0000   -5.12007
179400.0000   -3.83314
179440.0000   -3.81485
179480.0000   -4.09673
179520.0000   -4.92229
179560.0000   -4.77208
179600.0000   -5.02787
179640.0000   -4.56490
179680.0000   -4.64486
179720.0000   -4.93478
179760.0000   -4.41477
179800.0000   -4.25711
179840.0000   -4.33995
179880.0000   -4.99067
179920.0000   -4.90355
179960.0000   -3.98333
180000.0000   -4.17903
180040.0000   -3.69796
180080.0000   -4.96051
180120.0000   -3.91541
180160.0000   -3.76188
180200.0000   -3.30791
180240.0000   -3.59413
180280.0000   -3.07423
180320.0000   -3.15706
180360.0000   -2.94208
180400.0000   -2.76985
180440.0000   -3.36667
180480.0000   -3.54819
180520.0000   -3.63030
180560.0000   -3.00580
180600.0000   -3.87649
180640.0000   -4.06794
180680.0000   -3.71625
180720.0000   -3.37770
180760.0000   -3.35097
180800.0000   -3.96575
180840.0000   -3.31868
180880.0000   -4.48098
180920.0000   -4.23901
180960.0000   -4.42140
181000.0000   -4.71785
181040.0000   -4.02468
181080.0000   -4.60688
181120.0000   -4.71056
181160.0000   -3.61148
181200.0000   -3.85529
181240.0000   -4.57574
181280.0000   -4.54494
181320.0000   -4.98013
181360.0000   -3.93712
181400.0000   -5.04530
181440.0000   -4.42162
181480.0000   -5.06008
181520.0000   -5.62267
181560.0000   -4.85419
181600.0000   -4.54172
181640.0000   -4.42059
181680.0000   -4.03982
181720.0000   -4.33462
181760.0000   -4.00129
181800.0000   -4.08931
181840.0000   -4.53164
181880.0000   -4.15196
181920.0000   -5.08437
181960.0000   -4.37918
182000.0000   -4.37916
182040.0000   -4.42067
182080.0000   -4.15690
182120.0000   -4.94629
182160.0000   -4.55392
182200.0000   -4.78632
182240.0000   -5.17510
182280.0000   -4.59855
182320.0000   -4.40593
182360.0000   -4.55357
182400.0000   -4.19113
182440.0000   -4.28423
182480.0000   -4.21960
182520.0000   -3.56554
182560.0000   -3.69938
182600.0000   -4.04651
182640.0000   -3.98955
182680.0000   -3.74667
182720.0000   -3.63016
182760.0000   -3.40534
182800.0000   -3.09475
182840.0000   -4.03121
182880.0000   -3.30192
182920.0000   -3.27744
182960.0000   -3.66762
183000.0000   -4.75202
183040.0000   -3.92669
183080.0000   -3.57155
183120.0000   -4.77940
183160.0000   -3.57671
183200.0000   -4.44031
183240.0000   -4.79551
183280.0000   -4.29116
183320.0000   -4.30177
183360.0000   -4.88103
183400.0000   -3.71479
183440.0000   -3.82610
183480.0000   -4.43378
183520.0000   -4.95439
183560.0000   -3.39790
183600.0000   -4.21168
183640.0000   -4.34998
183680.0000   -3.87553
183720.0000   -3.65973
183760.0000   -4.56469
183800.0000   -4.56441
183840.0000   -4.54917
183880.0000   -4.77428
183920.0000   -4.05113
183960.0000   -4.12680
184000.0000   -4.00481
184040.0000   -3.82554
184080.0000   -5.10509
184120.0000   -4.56584
184160.0000   -4.20044
184200.0000   -4.19096
184240.0000   -4.03336
184280.0000   -4.23672
184320.0000   -4.13277
184360.0000   -4.80160
184400.0000   -4.40309
184440.0000   -3.87984
184480.0000   -3.99326
184520.0000   -4.01684
184560.0000   -4.20952
184600.0000   -3.89060
184640.0000   -4.02496
184680.0000   -4.12363
184720.0000   -4.13338
184760.0000   -3.73903
184800.0000   -4.25656
184840.0000   -3.67851
184880.0000   -4.88316
184920.0000   -4.60258
184960.0000   -5.61660
185000.0000   -5.23669
185040.0000   -4.91773
185080.0000   -4.14602
185120.0000   -4.85120
185160.0000   -4.30123
185200.0000   -4.77959
185240.0000   -4.23596
185280.0000   -4.36388
185320.0000   -4.22809
185360.0000   -4.43161
185400.0000   -5.28496
185440.0000   -4.23998
185480.0000   -4.22940
185520.0000   -4.78710
185560.0000   -3.91894
185600.0000   -4.26305
185640.0000   -4.70429
185680.0000   -4.33121
185720.0000   -4.40444
185760.0000   -3.03967
185800.0000   -4.07683
185840.0000   -4.78776
185880.0000   -4.87659
185920.0000   -5.31446
185960.0000   -4.29877
186000.0000   -5.16874
186040.0000   -4.26263
186080.0000   -4.80850
186120.0000   -4.88550
186160.0000   -4.46605
186200.0000   -3.68555
186240.0000   -3.89091
186280.0000   -4.88506
186320.0000   -4.43702
186360.0000   -4.57322
186400.0000   -4.31835
186440.0000   -4.63126
186480.0000   -5.46864
186520.0000   -4.66897
186560.0000   -5.16533
186600.0000   -5.31789
186640.0000   -3.64974
186680.0000   -4.72229
186720.0000   -4.04416
186760.0000   -3.59982
186800.0000   -4.79079
186840.0000   -4.46599
186880.0000   -4.98629
186920.0000   -4.96153
186960.0000   -4.97350
187000.0000   -4.71554
187040.0000   -4.29868
187080.0000   -3.74434
187120.0000   -3.32521
187160.0000   -4.23352
187200.0000   -4.83215
187240.0000   -4.77334
187280.0000   -5.31305
187320.0000   -4.94036
187360.0000   -3.46286
187400.0000   -4.27009
187440.0000   -3.63877
187480.0000   -4.24225
187520.0000   -4.20273
187560.0000   -2.93046
187600.0000   -4.67832
187640.0000   -3.69475
187680.0000   -4.36642
187720.0000   -4.02630
187760.0000   -4.22625
187800.0000   -4.11580
187840.0000   -4.70087
187880.0000   -4.66554
187920.0000   -5.07434
187960.0000   -4.56411
188000.0000   -4.45713
188040.0000   -4.52697
188080.0000   -4.71612
188120.0000   -4.96332
188160.0000   -4.86168
188200.0000   -4.83567
188240.0000   -4.98130
188280.0000   -4.09896
188320.0000   -5.54304
188360.0000   -4.98711
188400.0000   -5.32819
188440.0000   -5.02079
188480.0000   -4.62783
188520.0000   -5.26245
188560.0000   -5.33023
188600.0000   -4.14982
188640.0000   -3.72837
188680.0000   -4.81199
188720.0000   -4.59340
188760.0000   -4.06577
188800.0000   -3.91078
188840.0000   -4.49221
188880.0000   -4.14599
188920.0000   -5.28774
188960.0000   -4.78247
189000.0000   -4.17447
189040.0000   -4.72565
189080.0000   -4.81086
189120.0000   -4.99572
189160.0000   -4.95917
189200.0000   -4.72511
189240.0000   -5.57299
189280.0000   -3.44334
189320.0000   -3.68871
189360.0000   -3.89352
189400.0000   -3.75732
189440.0000   -3.85287
189480.0000   -3.50186
189520.0000   -4.87630
189560.0000   -4.64561
189600.0000   -4.49639
189640.0000   -5.01250
189680.0000   -5.11033
189720.0000   -5.04750
189760.0000   -5.07002
189800.0000   -4.84279
189840.0000   -4.36350
189880.0000   -5.02750
189920.0000   -4.65586
189960.0000   -4.01244
190000.0000   -4.03649
190040.0000   -4.40720
190080.0000   -4.35310
190120.0000   -4.72945
190160.0000   -4.66936
190200.0000   -3.69967
190240.0000   -4.91573
190280.0000   -5.40805
190320.0000   -4.68199
190360.0000   -4.64654
190400.0000   -4.74107
190440.0000   -5.09722
190480.0000   -4.30484
190520.0000   -4.55530
190560.0000   -5.43073
190600.0000   -5.23810
190640.0000   -4.90409
190680.0000   -3.50968
190720.0000   -4.63104
190760.0000   -5.10489
190800.0000   -4.99140
190840.0000   -4.52352
190880.0000   -3.82510
190920.0000   -4.76044
190960.0000   -4.03695
191000.0000   -4.90135
191040.0000   -4.48543
191080.0000   -5.08180
191120.0000   -4.85568
191160.0000   -4.57606
191200.0000   -5.15910
191240.0000   -4.62718
191280.0000   -5.00963
191320.0000   -4.70883
191360.0000   -4.47299
191400.0000   -5.51624
191440.0000   -5.61493
191480.0000   -4.73905
191520.0000   -4.81313
191560.0000   -4.59102
191600.0000   -5.01743
191640.0000   -4.94637
191680.0000   -4.58634
191720.0000   -3.30169
191760.0000   -3.79170
191800.0000   -4.37550
191840.0000   -3.23755
191880.0000   -3.59439
191920.0000   -4.29159
191960.0000   -4.54658
192000.0000   -3.57280
192040.0000   -4.36915
192080.0000   -2.80034
192120.0000   -3.78631
192160.0000   -4.29698
192200.0000   -4.25848
192240.0000   -4.51271
192280.0000   -6.07923
192320.0000   -4.05486
192360.0000   -4.01276
192400.0000   -3.66484
192440.0000   -4.09585
192480.0000   -3.16308
192520.0000   -3.18591
192560.0000   -3.79166
192600.0000   -4.42009
192640.0000   -3.84092
192680.0000   -3.63762
192720.0000   -4.62493
192760.0000   -4.41597
192800.0000   -5.11649
192840.0000   -4.15840
192880.0000   -4.47409
192920.0000   -4.13403
192960.0000   -5.17571
193000.0000   -4.40704
193040.0000   -5.14255
193080.0000   -5.26023
193120.0000   -4.27319
193160.0000   -4.27787
193200.0000   -3.64774
193240.0000   -4.26972
193280.0000   -3.86274
193320.0000   -2.65343
193360.0000   -3.03386
193400.0000   -3.64984
193440.0000   -3.95626
193480.0000   -4.70971
193520.0000   -4.94100
193560.0000   -5.27403
193600.0000   -4.31622
193640.0000   -4.43081
193680.0000   -5.45572
193720.0000   -4.57449
193760.0000   -5.03564
193800.0000   -5.86866
193840.0000   -5.52998
193880.0000   -5.32158
193920.0000   -4.45172
193960.0000   -4.96701
194000.0000   -4.48002
194040.0000   -4.41110
194080.0000   -4.18761
194120.0000   -5.47207
194160.0000   -4.28609
194200.0000   -5.04279
194240.0000   -4.17577
194280.0000   -4.44000
194320.0000   -5.44448
194360.0000   -4.41810
194400.0000   -4.63049
194440.0000   -3.45526
194480.0000   -4.27810
194520.0000   -4.64866
194560.0000   -4.57661
194600.0000   -3.60088
194640.0000   -4.13465
194680.0000   -3.03232
194720.0000   -4.09541
194760.0000   -3.75242
194800.0000   -3.98008
194840.0000   -3.22064
194880.0000   -3.24786
194920.0000   -4.65730
194960.0000   -4.60960
195000.0000   -3.86860
195040.0000   -3.81518
195080.0000   -3.60681
195120.0000   -3.71502
195160.0000   -3.80050
195200.0000   -3.92875
195240.0000   -4.16456
195280.0000   -4.43025
195320.0000   -3.72347
195360.0000   -3.99784
195400.0000   -4.19024
195440.0000   -4.69423
195480.0000   -5.42927
195520.0000   -4.52247
195560.0000   -4.36317
195600.0000   -4.45342
195640.0000   -3.91617
195680.0000   -4.44121
195720.0000   -4.03749
195760.0000   -4.26030
195800.0000   -5.06180
195840.0000   -5.03027
195880.0000   -4.83455
195920.0000   -5.01650
195960.0000   -4.71379
196000.0000   -5.03337
196040.0000   -4.62260
196080.0000   -4.69866
196120.0000   -4.76185
196160.0000   -4.91190
196200.0000   -4.14335
196240.0000   -3.88908
196280.0000   -3.94552
196320.0000   -4.09164
196360.0000   -3.97247
196400.0000   -3.52751
196440.0000   -4.09218
196480.0000   -4.24649
196520.0000   -3.77775
196560.0000   -4.98218
196600.0000   -4.53428
196640.0000   -4.52715
196680.0000   -4.40049
196720.0000   -4.14199
196760.0000   -4.28086
196800.0000   -4.00985
196840.0000   -4.73930
196880.0000   -4.42575
196920.0000   -4.15959
196960.0000   -4.62413
197000.0000   -4.17531
197040.0000   -4.16166
197080.0000   -4.68946
197120.0000   -4.67300
197160.0000   -3.90028
197200.0000   -4.23813
197240.0000   -4.24735
197280.0000   -4.25334
197320.0000   -4.98768
197360.0000   -4.48483
197400.0000   -4.83671
197440.0000   -4.74656
197480.0000   -5.66821
197520.0000   -4.78875
197560.0000   -4.01198
197600.0000   -5.05215
197640.0000   -4.86407
197680.0000   -5.46815
197720.0000   -4.61904
197760.0000   -4.85448
197800.0000   -5.22246
197840.0000   -4.33001
197880.0000   -3.81348
197920.0000   -4.16663
197960.0000   -3.66694
198000.0000   -4.35687
198040.0000   -5.06518
198080.0000   -5.23943
198120.0000   -5.06937
198160.0000   -5.07063
198200.0000   -4.80983
198240.0000   -5.56529
198280.0000   -4.95163
198320.0000   -5.21114
198360.0000   -4.38974
198400.0000   -3.59625
198440.0000   -4.29013
198480.0000   -3.66417
198520.0000   -4.09489
198560.0000   -3.28883
198600.0000   -4.10132
198640.0000   -3.36767
198680.0000   -4.29872
198720.0000   -3.92526
198760.0000   -3.06978
198800.0000   -3.91950
198840.0000   -3.61204
198880.0000   -3.52272
198920.0000   -3.70237
198960.0000   -3.97734
199000.0000   -4.35938
199040.0000   -3.77887
199080.0000   -4.14008
199120.0000   -4.10864
199160.0000   -4.04237
199200.0000   -3.99783
199240.0000   -4.85126
199280.0000   -4.68070
199320.0000   -4.81941
199360.0000   -3.49266
199400.0000   -3.79206
199440.0000   -4.42117
199480.0000   -4.67030
199520.0000   -3.44585
199560.0000   -4.42359
199600.0000   -4.74403
199640.0000   -5.11984
199680.0000   -4.21605
199720.0000   -4.25940
199760.0000   -4.90421
199800.0000   -4.77846
199840.0000   -5.21076
199880.0000   -4.50562
199920.0000   -4.26167
199960.0000   -5.36168
200000.0000   -4.45325
200040.0000   -5.00667
200080.0000   -4.37256
200120.0000   -4.40506
200160.0000   -4.39942
200200.0000   -5.06867
200240.0000   -4.59406
200280.0000   -4.96308
200320.0000   -4.37531
200360.0000   -4.20490
200400.0000   -3.79811
200440.0000   -3.73208
200480.0000   -3.76983
200520.0000   -4.26720
200560.0000   -4.84813
200600.0000   -4.21568
200640.0000   -5.25839
200680.0000   -5.26333
200720.0000   -5.48193
200760.0000   -4.71414
200800.0000   -5.17091
200840.0000   -4.30786
200880.0000   -4.97627
200920.0000   -4.63425
200960.0000   -4.76588
201000.0000   -4.13336
201040.0000   -3.99054
201080.0000   -3.78995
201120.0000   -2.97982
201160.0000   -4.20381
201200.0000   -3.75404
201240.0000   -4.01153
201280.0000   -3.46180
201320.0000   -4.30334
201360.0000   -4.19574
201400.0000   -4.50450
201440.0000   -5.11806
201480.0000   -4.31143
201520.0000   -4.07272
201560.0000   -4.25001
201600.0000   -4.63784
201640.0000   -4.28079
201680.0000   -4.84254
201720.0000   -4.62147
201760.0000   -4.44475
201800.0000   -4.86954
201840.0000   -4.70009
201880.0000   -4.73304
201920.0000   -4.56163
201960.0000   -4.75304
202000.0000   -5.28011
202040.0000   -4.96140
202080.0000   -5.08569
202120.0000   -4.32410
202160.0000   -4.50013
202200.0000   -3.59914
202240.0000   -5.36658
202280.0000   -4.78097
202320.0000   -4.80896
202360.0000   -4.70790
202400.0000   -4.65787
202440.0000   -4.73812
202480.0000   -4.24303
202520.0000   -4.07636
202560.0000   -4.38610
202600.0000   -4.90906
202640.0000   -4.94187
202680.0000   -5.13059
202720.0000   -5.35493
202760.0000   -4.46796
202800.0000   -4.31652
202840.0000   -5.38433
202880.0000   -5.57719
202920.0000   -5.10822
202960.0000   -3.76946
203000.0000   -4.69267
203040.0000   -4.29854
203080.0000   -4.42109
203120.0000   -5.12317
203160.0000   -5.02203
203200.0000   -4.82761
203240.0000   -4.90613
203280.0000   -3.75300
203320.0000   -4.42883
203360.0000   -5.05414
203400.0000   -5.67072
203440.0000   -5.35219
203480.0000   -4.02800
203520.0000   -4.34813
203560.0000   -5.27624
203600.0000   -5.16267
203640.0000   -5.25037
203680.0000   -5.24327
203720.0000   -5.35541
203760.0000   -4.66592
203800.0000   -4.20661
203840.0000   -4.45151
203880.0000   -4.55026
203920.0000   -4.44448
203960.0000   -3.72721
204000.0000   -4.06597
204040.0000   -4.45628
204080.0000   -3.84626
204120.0000   -3.42984
204160.0000   -3.96257
204200.0000   -4.13413
204240.0000   -4.13613
204280.0000   -4.40026
204320.0000   -4.26167
204360.0000   -4.01844
204400.0000   -3.22304
204440.0000   -5.04640
204480.0000   -5.08458
204520.0000   -4.72404
204560.0000   -4.64812
204600.0000   -4.23978
204640.0000   -6.12959
204680.0000   -5.36332
204720.0000   -5.81373
204760.0000   -5.30062
204800.0000   -4.83530
204840.0000   -5.26827
204880.0000   -5.15963
204920.0000   -4.47551
204960.0000   -4.52641
205000.0000   -4.62669
205040.0000   -4.15401
205080.0000   -4.23139
205120.0000   -3.95415
205160.0000   -4.88623
205200.0000   -4.58664
205240.0000   -4.08698
205280.0000   -4.46151
205320.0000   -4.81363
205360.0000   -4.24406
205400.0000   -4.50616
205440.0000   -4.26857
205480.0000   -4.55810
205520.0000   -3.85024
205560.0000   -4.02189
205600.0000   -4.96520
205640.0000   -3.87755
205680.0000   -4.15314
205720.0000   -4.71112
205760.0000   -4.96557
205800.0000   -4.20590
205840.0000   -4.57346
205880.0000   -3.86298
205920.0000   -4.97396
205960.0000   -3.56245
206000.0000   -4.88945
206040.0000   -4.51432
206080.0000   -5.38453
206120.0000   -4.69187
206160.0000   -5.09228
206200.0000   -4.48157
206240.0000   -5.23561
206280.0000   -5.15558
206320.0000   -4.58430
206360.0000   -4.89580
206400.0000   -4.44388
206440.0000   -4.97144
206480.0000   -4.18835
206520.0000   -4.40718
206560.0000   -4.35437
206600.0000   -5.73589
206640.0000   -4.11394
206680.0000   -4.41275
206720.0000   -4.51680
206760.0000   -4.78846
206800.0000   -4.90423
206840.0000   -4.88463
206880.0000   -4.55413
206920.0000   -5.43739
206960.0000   -4.91164
207000.0000   -4.04271
207040.0000   -5.26528
207080.0000   -5.34879
207120.0000   -4.69621
207160.0000   -4.50249
207200.0000   -4.14948
207240.0000   -4.64169
207280.0000   -4.39787
207320.0000   -4.33908
207360.0000   -4.63006
207400.0000   -4.64592
207440.0000   -4.75433
207480.0000   -4.24546
207520.0000   -5.07296
207560.0000   -3.91995
207600.0000   -4.70125
207640.0000   -4.70707
207680.0000   -5.00714
207720.0000   -4.80539
207760.0000   -5.09603
207800.0000   -4.95269
207840.0000   -4.81655
207880.0000   -3.57632
207920.0000   -4.80708
207960.0000   -4.22942
208000.0000   -4.90632
208040.0000   -5.06043
208080.0000   -4.26009
208120.0000   -4.29099
208160.0000   -5.59657
208200.0000   -4.20544
208240.0000   -4.10954
208280.0000   -4.52799
208320.0000   -5.40593
208360.0000   -4.76995
208400.0000   -4.43773
208440.0000   -4.66961
208480.0000   -4.89237
208520.0000   -4.70923
208560.0000   -4.09799
208600.0000   -4.49172
208640.0000   -4.59123
208680.0000   -5.16787
208720.0000   -4.93256
208760.0000   -4.06345
208800.0000   -5.01551
208840.0000   -5.08125
208880.0000   -4.99110
208920.0000   -4.09355
208960.0000   -4.94830
209000.0000   -4.70930
209040.0000   -5.14638
209080.0000   -5.84009
209120.0000   -5.41891
209160.0000   -5.33495
209200.0000   -5.13498
209240.0000   -5.77663
209280.0000   -5.38260
209320.0000   -5.73163
209360.0000   -5.60534
209400.0000   -5.69333
209440.0000   -5.52845
209480.0000   -4.78475
209520.0000   -4.10184
209560.0000   -5.08979
209600.0000   -5.18263
209640.0000   -5.00706
209680.0000   -4.82800
209720.0000   -4.13128
209760.0000   -5.14281
209800.0000   -3.64603
209840.0000   -4.24002
209880.0000   -4.24185
209920.0000   -4.37597
209960.0000   -4.84562
210000.0000   -4.40562
210040.0000   -5.53431
210080.0000   -5.69343
210120.0000   -4.82080
210160.0000   -5.20123
210200.0000   -5.26320
210240.0000   -4.61086
210280.0000   -4.88135
210320.0000   -4.70419
210360.0000   -4.91919
210400.0000   -5.06142
210440.0000   -5.00678
210480.0000   -5.04387
210520.0000   -5.90100
210560.0000   -5.22060
210600.0000   -6.43935
210640.0000   -5.40191
210680.0000   -5.56407
210720.0000   -5.26049
210760.0000   -5.43070
210800.0000   -5.12877
210840.0000   -5.35175
210880.0000   -5.21908
210920.0000   -5.09573
210960.0000   -4.57048
211000.0000   -5.16301
211040.0000   -4.68982
211080.0000   -5.15632
211120.0000   -4.94300
211160.0000   -4.86210
211200.0000   -5.15607
211240.0000   -5.28412
211280.0000   -5.94005
211320.0000   -5.63987
211360.0000   -5.97190
211400.0000   -5.09159
211440.0000   -5.52188
211480.0000   -4.72655
211520.0000   -4.85787
211560.0000   -4.55854
211600.0000   -4.38431
211640.0000   -4.65612
211680.0000   -5.26812
211720.0000   -3.85888
211760.0000   -5.18133
211800.0000   -4.72757
211840.0000   -4.43859
211880.0000   -2.79798
211920.0000   -4.05086
211960.0000   -4.21426
212000.0000   -3.70190
212040.0000   -4.90036
212080.0000   -4.86371
212120.0000   -4.59188
212160.0000   -4.70506
212200.0000   -4.24999
212240.0000   -4.56713
212280.0000   -4.73398
212320.0000   -5.63242
212360.0000   -4.18899
212400.0000   -4.92794
212440.0000   -5.76830
212480.0000   -5.24872
212520.0000   -4.86570
212560.0000   -5.37217
212600.0000   -5.33564
212640.0000   -4.52670
212680.0000   -4.33954
212720.0000   -5.42425
212760.0000   -3.99271
212800.0000   -4.44136
212840.0000   -4.07507
212880.0000   -4.75386
212920.0000   -5.09062
212960.0000   -4.26302
213000.0000   -4.50490
213040.0000   -5.09164
213080.0000   -4.62160
213120.0000   -4.81677
213160.0000   -5.09532
213200.0000   -5.06581
213240.0000   -5.53767
213280.0000   -4.45045
213320.0000   -5.38702
213360.0000   -5.06828
213400.0000   -5.73725
213440.0000   -5.68100
213480.0000   -4.45153
213520.0000   -4.83688
213560.0000   -4.79518
213600.0000   -5.98346
213640.0000   -5.64815
213680.0000   -5.32846
213720.0000   -5.00916
213760.0000   -5.44072
213800.0000   -5.10681
213840.0000   -5.01264
213880.0000   -4.44154
213920.0000   -5.68836
213960.0000   -5.36087
214000.0000   -4.73191
214040.0000   -5.14914
214080.0000   -5.61676
214120.0000   -5.47784
214160.0000   -4.76053
214200.0000   -4.90608
214240.0000   -4.90351
214280.0000   -5.46196
214320.0000   -5.40022
214360.0000   -5.15749
214400.0000   -4.88503
214440.0000   -5.60115
214480.0000   -4.74966
214520.0000   -4.54294
214560.0000   -4.49329
214600.0000   -4.77730
214640.0000   -4.03526
214680.0000   -5.25534
214720.0000   -4.03202
214760.0000   -4.22961
214800.0000   -4.21201
214840.0000   -4.92063
214880.0000   -4.25128
214920.0000   -4.73182
214960.0000   -4.67886
215000.0000   -4.48222
215040.0000   -4.02013
215080.0000   -4.74941
215120.0000   -3.93421
215160.0000   -5.89281
215200.0000   -4.91143
215240.0000   -5.19150
215280.0000   -4.06120
215320.0000   -4.56476
215360.0000   -3.92596
215400.0000   -4.78754
215440.0000   -3.65918
215480.0000   -4.78517
215520.0000   -3.85050
215560.0000   -3.71215
215600.0000   -3.99949
215640.0000   -3.78263
215680.0000   -4.72385
215720.0000   -5.03344
215760.0000   -4.84521
215800.0000   -4.47393
215840.0000   -4.85663
215880.0000   -4.07785
215920.0000   -4.33475
215960.0000   -3.81274
216000.0000   -3.86304
216040.0000   -3.66151
216080.0000   -3.88900
216120.0000   -3.96824
216160.0000   -3.70266
216200.0000   -3.47862
216240.0000   -4.10542
216280.0000   -4.42898
216320.0000   -4.95532
216360.0000   -4.84712
216400.0000   -3.59544
216440.0000   -3.93412
216480.0000   -3.91627
216520.0000   -4.38055
216560.0000   -3.09802
216600.0000   -4.17915
216640.0000   -4.39582
216680.0000   -5.25260
216720.0000   -5.02549
216760.0000   -4.72917
216800.0000   -4.53278
216840.0000   -4.62775
216880.0000   -5.07902
216920.0000   -4.89293
216960.0000   -4.41248
217000.0000   -5.05517
217040.0000   -4.54132
217080.0000   -4.01459
217120.0000   -4.25198
217160.0000   -3.20103
217200.0000   -3.21571
217240.0000   -5.10423
217280.0000   -4.72166
217320.0000   -4.37055
217360.0000   -4.71126
217400.0000   -4.45312
217440.0000   -3.64003
217480.0000   -4.41859
217520.0000   -3.79583
217560.0000   -3.77535
217600.0000   -4.34790
217640.0000   -3.63526
217680.0000   -3.13721
217720.0000   -4.06044
217760.0000   -2.58909
217800.0000   -4.49195
217840.0000   -5.41192
217880.0000   -5.45246
217920.0000   -4.63198
217960.0000   -5.03274
218000.0000   -5.03675
218040.0000   -4.73402
218080.0000   -4.88035
218120.0000   -4.72477
218160.0000   -4.88128
218200.0000   -4.57977
218240.0000   -4.46701
218280.0000   -5.05318
218320.0000   -4.69668
218360.0000   -4.09818
218400.0000   -4.70335
218440.0000   -4.16478
218480.0000   -4.11916
218520.0000   -3.65141
218560.0000   -3.16598
218600.0000   -3.82775
218640.0000   -4.64550
218680.0000   -4.95804
218720.0000   -4.42848
218760.0000   -4.68866
218800.0000   -3.75520
218840.0000   -3.88241
218880.0000   -3.31821
218920.0000   -4.32349
218960.0000   -3.88781
219000.0000   -4.03789
219040.0000   -3.88566
219080.0000   -4.72862
219120.0000   -4.59128
219160.0000   -3.53798
219200.0000   -3.41504
219240.0000   -4.40744
219280.0000   -4.29293
219320.0000   -4.39263
219360.0000   -3.96064
219400.0000   -5.01067
219440.0000   -4.74966
219480.0000   -4.21519
219520.0000   -4.44350
219560.0000   -4.53914
219600.0000   -4.17534
219640.0000   -4.83606
219680.0000   -4.38381
219720.0000   -5.05818
219760.0000   -5.03450
219800.0000   -4.33216
219840.0000   -4.51035
219880.0000   -5.99689
219920.0000   -4.78190
219960.0000   -5.36629
220000.0000   -5.38629
220040.0000   -4.92928
220080.0000   -4.98557
220120.0000   -4.26418
220160.0000   -4.39508
220200.0000   -5.71408
220240.0000   -5.56547
220280.0000   -5.19202
220320.0000   -5.55662
220360.0000   -5.04166
220400.0000   -5.84992
220440.0000   -4.60351
220480.0000   -5.52540
220520.0000   -4.30968
220560.0000   -4.78560
220600.0000   -4.25388
220640.0000   -4.53642
220680.0000   -4.53480
220720.0000   -6.17409
220760.0000   -4.69025
220800.0000   -5.13583
220840.0000   -5.00821
220880.0000   -4.14657
220920.0000   -4.59671
220960.0000   -4.38974
221000.0000   -4.96473
221040.0000   -4.74866
221080.0000   -4.89489
221120.0000   -6.31584
221160.0000   -5.44612
221200.0000   -5.12125
221240.0000   -3.70130
221280.0000   -5.98306
221320.0000   -4.92449
221360.0000   -5.01339
221400.0000   -4.92597
221440.0000   -4.43801
221480.0000   -5.01622
221520.0000   -4.39628
221560.0000   -3.76912
221600.0000   -4.42580
221640.0000   -4.54378
221680.0000   -4.60373
221720.0000   -4.12816
221760.0000   -3.70735
221800.0000   -4.07092
221840.0000   -4.38187
221880.0000   -3.72107
221920.0000   -4.80305
221960.0000   -3.71984
222000.0000   -4.83803
222040.0000   -4.41936
222080.0000   -4.41530
222120.0000   -4.81259
222160.0000   -4.41230
222200.0000   -4.71361
222240.0000   -4.00203
222280.0000   -4.50112
222320.0000   -4.06661
222360.0000   -4.40729
222400.0000   -4.82143
222440.0000   -4.53170
222480.0000   -4.65174
222520.0000   -4.64504
222560.0000   -4.75757
222600.0000   -4.83538
222640.0000   -3.81340
222680.0000   -4.46549
222720.0000   -5.07023
222760.0000   -4.86970
222800.0000   -5.61227
222840.0000   -5.04143
222880.0000   -5.33018
222920.0000   -4.42140
222960.0000   -4.66760
223000.0000   -4.17049
223040.0000   -3.60887
223080.0000   -3.89624
223120.0000   -4.32359
223160.0000   -4.05618
223200.0000   -3.87553
223240.0000   -4.52469
223280.0000   -4.88685
223320.0000   -4.89773
223360.0000   -5.38701
223400.0000   -4.88404
223440.0000   -4.66892
223480.0000   -4.70588
223520.0000   -4.97812
223560.0000   -4.69135
223600.0000   -5.12527
223640.0000   -5.12654
223680.0000   -4.54388
223720.0000   -4.03203
223760.0000   -4.36970
223800.0000   -4.51774
223840.0000   -4.48884
223880.0000   -5.04701
223920.0000   -3.94542
223960.0000   -4.09763
224000.0000   -4.44112
224040.0000   -4.76521
224080.0000   -3.82021
224120.0000   -4.45064
224160.0000   -5.33326
224200.0000   -4.75377
224240.0000   -5.18888
224280.0000   -4.61556
224320.0000   -3.20705
224360.0000   -3.30593
224400.0000   -3.11562
224440.0000   -3.03706
224480.0000   -3.89611
224520.0000   -3.81213
224560.0000   -4.45443
224600.0000   -4.97338
224640.0000   -4.09154
224680.0000   -3.69846
224720.0000   -4.45469
224760.0000   -4.74085
224800.0000   -4.73063
224840.0000   -4.76846
224880.0000   -4.71947
224920.0000   -4.61331
224960.0000   -3.64030
225000.0000   -4.19156
225040.0000   -3.90883
225080.0000   -4.60612
225120.0000   -4.46640
225160.0000   -4.82523
225200.0000   -5.37510
225240.0000   -5.20151
225280.0000   -4.55151
225320.0000   -5.01338
225360.0000   -4.89676
225400.0000   -4.20095
225440.0000   -5.33729
225480.0000   -3.69870
225520.0000   -4.95612
225560.0000   -5.21826
225600.0000   -4.26880
225640.0000   -5.52976
225680.0000   -5.44402
225720.0000   -4.88500
225760.0000   -5.33767
225800.0000   -5.27023
225840.0000   -4.92852
225880.0000   -4.04377
225920.0000   -4.31653
225960.0000   -3.90161
226000.0000   -4.37483
226040.0000   -5.46793
226080.0000   -4.53456
226120.0000   -3.69347
226160.0000   -4.17381
226200.0000   -5.02223
226240.0000   -3.66693
226280.0000   -4.14033
226320.0000   -4.49966
226360.0000   -4.62355
226400.0000   -3.85187
226440.0000   -4.81617
226480.0000   -5.07018
226520.0000   -4.78898
226560.0000   -4.37162
226600.0000   -3.78485
226640.0000   -4.67827
226680.0000   -4.73993
226720.0000   -4.69387
226760.0000   -4.55139
226800.0000   -5.01161
226840.0000   -5.47301
226880.0000   -5.01965
226920.0000   -4.79460
226960.0000   -3.58380
227000.0000   -4.40037
227040.0000   -3.81174
227080.0000   -3.92423
227120.0000   -4.30249
227160.0000   -4.50931
227200.0000   -4.33104
227240.0000   -4.22441
227280.0000   -4.42801
227320.0000   -5.01633
227360.0000   -4.64110
227400.0000   -4.39080
227440.0000   -4.67703
227480.0000   -4.00097
227520.0000   -4.02610
227560.0000   -5.32840
227600.0000   -5.32417
227640.0000   -4.47729
227680.0000   -4.47999
227720.0000   -4.87151
227760.0000   -4.90116
227800.0000   -5.71502
227840.0000   -5.13249
227880.0000   -4.31099
227920.0000   -3.37208
227960.0000   -3.59063
228000.0000   -4.37963
228040.0000   -3.71566
228080.0000   -4.13841
228120.0000   -4.67263
228160.0000   -4.06257
228200.0000   -3.36646
228240.0000   -4.15751
228280.0000   -4.83732
228320.0000   -4.33986
228360.0000   -3.72203
228400.0000   -2.87199
228440.0000   -3.27890
228480.0000   -3.89538
228520.0000   -3.89918
228560.0000   -3.67890
228600.0000   -4.06683
228640.0000   -4.28786
228680.0000   -3.83509
228720.0000   -4.03187
228760.0000   -3.55772
228800.0000   -4.16253
228840.0000   -3.88103
228880.0000   -3.83985
228920.0000   -4.73251
228960.0000   -4.54289
229000.0000   -4.64908
229040.0000   -4.91948
229080.0000   -4.84698
229120.0000   -3.77543
229160.0000   -4.96135
229200.0000   -5.01901
229240.0000   -4.51319
229280.0000   -5.09187
229320.0000   -5.13424
229360.0000   -4.79683
229400.0000   -3.80382
229440.0000   -5.27541
229480.0000   -4.79896
229520.0000   -5.29006
229560.0000   -5.24685
229600.0000   -5.02149
229640.0000   -5.16140
229680.0000   -4.44893
229720.0000   -5.73601
229760.0000   -4.45912
229800.0000   -5.09856
229840.0000   -4.62740
229880.0000   -5.41200
229920.0000   -5.38014
229960.0000   -4.57727
230000.0000   -5.21138
230040.0000   -4.39921
230080.0000   -4.83040
230120.0000   -5.45998
230160.0000   -5.07751
230200.0000   -5.25535
230240.0000   -5.10391
230280.0000   -5.59937
230320.0000   -5.57160
230360.0000   -5.17499
230400.0000   -4.86293
230440.0000   -3.98235
230480.0000   -4.17679
230520.0000   -4.64509
230560.0000   -4.62401
230600.0000   -5.26856
230640.0000   -4.77198
230680.0000   -5.32357
230720.0000   -4.79916
230760.0000   -4.84286
230800.0000   -5.45400
230840.0000   -4.66854
230880.0000   -4.66731
230920.0000   -5.73038
230960.0000   -5.53413
231000.0000   -5.90047
231040.0000   -5.45375
231080.0000   -5.02820
231120.0000   -5.49330
231160.0000   -5.75245
231200.0000   -4.51568
231240.0000   -4.96481
231280.0000   -5.69802
231320.0000   -4.14288
231360.0000   -5.06098
231400.0000   -5.56292
231440.0000   -4.94910
231480.0000   -5.14395
231520.0000   -4.19131
231560.0000   -5.89081
231600.0000   -5.65056
231640.0000   -5.19430
231680.0000   -4.88996
231720.0000   -4.72071
231760.0000   -5.48444
231800.0000   -5.16153
231840.0000   -4.32238
231880.0000   -4.44836
231920.0000   -4.08664
231960.0000   -4.50233
232000.0000   -4.77980
232040.0000   -4.35665
232080.0000   -4.68266
232120.0000   -5.54066
232160.0000   -4.44491
232200.0000   -5.11974
232240.0000   -4.24063
232280.0000   -4.51734
232320.0000   -4.96193
232360.0000   -5.09370
232400.0000   -5.24588
232440.0000   -4.89338
232480.0000   -5.00608
232520.0000   -5.17633
232560.0000   -5.13643
232600.0000   -5.06199
232640.0000   -5.61116
232680.0000   -5.31237
232720.0000   -4.59428
232760.0000   -4.80649
232800.0000   -4.53634
232840.0000   -5.11451
232880.0000   -5.53233
232920.0000   -4.67821
232960.0000   -4.57488
233000.0000   -4.39048
233040.0000   -5.11931
233080.0000   -4.26916
233120.0000   -5.58224
233160.0000   -5.66527
233200.0000   -3.60304
233240.0000   -4.04566
233280.0000   -4.06798
233320.0000   -4.58034
233360.0000   -3.79858
233400.0000   -4.28633
233440.0000   -4.18157
233480.0000   -4.00103
233520.0000   -4.29910
233560.0000   -4.92241
233600.0000   -4.13942
233640.0000   -3.71091
233680.0000   -4.40915
233720.0000   -5.07658
233760.0000   -5.57401
233800.0000   -3.49507
233840.0000   -4.70024
233880.0000   -4.86119
233920.0000   -4.27394
233960.0000   -4.38388
234000.0000   -4.23701
234040.0000   -4.18736
234080.0000   -4.13467
234120.0000   -4.07899
234160.0000   -4.76416
234200.0000   -4.78245
234240.0000   -4.24737
234280.0000   -4.32637
234320.0000   -4.71402
234360.0000   -5.05179
234400.0000   -4.78651
234440.0000   -4.79328
234480.0000   -5.19066
234520.0000   -5.04362
234560.0000   -5.00891
234600.0000   -5.04909
234640.0000   -4.27547
234680.0000   -4.84217
234720.0000   -4.76698
234760.0000   -4.46087
234800.0000   -5.20122
234840.0000   -4.95478
234880.0000   -5.45833
234920.0000   -4.74732
234960.0000   -5.35760
235000.0000   -4.78745
235040.0000   -4.88660
235080.0000   -4.47860
235120.0000   -5.27278
235160.0000   -5.51332
235200.0000   -5.22277
235240.0000   -4.63422
235280.0000   -3.92859
235320.0000   -4.87791
235360.0000   -4.29505
235400.0000   -5.69454
235440.0000   -5.38814
235480.0000   -5.15995
235520.0000   -5.02215
235560.0000   -4.67033
235600.0000   -5.86109
235640.0000   -5.77032
235680.0000   -4.96370
235720.0000   -5.23211
235760.0000   -5.12851
235800.0000   -4.43872
235840.0000   -4.66805
235880.0000   -4.93680
235920.0000   -4.46060
235960.0000   -5.22015
236000.0000   -4.89221
236040.0000   -4.94578
236080.0000   -5.82594
236120.0000   -4.19118
236160.0000   -4.62874
236200.0000   -4.65301
236240.0000   -4.65865
236280.0000   -4.78316
236320.0000   -4.06336
236360.0000   -4.60720
236400.0000   -4.88985
236440.0000   -5.55022
236480.0000   -5.21073
236520.0000   -4.18739
236560.0000   -5.35081
236600.0000   -6.10213
236640.0000   -5.47667
236680.0000   -4.55356
236720.0000   -5.73100
236760.0000   -5.15686
236800.0000   -5.69025
236840.0000   -5.41994
236880.0000   -5.25699
236920.0000   -4.56605
236960.0000   -5.19696
237000.0000   -4.00854
237040.0000   -4.83694
237080.0000   -4.07605
237120.0000   -5.13182
237160.0000   -4.06950
237200.0000   -4.50255
237240.0000   -5.05941
237280.0000   -4.51059
237320.0000   -5.11345
237360.0000   -5.43233
237400.0000   -5.08935
237440.0000   -4.76345
237480.0000   -4.90159
237520.0000   -5.78725
237560.0000   -5.21653
237600.0000   -5.86665
237640.0000   -5.84561
237680.0000   -5.09002
237720.0000   -4.74943
237760.0000   -5.08293
237800.0000   -4.90255
237840.0000   -4.87303
237880.0000   -5.45797
237920.0000   -5.96507
237960.0000   -5.76874
238000.0000   -4.79969
238040.0000   -5.79544
238080.0000   -5.45217
238120.0000   -5.47255
238160.0000   -5.64910
238200.0000   -5.24362
238240.0000   -5.41115
238280.0000   -4.84832
238320.0000   -4.43257
238360.0000   -4.43940
238400.0000   -5.01553
238440.0000   -5.90742
238480.0000   -5.66694
238520.0000   -5.57607
238560.0000   -6.21988
238600.0000   -5.16483
238640.0000   -4.52064
238680.0000   -5.03959
238720.0000   -5.21986
238760.0000   -5.40635
238800.0000   -4.39751
238840.0000   -5.74248
238880.0000   -5.61274
238920.0000   -5.71419
238960.0000   -4.65048
239000.0000   -5.14310
239040.0000   -5.71105
239080.0000   -4.83589
239120.0000   -5.47018
239160.0000   -4.36158
239200.0000   -4.68086
239240.0000   -5.22493
239280.0000   -4.56143
239320.0000   -5.06453
239360.0000   -5.08768
239400.0000   -5.12613
239440.0000   -5.54744
239480.0000   -6.26340
239520.0000   -5.55429
239560.0000   -6.09550
239600.0000   -5.41487
239640.0000   -5.70983
239680.0000   -5.03276
239720.0000   -6.49567
239760.0000   -5.71033
239800.0000   -5.92318
239840.0000   -5.13496
239880.0000   -5.87736
239920.0000   -5.66247
239960.0000   -5.74598
240000.0000   -5.89747
240040.0000   -5.39006
240080.0000   -5.16484
240120.0000   -5.01374
240160.0000   -5.40128
240200.0000   -4.65107
240240.0000   -4.81529
240280.0000   -4.64029
240320.0000   -5.37806
240360.0000   -5.70671
240400.0000   -4.56049
240440.0000   -4.57757
240480.0000   -3.79900
240520.0000   -4.26960
240560.0000   -4.57998
240600.0000   -3.85969
240640.0000   -4.47351
240680.0000   -4.68118
240720.0000   -4.89766
240760.0000   -5.91279
240800.0000   -5.61787
240840.0000   -6.15602
240880.0000   -6.73221
240920.0000   -6.64630
240960.0000   -5.93679
241000.0000   -6.23816
241040.0000   -6.08709
241080.0000   -5.90776
241120.0000   -6.20743
241160.0000   -5.71516
241200.0000   -5.83852
241240.0000   -5.53917
241280.0000   -4.96499
241320.0000   -5.71511
241360.0000   -6.01886
241400.0000   -6.49707
241440.0000   -4.87598
241480.0000   -5.12485
241520.0000   -5.07193
241560.0000   -6.02690
241600.0000   -4.68012
241640.0000   -4.98499
241680.0000   -4.42510
241720.0000   -4.52278
241760.0000   -5.16885
241800.0000   -5.21462
241840.0000   -5.90190
241880.0000   -5.84116
241920.0000   -4.40394
241960.0000   -5.57509
242000.0000   -5.09958
242040.0000   -6.10396
242080.0000   -4.56313
242120.0000   -5.94542
242160.0000   -5.09297
242200.0000   -5.40823
242240.0000   -5.60800
242280.0000   -5.59420
242320.0000   -5.67078
242360.0000   -4.86916
242400.0000   -6.78588
242440.0000   -5.09897
242480.0000   -4.96102
242520.0000   -5.20189
242560.0000   -5.66456
242600.0000   -4.86212
242640.0000   -5.75497
242680.0000   -5.16257
242720.0000   -5.17796
242760.0000   -5.01058
242800.0000   -4.87729
242840.0000   -4.54291
242880.0000   -5.40785
242920.0000   -5.07482
242960.0000   -4.71476
243000.0000   -5.16244
243040.0000   -6.69186
243080.0000   -5.84055
243120.0000   -5.09892
243160.0000   -5.34396
243200.0000   -5.40438
243240.0000   -5.15211
243280.0000   -4.74956
243320.0000   -4.47970
243360.0000   -4.30271
243400.0000   -4.78096
243440.0000   -6.07594
243480.0000   -5.53312
243520.0000   -5.51504
243560.0000   -5.28782
243600.0000   -4.66977
243640.0000   -4.46737
243680.0000   -4.74848
243720.0000   -4.62197
243760.0000   -4.90304
243800.0000   -4.72427
243840.0000   -4.23990
243880.0000   -4.73323
243920.0000   -4.29362
243960.0000   -3.92983
244000.0000   -3.87216
244040.0000   -4.94492
244080.0000   -4.22499
244120.0000   -4.60169
244160.0000   -4.86916
244200.0000   -4.57613
244240.0000   -4.06745
244280.0000   -3.99715
244320.0000   -5.17608
244360.0000   -6.25403
244400.0000   -5.54468
244440.0000   -5.66452
244480.0000   -5.13488
244520.0000   -4.60325
244560.0000   -5.08998
244600.0000   -4.78879
244640.0000   -4.27688
244680.0000   -4.51950
244720.0000   -4.31846
244760.0000   -4.30325
244800.0000   -4.50426
244840.0000   -5.17513
244880.0000   -4.74424
244920.0000   -5.13621
244960.0000   -5.19862
245000.0000   -4.24604
245040.0000   -4.09282
245080.0000   -5.02024
245120.0000   -5.15077
245160.0000   -5.34926
245200.0000   -5.57017
245240.0000   -5.45364
245280.0000   -5.57378
245320.0000   -4.83624
245360.0000   -5.61006
245400.0000   -5.09125
245440.0000   -3.97801
245480.0000   -3.96470
245520.0000   -4.35059
245560.0000   -4.44826
245600.0000   -4.08696
245640.0000   -4.56108
245680.0000   -4.31932
245720.0000   -5.09828
245760.0000   -4.62612
245800.0000   -4.29672
245840.0000   -4.77054
245880.0000   -4.57203
245920.0000   -3.99778
245960.0000   -4.05801
246000.0000   -4.75082
246040.0000   -4.43500
246080.0000   -4.50845
246120.0000   -4.47614
246160.0000   -4.66202
246200.0000   -5.42950
246240.0000   -4.80447
246280.0000   -4.87149
246320.0000   -4.72171
246360.0000   -3.76642
246400.0000   -4.76034
246440.0000   -3.11668
246480.0000   -4.82361
246520.0000   -4.89248
246560.0000   -4.74285
246600.0000   -5.16365
246640.0000   -5.33353
246680.0000   -4.24179
246720.0000   -4.62216
246760.0000   -4.42731
246800.0000   -4.80524
246840.0000   -4.44557
246880.0000   -4.94441
246920.0000   -5.07708
246960.0000   -4.34706
247000.0000   -4.95685
247040.0000   -5.20803
247080.0000   -5.05786
247120.0000   -4.24807
247160.0000   -3.98027
247200.0000   -4.79184
247240.0000   -4.82951
247280.0000   -4.81709
247320.0000   -3.68220
247360.0000   -4.84126
247400.0000   -4.59645
247440.0000   -4.18049
247480.0000   -4.95670
247520.0000   -4.41727
247560.0000   -4.15013
247600.0000   -3.77089
247640.0000   -3.71753
247680.0000   -3.94475
247720.0000   -2.85549
247760.0000   -3.61993
247800.0000   -4.41677
247840.0000   -4.56687
247880.0000   -5.54554
247920.0000   -4.01775
247960.0000   -4.96213
248000.0000   -4.04316
248040.0000   -3.22994
248080.0000   -2.66658
248120.0000   -4.35284
248160.0000   -4.07147
248200.0000   -4.26223
248240.0000   -5.11156
248280.0000   -4.15721
248320.0000   -4.33776
248360.0000   -3.88356
248400.0000   -2.93921
248440.0000   -4.10156
248480.0000   -4.92086
248520.0000   -4.15731
248560.0000   -4.95854
248600.0000   -3.64159
248640.0000   -4.68654
248680.0000   -4.69263
248720.0000   -4.24771
248760.0000   -4.84531
248800.0000   -4.41696
248840.0000   -3.68902
248880.0000   -4.11417
248920.0000   -4.32963
248960.0000   -4.97768
249000.0000   -5.19041
249040.0000   -4.92741
249080.0000   -4.56754
249120.0000   -4.13924
249160.0000   -4.70283
249200.0000   -3.36088
249240.0000   -4.23854
249280.0000   -3.42307
249320.0000   -4.07759
249360.0000   -3.50734
249400.0000   -3.50099
249440.0000   -4.00776
249480.0000   -4.31749
249520.0000   -3.33085
249560.0000   -4.10811
249600.0000   -3.75630
249640.0000   -3.73042
249680.0000   -4.01817
249720.0000   -3.82252
249760.0000   -3.75892
249800.0000   -4.77928
249840.0000   -4.26913
249880.0000   -3.96193
249920.0000   -3.64922
249960.0000   -3.55865
250000.0000   -3.55100
250040.0000   -3.31770
250080.0000   -3.90992
250120.0000   -3.56646
250160.0000   -4.09479
250200.0000   -3.87339
250240.0000   -2.78570
250280.0000   -3.19713
250320.0000   -4.24876
250360.0000   -3.86100
250400.0000   -4.17598
250440.0000   -3.62332
250480.0000   -4.01749
250520.0000   -4.29606
250560.0000   -3.22776
250600.0000   -4.68190
250640.0000   -4.48312
250680.0000   -4.53771
250720.0000   -4.26005
250760.0000   -4.91222
250800.0000   -4.60057
250840.0000   -4.73042
250880.0000   -5.14508
250920.0000   -4.43278
250960.0000   -4.99465
251000.0000   -5.23772
251040.0000   -5.48781
251080.0000   -5.28175
251120.0000   -6.36793
251160.0000   -5.29028
251200.0000   -5.87718
251240.0000   -5.22514
251280.0000   -5.12824
251320.0000   -5.68491
251360.0000   -5.79913
251400.0000   -5.45750
251440.0000   -5.94760
251480.0000   -5.13692
251520.0000   -6.37906
251560.0000   -5.34278
251600.0000   -5.35818
251640.0000   -4.86671
251680.0000   -5.91842
251720.0000   -5.48791
251760.0000   -5.67938
251800.0000   -5.45464
251840.0000   -5.40358
251880.0000   -4.63337
251920.0000   -5.53180
251960.0000   -5.11209
252000.0000   -4.59210
252040.0000   -4.65074
252080.0000   -5.41454
252120.0000   -5.18840
252160.0000   -4.93296
252200.0000   -5.08110
252240.0000   -5.05805
252280.0000   -4.96303
252320.0000   -5.34505
252360.0000   -4.54674
252400.0000   -5.23674
252440.0000   -5.46354
252480.0000   -4.66767
252520.0000   -4.37414
252560.0000   -4.49098
252600.0000   -4.68627
252640.0000   -3.89470
252680.0000   -4.76766
252720.0000   -4.62823
252760.0000   -4.47096
252800.0000   -4.07947
252840.0000   -4.03045
252880.0000   -4.12929
252920.0000   -3.22089
252960.0000   -3.68623
253000.0000   -3.93937
253040.0000   -4.18930
253080.0000   -4.23625
253120.0000   -3.18733
253160.0000   -5.17738
253200.0000   -4.69807
253240.0000   -4.63204
253280.0000   -3.77352
253320.0000   -4.34304
253360.0000   -5.10883
253400.0000   -4.92578
253440.0000   -4.07594
253480.0000   -3.30707
253520.0000   -3.84277
253560.0000   -3.17381
253600.0000   -4.31679
253640.0000   -4.68598
253680.0000   -4.94872
253720.0000   -5.54570
253760.0000   -6.07171
253800.0000   -5.50812
253840.0000   -5.23135
253880.0000   -4.62004
253920.0000   -5.67817
253960.0000   -4.61632
254000.0000   -5.84399
254040.0000   -5.24406
254080.0000   -5.43990
254120.0000   -5.07178
254160.0000   -4.92685
254200.0000   -5.31546
254240.0000   -4.76898
254280.0000   -5.03999
254320.0000   -4.95628
254360.0000   -4.68103
254400.0000   -4.55599
254440.0000   -4.50525
254480.0000   -5.05535
254520.0000   -4.54115
254560.0000   -5.56494
254600.0000   -5.92458
254640.0000   -4.82537
254680.0000   -4.75745
254720.0000   -5.86021
254760.0000   -4.62593
254800.0000   -5.30988
254840.0000   -4.64791
254880.0000   -5.33017
254920.0000   -4.73881
254960.0000   -5.21578
255000.0000   -4.76665
255040.0000   -5.46813
255080.0000   -5.08255
255120.0000   -5.56508
255160.0000   -5.42452
255200.0000   -5.42667
255240.0000   -4.26335
255280.0000   -3.66680
255320.0000   -4.65898
255360.0000   -5.13434
255400.0000   -4.88224
255440.0000   -5.15037
255480.0000   -4.87649
255520.0000   -4.65639
255560.0000   -4.95609
255600.0000   -4.86971
255640.0000   -5.10916
255680.0000   -4.51769
255720.0000   -5.24963
255760.0000   -4.22535
255800.0000   -3.88940
255840.0000   -4.44511
255880.0000   -4.86987
255920.0000   -5.63141
255960.0000   -4.88664
256000.0000   -3.72040
256040.0000   -3.88212
256080.0000   -4.02365
256120.0000   -4.35901
256160.0000   -4.45027
256200.0000   -4.07758
256240.0000   -4.22937
256280.0000   -4.56431
256320.0000   -4.48010
256360.0000   -4.82261
256400.0000   -6.57078
256440.0000   -5.07797
256480.0000   -6.04345
256520.0000   -4.76613
256560.0000   -5.13008
256600.0000   -5.13875
256640.0000   -4.69770
256680.0000   -4.76616
256720.0000   -5.25423
256760.0000   -4.91496
256800.0000   -5.14605
256840.0000   -5.36048
256880.0000   -4.97438
256920.0000   -4.91518
256960.0000   -5.09495
257000.0000   -5.16077
257040.0000   -4.98047
257080.0000   -4.64495
257120.0000   -4.97353
257160.0000   -4.43791
257200.0000   -4.78090
257240.0000   -4.85684
257280.0000   -4.26386
257320.0000   -4.37037
257360.0000   -5.35753
257400.0000   -4.63103
257440.0000   -5.15704
257480.0000   -4.81180
257520.0000   -4.88981
257560.0000   -4.83546
257600.0000   -4.92245
257640.0000   -4.99110
257680.0000   -5.30609
257720.0000   -6.01486
257760.0000   -5.34739
257800.0000   -4.70700
257840.0000   -4.52862
257880.0000   -5.11257
257920.0000   -5.32886
257960.0000   -4.10832
258000.0000   -4.73069
258040.0000   -5.64323
258080.0000   -5.28169
258120.0000   -4.90802
258160.0000   -5.79939
258200.0000   -5.28847
258240.0000   -5.78832
258280.0000   -4.53969
258320.0000   -5.76877
258360.0000   -5.29051
258400.0000   -5.83417
258440.0000   -4.90297
258480.0000   -5.69700
258520.0000   -5.24071
258560.0000   -5.39358
258600.0000   -4.74687
258640.0000   -4.87019
258680.0000   -5.54841
258720.0000   -4.71445
258760.0000   -4.23584
258800.0000   -4.68459
258840.0000   -5.88338
258880.0000   -5.76917
258920.0000   -5.47915
258960.0000   -5.13346
259000.0000   -4.73815
259040.0000   -4.44607
259080.0000   -4.87829
259120.0000   -5.71435
259160.0000   -4.85676
259200.0000   -4.08781
259240.0000   -4.88047
259280.0000   -5.00352
259320.0000   -5.49376
259360.0000   -4.39436
259400.0000   -4.75342
259440.0000   -5.17801
259480.0000   -4.44556
259520.0000   -4.55928
259560.0000   -4.14923
259600.0000   -4.31430
259640.0000   -4.42971
259680.0000   -4.48705
259720.0000   -4.54008
259760.0000   -3.98865
259800.0000   -4.72017
259840.0000   -3.90610
259880.0000   -4.58865
259920.0000   -4.26506
259960.0000   -4.34274
260000.0000   -4.73276
260040.0000   -5.32295
260080.0000   -4.88137
260120.0000   -5.28379
260160.0000   -4.87757
260200.0000   -5.10866
260240.0000   -4.72141
260280.0000   -5.34880
260320.0000   -5.82468
260360.0000   -5.18785
260400.0000   -6.11753
260440.0000   -4.96932
260480.0000   -4.41209
260520.0000   -5.81025
260560.0000   -5.66036
260600.0000   -5.30927
260640.0000   -5.63609
260680.0000   -4.89554
260720.0000   -4.52712
260760.0000   -4.72398
260800.0000   -5.44702
260840.0000   -4.97923
260880.0000   -5.07256
260920.0000   -5.26871
260960.0000   -5.07976
261000.0000   -5.86416
261040.0000   -5.71629
261080.0000   -4.74766
261120.0000   -4.62110
261160.0000   -4.09346
261200.0000   -3.96273
261240.0000   -4.34423
261280.0000   -4.58886
261320.0000   -4.97394
261360.0000   -4.42675
261400.0000   -5.09124
261440.0000   -4.68039
261480.0000   -5.08589
261520.0000   -4.63586
261560.0000   -5.26514
261600.0000   -5.13212
261640.0000   -4.64467
261680.0000   -4.50104
261720.0000   -4.15560
261760.0000   -3.82287
261800.0000   -4.11031
261840.0000   -4.85744
261880.0000   -3.40846
261920.0000   -4.92518
261960.0000   -4.65991
262000.0000   -3.81880
262040.0000   -4.35026
262080.0000   -5.81591
262120.0000   -5.15641
262160.0000   -4.85790
262200.0000   -5.09333
262240.0000   -5.51836
262280.0000   -4.84271
262320.0000   -4.76427
262360.0000   -4.73632
262400.0000   -5.88956
262440.0000   -5.33482
262480.0000   -5.46214
262520.0000   -4.34129
262560.0000   -4.01230
262600.0000   -4.61182
262640.0000   -5.44271
262680.0000   -6.07769
262720.0000   -4.83674
262760.0000   -5.17571
262800.0000   -6.03513
262840.0000   -5.60848
262880.0000   -4.81466
262920.0000   -5.12354
262960.0000   -5.26705
263000.0000   -5.20328
263040.0000   -5.83586
263080.0000   -5.98870
263120.0000   -4.86034
263160.0000   -4.95834
263200.0000   -4.47970
263240.0000   -3.91876
263280.0000   -4.71442
263320.0000   -4.96780
263360.0000   -5.62589
263400.0000   -5.55737
263440.0000   -5.62031
263480.0000   -4.84426
263520.0000   -5.12045
263560.0000   -5.67208
263600.0000   -4.45166
263640.0000   -4.67864
263680.0000   -4.54519
263720.0000   -4.85286
263760.0000   -4.68411
263800.0000   -4.82404
263840.0000   -3.88511
263880.0000   -3.85269
263920.0000   -5.03527
263960.0000   -4.28773
264000.0000   -4.24198
264040.0000   -4.29874
264080.0000   -4.77085
264120.0000   -5.23225
264160.0000   -5.42491
264200.0000   -5.02068
264240.0000   -5.00974
264280.0000   -4.54190
264320.0000   -5.22675
264360.0000   -5.12053
264400.0000   -5.58432
264440.0000   -5.82962
264480.0000   -5.42178
264520.0000   -5.96582
264560.0000   -5.31090
264600.0000   -6.24352
264640.0000   -5.35700
264680.0000   -6.13906
264720.0000   -5.60231
264760.0000   -5.22968
264800.0000   -4.89422
264840.0000   -4.02864
264880.0000   -5.38929
264920.0000   -5.55406
264960.0000   -5.30008
265000.0000   -5.88533
265040.0000   -5.20347
265080.0000   -5.46108
265120.0000   -4.96636
265160.0000   -5.13740
265200.0000   -5.58204
265240.0000   -4.56146
265280.0000   -5.19757
265320.0000   -4.66669
265360.0000   -5.62173
265400.0000   -5.92837
265440.0000   -4.51069
265480.0000   -4.61402
265520.0000   -4.02597
265560.0000   -4.79852
265600.0000   -5.16953
265640.0000   -4.54518
265680.0000   -4.77762
265720.0000   -5.14534
265760.0000   -4.99851
265800.0000   -4.42601
265840.0000   -5.80268
265880.0000   -5.51924
265920.0000   -6.23812
265960.0000   -5.24018
266000.0000   -5.42360
266040.0000   -4.33902
266080.0000   -4.61929
266120.0000   -4.51347
266160.0000   -4.51556
266200.0000   -4.20081
266240.0000   -4.87107
266280.0000   -4.71060
266320.0000   -4.93566
266360.0000   -4.99736
266400.0000   -5.58546
266440.0000   -5.43006
266480.0000   -6.27920
266520.0000   -5.15344
266560.0000   -4.64567
266600.0000   -5.03188
266640.0000   -5.30056
266680.0000   -5.19724
266720.0000   -4.49711
266760.0000   -5.97493
266800.0000   -5.80352
266840.0000   -5.27960
266880.0000   -5.95248
266920.0000   -4.98244
266960.0000   -4.73830
267000.0000   -5.87602
267040.0000   -5.55707
267080.0000   -4.69422
267120.0000   -5.62748
267160.0000   -4.99903
267200.0000   -5.83954
267240.0000   -5.11662
267280.0000   -5.40551
267320.0000   -5.02972
267360.0000   -5.10338
267400.0000   -5.80613
267440.0000   -4.78783
267480.0000   -4.64023
267520.0000   -5.42762
267560.0000   -5.40681
267600.0000   -5.42183
267640.0000   -5.09530
267680.0000   -5.73852
267720.0000   -5.12811
267760.0000   -5.85598
267800.0000   -5.54869
267840.0000   -6.05489
267880.0000   -5.70650
267920.0000   -5.15592
267960.0000   -5.45132
268000.0000   -5.25604
268040.0000   -5.54176
268080.0000   -5.02869
268120.0000   -5.53197
268160.0000   -5.30299
268200.0000   -5.97337
268240.0000   -5.74334
268280.0000   -6.55247
268320.0000   -6.05668
268360.0000   -6.81689
268400.0000   -6.60980
268440.0000   -4.99453
268480.0000   -6.39202
268520.0000   -5.32766
268560.0000   -5.59560
268600.0000   -4.84331
268640.0000   -4.50654
268680.0000   -5.49195
268720.0000   -4.91807
268760.0000   -4.22199
268800.0000   -5.50687
268840.0000   -5.16898
268880.0000   -4.79672
268920.0000   -4.85712
268960.0000   -4.46126
269000.0000   -5.52673
269040.0000   -5.06895
269080.0000   -4.40882
269120.0000   -4.59980
269160.0000   -5.47296
269200.0000   -3.93532
269240.0000   -4.82420
269280.0000   -4.26940
269320.0000   -4.36268
269360.0000   -5.26100
269400.0000   -4.83967
269440.0000   -4.92362
269480.0000   -5.15223
269520.0000   -4.88820
269560.0000   -4.71381
269600.0000   -4.72345
269640.0000   -5.04184
269680.0000   -4.46052
269720.0000   -4.74671
269760.0000   -5.23941
269800.0000   -4.59896
269840.0000   -5.32195
269880.0000   -5.10900
269920.0000   -4.06231
269960.0000   -4.70698
270000.0000   -4.54698
270040.0000   -5.10579
270080.0000   -4.06907
270120.0000   -4.53486
270160.0000   -4.81267
270200.0000   -5.02990
270240.0000   -4.29859
270280.0000   -5.53741
270320.0000   -4.61625
270360.0000   -3.89846
270400.0000   -5.00599
270440.0000   -4.70039
270480.0000   -4.36682
270520.0000   -5.44302
270560.0000   -5.33690
270600.0000   -4.01854
270640.0000   -5.52422
270680.0000   -5.61805
270720.0000   -4.60697
270760.0000   -6.08731
270800.0000   -4.98031
270840.0000   -5.12003
270880.0000   -5.93216
270920.0000   -5.47192
270960.0000   -4.89113
271000.0000   -4.89538
271040.0000   -5.84442
271080.0000   -5.64317
271120.0000   -5.02885
271160.0000   -4.88849
271200.0000   -4.03549
271240.0000   -5.17181
271280.0000   -6.02604
271320.0000   -5.43555
271360.0000   -5.21571
271400.0000   -5.08619
271440.0000   -5.17202
271480.0000   -5.36579
271520.0000   -5.50182
271560.0000   -4.52986
271600.0000   -5.08940
271640.0000   -5.18680
271680.0000   -5.27079
271720.0000   -5.57891
271760.0000   -4.76597
271800.0000   -5.25285
271840.0000   -5.62677
271880.0000   -5.09294
271920.0000   -5.00372
271960.0000   -5.06334
272000.0000   -5.27220
272040.0000   -5.17080
272080.0000   -5.02350
272120.0000   -5.42212
272160.0000   -6.05863
272200.0000   -5.84588
272240.0000   -5.01048
272280.0000   -5.00542
272320.0000   -5.32971
272360.0000   -5.83837
272400.0000   -4.74101
272440.0000   -4.99118
272480.0000   -4.75710
272520.0000   -5.75013
272560.0000   -5.65438
272600.0000   -5.19855
272640.0000   -4.47113
272680.0000   -5.05550
272720.0000   -5.44770
272760.0000   -5.38446
272800.0000   -4.26553
272840.0000   -4.00222
272880.0000   -4.91202
272920.0000   -4.68893
272960.0000   -5.04212
273000.0000   -4.39598
273040.0000   -3.87173
273080.0000   -3.63917
273120.0000   -4.64502
273160.0000   -5.47065
273200.0000   -5.33950
273240.0000   -5.36216
273280.0000   -5.22377
273320.0000   -5.24688
273360.0000   -5.95044
273400.0000   -5.74809
273440.0000   -5.97904
273480.0000   -5.55247
273520.0000   -5.35690
273560.0000   -4.54249
273600.0000   -5.97249
273640.0000   -5.06061
273680.0000   -4.39302
273720.0000   -5.86963
273760.0000   -5.90163
273800.0000   -6.56920
273840.0000   -6.16307
273880.0000   -5.85038
273920.0000   -5.78353
273960.0000   -5.65090
274000.0000   -5.56622
274040.0000   -5.54812
274080.0000   -4.88954
274120.0000   -5.00177
274160.0000   -5.32908
274200.0000   -5.49145
274240.0000   -4.74889
274280.0000   -5.62243
274320.0000   -4.88030
274360.0000   -4.57342
274400.0000   -5.88614
274440.0000   -4.25503
274480.0000   -4.88618
274520.0000   -5.06503
274560.0000   -4.66291
274600.0000   -4.67985
274640.0000   -5.35882
274680.0000   -3.82724
274720.0000   -5.66307
274760.0000   -5.23550
274800.0000   -5.33268
274840.0000   -5.34860
274880.0000   -5.06128
274920.0000   -5.33900
274960.0000   -5.94414
275000.0000   -5.20846
275040.0000   -5.53483
275080.0000   -5.18631
275120.0000   -4.82191
275160.0000   -5.34816
275200.0000   -5.70117
275240.0000   -4.63059
275280.0000   -5.33114
275320.0000   -4.45078
275360.0000   -5.02841
275400.0000   -3.85734
275440.0000   -4.56709
275480.0000   -6.32547
275520.0000   -4.92939
275560.0000   -4.19258
275600.0000   -3.77495
275640.0000   -4.71769
275680.0000   -5.26768
275720.0000   -4.61240
275760.0000   -4.88178
275800.0000   -5.55948
275840.0000   -4.81158
275880.0000   -5.14429
275920.0000   -4.66378
275960.0000   -5.33818
276000.0000   -4.55365
276040.0000   -5.16514
276080.0000   -5.07233
276120.0000   -5.72986
276160.0000   -5.47887
276200.0000   -4.64741
276240.0000   -5.79813
276280.0000   -5.55393
276320.0000   -5.65358
276360.0000   -4.14152
276400.0000   -5.13183
276440.0000   -5.89786
276480.0000   -4.74813
276520.0000   -5.72764
276560.0000   -6.16844
276600.0000   -4.67933
276640.0000   -4.30365
276680.0000   -4.62714
276720.0000   -3.85195
276760.0000   -5.00182
276800.0000   -3.97345
276840.0000   -4.14910
276880.0000   -4.08173
276920.0000   -4.05233
276960.0000   -4.19691
277000.0000   -4.15605
277040.0000   -3.88669
277080.0000   -4.50731
277120.0000   -3.97854
277160.0000   -5.52243
277200.0000   -4.42375
277240.0000   -4.49212
277280.0000   -4.49704
277320.0000   -4.85603
277360.0000   -5.27623
277400.0000   -4.22647
277440.0000   -4.76589
277480.0000   -4.96824
277520.0000   -4.89939
277560.0000   -5.55173
277600.0000   -5.21030
277640.0000   -6.57444
277680.0000   -5.48991
277720.0000   -5.31380
277760.0000   -5.16433
277800.0000   -5.39652
277840.0000   -5.87931
277880.0000   -5.59159
277920.0000   -5.39847
277960.0000   -4.81891
278000.0000   -4.82102
278040.0000   -5.06296
278080.0000   -5.36535
278120.0000   -4.14739
278160.0000   -5.25060
278200.0000   -3.87562
278240.0000   -4.71693
278280.0000   -5.15702
278320.0000   -4.80485
278360.0000   -4.52194
278400.0000   -4.77506
278440.0000   -4.81626
278480.0000   -4.42036
278520.0000   -3.76969
278560.0000   -5.23922
278600.0000   -4.53773
278640.0000   -4.47367
278680.0000   -4.82279
278720.0000   -5.63810
278760.0000   -4.24137
278800.0000   -4.54284
278840.0000   -4.16713
278880.0000   -4.11284
278920.0000   -3.64847
278960.0000   -4.20243
279000.0000   -4.74499
279040.0000   -4.48023
279080.0000   -4.87263
279120.0000   -3.24067
279160.0000   -4.11014
279200.0000   -3.65241
279240.0000   -3.64668
279280.0000   -3.51279
279320.0000   -3.13277
279360.0000   -3.35729
279400.0000   -3.64638
279440.0000   -3.57187
279480.0000   -4.05443
279520.0000   -3.40164
279560.0000   -3.80081
279600.0000   -4.89584
279640.0000   -4.50091
279680.0000   -5.48292
279720.0000   -5.70175
279760.0000   -5.35802
279800.0000   -4.85630
279840.0000   -4.64604
279880.0000   -5.32358
279920.0000   -4.78301
279960.0000   -4.72084
280000.0000   -4.95561
280040.0000   -4.63229
280080.0000   -5.07605
280120.0000   -6.03592
280160.0000   -5.54084
280200.0000   -6.14684
280240.0000   -4.72471
280280.0000   -5.57570
280320.0000   -4.75819
280360.0000   -5.31267
280400.0000   -5.51876
280440.0000   -5.19429
280480.0000   -5.66135
280520.0000   -5.37185
280560.0000   -5.50339
280600.0000   -5.44744
280640.0000   -6.24840
280680.0000   -4.46163
280720.0000   -5.39322
280760.0000   -5.89281
280800.0000   -5.26360
280840.0000   -5.00847
280880.0000   -4.75194
280920.0000   -5.75555
280960.0000   -5.81594
281000.0000   -5.40870
281040.0000   -5.57348
281080.0000   -5.62967
281120.0000   -5.53950
281160.0000   -5.53130
281200.0000   -5.05762
281240.0000   -4.75443
281280.0000   -4.71056
281320.0000   -5.23687
281360.0000   -5.11443
281400.0000   -6.01498
281440.0000   -4.34847
281480.0000   -4.27834
281520.0000   -3.92638
281560.0000   -4.69037
281600.0000   -5.22518
281640.0000   -5.12080
281680.0000   -4.93858
281720.0000   -4.51527
281760.0000   -4.92783
281800.0000   -5.21299
281840.0000   -4.83956
281880.0000   -4.91703
281920.0000   -5.51403
281960.0000   -4.90882
282000.0000   -4.14666
282040.0000   -3.79166
282080.0000   -3.36783
282120.0000   -4.68719
282160.0000   -4.42323
282200.0000   -3.89733
282240.0000   -5.17066
282280.0000   -4.64771
282320.0000   -4.12120
282360.0000   -4.21931
282400.0000   -5.02830
282440.0000   -4.36307
282480.0000   -5.26778
282520.0000   -3.81682
282560.0000   -4.37822
282600.0000   -4.53875
282640.0000   -4.72385
282680.0000   -5.16373
282720.0000   -5.22090
282760.0000   -4.86836
282800.0000   -5.12464
282840.0000   -5.13543
282880.0000   -5.76486
282920.0000   -5.47703
282960.0000   -5.67173
283000.0000   -4.95595
283040.0000   -5.42086
283080.0000   -5.29459
283120.0000   -5.39248
283160.0000   -5.20673
283200.0000   -5.42117
283240.0000   -5.08704
283280.0000   -5.68295
283320.0000   -5.28100
283360.0000   -4.75178
283400.0000   -4.97464
283440.0000   -4.85887
283480.0000   -4.55622
283520.0000   -5.17284
283560.0000   -5.58656
283600.0000   -6.04901
283640.0000   -5.35141
283680.0000   -4.78626
283720.0000   -4.60003
283760.0000   -4.82210
283800.0000   -4.93676
283840.0000   -4.93057
283880.0000   -3.55777
283920.0000   -4.33902
283960.0000   -4.06069
284000.0000   -4.55095
284040.0000   -4.35833
284080.0000   -4.11751
284120.0000   -4.35244
284160.0000   -4.32697
284200.0000   -4.03445
284240.0000   -3.61372
284280.0000   -2.97668
284320.0000   -3.41628
284360.0000   -3.64529
284400.0000   -3.07852
284440.0000   -3.57726
284480.0000   -3.00212
284520.0000   -3.39363
284560.0000   -3.17853
284600.0000   -4.25948
284640.0000   -3.92532
284680.0000   -3.76937
284720.0000   -4.77554
284760.0000   -4.73902
284800.0000   -3.99901
284840.0000   -4.07310
284880.0000   -4.97213
284920.0000   -4.93592
284960.0000   -4.50513
285000.0000   -4.36785
285040.0000   -4.97111
285080.0000   -4.42444
285120.0000   -3.65388
285160.0000   -4.74046
285200.0000   -4.40068
285240.0000   -4.21486
285280.0000   -4.39993
285320.0000   -4.97139
285360.0000   -4.06348
285400.0000   -4.06946
285440.0000   -4.85388
285480.0000   -4.25587
285520.0000   -4.83753
285560.0000   -4.22707
285600.0000   -4.24073
285640.0000   -4.32424
285680.0000   -3.79716
285720.0000   -3.81523
285760.0000   -4.15323
285800.0000   -4.92596
285840.0000   -5.59833
285880.0000   -4.98496
285920.0000   -4.22616
285960.0000   -4.50537
286000.0000   -4.88158
286040.0000   -4.02769
286080.0000   -4.11762
286120.0000   -4.39479
286160.0000   -3.95446
286200.0000   -4.75264
286240.0000   -4.53525
286280.0000   -4.48166
286320.0000   -4.66004
286360.0000   -3.61767
286400.0000   -4.89757
286440.0000   -4.35178
286480.0000   -4.43166
286520.0000   -4.05056
286560.0000   -4.13075
286600.0000   -4.20583
286640.0000   -5.73370
286680.0000   -5.37841
286720.0000   -3.70399
286760.0000   -4.85976
286800.0000   -4.93532
286840.0000   -5.16820
286880.0000   -5.34812
286920.0000   -5.66761
286960.0000   -4.90586
287000.0000   -5.09191
287040.0000   -5.18666
287080.0000   -6.08004
287120.0000   -6.07166
287160.0000   -5.47262
287200.0000   -4.70976
287240.0000   -5.01452
287280.0000   -4.10934
287320.0000   -5.29348
287360.0000   -4.74465
287400.0000   -4.73578
287440.0000   -4.20427
287480.0000   -4.85457
287520.0000   -5.02200
287560.0000   -5.33727
287600.0000   -4.14068
287640.0000   -4.46778
287680.0000   -4.55164
287720.0000   -4.03048
287760.0000   -3.90534
287800.0000   -5.34690
287840.0000   -4.87473
287880.0000   -5.49572
287920.0000   -5.50199
287960.0000   -5.76141
288000.0000   -6.12568
288040.0000   -5.85407
288080.0000   -4.48105
288120.0000   -4.97524
288160.0000   -4.63105
288200.0000   -4.76625
288240.0000   -5.90109
288280.0000   -5.34340
288320.0000   -5.59775
288360.0000   -4.41757
288400.0000   -6.23103
288440.0000   -4.65670
288480.0000   -4.94281
288520.0000   -5.49046
288560.0000   -5.67693
288600.0000   -4.06604
288640.0000   -4.03055
288680.0000   -4.94263
288720.0000   -4.68623
288760.0000   -4.27891
288800.0000   -5.18775
288840.0000   -5.14182
288880.0000   -3.49789
288920.0000   -3.09476
288960.0000   -4.39091
289000.0000   -4.29706
289040.0000   -5.00442
289080.0000   -4.16741
289120.0000   -4.11516
289160.0000   -5.32567
289200.0000   -5.53684
289240.0000   -5.76288
289280.0000   -4.87602
289320.0000   -5.49764
289360.0000   -5.67913
289400.0000   -5.71567
289440.0000   -4.91935
289480.0000   -5.99979
289520.0000   -5.94291
289560.0000   -5.57793
289600.0000   -5.65368
289640.0000   -5.49355
289680.0000   -5.30075
289720.0000   -4.98705
289760.0000   -4.77010
289800.0000   -4.82185
289840.0000   -6.02661
289880.0000   -4.88828
289920.0000   -6.07811
289960.0000   -4.71938
290000.0000   -5.10410
290040.0000   -5.19115
290080.0000   -4.73133
290120.0000   -5.03694
290160.0000   -4.43451
290200.0000   -4.25383
290240.0000   -4.72607
290280.0000   -5.22377
290320.0000   -4.50648
290360.0000   -6.16309
290400.0000   -5.09886
290440.0000   -4.94009
290480.0000   -4.95434
290520.0000   -4.77003
290560.0000   -4.20977
290600.0000   -4.96614
290640.0000   -4.70868
290680.0000   -5.21389
290720.0000   -6.25150
290760.0000   -4.89188
290800.0000   -4.88138
290840.0000   -4.77065
290880.0000   -5.00863
290920.0000   -4.84167
290960.0000   -4.58811
291000.0000   -5.38336
291040.0000   -4.22922
291080.0000   -4.51164
291120.0000   -3.70561
291160.0000   -5.14287
291200.0000   -5.07757
291240.0000   -4.97474
291280.0000   -5.92117
291320.0000   -5.00731
291360.0000   -4.97313
291400.0000   -5.05850
291440.0000   -4.71779
291480.0000   -4.69741
291520.0000   -5.68936
291560.0000   -5.59187
291600.0000   -5.76932
291640.0000   -5.78017
291680.0000   -4.98356
291720.0000   -5.45295
291760.0000   -4.45825
291800.0000   -4.63528
291840.0000   -4.75192
291880.0000   -4.14721
291920.0000   -5.12930
291960.0000   -4.12758
292000.0000   -4.64086
292040.0000   -5.59474
292080.0000   -5.50717
292120.0000   -5.47597
292160.0000   -4.87352
292200.0000   -5.97588
292240.0000   -5.74264
292280.0000   -5.06454
292320.0000   -4.46416
292360.0000   -5.34871
292400.0000   -5.12900
292440.0000   -5.68882
292480.0000   -4.78005
292520.0000   -4.81391
292560.0000   -4.71624
292600.0000   -4.95928
292640.0000   -5.22096
292680.0000   -4.59548
292720.0000   -4.87225
292760.0000   -5.23499
292800.0000   -5.00824
292840.0000   -5.23553
292880.0000   -4.98588
292920.0000   -5.33073
292960.0000   -5.80354
293000.0000   -6.40404
293040.0000   -5.26636
293080.0000   -4.59408
293120.0000   -4.63402
293160.0000   -5.09236
293200.0000   -5.99727
293240.0000   -4.84052
293280.0000   -4.66703
293320.0000   -3.77217
293360.0000   -4.87068
293400.0000   -4.77728
293440.0000   -5.28311
293480.0000   -5.09642
293520.0000   -4.26805
293560.0000   -5.18998
293600.0000   -5.26643
293640.0000   -4.98056
293680.0000   -5.15035
293720.0000   -5.35610
293760.0000   -5.02003
293800.0000   -4.62551
293840.0000   -4.89020
293880.0000   -4.35096
293920.0000   -4.21650
293960.0000   -4.69871
294000.0000   -4.59740
294040.0000   -4.58891
294080.0000   -4.86262
294120.0000   -5.43484
294160.0000   -5.05669
294200.0000   -5.19801
294240.0000   -4.53499
294280.0000   -4.86405
294320.0000   -4.99208
294360.0000   -4.79531
294400.0000   -3.75426
294440.0000   -5.05409
294480.0000   -5.33711
294520.0000   -4.57839
294560.0000   -4.56240
294600.0000   -4.20942
294640.0000   -5.47695
294680.0000   -4.45084
294720.0000   -3.56863
294760.0000   -4.14232
294800.0000   -4.13506
294840.0000   -4.94950
294880.0000   -4.22795
294920.0000   -3.88780
294960.0000   -4.04166
295000.0000   -4.21034
295040.0000   -4.46702
295080.0000   -5.47521
295120.0000   -3.89249
295160.0000   -4.40091
295200.0000   -3.85815
295240.0000   -4.64437
295280.0000   -4.65793
295320.0000   -4.46914
295360.0000   -4.20297
295400.0000   -5.25208
295440.0000   -5.06782
295480.0000   -5.17503
295520.0000   -4.62996
295560.0000   -4.14357
295600.0000   -4.38933
295640.0000   -4.19420
295680.0000   -4.90722
295720.0000   -4.88190
295760.0000   -3.68175
295800.0000   -4.24738
295840.0000   -3.87256
295880.0000   -4.36649
295920.0000   -4.72114
295960.0000   -3.70644
296000.0000   -4.06547
296040.0000   -4.45415
296080.0000   -4.58142
296120.0000   -3.99830
296160.0000   -4.42824
296200.0000   -5.58380
296240.0000   -5.21964
296280.0000   -5.00381
296320.0000   -4.61227
296360.0000   -5.79878
296400.0000   -4.96770
296440.0000   -5.39526
296480.0000   -5.30606
296520.0000   -4.21766
296560.0000   -5.62534
296600.0000   -4.70227
296640.0000   -4.79875
296680.0000   -5.03843
296720.0000   -5.74118
296760.0000   -4.59899
296800.0000   -4.65875
296840.0000   -4.38287
296880.0000   -4.96768
296920.0000   -4.76671
296960.0000   -5.42975
297000.0000   -5.23183
297040.0000   -5.19468
297080.0000   -4.90441
297120.0000   -5.33226
297160.0000   -5.25841
297200.0000   -4.86014
297240.0000   -4.50019
297280.0000   -5.56682
297320.0000   -5.43176
297360.0000   -5.44653
297400.0000   -4.47108
297440.0000   -3.78154
297480.0000   -5.09603
297520.0000   -5.73864
297560.0000   -4.51177
297600.0000   -5.60862
297640.0000   -5.07415
297680.0000   -4.15661
297720.0000   -4.88058
297760.0000   -5.48634
297800.0000   -5.25501
297840.0000   -5.45702
297880.0000   -4.66696
297920.0000   -5.46328
297960.0000   -5.12013
298000.0000   -5.74087
298040.0000   -5.73457
298080.0000   -5.25840
298120.0000   -5.45364
298160.0000   -5.69763
298200.0000   -5.10981
298240.0000   -4.50619
298280.0000   -4.75230
298320.0000   -5.09436
298360.0000   -5.37090
298400.0000   -4.55313
298440.0000   -5.79750
298480.0000   -5.22514
298520.0000   -4.65555
298560.0000   -4.93579
298600.0000   -5.17691
298640.0000   -4.55845
298680.0000   -5.05934
298720.0000   -5.55894
298760.0000   -6.04890
298800.0000   -6.13868
298840.0000   -5.29265
298880.0000   -4.94238
298920.0000   -3.59166
298960.0000   -4.11699
299000.0000   -4.03666
299040.0000   -4.43346
299080.0000   -4.33645
299120.0000   -4.40809
299160.0000   -4.81090
299200.0000   -4.74846
299240.0000   -5.29105
299280.0000   -4.09663
299320.0000   -4.32196
299360.0000   -4.73189
299400.0000   -4.26135
299440.0000   -5.61000
299480.0000   -4.27881
299520.0000   -4.59353
299560.0000   -4.83314
299600.0000   -4.24028
299640.0000   -4.82200
299680.0000   -4.34704
299720.0000   -4.65314
299760.0000   -5.04808
299800.0000   -4.71285
299840.0000   -5.02117
299880.0000   -5.36792
299920.0000   -4.97526
299960.0000   -5.18154
300000.0000   -4.55727
300040.0000   -5.20241
300080.0000   -5.09810
300120.0000   -5.41268
300160.0000   -4.58071
300200.0000   -4.75211
300240.0000   -4.12793
300280.0000   -4.20608
300320.0000   -4.99936
300360.0000   -4.45250
300400.0000   -5.56350
300440.0000   -5.68040
300480.0000   -5.39375
300520.0000   -5.85278
300560.0000   -5.96315
300600.0000   -5.45648
300640.0000   -5.37058
300680.0000   -5.40185
300720.0000   -5.08121
300760.0000   -4.86195
300800.0000   -4.74890
300840.0000   -4.47515
300880.0000   -4.28592
300920.0000   -4.33085
300960.0000   -5.17742
301000.0000   -6.62211
301040.0000   -4.16724
301080.0000   -4.64865
301120.0000   -5.34470
301160.0000   -5.41063
301200.0000   -5.95552
301240.0000   -5.25392
301280.0000   -4.59906
301320.0000   -4.65451
301360.0000   -4.39507
301400.0000   -4.38045
301440.0000   -4.77310
301480.0000   -3.91835
301520.0000   -4.83538
301560.0000   -5.62191
301600.0000   -4.89629
301640.0000   -4.43706
301680.0000   -4.22587
301720.0000   -5.38171
301760.0000   -4.69159
301800.0000   -5.08736
301840.0000   -5.23638
301880.0000   -4.45246
301920.0000   -4.43302
301960.0000   -4.69941
302000.0000   -5.60030
302040.0000   -4.75764
302080.0000   -4.72871
302120.0000   -4.71580
302160.0000   -4.53414
302200.0000   -4.85812
302240.0000   -4.54366
302280.0000   -4.45369
302320.0000   -5.25888
302360.0000   -5.11923
302400.0000   -4.76659
302440.0000   -4.33888
302480.0000   -4.37581
302520.0000   -5.61339
302560.0000   -4.30753
302600.0000   -4.42925
302640.0000   -5.13830
302680.0000   -4.41678
302720.0000   -4.51869
302760.0000   -5.40156
302800.0000   -4.96589
302840.0000   -5.06349
302880.0000   -4.84693
302920.0000   -4.63493
302960.0000   -5.28975
303000.0000   -4.85701
303040.0000   -4.69761
303080.0000   -4.74920
303120.0000   -4.33981
303160.0000   -4.71187
303200.0000   -4.44678
303240.0000   -4.90878
303280.0000   -4.23635
303320.0000   -5.19016
303360.0000   -4.85651
303400.0000   -5.52710
303440.0000   -5.79793
303480.0000   -5.52815
303520.0000   -5.35209
303560.0000   -4.75238
303600.0000   -5.34702
303640.0000   -4.64535
303680.0000   -4.99045
303720.0000   -5.89035
303760.0000   -4.70208
303800.0000   -5.20461
303840.0000   -4.54295
303880.0000   -5.29282
303920.0000   -5.39980
303960.0000   -3.99387
304000.0000   -4.03430
304040.0000   -4.75268
304080.0000   -4.53311
304120.0000   -5.21203
304160.0000   -5.13902
304200.0000   -4.56325
304240.0000   -5.50783
304280.0000   -4.99671
304320.0000   -3.94310
304360.0000   -4.52375
304400.0000   -4.90495
304440.0000   -5.50940
304480.0000   -5.15689
304520.0000   -5.93123
304560.0000   -5.54764
304600.0000   -4.46563
304640.0000   -4.91260
304680.0000   -4.75449
304720.0000   -5.32259
304760.0000   -5.48365
304800.0000   -5.90715
304840.0000   -6.07646
304880.0000   -5.55671
304920.0000   -4.59122
304960.0000   -5.16090
305000.0000   -5.03810
305040.0000   -5.08737
305080.0000   -5.86822
305120.0000   -4.54333
305160.0000   -5.39031
305200.0000   -4.53151
305240.0000   -4.72290
305280.0000   -4.22145
305320.0000   -5.24562
305360.0000   -4.96120
305400.0000   -5.30600
305440.0000   -5.81705
305480.0000   -4.75837
305520.0000   -5.42147
305560.0000   -5.82632
305600.0000   -5.38113
305640.0000   -4.34591
305680.0000   -3.81127
305720.0000   -4.28913
305760.0000   -4.26563
305800.0000   -5.50750
305840.0000   -4.54889
305880.0000   -5.68765
305920.0000   -5.73315
305960.0000   -4.23584
306000.0000   -3.89496
306040.0000   -4.41791
306080.0000   -4.74081
306120.0000   -4.49369
306160.0000   -5.10233
306200.0000   -4.84679
306240.0000   -5.14319
306280.0000   -5.03393
306320.0000   -4.46665
306360.0000   -4.20205
306400.0000   -5.31544
306440.0000   -5.03565
306480.0000   -4.68328
306520.0000   -5.73190
306560.0000   -5.83876
306600.0000   -6.01042
306640.0000   -5.39126
306680.0000   -4.44908
306720.0000   -4.60732
306760.0000   -4.61491
306800.0000   -5.14244
306840.0000   -4.77905
306880.0000   -5.21756
306920.0000   -4.78067
306960.0000   -6.25164
307000.0000   -5.60372
307040.0000   -5.47259
307080.0000   -5.78592
307120.0000   -5.52502
307160.0000   -5.59868
307200.0000   -4.83154
307240.0000   -5.52477
307280.0000   -5.28503
307320.0000   -5.41973
307360.0000   -5.26884
307400.0000   -5.04332
307440.0000   -5.35112
307480.0000   -5.16587
307520.0000   -4.72036
307560.0000   -4.25866
307600.0000   -5.56940
307640.0000   -5.85164
307680.0000   -4.57558
307720.0000   -5.11577
307760.0000   -4.97649
307800.0000   -4.89147
307840.0000   -5.67961
307880.0000   -4.44489
307920.0000   -5.79461
307960.0000   -4.63772
308000.0000   -4.54771
308040.0000   -5.96746
308080.0000   -5.44570
308120.0000   -6.70850
308160.0000   -4.94758
308200.0000   -5.60207
308240.0000   -5.75433
308280.0000   -5.28889
308320.0000   -5.29421
308360.0000   -5.40757
308400.0000   -5.96305
308440.0000   -5.27063
308480.0000   -5.31917
308520.0000   -4.55862
308560.0000   -4.78418
308600.0000   -5.42798
308640.0000   -4.65028
308680.0000   -4.49427
308720.0000   -5.73563
308760.0000   -5.54774
308800.0000   -4.86582
308840.0000   -5.30369
308880.0000   -4.86508
308920.0000   -4.96003
308960.0000   -4.81174
309000.0000   -5.60825
309040.0000   -4.70383
309080.0000   -5.05106
309120.0000   -4.66556
309160.0000   -4.59230
309200.0000   -4.74806
309240.0000   -4.34746
309280.0000   -5.23496
309320.0000   -4.08881
309360.0000   -5.46248
309400.0000   -5.95470
309440.0000   -5.16254
309480.0000   -5.50553
309520.0000   -5.25528
309560.0000   -4.07590
309600.0000   -5.14407
309640.0000   -5.06378
309680.0000   -6.15281
309720.0000   -5.48440
309760.0000   -4.52192
309800.0000   -5.08670
309840.0000   -4.94264
309880.0000   -5.45160
309920.0000   -5.08636
309960.0000   -4.03030
310000.0000   -4.68441
310040.0000   -4.48407
310080.0000   -4.75734
310120.0000   -4.23826
310160.0000   -5.33511
310200.0000   -5.61095
310240.0000   -5.34330
310280.0000   -5.38402
310320.0000   -4.67484
310360.0000   -5.61264
310400.0000   -5.61146
310440.0000   -5.88527
310480.0000   -5.75679
310520.0000   -5.10508
310560.0000   -4.33549
310600.0000   -4.72579
310640.0000   -4.56857
310680.0000   -5.47790
310720.0000   -5.14434
310760.0000   -4.31746
310800.0000   -5.37617
310840.0000   -4.82633
310880.0000   -4.75583
310920.0000   -4.80928
310960.0000   -4.68727
311000.0000   -4.78010
311040.0000   -4.58486
311080.0000   -5.04032
311120.0000   -6.05219
311160.0000   -6.21779
311200.0000   -5.84642
311240.0000   -5.78869
311280.0000   -5.23017
311320.0000   -4.68331
311360.0000   -4.94063
311400.0000   -4.58121
311440.0000   -5.00233
311480.0000   -5.50415
311520.0000   -5.62244
311560.0000   -4.63139
311600.0000   -5.30395
311640.0000   -4.48285
311680.0000   -4.68542
311720.0000   -4.06366
311760.0000   -4.57494
311800.0000   -4.04625
311840.0000   -4.35632
311880.0000   -4.26425
311920.0000   -4.54248
311960.0000   -4.74756
312000.0000   -5.02491
312040.0000   -4.98574
312080.0000   -5.28634
312120.0000   -4.29107
312160.0000   -5.05416
312200.0000   -5.23271
312240.0000   -4.64980
312280.0000   -4.43531
312320.0000   -4.49053
312360.0000   -4.63387
312400.0000   -4.50949
312440.0000   -4.78268
312480.0000   -5.60481
312520.0000   -5.35572
312560.0000   -5.55036
312600.0000   -5.51085
312640.0000   -4.92349
312680.0000   -5.44057
312720.0000   -5.34461
312760.0000   -5.77625
312800.0000   -5.74942
312840.0000   -4.79111
312880.0000   -5.44339
312920.0000   -4.46105
312960.0000   -5.50851
313000.0000   -5.27624
313040.0000   -5.29838
313080.0000   -5.50870
313120.0000   -4.64226
313160.0000   -5.78498
313200.0000   -4.88229
313240.0000   -4.90583
313280.0000   -4.52738
313320.0000   -5.30986
313360.0000   -5.45830
313400.0000   -5.22435
313440.0000   -4.19113
313480.0000   -5.45508
313520.0000   -5.38832
313560.0000   -4.48227
313600.0000   -5.84532
313640.0000   -4.97641
313680.0000   -4.60055
313720.0000   -5.59438
313760.0000   -6.06186
313800.0000   -6.06485
313840.0000   -6.27493
313880.0000   -5.14590
313920.0000   -4.73959
313960.0000   -5.44644
314000.0000   -5.19519
314040.0000   -5.20038
314080.0000   -5.25650
314120.0000   -5.34311
314160.0000   -5.04079
314200.0000   -5.30697
314240.0000   -5.23674
314280.0000   -5.03971
314320.0000   -6.30908
314360.0000   -6.50289
314400.0000   -6.49629
314440.0000   -6.24620
314480.0000   -6.41358
314520.0000   -6.68341
314560.0000   -6.17637
314600.0000   -6.53161
314640.0000   -6.04164
314680.0000   -5.86957
314720.0000   -5.35596
314760.0000   -4.77940
314800.0000   -4.89369
314840.0000   -5.68548
314880.0000   -6.34869
314920.0000   -5.87029
314960.0000   -5.86719
315000.0000   -6.51456
315040.0000   -6.16835
315080.0000   -6.59463
315120.0000   -6.14397
315160.0000   -5.49875
315200.0000   -6.13314
315240.0000   -5.66304
315280.0000   -6.01108
315320.0000   -5.61638
315360.0000   -5.86048
315400.0000   -4.78826
315440.0000   -6.13590
315480.0000   -5.50450
315520.0000   -5.58766
315560.0000   -5.43215
315600.0000   -5.89263
315640.0000   -5.84162
315680.0000   -5.13553
315720.0000   -5.40627
315760.0000   -4.93172
315800.0000   -5.27886
315840.0000   -4.87003
315880.0000   -4.63430
315920.0000   -4.87226
315960.0000   -4.61499
316000.0000   -5.15887
316040.0000   -5.54658
316080.0000   -5.45692
316120.0000   -5.27770
316160.0000   -5.35279
316200.0000   -4.91606
316240.0000   -4.97098
316280.0000   -5.68035
316320.0000   -5.05489
316360.0000   -5.44506
316400.0000   -5.66545
316440.0000   -4.44168
316480.0000   -5.27822
316520.0000   -4.56932
316560.0000   -5.48951
316600.0000   -4.96911
316640.0000   -5.45607
316680.0000   -5.15790
316720.0000   -5.95572
316760.0000   -6.16423
316800.0000   -6.05515
316840.0000   -6.40260
316880.0000   -5.36012
316920.0000   -5.11658
316960.0000   -6.25934
317000.0000   -5.19167
317040.0000   -5.44701
317080.0000   -6.85272
317120.0000   -6.14688
317160.0000   -5.96487
317200.0000   -6.26828
317240.0000   -5.42333
317280.0000   -5.55281
317320.0000   -5.34603
317360.0000   -5.18251
317400.0000   -4.85014
317440.0000   -4.62483
317480.0000   -4.97616
317520.0000   -4.98787
317560.0000   -4.82055
317600.0000   -5.14703
317640.0000   -4.64473
317680.0000   -5.18080
317720.0000   -5.54072
317760.0000   -6.34670
317800.0000   -6.17145
317840.0000   -6.03525
317880.0000   -6.39340
317920.0000   -5.64038
317960.0000   -5.25179
318000.0000   -5.69086
318040.0000   -5.83920
318080.0000   -5.19655
318120.0000   -5.46468
318160.0000   -5.05332
318200.0000   -4.36425
318240.0000   -4.69270
318280.0000   -6.28436
318320.0000   -5.41330
318360.0000   -5.63581
318400.0000   -5.76155
318440.0000   -6.38115
318480.0000   -6.01967
318520.0000   -4.67210
318560.0000   -5.09976
318600.0000   -5.00187
318640.0000   -4.87366
318680.0000   -4.90893
318720.0000   -5.11031
318760.0000   -5.40083
318800.0000   -5.05906
318840.0000   -5.82040
318880.0000   -5.38341
318920.0000   -4.88987
318960.0000   -4.81124
319000.0000   -4.92430
319040.0000   -5.46730
319080.0000   -4.68594
319120.0000   -4.47858
319160.0000   -4.64487
319200.0000   -5.42173
319240.0000   -4.61693
319280.0000   -4.53799
319320.0000   -5.76272
319360.0000   -4.47046
319400.0000   -4.80528
319440.0000   -4.13952
319480.0000   -4.41968
319520.0000   -4.67857
319560.0000   -5.60995
319600.0000   -4.78135
319640.0000   -5.06073
319680.0000   -5.13460
319720.0000   -5.46569
319760.0000   -4.50522
319800.0000   -5.60718
319840.0000   -5.82529
319880.0000   -4.55628
319920.0000   -5.89666
319960.0000   -5.32298
320000.0000   -5.00981
320040.0000   -3.84520
320080.0000   -4.14701
320120.0000   -4.69425
320160.0000   -5.88798
320200.0000   -4.89117
320240.0000   -4.91040
320280.0000   -4.01444
320320.0000   -3.95580
320360.0000   -4.39737
320400.0000   -5.20044
320440.0000   -4.46193
320480.0000   -4.45977
320520.0000   -5.79231
320560.0000   -5.16707
320600.0000   -5.49202
320640.0000   -5.04529
320680.0000   -4.97018
320720.0000   -4.53986
320760.0000   -3.81026
320800.0000   -3.84129
320840.0000   -5.28868
320880.0000   -4.73058
320920.0000   -4.30816
320960.0000   -4.35054
321000.0000   -4.72285
321040.0000   -4.11299
321080.0000   -5.27673
321120.0000   -4.50068
321160.0000   -4.59708
321200.0000   -5.32603
321240.0000   -5.81922
321280.0000   -5.58587
321320.0000   -5.10010
321360.0000   -4.65227
321400.0000   -5.70635
321440.0000   -5.49115
321480.0000   -5.03130
321520.0000   -3.64306
321560.0000   -5.09800
321600.0000   -5.02026
321640.0000   -5.55515
321680.0000   -4.99263
321720.0000   -5.06296
321760.0000   -5.18347
321800.0000   -5.43248
321840.0000   -6.04115
321880.0000   -5.47037
321920.0000   -5.02272
321960.0000   -5.82415
322000.0000   -5.63865
322040.0000   -5.07785
322080.0000   -5.72022
322120.0000   -4.72181
322160.0000   -6.09527
322200.0000   -5.94971
322240.0000   -5.24333
322280.0000   -5.53594
322320.0000   -5.65194
322360.0000   -5.58803
322400.0000   -5.77063
322440.0000   -5.48099
322480.0000   -5.45667
322520.0000   -5.10867
322560.0000   -4.95864
322600.0000   -5.64459
322640.0000   -5.19691
322680.0000   -5.73038
322720.0000   -5.21672
322760.0000   -4.10258
322800.0000   -4.88384
322840.0000   -5.67958
322880.0000   -5.44418
322920.0000   -5.37150
322960.0000   -5.75038
323000.0000   -5.43452
323040.0000   -4.76788
323080.0000   -5.15007
323120.0000   -4.78232
323160.0000   -5.03038
323200.0000   -4.62006
323240.0000   -4.05917
323280.0000   -4.60885
323320.0000   -5.15139
323360.0000   -4.23400
323400.0000   -3.92130
323440.0000   -4.59189
323480.0000   -5.44074
323520.0000   -4.39308
323560.0000   -4.36250
323600.0000   -4.57928
323640.0000   -5.12651
323680.0000   -6.14424
323720.0000   -5.92720
323760.0000   -5.78199
323800.0000   -5.46895
323840.0000   -5.61323
323880.0000   -4.87934
323920.0000   -5.88839
323960.0000   -5.02078
324000.0000   -4.40181
324040.0000   -5.35115
324080.0000   -4.79766
324120.0000   -5.33047
324160.0000   -5.58985
324200.0000   -5.07291
324240.0000   -4.29241
324280.0000   -4.57158
324320.0000   -5.06320
324360.0000   -4.26095
324400.0000   -5.95115
324440.0000   -4.28147
324480.0000   -5.11998
324520.0000   -5.47771
324560.0000   -5.05106
324600.0000   -5.52487
324640.0000   -4.82510
324680.0000   -5.44919
324720.0000   -5.05035
324760.0000   -4.96947
324800.0000   -5.05745
324840.0000   -4.75887
324880.0000   -4.67910
324920.0000   -4.47185
324960.0000   -4.84151
325000.0000   -5.32812
325040.0000   -4.57883
325080.0000   -5.90892
325120.0000   -4.77165
325160.0000   -5.26496
325200.0000   -5.00388
325240.0000   -4.30865
325280.0000   -5.23914
325320.0000   -5.04323
325360.0000   -4.23183
325400.0000   -4.86144
325440.0000   -4.22239
325480.0000   -3.88017
325520.0000   -3.94624
325560.0000   -3.55868
325600.0000   -4.22597
325640.0000   -4.41908
325680.0000   -4.80214
325720.0000   -4.17052
325760.0000   -2.96587
325800.0000   -5.17637
325840.0000   -4.74381
325880.0000   -5.18052
325920.0000   -5.08705
325960.0000   -5.46153
326000.0000   -4.12577
326040.0000   -5.25775
326080.0000   -4.96904
326120.0000   -5.57644
326160.0000   -5.67692
326200.0000   -5.14794
326240.0000   -4.68583
326280.0000   -5.12026
326320.0000   -4.36056
326360.0000   -4.60402
326400.0000   -4.86681
326440.0000   -4.99350
326480.0000   -5.57774
326520.0000   -4.81255
326560.0000   -3.66050
326600.0000   -4.77970
326640.0000   -4.22709
326680.0000   -4.59928
326720.0000   -4.46412
326760.0000   -4.62292
326800.0000   -4.67880
326840.0000   -3.32229
326880.0000   -4.37748
326920.0000   -4.04251
326960.0000   -4.52836
327000.0000   -4.16519
327040.0000   -4.53935
327080.0000   -4.20826
327120.0000   -4.00195
327160.0000   -3.75880
327200.0000   -4.52655
327240.0000   -4.76565
327280.0000   -4.51152
327320.0000   -5.52316
327360.0000   -4.86114
327400.0000   -4.88516
327440.0000   -4.72460
327480.0000   -4.76338
327520.0000   -5.86277
327560.0000   -5.42262
327600.0000   -5.40210
327640.0000   -4.90411
327680.0000   -5.18254
327720.0000   -5.62435
327760.0000   -5.36030
327800.0000   -5.31797
327840.0000   -4.98742
327880.0000   -4.83018
327920.0000   -5.89843
327960.0000   -4.63776
328000.0000   -5.44291
328040.0000   -5.26476
328080.0000   -4.81444
328120.0000   -4.86305
328160.0000   -4.94260
328200.0000   -3.98271
328240.0000   -5.06829
328280.0000   -5.35279
328320.0000   -5.28807
328360.0000   -5.79200
328400.0000   -5.39236
328440.0000   -5.55077
328480.0000   -5.36813
328520.0000   -4.76594
328560.0000   -5.32948
328600.0000   -4.47472
328640.0000   -4.44729
328680.0000   -4.88254
328720.0000   -5.15916
328760.0000   -4.86723
328800.0000   -4.93626
328840.0000   -5.11281
328880.0000   -5.28498
328920.0000   -5.27013
328960.0000   -5.44246
329000.0000   -5.29150
329040.0000   -5.50740
329080.0000   -4.78425
329120.0000   -4.06652
329160.0000   -5.74691
329200.0000   -4.76194
329240.0000   -4.80868
329280.0000   -4.53662
329320.0000   -4.74185
329360.0000   -5.34429
329400.0000   -4.40731
329440.0000   -4.43053
329480.0000   -4.81631
329520.0000   -4.96571
329560.0000   -4.09525
329600.0000   -4.84753
329640.0000   -4.14970
329680.0000   -4.90513
329720.0000   -3.99828
329760.0000   -4.79701
329800.0000   -5.46306
329840.0000   -5.13771
329880.0000   -5.26969
329920.0000   -4.67893
329960.0000   -4.64375
330000.0000   -4.61183
330040.0000   -5.40064
330080.0000   -5.16732
330120.0000   -5.49529
330160.0000   -5.52815
330200.0000   -5.31936
330240.0000   -4.51367
330280.0000   -4.21388
330320.0000   -4.16993
330360.0000   -4.75620
330400.0000   -5.60392
330440.0000   -4.53397
330480.0000   -4.64974
330520.0000   -5.43629
330560.0000   -5.04880
330600.0000   -4.94125
330640.0000   -5.01606
330680.0000   -5.23470
330720.0000   -4.87103
330760.0000   -4.75566
330800.0000   -5.91424
330840.0000   -5.19360
330880.0000   -4.91917
330920.0000   -5.50445
330960.0000   -4.21813
331000.0000   -4.31285
331040.0000   -5.18890
331080.0000   -5.46419
331120.0000   -5.00787
331160.0000   -5.15482
331200.0000   -4.48514
331240.0000   -4.69158
331280.0000   -3.45895
331320.0000   -4.53281
331360.0000   -3.86135
331400.0000   -4.42792
331440.0000   -5.26723
331480.0000   -4.61264
331520.0000   -4.45465
331560.0000   -4.25224
331600.0000   -4.15454
331640.0000   -4.73672
331680.0000   -4.03205
331720.0000   -4.52413
331760.0000   -4.36467
331800.0000   -4.36848
331840.0000   -4.64140
331880.0000   -5.05593
331920.0000   -4.09723
331960.0000   -4.34839
332000.0000   -3.62303
332040.0000   -5.54764
332080.0000   -4.57649
332120.0000   -5.35622
332160.0000   -5.19258
332200.0000   -4.28916
332240.0000   -4.99170
332280.0000   -5.23167
332320.0000   -5.15440
332360.0000   -5.16076
332400.0000   -5.34262
332440.0000   -5.43152
332480.0000   -4.27487
332520.0000   -4.49290
332560.0000   -6.16586
332600.0000   -4.17830
332640.0000   -5.73636
332680.0000   -4.87139
332720.0000   -5.90930
332760.0000   -5.48767
332800.0000   -4.53737
332840.0000   -4.12300
332880.0000   -4.28337
332920.0000   -3.46893
332960.0000   -4.10736
333000.0000   -3.44919
333040.0000   -4.94482
333080.0000   -4.03490
333120.0000   -4.16592
333160.0000   -4.04596
333200.0000   -4.70812
333240.0000   -4.68574
333280.0000   -4.36463
333320.0000   -4.30656
333360.0000   -4.84906
333400.0000   -4.52806
333440.0000   -5.10495
333480.0000   -5.06083
333520.0000   -3.42334
333560.0000   -3.29290
333600.0000   -3.13461
333640.0000   -4.22138
333680.0000   -5.47384
333720.0000   -5.24368
333760.0000   -5.03487
333800.0000   -4.40159
333840.0000   -4.89780
333880.0000   -4.94442
333920.0000   -5.43094
333960.0000   -5.61559
334000.0000   -5.76892
334040.0000   -5.72025
334080.0000   -4.78696
334120.0000   -4.68951
334160.0000   -4.86524
334200.0000   -4.57071
334240.0000   -3.86208
334280.0000   -4.83301
334320.0000   -4.97199
334360.0000   -5.82415
334400.0000   -5.21935
334440.0000   -5.49900
334480.0000   -5.78472
334520.0000   -4.80772
334560.0000   -6.30569
334600.0000   -5.27476
334640.0000   -5.37825
334680.0000   -5.58850
334720.0000   -4.89500
334760.0000   -5.68031
334800.0000   -5.76187
334840.0000   -5.34700
334880.0000   -5.50245
334920.0000   -4.95974
334960.0000   -5.30825
335000.0000   -5.00698
335040.0000   -5.23522
335080.0000   -4.96704
335120.0000   -4.47255
335160.0000   -5.24626
335200.0000   -4.13916
335240.0000   -5.84537
335280.0000   -5.69690
335320.0000   -4.14624
335360.0000   -4.92092
335400.0000   -5.24693
335440.0000   -5.12173
335480.0000   -5.38577
335520.0000   -5.25777
335560.0000   -4.84649
335600.0000   -4.06554
335640.0000   -5.01266
335680.0000   -3.55001
335720.0000   -5.37925
335760.0000   -4.76199
335800.0000   -4.54755
335840.0000   -3.94672
335880.0000   -3.86065
335920.0000   -5.51705
335960.0000   -4.72089
336000.0000   -5.10397
336040.0000   -4.83379
336080.0000   -3.67874
336120.0000   -4.43094
336160.0000   -4.54343
336200.0000   -4.40776
336240.0000   -4.99199
336280.0000   -5.17334
336320.0000   -5.17944
336360.0000   -3.72620
336400.0000   -4.12057
336440.0000   -3.73657
336480.0000   -4.70081
336520.0000   -4.06482
336560.0000   -4.13829
336600.0000   -4.44107
336640.0000   -4.31449
336680.0000   -4.50632
336720.0000   -4.62764
336760.0000   -5.26935
336800.0000   -5.31573
336840.0000   -5.09950
336880.0000   -4.99507
336920.0000   -5.40810
336960.0000   -4.69148
337000.0000   -5.53981
337040.0000   -5.41233
337080.0000   -5.70399
337120.0000   -5.47966
337160.0000   -6.42027
337200.0000   -5.12065
337240.0000   -5.32609
337280.0000   -5.90937
337320.0000   -5.69610
337360.0000   -6.19665
337400.0000   -5.07650
337440.0000   -4.91940
337480.0000   -5.22718
337520.0000   -4.22666
337560.0000   -4.72070
337600.0000   -5.91097
337640.0000   -5.75484
337680.0000   -5.70153
337720.0000   -4.98145
337760.0000   -4.48066
337800.0000   -5.18692
337840.0000   -5.23497
337880.0000   -4.88987
337920.0000   -5.06385
337960.0000   -4.20690
338000.0000   -4.21315
338040.0000   -4.86610
338080.0000   -4.78014
338120.0000   -4.87445
338160.0000   -5.61668
338200.0000   -5.17956
338240.0000   -4.15064
338280.0000   -4.77280
338320.0000   -4.92814
338360.0000   -5.03195
338400.0000   -5.10981
338440.0000   -4.90553
338480.0000   -4.13041
338520.0000   -4.80992
338560.0000   -5.14568
338600.0000   -4.12108
338640.0000   -3.84921
338680.0000   -4.21234
338720.0000   -3.87666
338760.0000   -4.14505
338800.0000   -5.10846
338840.0000   -5.32835
338880.0000   -4.10358
338920.0000   -4.75811
338960.0000   -5.10178
339000.0000   -5.37411
339040.0000   -5.09410
339080.0000   -5.00978
339120.0000   -3.92056
339160.0000   -5.15953
339200.0000   -4.97631
339240.0000   -4.02016
339280.0000   -3.69318
339320.0000   -4.28494
339360.0000   -4.23575
339400.0000   -4.75664
339440.0000   -4.33839
339480.0000   -4.51410
339520.0000   -4.29434
339560.0000   -4.95852
339600.0000   -3.86358
339640.0000   -4.66752
339680.0000   -4.93905
339720.0000   -4.60259
339760.0000   -4.64057
339800.0000   -4.37655
339840.0000   -5.07721
339880.0000   -4.07095
339920.0000   -4.73447
339960.0000   -4.11118
340000.0000   -4.74679
340040.0000   -4.10008
340080.0000   -3.29128
340120.0000   -3.98369
340160.0000   -4.13962
340200.0000   -3.99007
340240.0000   -3.53822
340280.0000   -4.65472
340320.0000   -3.89955
340360.0000   -5.08620
340400.0000   -4.62128
340440.0000   -5.09438
340480.0000   -5.07502
340520.0000   -4.58020
340560.0000   -4.27448
340600.0000   -4.13575
340640.0000   -4.39256
340680.0000   -3.21718
340720.0000   -3.87114
340760.0000   -3.91498
340800.0000   -3.55765
340840.0000   -3.42092
340880.0000   -4.58965
340920.0000   -3.74396
340960.0000   -3.58143
341000.0000   -5.00546
341040.0000   -4.45323
341080.0000   -3.77444
341120.0000   -3.58032
341160.0000   -5.04309
341200.0000   -3.87962
341240.0000   -4.17923
341280.0000   -4.42869
341320.0000   -4.06269
341360.0000   -4.82741
341400.0000   -3.45556
341440.0000   -3.76343
341480.0000   -3.56241
341520.0000   -3.32541
341560.0000   -3.35754
341600.0000   -3.02615
341640.0000   -3.65436
341680.0000   -2.87242
341720.0000   -3.81711
341760.0000   -3.44600
341800.0000   -4.22704
341840.0000   -3.35754
341880.0000   -3.53247
341920.0000   -4.05629
341960.0000   -3.14806
342000.0000   -3.58120
342040.0000   -3.88253
342080.0000   -4.55645
342120.0000   -4.54027
342160.0000   -3.69975
342200.0000   -3.63582
342240.0000   -3.95158
342280.0000   -4.12269
342320.0000   -4.31579
342360.0000   -4.38603
342400.0000   -3.15970
342440.0000   -3.73686
342480.0000   -3.98116
342520.0000   -3.90344
342560.0000   -3.85067
342600.0000   -4.16808
342640.0000   -3.85638
342680.0000   -3.53986
342720.0000   -4.14407
342760.0000   -4.35174
342800.0000   -3.54924
342840.0000   -3.78568
342880.0000   -4.09834
342920.0000   -3.20586
342960.0000   -3.53645
343000.0000   -3.26474
343040.0000   -3.71481
343080.0000   -3.49401
343120.0000   -3.96856
343160.0000   -3.28821
343200.0000   -2.97152
343240.0000   -4.10614
343280.0000   -4.10692
343320.0000   -4.25615
343360.0000   -3.01505
343400.0000   -2.93529
343440.0000   -3.27528
343480.0000   -4.11433
343520.0000   -4.06477
343560.0000   -3.37820
343600.0000   -3.87233
343640.0000   -3.61036
343680.0000   -3.74048
343720.0000   -3.11266
343760.0000   -4.24439
343800.0000   -4.52862
343840.0000   -4.62216
343880.0000   -4.62374
343920.0000   -4.12579
343960.0000   -4.57887
344000.0000   -4.14448
344040.0000   -3.73955
344080.0000   -4.29921
344120.0000   -4.11931
344160.0000   -5.01818
344200.0000   -5.32430
344240.0000   -5.17978
344280.0000   -5.64142
344320.0000   -5.04653
344360.0000   -4.18528
344400.0000   -4.78352
344440.0000   -4.30694
344480.0000   -3.88465
344520.0000   -4.32169
344560.0000   -3.80820
344600.0000   -4.81712
344640.0000   -4.23896
344680.0000   -3.26236
344720.0000   -3.59316
344760.0000   -3.57072
344800.0000   -3.71047
344840.0000   -4.00741
344880.0000   -3.52940
344920.0000   -3.42361
344960.0000   -3.32460
345000.0000   -4.10047
345040.0000   -3.59765
345080.0000   -4.15185
345120.0000   -3.52041
345160.0000   -3.31389
345200.0000   -4.23397
345240.0000   -3.57370
345280.0000   -3.25082
345320.0000   -3.85264
345360.0000   -3.54177
345400.0000   -3.94878
345440.0000   -3.44397
345480.0000   -3.67303
345520.0000   -3.84858
345560.0000   -3.72855
345600.0000   -3.17075
345640.0000   -2.73502
345680.0000   -4.73585
345720.0000   -3.99804
345760.0000   -3.84047
345800.0000   -2.59871
345840.0000   -3.41881
345880.0000   -3.41398
345920.0000   -3.08006
345960.0000   -2.53566
346000.0000   -3.50258
346040.0000   -3.49927
346080.0000   -3.42276
346120.0000   -4.44887
346160.0000   -3.58268
346200.0000   -3.69434
346240.0000   -3.02791
346280.0000   -2.79826
346320.0000   -2.99634
346360.0000   -3.38507
346400.0000   -3.26753
346440.0000   -2.93322
346480.0000   -3.59403
346520.0000   -3.23958
346560.0000   -3.00830
346600.0000   -3.40880
346640.0000   -3.60839
346680.0000   -3.26947
346720.0000   -3.77049
346760.0000   -3.14338
346800.0000   -3.78719
346840.0000   -3.55198
346880.0000   -3.73006
346920.0000   -4.16794
346960.0000   -4.08402
347000.0000   -4.51301
347040.0000   -3.40877
347080.0000   -3.47599
347120.0000   -3.72049
347160.0000   -4.02524
347200.0000   -4.77374
347240.0000   -3.70870
347280.0000   -4.10025
347320.0000   -3.90154
347360.0000   -4.06389
347400.0000   -4.74939
347440.0000   -4.57654
347480.0000   -4.75852
347520.0000   -4.79748
347560.0000   -3.76935
347600.0000   -4.76162
347640.0000   -3.81722
347680.0000   -5.48231
347720.0000   -4.62980
347760.0000   -5.94840
347800.0000   -4.57857
347840.0000   -5.30892
347880.0000   -4.60256
347920.0000   -5.55897
347960.0000   -4.98530
348000.0000   -4.26336
348040.0000   -4.16777
348080.0000   -4.43078
348120.0000   -4.20890
348160.0000   -3.65240
348200.0000   -5.15533
348240.0000   -5.04856
348280.0000   -5.47256
348320.0000   -4.70883
348360.0000   -4.67102
348400.0000   -4.83272
348440.0000   -4.63534
348480.0000   -4.36943
348520.0000   -3.77600
348560.0000   -3.59582
348600.0000   -4.09859
348640.0000   -3.61459
348680.0000   -2.84075
348720.0000   -3.66820
348760.0000   -4.50299
348800.0000   -5.13992
348840.0000   -4.60705
348880.0000   -4.48307
348920.0000   -4.97632
348960.0000   -5.58536
349000.0000   -4.77854
349040.0000   -4.12012
349080.0000   -5.15362
349120.0000   -4.46845
349160.0000   -5.61736
349200.0000   -5.25031
349240.0000   -4.29801
349280.0000   -4.62104
349320.0000   -4.42390
349360.0000   -5.34464
349400.0000   -4.41661
349440.0000   -4.56532
349480.0000   -4.12898
349520.0000   -4.44911
349560.0000   -3.78961
349600.0000   -4.42096
349640.0000   -4.86555
349680.0000   -4.58765
349720.0000   -4.80520
349760.0000   -4.11048
349800.0000   -4.37815
349840.0000   -5.01553
349880.0000   -5.03084
349920.0000   -4.98647
349960.0000   -3.86849
350000.0000   -3.80840
350040.0000   -4.30962
350080.0000   -4.52477
350120.0000   -4.70166
350160.0000   -5.38549
350200.0000   -4.13890
350240.0000   -3.71666
350280.0000   -4.67026
350320.0000   -3.59983
350360.0000   -4.37420
350400.0000   -4.38443
350440.0000   -4.82262
350480.0000   -4.36585
350520.0000   -3.90063
350560.0000   -5.10997
350600.0000   -4.07812
350640.0000   -4.49587
350680.0000   -4.36564
350720.0000   -4.04039
350760.0000   -4.63308
350800.0000   -4.35876
350840.0000   -4.92204
350880.0000   -4.72969
350920.0000   -5.96275
350960.0000   -4.21129
351000.0000   -4.65802
351040.0000   -5.12776
351080.0000   -4.62408
351120.0000   -5.08115
351160.0000   -4.48685
351200.0000   -5.32956
351240.0000   -5.48101
351280.0000   -5.16711
351320.0000   -5.29988
351360.0000   -5.11106
351400.0000   -5.18793
351440.0000   -4.74020
351480.0000   -3.90638
351520.0000   -5.46960
351560.0000   -4.47013
351600.0000   -3.81604
351640.0000   -4.19186
351680.0000   -3.89204
351720.0000   -5.00955
351760.0000   -4.41035
351800.0000   -5.00680
351840.0000   -5.10585
351880.0000   -4.36259
351920.0000   -4.78328
351960.0000   -4.37150
352000.0000   -4.15738
352040.0000   -4.14971
352080.0000   -3.40641
352120.0000   -4.31161
352160.0000   -3.69615
352200.0000   -4.22497
352240.0000   -4.19395
352280.0000   -4.00219
352320.0000   -3.59754
352360.0000   -4.32202
352400.0000   -4.47537
352440.0000   -3.72861
352480.0000   -4.41717
352520.0000   -4.42701
352560.0000   -5.51188
352600.0000   -4.97592
352640.0000   -4.91757
352680.0000   -5.39917
352720.0000   -5.62078
352760.0000   -5.29698
352800.0000   -4.34641
352840.0000   -4.35353
352880.0000   -5.60341
352920.0000   -5.10221
352960.0000   -4.61824
353000.0000   -4.99679
353040.0000   -5.18050
353080.0000   -4.37218
353120.0000   -5.00686
353160.0000   -4.89909
353200.0000   -4.87311
353240.0000   -4.44293
353280.0000   -5.12937
353320.0000   -5.07157
353360.0000   -3.98399
353400.0000   -3.94795
353440.0000   -4.47726
353480.0000   -5.25076
353520.0000   -4.81179
353560.0000   -4.09534
353600.0000   -4.64351
353640.0000   -3.79674
353680.0000   -4.51374
353720.0000   -5.28687
353760.0000   -4.75944
353800.0000   -5.42175
353840.0000   -4.09629
353880.0000   -5.04343
353920.0000   -4.52581
353960.0000   -4.40701
354000.0000   -3.96367
354040.0000   -4.79164
354080.0000   -5.28596
354120.0000   -5.13683
354160.0000   -4.34011
354200.0000   -5.76550
354240.0000   -5.92672
354280.0000   -6.11018
354320.0000   -5.91222
354360.0000   -4.19028
354400.0000   -5.18915
354440.0000   -5.02534
354480.0000   -4.82706
354520.0000   -4.97710
354560.0000   -6.20145
354600.0000   -5.46514
354640.0000   -5.39779
354680.0000   -5.08441
354720.0000   -4.35619
354760.0000   -4.24386
354800.0000   -6.03559
354840.0000   -5.34443
354880.0000   -3.48180
354920.0000   -5.20534
354960.0000   -6.27551
355000.0000   -4.55091
355040.0000   -4.57682
355080.0000   -5.04983
355120.0000   -4.83618
355160.0000   -4.14133
355200.0000   -3.52759
355240.0000   -4.14963
355280.0000   -5.11411
355320.0000   -4.88236
355360.0000   -4.67590
355400.0000   -4.25116
355440.0000   -4.51848
355480.0000   -4.62723
355520.0000   -4.73575
355560.0000   -4.09193
355600.0000   -5.42618
355640.0000   -4.97301
355680.0000   -4.46526
355720.0000   -4.23789
355760.0000   -4.64081
355800.0000   -5.30681
355840.0000   -4.72664
355880.0000   -3.87096
355920.0000   -4.79550
355960.0000   -3.73631
356000.0000   -4.60230
356040.0000   -3.75722
356080.0000   -4.11307
356120.0000   -4.27729
356160.0000   -4.44732
356200.0000   -5.02083
356240.0000   -4.60274
356280.0000   -4.28949
356320.0000   -4.16465
356360.0000   -4.61615
356400.0000   -3.98622
356440.0000   -3.67703
356480.0000   -4.87037
356520.0000   -4.36738
356560.0000   -4.19635
356600.0000   -4.07443
356640.0000   -5.78692
356680.0000   -6.64071
356720.0000   -5.90179
356760.0000   -4.80894
356800.0000   -5.36107
356840.0000   -4.39028
356880.0000   -4.51458
356920.0000   -4.39334
356960.0000   -4.79655
357000.0000   -4.71552
357040.0000   -3.02612
357080.0000   -3.32519
357120.0000   -4.84680
357160.0000   -4.81073
357200.0000   -4.49770
357240.0000   -4.65064
357280.0000   -5.66762
357320.0000   -4.94221
357360.0000   -4.85201
357400.0000   -5.33120
357440.0000   -5.69732
357480.0000   -5.56758
357520.0000   -5.76528
357560.0000   -5.19733
357600.0000   -5.22385
357640.0000   -4.56331
357680.0000   -4.69759
357720.0000   -3.90432
357760.0000   -4.82328
357800.0000   -5.57863
357840.0000   -4.74629
357880.0000   -5.14841
357920.0000   -4.11499
357960.0000   -4.58782
358000.0000   -5.01585
358040.0000   -5.19434
358080.0000   -5.38040
358120.0000   -4.92092
358160.0000   -5.86525
358200.0000   -5.67234
358240.0000   -5.39979
358280.0000   -5.08729
358320.0000   -5.85065
358360.0000   -4.72610
358400.0000   -5.19044
358440.0000   -5.78336
358480.0000   -4.79661
358520.0000   -5.38666
358560.0000   -5.02486
358600.0000   -4.51643
358640.0000   -5.45404
358680.0000   -5.05705
358720.0000   -4.24955
358760.0000   -4.43247
358800.0000   -3.98251
358840.0000   -4.69467
358880.0000   -4.41366
358920.0000   -4.72921
358960.0000   -5.23791
359000.0000   -5.12329
359040.0000   -4.58902
359080.0000   -4.38789
359120.0000   -3.36511
359160.0000   -3.12371
359200.0000   -4.37487
359240.0000   -4.95795
359280.0000   -4.30040
359320.0000   -4.28112
359360.0000   -4.26180
359400.0000   -5.20160
359440.0000   -5.11053
359480.0000   -4.27977
359520.0000   -5.66808
359560.0000   -5.58216
359600.0000   -5.13581
359640.0000   -4.89823
359680.0000   -5.26199
359720.0000   -5.18400
359760.0000   -5.08881
359800.0000   -4.67113
359840.0000   -5.54696
359880.0000   -4.98537
359920.0000   -5.43147
359960.0000   -4.73604
360000.0000   -6.23575
360040.0000   -5.22712
360080.0000   -5.15954
360120.0000   -4.44754
360160.0000   -4.23463
360200.0000   -6.05883
360240.0000   -4.88497
360280.0000   -5.65870
360320.0000   -5.89077
360360.0000   -4.76773
360400.0000   -5.98330
360440.0000   -5.66081
360480.0000   -5.44694
360520.0000   -4.40728
360560.0000   -3.73408
360600.0000   -5.19659
360640.0000   -5.53473
360680.0000   -4.66798
360720.0000   -5.50226
360760.0000   -5.41173
360800.0000   -5.62431
360840.0000   -5.04837
360880.0000   -5.13036
360920.0000   -4.71319
360960.0000   -5.31061
361000.0000   -6.12749
361040.0000   -4.81722
361080.0000   -5.31902
361120.0000   -5.32104
361160.0000   -4.89864
361200.0000   -4.71314
361240.0000   -5.24566
361280.0000   -5.50430
361320.0000   -5.59711
361360.0000   -4.61060
361400.0000   -4.32924
361440.0000   -5.08748
361480.0000   -4.96380
361520.0000   -4.18797
361560.0000   -4.67272
361600.0000   -4.56182
361640.0000   -5.15716
361680.0000   -4.02101
361720.0000   -3.83338
361760.0000   -4.18717
361800.0000   -4.10039
361840.0000   -4.27610
361880.0000   -4.04770
361920.0000   -3.38941
361960.0000   -3.67402
362000.0000   -4.41582
362040.0000   -3.63355
362080.0000   -4.42006
362120.0000   -4.43067
362160.0000   -5.52328
362200.0000   -5.41571
362240.0000   -4.87930
362280.0000   -4.75903
362320.0000   -3.90718
362360.0000   -4.27255
362400.0000   -4.70910
362440.0000   -4.41525
362480.0000   -4.24596
362520.0000   -4.99932
362560.0000   -5.40717
362600.0000   -5.46884
362640.0000   -4.53349
362680.0000   -5.51974
362720.0000   -4.98152
362760.0000   -4.73481
362800.0000   -4.83394
362840.0000   -5.23585
362880.0000   -5.62333
362920.0000   -5.35937
362960.0000   -4.50661
363000.0000   -5.56933
363040.0000   -5.09068
363080.0000   -5.05498
363120.0000   -4.58515
363160.0000   -5.20244
363200.0000   -4.63369
363240.0000   -3.17305
363280.0000   -4.83455
363320.0000   -5.38792
363360.0000   -4.74401
363400.0000   -5.40638
363440.0000   -4.32526
363480.0000   -4.60061
363520.0000   -4.85844
363560.0000   -3.82470
363600.0000   -5.25187
363640.0000   -4.32395
363680.0000   -4.93597
363720.0000   -4.53170
363760.0000   -4.71730
363800.0000   -4.74270
363840.0000   -4.00970
363880.0000   -4.72162
363920.0000   -4.28595
363960.0000   -4.57657
364000.0000   -3.85278
364040.0000   -4.68119
364080.0000   -3.44912
364120.0000   -4.32099
364160.0000   -4.44704
364200.0000   -4.88746
364240.0000   -4.83998
364280.0000   -4.48876
364320.0000   -5.04177
364360.0000   -5.59877
364400.0000   -6.04243
364440.0000   -4.62983
364480.0000   -4.79690
364520.0000   -4.91192
364560.0000   -4.73200
364600.0000   -4.43183
364640.0000   -5.49447
364680.0000   -5.46201
364720.0000   -5.79183
364760.0000   -5.16052
364800.0000   -5.67437
364840.0000   -6.08045
364880.0000   -4.95757
364920.0000   -4.42223
364960.0000   -3.90932
365000.0000   -4.79340
365040.0000   -5.18477
365080.0000   -5.18478
365120.0000   -5.51165
365160.0000   -5.32623
365200.0000   -4.72763
365240.0000   -4.32678
365280.0000   -5.33970
365320.0000   -4.85252
365360.0000   -5.53425
365400.0000   -5.07912
365440.0000   -5.97619
365480.0000   -5.72633
365520.0000   -4.98130
365560.0000   -4.79700
365600.0000   -5.06921
365640.0000   -4.26291
365680.0000   -5.35010
365720.0000   -5.84187
365760.0000   -5.33562
365800.0000   -5.43600
365840.0000   -5.13182
365880.0000   -4.74856
365920.0000   -4.90648
365960.0000   -5.61533
366000.0000   -5.49760
366040.0000   -4.84115
366080.0000   -5.12806
366120.0000   -5.35396
366160.0000   -6.05320
366200.0000   -6.14734
366240.0000   -6.04112
366280.0000   -6.40543
366320.0000   -6.07267
366360.0000   -5.47276
366400.0000   -5.61280
366440.0000   -5.17030
366480.0000   -5.37320
366520.0000   -6.00919
366560.0000   -5.96245
366600.0000   -6.15979
366640.0000   -5.29222
366680.0000   -6.11767
366720.0000   -6.21611
366760.0000   -4.75561
366800.0000   -5.74791
366840.0000   -5.30784
366880.0000   -5.90708
366920.0000   -5.69963
366960.0000   -6.41745
367000.0000   -5.44446
367040.0000   -6.36619
367080.0000   -5.32770
367120.0000   -5.53109
367160.0000   -5.65224
367200.0000   -5.67360
367240.0000   -6.78077
367280.0000   -5.08602
367320.0000   -5.19969
367360.0000   -5.63042
367400.0000   -5.67273
367440.0000   -5.71744
367480.0000   -5.86506
367520.0000   -5.42321
367560.0000   -4.54512
367600.0000   -3.86245
367640.0000   -5.37645
367680.0000   -5.40511
367720.0000   -5.42547
367760.0000   -4.77882
367800.0000   -4.69484
367840.0000   -4.66412
367880.0000   -4.67717
367920.0000   -5.14169
367960.0000   -5.60025
368000.0000   -5.38360
368040.0000   -4.80988
368080.0000   -4.66312
368120.0000   -5.05765
368160.0000   -4.33303
368200.0000   -4.78784
368240.0000   -4.84636
368280.0000   -3.95467
368320.0000   -4.55706
368360.0000   -5.42921
368400.0000   -5.07632
368440.0000   -5.61374
368480.0000   -5.04024
368520.0000   -5.98174
368560.0000   -5.79911
368600.0000   -5.24059
368640.0000   -5.86127
368680.0000   -5.67598
368720.0000   -5.62506
368760.0000   -5.86880
368800.0000   -5.40580
368840.0000   -5.03577
368880.0000   -4.37320
368920.0000   -4.92887
368960.0000   -4.98328
369000.0000   -4.29777
369040.0000   -5.26217
369080.0000   -4.77150
369120.0000   -5.58541
369160.0000   -5.18483
369200.0000   -4.83066
369240.0000   -5.32597
369280.0000   -4.99297
369320.0000   -5.06810
369360.0000   -4.84177
369400.0000   -4.40983
369440.0000   -5.09271
369480.0000   -5.22955
369520.0000   -4.03473
369560.0000   -5.29851
369600.0000   -5.27353
369640.0000   -4.71917
369680.0000   -5.11527
369720.0000   -6.13374
369760.0000   -5.51797
369800.0000   -5.43943
369840.0000   -5.33071
369880.0000   -5.66111
369920.0000   -5.26350
369960.0000   -4.84442
370000.0000   -5.27219
370040.0000   -5.31625
370080.0000   -4.43972
370120.0000   -5.47411
370160.0000   -4.96531
370200.0000   -5.06630
370240.0000   -4.44468
370280.0000   -5.06080
370320.0000   -4.22583
370360.0000   -5.18121
370400.0000   -4.67204
370440.0000   -4.58055
370480.0000   -4.53356
370520.0000   -4.75113
370560.0000   -4.40694
370600.0000   -4.12488
370640.0000   -4.53764
370680.0000   -3.99897
370720.0000   -4.81265
370760.0000   -5.30490
370800.0000   -4.21799
370840.0000   -3.90739
370880.0000   -4.29696
370920.0000   -4.67032
370960.0000   -4.06519
371000.0000   -4.22853
371040.0000   -3.23895
371080.0000   -4.84749
371120.0000   -4.38069
371160.0000   -4.16596
371200.0000   -4.52750
371240.0000   -4.64733
371280.0000   -4.33938
371320.0000   -4.67728
371360.0000   -5.87464
371400.0000   -4.77890
371440.0000   -4.92455
371480.0000   -5.82920
371520.0000   -4.81827
371560.0000   -5.34710
371600.0000   -4.08489
371640.0000   -5.13003
371680.0000   -5.03865
371720.0000   -5.11894
371760.0000   -5.44032
371800.0000   -4.54331
371840.0000   -5.16806
371880.0000   -5.20692
371920.0000   -4.98243
371960.0000   -4.84301
372000.0000   -4.42230
372040.0000   -4.49896
372080.0000   -4.59576
372120.0000   -4.75998
372160.0000   -5.07104
372200.0000   -5.05572
372240.0000   -3.85415
372280.0000   -4.75260
372320.0000   -4.39086
372360.0000   -4.42032
372400.0000   -4.35616
372440.0000   -3.93908
372480.0000   -3.76716
372520.0000   -4.08618
372560.0000   -4.32760
372600.0000   -4.35596
372640.0000   -3.81343
372680.0000   -5.13674
372720.0000   -4.83958
372760.0000   -3.67242
372800.0000   -5.36132
372840.0000   -4.49159
372880.0000   -4.07811
372920.0000   -4.93417
372960.0000   -4.33745
373000.0000   -4.79594
373040.0000   -4.60928
373080.0000   -5.30108
373120.0000   -4.22293
373160.0000   -4.66948
373200.0000   -4.20952
373240.0000   -3.70972
373280.0000   -4.85572
373320.0000   -4.82215
373360.0000   -5.05013
373400.0000   -4.04009
373440.0000   -4.38050
373480.0000   -4.52767
373520.0000   -4.54597
373560.0000   -4.66825
373600.0000   -3.88398
373640.0000   -4.99771
373680.0000   -4.00421
373720.0000   -3.84523
373760.0000   -4.04358
373800.0000   -4.98269
373840.0000   -4.94816
373880.0000   -3.90949
373920.0000   -4.34794
373960.0000   -4.36739
374000.0000   -5.22789
374040.0000   -4.68888
374080.0000   -5.39185
374120.0000   -4.78558
374160.0000   -5.68078
374200.0000   -4.46081
374240.0000   -5.05605
374280.0000   -5.79397
374320.0000   -4.17938
374360.0000   -4.84878
374400.0000   -5.39124
374440.0000   -5.14077
374480.0000   -3.91558
374520.0000   -3.72127
374560.0000   -3.98153
374600.0000   -4.40976
374640.0000   -4.15943
374680.0000   -5.41336
374720.0000   -4.10130
374760.0000   -4.33498
374800.0000   -5.31388
374840.0000   -4.26340
374880.0000   -4.31990
374920.0000   -4.48330
374960.0000   -4.50682
375000.0000   -4.77937
375040.0000   -4.85158
375080.0000   -4.63759
375120.0000   -5.35788
375160.0000   -4.55039
375200.0000   -4.71452
375240.0000   -4.11897
375280.0000   -4.61842
375320.0000   -4.25892
375360.0000   -4.17858
375400.0000   -3.44066
375440.0000   -4.07338
375480.0000   -4.25700
375520.0000   -4.14366
375560.0000   -3.82118
375600.0000   -4.29221
375640.0000   -4.29732
375680.0000   -4.08743
375720.0000   -4.49663
375760.0000   -4.65997
375800.0000   -5.34437
375840.0000   -5.33844
375880.0000   -4.87972
375920.0000   -5.25749
375960.0000   -4.30848
376000.0000   -5.51307
376040.0000   -5.97761
376080.0000   -4.57723
376120.0000   -4.78875
376160.0000   -4.99825
376200.0000   -5.52112
376240.0000   -5.86115
376280.0000   -5.65562
376320.0000   -4.86707
376360.0000   -4.77412
376400.0000   -5.33354
376440.0000   -4.25912
376480.0000   -4.64575
376520.0000   -5.52397
376560.0000   -5.66297
376600.0000   -4.98766
376640.0000   -3.99796
376680.0000   -5.04632
376720.0000   -5.52067
376760.0000   -5.51233
376800.0000   -5.50256
376840.0000   -5.95727
376880.0000   -6.29466
376920.0000   -6.14532
376960.0000   -5.74625
377000.0000   -6.23896
377040.0000   -5.53425
377080.0000   -5.17923
377120.0000   -4.78537
377160.0000   -5.17140
377200.0000   -5.45870
377240.0000   -4.74172
377280.0000   -4.32691
377320.0000   -5.38136
377360.0000   -4.77904
377400.0000   -5.18881
377440.0000   -5.34281
377480.0000   -5.05630
377520.0000   -5.04112
377560.0000   -4.70545
377600.0000   -5.39195
377640.0000   -4.74650
377680.0000   -4.44324
377720.0000   -4.40588
377760.0000   -4.69688
377800.0000   -5.64636
377840.0000   -4.96777
377880.0000   -5.48168
377920.0000   -5.28446
377960.0000   -5.07538
378000.0000   -5.07355
378040.0000   -4.79682
378080.0000   -5.59393
378120.0000   -4.56299
378160.0000   -5.84820
378200.0000   -5.87863
378240.0000   -5.04949
378280.0000   -6.15530
378320.0000   -5.87820
378360.0000   -5.35478
378400.0000   -4.47640
378440.0000   -4.70950
378480.0000   -5.09628
378520.0000   -4.64879
378560.0000   -4.02670
378600.0000   -4.65937
378640.0000   -4.87354
378680.0000   -5.46674
378720.0000   -5.59078
378760.0000   -5.75540
378800.0000   -5.27374
378840.0000   -5.80691
378880.0000   -5.87414
378920.0000   -6.38617
378960.0000   -5.61759
379000.0000   -6.49684
379040.0000   -6.98982
379080.0000   -6.29709
379120.0000   -6.49701
379160.0000   -5.88735
379200.0000   -5.88222
379240.0000   -5.68976
379280.0000   -6.40665
379320.0000   -5.41159
379360.0000   -5.56147
379400.0000   -5.08282
379440.0000   -5.03309
379480.0000   -5.56889
379520.0000   -6.02935
379560.0000   -5.70632
379600.0000   -5.45312
379640.0000   -5.15315
379680.0000   -5.40156
379720.0000   -6.01121
379760.0000   -6.42619
379800.0000   -6.63644
379840.0000   -6.07876
379880.0000   -5.16008
379920.0000   -5.26852
379960.0000   -5.33140
380000.0000   -3.97485
380040.0000   -5.31092
380080.0000   -5.26541
380120.0000   -5.41852
380160.0000   -6.01286
380200.0000   -6.32730
380240.0000   -5.89247
380280.0000   -5.81352
380320.0000   -5.19825
380360.0000   -5.35983
380400.0000   -5.75345
380440.0000   -5.38749
380480.0000   -5.38551
380520.0000   -5.20633
380560.0000   -5.47479
380600.0000   -5.68286
380640.0000   -5.60573
380680.0000   -5.57831
380720.0000   -4.66391
380760.0000   -5.55571
380800.0000   -6.40993
380840.0000   -4.97047
380880.0000   -6.11729
380920.0000   -5.34767
380960.0000   -6.52840
381000.0000   -5.70470
381040.0000   -5.77624
381080.0000   -6.37202
381120.0000   -6.25535
381160.0000   -5.45208
381200.0000   -6.27920
381240.0000   -6.07571
381280.0000   -5.70251
381320.0000   -5.77828
381360.0000   -5.98174
381400.0000   -5.82488
381440.0000   -5.98678
381480.0000   -5.49077
381520.0000   -6.38916
381560.0000   -5.72781
381600.0000   -5.67136
381640.0000   -6.25480
381680.0000   -4.86005
381720.0000   -6.07956
381760.0000   -5.75868
381800.0000   -4.75218
381840.0000   -4.51388
381880.0000   -5.01831
381920.0000   -4.47763
381960.0000   -4.48715
382000.0000   -5.86231
382040.0000   -5.71281
382080.0000   -5.43192
382120.0000   -4.80725
382160.0000   -4.73644
382200.0000   -5.04911
382240.0000   -5.77803
382280.0000   -4.38210
382320.0000   -5.33149
382360.0000   -5.29153
382400.0000   -5.17350
382440.0000   -5.66495
382480.0000   -5.50149
382520.0000   -5.56173
382560.0000   -5.05607
382600.0000   -4.61004
382640.0000   -4.49211
382680.0000   -4.49259
382720.0000   -5.40407
382760.0000   -5.67883
382800.0000   -4.77613
382840.0000   -4.81851
382880.0000   -4.89742
382920.0000   -4.68646
382960.0000   -6.06620
383000.0000   -6.10858
383040.0000   -5.90412
383080.0000   -5.51505
383120.0000   -5.73007
383160.0000   -5.31769
383200.0000   -6.11228
383240.0000   -6.58335
383280.0000   -5.44947
383320.0000   -6.09230
383360.0000   -5.48541
383400.0000   -6.12075
383440.0000   -5.70731
383480.0000   -6.18261
383520.0000   -5.69501
383560.0000   -4.83915
383600.0000   -5.00581
383640.0000   -5.13913
383680.0000   -5.93056
383720.0000   -4.78423
383760.0000   -5.44424
383800.0000   -4.40697
383840.0000   -5.15968
383880.0000   -4.53851
383920.0000   -5.08978
383960.0000   -4.23645
384000.0000   -5.02685
384040.0000   -5.09071
384080.0000   -4.35633
384120.0000   -4.16968
384160.0000   -4.72143
384200.0000   -4.71195
384240.0000   -5.19873
384280.0000   -5.99204
384320.0000   -4.89192
384360.0000   -5.05446
384400.0000   -4.73978
384440.0000   -4.49389
384480.0000   -5.15772
384520.0000   -4.99820
384560.0000   -4.40181
384600.0000   -5.11131
384640.0000   -3.94612
384680.0000   -4.65739
384720.0000   -5.39055
384760.0000   -5.33171
384800.0000   -5.97820
384840.0000   -6.19175
384880.0000   -5.66526
384920.0000   -6.04582
384960.0000   -5.51274
385000.0000   -4.96748
385040.0000   -5.81701
385080.0000   -5.54390
385120.0000   -6.52371
385160.0000   -6.41486
385200.0000   -7.11175
385240.0000   -5.56784
385280.0000   -5.49817
385320.0000   -5.24492
385360.0000   -5.41401
385400.0000   -4.90608
385440.0000   -5.75532
385480.0000   -5.59615
385520.0000   -5.64890
385560.0000   -5.74795
385600.0000   -5.90572
385640.0000   -5.03176
385680.0000   -6.12401
385720.0000   -5.29404
385760.0000   -5.59027
385800.0000   -5.38342
385840.0000   -6.14164
385880.0000   -6.40082
385920.0000   -5.72337
385960.0000   -5.27112
386000.0000   -5.93337
386040.0000   -6.52831
386080.0000   -5.27331
386120.0000   -5.52510
386160.0000   -5.41751
386200.0000   -5.73538
386240.0000   -5.08370
386280.0000   -4.78916
386320.0000   -6.06019
386360.0000   -4.16466
386400.0000   -6.11639
386440.0000   -5.66453
386480.0000   -4.99059
386520.0000   -5.21154
386560.0000   -6.22652
386600.0000   -5.31484
386640.0000   -6.03787
386680.0000   -5.57523
386720.0000   -7.46064
386760.0000   -6.26101
386800.0000   -5.86873
386840.0000   -5.90134
386880.0000   -5.06082
386920.0000   -5.21952
386960.0000   -6.03487
387000.0000   -6.10694
387040.0000   -5.95208
387080.0000   -5.60591
387120.0000   -5.92402
387160.0000   -6.42307
387200.0000   -6.68583
387240.0000   -7.13300
387280.0000   -5.92327
387320.0000   -5.30924
387360.0000   -5.22817
387400.0000   -5.09329
387440.0000   -5.86151
387480.0000   -5.02248
387520.0000   -6.37915
387560.0000   -5.96290
387600.0000   -6.82590
387640.0000   -5.50142
387680.0000   -5.43533
387720.0000   -6.28542
387760.0000   -5.91100
387800.0000   -6.09658
387840.0000   -6.87591
387880.0000   -6.38936
387920.0000   -6.85776
387960.0000   -6.78827
388000.0000   -5.80147
388040.0000   -5.32898
388080.0000   -5.35408
388120.0000   -5.08195
388160.0000   -4.96567
388200.0000   -5.33840
388240.0000   -5.70457
388280.0000   -6.33185
388320.0000   -5.88325
388360.0000   -5.86452
388400.0000   -6.25291
388440.0000   -5.19224
388480.0000   -5.48474
388520.0000   -6.11922
388560.0000   -5.90984
388600.0000   -5.88636
388640.0000   -5.89596
388680.0000   -5.91287
388720.0000   -5.89964
388760.0000   -5.68168
388800.0000   -5.51811
388840.0000   -6.50023
388880.0000   -6.07584
388920.0000   -5.98839
388960.0000   -6.13981
389000.0000   -6.24921
389040.0000   -5.45942
389080.0000   -5.57143
389120.0000   -5.44590
389160.0000   -4.48935
389200.0000   -5.04327
389240.0000   -5.39835
389280.0000   -5.45393
389320.0000   -5.99546
389360.0000   -5.82725
389400.0000   -5.37024
389440.0000   -4.91617
389480.0000   -5.23539
389520.0000   -4.48394
389560.0000   -5.23513
389600.0000   -4.89875
389640.0000   -4.82852
389680.0000   -5.81374
389720.0000   -5.19189
389760.0000   -6.30816
389800.0000   -5.63063
389840.0000   -4.32829
389880.0000   -4.51126
389920.0000   -4.25845
389960.0000   -4.84085
390000.0000   -4.72555
390040.0000   -5.37675
390080.0000   -5.53337
390120.0000   -6.20382
390160.0000   -6.04653
390200.0000   -5.34670
390240.0000   -5.75233
390280.0000   -5.50662
390320.0000   -5.53856
390360.0000   -6.13266
390400.0000   -5.00889
390440.0000   -5.17742
390480.0000   -5.10660
390520.0000   -3.97344
390560.0000   -4.70605
390600.0000   -4.55384
390640.0000   -5.46680
390680.0000   -4.30891
390720.0000   -4.32097
390760.0000   -4.41355
390800.0000   -4.86543
390840.0000   -5.58214
390880.0000   -5.27954
390920.0000   -4.76695
390960.0000   -5.04859
391000.0000   -5.17867
391040.0000   -5.46947
391080.0000   -4.51099
391120.0000   -4.95578
391160.0000   -5.47157
391200.0000   -5.30169
391240.0000   -4.89787
391280.0000   -4.65320
391320.0000   -4.90511
391360.0000   -4.98174
391400.0000   -5.37240
391440.0000   -5.37926
391480.0000   -5.14457
391520.0000   -4.68954
391560.0000   -5.75602
391600.0000   -5.60523
391640.0000   -5.69120
391680.0000   -5.90629
391720.0000   -4.65066
391760.0000   -5.12671
391800.0000   -4.14575
391840.0000   -4.62910
391880.0000   -4.75094
391920.0000   -4.85803
391960.0000   -5.12980
392000.0000   -5.26512
392040.0000   -4.59599
392080.0000   -4.90877
392120.0000   -5.97000
392160.0000   -5.75947
392200.0000   -6.44579
392240.0000   -5.82785
392280.0000   -4.83010
392320.0000   -4.77766
392360.0000   -4.66414
392400.0000   -5.09772
392440.0000   -5.34606
392480.0000   -5.80515
392520.0000   -5.25483
392560.0000   -5.68836
392600.0000   -5.26550
392640.0000   -5.52178
392680.0000   -6.31798
392720.0000   -6.68788
392760.0000   -6.80945
392800.0000   -5.29244
392840.0000   -5.71907
392880.0000   -6.54832
392920.0000   -6.14003
392960.0000   -5.01620
393000.0000   -5.66049
393040.0000   -5.94374
393080.0000   -6.29851
393120.0000   -6.12375
393160.0000   -6.53179
393200.0000   -5.76578
393240.0000   -5.87351
393280.0000   -4.99560
393320.0000   -6.11208
393360.0000   -6.54941
393400.0000   -5.96538
393440.0000   -5.88231
393480.0000   -6.28159
393520.0000   -6.82451
393560.0000   -6.02696
393600.0000   -6.59580
393640.0000   -5.67849
393680.0000   -6.30637
393720.0000   -6.43763
393760.0000   -6.11608
393800.0000   -6.25335
393840.0000   -6.32797
393880.0000   -4.97675
393920.0000   -4.80882
393960.0000   -5.82803
394000.0000   -5.93502
394040.0000   -5.56133
394080.0000   -5.91687
394120.0000   -4.95865
394160.0000   -5.49056
394200.0000   -5.01506
394240.0000   -4.71510
394280.0000   -5.37727
394320.0000   -5.72030
394360.0000   -4.65684
394400.0000   -5.40766
394440.0000   -4.48019
394480.0000   -5.51823
394520.0000   -5.36810
394560.0000   -5.53171
394600.0000   -5.17927
394640.0000   -5.32556
394680.0000   -4.76603
394720.0000   -6.18570
394760.0000   -5.80988
394800.0000   -5.12963
394840.0000   -5.01699
394880.0000   -5.70266
394920.0000   -6.28547
394960.0000   -5.08912
395000.0000   -6.04166
395040.0000   -5.58809
395080.0000   -5.78685
395120.0000   -6.13284
395160.0000   -4.98942
395200.0000   -5.24275
395240.0000   -5.17456
395280.0000   -5.73247
395320.0000   -4.91300
395360.0000   -5.90316
395400.0000   -5.82215
395440.0000   -5.79468
395480.0000   -5.19610
395520.0000   -4.97536
395560.0000   -5.96986
395600.0000   -5.16033
395640.0000   -5.51402
395680.0000   -4.30996
395720.0000   -4.17324
395760.0000   -5.14523
395800.0000   -4.11963
395840.0000   -4.22870
395880.0000   -4.66770
395920.0000   -5.25111
395960.0000   -5.42389
396000.0000   -4.90890
396040.0000   -4.84162
396080.0000   -5.47245
396120.0000   -4.74067
396160.0000   -4.76854
396200.0000   -4.06757
396240.0000   -4.74906
396280.0000   -5.04802
396320.0000   -5.37496
396360.0000   -5.81641
396400.0000   -5.32459
396440.0000   -4.35620
396480.0000   -5.13442
396520.0000   -4.71329
396560.0000   -4.98929
396600.0000   -3.87924
396640.0000   -4.45507
396680.0000   -5.56457
396720.0000   -4.65249
396760.0000   -6.09630
396800.0000   -4.75217
396840.0000   -4.73975
396880.0000   -3.87885
396920.0000   -5.20564
396960.0000   -4.16745
397000.0000   -4.14738
397040.0000   -4.51746
397080.0000   -5.09752
397120.0000   -5.38487
397160.0000   -4.74697
397200.0000   -5.64619
397240.0000   -5.03096
397280.0000   -5.47938
397320.0000   -5.73254
397360.0000   -4.64910
397400.0000   -4.87464
397440.0000   -5.21978
397480.0000   -5.11274
397520.0000   -4.84433
397560.0000   -5.07509
397600.0000   -5.27843
397640.0000   -5.08330
397680.0000   -5.27076
397720.0000   -5.75893
397760.0000   -4.78841
397800.0000   -5.50690
397840.0000   -5.48128
397880.0000   -5.93065
397920.0000   -5.20780
397960.0000   -5.75099
398000.0000   -5.24367
398040.0000   -5.28429
398080.0000   -6.19993
398120.0000   -4.97421
398160.0000   -4.72009
398200.0000   -4.60309
398240.0000   -4.33077
398280.0000   -5.50762
398320.0000   -4.79495
398360.0000   -5.69223
398400.0000   -5.29699
398440.0000   -5.19541
398480.0000   -5.07488
398520.0000   -5.07274
398560.0000   -4.71611
398600.0000   -4.91333
398640.0000   -5.98044
398680.0000   -5.45433
398720.0000   -5.72498
398760.0000   -4.99854
398800.0000   -5.48329
398840.0000   -5.73840
398880.0000   -4.66655
398920.0000   -5.21279
398960.0000   -5.28654
399000.0000   -6.53978
399040.0000   -5.81249
399080.0000   -5.41962
399120.0000   -4.81830
399160.0000   -5.24283
399200.0000   -5.69170
399240.0000   -5.83074
399280.0000   -3.97708
399320.0000   -5.02171
399360.0000   -5.41114
399400.0000   -4.84800
399440.0000   -4.96666
399480.0000   -5.64798
399520.0000   -5.35993
399560.0000   -5.64741
399600.0000   -5.28034
399640.0000   -5.32348
399680.0000   -5.87209
399720.0000   -5.76851
399760.0000   -5.05429
399800.0000   -5.24894
399840.0000   -5.62440
399880.0000   -5.52415
399920.0000   -5.06796
399960.0000   -5.34899
400000.0000   -5.73167
400040.0000   -5.15236
400080.0000   -6.20760
400120.0000   -5.98146
400160.0000   -5.96910
400200.0000   -5.18086
400240.0000   -5.25788
400280.0000   -6.08460
400320.0000   -5.52493
400360.0000   -6.00562
400400.0000   -6.17531
400440.0000   -6.30009
400480.0000   -5.90979
400520.0000   -5.67738
400560.0000   -4.87663
400600.0000   -5.25578
400640.0000   -5.13710
400680.0000   -5.23329
400720.0000   -4.58474
400760.0000   -5.06478
400800.0000   -5.12113
400840.0000   -4.76508
400880.0000   -5.97170
400920.0000   -5.56533
400960.0000   -5.12215
401000.0000   -5.02004
401040.0000   -4.79762
401080.0000   -5.37255
401120.0000   -5.25591
401160.0000   -5.49769
401200.0000   -4.28000
401240.0000   -4.84891
401280.0000   -4.29538
401320.0000   -4.55767
401360.0000   -4.56710
401400.0000   -5.04491
401440.0000   -4.27720
401480.0000   -4.42754
401520.0000   -4.18811
401560.0000   -4.76576
401600.0000   -4.55144
401640.0000   -4.48050
401680.0000   -4.43458
401720.0000   -4.84407
401760.0000   -4.44383
401800.0000   -4.63676
401840.0000   -4.93410
401880.0000   -5.15900
401920.0000   -6.03681
401960.0000   -5.01890
402000.0000   -4.95781
402040.0000   -4.94169
402080.0000   -5.40644
402120.0000   -4.90048
402160.0000   -4.70820
402200.0000   -3.85396
402240.0000   -4.82222
402280.0000   -5.52835
402320.0000   -6.20044
402360.0000   -5.43969
402400.0000   -4.91829
402440.0000   -5.28779
402480.0000   -4.64851
402520.0000   -5.36509
402560.0000   -4.65330
402600.0000   -4.90145
402640.0000   -5.88750
402680.0000   -4.51440
402720.0000   -5.70633
402760.0000   -4.71552
402800.0000   -5.12900
402840.0000   -5.61112
402880.0000   -5.24607
402920.0000   -5.03885
402960.0000   -5.87507
403000.0000   -5.15279
403040.0000   -4.10191
403080.0000   -4.33787
403120.0000   -4.41148
403160.0000   -4.41285
403200.0000   -4.77390
403240.0000   -4.15660
403280.0000   -4.61152
403320.0000   -5.03218
403360.0000   -4.57917
403400.0000   -5.18481
403440.0000   -4.71988
403480.0000   -4.75023
403520.0000   -4.41139
403560.0000   -4.97420
403600.0000   -4.89818
403640.0000   -4.86030
403680.0000   -4.93326
403720.0000   -4.56568
403760.0000   -4.00801
403800.0000   -3.61254
403840.0000   -4.40850
403880.0000   -4.56325
403920.0000   -2.98454
403960.0000   -4.59077
404000.0000   -4.62459
404040.0000   -4.74147
404080.0000   -4.14756
404120.0000   -4.93861
404160.0000   -4.69595
404200.0000   -4.09943
404240.0000   -4.80582
404280.0000   -4.45295
404320.0000   -4.76198
404360.0000   -4.07935
404400.0000   -4.06698
404440.0000   -3.19083
404480.0000   -4.27176
404520.0000   -5.05450
404560.0000   -3.98499
404600.0000   -3.91749
404640.0000   -5.09229
404680.0000   -4.81259
404720.0000   -4.51670
404760.0000   -4.79507
404800.0000   -4.58140
404840.0000   -4.03113
404880.0000   -4.97467
404920.0000   -3.82640
404960.0000   -4.68516
405000.0000   -4.56662
405040.0000   -5.07942
405080.0000   -4.12473
405120.0000   -4.45319
405160.0000   -3.96765
405200.0000   -3.95838
405240.0000   -5.11295
405280.0000   -5.18248
405320.0000   -5.51472
405360.0000   -4.30457
405400.0000   -3.93258
405440.0000   -4.20175
405480.0000   -3.93234
405520.0000   -3.67012
405560.0000   -4.39718
405600.0000   -3.83159
405640.0000   -3.82903
405680.0000   -4.24807
405720.0000   -4.47522
405760.0000   -3.97687
405800.0000   -4.09706
405840.0000   -3.26441
405880.0000   -4.00130
405920.0000   -4.48303
405960.0000   -4.17870
406000.0000   -4.18846
406040.0000   -3.42304
406080.0000   -3.00675
406120.0000   -3.60232
406160.0000   -3.67324
406200.0000   -3.80636
406240.0000   -4.77994
406280.0000   -4.56663
406320.0000   -3.98485
406360.0000   -4.13728
406400.0000   -5.17424
406440.0000   -5.13592
406480.0000   -4.61712
406520.0000   -5.39618
406560.0000   -4.79989
406600.0000   -4.09115
406640.0000   -5.28309
406680.0000   -4.98348
406720.0000   -5.77042
406760.0000   -4.25150
406800.0000   -4.56396
406840.0000   -5.01486
406880.0000   -4.80840
406920.0000   -5.39849
406960.0000   -4.73469
407000.0000   -4.54982
407040.0000   -5.04265
407080.0000   -4.80777
407120.0000   -4.87310
407160.0000   -4.54581
407200.0000   -4.51312
407240.0000   -4.64913
407280.0000   -5.21919
407320.0000   -4.71650
407360.0000   -5.19128
407400.0000   -4.95939
407440.0000   -4.69698
407480.0000   -5.01992
407520.0000   -6.12105
407560.0000   -5.44582
407600.0000   -4.39761
407640.0000   -4.84214
407680.0000   -4.24909
407720.0000   -5.31191
407760.0000   -5.03113
407800.0000   -5.08481
407840.0000   -4.67161
407880.0000   -4.74968
407920.0000   -5.26551
407960.0000   -4.94700
408000.0000   -5.42127
408040.0000   -5.01719
408080.0000   -4.92715
408120.0000   -4.74142
408160.0000   -4.96631
408200.0000   -3.87221
408240.0000   -4.56590
408280.0000   -4.84701
408320.0000   -4.93840
408360.0000   -3.53905
408400.0000   -5.12286
408440.0000   -4.67400
408480.0000   -5.03055
408520.0000   -5.48503
408560.0000   -5.43874
408600.0000   -4.76998
408640.0000   -4.87391
408680.0000   -5.35580
408720.0000   -4.54979
408760.0000   -5.12737
408800.0000   -5.07637
408840.0000   -5.32092
408880.0000   -6.35659
408920.0000   -5.22406
408960.0000   -6.01274
409000.0000   -5.43949
409040.0000   -5.32423
409080.0000   -6.18194
409120.0000   -5.19907
409160.0000   -4.85159
409200.0000   -6.20516
409240.0000   -4.85003
409280.0000   -4.53270
409320.0000   -4.49212
409360.0000   -5.35642
409400.0000   -6.22663
409440.0000   -5.64716
409480.0000   -6.23999
409520.0000   -6.23160
409560.0000   -5.55923
409600.0000   -5.11450
409640.0000   -5.55529
409680.0000   -5.36755
409720.0000   -4.95068
409760.0000   -5.17718
409800.0000   -5.00581
409840.0000   -4.43190
409880.0000   -5.39499
409920.0000   -5.22167
409960.0000   -4.74066
410000.0000   -5.18608
410040.0000   -5.11088
410080.0000   -5.78056
410120.0000   -4.43438
410160.0000   -4.76907
410200.0000   -5.16372
410240.0000   -4.74047
410280.0000   -4.51983
410320.0000   -5.32122
410360.0000   -5.28193
410400.0000   -5.83025
410440.0000   -5.53788
410480.0000   -5.19677
410520.0000   -5.38045
410560.0000   -5.60043
410600.0000   -4.69073
410640.0000   -5.56964
410680.0000   -5.30809
410720.0000   -4.75600
410760.0000   -5.47284
410800.0000   -5.71949
410840.0000   -5.71758
410880.0000   -4.50751
410920.0000   -4.73689
410960.0000   -4.39803
411000.0000   -5.04389
411040.0000   -5.07030
411080.0000   -5.49227
411120.0000   -4.66994
411160.0000   -6.02469
411200.0000   -4.98471
411240.0000   -4.63742
411280.0000   -4.53630
411320.0000   -5.09444
411360.0000   -5.49032
411400.0000   -4.33172
411440.0000   -5.43883
411480.0000   -4.83717
411520.0000   -4.70691
411560.0000   -4.96613
411600.0000   -4.75582
411640.0000   -4.48897
411680.0000   -4.49149
411720.0000   -4.15184
411760.0000   -4.87835
411800.0000   -5.80116
411840.0000   -4.71436
411880.0000   -5.23678
411920.0000   -4.74386
411960.0000   -4.86110
412000.0000   -6.14702
412040.0000   -5.23454
412080.0000   -5.59351
412120.0000   -5.22923
412160.0000   -4.33685
412200.0000   -4.52651
412240.0000   -5.36826
412280.0000   -5.05744
412320.0000   -5.03829
412360.0000   -4.46948
412400.0000   -5.71917
412440.0000   -4.91097
412480.0000   -5.34191
412520.0000   -6.04197
412560.0000   -4.52187
412600.0000   -4.68193
412640.0000   -4.15910
412680.0000   -4.68816
412720.0000   -4.46304
412760.0000   -4.38100
412800.0000   -4.21947
412840.0000   -4.22322
412880.0000   -3.88382
412920.0000   -4.35602
412960.0000   -4.30592
413000.0000   -5.00336
413040.0000   -5.22605
413080.0000   -4.17413
413120.0000   -3.99226
413160.0000   -4.04495
413200.0000   -4.56745
413240.0000   -4.29473
413280.0000   -4.21396
413320.0000   -5.31476
413360.0000   -5.18622
413400.0000   -4.84883
413440.0000   -5.24557
413480.0000   -4.87678
413520.0000   -5.72275
413560.0000   -6.44749
413600.0000   -5.75045
413640.0000   -5.66470
413680.0000   -5.46058
413720.0000   -5.49663
413760.0000   -5.57311
413800.0000   -6.15672
413840.0000   -5.23298
413880.0000   -5.12797
413920.0000   -5.56838
413960.0000   -5.47165
414000.0000   -6.10838
414040.0000   -5.37820
414080.0000   -5.60920
414120.0000   -5.65064
414160.0000   -5.13596
414200.0000   -5.43373
414240.0000   -5.75054
414280.0000   -5.36728
414320.0000   -5.52698
414360.0000   -5.00781
414400.0000   -5.32576
414440.0000   -4.97537
414480.0000   -4.86410
414520.0000   -5.47496
414560.0000   -5.33944
414600.0000   -4.92060
414640.0000   -5.75687
414680.0000   -5.34108
414720.0000   -6.75325
414760.0000   -6.76394
414800.0000   -5.30865
414840.0000   -5.85463
414880.0000   -5.92710
414920.0000   -6.53939
414960.0000   -5.68802
415000.0000   -5.88322
415040.0000   -5.49435
415080.0000   -5.69449
415120.0000   -5.00380
415160.0000   -4.81200
415200.0000   -5.39381
415240.0000   -6.01876
415280.0000   -5.21285
415320.0000   -4.62794
415360.0000   -5.56841
415400.0000   -5.48545
415440.0000   -6.52607
415480.0000   -6.22104
415520.0000   -5.79718
415560.0000   -5.92364
415600.0000   -5.48212
415640.0000   -5.19628
415680.0000   -6.04604
415720.0000   -5.61188
415760.0000   -6.02907
415800.0000   -5.75640
415840.0000   -5.35752
415880.0000   -5.91081
415920.0000   -5.86439
415960.0000   -5.93865
416000.0000   -5.62740
416040.0000   -5.91552
416080.0000   -5.43836
416120.0000   -6.12801
416160.0000   -5.78068
416200.0000   -5.87755
416240.0000   -5.59948
416280.0000   -4.99212
416320.0000   -5.35050
416360.0000   -5.67938
416400.0000   -5.60995
416440.0000   -5.17217
416480.0000   -4.88358
416520.0000   -6.19523
416560.0000   -4.94178
416600.0000   -4.51677
416640.0000   -4.64298
416680.0000   -5.04464
416720.0000   -5.19322
416760.0000   -6.03446
416800.0000   -6.22033
416840.0000   -6.42646
416880.0000   -6.23101
416920.0000   -6.04148
416960.0000   -5.00782
417000.0000   -5.45964
417040.0000   -6.28893
417080.0000   -5.78377
417120.0000   -4.75890
417160.0000   -5.94658
417200.0000   -5.57249
417240.0000   -6.14029
417280.0000   -5.23750
417320.0000   -6.14685
417360.0000   -5.25625
417400.0000   -6.16876
417440.0000   -6.77647
417480.0000   -5.46788
417520.0000   -5.85840
417560.0000   -6.30100
417600.0000   -4.88085
417640.0000   -5.37916
417680.0000   -5.54538
417720.0000   -6.13451
417760.0000   -6.11761
417800.0000   -5.44358
417840.0000   -4.95488
417880.0000   -4.81948
417920.0000   -5.27759
417960.0000   -5.77015
418000.0000   -5.48358
418040.0000   -5.38301
418080.0000   -5.91954
418120.0000   -5.55796
418160.0000   -5.47345
418200.0000   -5.70037
418240.0000   -5.65675
418280.0000   -5.38267
418320.0000   -5.32712
418360.0000   -4.81381
418400.0000   -5.01303
418440.0000   -4.65710
418480.0000   -5.78389
418520.0000   -6.66983
418560.0000   -5.72499
418600.0000   -5.72315
418640.0000   -6.48968
418680.0000   -5.87580
418720.0000   -5.71384
418760.0000   -5.13705
418800.0000   -5.88356
418840.0000   -5.76700
418880.0000   -5.20754
418920.0000   -5.66998
418960.0000   -6.15969
419000.0000   -6.45200
419040.0000   -5.92455
419080.0000   -6.40021
419120.0000   -6.53032
419160.0000   -6.35438
419200.0000   -5.58546
419240.0000   -5.44626
419280.0000   -6.35649
419320.0000   -4.93477
419360.0000   -5.69444
419400.0000   -5.52401
419440.0000   -6.26553
419480.0000   -5.96235
419520.0000   -5.07958
419560.0000   -4.85768
419600.0000   -5.28291
419640.0000   -5.59147
419680.0000   -5.55906
419720.0000   -5.09228
419760.0000   -5.93269
419800.0000   -5.90514
419840.0000   -4.92743
419880.0000   -5.87705
419920.0000   -5.75777
419960.0000   -4.69104
420000.0000   -4.67691
420040.0000   -5.46144
420080.0000   -5.14408
420120.0000   -5.15848
420160.0000   -5.54904
420200.0000   -5.70367
420240.0000   -4.66809
420280.0000   -4.53728
420320.0000   -5.10933
420360.0000   -4.96262
420400.0000   -4.60471
420440.0000   -4.79759
420480.0000   -4.73455
420520.0000   -5.18448
420560.0000   -5.66514
420600.0000   -3.98719
420640.0000   -5.01578
420680.0000   -4.74316
420720.0000   -5.90709
420760.0000   -5.50832
420800.0000   -5.25704
420840.0000   -5.19986
420880.0000   -5.95082
420920.0000   -6.12467
420960.0000   -5.22774
421000.0000   -5.95964
421040.0000   -6.21364
421080.0000   -6.22647
421120.0000   -5.27581
421160.0000   -5.61249
421200.0000   -5.20693
421240.0000   -5.03504
421280.0000   -5.60532
421320.0000   -5.40723
421360.0000   -5.62055
421400.0000   -5.36796
421440.0000   -5.50597
421480.0000   -5.48714
421520.0000   -4.76762
421560.0000   -6.36449
421600.0000   -6.06621
421640.0000   -5.60680
421680.0000   -4.81212
421720.0000   -4.30500
421760.0000   -4.33891
421800.0000   -4.88572
421840.0000   -5.34692
421880.0000   -5.45378
421920.0000   -5.08923
421960.0000   -6.48815
422000.0000   -4.71143
422040.0000   -4.15790
422080.0000   -4.96767
422120.0000   -5.05040
422160.0000   -5.71252
422200.0000   -5.14101
422240.0000   -5.27097
422280.0000   -4.66971
422320.0000   -4.83853
422360.0000   -5.06171
422400.0000   -5.36059
422440.0000   -5.79040
422480.0000   -4.86017
422520.0000   -4.89084
422560.0000   -4.41411
422600.0000   -6.02027
422640.0000   -5.92428
422680.0000   -5.40380
422720.0000   -5.70356
422760.0000   -5.33588
422800.0000   -5.40080
422840.0000   -4.77926
422880.0000   -5.27899
422920.0000   -4.59242
422960.0000   -5.74042
423000.0000   -5.92474
423040.0000   -5.04939
423080.0000   -5.78185
423120.0000   -5.34776
423160.0000   -5.43071
423200.0000   -5.28160
423240.0000   -4.43510
423280.0000   -4.29815
423320.0000   -4.50857
423360.0000   -4.12219
423400.0000   -5.14170
423440.0000   -4.76243
423480.0000   -5.12565
423520.0000   -5.37624
423560.0000   -4.71350
423600.0000   -5.49930
423640.0000   -4.73744
423680.0000   -5.20575
423720.0000   -5.49425
423760.0000   -5.52618
423800.0000   -6.55317
423840.0000   -5.07257
423880.0000   -4.61210
423920.0000   -6.28793
423960.0000   -4.82594
424000.0000   -4.82168
424040.0000   -6.10139
424080.0000   -6.10341
424120.0000   -5.24152
424160.0000   -5.43716
424200.0000   -5.51681
424240.0000   -5.77615
424280.0000   -4.44251
424320.0000   -4.67282
424360.0000   -5.03274
424400.0000   -4.67184
424440.0000   -4.98967
424480.0000   -3.91537
424520.0000   -3.80688
424560.0000   -5.02306
424600.0000   -4.05130
424640.0000   -4.06225
424680.0000   -4.87392
424720.0000   -4.20475
424760.0000   -5.02715
424800.0000   -5.69012
424840.0000   -5.19835
424880.0000   -5.69272
424920.0000   -4.40890
424960.0000   -4.33372
425000.0000   -4.10151
425040.0000   -4.26159
425080.0000   -4.45020
425120.0000   -5.12300
425160.0000   -5.98145
425200.0000   -4.99591
425240.0000   -4.84912
425280.0000   -4.99020
425320.0000   -5.49452
425360.0000   -5.07430
425400.0000   -5.81913
425440.0000   -5.20908
425480.0000   -4.42191
425520.0000   -4.65630
425560.0000   -4.55612
425600.0000   -5.19800
425640.0000   -4.52178
425680.0000   -4.83717
425720.0000   -4.24288
425760.0000   -4.73546
425800.0000   -4.41479
425840.0000   -4.91584
425880.0000   -4.98174
425920.0000   -4.75511
425960.0000   -5.46639
426000.0000   -5.60612
426040.0000   -5.42548
426080.0000   -5.88705
426120.0000   -5.86290
426160.0000   -5.53831
426200.0000   -5.12931
426240.0000   -5.96860
426280.0000   -5.11544
426320.0000   -5.78895
426360.0000   -5.29750
426400.0000   -5.86954
426440.0000   -5.45747
426480.0000   -4.91617
426520.0000   -5.01955
426560.0000   -5.06050
426600.0000   -5.81331
426640.0000   -6.75838
426680.0000   -4.88098
426720.0000   -5.00894
426760.0000   -4.95927
426800.0000   -4.92225
426840.0000   -5.03617
426880.0000   -4.49537
426920.0000   -5.25830
426960.0000   -4.96736
427000.0000   -3.96807
427040.0000   -4.21088
427080.0000   -4.75903
427120.0000   -4.38648
427160.0000   -5.10138
427200.0000   -5.21610
427240.0000   -4.67536
427280.0000   -4.75990
427320.0000   -5.25861
427360.0000   -5.61568
427400.0000   -6.07691
427440.0000   -5.16162
427480.0000   -5.41818
427520.0000   -5.93031
427560.0000   -5.17950
427600.0000   -4.85722
427640.0000   -5.56028
427680.0000   -4.88817
427720.0000   -4.71744
427760.0000   -3.71109
427800.0000   -4.15492
427840.0000   -4.56832
427880.0000   -4.57632
427920.0000   -5.47114
427960.0000   -4.17480
428000.0000   -5.62423
428040.0000   -4.93427
428080.0000   -4.39544
428120.0000   -5.21480
428160.0000   -5.60687
428200.0000   -4.90869
428240.0000   -5.15051
428280.0000   -6.08505
428320.0000   -5.55225
428360.0000   -6.09512
428400.0000   -6.48749
428440.0000   -5.96401
428480.0000   -5.86481
428520.0000   -5.36699
428560.0000   -5.48915
428600.0000   -5.66158
428640.0000   -5.60609
428680.0000   -5.10016
428720.0000   -6.03920
428760.0000   -4.70659
428800.0000   -6.15875
428840.0000   -6.27875
428880.0000   -6.22048
428920.0000   -6.00753
428960.0000   -5.54030
429000.0000   -6.24542
429040.0000   -5.54882
429080.0000   -5.47346
429120.0000   -5.85553
429160.0000   -6.72849
429200.0000   -6.37795
429240.0000   -6.12678
429280.0000   -5.31631
429320.0000   -6.49795
429360.0000   -5.41346
429400.0000   -5.45623
429440.0000   -5.50676
429480.0000   -5.79926
429520.0000   -5.46104
429560.0000   -6.04572
429600.0000   -6.21680
429640.0000   -5.59739
429680.0000   -6.07991
429720.0000   -4.20097
429760.0000   -5.13885
429800.0000   -5.00298
429840.0000   -5.27093
429880.0000   -5.02156
429920.0000   -5.27183
429960.0000   -5.04655
430000.0000   -4.92001
430040.0000   -3.83650
430080.0000   -5.00652
430120.0000   -4.50017
430160.0000   -5.11380
430200.0000   -4.73519
430240.0000   -4.96259
430280.0000   -4.84876
430320.0000   -4.97738
430360.0000   -6.16926
430400.0000   -5.51410
430440.0000   -4.09402
430480.0000   -5.37231
430520.0000   -5.52490
430560.0000   -5.77695
430600.0000   -5.94355
430640.0000   -5.15348
430680.0000   -5.24765
430720.0000   -5.62455
430760.0000   -5.61847
430800.0000   -5.56512
430840.0000   -5.67362
430880.0000   -6.02308
430920.0000   -6.72720
430960.0000   -5.87559
431000.0000   -6.10388
431040.0000   -5.62882
431080.0000   -5.58736
431120.0000   -6.01924
431160.0000   -5.70808
431200.0000   -6.03406
431240.0000   -5.06844
431280.0000   -6.44158
431320.0000   -5.97538
431360.0000   -6.82716
431400.0000   -7.16397
431440.0000   -6.69202
431480.0000   -5.05333
431520.0000   -5.77037
431560.0000   -5.34027
431600.0000   -5.25733
431640.0000   -4.78187
431680.0000   -6.06879
431720.0000   -5.78767
431760.0000   -6.24860
431800.0000   -6.67044
431840.0000   -6.21434
431880.0000   -6.33898
431920.0000   -5.90633
431960.0000   -5.97501
432000.0000   -6.45843
432040.0000   -5.27649
432080.0000   -5.34610
432120.0000   -5.46431
432160.0000   -6.19400
432200.0000   -5.76020
432240.0000   -6.08439
432280.0000   -4.98502
432320.0000   -4.85279
432360.0000   -5.30719
432400.0000   -5.76959
432440.0000   -5.35569
432480.0000   -5.14019
432520.0000   -4.96299
432560.0000   -5.16951
432600.0000   -5.33599
432640.0000   -5.03437
432680.0000   -5.79781
432720.0000   -4.76861
432760.0000   -5.25474
432800.0000   -4.70437
432840.0000   -4.71474
432880.0000   -5.26169
432920.0000   -5.50272
432960.0000   -4.27621
433000.0000   -5.39837
433040.0000   -4.79645
433080.0000   -4.98105
433120.0000   -5.04831
433160.0000   -5.65708
433200.0000   -5.64872
433240.0000   -5.82345
433280.0000   -5.53407
433320.0000   -5.51517
433360.0000   -5.21041
433400.0000   -5.69108
433440.0000   -5.75494
433480.0000   -4.96065
433520.0000   -6.21273
433560.0000   -5.85179
433600.0000   -5.37083
433640.0000   -5.60310
433680.0000   -5.78280
433720.0000   -5.42729
433760.0000   -5.19450
433800.0000   -5.07591
433840.0000   -5.19522
433880.0000   -5.02610
433920.0000   -5.61626
433960.0000   -4.99739
434000.0000   -4.75282
434040.0000   -4.87750
434080.0000   -5.26168
434120.0000   -6.44480
434160.0000   -6.03223
434200.0000   -6.20494
434240.0000   -5.91410
434280.0000   -6.14087
434320.0000   -6.02416
434360.0000   -5.73659
434400.0000   -5.01922
434440.0000   -5.12609
434480.0000   -5.62198
434520.0000   -5.99862
434560.0000   -4.74846
434600.0000   -5.44069
434640.0000   -5.25301
434680.0000   -6.54435
434720.0000   -5.44508
434760.0000   -5.51571
434800.0000   -5.47398
434840.0000   -5.01068
434880.0000   -5.37675
434920.0000   -4.92582
434960.0000   -4.70800
435000.0000   -4.87380
435040.0000   -5.50733
435080.0000   -5.20249
435120.0000   -4.47798
435160.0000   -4.71174
435200.0000   -4.70981
435240.0000   -4.57828
435280.0000   -4.85346
435320.0000   -4.06829
435360.0000   -4.95821
435400.0000   -4.87333
435440.0000   -5.78980
435480.0000   -4.83008
435520.0000   -4.76085
435560.0000   -5.43524
435600.0000   -3.46733
435640.0000   -4.12926
435680.0000   -4.20089
435720.0000   -5.13197
435760.0000   -4.79594
435800.0000   -4.39609
435840.0000   -5.10716
435880.0000   -5.05848
435920.0000   -5.52527
435960.0000   -5.25550
436000.0000   -4.21791
436040.0000   -3.64059
436080.0000   -4.80785
436120.0000   -4.11169
436160.0000   -4.33753
436200.0000   -4.60016
436240.0000   -4.54336
436280.0000   -5.20692
436320.0000   -5.36217
436360.0000   -5.63969
436400.0000   -6.80106
436440.0000   -5.08798
436480.0000   -4.60480
436520.0000   -4.80963
436560.0000   -4.98562
436600.0000   -5.39600
436640.0000   -5.46151
436680.0000   -5.85957
436720.0000   -4.86736
436760.0000   -5.23129
436800.0000   -5.15150
436840.0000   -4.98942
436880.0000   -4.61416
436920.0000   -4.14588
436960.0000   -5.00766
437000.0000   -4.71622
437040.0000   -5.46418
437080.0000   -5.48847
437120.0000   -5.05136
437160.0000   -5.54733
437200.0000   -4.58449
437240.0000   -5.27156
437280.0000   -4.14285
437320.0000   -3.99568
437360.0000   -4.05027
437400.0000   -3.67543
437440.0000   -3.47257
437480.0000   -5.24565
437520.0000   -5.84384
437560.0000   -4.97828
437600.0000   -3.98631
437640.0000   -3.95179
437680.0000   -4.42467
437720.0000   -4.22897
437760.0000   -4.54899
437800.0000   -5.67120
437840.0000   -4.61862
437880.0000   -4.61923
437920.0000   -5.00113
437960.0000   -5.06404
438000.0000   -5.67202
438040.0000   -5.04379
438080.0000   -4.70527
438120.0000   -5.16252
438160.0000   -4.55518
438200.0000   -5.05720
438240.0000   -5.45520
438280.0000   -5.29093
438320.0000   -5.35819
438360.0000   -4.86542
438400.0000   -5.98104
438440.0000   -5.17220
438480.0000   -4.68568
438520.0000   -5.41192
438560.0000   -6.01898
438600.0000   -5.06009
438640.0000   -5.67210
438680.0000   -6.26184
438720.0000   -5.48930
438760.0000   -4.97223
438800.0000   -5.68229
438840.0000   -5.83749
438880.0000   -5.25558
438920.0000   -5.15931
438960.0000   -4.58424
439000.0000   -4.70694
439040.0000   -5.02138
439080.0000   -5.30411
439120.0000   -4.68989
439160.0000   -5.18089
439200.0000   -5.33885
439240.0000   -5.09687
439280.0000   -5.35245
439320.0000   -5.79340
439360.0000   -5.32597
439400.0000   -4.74367
439440.0000   -4.90901
439480.0000   -4.67880
439520.0000   -4.45441
439560.0000   -4.78191
439600.0000   -5.10506
439640.0000   -5.13883
439680.0000   -5.54214
439720.0000   -5.48209
439760.0000   -5.37483
439800.0000   -5.56120
439840.0000   -4.92664
439880.0000   -4.68653
439920.0000   -5.18707
439960.0000   -5.06723
440000.0000   -4.33343
440040.0000   -5.06575
440080.0000   -5.93410
440120.0000   -5.70211
440160.0000   -5.18355
440200.0000   -4.90294
440240.0000   -4.77918
440280.0000   -5.24270
440320.0000   -5.06107
440360.0000   -5.65700
440400.0000   -5.18361
440440.0000   -6.06173
440480.0000   -5.20593
440520.0000   -5.80080
440560.0000   -5.29595
440600.0000   -4.85382
440640.0000   -5.69465
440680.0000   -5.35610
440720.0000   -5.01569
440760.0000   -4.95513
440800.0000   -4.75941
440840.0000   -5.77570
440880.0000   -5.09567
440920.0000   -6.37555
440960.0000   -6.21822
441000.0000   -5.42943
441040.0000   -5.40430
441080.0000   -5.15696
441120.0000   -5.70921
441160.0000   -5.24021
441200.0000   -5.01975
441240.0000   -4.58590
441280.0000   -4.94523
441320.0000   -4.91406
441360.0000   -5.41810
441400.0000   -5.36305
441440.0000   -5.11540
441480.0000   -5.79826
441520.0000   -4.64269
441560.0000   -4.69782
441600.0000   -4.97318
441640.0000   -4.82928
441680.0000   -3.90105
441720.0000   -4.20567
441760.0000   -4.68132
441800.0000   -5.11869
441840.0000   -4.96212
441880.0000   -4.65202
441920.0000   -5.14503
441960.0000   -4.92949
442000.0000   -4.85800
442040.0000   -5.25778
442080.0000   -5.67423
442120.0000   -5.01301
442160.0000   -4.13433
442200.0000   -5.26232
442240.0000   -5.13990
442280.0000   -4.09214
442320.0000   -4.50834
442360.0000   -4.24160
442400.0000   -3.68719
442440.0000   -3.78491
442480.0000   -3.77238
442520.0000   -4.19864
442560.0000   -3.47815
442600.0000   -4.63727
442640.0000   -4.47349
442680.0000   -4.62653
442720.0000   -4.04771
442760.0000   -3.73309
442800.0000   -3.64854
442840.0000   -3.73877
442880.0000   -4.50288
442920.0000   -5.05087
442960.0000   -4.02354
443000.0000   -4.33359
443040.0000   -4.03043
443080.0000   -4.17907
443120.0000   -4.69873
443160.0000   -5.02510
443200.0000   -4.12838
443240.0000   -5.80981
443280.0000   -5.35362
443320.0000   -6.04763
443360.0000   -5.99113
443400.0000   -5.74346
443440.0000   -5.22449
443480.0000   -5.50807
443520.0000   -5.45946
443560.0000   -5.47580
443600.0000   -5.34597
443640.0000   -5.99689
443680.0000   -5.92104
443720.0000   -6.69643
443760.0000   -4.99365
443800.0000   -5.35309
443840.0000   -4.89708
443880.0000   -5.08504
443920.0000   -5.18455
443960.0000   -4.91945
444000.0000   -5.20880
444040.0000   -5.31294
444080.0000   -5.79563
444120.0000   -5.63639
444160.0000   -4.81213
444200.0000   -5.99700
444240.0000   -5.03282
444280.0000   -5.05217
444320.0000   -5.26403
444360.0000   -5.08937
444400.0000   -4.88815
444440.0000   -5.59535
444480.0000   -5.51322
444520.0000   -5.44122
444560.0000   -5.38067
444600.0000   -5.04839
444640.0000   -5.26899
444680.0000   -5.16164
444720.0000   -5.18885
444760.0000   -4.68209
444800.0000   -4.64846
444840.0000   -5.21625
444880.0000   -4.58662
444920.0000   -4.72250
444960.0000   -5.71480
445000.0000   -5.06302
445040.0000   -6.11928
445080.0000   -5.40515
445120.0000   -5.07956
445160.0000   -5.09197
445200.0000   -4.97692
445240.0000   -3.76985
445280.0000   -4.92870
445320.0000   -3.89068
445360.0000   -5.19368
445400.0000   -5.17113
445440.0000   -5.03536
445480.0000   -5.24533
445520.0000   -5.95483
445560.0000   -5.61115
445600.0000   -5.54660
445640.0000   -5.95996
445680.0000   -6.41243
445720.0000   -5.21719
445760.0000   -6.03913
445800.0000   -5.11000
445840.0000   -5.87862
445880.0000   -5.29026
445920.0000   -5.08425
445960.0000   -5.27589
446000.0000   -5.32047
446040.0000   -5.63963
446080.0000   -5.92018
446120.0000   -5.07708
446160.0000   -5.83156
446200.0000   -4.73178
446240.0000   -5.44252
446280.0000   -6.16132
446320.0000   -6.17868
446360.0000   -4.11172
446400.0000   -4.91177
446440.0000   -5.15710
446480.0000   -5.38975
446520.0000   -5.56829
446560.0000   -5.12444
446600.0000   -5.33394
446640.0000   -5.41328
446680.0000   -5.22462
446720.0000   -4.81566
446760.0000   -5.18002
446800.0000   -4.96698
446840.0000   -4.82815
446880.0000   -5.15886
446920.0000   -4.36537
446960.0000   -5.64437
447000.0000   -5.19646
447040.0000   -6.16507
447080.0000   -5.29041
447120.0000   -5.15082
447160.0000   -5.07231
447200.0000   -4.96775
447240.0000   -4.93316
447280.0000   -4.74302
447320.0000   -4.15642
447360.0000   -5.98471
447400.0000   -5.65950
447440.0000   -5.31168
447480.0000   -4.70782
447520.0000   -4.83366
447560.0000   -3.68915
447600.0000   -4.84278
447640.0000   -4.80092
447680.0000   -4.98571
447720.0000   -5.45041
447760.0000   -4.71681
447800.0000   -4.48053
447840.0000   -4.69740
447880.0000   -6.13837
447920.0000   -4.41999
447960.0000   -4.75412
448000.0000   -3.56292
448040.0000   -4.72655
448080.0000   -5.80484
448120.0000   -4.79981
448160.0000   -4.60595
448200.0000   -4.86518
448240.0000   -5.61154
448280.0000   -5.41889
448320.0000   -5.46012
448360.0000   -5.91362
448400.0000   -6.25364
448440.0000   -4.51079
448480.0000   -4.62754
448520.0000   -5.61924
448560.0000   -5.65582
448600.0000   -5.52282
448640.0000   -5.76861
448680.0000   -5.30223
448720.0000   -7.29948
448760.0000   -5.43458
448800.0000   -5.39107
448840.0000   -5.24543
448880.0000   -5.42287
448920.0000   -5.85896
448960.0000   -5.70299
449000.0000   -5.56451
449040.0000   -5.41578
449080.0000   -4.92920
449120.0000   -5.70485
449160.0000   -6.10903
449200.0000   -6.63179
449240.0000   -5.62062
449280.0000   -6.63192
449320.0000   -6.84832
449360.0000   -5.80281
449400.0000   -5.41490
449440.0000   -5.61239
449480.0000   -5.63289
449520.0000   -6.09556
449560.0000   -6.84910
449600.0000   -6.17710
449640.0000   -6.34882
449680.0000   -5.66724
449720.0000   -5.80734
449760.0000   -5.99566
449800.0000   -5.27721
449840.0000   -5.39397
449880.0000   -6.71048
449920.0000   -5.10318
449960.0000   -5.56132
450000.0000   -5.85454
450040.0000   -5.92280
450080.0000   -5.27223
450120.0000   -5.20831
450160.0000   -5.82012
450200.0000   -6.28040
450240.0000   -5.75766
450280.0000   -5.36682
450320.0000   -6.01267
450360.0000   -6.03970
450400.0000   -6.35092
450440.0000   -5.44982
450480.0000   -5.48261
450520.0000   -5.87986
450560.0000   -4.97711
450600.0000   -5.69503
450640.0000   -5.53539
450680.0000   -4.56551
450720.0000   -5.45115
450760.0000   -5.21276
450800.0000   -4.88634
450840.0000   -5.68339
450880.0000   -4.88275
450920.0000   -4.91960
450960.0000   -4.88200
451000.0000   -5.42271
451040.0000   -5.29743
451080.0000   -4.88904
451120.0000   -5.40999
451160.0000   -4.88198
451200.0000   -5.11872
451240.0000   -5.11615
451280.0000   -5.52137
451320.0000   -5.26326
451360.0000   -5.18923
451400.0000   -4.65885
451440.0000   -4.05066
451480.0000   -4.53229
451520.0000   -5.48062
451560.0000   -6.44938
451600.0000   -5.56505
451640.0000   -4.61964
451680.0000   -5.66718
451720.0000   -4.50765
451760.0000   -4.35067
451800.0000   -5.30415
451840.0000   -5.86964
451880.0000   -5.71175
451920.0000   -5.49850
451960.0000   -4.69296
452000.0000   -6.24818
452040.0000   -5.21578
452080.0000   -5.20830
452120.0000   -4.86814
452160.0000   -5.72059
452200.0000   -5.52261
452240.0000   -5.66969
452280.0000   -5.45001
452320.0000   -5.29353
452360.0000   -4.96515
452400.0000   -4.59385
452440.0000   -4.51334
452480.0000   -4.49324
452520.0000   -5.18564
452560.0000   -5.93003
452600.0000   -5.41388
452640.0000   -4.59247
452680.0000   -5.27481
452720.0000   -4.34328
452760.0000   -4.72728
452800.0000   -4.31208
452840.0000   -3.88632
452880.0000   -5.10051
452920.0000   -3.99302
452960.0000   -4.73839
453000.0000   -4.56975
453040.0000   -4.52644
453080.0000   -3.91788
453120.0000   -4.70388
453160.0000   -4.02210
453200.0000   -4.60032
453240.0000   -4.60931
453280.0000   -3.74125
453320.0000   -4.85392
453360.0000   -4.37553
453400.0000   -4.35451
453440.0000   -4.79360
453480.0000   -4.78855
453520.0000   -5.30768
453560.0000   -5.84170
453600.0000   -6.27168
453640.0000   -5.69366
453680.0000   -5.24237
453720.0000   -5.37801
453760.0000   -6.06722
453800.0000   -5.63872
453840.0000   -5.57481
453880.0000   -5.31232
453920.0000   -5.87070
453960.0000   -5.93696
454000.0000   -4.66896
454040.0000   -4.55669
454080.0000   -5.06325
454120.0000   -5.10704
454160.0000   -5.09273
454200.0000   -5.35727
454240.0000   -5.50614
454280.0000   -6.15663
454320.0000   -5.69678
454360.0000   -5.10080
454400.0000   -6.03607
454440.0000   -6.02964
454480.0000   -6.32417
454520.0000   -5.23287
454560.0000   -5.73483
454600.0000   -5.37696
454640.0000   -4.36364
454680.0000   -5.75076
454720.0000   -6.32936
454760.0000   -5.34820
454800.0000   -5.61732
454840.0000   -5.48683
454880.0000   -5.41852
454920.0000   -6.69404
454960.0000   -5.85334
455000.0000   -6.09602
455040.0000   -5.77160
455080.0000   -5.75552
455120.0000   -5.20581
455160.0000   -5.70541
455200.0000   -4.97573
455240.0000   -5.61434
455280.0000   -5.98138
455320.0000   -6.65936
455360.0000   -5.11533
455400.0000   -5.55115
455440.0000   -5.56459
455480.0000   -5.50380
455520.0000   -5.69655
455560.0000   -5.82410
455600.0000   -6.32521
455640.0000   -5.82417
455680.0000   -6.77356
455720.0000   -5.86391
455760.0000   -6.07409
455800.0000   -6.44423
455840.0000   -5.50006
455880.0000   -6.25910
455920.0000   -5.84663
455960.0000   -5.86143
456000.0000   -5.15610
456040.0000   -4.85266
456080.0000   -6.30653
456120.0000   -6.47222
456160.0000   -4.97009
456200.0000   -5.79715
456240.0000   -4.52812
456280.0000   -6.30720
456320.0000   -5.10632
456360.0000   -5.27558
456400.0000   -6.05001
456440.0000   -5.61188
456480.0000   -5.01740
456520.0000   -5.93762
456560.0000   -6.22789
456600.0000   -6.15886
456640.0000   -5.51235
456680.0000   -5.30607
456720.0000   -6.25299
456760.0000   -6.35723
456800.0000   -5.06964
456840.0000   -5.94141
456880.0000   -5.27844
456920.0000   -6.20701
456960.0000   -6.09215
457000.0000   -6.07734
457040.0000   -5.55186
457080.0000   -5.17502
457120.0000   -5.28863
457160.0000   -5.25970
457200.0000   -4.89024
457240.0000   -4.62901
457280.0000   -5.16180
457320.0000   -4.99002
457360.0000   -4.78710
457400.0000   -6.22775
457440.0000   -5.28057
457480.0000   -5.11380
457520.0000   -5.76735
457560.0000   -4.44077
457600.0000   -4.24332
457640.0000   -4.31657
457680.0000   -5.14125
457720.0000   -5.13081
457760.0000   -4.39187
457800.0000   -5.12797
457840.0000   -4.97284
457880.0000   -5.20737
457920.0000   -4.96999
457960.0000   -5.52704
458000.0000   -5.11714
458040.0000   -4.77152
458080.0000   -3.09747
458120.0000   -3.84239
458160.0000   -4.57479
458200.0000   -5.72578
458240.0000   -5.46064
458280.0000   -6.11024
458320.0000   -4.19635
458360.0000   -5.67453
458400.0000   -5.39165
458440.0000   -4.53626
458480.0000   -5.60643
458520.0000   -4.68480
458560.0000   -4.36747
458600.0000   -4.47574
458640.0000   -4.08977
458680.0000   -5.52325
458720.0000   -4.96079
458760.0000   -4.57335
458800.0000   -4.07329
458840.0000   -4.68397
458880.0000   -4.63022
458920.0000   -5.15182
458960.0000   -4.98669
459000.0000   -4.89550
459040.0000   -5.06494
459080.0000   -4.75218
459120.0000   -4.50981
459160.0000   -4.83340
459200.0000   -5.60864
459240.0000   -5.39857
459280.0000   -4.87727
459320.0000   -4.30955
459360.0000   -4.10920
459400.0000   -3.59792
459440.0000   -4.09246
459480.0000   -4.37983
459520.0000   -4.07377
459560.0000   -4.66094
459600.0000   -4.36326
459640.0000   -4.05813
459680.0000   -4.68858
459720.0000   -4.38118
459760.0000   -4.67433
459800.0000   -4.49450
459840.0000   -5.10623
459880.0000   -5.18852
459920.0000   -4.62305
459960.0000   -4.07900
460000.0000   -5.17656
460040.0000   -5.48595
460080.0000   -4.98200
460120.0000   -4.21388
460160.0000   -4.64728
460200.0000   -4.97802
460240.0000   -5.27940
460280.0000   -4.57956
460320.0000   -5.30582
460360.0000   -4.95022
460400.0000   -4.55955
460440.0000   -5.32838
460480.0000   -4.60258
460520.0000   -4.39343
460560.0000   -4.90712
460600.0000   -4.84712
460640.0000   -4.92573
460680.0000   -3.97625
460720.0000   -5.31939
460760.0000   -5.74368
460800.0000   -6.36855
460840.0000   -5.68820
460880.0000   -4.77120
460920.0000   -5.16915
460960.0000   -5.21291
461000.0000   -4.97623
461040.0000   -4.64264
461080.0000   -4.78119
461120.0000   -4.57015
461160.0000   -4.82867
461200.0000   -4.93507
461240.0000   -5.44307
461280.0000   -3.97394
461320.0000   -4.28765
461360.0000   -4.82608
461400.0000   -4.85472
461440.0000   -5.41673
461480.0000   -5.85578
461520.0000   -5.05327
461560.0000   -5.50834
461600.0000   -4.30664
461640.0000   -4.78440
461680.0000   -5.10823
461720.0000   -4.56505
461760.0000   -4.86768
461800.0000   -5.04905
461840.0000   -3.82939
461880.0000   -4.50058
461920.0000   -4.56966
461960.0000   -3.91727
462000.0000   -4.31990
462040.0000   -4.08519
462080.0000   -4.21172
462120.0000   -4.17138
462160.0000   -4.67760
462200.0000   -4.69988
462240.0000   -5.08676
462280.0000   -5.54246
462320.0000   -5.45345
462360.0000   -5.50394
462400.0000   -5.05118
462440.0000   -5.67411
462480.0000   -5.20053
462520.0000   -4.48940
462560.0000   -5.61175
462600.0000   -5.02311
462640.0000   -4.61007
462680.0000   -4.68561
462720.0000   -4.12573
462760.0000   -5.19445
462800.0000   -3.90323
462840.0000   -4.39241
462880.0000   -3.81026
462920.0000   -4.02820
462960.0000   -5.13842
463000.0000   -4.90551
463040.0000   -4.65750
463080.0000   -4.89774
463120.0000   -4.55299
463160.0000   -4.55545
463200.0000   -4.39634
463240.0000   -3.81426
463280.0000   -4.05247
463320.0000   -4.39473
463360.0000   -4.45722
463400.0000   -5.14598
463440.0000   -3.85174
463480.0000   -4.60777
463520.0000   -4.51541
463560.0000   -4.99910
463600.0000   -4.42772
463640.0000   -3.76000
463680.0000   -3.35358
463720.0000   -3.97653
463760.0000   -4.86388
463800.0000   -4.96405
463840.0000   -5.24309
463880.0000   -4.80495
463920.0000   -4.66202
463960.0000   -5.05637
464000.0000   -5.18854
464040.0000   -5.33406
464080.0000   -5.42119
464120.0000   -5.11033
464160.0000   -4.82864
464200.0000   -5.43333
464240.0000   -5.03225
464280.0000   -5.20806
464320.0000   -4.93031
464360.0000   -5.47779
464400.0000   -5.42984
464440.0000   -5.49431
464480.0000   -5.46308
464520.0000   -5.38308
464560.0000   -4.69415
464600.0000   -4.12401
464640.0000   -3.69598
464680.0000   -4.43192
464720.0000   -4.33518
464760.0000   -3.85887
464800.0000   -3.50613
464840.0000   -3.48672
464880.0000   -3.86624
464920.0000   -3.54180
464960.0000   -2.75677
465000.0000   -3.54108
465040.0000   -4.94347
465080.0000   -4.28663
465120.0000   -4.20757
465160.0000   -3.35606
465200.0000   -3.76169
465240.0000   -5.57790
465280.0000   -4.06642
465320.0000   -4.50225
465360.0000   -4.04701
465400.0000   -3.40473
465440.0000   -4.89831
465480.0000   -3.93876
465520.0000   -3.51124
465560.0000   -3.81670
465600.0000   -4.02376
465640.0000   -3.53236
465680.0000   -4.79933
465720.0000   -3.54441
465760.0000   -3.94779
465800.0000   -4.58831
465840.0000   -3.72788
465880.0000   -4.95869
465920.0000   -4.30451
465960.0000   -4.06519
466000.0000   -4.06028
466040.0000   -4.19185
466080.0000   -4.10297
466120.0000   -4.68664
466160.0000   -4.71223
466200.0000   -3.55392
466240.0000   -3.54281
466280.0000   -4.76099
466320.0000   -5.38742
466360.0000   -5.10938
466400.0000   -4.37869
466440.0000   -3.56416
466480.0000   -4.00214
466520.0000   -4.40498
466560.0000   -5.06913
466600.0000   -4.31124
466640.0000   -4.20043
466680.0000   -4.12070
466720.0000   -3.43470
466760.0000   -3.99495
466800.0000   -4.39026
466840.0000   -3.71059
466880.0000   -3.90906
466920.0000   -4.25216
466960.0000   -4.21812
467000.0000   -4.63797
467040.0000   -3.91658
467080.0000   -3.49850
467120.0000   -3.89166
467160.0000   -3.63573
467200.0000   -3.54057
467240.0000   -5.13179
467280.0000   -4.35027
467320.0000   -4.38064
467360.0000   -4.57065
467400.0000   -3.95748
467440.0000   -4.51315
467480.0000   -3.54245
467520.0000   -4.23363
467560.0000   -3.00125
467600.0000   -3.85349
467640.0000   -2.81251
467680.0000   -3.76576
467720.0000   -3.59877
467760.0000   -3.17071
467800.0000   -3.09869
467840.0000   -3.28149
467880.0000   -2.78314
467920.0000   -3.15701
467960.0000   -2.63053
468000.0000   -3.61284
468040.0000   -3.93385
468080.0000   -3.49173
468120.0000   -3.27568
468160.0000   -3.57049
468200.0000   -4.02962
468240.0000   -4.77026
468280.0000   -4.10481
468320.0000   -3.82310
468360.0000   -3.82796
468400.0000   -2.74770
468440.0000   -3.42052
468480.0000   -3.86938
468520.0000   -3.99172
468560.0000   -3.63525
468600.0000   -3.08481
468640.0000   -4.11172
468680.0000   -4.05789
468720.0000   -3.06920
468760.0000   -3.93796
468800.0000   -3.92113
468840.0000   -4.09404
468880.0000   -4.21554
468920.0000   -3.43570
468960.0000   -3.92045
469000.0000   -4.22871
469040.0000   -4.40690
469080.0000   -4.88248
469120.0000   -4.45306
469160.0000   -4.83481
469200.0000   -3.38530
469240.0000   -4.15193
469280.0000   -4.61960
469320.0000   -4.81943
469360.0000   -4.35290
469400.0000   -3.95181
469440.0000   -4.04672
469480.0000   -4.39524
469520.0000   -4.58484
469560.0000   -4.17676
469600.0000   -4.67560
469640.0000   -4.69163
469680.0000   -3.38499
469720.0000   -4.28836
469760.0000   -4.12698
469800.0000   -5.68107
469840.0000   -4.64598
469880.0000   -5.32946
469920.0000   -5.31733
469960.0000   -5.01621
470000.0000   -4.55926
470040.0000   -3.36794
470080.0000   -4.52488
470120.0000   -4.55141
470160.0000   -4.03056
470200.0000   -4.50467
470240.0000   -3.92545
470280.0000   -3.89957
470320.0000   -4.45864
470360.0000   -4.72758
470400.0000   -3.87816
470440.0000   -4.84270
470480.0000   -4.26963
470520.0000   -5.33738
470560.0000   -5.21274
470600.0000   -5.62035
470640.0000   -4.91169
470680.0000   -4.50972
470720.0000   -5.07380
470760.0000   -5.39107
470800.0000   -4.41868
470840.0000   -4.70050
470880.0000   -4.59713
470920.0000   -4.90907
470960.0000   -3.66062
471000.0000   -4.70752
471040.0000   -4.90609
471080.0000   -4.11947
471120.0000   -4.04374
471160.0000   -4.46542
471200.0000   -4.68916
471240.0000   -4.51207
471280.0000   -4.31030
471320.0000   -4.12971
471360.0000   -4.15881
471400.0000   -4.41202
471440.0000   -3.17397
471480.0000   -4.38478
471520.0000   -4.55996
471560.0000   -4.48461
471600.0000   -4.86188
471640.0000   -5.92911
471680.0000   -6.46173
471720.0000   -5.90916
471760.0000   -5.55410
471800.0000   -5.85882
471840.0000   -5.75863
471880.0000   -5.02847
471920.0000   -4.24794
471960.0000   -3.85341
472000.0000   -4.53354
472040.0000   -3.93476
472080.0000   -4.30335
472120.0000   -4.66503
472160.0000   -4.00845
472200.0000   -3.86290
472240.0000   -4.38616
472280.0000   -3.55516
472320.0000   -5.39562
472360.0000   -4.90074
472400.0000   -4.42552
472440.0000   -3.99273
472480.0000   -3.91611
472520.0000   -4.29893
472560.0000   -3.76584
472600.0000   -5.07933
472640.0000   -5.30664
472680.0000   -4.74246
472720.0000   -5.18813
472760.0000   -4.08235
472800.0000   -4.55934
472840.0000   -4.87382
472880.0000   -3.29372
472920.0000   -4.44729
472960.0000   -4.36332
473000.0000   -4.52631
473040.0000   -4.35809
473080.0000   -4.77341
473120.0000   -4.99898
473160.0000   -4.01916
473200.0000   -4.19598
473240.0000   -3.19761
473280.0000   -3.85915
473320.0000   -4.35565
473360.0000   -3.86787
473400.0000   -4.36548
473440.0000   -4.66500
473480.0000   -4.97568
473520.0000   -4.31978
473560.0000   -4.03675
473600.0000   -4.12166
473640.0000   -5.16243
473680.0000   -5.50843
473720.0000   -4.90052
473760.0000   -4.67999
473800.0000   -4.02087
473840.0000   -4.31608
473880.0000   -3.95846
473920.0000   -3.96128
473960.0000   -4.01836
474000.0000   -3.47702
474040.0000   -2.95999
474080.0000   -4.32758
474120.0000   -3.88191
474160.0000   -3.83511
474200.0000   -2.67994
474240.0000   -3.37737
474280.0000   -3.49261
474320.0000   -4.24976
474360.0000   -5.07384
474400.0000   -4.79651
474440.0000   -5.44010
474480.0000   -3.73903
474520.0000   -4.54104
474560.0000   -4.19195
474600.0000   -3.67004
474640.0000   -3.76426
474680.0000   -4.12681
474720.0000   -4.76639
474760.0000   -3.99605
474800.0000   -4.69564
474840.0000   -4.39210
474880.0000   -4.25323
474920.0000   -4.69168
474960.0000   -5.06368
475000.0000   -5.13989
475040.0000   -4.70723
475080.0000   -4.86329
475120.0000   -4.10538
475160.0000   -4.76834
475200.0000   -4.08402
475240.0000   -4.56071
475280.0000   -4.46887
475320.0000   -4.83533
475360.0000   -5.04760
475400.0000   -3.96209
475440.0000   -3.46347
475480.0000   -4.09909
475520.0000   -4.23091
475560.0000   -3.99635
475600.0000   -4.19295
475640.0000   -3.56408
475680.0000   -3.04142
475720.0000   -4.01706
475760.0000   -4.20651
475800.0000   -4.10113
475840.0000   -4.39914
475880.0000   -4.59490
475920.0000   -5.06732
475960.0000   -4.89783
476000.0000   -5.65772
476040.0000   -4.40378
476080.0000   -3.93552
476120.0000   -3.24348
476160.0000   -4.92165
476200.0000   -4.65539
476240.0000   -4.97028
476280.0000   -4.79181
476320.0000   -5.08108
476360.0000   -4.94226
476400.0000   -4.22036
476440.0000   -4.36115
476480.0000   -4.49806
476520.0000   -4.36677
476560.0000   -5.14858
476600.0000   -5.03519
476640.0000   -5.14033
476680.0000   -5.00661
476720.0000   -5.10089
476760.0000   -4.30554
476800.0000   -4.73560
476840.0000   -4.78975
476880.0000   -5.10466
476920.0000   -4.64003
476960.0000   -5.35393
477000.0000   -5.44643
477040.0000   -4.86962
477080.0000   -4.17676
477120.0000   -4.48488
477160.0000   -4.04386
477200.0000   -3.38341
477240.0000   -4.37412
477280.0000   -4.51810
477320.0000   -4.33290
477360.0000   -4.94656
477400.0000   -5.14479
477440.0000   -3.94442
477480.0000   -4.12920
477520.0000   -3.63105
477560.0000   -3.75748
477600.0000   -3.81599
477640.0000   -4.50612
477680.0000   -4.61647
477720.0000   -3.65884
477760.0000   -4.81157
477800.0000   -3.66675
477840.0000   -4.45799
477880.0000   -3.81307
477920.0000   -3.56189
477960.0000   -3.29986
478000.0000   -4.21573
478040.0000   -4.17289
478080.0000   -4.12106
478120.0000   -3.77677
478160.0000   -4.22554
478200.0000   -4.66715
478240.0000   -4.30191
478280.0000   -4.35404
478320.0000   -4.61366
478360.0000   -5.35492
478400.0000   -4.74259
478440.0000   -5.33090
478480.0000   -3.97829
478520.0000   -3.76688
478560.0000   -4.24319
478600.0000   -4.65924
478640.0000   -3.65385
478680.0000   -4.72048
478720.0000   -3.92006
478760.0000   -4.24324
478800.0000   -4.40694
478840.0000   -4.17813
478880.0000   -3.95867
478920.0000   -3.91756
478960.0000   -3.71615
479000.0000   -5.50339
479040.0000   -4.26420
479080.0000   -4.06185
479120.0000   -4.79015
479160.0000   -4.24933
479200.0000   -4.10209
479240.0000   -3.70524
479280.0000   -4.17012
479320.0000   -4.25781
479360.0000   -4.32114
479400.0000   -4.35196
479440.0000   -4.06510
479480.0000   -5.25936
479520.0000   -3.86961
479560.0000   -4.50633
479600.0000   -4.53579
479640.0000   -4.96898
479680.0000   -4.81346
479720.0000   -6.19799
479760.0000   -5.38767
479800.0000   -4.23219
479840.0000   -4.65350
479880.0000   -4.43954
479920.0000   -5.33391
479960.0000   -5.02831
480000.0000   -4.89792
480040.0000   -4.48776
480080.0000   -5.82610
480120.0000   -5.28976
480160.0000   -4.46431
480200.0000   -5.85658
480240.0000   -5.99148
480280.0000   -5.42708
480320.0000   -5.05374
480360.0000   -5.34713
480400.0000   -4.90589
480440.0000   -5.36501
480480.0000   -5.16590
480520.0000   -5.79061
480560.0000   -6.45830
480600.0000   -6.01088
480640.0000   -5.35844
480680.0000   -4.91338
480720.0000   -4.99787
480760.0000   -5.58792
480800.0000   -5.91443
480840.0000   -5.68477
480880.0000   -5.61855
480920.0000   -5.79144
480960.0000   -5.36386
481000.0000   -5.78089
481040.0000   -4.98484
481080.0000   -5.47030
481120.0000   -5.44865
481160.0000   -4.40880
481200.0000   -5.62910
481240.0000   -5.45222
481280.0000   -6.19246
481320.0000   -5.41963
481360.0000   -5.77492
481400.0000   -6.47620
481440.0000   -6.42785
481480.0000   -5.71896
481520.0000   -6.02689
481560.0000   -4.97959
481600.0000   -5.03054
481640.0000   -6.34388
481680.0000   -5.55573
481720.0000   -5.56042
481760.0000   -5.20170
481800.0000   -5.40455
481840.0000   -5.31925
481880.0000   -5.44633
481920.0000   -6.14752
481960.0000   -5.23297
482000.0000   -6.10056
482040.0000   -6.52182
482080.0000   -5.84118
482120.0000   -6.00182
482160.0000   -5.49114
482200.0000   -4.75122
482240.0000   -5.16140
482280.0000   -4.34205
482320.0000   -5.23973
482360.0000   -4.19315
482400.0000   -4.47535
482440.0000   -5.71696
482480.0000   -4.86293
482520.0000   -5.23171
482560.0000   -4.85894
482600.0000   -5.36576
482640.0000   -4.87535
482680.0000   -4.52121
482720.0000   -4.86480
482760.0000   -4.83109
482800.0000   -5.45708
482840.0000   -5.01872
482880.0000   -4.90498
482920.0000   -6.05175
482960.0000   -5.42949
483000.0000   -5.38450
483040.0000   -6.14638
483080.0000   -5.36773
483120.0000   -5.50649
483160.0000   -5.33773
483200.0000   -4.66639
483240.0000   -5.56603
483280.0000   -6.12357
483320.0000   -6.49552
483360.0000   -5.65122
483400.0000   -5.64125
483440.0000   -4.48326
483480.0000   -4.92352
483520.0000   -5.50741
483560.0000   -5.65380
483600.0000   -4.38837
483640.0000   -5.34535
483680.0000   -5.89387
483720.0000   -5.23537
483760.0000   -5.44608
483800.0000   -5.23743
483840.0000   -4.68309
483880.0000   -4.89227
483920.0000   -4.70325
483960.0000   -4.75325
484000.0000   -5.33405
484040.0000   -4.69758
484080.0000   -4.65056
484120.0000   -5.35641
484160.0000   -5.60089
484200.0000   -4.44146
484240.0000   -3.48348
484280.0000   -4.55937
484320.0000   -4.46227
484360.0000   -4.09117
484400.0000   -4.80147
484440.0000   -4.87046
484480.0000   -6.59746
484520.0000   -4.64926
484560.0000   -5.82635
484600.0000   -4.84229
484640.0000   -5.29140
484680.0000   -4.98088
484720.0000   -5.28432
484760.0000   -4.52722
484800.0000   -5.72093
484840.0000   -5.41184
484880.0000   -5.41911
484920.0000   -4.68736
484960.0000   -4.63041
485000.0000   -5.26937
485040.0000   -5.12820
485080.0000   -5.53156
485120.0000   -5.27412
485160.0000   -4.93088
485200.0000   -4.34246
485240.0000   -6.04219
485280.0000   -5.79499
485320.0000   -6.02008
485360.0000   -5.09155
485400.0000   -4.79163
485440.0000   -6.51602
485480.0000   -5.69737
485520.0000   -4.90169
485560.0000   -5.22669
485600.0000   -5.19910
485640.0000   -4.47274
485680.0000   -5.02008
485720.0000   -5.20458
485760.0000   -5.82980
485800.0000   -5.45932
485840.0000   -5.20271
485880.0000   -6.92177
485920.0000   -5.77704
485960.0000   -5.80980
486000.0000   -6.41832
486040.0000   -5.26481
486080.0000   -5.82470
486120.0000   -5.58643
486160.0000   -4.96241
486200.0000   -5.03924
486240.0000   -5.32830
486280.0000   -5.01944
486320.0000   -5.19108
486360.0000   -4.59730
486400.0000   -5.58284
486440.0000   -6.05092
486480.0000   -5.60293
486520.0000   -6.45517
486560.0000   -5.33554
486600.0000   -6.73241
486640.0000   -6.27104
486680.0000   -5.40221
486720.0000   -5.49649
486760.0000   -5.78201
486800.0000   -5.20073
486840.0000   -5.42187
486880.0000   -5.85248
486920.0000   -6.12149
486960.0000   -6.15709
487000.0000   -6.59089
487040.0000   -6.33180
487080.0000   -6.66632
487120.0000   -5.99310
487160.0000   -4.75987
487200.0000   -4.47226
487240.0000   -4.39035
487280.0000   -3.98897
487320.0000   -4.91200
487360.0000   -5.74737
487400.0000   -6.24206
487440.0000   -5.82242
487480.0000   -5.59823
487520.0000   -5.91645
487560.0000   -5.13313
487600.0000   -5.47218
487640.0000   -5.19885
487680.0000   -6.55633
487720.0000   -6.22711
487760.0000   -6.14179
487800.0000   -5.26577
487840.0000   -6.51563
487880.0000   -4.90403
487920.0000   -5.28173
487960.0000   -4.50332
488000.0000   -4.40156
488040.0000   -4.57374
488080.0000   -4.81350
488120.0000   -4.96438
488160.0000   -5.20187
488200.0000   -5.20183
488240.0000   -5.43383
488280.0000   -5.12271
488320.0000   -5.20879
488360.0000   -4.69143
488400.0000   -4.83673
488440.0000   -5.68146
488480.0000   -5.15210
488520.0000   -4.36827
488560.0000   -5.55774
488600.0000   -5.16484
488640.0000   -4.90820
488680.0000   -5.48658
488720.0000   -5.81780
488760.0000   -6.02005
488800.0000   -5.86904
488840.0000   -6.05861
488880.0000   -4.73797
488920.0000   -3.96292
488960.0000   -4.46605
489000.0000   -4.63181
489040.0000   -4.95105
489080.0000   -4.20137
489120.0000   -5.34622
489160.0000   -5.60797
489200.0000   -4.83335
489240.0000   -4.89534
489280.0000   -5.06511
489320.0000   -3.46232
489360.0000   -5.04494
489400.0000   -5.91298
489440.0000   -5.21966
489480.0000   -5.15552
489520.0000   -5.45223
489560.0000   -5.19517
489600.0000   -4.60106
489640.0000   -5.39625
489680.0000   -5.00056
489720.0000   -4.09195
489760.0000   -4.90388
489800.0000   -4.11906
489840.0000   -4.43498
489880.0000   -4.72955
489920.0000   -3.86894
489960.0000   -4.04639
490000.0000   -4.97366
490040.0000   -4.44527
490080.0000   -4.24062
490120.0000   -4.00766
490160.0000   -4.55487
490200.0000   -3.98372
490240.0000   -5.28222
490280.0000   -4.85742
490320.0000   -4.86361
490360.0000   -5.87369
490400.0000   -4.09289
490440.0000   -5.78864
490480.0000   -4.59474
490520.0000   -4.97000
490560.0000   -5.21254
490600.0000   -4.86611
490640.0000   -4.77498
490680.0000   -4.53430
490720.0000   -4.74147
490760.0000   -4.90072
490800.0000   -4.35661
490840.0000   -4.54955
490880.0000   -5.07824
490920.0000   -4.66780
490960.0000   -5.61022
491000.0000   -5.34628
491040.0000   -4.40653
491080.0000   -5.88487
491120.0000   -6.44778
491160.0000   -5.68084
491200.0000   -5.60827
491240.0000   -5.58058
491280.0000   -4.69295
491320.0000   -4.06083
491360.0000   -5.28647
491400.0000   -4.82123
491440.0000   -5.95445
491480.0000   -5.08256
491520.0000   -4.37239
491560.0000   -4.69345
491600.0000   -5.38983
491640.0000   -4.96458
491680.0000   -4.05538
491720.0000   -5.63789
491760.0000   -5.26120
491800.0000   -5.47792
491840.0000   -4.50488
491880.0000   -5.58418
491920.0000   -5.55220
491960.0000   -5.48634
492000.0000   -5.18195
492040.0000   -4.40243
492080.0000   -4.32342
492120.0000   -5.19955
492160.0000   -4.02972
492200.0000   -4.78923
492240.0000   -5.54691
492280.0000   -5.04525
492320.0000   -5.77762
492360.0000   -5.59052
492400.0000   -5.21915
492440.0000   -6.15652
492480.0000   -5.38843
492520.0000   -5.42044
492560.0000   -4.82572
492600.0000   -5.00558
492640.0000   -4.46354
492680.0000   -5.82366
492720.0000   -5.01643
492760.0000   -5.21212
492800.0000   -4.63569
492840.0000   -4.42929
492880.0000   -4.69913
492920.0000   -4.18995
492960.0000   -4.74592
493000.0000   -4.10727
493040.0000   -4.49608
493080.0000   -4.49534
493120.0000   -4.04150
493160.0000   -4.00947
493200.0000   -4.38746
493240.0000   -4.71348
493280.0000   -4.12382
493320.0000   -4.86513
493360.0000   -4.76462
493400.0000   -4.45405
493440.0000   -4.71336
493480.0000   -4.64126
493520.0000   -5.37203
493560.0000   -5.36990
493600.0000   -4.60914
493640.0000   -4.15289
493680.0000   -3.46653
493720.0000   -4.41814
493760.0000   -3.56288
493800.0000   -3.43921
493840.0000   -4.65114
493880.0000   -3.86824
493920.0000   -5.03823
493960.0000   -5.04155
494000.0000   -4.93779
494040.0000   -4.71069
494080.0000   -6.01183
494120.0000   -5.62507
494160.0000   -5.37136
494200.0000   -4.10605
494240.0000   -4.91281
494280.0000   -4.69505
494320.0000   -4.73211
494360.0000   -4.56842
494400.0000   -4.92829
494440.0000   -5.26127
494480.0000   -5.36134
494520.0000   -4.80687
494560.0000   -4.34457
494600.0000   -5.06326
494640.0000   -4.41613
494680.0000   -4.20695
494720.0000   -3.17777
494760.0000   -3.91359
494800.0000   -4.21674
494840.0000   -3.87644
494880.0000   -5.73624
494920.0000   -5.41760
494960.0000   -5.82335
495000.0000   -4.38478
495040.0000   -5.11684
495080.0000   -3.80501
495120.0000   -4.37983
495160.0000   -4.29392
495200.0000   -3.31698
495240.0000   -3.63482
495280.0000   -3.32579
495320.0000   -3.52203
495360.0000   -3.95368
495400.0000   -4.23681
495440.0000   -3.60039
495480.0000   -4.63916
495520.0000   -4.49261
495560.0000   -3.99866
495600.0000   -5.24145
495640.0000   -5.20937
495680.0000   -5.61268
495720.0000   -5.06036
495760.0000   -4.62910
495800.0000   -5.64796
495840.0000   -5.39701
495880.0000   -4.81435
495920.0000   -5.64353
495960.0000   -4.86723
496000.0000   -3.58714
496040.0000   -4.87763
496080.0000   -4.77712
496120.0000   -5.34578
496160.0000   -4.96777
496200.0000   -5.33905
496240.0000   -4.96463
496280.0000   -4.28594
496320.0000   -5.06668
496360.0000   -5.43555
496400.0000   -5.16070
496440.0000   -5.94865
496480.0000   -6.14992
496520.0000   -5.79814
496560.0000   -5.26612
496600.0000   -4.58751
496640.0000   -4.32997
496680.0000   -5.01207
496720.0000   -4.81786
496760.0000   -6.04820
496800.0000   -5.34053
496840.0000   -5.43764
496880.0000   -4.88310
496920.0000   -4.93048
496960.0000   -5.27473
497000.0000   -5.54333
497040.0000   -6.18794
497080.0000   -5.74296
497120.0000   -5.82706
497160.0000   -6.04596
497200.0000   -6.18982
497240.0000   -5.45158
497280.0000   -5.91569
497320.0000   -4.73737
497360.0000   -4.49363
497400.0000   -4.76851
497440.0000   -5.51901
497480.0000   -4.79254
497520.0000   -5.05443
497560.0000   -5.35470
497600.0000   -4.96257
497640.0000   -4.48898
497680.0000   -4.58279
497720.0000   -5.04484
497760.0000   -5.61178
497800.0000   -5.05905
497840.0000   -3.97356
497880.0000   -4.22018
497920.0000   -4.82592
497960.0000   -5.65911
498000.0000   -5.04245
498040.0000   -3.81384
498080.0000   -4.69226
498120.0000   -3.68744
498160.0000   -5.19105
498200.0000   -4.22757
498240.0000   -4.07839
498280.0000   -3.79847
498320.0000   -4.14946
498360.0000   -4.44375
498400.0000   -4.24005
498440.0000   -4.34277
498480.0000   -4.54242
498520.0000   -4.32416
498560.0000   -4.53638
498600.0000   -4.64314
498640.0000   -4.28490
498680.0000   -5.02566
498720.0000   -4.49555
498760.0000   -5.04209
498800.0000   -4.48322
498840.0000   -4.23429
498880.0000   -5.13170
498920.0000   -5.04907
498960.0000   -4.89764
499000.0000   -4.14422
499040.0000   -4.86627
499080.0000   -5.04951
499120.0000   -4.19007
499160.0000   -4.28797
499200.0000   -4.55487
499240.0000   -5.43441
499280.0000   -5.23664
499320.0000   -4.72574
499360.0000   -4.40939
499400.0000   -4.52769
499440.0000   -4.69662
499480.0000   -4.96028
499520.0000   -4.59061
499560.0000   -5.07085
499600.0000   -5.37085
499640.0000   -4.64818
499680.0000   -4.30655
499720.0000   -5.23004
499760.0000   -5.16253
499800.0000   -5.08717
499840.0000   -5.66736
499880.0000   -4.82046
499920.0000   -4.11015
499960.0000   -4.67215
500000.0000   -4.62493
500040.0000   -4.65643
500080.0000   -5.00253
500120.0000   -4.74875
500160.0000   -4.24525
500200.0000   -4.03166
500240.0000   -4.53515
500280.0000   -5.13041
500320.0000   -4.71004
500360.0000   -4.42646
500400.0000   -4.43261
500440.0000   -3.74809
500480.0000   -4.06707
500520.0000   -4.35902
500560.0000   -3.28399
500600.0000   -4.04244
500640.0000   -4.25087
500680.0000   -4.74594
500720.0000   -4.16623
500760.0000   -5.51089
500800.0000   -4.24937
500840.0000   -5.11350
500880.0000   -4.73689
500920.0000   -4.54871
500960.0000   -5.18268
501000.0000   -4.52948
501040.0000   -4.54756
501080.0000   -4.41421
501120.0000   -4.65591
501160.0000   -4.45443
501200.0000   -3.86701
501240.0000   -4.50824
501280.0000   -4.51265
501320.0000   -4.71457
501360.0000   -4.51163
501400.0000   -4.13517
501440.0000   -4.08060
501480.0000   -4.00376
501520.0000   -4.29662
501560.0000   -4.71975
501600.0000   -5.14687
501640.0000   -4.92440
501680.0000   -4.57345
501720.0000   -4.67263
501760.0000   -4.92440
501800.0000   -4.82687
501840.0000   -4.64202
501880.0000   -3.70182
501920.0000   -4.02268
501960.0000   -4.52730
502000.0000   -4.60130
502040.0000   -4.80085
502080.0000   -4.38790
502120.0000   -3.97997
502160.0000   -4.82248
502200.0000   -4.98751
502240.0000   -4.57032
502280.0000   -4.41304
502320.0000   -4.36032
502360.0000   -5.26011
502400.0000   -5.17648
502440.0000   -5.33397
502480.0000   -4.85202
502520.0000   -4.54187
502560.0000   -5.79052
502600.0000   -4.61196
502640.0000   -5.04692
502680.0000   -5.28785
502720.0000   -5.34124
502760.0000   -5.59996
502800.0000   -5.24193
502840.0000   -4.71356
502880.0000   -4.33504
502920.0000   -4.70014
502960.0000   -5.00063
503000.0000   -4.12945
503040.0000   -4.57742
503080.0000   -4.36135
503120.0000   -4.05848
503160.0000   -4.51649
503200.0000   -5.02975
503240.0000   -5.93220
503280.0000   -4.99039
503320.0000   -5.45178
503360.0000   -5.25349
503400.0000   -5.56853
503440.0000   -5.45939
503480.0000   -5.40083
503520.0000   -4.62428
503560.0000   -5.06831
503600.0000   -5.00754
503640.0000   -3.99888
503680.0000   -4.78307
503720.0000   -5.48120
503760.0000   -5.06509
503800.0000   -5.18823
503840.0000   -4.69286
503880.0000   -5.40638
503920.0000   -5.04867
503960.0000   -4.81599
504000.0000   -4.44078
504040.0000   -4.70274
504080.0000   -3.38051
504120.0000   -4.96632
504160.0000   -4.60099
504200.0000   -4.45426
504240.0000   -4.27176
504280.0000   -4.15729
504320.0000   -4.59601
504360.0000   -3.63769
504400.0000   -4.00648
504440.0000   -5.33035
504480.0000   -4.42205
504520.0000   -4.49914
504560.0000   -3.65077
504600.0000   -3.73763
504640.0000   -4.01693
504680.0000   -4.26994
504720.0000   -4.22703
504760.0000   -3.80056
504800.0000   -4.60748
504840.0000   -5.07996
504880.0000   -4.34182
504920.0000   -4.39219
504960.0000   -5.03296
505000.0000   -4.73998
505040.0000   -4.51129
505080.0000   -4.38139
505120.0000   -4.21192
505160.0000   -5.19324
505200.0000   -4.80018
505240.0000   -4.59691
505280.0000   -5.47936
505320.0000   -4.46323
505360.0000   -5.39634
505400.0000   -3.73980
505440.0000   -3.99657
505480.0000   -4.86022
505520.0000   -4.43498
505560.0000   -4.16011
505600.0000   -4.37452
505640.0000   -5.09976
505680.0000   -5.57854
505720.0000   -5.48881
505760.0000   -5.40548
505800.0000   -4.73184
505840.0000   -5.44363
505880.0000   -5.01737
505920.0000   -4.21177
505960.0000   -5.14246
506000.0000   -4.21062
506040.0000   -3.69347
506080.0000   -4.39524
506120.0000   -5.50010
506160.0000   -5.67181
506200.0000   -4.93462
506240.0000   -4.71226
506280.0000   -4.88161
506320.0000   -4.82858
506360.0000   -4.96981
506400.0000   -4.70155
506440.0000   -5.28148
506480.0000   -5.42770
506520.0000   -5.71333
506560.0000   -5.04513
506600.0000   -5.35901
506640.0000   -6.23292
506680.0000   -4.97251
506720.0000   -4.35700
506760.0000   -4.82550
506800.0000   -5.99895
506840.0000   -5.81443
506880.0000   -5.29585
506920.0000   -5.43466
506960.0000   -5.08317
507000.0000   -4.69319
507040.0000   -4.84128
507080.0000   -5.30778
507120.0000   -5.18407
507160.0000   -4.11172
507200.0000   -4.70807
507240.0000   -4.60555
507280.0000   -4.56826
507320.0000   -4.69401
507360.0000   -4.78928
507400.0000   -4.24202
507440.0000   -5.78546
507480.0000   -5.66321
507520.0000   -5.80592
507560.0000   -4.60961
507600.0000   -5.53182
507640.0000   -4.67372
507680.0000   -4.89721
507720.0000   -4.35870
507760.0000   -3.76672
507800.0000   -3.52543
507840.0000   -5.02908
507880.0000   -4.22853
507920.0000   -4.90226
507960.0000   -4.37014
508000.0000   -3.97402
508040.0000   -4.43792
508080.0000   -5.00975
508120.0000   -5.61732
508160.0000   -4.55396
508200.0000   -5.44323
508240.0000   -5.58907
508280.0000   -6.04071
508320.0000   -5.00622
508360.0000   -5.02163
508400.0000   -5.02271
508440.0000   -5.14231
508480.0000   -5.61638
508520.0000   -4.82780
508560.0000   -5.77466
508600.0000   -5.14407
508640.0000   -4.20012
508680.0000   -3.96486
508720.0000   -4.99145
508760.0000   -3.81383
508800.0000   -4.57989
508840.0000   -4.72089
508880.0000   -5.79909
508920.0000   -5.62222
508960.0000   -5.10046
509000.0000   -4.68015
509040.0000   -4.80293
509080.0000   -4.65354
509120.0000   -4.72676
509160.0000   -4.57007
509200.0000   -4.68025
509240.0000   -4.86200
509280.0000   -5.67501
509320.0000   -5.43938
509360.0000   -5.44029
509400.0000   -4.85955
509440.0000   -5.54041
509480.0000   -5.10767
509520.0000   -5.33591
509560.0000   -4.60446
509600.0000   -4.62496
509640.0000   -5.22054
509680.0000   -5.28423
509720.0000   -5.56800
509760.0000   -3.60781
509800.0000   -5.73575
509840.0000   -3.90010
509880.0000   -3.87460
509920.0000   -5.16690
509960.0000   -4.81671
510000.0000   -3.97704
510040.0000   -4.30101
510080.0000   -3.82479
510120.0000   -3.64749
510160.0000   -4.46244
510200.0000   -4.50667
510240.0000   -4.56185
510280.0000   -4.57836
510320.0000   -5.04177
510360.0000   -3.71136
510400.0000   -3.69574
510440.0000   -4.49790
510480.0000   -4.06604
510520.0000   -4.46306
510560.0000   -4.66617
510600.0000   -4.31898
510640.0000   -4.64662
510680.0000   -3.74282
510720.0000   -5.07720
510760.0000   -4.62713
510800.0000   -5.25226
510840.0000   -4.38952
510880.0000   -5.25003
510920.0000   -4.29628
510960.0000   -5.32730
511000.0000   -5.51921
511040.0000   -4.31382
511080.0000   -4.62603
511120.0000   -5.73665
511160.0000   -4.48784
511200.0000   -4.78401
511240.0000   -4.09727
511280.0000   -5.12365
511320.0000   -4.56723
511360.0000   -3.69751
511400.0000   -4.32037
511440.0000   -4.29818
511480.0000   -4.68359
511520.0000   -4.26607
511560.0000   -5.21636
511600.0000   -4.51931
511640.0000   -4.12105
511680.0000   -5.12675
511720.0000   -3.90721
511760.0000   -4.48369
511800.0000   -4.51526
511840.0000   -4.16686
511880.0000   -4.11314
511920.0000   -4.03318
511960.0000   -5.71831
512000.0000   -5.61907
512040.0000   -4.45764
512080.0000   -5.37220
512120.0000   -4.43857
512160.0000   -5.62012
512200.0000   -4.85845
512240.0000   -4.38290
512280.0000   -4.66102
512320.0000   -4.50224
512360.0000   -4.38112
512400.0000   -4.85175
512440.0000   -5.34642
512480.0000   -5.56750
512520.0000   -4.99700
512560.0000   -5.76264
512600.0000   -5.11902
512640.0000   -4.68507
512680.0000   -5.50910
512720.0000   -6.16433
512760.0000   -4.52402
512800.0000   -3.77001
512840.0000   -5.70895
512880.0000   -5.11582
512920.0000   -4.69241
512960.0000   -5.06500
513000.0000   -4.83588
513040.0000   -4.31154
513080.0000   -5.26859
513120.0000   -4.95300
513160.0000   -4.36031
513200.0000   -5.27151
513240.0000   -4.97707
513280.0000   -5.06158
513320.0000   -4.54391
513360.0000   -5.60514
513400.0000   -5.18871
513440.0000   -5.88935
513480.0000   -5.24799
513520.0000   -5.76065
513560.0000   -5.70153
513600.0000   -4.94287
513640.0000   -4.45592
513680.0000   -4.74478
513720.0000   -5.13137
513760.0000   -4.54965
513800.0000   -5.55238
513840.0000   -5.76094
513880.0000   -4.63130
513920.0000   -5.06096
513960.0000   -4.74494
514000.0000   -5.49629
514040.0000   -5.39921
514080.0000   -5.50350
514120.0000   -6.10838
514160.0000   -6.07128
514200.0000   -5.92322
514240.0000   -5.27648
514280.0000   -5.10156
514320.0000   -5.53536
514360.0000   -5.28937
514400.0000   -5.85980
514440.0000   -5.85265
514480.0000   -6.28285
514520.0000   -5.02369
514560.0000   -5.85464
514600.0000   -5.84935
514640.0000   -5.99207
514680.0000   -5.42471
514720.0000   -6.05297
514760.0000   -5.82166
514800.0000   -6.28179
514840.0000   -6.72025
514880.0000   -5.70579
514920.0000   -5.59751
514960.0000   -4.99682
515000.0000   -4.78576
515040.0000   -4.53107
515080.0000   -4.77432
515120.0000   -5.49954
515160.0000   -4.92342
515200.0000   -5.19696
515240.0000   -4.63191
515280.0000   -6.25513
515320.0000   -6.31006
515360.0000   -5.76524
515400.0000   -6.02002
515440.0000   -5.67932
515480.0000   -5.96315
515520.0000   -6.04495
515560.0000   -6.21952
515600.0000   -5.55006
515640.0000   -4.79239
515680.0000   -4.39424
515720.0000   -5.74422
515760.0000   -4.71638
515800.0000   -5.68370
515840.0000   -5.18559
515880.0000   -5.33862
515920.0000   -5.41778
515960.0000   -4.62571
516000.0000   -4.47164
516040.0000   -5.37049
516080.0000   -5.65112
516120.0000   -5.21352
516160.0000   -5.23216
516200.0000   -4.58775
516240.0000   -4.62146
516280.0000   -4.48448
516320.0000   -5.11964
516360.0000   -5.36337
516400.0000   -6.49390
516440.0000   -5.48539
516480.0000   -6.53061
516520.0000   -5.32104
516560.0000   -6.31565
516600.0000   -6.89845
516640.0000   -5.73196
516680.0000   -6.09727
516720.0000   -5.55970
516760.0000   -5.81794
516800.0000   -5.41182
516840.0000   -5.42984
516880.0000   -4.86034
516920.0000   -5.33602
516960.0000   -5.63455
517000.0000   -6.14762
517040.0000   -5.50346
517080.0000   -5.10272
517120.0000   -4.62148
517160.0000   -6.03278
517200.0000   -5.48102
517240.0000   -4.72460
517280.0000   -5.93436
517320.0000   -5.50371
517360.0000   -5.26281
517400.0000   -5.89261
517440.0000   -5.56128
517480.0000   -5.53583
517520.0000   -6.22004
517560.0000   -5.61432
517600.0000   -6.03888
517640.0000   -4.91755
517680.0000   -5.78760
517720.0000   -5.25275
517760.0000   -4.59221
517800.0000   -4.98862
517840.0000   -4.73727
517880.0000   -5.85092
517920.0000   -5.60178
517960.0000   -4.97397
518000.0000   -4.93503
518040.0000   -5.55769
518080.0000   -4.88683
518120.0000   -5.40228
518160.0000   -4.36308
518200.0000   -5.37273
518240.0000   -5.47181
518280.0000   -6.04938
518320.0000   -5.25799
518360.0000   -5.64117
518400.0000   -6.10663
518440.0000   -5.77908
518480.0000   -5.52643
518520.0000   -5.35331
518560.0000   -5.60246
518600.0000   -6.81943
518640.0000   -7.36328
518680.0000   -6.43629
518720.0000   -5.77848
518760.0000   -5.71433
518800.0000   -5.78744
518840.0000   -4.76389
518880.0000   -5.48896
518920.0000   -5.32764
518960.0000   -4.74460
519000.0000   -4.49857
519040.0000   -5.73861
519080.0000   -4.71790
519120.0000   -4.91643
519160.0000   -4.98987
519200.0000   -5.55882
519240.0000   -5.43639
519280.0000   -5.21049
519320.0000   -4.28304
519360.0000   -4.03857
519400.0000   -4.74568
519440.0000   -6.47144
519480.0000   -5.85034
519520.0000   -4.56198
519560.0000   -5.19199
519600.0000   -5.61928
519640.0000   -5.14042
519680.0000   -5.44848
519720.0000   -5.11328
519760.0000   -5.17542
519800.0000   -5.40378
519840.0000   -4.90010
519880.0000   -5.64122
519920.0000   -5.27272
519960.0000   -5.86474
520000.0000   -5.91054
520040.0000   -6.14040
520080.0000   -5.65306
520120.0000   -6.74263
520160.0000   -6.46912
520200.0000   -6.17076
520240.0000   -6.39986
520280.0000   -6.22121
520320.0000   -5.79260
520360.0000   -5.49326
520400.0000   -5.23653
520440.0000   -5.37827
520480.0000   -5.45067
520520.0000   -5.87686
520560.0000   -5.94235
520600.0000   -5.52614
520640.0000   -6.51114
520680.0000   -6.59686
520720.0000   -6.60248
520760.0000   -6.76003
520800.0000   -7.07483
520840.0000   -6.48735
520880.0000   -6.12555
520920.0000   -5.80475
520960.0000   -6.14101
521000.0000   -6.73769
521040.0000   -6.81380
521080.0000   -6.26268
521120.0000   -6.42140
521160.0000   -6.88698
521200.0000   -6.27611
521240.0000   -5.75333
521280.0000   -5.62903
521320.0000   -5.01987
521360.0000   -5.00953
521400.0000   -5.44576
521440.0000   -5.91096
521480.0000   -6.51909
521520.0000   -5.26372
521560.0000   -5.20238
521600.0000   -5.07282
521640.0000   -5.81957
521680.0000   -5.39885
521720.0000   -4.77972
521760.0000   -5.35910
521800.0000   -4.56113
521840.0000   -5.33142
521880.0000   -5.80162
521920.0000   -5.40592
521960.0000   -5.87850
522000.0000   -5.85359
522040.0000   -6.23877
522080.0000   -5.63673
522120.0000   -5.06849
522160.0000   -5.48148
522200.0000   -5.79247
522240.0000   -6.17076
522280.0000   -5.75061
522320.0000   -4.87905
522360.0000   -5.55092
522400.0000   -4.52233
522440.0000   -5.49573
522480.0000   -4.94045
522520.0000   -4.63237
522560.0000   -5.44028
522600.0000   -4.74971
522640.0000   -5.24935
522680.0000   -4.78205
522720.0000   -4.71750
522760.0000   -4.36710
522800.0000   -5.72224
522840.0000   -5.63841
522880.0000   -5.66477
522920.0000   -5.23121
522960.0000   -4.82047
523000.0000   -5.68775
523040.0000   -5.53061
523080.0000   -5.01554
523120.0000   -5.86154
523160.0000   -4.62716
523200.0000   -4.83788
523240.0000   -4.33573
523280.0000   -4.97505
523320.0000   -5.17434
523360.0000   -5.60673
523400.0000   -5.62375
523440.0000   -5.38313
523480.0000   -5.25046
523520.0000   -4.95365
523560.0000   -4.99122
523600.0000   -6.26936
523640.0000   -5.79830
523680.0000   -6.32199
523720.0000   -5.33428
523760.0000   -5.87577
523800.0000   -6.20521
523840.0000   -6.90622
523880.0000   -6.56640
523920.0000   -7.01034
523960.0000   -6.08680
524000.0000   -5.71907
524040.0000   -6.20287
524080.0000   -4.93539
524120.0000   -5.60157
524160.0000   -6.15326
524200.0000   -5.12946
524240.0000   -5.90735
524280.0000   -6.14063
524320.0000   -5.85353
524360.0000   -5.70728
524400.0000   -5.57065
524440.0000   -5.57281
524480.0000   -6.42531
524520.0000   -5.85750
524560.0000   -6.17769
524600.0000   -6.29664
524640.0000   -5.68602
524680.0000   -5.36926
524720.0000   -5.62079
524760.0000   -5.88921
524800.0000   -5.20581
524840.0000   -6.76977
524880.0000   -5.54629
524920.0000   -6.18527
524960.0000   -5.31310
525000.0000   -6.10711
525040.0000   -5.63013
525080.0000   -6.17707
525120.0000   -6.33675
525160.0000   -5.74908
525200.0000   -5.69074
525240.0000   -5.28141
525280.0000   -5.80584
525320.0000   -5.50714
525360.0000   -5.44194
525400.0000   -5.59582
525440.0000   -5.84813
525480.0000   -6.45270
525520.0000   -6.52186
525560.0000   -5.93737
525600.0000   -6.31895
525640.0000   -6.23600
525680.0000   -5.84972
525720.0000   -5.09867
525760.0000   -6.28893
525800.0000   -5.96668
525840.0000   -5.36685
525880.0000   -6.54368
525920.0000   -6.92373
525960.0000   -5.76482
526000.0000   -6.55865
526040.0000   -6.70476
526080.0000   -5.73453
526120.0000   -5.51384
526160.0000   -5.09078
526200.0000   -5.14637
526240.0000   -5.96165
526280.0000   -5.75064
526320.0000   -6.50265
526360.0000   -6.26003
526400.0000   -5.39917
526440.0000   -6.57888
526480.0000   -6.42570
526520.0000   -5.24586
526560.0000   -5.58881
526600.0000   -6.60516
526640.0000   -6.24924
526680.0000   -7.26562
526720.0000   -5.80206
526760.0000   -5.33277
526800.0000   -7.00168
526840.0000   -5.57592
526880.0000   -6.21417
526920.0000   -5.55009
526960.0000   -5.58188
527000.0000   -5.48075
527040.0000   -5.98822
527080.0000   -6.94030
527120.0000   -6.14744
527160.0000   -6.48577
527200.0000   -4.89695
527240.0000   -6.19944
527280.0000   -5.50963
527320.0000   -5.73938
527360.0000   -6.01230
527400.0000   -5.27137
527440.0000   -5.62741
527480.0000   -5.94063
527520.0000   -6.02521
527560.0000   -4.96651
527600.0000   -4.90897
527640.0000   -5.97440
527680.0000   -5.18698
527720.0000   -4.83845
527760.0000   -4.97532
527800.0000   -5.57777
527840.0000   -5.58833
527880.0000   -5.01106
527920.0000   -5.89733
527960.0000   -4.92332
528000.0000   -5.42559
528040.0000   -5.06909
528080.0000   -5.30588
528120.0000   -6.04658
528160.0000   -6.10182
528200.0000   -5.93999
528240.0000   -5.70029
528280.0000   -5.52316
528320.0000   -5.48831
528360.0000   -4.69160
528400.0000   -5.57642
528440.0000   -4.17892
528480.0000   -4.96860
528520.0000   -5.47133
528560.0000   -6.34221
528600.0000   -6.10164
528640.0000   -5.49425
528680.0000   -4.72899
528720.0000   -5.22031
528760.0000   -5.37786
528800.0000   -5.83621
528840.0000   -4.91557
528880.0000   -6.35104
528920.0000   -5.92632
528960.0000   -3.98192
529000.0000   -6.05934
529040.0000   -6.23833
529080.0000   -5.96102
529120.0000   -5.83699
529160.0000   -5.50496
529200.0000   -6.46707
529240.0000   -6.32816
529280.0000   -6.75208
529320.0000   -5.70106
529360.0000   -6.94853
529400.0000   -6.98334
529440.0000   -6.11907
529480.0000   -5.88019
529520.0000   -6.11256
529560.0000   -7.36398
529600.0000   -6.02480
529640.0000   -6.48565
529680.0000   -5.26777
529720.0000   -6.31234
529760.0000   -5.85545
529800.0000   -5.94141
529840.0000   -6.13204
529880.0000   -6.08074
529920.0000   -5.44415
529960.0000   -5.08694
530000.0000   -5.54986
530040.0000   -5.55222
530080.0000   -4.79567
530120.0000   -4.66202
530160.0000   -4.67761
530200.0000   -5.06267
530240.0000   -5.91477
530280.0000   -5.79621
530320.0000   -7.26098
530360.0000   -5.42278
530400.0000   -5.92878
530440.0000   -5.11975
530480.0000   -6.02312
530520.0000   -5.79096
530560.0000   -5.48491
530600.0000   -6.07031
530640.0000   -6.26101
530680.0000   -5.13268
530720.0000   -5.84750
530760.0000   -6.20979
530800.0000   -5.36450
530840.0000   -6.10344
530880.0000   -6.57549
530920.0000   -5.31810
530960.0000   -5.92023
531000.0000   -6.51887
531040.0000   -5.03247
531080.0000   -5.52511
531120.0000   -5.19460
531160.0000   -5.60793
531200.0000   -5.38969
531240.0000   -5.69580
531280.0000   -5.86776
531320.0000   -5.40572
531360.0000   -5.34707
531400.0000   -4.96558
531440.0000   -5.54605
531480.0000   -6.23436
531520.0000   -5.52918
531560.0000   -5.45308
531600.0000   -5.63893
531640.0000   -4.48921
531680.0000   -5.86065
531720.0000   -4.82910
531760.0000   -6.46775
531800.0000   -5.07210
531840.0000   -5.81019
531880.0000   -5.72570
531920.0000   -5.18110
531960.0000   -5.15339
532000.0000   -6.07230
532040.0000   -5.73347
532080.0000   -5.22609
532120.0000   -5.53418
532160.0000   -5.09801
532200.0000   -4.28046
532240.0000   -4.64800
532280.0000   -5.40836
532320.0000   -5.19405
532360.0000   -6.32937
532400.0000   -5.52236
532440.0000   -5.57439
532480.0000   -5.43945
532520.0000   -6.63627
532560.0000   -6.35991
532600.0000   -5.79179
532640.0000   -5.59184
532680.0000   -5.08057
532720.0000   -6.46927
532760.0000   -5.77026
532800.0000   -5.29871
532840.0000   -5.47079
532880.0000   -4.96849
532920.0000   -5.55046
532960.0000   -6.15857
533000.0000   -5.84583
533040.0000   -5.32918
533080.0000   -5.70684
533120.0000   -5.81864
533160.0000   -5.31353
533200.0000   -5.74969
533240.0000   -5.97335
533280.0000   -5.54515
533320.0000   -4.72106
533360.0000   -5.59950
533400.0000   -5.92917
533440.0000   -6.11406
533480.0000   -6.39340
533520.0000   -6.20444
533560.0000   -5.72409
533600.0000   -5.09507
533640.0000   -5.39640
533680.0000   -6.18922
533720.0000   -6.27163
533760.0000   -5.09477
533800.0000   -5.80457
533840.0000   -5.56235
533880.0000   -6.41076
533920.0000   -6.37213
533960.0000   -6.03318
534000.0000   -5.89477
534040.0000   -6.08646
534080.0000   -6.81293
534120.0000   -6.33092
534160.0000   -7.16327
534200.0000   -6.02571
534240.0000   -6.28785
534280.0000   -5.85154
534320.0000   -5.55955
534360.0000   -5.54100
534400.0000   -6.22465
534440.0000   -6.87168
534480.0000   -6.20614
534520.0000   -6.36334
534560.0000   -6.13525
534600.0000   -6.05712
534640.0000   -5.26378
534680.0000   -5.21315
534720.0000   -4.60583
534760.0000   -3.90554
534800.0000   -4.67810
534840.0000   -4.86576
534880.0000   -4.69190
534920.0000   -4.74200
534960.0000   -5.07056
535000.0000   -4.53938
535040.0000   -4.88354
535080.0000   -4.19857
535120.0000   -5.14868
535160.0000   -4.97145
535200.0000   -4.72692
535240.0000   -4.78534
535280.0000   -5.16529
535320.0000   -4.77444
535360.0000   -5.49574
535400.0000   -5.36768
535440.0000   -5.23131
535480.0000   -5.51739
535520.0000   -5.60332
535560.0000   -4.72754
535600.0000   -4.91207
535640.0000   -3.93673
535680.0000   -4.45869
535720.0000   -5.71572
535760.0000   -5.41882
535800.0000   -4.47407
535840.0000   -6.09400
535880.0000   -5.62561
535920.0000   -5.61905
535960.0000   -6.30992
536000.0000   -6.24762
536040.0000   -4.63204
536080.0000   -3.93969
536120.0000   -4.44385
536160.0000   -4.47070
536200.0000   -5.39144
536240.0000   -4.56538
536280.0000   -5.18880
536320.0000   -5.30073
536360.0000   -6.41440
536400.0000   -4.81388
536440.0000   -5.85033
536480.0000   -5.25887
536520.0000   -5.45043
536560.0000   -5.52749
536600.0000   -5.24846
536640.0000   -5.58439
536680.0000   -6.22666
536720.0000   -6.03037
536760.0000   -5.28881
536800.0000   -5.99934
536840.0000   -5.57837
536880.0000   -5.65796
536920.0000   -5.03536
536960.0000   -5.73038
537000.0000   -4.87880
537040.0000   -5.05626
537080.0000   -5.15935
537120.0000   -5.18661
537160.0000   -5.14544
537200.0000   -4.71652
537240.0000   -4.73139
537280.0000   -5.07303
537320.0000   -5.32477
537360.0000   -4.73901
537400.0000   -5.50416
537440.0000   -6.08770
537480.0000   -6.43021
537520.0000   -5.96982
537560.0000   -5.33425
537600.0000   -5.25435
537640.0000   -6.02926
537680.0000   -5.57527
537720.0000   -4.85662
537760.0000   -4.97726
537800.0000   -5.80377
537840.0000   -5.29678
537880.0000   -5.02532
537920.0000   -5.01613
537960.0000   -5.15346
538000.0000   -5.83546
538040.0000   -5.05354
538080.0000   -6.06133
538120.0000   -5.38907
538160.0000   -5.56798
538200.0000   -5.21492
538240.0000   -5.64815
538280.0000   -5.52154
538320.0000   -6.22085
538360.0000   -6.78278
538400.0000   -5.75338
538440.0000   -6.63973
538480.0000   -6.32899
538520.0000   -6.02704
538560.0000   -5.89103
538600.0000   -6.24587
538640.0000   -6.52011
538680.0000   -5.39225
538720.0000   -5.38562
538760.0000   -5.67226
538800.0000   -5.76070
538840.0000   -6.03280
538880.0000   -6.39724
538920.0000   -4.22435
538960.0000   -5.60976
539000.0000   -5.47956
539040.0000   -4.70267
539080.0000   -4.76086
539120.0000   -5.38087
539160.0000   -4.79487
539200.0000   -4.88187
539240.0000   -5.55835
539280.0000   -5.26163
539320.0000   -4.99965
539360.0000   -5.36033
539400.0000   -5.46669
539440.0000   -5.66556
539480.0000   -6.16816
539520.0000   -5.45558
539560.0000   -5.64213
539600.0000   -5.39503
539640.0000   -5.48415
539680.0000   -6.20880
539720.0000   -6.37338
539760.0000   -5.81720
539800.0000   -5.90082
539840.0000   -5.49345
539880.0000   -5.15573
539920.0000   -5.24303
539960.0000   -5.71355
540000.0000   -5.86382
540040.0000   -5.35637
540080.0000   -5.98017
540120.0000   -6.49849
540160.0000   -6.53415
540200.0000   -6.13893
540240.0000   -7.42701
540280.0000   -5.52805
540320.0000   -5.80331
540360.0000   -5.09086
540400.0000   -5.38515
540440.0000   -6.04601
540480.0000   -5.98248
540520.0000   -5.50791
540560.0000   -6.19945
540600.0000   -6.24305
540640.0000   -5.85695
540680.0000   -6.26588
540720.0000   -6.20489
540760.0000   -5.89886
540800.0000   -5.61393
540840.0000   -5.94785
540880.0000   -5.94513
540920.0000   -5.94024
540960.0000   -5.75208
541000.0000   -5.16653
541040.0000   -5.14389
541080.0000   -5.90056
541120.0000   -5.70096
541160.0000   -6.11756
541200.0000   -6.94295
541240.0000   -6.09200
541280.0000   -5.54395
541320.0000   -6.45364
541360.0000   -5.43388
541400.0000   -5.89628
541440.0000   -6.58163
541480.0000   -6.51108
541520.0000   -4.92216
541560.0000   -6.17502
541600.0000   -5.76906
541640.0000   -6.60138
541680.0000   -5.67118
541720.0000   -5.27164
541760.0000   -4.83166
541800.0000   -4.72196
541840.0000   -5.26674
541880.0000   -4.92444
541920.0000   -4.86401
541960.0000   -5.58759
542000.0000   -5.70836
542040.0000   -5.67231
542080.0000   -5.19021
542120.0000   -4.99856
542160.0000   -3.98919
542200.0000   -5.33892
542240.0000   -5.36013
542280.0000   -5.23963
542320.0000   -5.18833
542360.0000   -5.68571
542400.0000   -6.65716
542440.0000   -7.21148
542480.0000   -5.68508
542520.0000   -5.87443
542560.0000   -5.90782
542600.0000   -5.65461
542640.0000   -6.48111
542680.0000   -6.59069
542720.0000   -5.70304
542760.0000   -5.97387
542800.0000   -6.40898
542840.0000   -5.37708
542880.0000   -5.80053
542920.0000   -6.22737
542960.0000   -5.55385
543000.0000   -6.37728
543040.0000   -6.30718
543080.0000   -6.79292
543120.0000   -6.27800
543160.0000   -5.99915
543200.0000   -5.85827
543240.0000   -4.81061
543280.0000   -6.40402
543320.0000   -5.31903
543360.0000   -5.23850
543400.0000   -4.93304
543440.0000   -4.00983
543480.0000   -4.98853
543520.0000   -5.36699
543560.0000   -5.69975
543600.0000   -5.07712
543640.0000   -4.85785
543680.0000   -5.55468
543720.0000   -5.31150
543760.0000   -6.13910
543800.0000   -5.63156
543840.0000   -6.11666
543880.0000   -4.96038
543920.0000   -5.24880
543960.0000   -5.88743
544000.0000   -5.61190
544040.0000   -4.92987
544080.0000   -6.53171
544120.0000   -6.46419
544160.0000   -6.44152
544200.0000   -5.65921
544240.0000   -5.44612
544280.0000   -5.98929
544320.0000   -4.68586
544360.0000   -5.22388
544400.0000   -6.15324
544440.0000   -5.58591
544480.0000   -5.65072
544520.0000   -5.79932
544560.0000   -6.46178
544600.0000   -5.59479
544640.0000   -6.39892
544680.0000   -6.66394
544720.0000   -5.68627
544760.0000   -6.53055
544800.0000   -6.67712
544840.0000   -6.70327
544880.0000   -6.30895
544920.0000   -6.14192
544960.0000   -6.32592
545000.0000   -6.51011
545040.0000   -5.49002
545080.0000   -5.63697
545120.0000   -5.58415
545160.0000   -6.21334
545200.0000   -7.33729
545240.0000   -6.20656
545280.0000   -5.64041
545320.0000   -6.37890
545360.0000   -5.78356
545400.0000   -7.22454
545440.0000   -6.04760
545480.0000   -6.17773
545520.0000   -5.16520
545560.0000   -5.49226
545600.0000   -5.84696
545640.0000   -5.60543
545680.0000   -5.04634
545720.0000   -5.39017
545760.0000   -5.95538
545800.0000   -6.06086
545840.0000   -5.83035
545880.0000   -5.90800
545920.0000   -5.42297
545960.0000   -6.77257
546000.0000   -6.83295
546040.0000   -4.89530
546080.0000   -4.91593
546120.0000   -5.09946
546160.0000   -5.79661
546200.0000   -6.03224
546240.0000   -5.28909
546280.0000   -6.76912
546320.0000   -5.69957
546360.0000   -5.50316
546400.0000   -6.27214
546440.0000   -5.67320
546480.0000   -5.03023
546520.0000   -6.62209
546560.0000   -6.25675
546600.0000   -4.44276
546640.0000   -5.78440
546680.0000   -5.15673
546720.0000   -5.29697
546760.0000   -5.72548
546800.0000   -5.89668
546840.0000   -5.65266
546880.0000   -5.27826
546920.0000   -6.12312
546960.0000   -5.50061
547000.0000   -4.95285
547040.0000   -5.12225
547080.0000   -5.04256
547120.0000   -5.17946
547160.0000   -5.66578
547200.0000   -5.31789
547240.0000   -6.08844
547280.0000   -6.32264
547320.0000   -5.04267
547360.0000   -5.12979
547400.0000   -4.97294
547440.0000   -5.19680
547480.0000   -4.82163
547520.0000   -4.21792
547560.0000   -4.20446
547600.0000   -4.73060
547640.0000   -5.55626
547680.0000   -5.58907
547720.0000   -6.07675
547760.0000   -6.15538
547800.0000   -6.47722
547840.0000   -6.04783
547880.0000   -5.18598
547920.0000   -6.06509
547960.0000   -4.62662
548000.0000   -5.38101
548040.0000   -4.98382
548080.0000   -5.58442
548120.0000   -6.03767
548160.0000   -6.08838
548200.0000   -4.71096
548240.0000   -5.24200
548280.0000   -4.45719
548320.0000   -5.37528
548360.0000   -4.79800
548400.0000   -6.35698
548440.0000   -5.39750
548480.0000   -6.38410
548520.0000   -5.79557
548560.0000   -5.61107
548600.0000   -6.08500
548640.0000   -5.41656
548680.0000   -5.40287
548720.0000   -5.79868
548760.0000   -4.51170
548800.0000   -5.51137
548840.0000   -5.51579
548880.0000   -6.07686
548920.0000   -5.63269
548960.0000   -5.84724
549000.0000   -5.87039
549040.0000   -4.87008
549080.0000   -6.21013
549120.0000   -6.55231
549160.0000   -5.84199
549200.0000   -6.48179
549240.0000   -5.64779
549280.0000   -5.74168
549320.0000   -6.17049
549360.0000   -4.98456
549400.0000   -6.14453
549440.0000   -6.44138
549480.0000   -6.37373
549520.0000   -5.95752
549560.0000   -6.47751
549600.0000   -5.56422
549640.0000   -6.35843
549680.0000   -6.11391
549720.0000   -5.44481
549760.0000   -6.11169
549800.0000   -5.47277
549840.0000   -6.17923
549880.0000   -5.05036
549920.0000   -5.61745
549960.0000   -5.84281
550000.0000   -6.46455
550040.0000   -6.13671
550080.0000   -5.81681
550120.0000   -6.32624
550160.0000   -6.05728
550200.0000   -5.39545
550240.0000   -5.59305
550280.0000   -5.98156
550320.0000   -6.26116
550360.0000   -5.99338
550400.0000   -6.54036
550440.0000   -5.74129
550480.0000   -6.82007
550520.0000   -5.50860
550560.0000   -5.62354
550600.0000   -6.31255
550640.0000   -5.36318
550680.0000   -5.62175
550720.0000   -6.36071
550760.0000   -5.69059
550800.0000   -5.54555
550840.0000   -5.82124
550880.0000   -4.84450
550920.0000   -5.43867
550960.0000   -5.41872
551000.0000   -5.62987
551040.0000   -6.08599
551080.0000   -5.81623
551120.0000   -5.56381
551160.0000   -5.56153
551200.0000   -4.97774
551240.0000   -5.84112
551280.0000   -5.38006
551320.0000   -5.15953
551360.0000   -4.42285
551400.0000   -5.83945
551440.0000   -4.59133
551480.0000   -5.30131
551520.0000   -5.05669
551560.0000   -5.07868
551600.0000   -4.83158
551640.0000   -6.34072
551680.0000   -5.90926
551720.0000   -5.46703
551760.0000   -5.85625
551800.0000   -5.42213
551840.0000   -5.91007
551880.0000   -5.83167
551920.0000   -5.39864
551960.0000   -4.24013
552000.0000   -4.65792
552040.0000   -4.87348
552080.0000   -5.59163
552120.0000   -5.71370
552160.0000   -5.48946
552200.0000   -5.99825
552240.0000   -6.63163
552280.0000   -5.24089
552320.0000   -5.22923
552360.0000   -6.13755
552400.0000   -6.64723
552440.0000   -6.03103
552480.0000   -5.79220
552520.0000   -5.85269
552560.0000   -5.11079
552600.0000   -5.52036
552640.0000   -5.82908
552680.0000   -5.64220
552720.0000   -6.32519
552760.0000   -5.59497
552800.0000   -5.22399
552840.0000   -5.31499
552880.0000   -5.52580
552920.0000   -5.47694
552960.0000   -5.67080
553000.0000   -5.80716
553040.0000   -5.36906
553080.0000   -4.99582
553120.0000   -4.88109
553160.0000   -5.63870
553200.0000   -5.11364
553240.0000   -5.69833
553280.0000   -6.00960
553320.0000   -5.31269
553360.0000   -5.60425
553400.0000   -5.62600
553440.0000   -5.35599
553480.0000   -5.55979
553520.0000   -7.20465
553560.0000   -6.92952
553600.0000   -6.10575
553640.0000   -6.80413
553680.0000   -6.41533
553720.0000   -5.26690
553760.0000   -5.14090
553800.0000   -5.16884
553840.0000   -5.44978
553880.0000   -5.73576
553920.0000   -5.53131
553960.0000   -5.96378
554000.0000   -5.54484
554040.0000   -5.56536
554080.0000   -5.66479
554120.0000   -4.37896
554160.0000   -5.68624
554200.0000   -4.76336
554240.0000   -4.93567
554280.0000   -4.32520
554320.0000   -4.97748
554360.0000   -5.78788
554400.0000   -5.56940
554440.0000   -5.14676
554480.0000   -5.38057
554520.0000   -4.82877
554560.0000   -4.97077
554600.0000   -5.07533
554640.0000   -5.46913
554680.0000   -6.57305
554720.0000   -6.64298
554760.0000   -5.53310
554800.0000   -5.08719
554840.0000   -5.45925
554880.0000   -5.52743
554920.0000   -5.97677
554960.0000   -5.46411
555000.0000   -5.97761
555040.0000   -5.65749
555080.0000   -5.62826
555120.0000   -5.98854
555160.0000   -6.12136
555200.0000   -6.06808
555240.0000   -6.13470
555280.0000   -6.24576
555320.0000   -5.94315
555360.0000   -6.06004
555400.0000   -5.69072
555440.0000   -6.25302
555480.0000   -6.32954
555520.0000   -5.55254
555560.0000   -5.52661
555600.0000   -5.76096
555640.0000   -6.06693
555680.0000   -6.21275
555720.0000   -5.85726
555760.0000   -5.76345
555800.0000   -5.68270
555840.0000   -5.94139
555880.0000   -5.31897
555920.0000   -5.66383
555960.0000   -5.11225
556000.0000   -6.21888
556040.0000   -5.53697
556080.0000   -5.80776
556120.0000   -5.04782
556160.0000   -5.34015
556200.0000   -4.61461
556240.0000   -5.24815
556280.0000   -4.48005
556320.0000   -4.94092
556360.0000   -4.60790
556400.0000   -5.59852
556440.0000   -5.36677
556480.0000   -6.71859
556520.0000   -5.26808
556560.0000   -5.89034
556600.0000   -6.05728
556640.0000   -5.46591
556680.0000   -5.55180
556720.0000   -5.45951
556760.0000   -5.32738
556800.0000   -5.82614
556840.0000   -4.68786
556880.0000   -5.37150
556920.0000   -5.92632
556960.0000   -5.81200
557000.0000   -5.39631
557040.0000   -5.48075
557080.0000   -5.21154
557120.0000   -5.67093
557160.0000   -4.34735
557200.0000   -5.87908
557240.0000   -5.15787
557280.0000   -6.16289
557320.0000   -5.87137
557360.0000   -5.86068
557400.0000   -5.39713
557440.0000   -5.32953
557480.0000   -5.28486
557520.0000   -5.92027
557560.0000   -5.43467
557600.0000   -4.91697
557640.0000   -5.54515
557680.0000   -4.95598
557720.0000   -5.63744
557760.0000   -4.19452
557800.0000   -4.97716
557840.0000   -5.82240
557880.0000   -5.10048
557920.0000   -5.15850
557960.0000   -6.50474
558000.0000   -5.92136
558040.0000   -5.51750
558080.0000   -5.38616
558120.0000   -5.11070
558160.0000   -5.16739
558200.0000   -5.06007
558240.0000   -5.77821
558280.0000   -5.04248
558320.0000   -4.91660
558360.0000   -4.88724
558400.0000   -4.69899
558440.0000   -5.95362
558480.0000   -5.77534
558520.0000   -6.21223
558560.0000   -5.92099
558600.0000   -5.69634
558640.0000   -5.54728
558680.0000   -6.26942
558720.0000   -5.13915
558760.0000   -5.19423
558800.0000   -5.52681
558840.0000   -5.30457
558880.0000   -4.49042
558920.0000   -5.15028
558960.0000   -5.32917
559000.0000   -5.26956
559040.0000   -5.90739
559080.0000   -5.36746
559120.0000   -5.67310
559160.0000   -6.43098
559200.0000   -5.47768
559240.0000   -6.00002
559280.0000   -6.14886
559320.0000   -5.13032
559360.0000   -6.05353
559400.0000   -5.50796
559440.0000   -5.53648
559480.0000   -6.36876
559520.0000   -5.52612
559560.0000   -5.75778
559600.0000   -5.98661
559640.0000   -5.83960
559680.0000   -5.71093
559720.0000   -5.15262
559760.0000   -6.40807
559800.0000   -5.22716
559840.0000   -6.70510
559880.0000   -5.44352
559920.0000   -5.53355
559960.0000   -4.51490
560000.0000   -5.09948
560040.0000   -4.54145
560080.0000   -4.39438
560120.0000   -4.76594
560160.0000   -5.81265
560200.0000   -5.62354
560240.0000   -5.11901
560280.0000   -5.60612
560320.0000   -4.88977
560360.0000   -6.32518
560400.0000   -4.99651
560440.0000   -4.86903
560480.0000   -4.42208
560520.0000   -3.89436
560560.0000   -3.92310
560600.0000   -4.27466
560640.0000   -4.21197
560680.0000   -5.15331
560720.0000   -5.22457
560760.0000   -4.75065
560800.0000   -4.53850
560840.0000   -5.68404
560880.0000   -4.04463
560920.0000   -5.24387
560960.0000   -5.24455
561000.0000   -5.12772
561040.0000   -4.21307
561080.0000   -5.30918
561120.0000   -4.34782
561160.0000   -5.26923
561200.0000   -5.41716
561240.0000   -5.22734
561280.0000   -5.20641
561320.0000   -4.70484
561360.0000   -5.57451
561400.0000   -5.32189
561440.0000   -4.70121
561480.0000   -5.16295
561520.0000   -4.55675
561560.0000   -5.60798
561600.0000   -5.73230
561640.0000   -4.76608
561680.0000   -5.43140
561720.0000   -5.15323
561760.0000   -5.63378
561800.0000   -5.28321
561840.0000   -6.15834
561880.0000   -4.87350
561920.0000   -5.20830
561960.0000   -5.26731
562000.0000   -4.60184
562040.0000   -4.65097
562080.0000   -5.06743
562120.0000   -5.53424
562160.0000   -5.04702
562200.0000   -5.43067
562240.0000   -5.44644
562280.0000   -5.45541
562320.0000   -5.33069
562360.0000   -5.34101
562400.0000   -5.25533
562440.0000   -4.92578
562480.0000   -5.73085
562520.0000   -5.67625
562560.0000   -5.99341
562600.0000   -5.95747
562640.0000   -5.64071
562680.0000   -5.61406
562720.0000   -5.80575
562760.0000   -5.06540
562800.0000   -5.91835
562840.0000   -6.24116
562880.0000   -6.64012
562920.0000   -6.18228
562960.0000   -5.34699
563000.0000   -5.52374
563040.0000   -5.60984
563080.0000   -5.66923
563120.0000   -6.41746
563160.0000   -5.78884
563200.0000   -6.66146
563240.0000   -6.38559
563280.0000   -6.34177
563320.0000   -6.15619
563360.0000   -6.10925
563400.0000   -6.31898
563440.0000   -5.75998
563480.0000   -5.51840
563520.0000   -5.57602
563560.0000   -5.92221
563600.0000   -5.57743
563640.0000   -4.97533
563680.0000   -5.86683
563720.0000   -5.74974
563760.0000   -5.25560
563800.0000   -5.67062
563840.0000   -6.15854
563880.0000   -5.74001
563920.0000   -5.50099
563960.0000   -5.72622
564000.0000   -5.69228
564040.0000   -5.71803
564080.0000   -6.96466
564120.0000   -5.91013
564160.0000   -6.02808
564200.0000   -6.25791
564240.0000   -6.19894
564280.0000   -6.60351
564320.0000   -6.98810
564360.0000   -5.33792
564400.0000   -5.53506
564440.0000   -5.34474
564480.0000   -5.21145
564520.0000   -4.96438
564560.0000   -4.80205
564600.0000   -4.93869
564640.0000   -5.98481
564680.0000   -5.48254
564720.0000   -4.42206
564760.0000   -5.76719
564800.0000   -5.64354
564840.0000   -5.90980
564880.0000   -5.44712
564920.0000   -5.60140
564960.0000   -6.00817
565000.0000   -6.83732
565040.0000   -5.85524
565080.0000   -5.91222
565120.0000   -6.08246
565160.0000   -6.24349
565200.0000   -6.10277
565240.0000   -5.48986
565280.0000   -5.07916
565320.0000   -5.18194
565360.0000   -5.17624
565400.0000   -4.46427
565440.0000   -4.75362
565480.0000   -5.27993
565520.0000   -4.40160
565560.0000   -5.14693
565600.0000   -5.20502
565640.0000   -4.58977
565680.0000   -5.51822
565720.0000   -5.68899
565760.0000   -5.94774
565800.0000   -5.95224
565840.0000   -5.77454
565880.0000   -6.20405
565920.0000   -5.75153
565960.0000   -5.50784
566000.0000   -6.15593
566040.0000   -5.66010
566080.0000   -5.82131
566120.0000   -5.64974
566160.0000   -6.17838
566200.0000   -6.81133
566240.0000   -5.53643
566280.0000   -5.97594
566320.0000   -6.09347
566360.0000   -6.41390
566400.0000   -5.93558
566440.0000   -5.78724
566480.0000   -5.20560
566520.0000   -6.15833
566560.0000   -5.36974
566600.0000   -5.74515
566640.0000   -5.04780
566680.0000   -5.60920
566720.0000   -5.67217
566760.0000   -5.11683
566800.0000   -4.43160
566840.0000   -4.72367
566880.0000   -5.12884
566920.0000   -5.53393
566960.0000   -6.20673
567000.0000   -5.68198
567040.0000   -6.22898
567080.0000   -5.82531
567120.0000   -5.60151
567160.0000   -5.94186
567200.0000   -6.35199
567240.0000   -7.18947
567280.0000   -5.34157
567320.0000   -5.39283
567360.0000   -5.14779
567400.0000   -5.81376
567440.0000   -6.00897
567480.0000   -7.32424
567520.0000   -6.26690
567560.0000   -5.89908
567600.0000   -5.17901
567640.0000   -5.32450
567680.0000   -5.81109
567720.0000   -5.31505
567760.0000   -4.99200
567800.0000   -5.10811
567840.0000   -5.53536
567880.0000   -5.50603
567920.0000   -4.76708
567960.0000   -5.18864
568000.0000   -5.22456
568040.0000   -5.09574
568080.0000   -5.11719
568120.0000   -4.55073
568160.0000   -4.89703
568200.0000   -5.42187
568240.0000   -5.74618
568280.0000   -6.71008
568320.0000   -6.24936
568360.0000   -6.05230
568400.0000   -6.05686
568440.0000   -5.95409
568480.0000   -6.79618
568520.0000   -5.68754
568560.0000   -6.71205
568600.0000   -6.25521
568640.0000   -5.03163
568680.0000   -5.86138
568720.0000   -6.05386
568760.0000   -5.58533
568800.0000   -6.37622
568840.0000   -6.45425
568880.0000   -6.02873
568920.0000   -5.93601
568960.0000   -5.37647
569000.0000   -5.96207
569040.0000   -6.22074
569080.0000   -5.85823
569120.0000   -5.82103
569160.0000   -4.88399
569200.0000   -6.01724
569240.0000   -6.03416
569280.0000   -5.13986
569320.0000   -5.24591
569360.0000   -4.60885
569400.0000   -6.60808
569440.0000   -5.09621
569480.0000   -5.40870
569520.0000   -6.58025
569560.0000   -6.03545
569600.0000   -6.03322
569640.0000   -5.23362
569680.0000   -6.05184
569720.0000   -5.66690
569760.0000   -6.11069
569800.0000   -5.68260
569840.0000   -5.24795
569880.0000   -6.78179
569920.0000   -6.22051
569960.0000   -5.58409
570000.0000   -4.93405
570040.0000   -4.47289
570080.0000   -5.64204
570120.0000   -4.82465
570160.0000   -4.94402
570200.0000   -6.07930
570240.0000   -6.21341
570280.0000   -6.35355
570320.0000   -6.10647
570360.0000   -5.72691
570400.0000   -5.10764
570440.0000   -5.16972
570480.0000   -6.24651
570520.0000   -6.16436
570560.0000   -5.63312
570600.0000   -5.76784
570640.0000   -5.13111
570680.0000   -5.70456
570720.0000   -5.85907
570760.0000   -5.53757
570800.0000   -5.59142
570840.0000   -4.87184
570880.0000   -5.84145
570920.0000   -5.78511
570960.0000   -5.02533
571000.0000   -5.47933
571040.0000   -5.42245
571080.0000   -4.82023
571120.0000   -4.54886
571160.0000   -5.33847
571200.0000   -5.04318
571240.0000   -5.74528
571280.0000   -5.60244
571320.0000   -5.89757
571360.0000   -5.60857
571400.0000   -6.74674
571440.0000   -6.06942
571480.0000   -5.47085
571520.0000   -5.44224
571560.0000   -5.21166
571600.0000   -5.79091
571640.0000   -5.23137
571680.0000   -5.45036
571720.0000   -5.60065
571760.0000   -5.27002
571800.0000   -5.95141
571840.0000   -6.13149
571880.0000   -6.20891
571920.0000   -6.18161
571960.0000   -5.53339
572000.0000   -5.36152
572040.0000   -6.19964
572080.0000   -5.67420
572120.0000   -6.08663
572160.0000   -5.11348
572200.0000   -5.31135
572240.0000   -5.22530
572280.0000   -5.36105
572320.0000   -6.71282
572360.0000   -6.15375
572400.0000   -5.51561
572440.0000   -4.65621
572480.0000   -5.17252
572520.0000   -5.43884
572560.0000   -5.15744
572600.0000   -5.90825
572640.0000   -5.42984
572680.0000   -5.54958
572720.0000   -4.27274
572760.0000   -4.27793
572800.0000   -5.33950
572840.0000   -5.55356
572880.0000   -5.12225
572920.0000   -4.88404
572960.0000   -4.59386
573000.0000   -4.73124
573040.0000   -4.28106
573080.0000   -5.01942
573120.0000   -5.15605
573160.0000   -4.90298
573200.0000   -5.41556
573240.0000   -5.18888
573280.0000   -5.18807
573320.0000   -4.69254
573360.0000   -4.94359
573400.0000   -4.59083
573440.0000   -5.11959
573480.0000   -4.81193
573520.0000   -5.74118
573560.0000   -6.03042
573600.0000   -5.22711
573640.0000   -5.52692
573680.0000   -5.14243
573720.0000   -5.01442
573760.0000   -5.03193
573800.0000   -5.46080
573840.0000   -4.87761
573880.0000   -6.01336
573920.0000   -5.16079
573960.0000   -5.54889
574000.0000   -5.00729
574040.0000   -5.28067
574080.0000   -5.52097
574120.0000   -6.13932
574160.0000   -5.70503
574200.0000   -5.55150
574240.0000   -4.89022
574280.0000   -4.93559
574320.0000   -4.99165
574360.0000   -5.64169
574400.0000   -5.21262
574440.0000   -5.75314
574480.0000   -5.62150
574520.0000   -6.66720
574560.0000   -6.05331
574600.0000   -6.26340
574640.0000   -5.40700
574680.0000   -5.46876
574720.0000   -5.10965
574760.0000   -5.53202
574800.0000   -5.37166
574840.0000   -4.80785
574880.0000   -5.26914
574920.0000   -4.42863
574960.0000   -4.98239
575000.0000   -5.13320
575040.0000   -4.80807
575080.0000   -4.18345
575120.0000   -5.22670
575160.0000   -4.03356
575200.0000   -4.85566
575240.0000   -5.18954
575280.0000   -5.36822
575320.0000   -4.82325
575360.0000   -5.80138
575400.0000   -4.43928
575440.0000   -4.93662
575480.0000   -4.28626
575520.0000   -4.23680
575560.0000   -4.82819
575600.0000   -4.31123
575640.0000   -4.48038
575680.0000   -3.96699
575720.0000   -4.77354
575760.0000   -4.64108
575800.0000   -5.14139
575840.0000   -5.12045
575880.0000   -4.39065
575920.0000   -4.02975
575960.0000   -4.28128
576000.0000   -4.36111
576040.0000   -5.22141
576080.0000   -4.31115
576120.0000   -4.37670
576160.0000   -4.70051
576200.0000   -4.74784
576240.0000   -5.13358
576280.0000   -5.12430
576320.0000   -5.08318
576360.0000   -5.65732
576400.0000   -5.13224
576440.0000   -4.28425
576480.0000   -4.66912
576520.0000   -4.76105
576560.0000   -4.50061
576600.0000   -5.05439
576640.0000   -4.69965
576680.0000   -5.10008
576720.0000   -4.86608
576760.0000   -4.46147
576800.0000   -3.87962
576840.0000   -4.97644
576880.0000   -5.41542
576920.0000   -4.75388
576960.0000   -4.46867
577000.0000   -5.60149
577040.0000   -4.77596
577080.0000   -5.57287
577120.0000   -4.18099
577160.0000   -4.03392
577200.0000   -5.37867
577240.0000   -4.08372
577280.0000   -4.84746
577320.0000   -5.12964
577360.0000   -5.17339
577400.0000   -5.02618
577440.0000   -5.23522
577480.0000   -4.97726
577520.0000   -5.63112
577560.0000   -5.71513
577600.0000   -5.28311
577640.0000   -5.41488
577680.0000   -5.87714
577720.0000   -5.90057
577760.0000   -5.81076
577800.0000   -4.83896
577840.0000   -5.38426
577880.0000   -5.31350
577920.0000   -5.36451
577960.0000   -4.53562
578000.0000   -5.40582
578040.0000   -5.73336
578080.0000   -5.48923
578120.0000   -5.39708
578160.0000   -5.11123
578200.0000   -6.38625
578240.0000   -5.96207
578280.0000   -5.63481
578320.0000   -5.85463
578360.0000   -7.34319
578400.0000   -6.26194
578440.0000   -5.41179
578480.0000   -5.49071
578520.0000   -5.43623
578560.0000   -5.31389
578600.0000   -6.52186
578640.0000   -5.96616
578680.0000   -5.10280
578720.0000   -5.43993
578760.0000   -4.94997
578800.0000   -5.34487
578840.0000   -5.79499
578880.0000   -5.71609
578920.0000   -5.52817
578960.0000   -5.28265
579000.0000   -5.02168
579040.0000   -5.44188
579080.0000   -5.47822
579120.0000   -6.20119
579160.0000   -6.19109
579200.0000   -6.45433
579240.0000   -4.79581
579280.0000   -4.77788
579320.0000   -5.61339
579360.0000   -5.59950
579400.0000   -5.62357
579440.0000   -5.23553
579480.0000   -5.14606
579520.0000   -5.97731
579560.0000   -5.21638
579600.0000   -4.73436
579640.0000   -4.88983
579680.0000   -4.56697
579720.0000   -4.90653
579760.0000   -5.07567
579800.0000   -4.92812
579840.0000   -4.76550
579880.0000   -4.32698
579920.0000   -4.37217
579960.0000   -4.83479
580000.0000   -5.20419
580040.0000   -5.94168
580080.0000   -6.05443
580120.0000   -5.27872
580160.0000   -6.34448
580200.0000   -6.13975
580240.0000   -5.90169
580280.0000   -5.63009
580320.0000   -5.27303
580360.0000   -6.85953
580400.0000   -5.43772
580440.0000   -6.19307
580480.0000   -5.92274
580520.0000   -6.05680
580560.0000   -6.01100
580600.0000   -5.81312
580640.0000   -6.42177
580680.0000   -5.93691
580720.0000   -5.48437
580760.0000   -5.76486
580800.0000   -5.28940
580840.0000   -5.35320
580880.0000   -5.49640
580920.0000   -5.83884
580960.0000   -5.02488
581000.0000   -4.97851
581040.0000   -4.86232
581080.0000   -5.10161
581120.0000   -4.71819
581160.0000   -4.34224
581200.0000   -5.61298
581240.0000   -5.99559
581280.0000   -6.01480
581320.0000   -5.50105
581360.0000   -5.35459
581400.0000   -6.34121
581440.0000   -5.42546
581480.0000   -5.53863
581520.0000   -6.37738
581560.0000   -6.44734
581600.0000   -6.26061
581640.0000   -6.15270
581680.0000   -6.10539
581720.0000   -4.97944
581760.0000   -6.27212
581800.0000   -5.25469
581840.0000   -6.12713
581880.0000   -6.33266
581920.0000   -5.51636
581960.0000   -6.80692
582000.0000   -7.10882
582040.0000   -6.67566
582080.0000   -6.12809
582120.0000   -5.51403
582160.0000   -5.21574
582200.0000   -5.73177
582240.0000   -5.15493
582280.0000   -5.87881
582320.0000   -6.03776
582360.0000   -6.20028
582400.0000   -6.02561
582440.0000   -5.22608
582480.0000   -6.53580
582520.0000   -5.12848
582560.0000   -4.84535
582600.0000   -5.37323
582640.0000   -5.76733
582680.0000   -6.16075
582720.0000   -6.33466
582760.0000   -6.52182
582800.0000   -5.85931
582840.0000   -5.71737
582880.0000   -5.22825
582920.0000   -4.19395
582960.0000   -4.17854
583000.0000   -4.90057
583040.0000   -6.15768
583080.0000   -5.47131
583120.0000   -5.56090
583160.0000   -4.96619
583200.0000   -5.30852
583240.0000   -5.25851
583280.0000   -5.39603
583320.0000   -4.71728
583360.0000   -5.60398
583400.0000   -4.73744
583440.0000   -5.87306
583480.0000   -5.41061
583520.0000   -5.05767
583560.0000   -5.79759
583600.0000   -5.35208
583640.0000   -4.48253
583680.0000   -4.77277
583720.0000   -4.47713
583760.0000   -5.41986
583800.0000   -5.17259
583840.0000   -5.46295
583880.0000   -5.13095
583920.0000   -5.46355
583960.0000   -6.08779
584000.0000   -5.71384
584040.0000   -5.51481
584080.0000   -6.12350
584120.0000   -5.67896
584160.0000   -4.69657
584200.0000   -5.39394
584240.0000   -6.11305
584280.0000   -6.14213
584320.0000   -5.49025
584360.0000   -5.41043
584400.0000   -5.25611
584440.0000   -5.70595
584480.0000   -5.00343
584520.0000   -5.81973
584560.0000   -4.84021
584600.0000   -4.31512
584640.0000   -5.11451
584680.0000   -3.98343
584720.0000   -4.43543
584760.0000   -5.03667
584800.0000   -5.24541
584840.0000   -4.89059
584880.0000   -5.15786
584920.0000   -5.03678
584960.0000   -4.81202
585000.0000   -5.06606
585040.0000   -4.60140
585080.0000   -5.39424
585120.0000   -4.45136
585160.0000   -5.43165
585200.0000   -5.02382
585240.0000   -5.43986
585280.0000   -5.74032
585320.0000   -5.68787
585360.0000   -5.28692
585400.0000   -5.87643
585440.0000   -5.27447
585480.0000   -5.23955
585520.0000   -5.23822
585560.0000   -4.94246
585600.0000   -6.31769
585640.0000   -6.36913
585680.0000   -4.91402
585720.0000   -5.53416
585760.0000   -5.43506
585800.0000   -5.64623
585840.0000   -4.61126
585880.0000   -4.71337
585920.0000   -3.98078
585960.0000   -4.76143
586000.0000   -3.76736
586040.0000   -4.41567
586080.0000   -3.56778
586120.0000   -4.94963
586160.0000   -4.48278
586200.0000   -5.72862
586240.0000   -4.06093
586280.0000   -4.09884
586320.0000   -4.74713
586360.0000   -5.72211
586400.0000   -5.48039
586440.0000   -5.56910
586480.0000   -4.82018
586520.0000   -5.66036
586560.0000   -5.39085
586600.0000   -5.84324
586640.0000   -4.86573
586680.0000   -5.40179
586720.0000   -5.25880
586760.0000   -5.06366
586800.0000   -5.73745
586840.0000   -6.35186
586880.0000   -6.13873
586920.0000   -6.59299
586960.0000   -6.38927
587000.0000   -5.82568
587040.0000   -5.98411
587080.0000   -5.91415
587120.0000   -4.57104
587160.0000   -5.47969
587200.0000   -5.67881
587240.0000   -5.88939
587280.0000   -5.63026
587320.0000   -5.99878
587360.0000   -5.99748
587400.0000   -5.80782
587440.0000   -5.38222
587480.0000   -5.32713
587520.0000   -4.27688
587560.0000   -6.01821
587600.0000   -6.53445
587640.0000   -6.18825
587680.0000   -5.30499
587720.0000   -6.39200
587760.0000   -5.95300
587800.0000   -6.24840
587840.0000   -5.83656
587880.0000   -5.47396
587920.0000   -5.53853
587960.0000   -5.76073
588000.0000   -5.77234
588040.0000   -6.33500
588080.0000   -5.94316
588120.0000   -5.37089
588160.0000   -6.22314
588200.0000   -5.50949
588240.0000   -5.22400
588280.0000   -5.64351
588320.0000   -5.61413
588360.0000   -6.09784
588400.0000   -5.48626
588440.0000   -4.68012
588480.0000   -5.84252
588520.0000   -5.51567
588560.0000   -5.06064
588600.0000   -4.27506
588640.0000   -5.71706
588680.0000   -5.65083
588720.0000   -5.59798
588760.0000   -5.10131
588800.0000   -6.15816
588840.0000   -5.79880
588880.0000   -6.39190
588920.0000   -5.28165
588960.0000   -4.83350
589000.0000   -5.77073
589040.0000   -4.96124
589080.0000   -4.88855
589120.0000   -5.62407
589160.0000   -5.61033
589200.0000   -5.24411
589240.0000   -5.60882
589280.0000   -5.65540
589320.0000   -5.28639
589360.0000   -5.33521
589400.0000   -4.84884
589440.0000   -4.72714
589480.0000   -6.28588
589520.0000   -4.57649
589560.0000   -5.55478
589600.0000   -6.08530
589640.0000   -6.17394
589680.0000   -5.93076
589720.0000   -5.57779
589760.0000   -6.10614
589800.0000   -6.10683
589840.0000   -6.11050
589880.0000   -6.46708
589920.0000   -6.43726
589960.0000   -6.73549
590000.0000   -5.84615
590040.0000   -5.66654
590080.0000   -6.13804
590120.0000   -6.06166
590160.0000   -5.99698
590200.0000   -5.77921
590240.0000   -7.42992
590280.0000   -7.53029
590320.0000   -7.32256
590360.0000   -6.03555
590400.0000   -6.16270
590440.0000   -5.70132
590480.0000   -5.71854
590520.0000   -6.33525
590560.0000   -6.73059
590600.0000   -6.73208
590640.0000   -6.27159
590680.0000   -6.08518
590720.0000   -6.19726
590760.0000   -6.19468
590800.0000   -5.18171
590840.0000   -5.08519
590880.0000   -5.94692
590920.0000   -6.48101
590960.0000   -6.30657
591000.0000   -5.18835
591040.0000   -5.03792
591080.0000   -5.67537
591120.0000   -5.60091
591160.0000   -6.13380
591200.0000   -5.88218
591240.0000   -5.89111
591280.0000   -6.34296
591320.0000   -5.38560
591360.0000   -5.83124
591400.0000   -5.26335
591440.0000   -6.14002
591480.0000   -5.55313
591520.0000   -5.70882
591560.0000   -5.98846
591600.0000   -6.38823
591640.0000   -6.35769
591680.0000   -5.99536
591720.0000   -5.97413
591760.0000   -6.46871
591800.0000   -6.31092
591840.0000   -6.72641
591880.0000   -5.68381
591920.0000   -5.68447
591960.0000   -5.48675
592000.0000   -5.77561
592040.0000   -5.30195
592080.0000   -4.91402
592120.0000   -5.10921
592160.0000   -6.22959
592200.0000   -6.27805
592240.0000   -5.65741
592280.0000   -6.27309
592320.0000   -5.93855
592360.0000   -5.93603
592400.0000   -5.98419
592440.0000   -5.92848
592480.0000   -6.45123
592520.0000   -5.14003
592560.0000   -4.95730
592600.0000   -5.96714
592640.0000   -5.59973
592680.0000   -5.22780
592720.0000   -4.68004
592760.0000   -5.16143
592800.0000   -5.48444
592840.0000   -5.00745
592880.0000   -5.11132
592920.0000   -5.00816
592960.0000   -4.69867
593000.0000   -5.88205
593040.0000   -5.87205
593080.0000   -4.99403
593120.0000   -5.05858
593160.0000   -5.61184
593200.0000   -5.31089
593240.0000   -4.58736
593280.0000   -4.55807
593320.0000   -4.80128
593360.0000   -4.00773
593400.0000   -5.35455
593440.0000   -5.49782
593480.0000   -5.11762
593520.0000   -4.90915
593560.0000   -4.54275
593600.0000   -4.92310
593640.0000   -5.35113
593680.0000   -5.26441
593720.0000   -4.49203
593760.0000   -5.22136
593800.0000   -4.93659
593840.0000   -5.52113
593880.0000   -5.64900
593920.0000   -5.11524
593960.0000   -4.19593
594000.0000   -3.62055
594040.0000   -4.80068
594080.0000   -4.96078
594120.0000   -5.93426
594160.0000   -5.26110
594200.0000   -3.37559
594240.0000   -5.08389
594280.0000   -4.88428
594320.0000   -5.03449
594360.0000   -5.61939
594400.0000   -5.09703
594440.0000   -4.21469
594480.0000   -5.07730
594520.0000   -5.01070
594560.0000   -4.85751
594600.0000   -5.13950
594640.0000   -5.79919
594680.0000   -4.55949
594720.0000   -3.88913
594760.0000   -4.69188
594800.0000   -5.82137
594840.0000   -6.12953
594880.0000   -5.60894
594920.0000   -5.11986
594960.0000   -5.78787
595000.0000   -5.65975
595040.0000   -5.78602
595080.0000   -4.89727
595120.0000   -4.54673
595160.0000   -5.36389
595200.0000   -5.27220
595240.0000   -4.79562
595280.0000   -6.11906
595320.0000   -4.90707
595360.0000   -5.14532
595400.0000   -4.62407
595440.0000   -4.96934
595480.0000   -4.01505
595520.0000   -4.56258
595560.0000   -3.56841
595600.0000   -5.13365
595640.0000   -6.20264
595680.0000   -5.00828
595720.0000   -5.03970
595760.0000   -5.30182
595800.0000   -5.57651
595840.0000   -4.94204
595880.0000   -5.05343
595920.0000   -4.10723
595960.0000   -4.04776
596000.0000   -5.43975
596040.0000   -5.02415
596080.0000   -5.86306
596120.0000   -5.62255
596160.0000   -5.13100
596200.0000   -5.40343
596240.0000   -6.47024
596280.0000   -5.80446
596320.0000   -5.92578
596360.0000   -5.44369
596400.0000   -5.38350
596440.0000   -5.27496
596480.0000   -4.75037
596520.0000   -4.45456
596560.0000   -4.14324
596600.0000   -3.81112
596640.0000   -4.21425
596680.0000   -5.57301
596720.0000   -5.80919
596760.0000   -5.55305
596800.0000   -5.42764
596840.0000   -4.26748
596880.0000   -4.05170
596920.0000   -5.42910
596960.0000   -5.15914
597000.0000   -4.89746
597040.0000   -4.09015
597080.0000   -4.86036
597120.0000   -4.66345
597160.0000   -5.41268
597200.0000   -5.30442
597240.0000   -5.01637
597280.0000   -5.75646
597320.0000   -5.41494
597360.0000   -4.52023
597400.0000   -4.62810
597440.0000   -5.32426
597480.0000   -3.92737
597520.0000   -4.50571
597560.0000   -4.63360
597600.0000   -4.13689
597640.0000   -3.85885
597680.0000   -2.92894
597720.0000   -3.96281
597760.0000   -4.60952
597800.0000   -4.08691
597840.0000   -4.69505
597880.0000   -5.05579
597920.0000   -5.16129
597960.0000   -5.40643
598000.0000   -5.81631
598040.0000   -6.43573
598080.0000   -5.35012
598120.0000   -5.42944
598160.0000   -5.55720
598200.0000   -5.03068
598240.0000   -5.63972
598280.0000   -5.75170
598320.0000   -4.37794
598360.0000   -4.95102
598400.0000   -4.05544
598440.0000   -5.37387
598480.0000   -5.40990
598520.0000   -5.06188
598560.0000   -5.76958
598600.0000   -5.58451
598640.0000   -5.35316
598680.0000   -5.86568
598720.0000   -6.40763
598760.0000   -5.49945
598800.0000   -6.65197
598840.0000   -5.88046
598880.0000   -5.33751
598920.0000   -5.74070
598960.0000   -6.47922
599000.0000   -5.53325
599040.0000   -6.70094
599080.0000   -6.02282
599120.0000   -6.21585
599160.0000   -6.49950
599200.0000   -6.19231
599240.0000   -5.77757
599280.0000   -5.92311
599320.0000   -5.63889
599360.0000   -5.21143
599400.0000   -5.76121
599440.0000   -5.86898
599480.0000   -4.62260
599520.0000   -5.63255
599560.0000   -5.22667
599600.0000   -6.02999
599640.0000   -6.25914
599680.0000   -6.19287
599720.0000   -6.32985
599760.0000   -5.18362
599800.0000   -6.94192
599840.0000   -6.48009
599880.0000   -5.53478
599920.0000   -4.69833
599960.0000   -5.25022
600000.0000   -4.31680
600040.0000   -5.03468
600080.0000   -4.94614
600120.0000   -5.33489
600160.0000   -5.54827
600200.0000   -5.59490
600240.0000   -6.39596
600280.0000   -5.01629
600320.0000   -5.64568
600360.0000   -5.27376
600400.0000   -5.22831
600440.0000   -5.46539
600480.0000   -6.48172
600520.0000   -5.18544
600560.0000   -6.08482
600600.0000   -5.35534
600640.0000   -5.69117
600680.0000   -5.72493
600720.0000   -5.36180
600760.0000   -5.07663
600800.0000   -4.94693
600840.0000   -5.12686
600880.0000   -4.98877
600920.0000   -4.92875
600960.0000   -5.31185
601000.0000   -4.95588
601040.0000   -4.82125
601080.0000   -3.49615
601120.0000   -4.24487
601160.0000   -3.94642
601200.0000   -4.47681
601240.0000   -5.51050
601280.0000   -4.86750
601320.0000   -4.55468
601360.0000   -6.10395
601400.0000   -4.63428
601440.0000   -4.41006
601480.0000   -5.24399
601520.0000   -4.82548
601560.0000   -4.51036
601600.0000   -4.98172
601640.0000   -4.78994
601680.0000   -3.91536
601720.0000   -5.28824
601760.0000   -3.82461
601800.0000   -5.71142
601840.0000   -5.78443
601880.0000   -4.92736
601920.0000   -5.22307
601960.0000   -4.64724
602000.0000   -4.94645
602040.0000   -4.49208
602080.0000   -3.67732
602120.0000   -3.80760
602160.0000   -3.68014
602200.0000   -4.90484
602240.0000   -4.07869
602280.0000   -4.62267
602320.0000   -4.69582
602360.0000   -4.35095
602400.0000   -4.56055
602440.0000   -4.81439
602480.0000   -5.34009
602520.0000   -5.81499
602560.0000   -4.98870
602600.0000   -4.60096
602640.0000   -4.86720
602680.0000   -5.03484
602720.0000   -4.26876
602760.0000   -4.79447
602800.0000   -4.22358
602840.0000   -5.53182
602880.0000   -5.34788
602920.0000   -5.23657
602960.0000   -4.98382
603000.0000   -5.14754
603040.0000   -5.80922
603080.0000   -5.35922
603120.0000   -5.06081
603160.0000   -4.71863
603200.0000   -4.88852
603240.0000   -4.80651
603280.0000   -4.38507
603320.0000   -4.42825
603360.0000   -4.86763
603400.0000   -4.87620
603440.0000   -5.37348
603480.0000   -4.65932
603520.0000   -4.50996
603560.0000   -5.17266
603600.0000   -5.62773
603640.0000   -5.53955
603680.0000   -4.57431
603720.0000   -4.77777
603760.0000   -4.64754
603800.0000   -5.28460
603840.0000   -5.00964
603880.0000   -6.00964
603920.0000   -5.28304
603960.0000   -6.15773
604000.0000   -5.42073
604040.0000   -4.30751
604080.0000   -4.42706
604120.0000   -5.60815
604160.0000   -4.88547
604200.0000   -5.66673
604240.0000   -6.12278
604280.0000   -5.66452
604320.0000   -5.53621
604360.0000   -4.81622
604400.0000   -5.19924
604440.0000   -4.07507
604480.0000   -5.19276
604520.0000   -5.71847
604560.0000   -4.41834
604600.0000   -5.54562
604640.0000   -5.28095
604680.0000   -4.93444
604720.0000   -4.72844
604760.0000   -4.63046
604800.0000   -4.52629
604840.0000   -4.05297
604880.0000   -4.59530
604920.0000   -5.07628
604960.0000   -5.17077
605000.0000   -4.79572
605040.0000   -4.60637
605080.0000   -3.35038
605120.0000   -4.68109
605160.0000   -3.97541
605200.0000   -4.27142
605240.0000   -3.90995
605280.0000   -4.51085
605320.0000   -4.68667
605360.0000   -5.06562
605400.0000   -5.28167
605440.0000   -4.85063
605480.0000   -5.91468
605520.0000   -4.04291
605560.0000   -4.17472
605600.0000   -4.79184
605640.0000   -5.68551
605680.0000   -5.77111
605720.0000   -5.71426
605760.0000   -5.66226
605800.0000   -5.51099
605840.0000   -5.51485
605880.0000   -4.67980
605920.0000   -5.26161
605960.0000   -5.23604
606000.0000   -5.79561
606040.0000   -5.17965
606080.0000   -5.71464
606120.0000   -6.04344
606160.0000   -5.85869
606200.0000   -5.62252
606240.0000   -5.32560
606280.0000   -5.45655
606320.0000   -5.08334
606360.0000   -5.42527
606400.0000   -4.08077
606440.0000   -3.93724
606480.0000   -6.14709
606520.0000   -4.43822
606560.0000   -6.22261
606600.0000   -6.63263
606640.0000   -6.47367
606680.0000   -6.37982
606720.0000   -5.59034
606760.0000   -5.46267
606800.0000   -5.43290
606840.0000   -5.39807
606880.0000   -5.86248
606920.0000   -4.88930
606960.0000   -6.04803
607000.0000   -6.53605
607040.0000   -4.98608
607080.0000   -6.14254
607120.0000   -4.54996
607160.0000   -5.24123
607200.0000   -4.74181
607240.0000   -4.97311
607280.0000   -5.28142
607320.0000   -5.12524
607360.0000   -5.01850
607400.0000   -5.37059
607440.0000   -5.12041
607480.0000   -5.49706
607520.0000   -5.52324
607560.0000   -5.28487
607600.0000   -4.46332
607640.0000   -4.94827
607680.0000   -5.49864
607720.0000   -6.22192
607760.0000   -4.08783
607800.0000   -5.65731
607840.0000   -5.17711
607880.0000   -4.98226
607920.0000   -5.65600
607960.0000   -5.44200
608000.0000   -5.62737
608040.0000   -5.59193
608080.0000   -5.69457
608120.0000   -5.11718
608160.0000   -6.24142
608200.0000   -5.44094
608240.0000   -6.11795
608280.0000   -5.27922
608320.0000   -4.57543
608360.0000   -5.79890
608400.0000   -5.09907
608440.0000   -5.83452
608480.0000   -5.48383
608520.0000   -4.69902
608560.0000   -5.37292
608600.0000   -5.42501
608640.0000   -5.12772
608680.0000   -6.64760
608720.0000   -7.07134
608760.0000   -6.78018
608800.0000   -6.87973
608840.0000   -5.70059
608880.0000   -5.81573
608920.0000   -5.07095
608960.0000   -6.08005
609000.0000   -6.73219
609040.0000   -5.25847
609080.0000   -4.98673
609120.0000   -5.08630
609160.0000   -5.10765
609200.0000   -4.61345
609240.0000   -5.61848
609280.0000   -4.24481
609320.0000   -5.24848
609360.0000   -5.55824
609400.0000   -5.61196
609440.0000   -5.18120
609480.0000   -4.99817
609520.0000   -5.68865
609560.0000   -5.16305
609600.0000   -4.79110
609640.0000   -5.01542
609680.0000   -4.87356
609720.0000   -5.02734
609760.0000   -5.44147
609800.0000   -5.20510
609840.0000   -5.66872
609880.0000   -4.65015
609920.0000   -5.55011
609960.0000   -5.72762
610000.0000   -5.12532
610040.0000   -4.75916
610080.0000   -6.67976
610120.0000   -5.70002
610160.0000   -6.02194
610200.0000   -6.42068
610240.0000   -6.26471
610280.0000   -6.02932
610320.0000   -5.69505
610360.0000   -5.50728
610400.0000   -5.69249
610440.0000   -6.25821
610480.0000   -5.88702
610520.0000   -5.99829
610560.0000   -5.62926
610600.0000   -7.27632
610640.0000   -5.79638
610680.0000   -5.04297
610720.0000   -5.82019
610760.0000   -6.39070
610800.0000   -5.36386
610840.0000   -6.03097
610880.0000   -6.49144
610920.0000   -5.89002
610960.0000   -5.04665
611000.0000   -5.25613
611040.0000   -5.94696
611080.0000   -6.15541
611120.0000   -5.48538
611160.0000   -5.14425
611200.0000   -5.07110
611240.0000   -5.28502
611280.0000   -5.21905
611320.0000   -6.63962
611360.0000   -6.58467
611400.0000   -5.43801
611440.0000   -4.77880
611480.0000   -5.38302
611520.0000   -6.20373
611560.0000   -6.42281
611600.0000   -5.84290
611640.0000   -5.00984
611680.0000   -5.51978
611720.0000   -6.17506
611760.0000   -5.85958
611800.0000   -6.12029
611840.0000   -5.99387
611880.0000   -5.71886
611920.0000   -5.28587
611960.0000   -4.99836
612000.0000   -5.68216
612040.0000   -4.95449
612080.0000   -5.99371
612120.0000   -5.87154
612160.0000   -4.39735
612200.0000   -5.61816
612240.0000   -5.64563
612280.0000   -5.66686
612320.0000   -5.91967
612360.0000   -5.15204
612400.0000   -5.03792
612440.0000   -4.96136
612480.0000   -4.92418
612520.0000   -5.29963
612560.0000   -5.35315
612600.0000   -5.21876
612640.0000   -6.59161
612680.0000   -5.07568
612720.0000   -5.95560
612760.0000   -6.50536
612800.0000   -5.01084
612840.0000   -5.48688
612880.0000   -5.67212
612920.0000   -5.81580
612960.0000   -5.12958
613000.0000   -6.20200
613040.0000   -5.02441
613080.0000   -5.58367
613120.0000   -5.09974
613160.0000   -4.11194
613200.0000   -4.80950
613240.0000   -5.19739
613280.0000   -4.38881
613320.0000   -5.10610
613360.0000   -5.13329
613400.0000   -6.38850
613440.0000   -5.31811
613480.0000   -5.31944
613520.0000   -5.13014
613560.0000   -5.07458
613600.0000   -4.79208
613640.0000   -5.68939
613680.0000   -4.64362
613720.0000   -5.01359
613760.0000   -4.76665
613800.0000   -5.62128
613840.0000   -5.90567
613880.0000   -6.06019
613920.0000   -5.33601
613960.0000   -5.57858
614000.0000   -4.43850
614040.0000   -5.66572
614080.0000   -4.56682
614120.0000   -4.64065
614160.0000   -4.71212
614200.0000   -5.20578
614240.0000   -5.43080
614280.0000   -6.01672
614320.0000   -5.13483
614360.0000   -4.28878
614400.0000   -3.51136
614440.0000   -3.51426
614480.0000   -4.38392
614520.0000   -4.08045
614560.0000   -4.86429
614600.0000   -5.80646
614640.0000   -5.06397
614680.0000   -4.96026
614720.0000   -5.37384
614760.0000   -5.08139
614800.0000   -4.86080
614840.0000   -4.08770
614880.0000   -4.30887
614920.0000   -4.87299
614960.0000   -4.83494
615000.0000   -5.26269
615040.0000   -5.03544
615080.0000   -4.99906
615120.0000   -4.96483
615160.0000   -5.33745
615200.0000   -5.87729
615240.0000   -4.91619
615280.0000   -5.51344
615320.0000   -4.70702
615360.0000   -5.53337
615400.0000   -4.97839
615440.0000   -4.82180
615480.0000   -5.73905
615520.0000   -5.44451
615560.0000   -5.59719
615600.0000   -5.58957
615640.0000   -5.43826
615680.0000   -5.78087
615720.0000   -6.11255
615760.0000   -6.56229
615800.0000   -5.77321
615840.0000   -6.56190
615880.0000   -6.52520
615920.0000   -5.34024
615960.0000   -6.03459
616000.0000   -5.81411
616040.0000   -5.81060
616080.0000   -6.04752
616120.0000   -5.84904
616160.0000   -5.30281
616200.0000   -6.04510
616240.0000   -5.67479
616280.0000   -6.11144
616320.0000   -5.52981
616360.0000   -5.79135
616400.0000   -5.71226
616440.0000   -5.85489
616480.0000   -5.54300
616520.0000   -6.04487
616560.0000   -5.41795
616600.0000   -5.35409
616640.0000   -5.75330
616680.0000   -6.11235
616720.0000   -5.03799
616760.0000   -5.56633
616800.0000   -4.57978
616840.0000   -4.70038
616880.0000   -4.93729
616920.0000   -4.63808
616960.0000   -4.75728
617000.0000   -5.12313
617040.0000   -5.91951
617080.0000   -4.09797
617120.0000   -5.95013
617160.0000   -6.31438
617200.0000   -5.57090
617240.0000   -6.04773
617280.0000   -4.66092
617320.0000   -5.99564
617360.0000   -5.72821
617400.0000   -4.89609
617440.0000   -5.58091
617480.0000   -4.14810
617520.0000   -4.42630
617560.0000   -5.16745
617600.0000   -4.54372
617640.0000   -6.30325
617680.0000   -5.45593
617720.0000   -5.71148
617760.0000   -5.59719
617800.0000   -5.50056
617840.0000   -4.73866
617880.0000   -5.40212
617920.0000   -5.74865
617960.0000   -5.90050
618000.0000   -5.07798
618040.0000   -4.69249
618080.0000   -5.33998
618120.0000   -5.68288
618160.0000   -4.86091
618200.0000   -4.41274
618240.0000   -5.12198
618280.0000   -5.78760
618320.0000   -6.23033
618360.0000   -5.68222
618400.0000   -5.98012
618440.0000   -5.66092
618480.0000   -6.17222
618520.0000   -5.10864
618560.0000   -6.51197
618600.0000   -5.51183
618640.0000   -5.30081
618680.0000   -5.27725
618720.0000   -5.40289
618760.0000   -5.75913
618800.0000   -5.55433
618840.0000   -4.71397
618880.0000   -5.34489
618920.0000   -5.37630
618960.0000   -5.02348
619000.0000   -4.53317
619040.0000   -5.44469
619080.0000   -4.64671
619120.0000   -4.19314
619160.0000   -4.76963
619200.0000   -5.44602
619240.0000   -5.33927
619280.0000   -5.14805
619320.0000   -4.21400
619360.0000   -4.87664
619400.0000   -4.41575
619440.0000   -4.24682
619480.0000   -4.20251
619520.0000   -4.95736
619560.0000   -6.35372
619600.0000   -4.94770
619640.0000   -4.97099
619680.0000   -6.30323
619720.0000   -5.40142
619760.0000   -4.22205
619800.0000   -4.94827
619840.0000   -5.49315
619880.0000   -5.01604
619920.0000   -4.10717
619960.0000   -4.30234
620000.0000   -5.01372
620040.0000   -5.48217
620080.0000   -5.74021
620120.0000   -6.03281
620160.0000   -5.12316
620200.0000   -5.33309
620240.0000   -5.59189
620280.0000   -4.63077
620320.0000   -6.12727
620360.0000   -5.26711
620400.0000   -4.59482
620440.0000   -5.71169
620480.0000   -4.64346
620520.0000   -5.05111
620560.0000   -4.92081
620600.0000   -5.12543
620640.0000   -5.64119
620680.0000   -5.21472
620720.0000   -4.93365
620760.0000   -5.39332
620800.0000   -5.12658
620840.0000   -5.36553
620880.0000   -5.31307
620920.0000   -5.61894
620960.0000   -5.55416
621000.0000   -5.72001
621040.0000   -5.70819
621080.0000   -5.73662
621120.0000   -6.11154
621160.0000   -5.31825
621200.0000   -5.22823
621240.0000   -5.29035
621280.0000   -5.89096
621320.0000   -5.91599
621360.0000   -5.56153
621400.0000   -5.45014
621440.0000   -4.73564
621480.0000   -5.90619
621520.0000   -5.63806
621560.0000   -5.30050
621600.0000   -4.30040
621640.0000   -5.81003
621680.0000   -5.38332
621720.0000   -4.90540
621760.0000   -4.92553
621800.0000   -5.93743
621840.0000   -5.03365
621880.0000   -4.88419
621920.0000   -5.01641
621960.0000   -4.91734
622000.0000   -4.64724
622040.0000   -3.80149
622080.0000   -3.83926
622120.0000   -4.09741
622160.0000   -3.21774
622200.0000   -3.87744
622240.0000   -4.53246
622280.0000   -3.95789
622320.0000   -4.76370
622360.0000   -4.13609
622400.0000   -4.79692
622440.0000   -4.98274
622480.0000   -4.16770
622520.0000   -5.34993
622560.0000   -5.31461
622600.0000   -4.60963
622640.0000   -4.33449
622680.0000   -4.44445
622720.0000   -5.08258
622760.0000   -5.16808
622800.0000   -4.10590
622840.0000   -4.67712
622880.0000   -4.81087
622920.0000   -5.28835
622960.0000   -5.55068
623000.0000   -6.02725
623040.0000   -5.57862
623080.0000   -4.43029
623120.0000   -5.74448
623160.0000   -4.59831
623200.0000   -4.38987
623240.0000   -5.01190
623280.0000   -3.98883
623320.0000   -5.46194
623360.0000   -5.20707
623400.0000   -5.22304
623440.0000   -5.08594
623480.0000   -4.91468
623520.0000   -5.36811
623560.0000   -5.93721
623600.0000   -5.40006
623640.0000   -5.27604
623680.0000   -4.45075
623720.0000   -5.41585
623760.0000   -5.34394
623800.0000   -5.95614
623840.0000   -4.55652
623880.0000   -4.15484
623920.0000   -4.85920
623960.0000   -4.99632
624000.0000   -4.24074
624040.0000   -4.53857
624080.0000   -3.71559
624120.0000   -5.06734
624160.0000   -4.40581
624200.0000   -4.78328
624240.0000   -4.41170
624280.0000   -4.36460
624320.0000   -4.70942
624360.0000   -5.52398
624400.0000   -4.63303
624440.0000   -4.85315
624480.0000   -4.87771
624520.0000   -5.12451
624560.0000   -4.37323
624600.0000   -5.76671
624640.0000   -4.71448
624680.0000   -4.92506
624720.0000   -4.85374
624760.0000   -4.75985
624800.0000   -4.87658
624840.0000   -4.93926
624880.0000   -5.38476
624920.0000   -5.12565
624960.0000   -5.80542
625000.0000   -5.59090
625040.0000   -5.45555
625080.0000   -5.62679
625120.0000   -4.87905
625160.0000   -4.43030
625200.0000   -5.45112
625240.0000   -5.10257
625280.0000   -4.93465
625320.0000   -5.50246
625360.0000   -4.73865
625400.0000   -4.58984
625440.0000   -4.35776
625480.0000   -4.79655
625520.0000   -5.75955
625560.0000   -6.06290
625600.0000   -5.67895
625640.0000   -4.59973
625680.0000   -5.25013
625720.0000   -4.71652
625760.0000   -4.43447
625800.0000   -5.23008
625840.0000   -5.49044
625880.0000   -4.90294
625920.0000   -5.23020
625960.0000   -5.02438
626000.0000   -5.55924
626040.0000   -5.91157
626080.0000   -5.55509
626120.0000   -5.13397
626160.0000   -4.98980
626200.0000   -5.91227
626240.0000   -5.60162
626280.0000   -5.08006
626320.0000   -5.64112
626360.0000   -4.84130
626400.0000   -6.37113
626440.0000   -5.25832
626480.0000   -5.58327
626520.0000   -5.45475
626560.0000   -5.60650
626600.0000   -5.75723
626640.0000   -4.90416
626680.0000   -5.98848
626720.0000   -6.33926
626760.0000   -5.05041
626800.0000   -4.88899
626840.0000   -5.20403
626880.0000   -5.13252
626920.0000   -4.75862
626960.0000   -4.80071
627000.0000   -5.16788
627040.0000   -4.58950
627080.0000   -5.00267
627120.0000   -4.79651
627160.0000   -5.95711
627200.0000   -4.80707
627240.0000   -4.59006
627280.0000   -5.14049
627320.0000   -4.46566
627360.0000   -5.44792
627400.0000   -6.15461
627440.0000   -5.12531
627480.0000   -5.37086
627520.0000   -6.14152
627560.0000   -5.38608
627600.0000   -4.99833
627640.0000   -4.81481
627680.0000   -4.64072
627720.0000   -5.21359
627760.0000   -4.87641
627800.0000   -4.78053
627840.0000   -5.16679
627880.0000   -4.18197
627920.0000   -4.71121
627960.0000   -4.44836
628000.0000   -4.81803
628040.0000   -4.90490
628080.0000   -4.88261
628120.0000   -3.87557
628160.0000   -3.73021
628200.0000   -4.46363
628240.0000   -4.18874
628280.0000   -4.34739
628320.0000   -4.25841
628360.0000   -4.41094
628400.0000   -4.35788
628440.0000   -4.63789
628480.0000   -5.70217
628520.0000   -5.33936
628560.0000   -4.06276
628600.0000   -4.32979
628640.0000   -4.66130
628680.0000   -4.75716
628720.0000   -4.10713
628760.0000   -3.98992
628800.0000   -4.35055
628840.0000   -5.29057
628880.0000   -4.88953
628920.0000   -4.61125
628960.0000   -4.93317
629000.0000   -5.78328
629040.0000   -6.02198
629080.0000   -4.90223
629120.0000   -4.30765
629160.0000   -4.64805
629200.0000   -5.07611
629240.0000   -4.61713
629280.0000   -4.53666
629320.0000   -4.75971
629360.0000   -4.74792
629400.0000   -5.07827
629440.0000   -5.45075
629480.0000   -4.33228
629520.0000   -5.01819
629560.0000   -5.21937
629600.0000   -4.87703
629640.0000   -5.05548
629680.0000   -4.84682
629720.0000   -4.17995
629760.0000   -4.75094
629800.0000   -4.96229
629840.0000   -4.29193
629880.0000   -4.57664
629920.0000   -4.19956
629960.0000   -3.83028
630000.0000   -4.93073
630040.0000   -4.15946
630080.0000   -4.49858
630120.0000   -4.40561
630160.0000   -4.22667
630200.0000   -4.29667
630240.0000   -3.64436
630280.0000   -4.79855
630320.0000   -4.36115
630360.0000   -4.35417
630400.0000   -4.01479
630440.0000   -4.64278
630480.0000   -4.77830
630520.0000   -4.19775
630560.0000   -4.71804
630600.0000   -3.40348
630640.0000   -4.58899
630680.0000   -5.29976
630720.0000   -4.31919
630760.0000   -4.10582
630800.0000   -3.83563
630840.0000   -5.00078
630880.0000   -4.48005
630920.0000   -4.62557
630960.0000   -4.23048
631000.0000   -3.63473
631040.0000   -3.71063
631080.0000   -4.25331
631120.0000   -4.57725
631160.0000   -4.82306
631200.0000   -5.14833
631240.0000   -5.44542
631280.0000   -5.64763
631320.0000   -4.61230
631360.0000   -4.22688
631400.0000   -4.50325
631440.0000   -4.63418
631480.0000   -5.54911
631520.0000   -4.57335
631560.0000   -5.24167
631600.0000   -4.35839
631640.0000   -4.84000
631680.0000   -6.11355
631720.0000   -5.09101
631760.0000   -4.70135
631800.0000   -4.90709
631840.0000   -5.71520
631880.0000   -6.01446
631920.0000   -4.52672
631960.0000   -4.94899
632000.0000   -5.55183
632040.0000   -4.20156
632080.0000   -5.02738
632120.0000   -5.47163
632160.0000   -5.46195
632200.0000   -4.52728
632240.0000   -4.77232
632280.0000   -4.59050
632320.0000   -4.77727
632360.0000   -4.31321
632400.0000   -4.96024
632440.0000   -4.85798
632480.0000   -4.49108
632520.0000   -4.71585
632560.0000   -4.77927
632600.0000   -4.07618
632640.0000   -5.20864
632680.0000   -4.74529
632720.0000   -5.01059
632760.0000   -4.24162
632800.0000   -5.34653
632840.0000   -4.18444
632880.0000   -4.66882
632920.0000   -4.72583
632960.0000   -4.67347
633000.0000   -4.63242
633040.0000   -5.40501
633080.0000   -4.91685
633120.0000   -5.77035
633160.0000   -4.70424
633200.0000   -4.73364
633240.0000   -5.91229
633280.0000   -5.34391
633320.0000   -5.54745
633360.0000   -5.39107
633400.0000   -4.48121
633440.0000   -4.29248
633480.0000   -5.72889
633520.0000   -4.15514
633560.0000   -4.18056
633600.0000   -5.37566
633640.0000   -4.82042
633680.0000   -4.45872
633720.0000   -5.15253
633760.0000   -5.19085
633800.0000   -4.41805
633840.0000   -4.18196
633880.0000   -4.78481
633920.0000   -5.08044
633960.0000   -4.92329
634000.0000   -4.65795
634040.0000   -4.90701
634080.0000   -4.22811
634120.0000   -4.79405
634160.0000   -4.43292
634200.0000   -4.29737
634240.0000   -4.97188
634280.0000   -4.48766
634320.0000   -5.69178
634360.0000   -6.22662
634400.0000   -4.98494
634440.0000   -5.23511
634480.0000   -4.82710
634520.0000   -5.46242
634560.0000   -5.21824
634600.0000   -4.11285
634640.0000   -4.74494
634680.0000   -4.55015
634720.0000   -4.38757
634760.0000   -5.28921
634800.0000   -5.53140
634840.0000   -5.51796
634880.0000   -5.71575
634920.0000   -6.21167
634960.0000   -5.23922
635000.0000   -4.68958
635040.0000   -5.57476
635080.0000   -4.76857
635120.0000   -5.56679
635160.0000   -5.15599
635200.0000   -6.12498
635240.0000   -5.42970
635280.0000   -5.30697
635320.0000   -4.55134
635360.0000   -4.52293
635400.0000   -5.17566
635440.0000   -4.73781
635480.0000   -3.88529
635520.0000   -4.95222
635560.0000   -5.75791
635600.0000   -5.55622
635640.0000   -5.13928
635680.0000   -5.39815
635720.0000   -4.92763
635760.0000   -5.15020
635800.0000   -4.55395
635840.0000   -5.40060
635880.0000   -4.81499
635920.0000   -5.15472
635960.0000   -5.38351
636000.0000   -5.55528
636040.0000   -5.73775
636080.0000   -5.41862
636120.0000   -5.24296
636160.0000   -5.07145
636200.0000   -4.32806
636240.0000   -4.50598
636280.0000   -4.39575
636320.0000   -3.97619
636360.0000   -5.05106
636400.0000   -4.93184
636440.0000   -4.38918
636480.0000   -5.28479
636520.0000   -4.71749
636560.0000   -4.81934
636600.0000   -4.15245
636640.0000   -4.66050
636680.0000   -3.81055
636720.0000   -4.81040
636760.0000   -5.50608
636800.0000   -5.26830
636840.0000   -5.07648
636880.0000   -5.31625
636920.0000   -5.16796
636960.0000   -4.56403
637000.0000   -4.32449
637040.0000   -4.37414
637080.0000   -4.60430
637120.0000   -4.45814
637160.0000   -3.72357
637200.0000   -5.18259
637240.0000   -4.64051
637280.0000   -4.44459
637320.0000   -4.40888
637360.0000   -3.89693
637400.0000   -5.07746
637440.0000   -4.51673
637480.0000   -4.47107
637520.0000   -4.05533
637560.0000   -4.18983
637600.0000   -4.07739
637640.0000   -4.21403
637680.0000   -4.28821
637720.0000   -4.30178
637760.0000   -5.34294
637800.0000   -5.31702
637840.0000   -4.86576
637880.0000   -4.76774
637920.0000   -5.44399
637960.0000   -5.13710
638000.0000   -4.32524
638040.0000   -4.44791
638080.0000   -4.62980
638120.0000   -4.67123
638160.0000   -4.37284
638200.0000   -4.48531
638240.0000   -3.65154
638280.0000   -4.92425
638320.0000   -4.77610
638360.0000   -4.36048
638400.0000   -4.58928
638440.0000   -4.01959
638480.0000   -4.64691
638520.0000   -4.67116
638560.0000   -4.29933
638600.0000   -3.82393
638640.0000   -3.87734
638680.0000   -4.05926
638720.0000   -4.53461
638760.0000   -4.54724
638800.0000   -4.11590
638840.0000   -4.81398
638880.0000   -4.19467
638920.0000   -4.85590
638960.0000   -4.05834
639000.0000   -4.61331
639040.0000   -4.97569
639080.0000   -5.26742
639120.0000   -4.40019
639160.0000   -4.94956
639200.0000   -5.30592
639240.0000   -6.02161
639280.0000   -5.44134
639320.0000   -5.61952
639360.0000   -5.84342
639400.0000   -5.12891
639440.0000   -6.53265
639480.0000   -6.42209
639520.0000   -5.10254
639560.0000   -5.02694
639600.0000   -5.54950
639640.0000   -6.07045
639680.0000   -6.17540
639720.0000   -5.07058
639760.0000   -5.18015
639800.0000   -5.05501
639840.0000   -4.15151
639880.0000   -5.14008
639920.0000   -4.81320
639960.0000   -5.79047
640000.0000   -4.58723
640040.0000   -5.25927
640080.0000   -5.13726
640120.0000   -5.18770
640160.0000   -4.90434
640200.0000   -5.35623
640240.0000   -5.30078
640280.0000   -5.83910
640320.0000   -6.85802
640360.0000   -5.11487
640400.0000   -5.78606
640440.0000   -5.45767
640480.0000   -5.21152
640520.0000   -5.22737
640560.0000   -4.83980
640600.0000   -4.81019
640640.0000   -4.82621
640680.0000   -4.18616
640720.0000   -5.30784
640760.0000   -5.88273
640800.0000   -5.76250
640840.0000   -5.45483
640880.0000   -4.71092
640920.0000   -6.48963
640960.0000   -5.29085
641000.0000   -5.19342
641040.0000   -5.09851
641080.0000   -4.18646
641120.0000   -4.80093
641160.0000   -5.67392
641200.0000   -5.56993
641240.0000   -5.46653
641280.0000   -6.04033
641320.0000   -5.27694
641360.0000   -5.28856
641400.0000   -4.00762
641440.0000   -4.39443
641480.0000   -5.28189
641520.0000   -5.31501
641560.0000   -6.19410
641600.0000   -6.16742
641640.0000   -5.71520
641680.0000   -5.53128
641720.0000   -5.55293
641760.0000   -6.67504
641800.0000   -6.52528
641840.0000   -6.00356
641880.0000   -6.20520
641920.0000   -6.19794
641960.0000   -6.20016
642000.0000   -5.37084
642040.0000   -5.06280
642080.0000   -5.08819
642120.0000   -5.89910
642160.0000   -6.63663
642200.0000   -6.29896
642240.0000   -5.55492
642280.0000   -5.91463
642320.0000   -6.67265
642360.0000   -5.34513
642400.0000   -5.42591
642440.0000   -5.09733
642480.0000   -5.07891
642520.0000   -5.24815
642560.0000   -5.45957
642600.0000   -5.70283
642640.0000   -6.06740
642680.0000   -6.40985
642720.0000   -5.77310
642760.0000   -5.78370
642800.0000   -5.86334
642840.0000   -4.73212
642880.0000   -5.34728
642920.0000   -4.77601
642960.0000   -5.46709
643000.0000   -5.52123
643040.0000   -5.03672
643080.0000   -4.54678
643120.0000   -4.69052
643160.0000   -4.93042
643200.0000   -4.52759
643240.0000   -4.92362
643280.0000   -4.56826
643320.0000   -5.35456
643360.0000   -4.93788
643400.0000   -5.36016
643440.0000   -5.21232
643480.0000   -5.07237
643520.0000   -5.05405
643560.0000   -4.60152
643600.0000   -4.58109
643640.0000   -4.77189
643680.0000   -4.56539
643720.0000   -5.12236
643760.0000   -4.92837
643800.0000   -4.99676
643840.0000   -4.59638
643880.0000   -4.26301
643920.0000   -5.57022
643960.0000   -4.50884
644000.0000   -4.98554
644040.0000   -5.04481
644080.0000   -4.87223
644120.0000   -5.26181
644160.0000   -5.39171
644200.0000   -5.31148
644240.0000   -5.82330
644280.0000   -4.63732
644320.0000   -5.03832
644360.0000   -5.44627
644400.0000   -4.64530
644440.0000   -4.41838
644480.0000   -5.45663
644520.0000   -5.18537
644560.0000   -4.79115
644600.0000   -6.28431
644640.0000   -5.71260
644680.0000   -5.26598
644720.0000   -5.25934
644760.0000   -5.81419
644800.0000   -5.79683
644840.0000   -4.97257
644880.0000   -4.73668
644920.0000   -5.59112
644960.0000   -4.71666
645000.0000   -5.76866
645040.0000   -5.38060
645080.0000   -4.80721
645120.0000   -5.78829
645160.0000   -5.37609
645200.0000   -5.15002
645240.0000   -5.24440
645280.0000   -5.36197
645320.0000   -5.95947
645360.0000   -6.99291
645400.0000   -6.77413
645440.0000   -6.29628
645480.0000   -5.60396
645520.0000   -6.11815
645560.0000   -5.79699
645600.0000   -5.84557
645640.0000   -5.52895
645680.0000   -5.21440
645720.0000   -5.39155
645760.0000   -5.09791
645800.0000   -5.26262
645840.0000   -5.89286
645880.0000   -5.97101
645920.0000   -5.44028
645960.0000   -6.02944
646000.0000   -5.63131
646040.0000   -5.93000
646080.0000   -6.89113
646120.0000   -5.65628
646160.0000   -5.71942
646200.0000   -5.39577
646240.0000   -5.40752
646280.0000   -5.33202
646320.0000   -5.15412
646360.0000   -5.27345
646400.0000   -4.89842
646440.0000   -4.52435
646480.0000   -5.29499
646520.0000   -5.87990
646560.0000   -4.14520
646600.0000   -4.56028
646640.0000   -5.11047
646680.0000   -4.98901
646720.0000   -4.59761
646760.0000   -6.03571
646800.0000   -5.96703
646840.0000   -6.26378
646880.0000   -5.65654
646920.0000   -5.25489
646960.0000   -5.44271
647000.0000   -4.84314
647040.0000   -4.61473
647080.0000   -4.66413
647120.0000   -4.86045
647160.0000   -5.31141
647200.0000   -4.78859
647240.0000   -4.58620
647280.0000   -4.28004
647320.0000   -4.69166
647360.0000   -5.71109
647400.0000   -5.36167
647440.0000   -5.33866
647480.0000   -4.97074
647520.0000   -4.52217
647560.0000   -4.83588
647600.0000   -6.38618
647640.0000   -5.44130
647680.0000   -5.51680
647720.0000   -4.95185
647760.0000   -5.60948
647800.0000   -4.52587
647840.0000   -5.21430
647880.0000   -4.61663
647920.0000   -4.77595
647960.0000   -4.57331
648000.0000   -5.02115
648040.0000   -4.80310
648080.0000   -4.93565
648120.0000   -5.09129
648160.0000   -4.78856
648200.0000   -4.13361
648240.0000   -4.28035
648280.0000   -4.37492
648320.0000   -4.06570
648360.0000   -4.39140
648400.0000   -4.79371
648440.0000   -4.77490
648480.0000   -4.79816
648520.0000   -5.53141
648560.0000   -5.22397
648600.0000   -5.46075
648640.0000   -5.40439
648680.0000   -4.63418
648720.0000   -4.71254
648760.0000   -5.37668
648800.0000   -4.58926
648840.0000   -5.22141
648880.0000   -5.51561
648920.0000   -5.44936
648960.0000   -5.10624
649000.0000   -4.69975
649040.0000   -4.42003
649080.0000   -5.79388
649120.0000   -5.81030
649160.0000   -6.21557
649200.0000   -6.18578
649240.0000   -6.82397
649280.0000   -6.67630
649320.0000   -6.25277
649360.0000   -6.07041
649400.0000   -4.44294
649440.0000   -5.36523
649480.0000   -5.74557
649520.0000   -4.33818
649560.0000   -4.69794
649600.0000   -5.88590
649640.0000   -5.14658
649680.0000   -4.90497
649720.0000   -5.26022
649760.0000   -5.60957
649800.0000   -4.46221
649840.0000   -4.76196
649880.0000   -5.40555
649920.0000   -5.56235
649960.0000   -5.01414
650000.0000   -4.60955
650040.0000   -4.61362
650080.0000   -4.83902
650120.0000   -4.68474
650160.0000   -4.77497
650200.0000   -5.09454
650240.0000   -4.80597
650280.0000   -4.63735
650320.0000   -5.33236
650360.0000   -4.66131
650400.0000   -4.47753
650440.0000   -5.18161
650480.0000   -4.61928
650520.0000   -4.04156
650560.0000   -4.27813
650600.0000   -4.37585
650640.0000   -3.85013
650680.0000   -5.14233
650720.0000   -4.17455
650760.0000   -4.50667
650800.0000   -4.46610
650840.0000   -5.05696
650880.0000   -5.52749
650920.0000   -4.46653
650960.0000   -4.66457
651000.0000   -4.66298
651040.0000   -4.76446
651080.0000   -4.77741
651120.0000   -5.66959
651160.0000   -4.69828
651200.0000   -5.08401
651240.0000   -5.98137
651280.0000   -5.09993
651320.0000   -4.30609
651360.0000   -4.91370
651400.0000   -5.11724
651440.0000   -4.24629
651480.0000   -5.37257
651520.0000   -4.87637
651560.0000   -3.55755
651600.0000   -4.15317
651640.0000   -5.45937
651680.0000   -4.54157
651720.0000   -5.38375
651760.0000   -5.19241
651800.0000   -4.79901
651840.0000   -5.12092
651880.0000   -4.74765
651920.0000   -4.47790
651960.0000   -5.20901
652000.0000   -4.41851
652040.0000   -4.07668
652080.0000   -5.06815
652120.0000   -4.70616
652160.0000   -3.94557
652200.0000   -5.09489
652240.0000   -4.32493
652280.0000   -5.78931
652320.0000   -5.74009
652360.0000   -4.30741
652400.0000   -5.10992
652440.0000   -4.60569
652480.0000   -5.39993
652520.0000   -5.44995
652560.0000   -5.84299
652600.0000   -5.64081
652640.0000   -6.15510
652680.0000   -5.94356
652720.0000   -4.92791
652760.0000   -5.39553
652800.0000   -4.88847
652840.0000   -4.63754
652880.0000   -5.22692
652920.0000   -3.92870
652960.0000   -4.56748
653000.0000   -4.92194
653040.0000   -6.00356
653080.0000   -4.36426
653120.0000   -5.97892
653160.0000   -5.64562
653200.0000   -3.79673
653240.0000   -3.75397
653280.0000   -3.85729
653320.0000   -3.72906
653360.0000   -3.38940
653400.0000   -3.92225
653440.0000   -4.53473
653480.0000   -5.00188
653520.0000   -5.04112
653560.0000   -4.96673
653600.0000   -5.50109
653640.0000   -5.13659
653680.0000   -5.29894
653720.0000   -5.15720
653760.0000   -5.18561
653800.0000   -5.96780
653840.0000   -5.30913
653880.0000   -4.60920
653920.0000   -5.13255
653960.0000   -5.12764
654000.0000   -6.24615
654040.0000   -5.96231
654080.0000   -6.39795
654120.0000   -6.80708
654160.0000   -5.62687
654200.0000   -5.84820
654240.0000   -5.20473
654280.0000   -5.98783
654320.0000   -5.61405
654360.0000   -5.26962
654400.0000   -5.69786
654440.0000   -5.18478
654480.0000   -5.74968
654520.0000   -5.19639
654560.0000   -5.31902
654600.0000   -5.09404
654640.0000   -5.43498
654680.0000   -4.97817
654720.0000   -6.31673
654760.0000   -5.83238
654800.0000   -4.94568
654840.0000   -4.83987
654880.0000   -5.25014
654920.0000   -4.87258
654960.0000   -4.87905
655000.0000   -4.76042
655040.0000   -4.71587
655080.0000   -5.32340
655120.0000   -4.61648
655160.0000   -4.77503
655200.0000   -5.03439
655240.0000   -6.54549
655280.0000   -5.33156
655320.0000   -4.86686
655360.0000   -4.37899
655400.0000   -5.04669
655440.0000   -5.08273
655480.0000   -4.39568
655520.0000   -5.18161
655560.0000   -4.74925
655600.0000   -4.59976
655640.0000   -4.39173
655680.0000   -4.64245
655720.0000   -5.09254
655760.0000   -5.34669
655800.0000   -5.31296
655840.0000   -5.41725
655880.0000   -5.87950
655920.0000   -4.67247
655960.0000   -4.03795
656000.0000   -3.72790
656040.0000   -5.18791
656080.0000   -4.77442
656120.0000   -4.27307
656160.0000   -4.61209
656200.0000   -5.65197
656240.0000   -4.96059
656280.0000   -5.46056
656320.0000   -5.07941
656360.0000   -5.21152
656400.0000   -5.34004
656440.0000   -5.91182
656480.0000   -5.35772
656520.0000   -4.75894
656560.0000   -6.05333
656600.0000   -5.95770
656640.0000   -5.52868
656680.0000   -5.78811
656720.0000   -6.06716
656760.0000   -5.65640
656800.0000   -5.41941
656840.0000   -5.60844
656880.0000   -5.96433
656920.0000   -5.58780
656960.0000   -5.03197
657000.0000   -4.92288
657040.0000   -4.74544
657080.0000   -5.13265
657120.0000   -5.68485
657160.0000   -5.19488
657200.0000   -5.67222
657240.0000   -6.43249
657280.0000   -5.81815
657320.0000   -5.33736
657360.0000   -5.38396
657400.0000   -5.62992
657440.0000   -5.14939
657480.0000   -5.90733
657520.0000   -4.64048
657560.0000   -4.73296
657600.0000   -4.79061
657640.0000   -4.47675
657680.0000   -5.40796
657720.0000   -5.12178
657760.0000   -5.05805
657800.0000   -4.55533
657840.0000   -5.58411
657880.0000   -5.95163
657920.0000   -4.73507
657960.0000   -4.91415
658000.0000   -4.69711
658040.0000   -5.03580
658080.0000   -5.16300
658120.0000   -5.40132
658160.0000   -5.33277
658200.0000   -6.04725
658240.0000   -5.33745
658280.0000   -4.84777
658320.0000   -5.98289
658360.0000   -5.45212
658400.0000   -6.10327
658440.0000   -5.41983
658480.0000   -5.70182
658520.0000   -5.61138
658560.0000   -6.27249
658600.0000   -6.30537
658640.0000   -6.04804
658680.0000   -4.97181
658720.0000   -5.11235
658760.0000   -6.14004
658800.0000   -4.78113
658840.0000   -4.89825
658880.0000   -5.94593
658920.0000   -5.61166
658960.0000   -5.46717
659000.0000   -5.23075
659040.0000   -5.89538
659080.0000   -5.70081
659120.0000   -5.16896
659160.0000   -5.11477
659200.0000   -5.99584
659240.0000   -5.70531
659280.0000   -5.68582
659320.0000   -6.43779
659360.0000   -5.61190
659400.0000   -6.18388
659440.0000   -6.13965
659480.0000   -6.19289
659520.0000   -5.77805
659560.0000   -6.09512
659600.0000   -6.16211
659640.0000   -5.86154
659680.0000   -5.73323
659720.0000   -5.60067
659760.0000   -5.99449
659800.0000   -5.28869
659840.0000   -5.92257
659880.0000   -6.66276
659920.0000   -5.51321
659960.0000   -6.48774
660000.0000   -6.11770
660040.0000   -5.80871
660080.0000   -5.53574
660120.0000   -5.73984
660160.0000   -5.99977
660200.0000   -6.07605
660240.0000   -5.40322
660280.0000   -4.91417
660320.0000   -5.03198
660360.0000   -4.98300
660400.0000   -4.73423
660440.0000   -4.66412
660480.0000   -5.96121
660520.0000   -5.17493
660560.0000   -4.47271
660600.0000   -5.94840
660640.0000   -5.24605
660680.0000   -4.25867
660720.0000   -4.87111
660760.0000   -4.49432
660800.0000   -4.84148
660840.0000   -4.90115
660880.0000   -5.69089
660920.0000   -5.00392
660960.0000   -5.28647
661000.0000   -6.49044
661040.0000   -5.05930
661080.0000   -6.20010
661120.0000   -6.03771
661160.0000   -5.82246
661200.0000   -5.55675
661240.0000   -5.39522
661280.0000   -5.39578
661320.0000   -5.15933
661360.0000   -5.82843
661400.0000   -5.27628
661440.0000   -5.38531
661480.0000   -5.40439
661520.0000   -5.41092
661560.0000   -5.64627
661600.0000   -4.83046
661640.0000   -4.71728
661680.0000   -5.00242
661720.0000   -5.20752
661760.0000   -5.43090
661800.0000   -5.40395
661840.0000   -6.12109
661880.0000   -6.52184
661920.0000   -6.05786
661960.0000   -5.48409
662000.0000   -5.83832
662040.0000   -5.41302
662080.0000   -5.25758
662120.0000   -4.79722
662160.0000   -4.76494
662200.0000   -5.30947
662240.0000   -5.25971
662280.0000   -5.03439
662320.0000   -5.41828
662360.0000   -4.61157
662400.0000   -5.50188
662440.0000   -5.02516
662480.0000   -4.94314
662520.0000   -5.10360
662560.0000   -5.13710
662600.0000   -4.49470
662640.0000   -5.07856
662680.0000   -5.39044
662720.0000   -5.83837
662760.0000   -5.71941
662800.0000   -5.62864
662840.0000   -5.62040
662880.0000   -5.55997
662920.0000   -6.03111
662960.0000   -5.76642
663000.0000   -5.60380
663040.0000   -5.54429
663080.0000   -5.05319
663120.0000   -6.38538
663160.0000   -5.56218
663200.0000   -5.34943
663240.0000   -5.66051
663280.0000   -4.86984
663320.0000   -5.31060
663360.0000   -5.31369
663400.0000   -4.90968
663440.0000   -5.31576
663480.0000   -5.23693
663520.0000   -4.94042
663560.0000   -5.81424
663600.0000   -5.99097
663640.0000   -5.83765
663680.0000   -4.78942
663720.0000   -5.23511
663760.0000   -6.17479
663800.0000   -5.48881
663840.0000   -5.15260
663880.0000   -5.51672
663920.0000   -4.62596
663960.0000   -5.31522
664000.0000   -4.42574
664040.0000   -5.56978
664080.0000   -4.79166
664120.0000   -5.34844
664160.0000   -4.73514
664200.0000   -4.99093
664240.0000   -5.18645
664280.0000   -5.56252
664320.0000   -6.69006
664360.0000   -6.55068
664400.0000   -5.22541
664440.0000   -5.67270
664480.0000   -5.72897
664520.0000   -5.04760
664560.0000   -5.68775
664600.0000   -5.22804
664640.0000   -5.65274
664680.0000   -4.85470
664720.0000   -5.61254
664760.0000   -4.96049
664800.0000   -5.96792
664840.0000   -5.72045
664880.0000   -4.49977
664920.0000   -4.99198
664960.0000   -4.93463
665000.0000   -4.69316
665040.0000   -4.39891
665080.0000   -4.22832
665120.0000   -4.44142
665160.0000   -4.85318
665200.0000   -4.94257
665240.0000   -5.05424
665280.0000   -5.10742
665320.0000   -5.31435
665360.0000   -5.66423
665400.0000   -5.29504
665440.0000   -6.32305
665480.0000   -5.30895
665520.0000   -4.54146
665560.0000   -4.90661
665600.0000   -5.60253
665640.0000   -5.38681
665680.0000   -5.58895
665720.0000   -6.26749
665760.0000   -5.89351
665800.0000   -5.30626
665840.0000   -5.84984
665880.0000   -5.76809
665920.0000   -5.67743
665960.0000   -5.61772
666000.0000   -6.05068
666040.0000   -6.03268
666080.0000   -5.09010
666120.0000   -5.78594
666160.0000   -5.75104
666200.0000   -6.14332
666240.0000   -4.79613
666280.0000   -5.33528
666320.0000   -5.66468
666360.0000   -5.51758
666400.0000   -5.80739
666440.0000   -5.54833
666480.0000   -5.02444
666520.0000   -5.79019
666560.0000   -5.79963
666600.0000   -5.61646
666640.0000   -5.49735
666680.0000   -4.69586
666720.0000   -5.40314
666760.0000   -4.87643
666800.0000   -5.85717
666840.0000   -4.68243
666880.0000   -5.18682
666920.0000   -5.50711
666960.0000   -4.68974
667000.0000   -5.96866
667040.0000   -6.41653
667080.0000   -5.54157
667120.0000   -5.82968
667160.0000   -6.13416
667200.0000   -6.42238
667240.0000   -5.81773
667280.0000   -6.37722
667320.0000   -6.11427
667360.0000   -5.32066
667400.0000   -5.08045
667440.0000   -5.20083
667480.0000   -5.08649
667520.0000   -5.07681
667560.0000   -4.53457
667600.0000   -5.13361
667640.0000   -4.72770
667680.0000   -4.89065
667720.0000   -4.25009
667760.0000   -4.93562
667800.0000   -4.60003
667840.0000   -6.65386
667880.0000   -4.91396
667920.0000   -4.86516
667960.0000   -5.12579
668000.0000   -4.68074
668040.0000   -5.55367
668080.0000   -5.40539
668120.0000   -6.03394
668160.0000   -5.74690
668200.0000   -3.95440
668240.0000   -4.91653
668280.0000   -5.62397
668320.0000   -6.29449
668360.0000   -4.38946
668400.0000   -4.62096
668440.0000   -5.48310
668480.0000   -5.27390
668520.0000   -5.27574
668560.0000   -5.37595
668600.0000   -5.23625
668640.0000   -5.48719
668680.0000   -4.99145
668720.0000   -6.46099
668760.0000   -5.27508
668800.0000   -5.28226
668840.0000   -4.24867
668880.0000   -4.77723
668920.0000   -4.81269
668960.0000   -4.71827
669000.0000   -3.86442
669040.0000   -3.85364
669080.0000   -5.25610
669120.0000   -5.05110
669160.0000   -5.91815
669200.0000   -4.73284
669240.0000   -5.09945
669280.0000   -4.92434
669320.0000   -5.86653
669360.0000   -4.97149
669400.0000   -5.63617
669440.0000   -5.61694
669480.0000   -6.40654
669520.0000   -6.37625
669560.0000   -6.11571
669600.0000   -5.61439
669640.0000   -5.18712
669680.0000   -5.56158
669720.0000   -5.20213
669760.0000   -5.38862
669800.0000   -5.67066
669840.0000   -6.22614
669880.0000   -6.48141
669920.0000   -6.09299
669960.0000   -6.00606
670000.0000   -6.81810
670040.0000   -5.40954
670080.0000   -5.30091
670120.0000   -5.53261
670160.0000   -4.81658
670200.0000   -4.57442
670240.0000   -4.35036
670280.0000   -4.24099
670320.0000   -3.59356
670360.0000   -4.02118
670400.0000   -5.11441
670440.0000   -4.17816
670480.0000   -4.25832
670520.0000   -4.15002
670560.0000   -4.68468
670600.0000   -4.49654
670640.0000   -4.80258
670680.0000   -4.86353
670720.0000   -4.54092
670760.0000   -5.09444
670800.0000   -5.57154
670840.0000   -5.37240
670880.0000   -4.79466
670920.0000   -5.01857
670960.0000   -4.56294
671000.0000   -5.66783
671040.0000   -4.65521
671080.0000   -4.86350
671120.0000   -4.48947
671160.0000   -4.85334
671200.0000   -4.59038
671240.0000   -5.00836
671280.0000   -4.80272
671320.0000   -4.86399
671360.0000   -4.46961
671400.0000   -4.18724
671440.0000   -3.92737
671480.0000   -3.84576
671520.0000   -4.03171
671560.0000   -4.97169
671600.0000   -5.37883
671640.0000   -4.62692
671680.0000   -5.26694
671720.0000   -4.92599
671760.0000   -5.24193
671800.0000   -4.36185
671840.0000   -4.80949
671880.0000   -5.66172
671920.0000   -4.96256
671960.0000   -4.79309
672000.0000   -4.60791
672040.0000   -4.56993
672080.0000   -4.59069
672120.0000   -4.92739
672160.0000   -4.92691
672200.0000   -4.76394
672240.0000   -4.72739
672280.0000   -4.53940
672320.0000   -5.38775
672360.0000   -5.12256
672400.0000   -5.04462
672440.0000   -4.48247
672480.0000   -4.44346
672520.0000   -4.71671
672560.0000   -3.68767
672600.0000   -3.78723
672640.0000   -4.32565
672680.0000   -4.96677
672720.0000   -5.97772
672760.0000   -6.08119
672800.0000   -5.26591
672840.0000   -5.11733
672880.0000   -6.37212
672920.0000   -5.42771
672960.0000   -5.67475
673000.0000   -4.57123
673040.0000   -5.04362
673080.0000   -5.19074
673120.0000   -4.79279
673160.0000   -5.00743
673200.0000   -5.57523
673240.0000   -6.07031
673280.0000   -5.94258
673320.0000   -5.73512
673360.0000   -6.73253
673400.0000   -6.62596
673440.0000   -5.74275
673480.0000   -5.58433
673520.0000   -5.18959
673560.0000   -5.36304
673600.0000   -5.45996
673640.0000   -5.07392
673680.0000   -6.22872
673720.0000   -5.35822
673760.0000   -4.79574
673800.0000   -5.79903
673840.0000   -5.35884
673880.0000   -5.74150
673920.0000   -5.72147
673960.0000   -5.74896
674000.0000   -5.67623
674040.0000   -6.22451
674080.0000   -5.45066
674120.0000   -5.40495
674160.0000   -5.79156
674200.0000   -4.97802
674240.0000   -5.37137
674280.0000   -6.00211
674320.0000   -5.05621
674360.0000   -4.94004
674400.0000   -4.95537
674440.0000   -5.60638
674480.0000   -5.06049
674520.0000   -5.18338
674560.0000   -4.70043
674600.0000   -5.50155
674640.0000   -5.38613
674680.0000   -5.31252
674720.0000   -5.20729
674760.0000   -4.54412
674800.0000   -5.53157
674840.0000   -3.78490
674880.0000   -5.15898
674920.0000   -5.71816
674960.0000   -6.37690
675000.0000   -6.10312
675040.0000   -5.87782
675080.0000   -5.59423
675120.0000   -5.36253
675160.0000   -6.37678
675200.0000   -5.80834
675240.0000   -5.89909
675280.0000   -5.05586
675320.0000   -3.84672
675360.0000   -4.28106
675400.0000   -5.43663
675440.0000   -4.73987
675480.0000   -4.79130
675520.0000   -5.38024
675560.0000   -6.14989
675600.0000   -5.07720
675640.0000   -5.51380
675680.0000   -5.62144
675720.0000   -4.89032
675760.0000   -5.39575
675800.0000   -5.87776
675840.0000   -5.03601
675880.0000   -5.04258
675920.0000   -4.50704
675960.0000   -5.09259
676000.0000   -5.24884
676040.0000   -5.28644
676080.0000   -5.43936
676120.0000   -5.04188
676160.0000   -6.02712
676200.0000   -5.72996
676240.0000   -5.76386
676280.0000   -5.31721
676320.0000   -5.24459
676360.0000   -5.24850
676400.0000   -6.07206
676440.0000   -6.20509
676480.0000   -4.92408
676520.0000   -4.81733
676560.0000   -4.73687
676600.0000   -5.18580
676640.0000   -5.29197
676680.0000   -5.26985
676720.0000   -5.56116
676760.0000   -5.05332
676800.0000   -5.12192
676840.0000   -5.00597
676880.0000   -4.92972
676920.0000   -5.52190
676960.0000   -4.95889
677000.0000   -5.56395
677040.0000   -6.34679
677080.0000   -5.08124
677120.0000   -5.63559
677160.0000   -6.53341
677200.0000   -5.85839
677240.0000   -6.90235
677280.0000   -5.58554
677320.0000   -5.78076
677360.0000   -5.72166
677400.0000   -6.30356
677440.0000   -5.21386
677480.0000   -5.99487
677520.0000   -5.33504
677560.0000   -5.95019
677600.0000   -6.54634
677640.0000   -5.67310
677680.0000   -6.20438
677720.0000   -5.89191
677760.0000   -6.39384
677800.0000   -5.95596
677840.0000   -5.34616
677880.0000   -5.00960
677920.0000   -5.24185
677960.0000   -5.08296
678000.0000   -5.86522
678040.0000   -5.39130
678080.0000   -5.34638
678120.0000   -4.89745
678160.0000   -4.50005
678200.0000   -5.57578
678240.0000   -4.09476
678280.0000   -4.41731
678320.0000   -4.42242
678360.0000   -4.64393
678400.0000   -4.87641
678440.0000   -5.59483
678480.0000   -4.71308
678520.0000   -4.68312
678560.0000   -5.22265
678600.0000   -4.53400
678640.0000   -4.50822
678680.0000   -4.16140
678720.0000   -3.99500
678760.0000   -3.52980
678800.0000   -3.55757
678840.0000   -4.28245
678880.0000   -4.41388
678920.0000   -4.45232
678960.0000   -5.06865
679000.0000   -5.73959
679040.0000   -3.96262
679080.0000   -4.42497
679120.0000   -3.85427
679160.0000   -3.64152
679200.0000   -4.12284
679240.0000   -4.42699
679280.0000   -4.82255
679320.0000   -4.46515
679360.0000   -4.63474
679400.0000   -4.90053
679440.0000   -4.77995
679480.0000   -4.60638
679520.0000   -4.26522
679560.0000   -4.83485
679600.0000   -3.99310
679640.0000   -4.02227
679680.0000   -4.35938
679720.0000   -4.00403
679760.0000   -4.46628
679800.0000   -4.22747
679840.0000   -4.31185
679880.0000   -4.07697
679920.0000   -4.27138
679960.0000   -4.04032
680000.0000   -4.67184
680040.0000   -3.56919
680080.0000   -4.25346
680120.0000   -3.68639
680160.0000   -4.22627
680200.0000   -4.26951
680240.0000   -3.93654
680280.0000   -4.88609
680320.0000   -3.83454
680360.0000   -5.44037
680400.0000   -3.63971
680440.0000   -5.18470
680480.0000   -5.17651
680520.0000   -5.19591
680560.0000   -4.81583
680600.0000   -4.69507
680640.0000   -4.86099
680680.0000   -4.70382
680720.0000   -4.29791
680760.0000   -4.01721
680800.0000   -4.90666
680840.0000   -4.04053
680880.0000   -4.40814
680920.0000   -4.86440
680960.0000   -4.21999
681000.0000   -4.91252
681040.0000   -4.65576
681080.0000   -4.65460
681120.0000   -4.75344
681160.0000   -4.20452
681200.0000   -4.04311
681240.0000   -3.78333
681280.0000   -4.27951
681320.0000   -3.87526
681360.0000   -4.37378
681400.0000   -4.47527
681440.0000   -5.08365
681480.0000   -4.80759
681520.0000   -3.08498
681560.0000   -4.87155
681600.0000   -4.36614
681640.0000   -4.04297
681680.0000   -3.98974
681720.0000   -4.16200
681760.0000   -4.59505
681800.0000   -4.70070
681840.0000   -4.72560
681880.0000   -5.12223
681920.0000   -5.34560
681960.0000   -4.41365
682000.0000   -4.09746
682040.0000   -4.53393
682080.0000   -4.94515
682120.0000   -5.34908
682160.0000   -4.91686
682200.0000   -4.99760
682240.0000   -5.39940
682280.0000   -5.15457
682320.0000   -4.84615
682360.0000   -5.26077
682400.0000   -6.48572
682440.0000   -5.31748
682480.0000   -4.77756
682520.0000   -5.29148
682560.0000   -4.48337
682600.0000   -5.32620
682640.0000   -4.23657
682680.0000   -5.16767
682720.0000   -4.83757
682760.0000   -5.65430
682800.0000   -4.68344
682840.0000   -4.71102
682880.0000   -4.54189
682920.0000   -4.35329
682960.0000   -4.82848
683000.0000   -5.43681
683040.0000   -4.58669
683080.0000   -4.45091
683120.0000   -4.78214
683160.0000   -5.58645
683200.0000   -4.94243
683240.0000   -5.37400
683280.0000   -4.06581
683320.0000   -5.13857
683360.0000   -4.68875
683400.0000   -4.43018
683440.0000   -5.60598
683480.0000   -4.97999
683520.0000   -5.55927
683560.0000   -5.05253
683600.0000   -4.81235
683640.0000   -4.69194
683680.0000   -4.56517
683720.0000   -4.82693
683760.0000   -4.88297
683800.0000   -4.23047
683840.0000   -5.26203
683880.0000   -4.85973
683920.0000   -4.26453
683960.0000   -3.61560
684000.0000   -3.49492
684040.0000   -5.06394
684080.0000   -4.18683
684120.0000   -3.80787
684160.0000   -4.26253
684200.0000   -4.32727
684240.0000   -4.71730
684280.0000   -5.05784
684320.0000   -4.36463
684360.0000   -4.99788
684400.0000   -5.20247
684440.0000   -5.90751
684480.0000   -6.01206
684520.0000   -5.61592
684560.0000   -5.10054
684600.0000   -4.59178
684640.0000   -5.28860
684680.0000   -4.95606
684720.0000   -3.91543
684760.0000   -5.12028
684800.0000   -4.92984
684840.0000   -4.07687
684880.0000   -4.98341
684920.0000   -4.08062
684960.0000   -4.48191
685000.0000   -4.97183
685040.0000   -4.15214
685080.0000   -4.58295
685120.0000   -5.72660
685160.0000   -4.99552
685200.0000   -4.46952
685240.0000   -4.51945
685280.0000   -5.15311
685320.0000   -5.09773
685360.0000   -4.55632
685400.0000   -4.24961
685440.0000   -4.98389
685480.0000   -5.53109
685520.0000   -5.65358
685560.0000   -6.34805
685600.0000   -5.20098
685640.0000   -4.81174
685680.0000   -4.67431
685720.0000   -6.04219
685760.0000   -5.58915
685800.0000   -5.88394
685840.0000   -5.59033
685880.0000   -5.01644
685920.0000   -5.55711
685960.0000   -5.65591
686000.0000   -5.01750
686040.0000   -4.78458
686080.0000   -5.51134
686120.0000   -6.28420
686160.0000   -6.60043
686200.0000   -6.07227
686240.0000   -4.83613
686280.0000   -5.12563
686320.0000   -5.46330
686360.0000   -5.10782
686400.0000   -5.34732
686440.0000   -5.34778
686480.0000   -5.34495
686520.0000   -5.99770
686560.0000   -5.82301
686600.0000   -6.61980
686640.0000   -6.05948
686680.0000   -4.82371
686720.0000   -5.47441
686760.0000   -6.45050
686800.0000   -6.51913
686840.0000   -6.78551
686880.0000   -5.74873
686920.0000   -5.64222
686960.0000   -4.97535
687000.0000   -5.82831
687040.0000   -5.99306
687080.0000   -5.08622
687120.0000   -5.26444
687160.0000   -5.56420
687200.0000   -4.94580
687240.0000   -5.59362
687280.0000   -4.50825
687320.0000   -5.15088
687360.0000   -5.68144
687400.0000   -5.05100
687440.0000   -5.34775
687480.0000   -6.25269
687520.0000   -5.22857
687560.0000   -5.18494
687600.0000   -5.04500
687640.0000   -5.71774
687680.0000   -5.56128
687720.0000   -4.98997
687760.0000   -5.08129
687800.0000   -4.56030
687840.0000   -4.05035
687880.0000   -3.50350
687920.0000   -4.12289
687960.0000   -3.61230
688000.0000   -3.82396
688040.0000   -3.44892
688080.0000   -4.53540
688120.0000   -4.06932
688160.0000   -5.12233
688200.0000   -5.12819
688240.0000   -4.77106
688280.0000   -5.15714
688320.0000   -4.72405
688360.0000   -4.21962
688400.0000   -4.98337
688440.0000   -3.80535
688480.0000   -4.88394
688520.0000   -4.24439
688560.0000   -5.11914
688600.0000   -4.63342
688640.0000   -5.41023
688680.0000   -5.17342
688720.0000   -5.08329
688760.0000   -5.17579
688800.0000   -5.02829
688840.0000   -4.80446
688880.0000   -4.74119
688920.0000   -5.10215
688960.0000   -5.33113
689000.0000   -3.51433
689040.0000   -4.71288
689080.0000   -4.34843
689120.0000   -4.67783
689160.0000   -5.16932
689200.0000   -4.83803
689240.0000   -4.76504
689280.0000   -4.11598
689320.0000   -4.16788
689360.0000   -4.14955
689400.0000   -4.71614
689440.0000   -5.39370
689480.0000   -5.59387
689520.0000   -5.93835
689560.0000   -4.98614
689600.0000   -4.48261
689640.0000   -5.08401
689680.0000   -5.69656
689720.0000   -5.68992
689760.0000   -4.61336
689800.0000   -4.45170
689840.0000   -4.21838
689880.0000   -4.86192
689920.0000   -3.98128
689960.0000   -4.88132
690000.0000   -4.76476
690040.0000   -6.03999
690080.0000   -5.03473
690120.0000   -4.76704
690160.0000   -5.27783
690200.0000   -5.41642
690240.0000   -5.87107
690280.0000   -5.75921
690320.0000   -5.53979
690360.0000   -6.77354
690400.0000   -5.67835
690440.0000   -5.26564
690480.0000   -4.69606
690520.0000   -4.81187
690560.0000   -5.13918
690600.0000   -5.85855
690640.0000   -5.89701
690680.0000   -5.20270
690720.0000   -5.72852
690760.0000   -5.49028
690800.0000   -5.92540
690840.0000   -5.58331
690880.0000   -5.80782
690920.0000   -5.94227
690960.0000   -5.60514
691000.0000   -5.29682
691040.0000   -4.64953
691080.0000   -4.92377
691120.0000   -5.14622
691160.0000   -4.83340
691200.0000   -4.68062
691240.0000   -4.75850
691280.0000   -4.66715
691320.0000   -4.61762
691360.0000   -4.76034
691400.0000   -4.58083
691440.0000   -3.96544
691480.0000   -4.20711
691520.0000   -4.02076
691560.0000   -4.38736
691600.0000   -4.02880
691640.0000   -3.97606
691680.0000   -3.85197
691720.0000   -4.27143
691760.0000   -3.43362
691800.0000   -3.50247
691840.0000   -3.20189
691880.0000   -3.41067
691920.0000   -3.77021
691960.0000   -3.67917
692000.0000   -4.26229
692040.0000   -4.93522
692080.0000   -3.84001
692120.0000   -4.12834
692160.0000   -4.57764
692200.0000   -3.97682
692240.0000   -4.58865
692280.0000   -4.40147
692320.0000   -4.12605
692360.0000   -3.99800
692400.0000   -4.63098
692440.0000   -4.11577
692480.0000   -4.34976
692520.0000   -4.77274
692560.0000   -5.24540
692600.0000   -5.53330
692640.0000   -4.78668
692680.0000   -5.66432
692720.0000   -5.25835
692760.0000   -4.92220
692800.0000   -5.12520
692840.0000   -5.10276
692880.0000   -5.45202
692920.0000   -5.40254
692960.0000   -4.97823
693000.0000   -5.85934
693040.0000   -5.60369
693080.0000   -5.67393
693120.0000   -5.39082
693160.0000   -5.43741
693200.0000   -3.68820
693240.0000   -4.21160
693280.0000   -4.54866
693320.0000   -5.45034
693360.0000   -5.18718
693400.0000   -4.74658
693440.0000   -5.41699
693480.0000   -5.60740
693520.0000   -6.05120
693560.0000   -5.74979
693600.0000   -4.88476
693640.0000   -5.02700
693680.0000   -5.86412
693720.0000   -5.35618
693760.0000   -5.65060
693800.0000   -4.98022
693840.0000   -4.79089
693880.0000   -5.20788
693920.0000   -5.56737
693960.0000   -4.70722
694000.0000   -4.63366
694040.0000   -5.28548
694080.0000   -5.39976
694120.0000   -5.69225
694160.0000   -6.01064
694200.0000   -5.85522
694240.0000   -6.23485
694280.0000   -5.09310
694320.0000   -5.01428
694360.0000   -5.45719
694400.0000   -3.96658
694440.0000   -5.32492
694480.0000   -5.71399
694520.0000   -4.53837
694560.0000   -4.33389
694600.0000   -4.90006
694640.0000   -4.79594
694680.0000   -5.78361
694720.0000   -5.60460
694760.0000   -5.88930
694800.0000   -6.21321
694840.0000   -5.98346
694880.0000   -5.65025
694920.0000   -5.94256
694960.0000   -5.78172
695000.0000   -6.58222
695040.0000   -5.82312
695080.0000   -6.15886
695120.0000   -6.26466
695160.0000   -5.50829
695200.0000   -5.41835
695240.0000   -4.66198
695280.0000   -4.86676
695320.0000   -5.59452
695360.0000   -6.57292
695400.0000   -6.09646
695440.0000   -5.85532
695480.0000   -5.28456
695520.0000   -4.51278
695560.0000   -4.00993
695600.0000   -5.08303
695640.0000   -5.05581
695680.0000   -5.11147
695720.0000   -5.63164
695760.0000   -5.06554
695800.0000   -5.19834
695840.0000   -5.18527
695880.0000   -4.94216
695920.0000   -4.46703
695960.0000   -4.34480
696000.0000   -4.40106
696040.0000   -4.01478
696080.0000   -4.40145
696120.0000   -4.91418
696160.0000   -4.63278
696200.0000   -4.65538
696240.0000   -4.83305
696280.0000   -5.42264
696320.0000   -4.75556
696360.0000   -4.12536
696400.0000   -4.82528
696440.0000   -5.80593
696480.0000   -4.69486
696520.0000   -5.75170
696560.0000   -4.95187
696600.0000   -5.34792
696640.0000   -5.94730
696680.0000   -5.37196
696720.0000   -4.71575
696760.0000   -4.96583
696800.0000   -5.10287
696840.0000   -5.09146
696880.0000   -5.99217
696920.0000   -5.67701
696960.0000   -5.87115
697000.0000   -5.51642
697040.0000   -4.85587
697080.0000   -4.31743
697120.0000   -4.25092
697160.0000   -4.32187
697200.0000   -5.08434
697240.0000   -5.24073
697280.0000   -5.00440
697320.0000   -4.74312
697360.0000   -4.04978
697400.0000   -4.80086
697440.0000   -5.13656
697480.0000   -4.99646
697520.0000   -6.25087
697560.0000   -5.69666
697600.0000   -6.08430
697640.0000   -5.28950
697680.0000   -4.68607
697720.0000   -5.26416
697760.0000   -4.73802
697800.0000   -4.48235
697840.0000   -4.46501
697880.0000   -3.70132
697920.0000   -3.26278
697960.0000   -4.47872
698000.0000   -3.74996
698040.0000   -3.96210
698080.0000   -4.28888
698120.0000   -4.13321
698160.0000   -3.53752
698200.0000   -3.29038
698240.0000   -4.21227
698280.0000   -3.78654
698320.0000   -3.04582
698360.0000   -2.89606
698400.0000   -3.42184
698440.0000   -2.89954
698480.0000   -3.85723
698520.0000   -4.82403
698560.0000   -4.17881
698600.0000   -4.30949
698640.0000   -4.24762
698680.0000   -5.20824
698720.0000   -4.20147
698760.0000   -6.85047
698800.0000   -7.06587
698840.0000   -5.35193
698880.0000   -6.37829
698920.0000   -5.65620
698960.0000   -5.18244
699000.0000   -5.87257
699040.0000   -5.41146
699080.0000   -5.27461
[truncated: 173,033 more chars]
