# Supplementary material for: Comment on 'Valid molecular dynamics simulations of human hemoglobin require a surprisingly large box size'
Source: eLife. 2019 Jun 20;8:e44718. doi: 10.7554/eLife.44718 (PMC6586461; doi:10.7554/eLife.44718)
Supplement: Figure 1—source data 1. — The zip archive contains a README file describing which source files correspond to the different panels. [file elife-44718-fig1-data1.zip › figure1/panel_C/150A/d/proj.xvg]

@ autoscale onread none
@ with g0
@ g0 on
@ title "projection on eigenvectors (nm)"
@ xaxis  label "Time (ps)"
@ world xmin 0
@ world xmax 1e+06
@ world ymin -9.40406
@ world ymax 5.66413
@ view xmin 0.15
@ view xmax 0.85
@ view ymin 0.15
@ view ymax 0.85
@ yaxis  label "vec 1"
@ xaxis tick major 250000
@ xaxis tick minor 125000
@ xaxis ticklabel start type spec
@ xaxis ticklabel start -0
@ yaxis tick major 5
@ yaxis tick minor 2.5
@ yaxis ticklabel start type spec
@ yaxis ticklabel start -5
@ zeroxaxis bar on
@ zeroxaxis bar linestyle 3
    0.0000   -5.09781
   40.0000   -5.90574
   80.0000   -6.08585
  120.0000   -5.27052
  160.0000   -5.29754
  200.0000   -5.67219
  240.0000   -5.86347
  280.0000   -5.86165
  320.0000   -5.67741
  360.0000   -5.64191
  400.0000   -5.91749
  440.0000   -5.19775
  480.0000   -6.83166
  520.0000   -5.96349
  560.0000   -5.77086
  600.0000   -6.64498
  640.0000   -6.78647
  680.0000   -5.86968
  720.0000   -5.68751
  760.0000   -5.09901
  800.0000   -4.36912
  840.0000   -4.68534
  880.0000   -5.06297
  920.0000   -4.82054
  960.0000   -4.86428
 1000.0000   -4.89275
 1040.0000   -4.08097
 1080.0000   -3.58847
 1120.0000   -4.33898
 1160.0000   -5.23364
 1200.0000   -4.18911
 1240.0000   -4.21540
 1280.0000   -4.68256
 1320.0000   -4.63241
 1360.0000   -5.58930
 1400.0000   -4.40276
 1440.0000   -4.01090
 1480.0000   -4.90436
 1520.0000   -3.71173
 1560.0000   -3.90313
 1600.0000   -4.46119
 1640.0000   -4.55457
 1680.0000   -3.29000
 1720.0000   -3.96513
 1760.0000   -4.00463
 1800.0000   -4.35093
 1840.0000   -4.46907
 1880.0000   -4.13754
 1920.0000   -4.56699
 1960.0000   -4.11050
 2000.0000   -4.45658
 2040.0000   -4.40615
 2080.0000   -5.72633
 2120.0000   -4.37706
 2160.0000   -5.38779
 2200.0000   -4.86493
 2240.0000   -4.75011
 2280.0000   -5.89068
 2320.0000   -5.75467
 2360.0000   -5.15969
 2400.0000   -5.20876
 2440.0000   -4.56149
 2480.0000   -5.15992
 2520.0000   -4.94047
 2560.0000   -5.20591
 2600.0000   -5.44804
 2640.0000   -4.93004
 2680.0000   -4.68186
 2720.0000   -4.83553
 2760.0000   -5.66894
 2800.0000   -3.62216
 2840.0000   -3.89452
 2880.0000   -4.55144
 2920.0000   -3.42385
 2960.0000   -3.72216
 3000.0000   -4.09209
 3040.0000   -5.16221
 3080.0000   -4.49829
 3120.0000   -4.17439
 3160.0000   -4.09567
 3200.0000   -3.96358
 3240.0000   -4.42655
 3280.0000   -5.37535
 3320.0000   -5.58207
 3360.0000   -5.15039
 3400.0000   -5.64579
 3440.0000   -4.53777
 3480.0000   -4.69738
 3520.0000   -5.65652
 3560.0000   -4.87395
 3600.0000   -6.75272
 3640.0000   -5.04991
 3680.0000   -5.47004
 3720.0000   -5.89357
 3760.0000   -5.39040
 3800.0000   -5.71414
 3840.0000   -4.73193
 3880.0000   -5.12829
 3920.0000   -5.31821
 3960.0000   -5.55755
 4000.0000   -5.95435
 4040.0000   -5.17596
 4080.0000   -5.78193
 4120.0000   -5.14307
 4160.0000   -5.67265
 4200.0000   -5.15161
 4240.0000   -5.17296
 4280.0000   -5.67410
 4320.0000   -5.09250
 4360.0000   -5.17135
 4400.0000   -5.06380
 4440.0000   -5.01858
 4480.0000   -4.30281
 4520.0000   -4.45773
 4560.0000   -5.18097
 4600.0000   -4.98107
 4640.0000   -5.57853
 4680.0000   -4.35343
 4720.0000   -5.08783
 4760.0000   -5.55226
 4800.0000   -4.18418
 4840.0000   -5.43549
 4880.0000   -5.84522
 4920.0000   -5.17138
 4960.0000   -5.03847
 5000.0000   -5.31743
 5040.0000   -4.68922
 5080.0000   -4.40944
 5120.0000   -4.88779
 5160.0000   -4.85626
 5200.0000   -4.48613
 5240.0000   -5.77531
 5280.0000   -4.65462
 5320.0000   -5.33100
 5360.0000   -5.33368
 5400.0000   -5.42551
 5440.0000   -4.96061
 5480.0000   -5.30043
 5520.0000   -6.52201
 5560.0000   -5.90576
 5600.0000   -5.53248
 5640.0000   -5.96171
 5680.0000   -4.98422
 5720.0000   -5.53672
 5760.0000   -5.59425
 5800.0000   -6.35140
 5840.0000   -5.50813
 5880.0000   -6.32615
 5920.0000   -6.49117
 5960.0000   -6.50351
 6000.0000   -6.77154
 6040.0000   -6.87942
 6080.0000   -5.43773
 6120.0000   -5.87114
 6160.0000   -5.62549
 6200.0000   -5.98716
 6240.0000   -5.09859
 6280.0000   -5.62946
 6320.0000   -5.47674
 6360.0000   -4.97868
 6400.0000   -5.78250
 6440.0000   -4.66702
 6480.0000   -5.01250
 6520.0000   -4.86101
 6560.0000   -4.88978
 6600.0000   -5.99255
 6640.0000   -5.32629
 6680.0000   -5.14520
 6720.0000   -5.36798
 6760.0000   -5.61849
 6800.0000   -5.31159
 6840.0000   -4.72067
 6880.0000   -4.75404
 6920.0000   -6.14198
 6960.0000   -4.87332
 7000.0000   -4.72333
 7040.0000   -5.93836
 7080.0000   -6.52758
 7120.0000   -5.77169
 7160.0000   -6.49329
 7200.0000   -6.09841
 7240.0000   -5.54942
 7280.0000   -5.41844
 7320.0000   -6.00492
 7360.0000   -5.07498
 7400.0000   -6.84553
 7440.0000   -6.33676
 7480.0000   -5.87540
 7520.0000   -5.42620
 7560.0000   -6.34959
 7600.0000   -6.05233
 7640.0000   -5.95719
 7680.0000   -5.48123
 7720.0000   -6.20869
 7760.0000   -5.11607
 7800.0000   -3.83448
 7840.0000   -4.61932
 7880.0000   -5.51841
 7920.0000   -6.02649
 7960.0000   -6.31654
 8000.0000   -6.38757
 8040.0000   -6.29027
 8080.0000   -6.85875
 8120.0000   -6.08285
 8160.0000   -6.40878
 8200.0000   -6.48596
 8240.0000   -6.07540
 8280.0000   -6.66217
 8320.0000   -6.16935
 8360.0000   -5.42175
 8400.0000   -4.92542
 8440.0000   -5.24863
 8480.0000   -5.07029
 8520.0000   -5.28136
 8560.0000   -4.70545
 8600.0000   -4.87480
 8640.0000   -5.47457
 8680.0000   -5.15817
 8720.0000   -5.90428
 8760.0000   -5.78969
 8800.0000   -5.86609
 8840.0000   -5.75992
 8880.0000   -5.96295
 8920.0000   -5.57939
 8960.0000   -5.28794
 9000.0000   -4.22266
 9040.0000   -4.72802
 9080.0000   -4.53274
 9120.0000   -5.35295
 9160.0000   -5.09463
 9200.0000   -5.19773
 9240.0000   -5.24317
 9280.0000   -4.65820
 9320.0000   -5.71899
 9360.0000   -6.07684
 9400.0000   -6.12055
 9440.0000   -5.70201
 9480.0000   -6.55388
 9520.0000   -5.62577
 9560.0000   -5.32924
 9600.0000   -5.01183
 9640.0000   -4.92873
 9680.0000   -4.85473
 9720.0000   -4.24464
 9760.0000   -3.99384
 9800.0000   -3.99779
 9840.0000   -4.40248
 9880.0000   -4.34976
 9920.0000   -4.96183
 9960.0000   -4.65214
10000.0000   -4.52055
10040.0000   -4.12257
10080.0000   -4.36162
10120.0000   -5.61559
10160.0000   -4.65346
10200.0000   -4.19481
10240.0000   -4.47803
10280.0000   -5.13290
10320.0000   -5.38738
10360.0000   -5.11221
10400.0000   -5.28670
10440.0000   -5.71486
10480.0000   -5.90377
10520.0000   -5.35792
10560.0000   -5.81772
10600.0000   -5.59790
10640.0000   -6.04210
10680.0000   -6.48271
10720.0000   -6.15579
10760.0000   -5.62138
10800.0000   -5.34917
10840.0000   -5.25556
10880.0000   -5.70751
10920.0000   -5.60173
10960.0000   -5.29445
11000.0000   -4.90932
11040.0000   -4.82514
11080.0000   -4.89984
11120.0000   -5.56571
11160.0000   -4.79208
11200.0000   -4.71249
11240.0000   -5.19575
11280.0000   -5.44649
11320.0000   -4.83525
11360.0000   -5.73655
11400.0000   -5.10761
11440.0000   -5.59314
11480.0000   -4.99577
11520.0000   -4.55423
11560.0000   -4.75602
11600.0000   -5.35519
11640.0000   -4.87671
11680.0000   -4.93975
11720.0000   -5.01569
11760.0000   -4.79376
11800.0000   -4.50509
11840.0000   -4.92276
11880.0000   -4.59944
11920.0000   -5.12211
11960.0000   -4.60103
12000.0000   -4.76113
12040.0000   -5.25978
12080.0000   -4.92847
12120.0000   -5.33753
12160.0000   -4.82983
12200.0000   -4.98787
12240.0000   -5.77133
12280.0000   -5.00882
12320.0000   -4.97884
12360.0000   -5.45544
12400.0000   -5.01215
12440.0000   -5.81685
12480.0000   -5.44004
12520.0000   -5.33025
12560.0000   -5.87126
12600.0000   -5.39843
12640.0000   -5.55134
12680.0000   -5.62700
12720.0000   -5.13091
12760.0000   -5.52011
12800.0000   -5.83188
12840.0000   -5.78080
12880.0000   -5.36433
12920.0000   -5.64026
12960.0000   -4.92055
13000.0000   -5.18855
13040.0000   -6.02737
13080.0000   -5.96272
13120.0000   -6.40355
13160.0000   -6.75921
13200.0000   -5.58820
13240.0000   -6.10610
13280.0000   -5.31376
13320.0000   -6.28982
13360.0000   -5.74172
13400.0000   -6.24143
13440.0000   -6.07025
13480.0000   -5.77145
13520.0000   -5.11991
13560.0000   -6.03815
13600.0000   -5.67462
13640.0000   -5.79838
13680.0000   -5.91408
13720.0000   -5.97759
13760.0000   -6.04142
13800.0000   -4.72220
13840.0000   -5.34575
13880.0000   -5.38346
13920.0000   -5.31711
13960.0000   -6.88906
14000.0000   -6.70941
14040.0000   -5.21605
14080.0000   -5.41946
14120.0000   -6.11144
14160.0000   -6.54266
14200.0000   -6.74312
14240.0000   -6.92262
14280.0000   -6.12955
14320.0000   -5.45491
14360.0000   -5.67917
14400.0000   -5.91501
14440.0000   -5.30951
14480.0000   -5.00723
14520.0000   -6.05314
14560.0000   -5.42162
14600.0000   -4.81168
14640.0000   -4.88303
14680.0000   -4.70113
14720.0000   -6.10697
14760.0000   -4.85468
14800.0000   -5.79888
14840.0000   -5.80448
14880.0000   -6.22781
14920.0000   -4.82592
14960.0000   -5.77662
15000.0000   -5.56048
15040.0000   -5.79355
15080.0000   -4.75113
15120.0000   -5.42712
15160.0000   -5.56164
15200.0000   -5.28102
15240.0000   -6.48253
15280.0000   -5.74975
15320.0000   -5.87463
15360.0000   -5.95705
15400.0000   -5.08994
15440.0000   -4.97820
15480.0000   -5.65290
15520.0000   -5.31376
15560.0000   -5.24863
15600.0000   -5.02154
15640.0000   -5.58855
15680.0000   -5.29706
15720.0000   -4.55234
15760.0000   -4.21622
15800.0000   -4.33346
15840.0000   -5.29483
15880.0000   -6.23391
15920.0000   -4.90153
15960.0000   -5.14773
16000.0000   -4.57874
16040.0000   -5.10834
16080.0000   -5.41300
16120.0000   -5.83427
16160.0000   -5.22266
16200.0000   -5.15815
16240.0000   -5.10690
16280.0000   -5.48730
16320.0000   -5.47495
16360.0000   -5.74348
16400.0000   -5.49183
16440.0000   -5.40923
16480.0000   -5.23324
16520.0000   -4.97051
16560.0000   -6.09139
16600.0000   -6.02113
16640.0000   -5.09989
16680.0000   -6.16169
16720.0000   -4.79948
16760.0000   -4.63429
16800.0000   -4.58623
16840.0000   -4.57346
16880.0000   -5.03062
16920.0000   -5.39673
16960.0000   -5.62655
17000.0000   -6.14947
17040.0000   -4.99555
17080.0000   -5.33146
17120.0000   -4.07382
17160.0000   -5.40775
17200.0000   -5.00029
17240.0000   -5.77046
17280.0000   -5.43273
17320.0000   -5.20783
17360.0000   -5.20130
17400.0000   -5.43058
17440.0000   -5.70701
17480.0000   -5.31029
17520.0000   -6.39870
17560.0000   -5.05797
17600.0000   -5.95752
17640.0000   -5.30717
17680.0000   -4.76180
17720.0000   -5.04692
17760.0000   -5.03649
17800.0000   -5.57588
17840.0000   -5.72507
17880.0000   -5.70104
17920.0000   -6.54320
17960.0000   -6.43360
18000.0000   -6.36973
18040.0000   -5.48284
18080.0000   -5.82577
18120.0000   -6.06520
18160.0000   -6.02285
18200.0000   -4.30128
18240.0000   -4.84254
18280.0000   -4.76458
18320.0000   -5.53357
18360.0000   -4.71401
18400.0000   -4.79130
18440.0000   -4.43859
18480.0000   -5.37754
18520.0000   -5.13470
18560.0000   -5.21875
18600.0000   -5.43573
18640.0000   -5.73398
18680.0000   -5.43513
18720.0000   -5.01407
18760.0000   -5.54937
18800.0000   -6.26472
18840.0000   -4.61207
18880.0000   -5.79619
18920.0000   -5.52183
18960.0000   -4.88393
19000.0000   -5.24242
19040.0000   -5.75184
19080.0000   -5.21465
19120.0000   -5.64512
19160.0000   -5.57257
19200.0000   -5.87159
19240.0000   -5.44394
19280.0000   -5.42375
19320.0000   -6.02127
19360.0000   -5.19163
19400.0000   -5.76738
19440.0000   -5.73589
19480.0000   -6.06880
19520.0000   -6.08082
19560.0000   -5.61244
19600.0000   -5.77613
19640.0000   -5.27022
19680.0000   -6.13261
19720.0000   -6.07312
19760.0000   -5.57613
19800.0000   -5.02816
19840.0000   -5.73367
19880.0000   -4.92564
19920.0000   -5.74727
19960.0000   -5.42923
20000.0000   -5.25377
20040.0000   -5.49897
20080.0000   -5.10737
20120.0000   -4.47083
20160.0000   -5.16567
20200.0000   -5.31066
20240.0000   -5.74045
20280.0000   -5.83298
20320.0000   -5.94415
20360.0000   -5.67955
20400.0000   -5.76993
20440.0000   -6.76833
20480.0000   -5.56440
20520.0000   -5.79774
20560.0000   -6.52785
20600.0000   -6.73055
20640.0000   -5.62518
20680.0000   -5.44325
20720.0000   -6.15975
20760.0000   -5.47903
20800.0000   -5.60093
20840.0000   -5.81767
20880.0000   -4.92012
20920.0000   -5.56096
20960.0000   -5.17686
21000.0000   -5.33410
21040.0000   -5.03072
21080.0000   -5.31305
21120.0000   -4.85216
21160.0000   -4.93913
21200.0000   -5.14294
21240.0000   -5.57244
21280.0000   -5.02123
21320.0000   -4.42547
21360.0000   -4.87821
21400.0000   -4.68098
21440.0000   -5.23762
21480.0000   -5.15842
21520.0000   -4.91541
21560.0000   -4.59830
21600.0000   -5.09790
21640.0000   -4.99953
21680.0000   -4.45233
21720.0000   -5.21729
21760.0000   -5.69920
21800.0000   -5.88902
21840.0000   -4.92811
21880.0000   -5.17742
21920.0000   -5.34397
21960.0000   -6.29579
22000.0000   -6.33144
22040.0000   -5.70925
22080.0000   -5.98087
22120.0000   -5.53606
22160.0000   -5.33493
22200.0000   -4.68703
22240.0000   -5.27211
22280.0000   -5.99500
22320.0000   -5.93322
22360.0000   -5.56204
22400.0000   -7.06389
22440.0000   -6.20179
22480.0000   -6.22153
22520.0000   -6.43418
22560.0000   -5.71207
22600.0000   -4.89706
22640.0000   -4.98619
22680.0000   -5.31232
22720.0000   -5.85744
22760.0000   -5.31788
22800.0000   -6.11961
22840.0000   -6.21506
22880.0000   -6.49136
22920.0000   -6.10173
22960.0000   -6.11639
23000.0000   -5.24467
23040.0000   -5.34883
23080.0000   -6.41375
23120.0000   -5.53760
23160.0000   -6.08952
23200.0000   -5.12697
23240.0000   -4.57156
23280.0000   -5.30926
23320.0000   -5.82091
23360.0000   -5.59459
23400.0000   -6.18357
23440.0000   -6.17036
23480.0000   -6.72579
23520.0000   -6.83928
23560.0000   -6.57511
23600.0000   -6.62531
23640.0000   -5.64649
23680.0000   -5.59529
23720.0000   -5.12773
23760.0000   -5.26962
23800.0000   -5.71120
23840.0000   -5.43725
23880.0000   -5.68674
23920.0000   -5.96284
23960.0000   -5.94523
24000.0000   -5.08861
24040.0000   -5.83797
24080.0000   -5.48408
24120.0000   -6.17222
24160.0000   -6.28501
24200.0000   -5.77718
24240.0000   -5.63495
24280.0000   -5.70029
24320.0000   -6.08414
24360.0000   -6.34845
24400.0000   -6.71510
24440.0000   -5.94858
24480.0000   -5.56339
24520.0000   -5.67292
24560.0000   -6.21744
24600.0000   -6.13749
24640.0000   -6.22187
24680.0000   -5.92307
24720.0000   -5.91376
24760.0000   -6.53518
24800.0000   -5.80682
24840.0000   -6.43767
24880.0000   -6.52375
24920.0000   -6.85883
24960.0000   -6.30662
25000.0000   -5.53051
25040.0000   -5.71583
25080.0000   -4.74005
25120.0000   -5.46333
25160.0000   -5.65777
25200.0000   -6.38943
25240.0000   -5.78068
25280.0000   -4.73680
25320.0000   -5.49253
25360.0000   -5.80564
25400.0000   -5.89510
25440.0000   -4.75772
25480.0000   -5.76689
25520.0000   -4.78618
25560.0000   -5.06636
25600.0000   -4.77942
25640.0000   -6.04975
25680.0000   -5.85379
25720.0000   -5.89609
25760.0000   -6.00333
25800.0000   -6.00333
25840.0000   -5.95098
25880.0000   -5.89373
25920.0000   -4.82197
25960.0000   -4.62546
26000.0000   -4.99555
26040.0000   -4.82053
26080.0000   -5.36831
26120.0000   -5.41397
26160.0000   -5.62435
26200.0000   -5.41394
26240.0000   -5.40888
26280.0000   -5.27252
26320.0000   -5.67822
26360.0000   -5.68818
26400.0000   -5.54776
26440.0000   -5.31046
26480.0000   -6.04602
26520.0000   -4.89773
26560.0000   -3.79737
26600.0000   -5.00401
26640.0000   -5.04090
26680.0000   -4.74731
26720.0000   -4.14645
26760.0000   -4.07650
26800.0000   -5.03880
26840.0000   -5.18400
26880.0000   -4.85937
26920.0000   -5.74140
26960.0000   -5.46823
27000.0000   -6.08842
27040.0000   -5.12123
27080.0000   -5.48546
27120.0000   -5.62638
27160.0000   -5.71365
27200.0000   -4.49445
27240.0000   -5.73742
27280.0000   -5.41528
27320.0000   -4.99899
27360.0000   -4.03605
27400.0000   -4.46716
27440.0000   -4.61732
27480.0000   -4.28148
27520.0000   -3.31963
27560.0000   -3.60028
27600.0000   -4.04393
27640.0000   -3.34650
27680.0000   -4.57600
27720.0000   -4.36992
27760.0000   -4.73405
27800.0000   -4.43428
27840.0000   -3.19621
27880.0000   -3.88436
27920.0000   -4.18988
27960.0000   -3.76550
28000.0000   -4.29712
28040.0000   -4.90973
28080.0000   -4.26545
28120.0000   -3.94453
28160.0000   -2.97602
28200.0000   -3.99764
28240.0000   -4.36225
28280.0000   -4.74078
28320.0000   -4.82073
28360.0000   -4.47900
28400.0000   -5.12106
28440.0000   -4.30190
28480.0000   -3.90448
28520.0000   -3.70178
28560.0000   -4.07807
28600.0000   -4.70359
28640.0000   -3.95929
28680.0000   -2.74827
28720.0000   -3.65466
28760.0000   -3.23204
28800.0000   -3.73696
28840.0000   -4.45064
28880.0000   -4.22540
28920.0000   -4.24894
28960.0000   -4.50202
29000.0000   -4.81912
29040.0000   -5.66438
29080.0000   -5.43124
29120.0000   -4.83512
29160.0000   -4.52809
29200.0000   -5.23056
29240.0000   -5.04069
29280.0000   -4.42160
29320.0000   -4.59829
29360.0000   -4.75725
29400.0000   -4.47516
29440.0000   -3.99385
29480.0000   -4.29836
29520.0000   -3.57077
29560.0000   -4.65687
29600.0000   -4.67582
29640.0000   -4.36259
29680.0000   -5.24452
29720.0000   -5.04011
29760.0000   -4.37180
29800.0000   -4.72603
29840.0000   -4.88477
29880.0000   -4.62318
29920.0000   -6.41419
29960.0000   -5.06494
30000.0000   -5.16726
30040.0000   -6.69920
30080.0000   -4.74792
30120.0000   -4.88936
30160.0000   -4.73115
30200.0000   -5.28921
30240.0000   -5.56319
30280.0000   -5.96768
30320.0000   -5.05596
30360.0000   -4.82909
30400.0000   -4.62604
30440.0000   -5.37483
30480.0000   -4.50482
30520.0000   -4.07185
30560.0000   -3.97413
30600.0000   -3.59963
30640.0000   -3.89558
30680.0000   -3.77021
30720.0000   -4.76882
30760.0000   -4.66190
30800.0000   -4.89500
30840.0000   -4.42902
30880.0000   -4.14319
30920.0000   -4.09211
30960.0000   -4.84369
31000.0000   -4.80907
31040.0000   -5.26720
31080.0000   -4.54672
31120.0000   -4.63241
31160.0000   -3.65865
31200.0000   -4.47381
31240.0000   -4.05125
31280.0000   -3.10491
31320.0000   -3.24122
31360.0000   -4.71193
31400.0000   -4.17672
31440.0000   -3.24196
31480.0000   -4.78638
31520.0000   -5.24522
31560.0000   -5.17880
31600.0000   -4.87126
31640.0000   -3.70237
31680.0000   -4.37010
31720.0000   -4.52305
31760.0000   -4.89971
31800.0000   -4.05545
31840.0000   -4.57184
31880.0000   -4.58732
31920.0000   -4.01135
31960.0000   -5.02922
32000.0000   -5.23194
32040.0000   -3.81349
32080.0000   -3.97902
32120.0000   -4.43060
32160.0000   -2.84881
32200.0000   -4.07815
32240.0000   -3.84599
32280.0000   -3.86071
32320.0000   -3.91457
32360.0000   -3.77036
32400.0000   -3.54064
32440.0000   -3.95607
32480.0000   -2.69576
32520.0000   -3.89452
32560.0000   -4.05128
32600.0000   -3.60528
32640.0000   -4.23988
32680.0000   -4.67880
32720.0000   -3.68766
32760.0000   -4.13361
32800.0000   -4.01026
32840.0000   -3.94241
32880.0000   -4.80914
32920.0000   -3.50338
32960.0000   -3.79419
33000.0000   -4.11137
33040.0000   -4.40225
33080.0000   -4.42630
33120.0000   -4.15027
33160.0000   -4.61357
33200.0000   -4.75997
33240.0000   -5.28022
33280.0000   -3.48398
33320.0000   -4.78904
33360.0000   -4.37268
33400.0000   -4.31507
33440.0000   -4.12776
33480.0000   -4.55774
33520.0000   -4.12649
33560.0000   -3.97215
33600.0000   -4.64790
33640.0000   -4.45531
33680.0000   -4.93458
33720.0000   -4.81910
33760.0000   -5.12142
33800.0000   -5.44633
33840.0000   -5.08386
33880.0000   -5.24135
33920.0000   -4.98289
33960.0000   -5.39991
34000.0000   -4.84714
34040.0000   -5.44223
34080.0000   -5.08887
34120.0000   -4.81777
34160.0000   -5.25142
34200.0000   -5.36426
34240.0000   -5.89181
34280.0000   -5.44802
34320.0000   -5.31608
34360.0000   -4.75385
34400.0000   -5.35054
34440.0000   -5.55513
34480.0000   -5.87425
34520.0000   -5.35299
34560.0000   -6.15587
34600.0000   -5.53039
34640.0000   -6.38929
34680.0000   -5.57005
34720.0000   -5.96268
34760.0000   -4.95509
34800.0000   -5.79299
34840.0000   -5.13618
34880.0000   -4.90365
34920.0000   -4.47349
34960.0000   -5.33832
35000.0000   -4.80562
35040.0000   -4.44760
35080.0000   -5.02413
35120.0000   -5.16961
35160.0000   -5.62240
35200.0000   -4.97503
35240.0000   -5.07940
35280.0000   -5.50231
35320.0000   -5.54958
35360.0000   -5.82406
35400.0000   -4.73240
35440.0000   -5.10384
35480.0000   -3.99193
35520.0000   -4.32717
35560.0000   -5.12469
35600.0000   -5.34549
35640.0000   -5.04919
35680.0000   -5.26479
35720.0000   -4.35850
35760.0000   -5.09747
35800.0000   -5.67542
35840.0000   -5.52330
35880.0000   -5.37315
35920.0000   -5.04443
35960.0000   -5.49125
36000.0000   -5.34541
36040.0000   -5.40150
36080.0000   -4.87012
36120.0000   -5.81276
36160.0000   -5.65428
36200.0000   -6.06110
36240.0000   -5.76384
36280.0000   -5.78257
36320.0000   -5.33921
36360.0000   -5.37720
36400.0000   -5.60322
36440.0000   -6.34021
36480.0000   -4.33104
36520.0000   -5.08460
36560.0000   -5.90604
36600.0000   -5.42827
36640.0000   -5.88634
36680.0000   -5.61998
36720.0000   -5.04700
36760.0000   -5.12996
36800.0000   -5.91100
36840.0000   -4.59351
36880.0000   -5.95308
36920.0000   -6.33785
36960.0000   -5.27648
37000.0000   -5.35749
37040.0000   -5.52989
37080.0000   -4.89483
37120.0000   -5.32059
37160.0000   -5.11017
37200.0000   -5.30354
37240.0000   -5.74260
37280.0000   -6.57778
37320.0000   -5.76051
37360.0000   -5.75095
37400.0000   -5.38224
37440.0000   -5.07813
37480.0000   -6.03388
37520.0000   -6.00745
37560.0000   -5.36830
37600.0000   -4.65598
37640.0000   -5.71799
37680.0000   -5.53592
37720.0000   -4.41486
37760.0000   -4.62036
37800.0000   -4.36124
37840.0000   -5.13720
37880.0000   -4.75502
37920.0000   -4.53498
37960.0000   -4.92002
38000.0000   -4.66171
38040.0000   -5.00204
38080.0000   -4.11906
38120.0000   -3.02587
38160.0000   -4.16308
38200.0000   -4.57651
38240.0000   -4.57336
38280.0000   -4.71985
38320.0000   -4.63889
38360.0000   -5.05831
38400.0000   -4.63722
38440.0000   -4.49646
38480.0000   -3.90212
38520.0000   -4.82691
38560.0000   -4.93593
38600.0000   -4.09783
38640.0000   -4.15010
38680.0000   -4.24605
38720.0000   -4.86809
38760.0000   -4.79020
38800.0000   -4.53756
38840.0000   -5.15034
38880.0000   -4.07172
38920.0000   -4.23197
38960.0000   -4.65491
39000.0000   -5.08641
39040.0000   -5.31427
39080.0000   -5.21830
39120.0000   -4.81556
39160.0000   -5.75512
39200.0000   -4.53276
39240.0000   -5.15186
39280.0000   -5.31521
39320.0000   -5.65556
39360.0000   -5.26331
39400.0000   -5.26076
39440.0000   -5.07037
39480.0000   -4.57050
39520.0000   -4.72938
39560.0000   -5.55664
39600.0000   -4.97092
39640.0000   -4.97969
39680.0000   -4.65670
39720.0000   -4.34825
39760.0000   -4.23931
39800.0000   -4.38775
39840.0000   -4.20445
39880.0000   -4.16028
39920.0000   -5.32349
39960.0000   -5.82133
40000.0000   -5.50005
40040.0000   -5.53822
40080.0000   -5.77829
40120.0000   -5.46300
40160.0000   -4.57713
40200.0000   -5.81925
40240.0000   -4.87826
40280.0000   -4.70299
40320.0000   -5.17542
40360.0000   -4.96764
40400.0000   -5.14596
40440.0000   -5.56177
40480.0000   -5.00094
40520.0000   -5.63815
40560.0000   -4.74509
40600.0000   -6.07909
40640.0000   -5.22097
40680.0000   -5.09163
40720.0000   -4.56176
40760.0000   -5.11194
40800.0000   -5.01901
40840.0000   -5.62752
40880.0000   -5.57872
40920.0000   -5.52814
40960.0000   -5.34007
41000.0000   -5.21105
41040.0000   -5.95523
41080.0000   -5.23569
41120.0000   -5.59450
41160.0000   -5.05780
41200.0000   -5.05902
41240.0000   -5.28466
41280.0000   -5.29625
41320.0000   -5.29722
41360.0000   -4.62273
41400.0000   -5.28947
41440.0000   -4.87351
41480.0000   -4.54967
41520.0000   -4.37518
41560.0000   -4.41609
41600.0000   -5.07066
41640.0000   -5.39941
41680.0000   -3.88549
41720.0000   -4.29596
41760.0000   -4.60319
41800.0000   -5.17013
41840.0000   -4.89265
41880.0000   -5.12960
41920.0000   -6.24681
41960.0000   -4.53625
42000.0000   -4.71282
42040.0000   -5.20160
42080.0000   -5.61668
42120.0000   -5.04451
42160.0000   -5.42334
42200.0000   -4.82018
42240.0000   -4.81002
42280.0000   -4.42970
42320.0000   -4.61655
42360.0000   -4.55764
42400.0000   -5.04185
42440.0000   -4.56888
42480.0000   -4.61993
42520.0000   -5.14464
42560.0000   -5.36012
42600.0000   -5.48475
42640.0000   -4.88349
42680.0000   -5.08023
42720.0000   -5.35867
42760.0000   -5.04560
42800.0000   -5.88842
42840.0000   -4.78724
42880.0000   -5.22334
42920.0000   -5.26967
42960.0000   -6.20991
43000.0000   -6.66676
43040.0000   -5.83728
43080.0000   -5.91449
43120.0000   -5.15352
43160.0000   -5.64013
43200.0000   -5.94459
43240.0000   -6.17002
43280.0000   -5.14596
43320.0000   -5.33361
43360.0000   -5.99306
43400.0000   -6.01202
43440.0000   -6.38009
43480.0000   -5.97220
43520.0000   -6.57919
43560.0000   -6.25009
43600.0000   -5.73928
43640.0000   -6.50828
43680.0000   -5.82159
43720.0000   -6.26086
43760.0000   -5.11945
43800.0000   -5.41533
43840.0000   -5.41785
43880.0000   -5.34357
43920.0000   -5.63753
43960.0000   -5.14128
44000.0000   -5.83556
44040.0000   -5.83910
44080.0000   -5.27000
44120.0000   -5.30320
44160.0000   -4.54933
44200.0000   -5.12860
44240.0000   -5.66235
44280.0000   -5.02086
44320.0000   -6.06768
44360.0000   -5.50362
44400.0000   -5.15128
44440.0000   -5.36156
44480.0000   -5.07935
44520.0000   -5.59024
44560.0000   -4.43273
44600.0000   -4.32960
44640.0000   -4.64700
44680.0000   -5.04396
44720.0000   -5.35299
44760.0000   -5.12145
44800.0000   -4.78225
44840.0000   -4.65147
44880.0000   -4.41906
44920.0000   -5.50613
44960.0000   -5.46442
45000.0000   -5.20438
45040.0000   -5.24690
45080.0000   -4.50143
45120.0000   -4.82854
45160.0000   -4.99961
45200.0000   -5.28675
45240.0000   -5.61183
45280.0000   -4.96092
45320.0000   -5.01960
45360.0000   -4.60489
45400.0000   -5.05580
45440.0000   -6.48007
45480.0000   -5.55891
45520.0000   -5.70581
45560.0000   -5.53011
45600.0000   -6.29434
45640.0000   -6.71562
45680.0000   -6.57508
45720.0000   -5.94473
45760.0000   -6.05746
45800.0000   -5.48750
45840.0000   -5.42845
45880.0000   -5.75247
45920.0000   -5.85665
45960.0000   -5.57260
46000.0000   -6.02511
46040.0000   -5.24577
46080.0000   -6.01822
46120.0000   -5.77005
46160.0000   -5.31151
46200.0000   -5.88727
46240.0000   -6.28207
46280.0000   -5.81837
46320.0000   -6.03110
46360.0000   -5.78802
46400.0000   -4.46189
46440.0000   -4.58734
46480.0000   -5.06300
46520.0000   -5.14509
46560.0000   -4.66601
46600.0000   -4.53497
46640.0000   -5.48716
46680.0000   -5.14677
46720.0000   -5.85852
46760.0000   -5.05753
46800.0000   -5.00254
46840.0000   -5.80475
46880.0000   -5.15236
46920.0000   -5.64502
46960.0000   -5.54480
47000.0000   -4.72339
47040.0000   -4.63829
47080.0000   -5.02427
47120.0000   -5.14068
47160.0000   -5.44713
47200.0000   -5.06685
47240.0000   -6.08291
47280.0000   -5.29761
47320.0000   -5.09689
47360.0000   -4.55530
47400.0000   -5.42772
47440.0000   -4.91260
47480.0000   -5.97665
47520.0000   -5.26296
47560.0000   -4.82772
47600.0000   -5.50824
47640.0000   -4.77696
47680.0000   -5.67545
47720.0000   -4.96068
47760.0000   -5.12400
47800.0000   -4.37310
47840.0000   -4.93653
47880.0000   -5.31406
47920.0000   -5.33194
47960.0000   -4.37312
48000.0000   -5.73742
48040.0000   -4.95305
48080.0000   -4.59693
48120.0000   -4.65064
48160.0000   -4.42627
48200.0000   -5.39956
48240.0000   -5.16503
48280.0000   -5.13489
48320.0000   -4.74298
48360.0000   -4.73954
48400.0000   -4.86778
48440.0000   -5.06987
48480.0000   -5.19089
48520.0000   -4.73450
48560.0000   -4.80373
48600.0000   -5.38102
48640.0000   -5.77515
48680.0000   -5.04892
48720.0000   -4.91870
48760.0000   -5.15207
48800.0000   -5.34215
48840.0000   -4.98404
48880.0000   -5.35394
48920.0000   -5.47802
48960.0000   -5.36665
49000.0000   -4.81693
49040.0000   -5.04074
49080.0000   -5.06207
49120.0000   -4.30649
49160.0000   -5.18573
49200.0000   -5.00281
49240.0000   -5.60244
49280.0000   -4.85388
49320.0000   -5.20788
49360.0000   -4.90163
49400.0000   -4.97498
49440.0000   -5.21279
49480.0000   -4.26312
49520.0000   -4.46373
49560.0000   -5.21700
49600.0000   -5.53586
49640.0000   -4.59865
49680.0000   -4.22061
49720.0000   -4.24746
49760.0000   -4.99211
49800.0000   -4.99658
49840.0000   -4.21583
49880.0000   -5.07107
49920.0000   -4.73251
49960.0000   -4.94918
50000.0000   -4.96984
50040.0000   -4.63690
50080.0000   -5.71265
50120.0000   -5.56070
50160.0000   -6.08743
50200.0000   -5.30951
50240.0000   -5.47422
50280.0000   -5.32408
50320.0000   -5.72825
50360.0000   -6.08288
50400.0000   -6.38747
50440.0000   -5.66377
50480.0000   -5.07927
50520.0000   -5.22657
50560.0000   -5.19286
50600.0000   -5.36328
50640.0000   -5.75547
50680.0000   -5.40203
50720.0000   -4.33642
50760.0000   -5.32769
50800.0000   -4.74723
50840.0000   -4.93321
50880.0000   -4.87088
50920.0000   -4.71486
50960.0000   -5.45222
51000.0000   -4.74981
51040.0000   -4.83597
51080.0000   -5.39432
51120.0000   -4.19856
51160.0000   -4.20086
51200.0000   -5.43969
51240.0000   -5.59332
51280.0000   -5.40289
51320.0000   -4.08345
51360.0000   -5.19235
51400.0000   -5.16068
51440.0000   -4.87826
51480.0000   -4.27085
51520.0000   -4.19391
51560.0000   -4.72867
51600.0000   -5.02321
51640.0000   -5.64254
51680.0000   -4.44335
51720.0000   -5.76228
51760.0000   -4.77071
51800.0000   -5.27244
51840.0000   -5.15000
51880.0000   -4.80101
51920.0000   -4.00470
51960.0000   -4.24619
52000.0000   -4.61867
52040.0000   -5.31324
52080.0000   -4.94661
52120.0000   -5.41460
52160.0000   -4.90605
52200.0000   -5.49986
52240.0000   -4.72736
52280.0000   -4.86593
52320.0000   -5.59091
52360.0000   -5.07263
52400.0000   -4.45505
52440.0000   -4.98610
52480.0000   -5.24401
52520.0000   -4.44041
52560.0000   -4.77225
52600.0000   -5.10450
52640.0000   -4.75271
52680.0000   -5.32460
52720.0000   -4.31716
52760.0000   -4.41095
52800.0000   -4.79201
52840.0000   -3.83750
52880.0000   -4.21452
52920.0000   -4.23434
52960.0000   -4.88789
53000.0000   -4.98571
53040.0000   -4.77566
53080.0000   -5.42254
53120.0000   -4.97616
53160.0000   -4.30110
53200.0000   -4.47314
53240.0000   -4.92721
53280.0000   -4.20697
53320.0000   -4.42405
53360.0000   -3.79450
53400.0000   -5.49451
53440.0000   -4.12282
53480.0000   -4.50512
53520.0000   -3.99963
53560.0000   -4.71497
53600.0000   -4.31079
53640.0000   -4.81184
53680.0000   -5.72220
53720.0000   -4.67546
53760.0000   -4.24329
53800.0000   -3.74865
53840.0000   -4.50231
53880.0000   -4.43411
53920.0000   -5.04879
53960.0000   -4.51154
54000.0000   -4.12039
54040.0000   -4.15695
54080.0000   -4.31549
54120.0000   -5.21592
54160.0000   -5.69258
54200.0000   -5.18363
54240.0000   -5.39984
54280.0000   -5.27280
54320.0000   -5.30711
54360.0000   -4.86052
54400.0000   -4.14834
54440.0000   -5.06681
54480.0000   -4.87199
54520.0000   -4.64498
54560.0000   -4.63742
54600.0000   -5.06479
54640.0000   -4.54735
54680.0000   -5.80775
54720.0000   -5.73822
54760.0000   -4.61213
54800.0000   -6.26176
54840.0000   -5.85563
54880.0000   -5.80035
54920.0000   -5.40139
54960.0000   -5.14150
55000.0000   -5.57098
55040.0000   -5.81710
55080.0000   -5.62917
55120.0000   -6.11001
55160.0000   -5.44713
55200.0000   -5.32342
55240.0000   -4.63426
55280.0000   -5.10592
55320.0000   -5.96506
55360.0000   -4.98892
55400.0000   -5.85833
55440.0000   -5.09491
55480.0000   -5.07432
55520.0000   -4.96631
55560.0000   -5.20462
55600.0000   -5.27306
55640.0000   -5.44288
55680.0000   -6.08109
55720.0000   -5.32920
55760.0000   -5.73503
55800.0000   -6.37254
55840.0000   -5.88994
55880.0000   -6.37765
55920.0000   -5.99345
55960.0000   -6.06495
56000.0000   -5.81077
56040.0000   -5.42614
56080.0000   -5.38464
56120.0000   -4.42254
56160.0000   -5.80980
56200.0000   -5.79189
56240.0000   -5.76596
56280.0000   -5.37407
56320.0000   -5.85118
56360.0000   -5.61529
56400.0000   -5.18663
56440.0000   -4.98559
56480.0000   -5.82040
56520.0000   -5.64214
56560.0000   -5.90738
56600.0000   -5.34291
56640.0000   -5.78816
56680.0000   -4.26152
56720.0000   -5.78729
56760.0000   -5.13984
56800.0000   -5.11704
56840.0000   -5.00411
56880.0000   -4.77001
56920.0000   -5.02723
56960.0000   -3.75572
57000.0000   -4.92288
57040.0000   -4.39766
57080.0000   -5.10232
57120.0000   -5.12092
57160.0000   -4.77256
57200.0000   -5.14264
57240.0000   -4.95098
57280.0000   -5.88642
57320.0000   -4.83354
57360.0000   -5.15232
57400.0000   -5.27641
57440.0000   -5.53294
57480.0000   -5.91469
57520.0000   -5.14866
57560.0000   -4.79203
57600.0000   -5.13049
57640.0000   -6.08052
57680.0000   -5.69134
57720.0000   -5.88408
57760.0000   -5.97545
57800.0000   -4.97220
57840.0000   -5.31122
57880.0000   -5.17717
57920.0000   -5.61033
57960.0000   -5.32703
58000.0000   -5.16407
58040.0000   -5.78001
58080.0000   -6.02693
58120.0000   -5.69867
58160.0000   -6.22437
58200.0000   -5.30889
58240.0000   -5.94778
58280.0000   -5.35517
58320.0000   -6.65968
58360.0000   -6.37339
58400.0000   -5.41565
58440.0000   -5.88286
58480.0000   -5.08936
58520.0000   -5.23630
58560.0000   -5.75029
58600.0000   -4.71784
58640.0000   -4.63551
58680.0000   -5.36778
58720.0000   -5.00925
58760.0000   -5.17161
58800.0000   -5.82656
58840.0000   -5.20603
58880.0000   -5.08634
58920.0000   -5.32086
58960.0000   -6.05626
59000.0000   -5.31326
59040.0000   -4.73432
59080.0000   -4.87167
59120.0000   -4.31056
59160.0000   -4.67068
59200.0000   -4.89797
59240.0000   -5.78974
59280.0000   -5.71147
59320.0000   -5.38932
59360.0000   -5.82781
59400.0000   -4.96352
59440.0000   -5.13832
59480.0000   -5.28728
59520.0000   -5.40051
59560.0000   -4.94441
59600.0000   -5.56949
59640.0000   -5.26626
59680.0000   -5.02426
59720.0000   -4.49821
59760.0000   -5.23116
59800.0000   -5.45132
59840.0000   -5.08731
59880.0000   -5.12094
59920.0000   -4.49060
59960.0000   -4.85860
60000.0000   -3.80314
60040.0000   -5.11280
60080.0000   -4.89395
60120.0000   -5.11963
60160.0000   -4.93301
60200.0000   -3.99748
60240.0000   -4.31578
60280.0000   -5.07030
60320.0000   -3.83079
60360.0000   -5.28768
60400.0000   -5.08557
60440.0000   -5.49754
60480.0000   -5.12649
60520.0000   -4.54473
60560.0000   -5.79412
60600.0000   -5.46914
60640.0000   -4.96424
60680.0000   -4.98446
60720.0000   -4.99136
60760.0000   -5.30921
60800.0000   -5.51938
60840.0000   -4.60722
60880.0000   -4.69798
60920.0000   -4.65834
60960.0000   -4.44112
61000.0000   -4.46703
61040.0000   -5.44513
61080.0000   -4.74286
61120.0000   -4.22434
61160.0000   -4.32136
61200.0000   -4.47222
61240.0000   -4.81782
61280.0000   -3.45468
61320.0000   -4.40265
61360.0000   -4.49881
61400.0000   -5.39636
61440.0000   -4.88973
61480.0000   -4.79684
61520.0000   -4.69927
61560.0000   -4.51045
61600.0000   -5.97739
61640.0000   -4.01120
61680.0000   -4.97468
61720.0000   -5.25647
61760.0000   -4.89462
61800.0000   -3.72695
61840.0000   -4.16749
61880.0000   -5.46218
61920.0000   -4.45027
61960.0000   -4.67558
62000.0000   -4.77899
62040.0000   -4.93464
62080.0000   -4.96298
62120.0000   -4.49478
62160.0000   -4.20116
62200.0000   -4.37466
62240.0000   -4.94951
62280.0000   -5.13931
62320.0000   -4.62473
62360.0000   -5.50266
62400.0000   -5.36144
62440.0000   -4.95093
62480.0000   -3.99288
62520.0000   -5.22811
62560.0000   -4.58377
62600.0000   -4.26735
62640.0000   -4.45321
62680.0000   -4.82120
62720.0000   -5.47483
62760.0000   -4.71882
62800.0000   -5.35433
62840.0000   -6.22592
62880.0000   -5.45585
62920.0000   -5.61276
62960.0000   -5.61025
63000.0000   -6.53450
63040.0000   -5.71638
63080.0000   -5.64979
63120.0000   -5.34313
63160.0000   -5.78711
63200.0000   -5.06795
63240.0000   -5.71656
63280.0000   -4.98613
63320.0000   -4.88992
63360.0000   -5.62807
63400.0000   -5.36013
63440.0000   -5.20786
63480.0000   -4.69153
63520.0000   -4.80077
63560.0000   -5.37788
63600.0000   -5.01569
63640.0000   -5.14227
63680.0000   -4.24191
63720.0000   -5.66722
63760.0000   -5.04155
63800.0000   -4.68254
63840.0000   -5.10284
63880.0000   -4.56620
63920.0000   -4.93894
63960.0000   -4.82311
64000.0000   -5.01073
64040.0000   -4.87365
64080.0000   -5.53939
64120.0000   -4.64593
64160.0000   -4.14029
64200.0000   -4.43149
64240.0000   -4.41325
64280.0000   -5.16720
64320.0000   -5.12606
64360.0000   -4.94934
64400.0000   -5.25429
64440.0000   -4.99597
64480.0000   -4.85640
64520.0000   -5.01744
64560.0000   -5.05073
64600.0000   -5.50676
64640.0000   -5.53711
64680.0000   -4.71106
64720.0000   -5.34308
64760.0000   -4.43169
64800.0000   -4.80165
64840.0000   -5.19314
64880.0000   -4.50660
64920.0000   -4.55387
64960.0000   -4.84327
65000.0000   -4.86649
65040.0000   -5.00587
65080.0000   -4.57423
65120.0000   -4.65838
65160.0000   -3.54883
65200.0000   -4.14421
65240.0000   -4.10964
65280.0000   -3.82868
65320.0000   -4.96603
65360.0000   -4.43463
65400.0000   -5.20298
65440.0000   -4.82330
65480.0000   -4.83001
65520.0000   -4.21901
65560.0000   -4.26084
65600.0000   -4.63234
65640.0000   -4.99706
65680.0000   -4.84216
65720.0000   -3.67631
65760.0000   -3.77547
65800.0000   -3.93389
65840.0000   -4.86712
65880.0000   -4.83848
65920.0000   -4.47888
65960.0000   -3.91636
66000.0000   -4.29870
66040.0000   -5.07428
66080.0000   -4.63366
66120.0000   -4.43043
66160.0000   -4.62990
66200.0000   -4.63898
66240.0000   -4.53216
66280.0000   -4.87097
66320.0000   -4.66956
66360.0000   -5.43644
66400.0000   -4.66334
66440.0000   -4.53377
66480.0000   -4.43701
66520.0000   -6.30584
66560.0000   -5.89569
66600.0000   -5.79420
66640.0000   -4.83607
66680.0000   -5.10450
66720.0000   -5.18437
66760.0000   -5.43141
66800.0000   -5.09953
66840.0000   -5.45655
66880.0000   -5.43836
66920.0000   -5.26625
66960.0000   -4.41338
67000.0000   -4.92893
67040.0000   -4.10915
67080.0000   -5.37880
67120.0000   -4.04808
67160.0000   -4.54326
67200.0000   -4.73183
67240.0000   -4.94578
67280.0000   -4.54205
67320.0000   -4.79355
67360.0000   -5.38239
67400.0000   -4.55275
67440.0000   -4.50334
67480.0000   -4.49949
67520.0000   -5.19968
67560.0000   -5.17276
67600.0000   -5.13433
67640.0000   -5.62087
67680.0000   -5.53715
67720.0000   -5.29856
67760.0000   -4.58396
67800.0000   -4.17467
67840.0000   -4.92028
67880.0000   -5.41404
67920.0000   -4.29962
67960.0000   -4.27006
68000.0000   -4.87977
68040.0000   -4.21846
68080.0000   -5.14312
68120.0000   -5.52796
68160.0000   -4.58065
68200.0000   -5.30969
68240.0000   -4.97856
68280.0000   -4.66478
68320.0000   -5.04837
68360.0000   -5.42883
68400.0000   -5.99890
68440.0000   -4.72281
68480.0000   -5.50194
68520.0000   -5.46146
68560.0000   -5.98562
68600.0000   -4.66526
68640.0000   -5.42816
68680.0000   -5.60768
68720.0000   -5.73601
68760.0000   -5.26757
68800.0000   -5.52970
68840.0000   -5.22260
68880.0000   -5.24081
68920.0000   -4.79423
68960.0000   -4.09725
69000.0000   -4.57096
69040.0000   -4.25275
69080.0000   -5.30097
69120.0000   -5.08961
69160.0000   -5.04519
69200.0000   -5.38664
69240.0000   -4.92697
69280.0000   -5.48549
69320.0000   -4.17213
69360.0000   -5.01942
69400.0000   -5.25061
69440.0000   -4.89208
69480.0000   -4.66507
69520.0000   -4.24915
69560.0000   -4.64649
69600.0000   -4.81279
69640.0000   -4.58797
69680.0000   -4.94574
69720.0000   -5.00892
69760.0000   -4.51932
69800.0000   -4.32183
69840.0000   -4.52114
69880.0000   -4.64881
69920.0000   -4.09644
69960.0000   -4.45186
70000.0000   -5.30332
70040.0000   -5.90769
70080.0000   -5.14122
70120.0000   -4.57296
70160.0000   -4.38923
70200.0000   -3.97092
70240.0000   -4.75712
70280.0000   -4.97062
70320.0000   -4.78556
70360.0000   -5.09561
70400.0000   -4.99503
70440.0000   -5.26705
70480.0000   -4.56998
70520.0000   -5.32944
70560.0000   -5.17324
70600.0000   -5.21355
70640.0000   -5.74215
70680.0000   -5.14284
70720.0000   -4.96826
70760.0000   -5.77437
70800.0000   -4.60521
70840.0000   -4.94371
70880.0000   -4.65481
70920.0000   -5.08774
70960.0000   -5.29585
71000.0000   -4.66668
71040.0000   -5.22430
71080.0000   -5.11829
71120.0000   -5.50658
71160.0000   -4.91895
71200.0000   -4.82731
71240.0000   -5.11995
71280.0000   -5.09461
71320.0000   -5.12802
71360.0000   -5.16077
71400.0000   -5.11394
71440.0000   -4.77219
71480.0000   -4.73384
71520.0000   -4.82052
71560.0000   -5.52809
71600.0000   -5.66546
71640.0000   -5.29629
71680.0000   -5.87724
71720.0000   -5.78060
71760.0000   -4.83670
71800.0000   -4.43640
71840.0000   -5.29293
71880.0000   -5.41459
71920.0000   -4.64164
71960.0000   -5.44756
72000.0000   -5.02668
72040.0000   -4.58589
72080.0000   -4.76281
72120.0000   -5.78752
72160.0000   -5.28323
72200.0000   -5.64987
72240.0000   -5.63933
72280.0000   -4.88378
72320.0000   -5.94575
72360.0000   -6.14975
72400.0000   -5.66544
72440.0000   -5.91653
72480.0000   -5.29568
72520.0000   -5.69484
72560.0000   -6.31165
72600.0000   -5.19257
72640.0000   -6.06246
72680.0000   -5.49219
72720.0000   -5.13763
72760.0000   -5.89901
72800.0000   -4.79991
72840.0000   -5.38090
72880.0000   -4.54447
72920.0000   -4.62372
72960.0000   -5.83030
73000.0000   -4.75279
73040.0000   -4.49161
73080.0000   -5.24446
73120.0000   -4.89520
73160.0000   -5.20920
73200.0000   -5.24589
73240.0000   -5.83855
73280.0000   -5.78618
73320.0000   -5.43814
73360.0000   -5.94092
73400.0000   -5.54617
73440.0000   -5.35223
73480.0000   -4.91269
73520.0000   -4.82877
73560.0000   -5.96144
73600.0000   -5.47345
73640.0000   -4.74881
73680.0000   -4.88890
73720.0000   -5.21752
73760.0000   -5.54955
73800.0000   -4.49630
73840.0000   -4.29500
73880.0000   -5.66766
73920.0000   -6.05081
73960.0000   -5.42963
74000.0000   -5.31856
74040.0000   -5.79951
74080.0000   -5.93594
74120.0000   -5.59400
74160.0000   -5.37585
74200.0000   -4.64072
74240.0000   -5.65242
74280.0000   -4.21019
74320.0000   -5.48905
74360.0000   -5.15284
74400.0000   -5.61111
74440.0000   -5.25338
74480.0000   -4.61777
74520.0000   -5.19678
74560.0000   -4.65096
74600.0000   -5.54539
74640.0000   -4.96436
74680.0000   -4.59734
74720.0000   -6.04191
74760.0000   -5.43738
74800.0000   -5.91000
74840.0000   -5.27071
74880.0000   -4.91819
74920.0000   -5.04926
74960.0000   -5.57274
75000.0000   -5.19115
75040.0000   -5.90947
75080.0000   -5.75733
75120.0000   -4.99336
75160.0000   -4.97353
75200.0000   -4.99285
75240.0000   -5.24462
75280.0000   -5.13760
75320.0000   -5.26722
75360.0000   -6.08550
75400.0000   -6.37794
75440.0000   -5.80973
75480.0000   -4.91740
75520.0000   -6.40834
75560.0000   -5.42572
75600.0000   -5.73555
75640.0000   -5.43467
75680.0000   -5.14432
75720.0000   -6.65874
75760.0000   -6.49863
75800.0000   -5.96919
75840.0000   -5.73898
75880.0000   -5.65663
75920.0000   -4.93867
75960.0000   -5.12834
76000.0000   -5.29492
76040.0000   -6.19655
76080.0000   -4.41176
76120.0000   -6.09968
76160.0000   -5.95311
76200.0000   -5.16946
76240.0000   -5.77652
76280.0000   -4.68241
76320.0000   -5.21286
76360.0000   -5.20031
76400.0000   -5.30783
76440.0000   -5.94828
76480.0000   -5.48279
76520.0000   -5.96141
76560.0000   -4.65652
76600.0000   -6.02651
76640.0000   -5.30997
76680.0000   -4.99373
76720.0000   -3.90724
76760.0000   -5.81433
76800.0000   -5.63809
76840.0000   -5.29824
76880.0000   -6.13323
76920.0000   -5.57889
76960.0000   -5.02158
77000.0000   -4.91083
77040.0000   -5.33762
77080.0000   -6.76761
77120.0000   -5.01945
77160.0000   -4.88752
77200.0000   -5.83812
77240.0000   -6.00226
77280.0000   -4.78121
77320.0000   -5.50432
77360.0000   -5.14312
77400.0000   -5.42071
77440.0000   -4.26470
77480.0000   -4.44683
77520.0000   -5.07226
77560.0000   -5.26893
77600.0000   -5.81930
77640.0000   -6.79885
77680.0000   -5.60432
77720.0000   -6.16001
77760.0000   -6.07799
77800.0000   -5.80490
77840.0000   -5.85713
77880.0000   -5.76475
77920.0000   -5.73455
77960.0000   -5.10990
78000.0000   -5.28106
78040.0000   -5.24168
78080.0000   -5.38423
78120.0000   -5.29104
78160.0000   -5.57982
78200.0000   -5.13054
78240.0000   -5.02557
78280.0000   -5.66971
78320.0000   -5.63529
78360.0000   -5.50327
78400.0000   -4.23687
78440.0000   -4.97838
78480.0000   -4.76083
78520.0000   -5.14307
78560.0000   -4.45142
78600.0000   -5.84633
78640.0000   -5.20223
78680.0000   -5.81161
78720.0000   -5.65205
78760.0000   -5.44440
78800.0000   -5.22104
78840.0000   -6.23581
78880.0000   -5.88817
78920.0000   -6.23360
78960.0000   -6.23742
79000.0000   -5.72491
79040.0000   -5.65956
79080.0000   -4.70662
79120.0000   -5.05719
79160.0000   -6.04209
79200.0000   -5.61103
79240.0000   -5.59618
79280.0000   -4.69727
79320.0000   -5.45728
79360.0000   -5.37131
79400.0000   -4.50964
79440.0000   -4.67257
79480.0000   -5.35030
79520.0000   -5.72639
79560.0000   -5.06379
79600.0000   -5.68719
79640.0000   -6.04408
79680.0000   -4.93458
79720.0000   -6.11611
79760.0000   -6.16498
79800.0000   -5.54420
79840.0000   -5.18273
79880.0000   -6.01180
79920.0000   -5.89372
79960.0000   -5.88159
80000.0000   -6.04385
80040.0000   -6.69232
80080.0000   -6.29788
80120.0000   -5.69976
80160.0000   -5.50656
80200.0000   -4.61674
80240.0000   -4.94333
80280.0000   -6.54477
80320.0000   -5.51688
80360.0000   -5.52718
80400.0000   -5.16555
80440.0000   -4.86872
80480.0000   -5.16852
80520.0000   -4.88160
80560.0000   -5.25888
80600.0000   -4.26594
80640.0000   -4.28611
80680.0000   -4.88515
80720.0000   -4.51664
80760.0000   -4.24290
80800.0000   -4.79751
80840.0000   -4.44733
80880.0000   -3.82601
80920.0000   -5.57853
80960.0000   -4.15363
81000.0000   -4.86963
81040.0000   -5.35941
81080.0000   -4.71707
81120.0000   -4.80611
81160.0000   -5.77389
81200.0000   -5.23576
81240.0000   -6.29180
81280.0000   -5.54428
81320.0000   -6.14164
81360.0000   -5.54988
81400.0000   -4.15816
81440.0000   -5.16515
81480.0000   -4.73506
81520.0000   -5.30561
81560.0000   -6.28890
81600.0000   -5.56799
81640.0000   -5.79373
81680.0000   -6.55584
81720.0000   -5.73815
81760.0000   -6.04158
81800.0000   -5.79094
81840.0000   -5.38380
81880.0000   -5.20376
81920.0000   -4.88777
81960.0000   -4.48226
82000.0000   -4.82493
82040.0000   -4.34013
82080.0000   -4.51914
82120.0000   -4.33716
82160.0000   -5.63116
82200.0000   -5.29802
82240.0000   -5.20478
82280.0000   -6.30317
82320.0000   -5.30610
82360.0000   -5.37694
82400.0000   -5.12271
82440.0000   -5.35060
82480.0000   -5.29469
82520.0000   -4.55310
82560.0000   -4.61638
82600.0000   -4.58735
82640.0000   -5.40549
82680.0000   -5.67707
82720.0000   -4.94135
82760.0000   -5.21201
82800.0000   -4.67989
82840.0000   -5.36510
82880.0000   -5.48319
82920.0000   -5.04243
82960.0000   -4.96470
83000.0000   -4.82851
83040.0000   -4.69031
83080.0000   -4.74881
83120.0000   -4.29868
83160.0000   -3.64926
83200.0000   -3.02351
83240.0000   -4.51049
83280.0000   -3.98877
83320.0000   -4.09961
83360.0000   -4.57484
83400.0000   -4.79415
83440.0000   -5.22960
83480.0000   -5.07837
83520.0000   -5.43202
83560.0000   -6.22217
83600.0000   -5.19556
83640.0000   -5.80819
83680.0000   -5.37496
83720.0000   -6.02452
83760.0000   -6.09478
83800.0000   -5.81197
83840.0000   -4.93748
83880.0000   -5.48498
83920.0000   -5.23708
83960.0000   -4.58075
84000.0000   -4.38303
84040.0000   -5.99485
84080.0000   -5.66793
84120.0000   -5.79374
84160.0000   -5.05494
84200.0000   -5.06537
84240.0000   -4.79800
84280.0000   -4.96075
84320.0000   -5.71811
84360.0000   -4.67274
84400.0000   -5.44038
84440.0000   -5.17283
84480.0000   -5.07909
84520.0000   -5.20062
84560.0000   -5.51791
84600.0000   -4.83220
84640.0000   -5.94658
84680.0000   -4.95098
84720.0000   -5.25327
84760.0000   -5.44472
84800.0000   -5.80908
84840.0000   -5.03511
84880.0000   -4.46516
84920.0000   -6.29567
84960.0000   -5.24748
85000.0000   -4.67570
85040.0000   -4.63074
85080.0000   -4.44911
85120.0000   -6.24400
85160.0000   -4.48643
85200.0000   -4.56593
85240.0000   -4.03982
85280.0000   -4.89313
85320.0000   -4.85470
85360.0000   -4.17111
85400.0000   -4.49727
85440.0000   -4.39348
85480.0000   -4.66008
85520.0000   -4.81256
85560.0000   -4.62063
85600.0000   -4.40681
85640.0000   -4.38888
85680.0000   -4.47097
85720.0000   -4.71872
85760.0000   -4.49068
85800.0000   -5.69535
85840.0000   -4.26778
85880.0000   -4.13388
85920.0000   -4.22921
85960.0000   -5.03484
86000.0000   -4.88292
86040.0000   -4.33118
86080.0000   -4.51702
86120.0000   -4.95213
86160.0000   -4.43106
86200.0000   -4.98706
86240.0000   -4.82619
86280.0000   -4.39215
86320.0000   -4.89997
86360.0000   -4.16766
86400.0000   -4.69175
86440.0000   -3.53536
86480.0000   -4.38583
86520.0000   -4.48164
86560.0000   -4.53829
86600.0000   -3.68073
86640.0000   -3.50219
86680.0000   -4.26621
86720.0000   -4.03378
86760.0000   -4.60449
86800.0000   -3.95193
86840.0000   -3.88807
86880.0000   -3.93525
86920.0000   -3.74348
86960.0000   -3.06040
87000.0000   -4.06839
87040.0000   -3.86149
87080.0000   -3.97588
87120.0000   -3.20415
87160.0000   -3.20725
87200.0000   -4.65799
87240.0000   -3.46153
87280.0000   -3.73141
87320.0000   -4.34913
87360.0000   -4.00900
87400.0000   -4.82356
87440.0000   -4.58925
87480.0000   -4.43008
87520.0000   -3.80717
87560.0000   -4.59436
87600.0000   -4.47314
87640.0000   -4.74657
87680.0000   -3.88712
87720.0000   -4.21933
87760.0000   -4.50016
87800.0000   -4.47063
87840.0000   -4.26703
87880.0000   -5.09711
87920.0000   -4.78585
87960.0000   -4.80042
88000.0000   -4.55306
88040.0000   -5.61563
88080.0000   -6.03473
88120.0000   -4.71168
88160.0000   -5.16816
88200.0000   -5.34835
88240.0000   -4.82960
88280.0000   -5.89279
88320.0000   -5.94540
88360.0000   -6.53974
88400.0000   -6.16187
88440.0000   -5.37944
88480.0000   -5.58954
88520.0000   -5.66334
88560.0000   -4.62078
88600.0000   -5.83622
88640.0000   -5.95649
88680.0000   -5.55175
88720.0000   -5.40138
88760.0000   -6.46181
88800.0000   -6.46512
88840.0000   -5.14757
88880.0000   -4.24791
88920.0000   -4.76187
88960.0000   -4.99772
89000.0000   -5.09644
89040.0000   -5.71672
89080.0000   -4.73759
89120.0000   -4.17153
89160.0000   -4.50411
89200.0000   -3.76312
89240.0000   -4.67880
89280.0000   -5.17169
89320.0000   -4.45945
89360.0000   -4.66284
89400.0000   -4.02109
89440.0000   -5.29222
89480.0000   -5.05681
89520.0000   -4.81538
89560.0000   -5.11746
89600.0000   -5.39268
89640.0000   -5.78926
89680.0000   -5.31682
89720.0000   -5.04028
89760.0000   -4.70659
89800.0000   -4.70367
89840.0000   -3.87299
89880.0000   -4.16191
89920.0000   -4.67523
89960.0000   -4.53931
90000.0000   -5.15065
90040.0000   -5.15840
90080.0000   -4.32315
90120.0000   -4.89508
90160.0000   -4.67130
90200.0000   -5.37962
90240.0000   -5.61257
90280.0000   -4.35598
90320.0000   -4.38597
90360.0000   -4.78726
90400.0000   -5.12107
90440.0000   -5.30995
90480.0000   -4.56456
90520.0000   -4.39959
90560.0000   -4.47093
90600.0000   -4.28928
90640.0000   -4.53254
90680.0000   -4.09686
90720.0000   -5.17294
90760.0000   -5.41911
90800.0000   -5.07393
90840.0000   -4.80684
90880.0000   -5.49759
90920.0000   -5.31643
90960.0000   -5.16352
91000.0000   -4.78436
91040.0000   -5.56106
91080.0000   -4.88610
91120.0000   -5.15857
91160.0000   -5.41164
91200.0000   -4.29262
91240.0000   -5.04466
91280.0000   -5.61881
91320.0000   -5.42999
91360.0000   -5.46948
91400.0000   -5.41722
91440.0000   -5.86680
91480.0000   -4.77633
91520.0000   -4.78678
91560.0000   -5.94249
91600.0000   -5.51970
91640.0000   -4.80623
91680.0000   -5.45350
91720.0000   -6.11577
91760.0000   -5.49837
91800.0000   -5.47181
91840.0000   -6.07471
91880.0000   -5.60144
91920.0000   -5.00284
91960.0000   -5.19739
92000.0000   -4.87050
92040.0000   -5.66019
92080.0000   -5.31316
92120.0000   -5.94427
92160.0000   -6.44573
92200.0000   -5.53983
92240.0000   -6.21120
92280.0000   -5.75894
92320.0000   -6.75301
92360.0000   -5.51652
92400.0000   -5.79581
92440.0000   -5.73865
92480.0000   -5.38238
92520.0000   -5.35922
92560.0000   -5.99312
92600.0000   -5.66704
92640.0000   -5.14530
92680.0000   -5.61350
92720.0000   -5.27512
92760.0000   -5.77353
92800.0000   -5.44173
92840.0000   -5.32679
92880.0000   -5.84198
92920.0000   -5.32346
92960.0000   -5.56424
93000.0000   -4.68758
93040.0000   -5.62573
93080.0000   -5.01752
93120.0000   -6.45553
93160.0000   -5.38920
93200.0000   -4.86074
93240.0000   -5.47165
93280.0000   -4.99019
93320.0000   -5.00635
93360.0000   -5.21458
93400.0000   -5.35984
93440.0000   -5.39008
93480.0000   -5.68202
93520.0000   -5.08818
93560.0000   -5.06143
93600.0000   -4.40880
93640.0000   -5.41918
93680.0000   -5.34467
93720.0000   -4.25922
93760.0000   -5.20930
93800.0000   -6.76559
93840.0000   -4.88519
93880.0000   -5.80094
93920.0000   -4.76944
93960.0000   -4.69085
94000.0000   -5.58649
94040.0000   -4.70350
94080.0000   -4.49152
94120.0000   -4.68651
94160.0000   -5.58484
94200.0000   -5.75836
94240.0000   -5.33994
94280.0000   -5.20234
94320.0000   -5.05118
94360.0000   -5.39831
94400.0000   -5.26202
94440.0000   -5.52342
94480.0000   -4.92398
94520.0000   -5.09247
94560.0000   -4.38592
94600.0000   -4.86803
94640.0000   -5.20392
94680.0000   -4.60851
94720.0000   -4.70264
94760.0000   -5.37670
94800.0000   -5.43979
94840.0000   -5.70232
94880.0000   -5.76177
94920.0000   -5.78367
94960.0000   -5.26787
95000.0000   -6.44557
95040.0000   -5.43331
95080.0000   -6.05211
95120.0000   -4.92511
95160.0000   -5.21193
95200.0000   -4.45630
95240.0000   -5.99895
95280.0000   -5.89831
95320.0000   -4.65052
95360.0000   -5.22716
95400.0000   -6.25165
95440.0000   -5.21676
95480.0000   -5.10265
95520.0000   -4.47170
95560.0000   -4.43507
95600.0000   -5.16564
95640.0000   -5.13964
95680.0000   -5.57264
95720.0000   -5.48673
95760.0000   -6.29960
95800.0000   -5.15993
95840.0000   -5.45289
95880.0000   -5.92872
95920.0000   -5.26168
95960.0000   -4.60865
96000.0000   -4.32052
96040.0000   -4.94638
96080.0000   -6.02499
96120.0000   -5.71368
96160.0000   -5.90201
96200.0000   -4.92349
96240.0000   -5.60565
96280.0000   -5.78250
96320.0000   -4.23347
96360.0000   -5.77499
96400.0000   -5.14318
96440.0000   -5.36774
96480.0000   -5.67012
96520.0000   -5.48922
96560.0000   -5.20357
96600.0000   -5.81777
96640.0000   -5.10205
96680.0000   -5.13520
96720.0000   -5.99878
96760.0000   -5.59409
96800.0000   -5.81326
96840.0000   -5.66052
96880.0000   -5.26236
96920.0000   -6.64869
96960.0000   -5.84135
97000.0000   -5.45062
97040.0000   -4.66594
97080.0000   -3.67949
97120.0000   -5.36318
97160.0000   -5.14925
97200.0000   -5.45519
97240.0000   -5.43411
97280.0000   -5.02721
97320.0000   -5.77088
97360.0000   -6.47196
97400.0000   -6.38985
97440.0000   -5.65446
97480.0000   -5.85881
97520.0000   -6.65737
97560.0000   -6.84489
97600.0000   -6.97744
97640.0000   -6.78441
97680.0000   -6.27753
97720.0000   -5.87903
97760.0000   -5.30345
97800.0000   -5.10517
97840.0000   -5.32287
97880.0000   -5.79311
97920.0000   -5.85699
97960.0000   -5.80845
98000.0000   -5.13955
98040.0000   -5.20502
98080.0000   -4.84901
98120.0000   -4.75236
98160.0000   -4.99114
98200.0000   -5.03385
98240.0000   -4.08472
98280.0000   -4.75074
98320.0000   -4.84878
98360.0000   -3.85305
98400.0000   -3.91353
98440.0000   -4.25084
98480.0000   -5.06417
98520.0000   -4.36229
98560.0000   -4.38107
98600.0000   -4.39256
98640.0000   -5.76916
98680.0000   -5.66107
98720.0000   -5.57870
98760.0000   -5.15142
98800.0000   -4.69277
98840.0000   -4.52511
98880.0000   -5.32954
98920.0000   -5.59281
98960.0000   -4.91625
99000.0000   -5.30017
99040.0000   -5.60074
99080.0000   -5.33054
99120.0000   -4.42695
99160.0000   -5.40577
99200.0000   -4.61445
99240.0000   -4.22046
99280.0000   -3.87748
99320.0000   -4.02803
99360.0000   -4.30748
99400.0000   -3.65154
99440.0000   -4.20496
99480.0000   -4.38811
99520.0000   -4.93456
99560.0000   -4.94962
99600.0000   -5.09084
99640.0000   -4.57009
99680.0000   -4.38839
99720.0000   -4.50207
99760.0000   -5.12047
99800.0000   -4.27724
99840.0000   -3.61848
99880.0000   -3.97142
99920.0000   -4.78217
99960.0000   -5.29683
100000.0000   -4.88995
100040.0000   -4.45589
100080.0000   -5.63132
100120.0000   -5.15529
100160.0000   -4.63755
100200.0000   -4.80410
100240.0000   -4.88558
100280.0000   -4.19467
100320.0000   -5.32459
100360.0000   -5.30281
100400.0000   -5.19704
100440.0000   -6.19923
100480.0000   -5.60286
100520.0000   -5.01355
100560.0000   -4.66805
100600.0000   -5.27560
100640.0000   -5.17846
100680.0000   -4.86790
100720.0000   -4.48608
100760.0000   -4.37123
100800.0000   -4.59601
100840.0000   -5.31737
100880.0000   -4.59197
100920.0000   -6.25651
100960.0000   -6.02763
101000.0000   -6.56749
101040.0000   -6.36195
101080.0000   -6.41642
101120.0000   -5.32327
101160.0000   -5.13597
101200.0000   -4.40006
101240.0000   -4.64982
101280.0000   -5.17105
101320.0000   -5.68832
101360.0000   -6.52277
101400.0000   -5.56909
101440.0000   -5.84911
101480.0000   -4.92825
101520.0000   -4.88896
101560.0000   -5.62079
101600.0000   -4.97582
101640.0000   -5.17927
101680.0000   -4.11137
101720.0000   -4.74901
101760.0000   -4.87410
101800.0000   -4.43814
101840.0000   -4.43254
101880.0000   -4.60686
101920.0000   -5.15382
101960.0000   -5.28003
102000.0000   -5.55811
102040.0000   -4.60554
102080.0000   -4.91931
102120.0000   -5.40219
102160.0000   -4.81568
102200.0000   -5.99980
102240.0000   -5.84152
102280.0000   -4.95385
102320.0000   -5.36654
102360.0000   -5.74061
102400.0000   -5.88589
102440.0000   -5.84683
102480.0000   -5.94100
102520.0000   -5.85316
102560.0000   -5.19995
102600.0000   -4.66326
102640.0000   -4.95675
102680.0000   -5.02344
102720.0000   -5.10942
102760.0000   -4.01555
102800.0000   -4.04632
102840.0000   -5.03997
102880.0000   -5.44357
102920.0000   -4.77753
102960.0000   -4.36798
103000.0000   -5.37373
103040.0000   -4.79849
103080.0000   -4.84575
103120.0000   -5.05446
103160.0000   -4.87658
103200.0000   -4.44766
103240.0000   -4.73118
103280.0000   -5.25182
103320.0000   -4.77782
103360.0000   -5.50880
103400.0000   -5.09906
103440.0000   -3.93259
103480.0000   -4.93819
103520.0000   -4.93402
103560.0000   -4.04240
103600.0000   -5.12196
103640.0000   -5.07606
103680.0000   -4.83928
103720.0000   -4.46637
103760.0000   -5.48106
103800.0000   -4.51438
103840.0000   -5.46182
103880.0000   -5.22985
103920.0000   -4.73926
103960.0000   -4.88199
104000.0000   -5.25974
104040.0000   -5.49122
104080.0000   -5.24921
104120.0000   -5.21182
104160.0000   -4.66482
104200.0000   -4.92874
104240.0000   -6.09741
104280.0000   -4.52861
104320.0000   -5.21665
104360.0000   -5.67923
104400.0000   -5.69060
104440.0000   -6.17020
104480.0000   -5.76014
104520.0000   -5.32813
104560.0000   -6.18198
104600.0000   -5.67392
104640.0000   -5.86902
104680.0000   -5.15688
104720.0000   -5.24575
104760.0000   -5.09207
104800.0000   -4.32104
104840.0000   -5.21708
104880.0000   -5.26909
104920.0000   -5.05797
104960.0000   -5.44977
105000.0000   -6.03148
105040.0000   -6.55172
105080.0000   -6.26623
105120.0000   -6.13946
105160.0000   -5.96798
105200.0000   -5.85495
105240.0000   -6.20143
105280.0000   -6.31586
105320.0000   -5.47332
105360.0000   -5.91861
105400.0000   -5.57691
105440.0000   -5.75579
105480.0000   -6.14784
105520.0000   -6.02658
105560.0000   -5.80914
105600.0000   -6.34827
105640.0000   -6.63062
105680.0000   -5.94189
105720.0000   -6.11333
105760.0000   -5.23948
105800.0000   -5.65339
105840.0000   -6.12841
105880.0000   -5.21364
105920.0000   -5.25654
105960.0000   -5.74107
106000.0000   -5.35399
106040.0000   -5.23990
106080.0000   -5.55473
106120.0000   -4.67254
106160.0000   -5.22734
106200.0000   -6.05651
106240.0000   -6.20326
106280.0000   -5.97012
106320.0000   -5.24801
106360.0000   -5.84472
106400.0000   -5.50168
106440.0000   -5.53486
106480.0000   -5.98401
106520.0000   -5.03947
106560.0000   -5.50564
106600.0000   -6.03170
106640.0000   -5.31607
106680.0000   -4.42950
106720.0000   -4.08877
106760.0000   -4.07152
106800.0000   -5.22968
106840.0000   -5.11772
106880.0000   -4.62968
106920.0000   -5.40804
106960.0000   -5.26922
107000.0000   -4.97505
107040.0000   -5.35092
107080.0000   -3.99671
107120.0000   -4.48678
107160.0000   -4.39032
107200.0000   -5.16584
107240.0000   -5.08354
107280.0000   -5.37723
107320.0000   -5.01268
107360.0000   -4.89723
107400.0000   -4.76206
107440.0000   -5.45017
107480.0000   -5.26714
107520.0000   -4.87765
107560.0000   -5.89189
107600.0000   -5.29546
107640.0000   -5.37195
107680.0000   -5.52787
107720.0000   -5.81049
107760.0000   -5.65198
107800.0000   -5.72856
107840.0000   -5.58410
107880.0000   -6.09427
107920.0000   -6.75828
107960.0000   -5.85525
108000.0000   -5.74831
108040.0000   -6.16167
108080.0000   -5.31010
108120.0000   -5.53422
108160.0000   -5.87412
108200.0000   -4.94015
108240.0000   -4.29269
108280.0000   -4.99383
108320.0000   -6.40740
108360.0000   -4.93705
108400.0000   -5.04339
108440.0000   -5.29612
108480.0000   -5.25687
108520.0000   -4.44510
108560.0000   -4.37141
108600.0000   -6.54072
108640.0000   -5.22267
108680.0000   -5.32033
108720.0000   -6.24243
108760.0000   -4.96868
108800.0000   -5.05822
108840.0000   -5.39610
108880.0000   -5.72896
108920.0000   -5.69604
108960.0000   -5.10729
109000.0000   -5.87134
109040.0000   -5.56058
109080.0000   -5.70847
109120.0000   -5.31084
109160.0000   -5.39162
109200.0000   -4.72152
109240.0000   -3.25353
109280.0000   -4.30025
109320.0000   -4.56238
109360.0000   -4.68325
109400.0000   -4.31666
109440.0000   -5.55593
109480.0000   -4.65974
109520.0000   -4.54494
109560.0000   -5.40802
109600.0000   -4.74603
109640.0000   -4.38568
109680.0000   -5.22667
109720.0000   -4.77424
109760.0000   -4.53639
109800.0000   -4.18365
109840.0000   -4.53019
109880.0000   -4.84263
109920.0000   -4.77704
109960.0000   -4.74996
110000.0000   -4.87350
110040.0000   -4.90720
110080.0000   -4.36114
110120.0000   -3.87117
110160.0000   -4.14791
110200.0000   -3.82226
110240.0000   -3.65436
110280.0000   -3.49513
110320.0000   -4.10892
110360.0000   -3.71647
110400.0000   -4.18435
110440.0000   -3.98542
110480.0000   -5.21508
110520.0000   -4.85211
110560.0000   -4.33503
110600.0000   -4.59949
110640.0000   -4.14985
110680.0000   -3.64646
110720.0000   -4.81331
110760.0000   -4.48936
110800.0000   -4.53586
110840.0000   -4.51683
110880.0000   -4.58793
110920.0000   -4.46957
110960.0000   -4.31661
111000.0000   -4.35788
111040.0000   -4.43639
111080.0000   -4.32593
111120.0000   -5.25784
111160.0000   -4.83044
111200.0000   -4.18470
111240.0000   -4.47606
111280.0000   -4.06944
111320.0000   -4.79151
111360.0000   -4.14999
111400.0000   -4.63194
111440.0000   -4.36197
111480.0000   -4.80345
111520.0000   -4.86212
111560.0000   -4.57883
111600.0000   -4.62148
111640.0000   -4.00043
111680.0000   -3.44451
111720.0000   -3.47743
111760.0000   -4.24531
111800.0000   -4.63909
111840.0000   -4.16634
111880.0000   -4.89115
111920.0000   -4.03134
111960.0000   -4.16479
112000.0000   -4.47481
112040.0000   -4.37739
112080.0000   -5.01589
112120.0000   -5.15432
112160.0000   -4.91286
112200.0000   -4.22493
112240.0000   -4.76728
112280.0000   -4.58578
112320.0000   -5.33437
112360.0000   -5.24725
112400.0000   -5.29221
112440.0000   -5.07907
112480.0000   -5.19368
112520.0000   -5.33811
112560.0000   -5.43290
112600.0000   -5.18266
112640.0000   -5.01701
112680.0000   -5.04105
112720.0000   -5.24837
112760.0000   -5.19194
112800.0000   -4.58662
112840.0000   -4.46181
112880.0000   -5.27736
112920.0000   -5.16492
112960.0000   -4.76911
113000.0000   -6.00643
113040.0000   -5.01350
113080.0000   -5.11062
113120.0000   -5.40260
113160.0000   -5.09459
113200.0000   -5.00370
113240.0000   -4.81336
113280.0000   -4.17993
113320.0000   -4.02607
113360.0000   -5.79770
113400.0000   -5.70295
113440.0000   -5.17727
113480.0000   -4.83649
113520.0000   -4.85167
113560.0000   -4.69879
113600.0000   -4.15185
113640.0000   -4.87435
113680.0000   -4.59245
113720.0000   -5.44817
113760.0000   -5.15298
113800.0000   -4.66932
113840.0000   -5.21102
113880.0000   -4.50706
113920.0000   -5.02979
113960.0000   -5.17811
114000.0000   -4.57293
114040.0000   -3.72598
114080.0000   -4.49100
114120.0000   -5.08178
114160.0000   -4.07685
114200.0000   -5.22496
114240.0000   -4.88762
114280.0000   -4.10933
114320.0000   -2.96467
114360.0000   -4.05250
114400.0000   -4.10234
114440.0000   -4.76670
114480.0000   -6.33370
114520.0000   -5.95667
114560.0000   -5.03499
114600.0000   -5.92043
114640.0000   -5.86831
114680.0000   -6.08549
114720.0000   -5.68130
114760.0000   -4.63203
114800.0000   -5.73813
114840.0000   -5.79128
114880.0000   -5.25570
114920.0000   -5.63670
114960.0000   -5.23652
115000.0000   -5.70328
115040.0000   -5.68533
115080.0000   -5.29530
115120.0000   -5.31958
115160.0000   -5.73547
115200.0000   -5.91535
115240.0000   -4.67777
115280.0000   -5.55562
115320.0000   -5.55785
115360.0000   -4.78958
115400.0000   -5.38547
115440.0000   -5.34213
115480.0000   -5.32425
115520.0000   -5.19880
115560.0000   -5.30797
115600.0000   -5.28856
115640.0000   -5.01476
115680.0000   -4.78592
115720.0000   -5.15287
115760.0000   -5.53737
115800.0000   -6.92804
115840.0000   -5.80724
115880.0000   -6.07310
115920.0000   -5.71100
115960.0000   -5.59358
116000.0000   -5.03217
116040.0000   -4.61853
116080.0000   -4.19443
116120.0000   -3.79226
116160.0000   -4.01720
116200.0000   -5.06204
116240.0000   -4.48473
116280.0000   -4.85583
116320.0000   -4.90473
116360.0000   -5.34734
116400.0000   -6.06061
116440.0000   -5.14921
116480.0000   -4.87544
116520.0000   -4.73676
116560.0000   -5.09267
116600.0000   -4.61475
116640.0000   -6.27520
116680.0000   -5.67106
116720.0000   -6.51266
116760.0000   -6.40572
116800.0000   -6.22608
116840.0000   -6.07493
116880.0000   -5.08738
116920.0000   -5.22518
116960.0000   -4.91397
117000.0000   -4.92845
117040.0000   -5.35442
117080.0000   -5.35792
117120.0000   -4.48974
117160.0000   -5.33871
117200.0000   -4.89162
117240.0000   -5.64594
117280.0000   -4.95829
117320.0000   -5.94267
117360.0000   -5.31119
117400.0000   -5.99970
117440.0000   -5.99102
117480.0000   -5.62334
117520.0000   -5.35026
117560.0000   -6.49891
117600.0000   -5.96003
117640.0000   -6.41228
117680.0000   -5.97181
117720.0000   -5.47261
117760.0000   -4.91995
117800.0000   -4.64696
117840.0000   -5.12278
117880.0000   -4.76814
117920.0000   -5.84219
117960.0000   -4.05043
118000.0000   -4.90021
118040.0000   -5.69452
118080.0000   -5.26873
118120.0000   -5.95706
118160.0000   -5.08877
118200.0000   -5.45817
118240.0000   -5.45168
118280.0000   -5.65381
118320.0000   -5.65853
118360.0000   -4.82334
118400.0000   -4.32504
118440.0000   -5.39631
118480.0000   -5.13597
118520.0000   -4.23803
118560.0000   -4.90745
118600.0000   -4.75851
118640.0000   -5.20337
118680.0000   -5.60494
118720.0000   -4.30678
118760.0000   -5.97157
118800.0000   -5.32299
118840.0000   -5.34820
118880.0000   -5.04427
118920.0000   -5.64411
118960.0000   -4.78035
119000.0000   -6.11659
119040.0000   -4.91367
119080.0000   -4.72877
119120.0000   -4.91888
119160.0000   -4.42828
119200.0000   -5.19305
119240.0000   -5.03138
119280.0000   -4.84965
119320.0000   -5.54886
119360.0000   -4.95255
119400.0000   -5.10935
119440.0000   -4.38230
119480.0000   -4.99078
119520.0000   -4.66959
119560.0000   -5.37201
119600.0000   -4.99475
119640.0000   -4.53617
119680.0000   -4.91324
119720.0000   -5.50219
119760.0000   -5.73953
119800.0000   -5.09822
119840.0000   -4.89307
119880.0000   -4.92024
119920.0000   -5.25246
119960.0000   -5.58191
120000.0000   -6.51546
120040.0000   -5.34490
120080.0000   -6.44567
120120.0000   -5.75248
120160.0000   -5.34850
120200.0000   -5.00789
120240.0000   -5.69993
120280.0000   -5.49178
120320.0000   -4.73630
120360.0000   -5.54621
120400.0000   -5.30666
120440.0000   -6.27111
120480.0000   -5.61744
120520.0000   -4.90184
120560.0000   -5.58672
120600.0000   -5.10699
120640.0000   -4.86230
120680.0000   -4.90376
120720.0000   -4.95596
120760.0000   -4.42888
120800.0000   -4.74090
120840.0000   -4.92720
120880.0000   -4.47521
120920.0000   -4.18580
120960.0000   -5.32266
121000.0000   -5.18009
121040.0000   -4.79846
121080.0000   -5.13188
121120.0000   -4.83576
121160.0000   -5.03469
121200.0000   -4.63287
121240.0000   -4.44356
121280.0000   -3.96661
121320.0000   -5.14924
121360.0000   -3.72803
121400.0000   -4.60961
121440.0000   -4.89619
121480.0000   -4.98261
121520.0000   -4.71061
121560.0000   -4.48568
121600.0000   -4.67790
121640.0000   -4.50870
121680.0000   -4.29929
121720.0000   -4.49911
121760.0000   -4.70680
121800.0000   -5.04399
121840.0000   -4.95439
121880.0000   -5.67833
121920.0000   -4.95344
121960.0000   -5.85653
122000.0000   -5.41390
122040.0000   -4.84653
122080.0000   -4.86780
122120.0000   -5.46557
122160.0000   -4.40391
122200.0000   -4.95455
122240.0000   -4.65417
122280.0000   -3.67852
122320.0000   -4.87605
122360.0000   -5.26865
122400.0000   -5.92798
122440.0000   -5.05530
122480.0000   -5.23486
122520.0000   -4.47664
122560.0000   -4.26982
122600.0000   -5.54474
122640.0000   -5.06821
122680.0000   -5.01376
122720.0000   -6.15785
122760.0000   -5.73458
122800.0000   -4.94866
122840.0000   -5.79323
122880.0000   -4.53363
122920.0000   -5.10058
122960.0000   -5.72806
123000.0000   -4.75688
123040.0000   -4.11135
123080.0000   -6.18139
123120.0000   -4.71635
123160.0000   -4.59034
123200.0000   -4.96813
123240.0000   -4.51675
123280.0000   -5.29256
123320.0000   -5.21243
123360.0000   -5.12727
123400.0000   -5.50749
123440.0000   -4.86241
123480.0000   -5.45013
123520.0000   -6.05079
123560.0000   -5.47882
123600.0000   -4.95720
123640.0000   -5.11781
123680.0000   -4.80393
123720.0000   -5.14590
123760.0000   -5.05540
123800.0000   -6.10544
123840.0000   -5.03440
123880.0000   -4.93485
123920.0000   -4.73976
123960.0000   -4.32047
124000.0000   -4.59976
124040.0000   -4.48869
124080.0000   -4.88915
124120.0000   -3.78749
124160.0000   -4.85582
124200.0000   -4.20120
124240.0000   -3.93742
124280.0000   -5.46823
124320.0000   -5.55292
124360.0000   -4.85212
124400.0000   -5.08938
124440.0000   -4.87170
124480.0000   -5.22228
124520.0000   -4.34755
124560.0000   -5.01389
124600.0000   -4.89148
124640.0000   -5.21370
124680.0000   -4.75444
124720.0000   -4.40704
124760.0000   -5.07751
124800.0000   -6.28021
124840.0000   -5.21347
124880.0000   -4.97906
124920.0000   -4.78323
124960.0000   -5.49857
125000.0000   -4.05148
125040.0000   -4.91378
125080.0000   -4.37265
125120.0000   -4.50147
125160.0000   -5.86493
125200.0000   -4.71608
125240.0000   -5.06717
125280.0000   -5.54218
125320.0000   -5.17509
125360.0000   -5.27057
125400.0000   -5.42622
125440.0000   -5.29909
125480.0000   -4.95165
125520.0000   -4.97396
125560.0000   -4.86711
125600.0000   -4.53890
125640.0000   -5.27364
125680.0000   -4.37229
125720.0000   -4.77324
125760.0000   -5.00759
125800.0000   -4.95661
125840.0000   -4.63733
125880.0000   -4.40692
125920.0000   -4.54051
125960.0000   -4.76581
126000.0000   -4.29416
126040.0000   -5.59460
126080.0000   -4.61951
126120.0000   -5.76854
126160.0000   -4.70205
126200.0000   -4.45044
126240.0000   -4.91742
126280.0000   -5.48666
126320.0000   -3.24155
126360.0000   -5.30478
126400.0000   -4.70659
126440.0000   -5.35020
126480.0000   -5.39088
126520.0000   -5.25457
126560.0000   -4.80652
126600.0000   -5.41803
126640.0000   -5.44800
126680.0000   -4.90571
126720.0000   -5.12975
126760.0000   -5.18417
126800.0000   -5.64170
126840.0000   -4.91118
126880.0000   -5.97613
126920.0000   -4.50808
126960.0000   -5.56684
127000.0000   -5.96972
127040.0000   -4.55054
127080.0000   -4.63402
127120.0000   -5.18756
127160.0000   -5.72871
127200.0000   -5.87892
127240.0000   -5.09838
127280.0000   -5.10205
127320.0000   -5.36700
127360.0000   -4.24901
127400.0000   -4.93536
127440.0000   -5.24489
127480.0000   -4.98859
127520.0000   -5.20980
127560.0000   -5.44614
127600.0000   -4.80252
127640.0000   -4.98796
127680.0000   -4.45592
127720.0000   -5.31589
127760.0000   -5.91137
127800.0000   -4.35323
127840.0000   -4.29136
127880.0000   -4.37734
127920.0000   -4.80403
127960.0000   -4.90684
128000.0000   -4.74359
128040.0000   -5.27721
128080.0000   -4.84806
128120.0000   -4.34525
128160.0000   -4.98666
128200.0000   -4.69358
128240.0000   -4.29489
128280.0000   -4.24065
128320.0000   -4.92797
128360.0000   -4.34581
128400.0000   -4.37863
128440.0000   -4.53986
128480.0000   -4.68856
128520.0000   -5.02086
128560.0000   -5.11088
128600.0000   -4.61881
128640.0000   -4.26637
128680.0000   -4.12768
128720.0000   -3.81302
128760.0000   -4.29109
128800.0000   -4.81123
128840.0000   -5.20232
128880.0000   -4.76794
128920.0000   -4.43653
128960.0000   -4.93016
129000.0000   -4.59004
129040.0000   -5.27608
129080.0000   -5.30633
129120.0000   -4.77871
129160.0000   -4.11380
129200.0000   -4.18770
129240.0000   -4.44231
129280.0000   -4.85405
129320.0000   -5.26595
129360.0000   -4.12264
129400.0000   -4.66616
129440.0000   -4.82022
129480.0000   -5.48430
129520.0000   -5.63016
129560.0000   -4.96131
129600.0000   -4.75106
129640.0000   -4.57454
129680.0000   -4.16457
129720.0000   -3.88091
129760.0000   -4.11960
129800.0000   -4.22314
129840.0000   -5.06103
129880.0000   -5.63411
129920.0000   -5.52235
129960.0000   -5.40822
130000.0000   -4.98254
130040.0000   -5.15616
130080.0000   -5.24064
130120.0000   -4.76923
130160.0000   -4.59594
130200.0000   -5.04935
130240.0000   -5.54024
130280.0000   -5.36360
130320.0000   -4.58218
130360.0000   -4.84089
130400.0000   -5.26549
130440.0000   -5.10696
130480.0000   -5.05499
130520.0000   -5.25151
130560.0000   -5.56992
130600.0000   -4.92117
130640.0000   -5.14119
130680.0000   -4.86807
130720.0000   -4.78687
130760.0000   -4.57098
130800.0000   -5.35346
130840.0000   -4.49540
130880.0000   -4.91618
130920.0000   -4.64304
130960.0000   -4.80571
131000.0000   -4.61926
131040.0000   -5.19112
131080.0000   -4.97552
131120.0000   -4.79523
131160.0000   -4.85023
131200.0000   -4.03671
131240.0000   -4.37711
131280.0000   -4.06181
131320.0000   -4.09058
131360.0000   -3.93549
131400.0000   -4.47200
131440.0000   -4.33777
131480.0000   -3.60173
131520.0000   -4.28053
131560.0000   -4.49115
131600.0000   -4.35189
131640.0000   -4.63060
131680.0000   -4.22994
131720.0000   -4.65632
131760.0000   -5.07594
131800.0000   -4.61269
131840.0000   -3.98556
131880.0000   -4.23759
131920.0000   -4.54354
131960.0000   -4.74101
132000.0000   -5.84456
132040.0000   -5.01389
132080.0000   -4.23673
132120.0000   -4.22808
132160.0000   -4.63284
132200.0000   -3.98129
132240.0000   -4.47290
132280.0000   -4.53388
132320.0000   -3.92264
132360.0000   -4.12956
132400.0000   -4.58238
132440.0000   -4.31732
132480.0000   -4.33594
132520.0000   -4.14685
132560.0000   -4.58118
132600.0000   -4.75194
132640.0000   -5.43633
132680.0000   -5.11313
132720.0000   -4.23929
132760.0000   -4.60070
132800.0000   -4.78757
132840.0000   -5.31320
132880.0000   -4.62143
132920.0000   -5.24910
132960.0000   -4.85550
133000.0000   -4.15792
133040.0000   -4.61507
133080.0000   -5.62381
133120.0000   -4.61158
133160.0000   -5.75954
133200.0000   -4.76606
133240.0000   -5.67313
133280.0000   -6.17130
133320.0000   -5.15002
133360.0000   -5.31681
133400.0000   -4.78270
133440.0000   -5.83436
133480.0000   -5.57662
133520.0000   -4.83472
133560.0000   -5.67156
133600.0000   -5.64151
133640.0000   -5.96618
133680.0000   -5.01378
133720.0000   -5.11449
133760.0000   -5.27932
133800.0000   -5.49911
133840.0000   -5.41639
133880.0000   -5.52562
133920.0000   -5.03627
133960.0000   -5.31017
134000.0000   -4.22886
134040.0000   -4.99161
134080.0000   -4.63457
134120.0000   -5.04700
134160.0000   -5.97595
134200.0000   -5.67642
134240.0000   -5.61325
134280.0000   -4.30580
134320.0000   -4.40519
134360.0000   -5.20603
134400.0000   -4.53941
134440.0000   -4.10738
134480.0000   -4.98180
134520.0000   -4.54868
134560.0000   -4.54539
134600.0000   -4.47172
134640.0000   -4.97096
134680.0000   -4.50490
134720.0000   -5.31858
134760.0000   -4.62426
134800.0000   -4.75074
134840.0000   -4.63171
134880.0000   -5.06011
134920.0000   -4.53192
134960.0000   -4.84535
135000.0000   -5.21613
135040.0000   -4.13374
135080.0000   -4.03646
135120.0000   -4.26449
135160.0000   -5.09475
135200.0000   -5.03940
135240.0000   -5.91699
135280.0000   -5.35560
135320.0000   -5.32211
135360.0000   -5.71073
135400.0000   -5.34908
135440.0000   -5.68055
135480.0000   -5.13354
135520.0000   -4.76355
135560.0000   -4.83293
135600.0000   -3.97570
135640.0000   -4.60988
135680.0000   -5.63413
135720.0000   -6.00022
135760.0000   -5.59558
135800.0000   -5.36490
135840.0000   -4.99934
135880.0000   -4.82969
135920.0000   -5.48894
135960.0000   -4.59226
136000.0000   -5.27961
136040.0000   -4.88934
136080.0000   -5.05772
136120.0000   -5.66424
136160.0000   -5.76539
136200.0000   -5.43411
136240.0000   -5.10063
136280.0000   -5.12266
136320.0000   -5.69119
136360.0000   -5.91223
136400.0000   -5.22738
136440.0000   -5.17176
136480.0000   -5.49650
136520.0000   -4.87954
136560.0000   -5.24259
136600.0000   -5.24381
136640.0000   -5.33393
136680.0000   -5.28155
136720.0000   -4.89212
136760.0000   -4.30072
136800.0000   -5.23994
136840.0000   -5.08901
136880.0000   -5.03843
136920.0000   -5.47341
136960.0000   -4.68213
137000.0000   -4.56783
137040.0000   -3.91326
137080.0000   -4.66305
137120.0000   -5.40591
137160.0000   -5.79882
137200.0000   -5.37301
137240.0000   -5.15087
137280.0000   -5.03981
137320.0000   -5.49854
137360.0000   -6.17929
137400.0000   -5.84562
137440.0000   -5.73361
137480.0000   -5.04997
137520.0000   -5.61049
137560.0000   -6.13751
137600.0000   -5.04793
137640.0000   -6.42759
137680.0000   -4.61662
137720.0000   -5.29911
137760.0000   -6.47246
137800.0000   -5.57613
137840.0000   -5.45647
137880.0000   -5.61036
137920.0000   -5.94492
137960.0000   -5.66524
138000.0000   -5.53031
138040.0000   -6.61543
138080.0000   -6.12589
138120.0000   -6.14158
138160.0000   -5.47316
138200.0000   -4.51712
138240.0000   -5.91608
138280.0000   -5.77396
138320.0000   -4.29570
138360.0000   -5.71946
138400.0000   -5.21689
138440.0000   -4.36716
138480.0000   -4.46083
138520.0000   -4.92818
138560.0000   -5.45510
138600.0000   -5.95027
138640.0000   -4.83362
138680.0000   -4.48104
138720.0000   -5.05235
138760.0000   -5.94093
138800.0000   -5.51057
138840.0000   -5.20406
138880.0000   -5.34123
138920.0000   -5.42736
138960.0000   -6.11003
139000.0000   -5.15975
139040.0000   -5.41099
139080.0000   -5.53067
139120.0000   -5.78920
139160.0000   -6.14704
139200.0000   -4.89835
139240.0000   -5.49097
139280.0000   -4.65233
139320.0000   -4.95460
139360.0000   -5.23324
139400.0000   -4.93862
139440.0000   -5.25082
139480.0000   -5.47428
139520.0000   -5.41036
139560.0000   -5.70567
139600.0000   -5.35985
139640.0000   -4.60845
139680.0000   -5.43446
139720.0000   -5.07217
139760.0000   -4.52498
139800.0000   -4.22085
139840.0000   -5.43307
139880.0000   -5.00115
139920.0000   -6.19725
139960.0000   -5.15204
140000.0000   -6.12243
140040.0000   -5.71977
140080.0000   -4.85046
140120.0000   -7.04292
140160.0000   -5.46088
140200.0000   -5.70356
140240.0000   -5.33803
140280.0000   -5.29424
140320.0000   -4.24333
140360.0000   -5.80106
140400.0000   -5.99309
140440.0000   -5.90237
140480.0000   -6.14461
140520.0000   -5.51113
140560.0000   -6.31869
140600.0000   -6.28692
140640.0000   -4.57612
140680.0000   -5.01406
140720.0000   -5.05364
140760.0000   -5.24141
140800.0000   -4.66873
140840.0000   -5.76802
140880.0000   -6.52603
140920.0000   -5.33585
140960.0000   -5.31351
141000.0000   -5.67007
141040.0000   -6.29762
141080.0000   -5.59353
141120.0000   -6.08449
141160.0000   -4.80315
141200.0000   -5.26607
141240.0000   -5.21666
141280.0000   -4.90341
141320.0000   -3.86397
141360.0000   -3.95997
141400.0000   -4.75220
141440.0000   -5.15124
141480.0000   -5.07014
141520.0000   -5.43949
141560.0000   -5.93778
141600.0000   -6.45450
141640.0000   -5.73611
141680.0000   -5.79131
141720.0000   -5.60256
141760.0000   -5.60241
141800.0000   -4.80002
141840.0000   -4.82124
141880.0000   -5.51780
141920.0000   -5.06344
141960.0000   -4.44210
142000.0000   -5.11775
142040.0000   -5.50675
142080.0000   -4.35905
142120.0000   -5.18656
142160.0000   -5.84544
142200.0000   -4.30828
142240.0000   -4.87852
142280.0000   -4.81508
142320.0000   -5.18426
142360.0000   -5.59636
142400.0000   -4.26694
142440.0000   -3.52896
142480.0000   -4.68423
142520.0000   -4.73401
142560.0000   -5.08595
142600.0000   -4.21106
142640.0000   -5.52146
142680.0000   -5.48956
142720.0000   -4.94372
142760.0000   -5.46777
142800.0000   -5.69442
142840.0000   -4.99109
142880.0000   -5.20249
142920.0000   -5.93778
142960.0000   -6.09744
143000.0000   -4.95414
143040.0000   -5.34275
143080.0000   -4.99542
143120.0000   -4.89942
143160.0000   -5.19485
143200.0000   -5.29491
143240.0000   -4.28971
143280.0000   -5.03608
143320.0000   -5.53726
143360.0000   -5.47186
143400.0000   -6.16386
143440.0000   -5.45221
143480.0000   -5.68872
143520.0000   -5.19304
143560.0000   -5.67325
143600.0000   -4.82606
143640.0000   -4.76054
143680.0000   -5.79288
143720.0000   -4.49032
143760.0000   -5.41728
143800.0000   -4.93590
143840.0000   -4.94369
143880.0000   -5.64267
143920.0000   -6.04621
143960.0000   -5.29262
144000.0000   -5.81382
144040.0000   -5.80698
144080.0000   -6.42161
144120.0000   -5.94461
144160.0000   -5.43767
144200.0000   -4.92586
144240.0000   -5.27638
144280.0000   -5.52441
144320.0000   -6.13186
144360.0000   -5.88097
144400.0000   -5.98217
144440.0000   -6.11570
144480.0000   -5.29203
144520.0000   -5.17666
144560.0000   -5.32749
144600.0000   -4.94303
144640.0000   -4.10302
144680.0000   -5.11786
144720.0000   -4.41098
144760.0000   -4.25905
144800.0000   -4.05477
144840.0000   -4.32139
144880.0000   -5.08978
144920.0000   -5.61717
144960.0000   -6.09902
145000.0000   -5.93464
145040.0000   -6.03093
145080.0000   -6.93358
145120.0000   -6.04139
145160.0000   -4.28999
145200.0000   -5.56803
145240.0000   -6.29051
145280.0000   -5.50826
145320.0000   -5.17528
145360.0000   -6.01604
145400.0000   -5.84945
145440.0000   -4.79291
145480.0000   -5.79653
145520.0000   -4.92227
145560.0000   -5.65912
145600.0000   -5.39528
145640.0000   -5.53668
145680.0000   -5.83962
145720.0000   -5.06560
145760.0000   -5.18286
145800.0000   -5.59949
145840.0000   -5.34856
145880.0000   -6.01262
145920.0000   -5.78972
145960.0000   -6.08048
146000.0000   -4.70934
146040.0000   -5.47682
146080.0000   -4.83661
146120.0000   -5.51326
146160.0000   -5.40899
146200.0000   -6.27428
146240.0000   -7.00771
146280.0000   -6.34406
146320.0000   -5.99561
146360.0000   -6.16081
146400.0000   -6.07661
146440.0000   -5.23724
146480.0000   -5.53450
146520.0000   -5.47222
146560.0000   -5.23148
146600.0000   -5.91460
146640.0000   -5.18159
146680.0000   -6.33292
146720.0000   -6.93005
146760.0000   -5.96382
146800.0000   -6.06212
146840.0000   -6.48804
146880.0000   -6.49009
146920.0000   -5.58341
146960.0000   -6.39450
147000.0000   -5.55562
147040.0000   -5.14092
147080.0000   -5.29657
147120.0000   -5.24658
147160.0000   -6.17919
147200.0000   -5.38708
147240.0000   -5.79991
147280.0000   -5.65070
147320.0000   -6.55766
147360.0000   -5.00167
147400.0000   -4.30175
147440.0000   -5.29465
147480.0000   -5.33515
147520.0000   -4.58234
147560.0000   -4.48857
147600.0000   -3.68796
147640.0000   -4.52778
147680.0000   -5.32002
147720.0000   -5.47366
147760.0000   -5.35386
147800.0000   -5.33928
147840.0000   -4.95241
147880.0000   -4.64452
147920.0000   -5.66572
147960.0000   -5.21560
148000.0000   -5.15527
148040.0000   -5.09298
148080.0000   -6.02388
148120.0000   -5.36377
148160.0000   -5.63993
148200.0000   -5.81294
148240.0000   -4.80747
148280.0000   -5.22858
148320.0000   -5.61239
148360.0000   -5.28633
148400.0000   -5.73573
148440.0000   -5.29709
148480.0000   -5.51836
148520.0000   -4.83794
148560.0000   -5.00608
148600.0000   -4.94323
148640.0000   -4.70617
148680.0000   -4.61386
148720.0000   -3.73214
148760.0000   -5.26464
148800.0000   -4.83110
148840.0000   -4.11568
148880.0000   -4.22473
148920.0000   -4.94211
148960.0000   -4.15993
149000.0000   -4.23251
149040.0000   -4.55731
149080.0000   -4.48542
149120.0000   -4.91407
149160.0000   -4.98198
149200.0000   -4.09038
149240.0000   -4.43078
149280.0000   -4.17581
149320.0000   -5.14173
149360.0000   -4.78265
149400.0000   -5.59733
149440.0000   -6.31905
149480.0000   -5.47592
149520.0000   -5.64340
149560.0000   -4.76098
149600.0000   -5.23230
149640.0000   -5.01149
149680.0000   -5.54955
149720.0000   -5.06418
149760.0000   -5.42603
149800.0000   -4.61393
149840.0000   -5.08793
149880.0000   -5.00817
149920.0000   -5.69063
149960.0000   -5.02775
150000.0000   -4.85038
150040.0000   -4.82339
150080.0000   -5.01410
150120.0000   -5.68064
150160.0000   -5.33584
150200.0000   -4.53870
150240.0000   -5.12084
150280.0000   -4.86266
150320.0000   -6.24330
150360.0000   -5.12911
150400.0000   -5.58774
150440.0000   -5.88979
150480.0000   -5.90438
150520.0000   -4.88737
150560.0000   -5.52185
150600.0000   -6.45665
150640.0000   -4.98002
150680.0000   -6.00075
150720.0000   -6.13052
150760.0000   -5.64733
150800.0000   -5.44187
150840.0000   -5.96883
150880.0000   -5.25746
150920.0000   -5.34147
150960.0000   -5.71847
151000.0000   -5.62796
151040.0000   -5.68757
151080.0000   -4.82780
151120.0000   -6.35633
151160.0000   -6.53136
151200.0000   -4.96633
151240.0000   -5.90992
151280.0000   -5.48740
151320.0000   -5.71774
151360.0000   -6.50180
151400.0000   -6.32717
151440.0000   -6.12992
151480.0000   -5.78262
151520.0000   -7.46226
151560.0000   -5.43767
151600.0000   -5.72314
151640.0000   -5.76155
151680.0000   -6.47411
151720.0000   -6.02435
151760.0000   -4.76053
151800.0000   -6.40973
151840.0000   -6.29604
151880.0000   -6.70508
151920.0000   -5.83526
151960.0000   -6.52197
152000.0000   -6.32825
152040.0000   -5.77678
152080.0000   -5.62710
152120.0000   -5.97147
152160.0000   -6.10882
152200.0000   -6.08554
152240.0000   -5.41745
152280.0000   -6.16908
152320.0000   -5.39218
152360.0000   -5.12405
152400.0000   -6.00036
152440.0000   -5.04310
152480.0000   -3.83309
152520.0000   -6.03451
152560.0000   -4.85438
152600.0000   -5.74565
152640.0000   -5.30697
152680.0000   -5.37116
152720.0000   -6.31065
152760.0000   -4.82038
152800.0000   -6.07907
152840.0000   -5.96275
152880.0000   -6.15322
152920.0000   -6.53360
152960.0000   -5.29980
153000.0000   -5.84841
153040.0000   -5.66104
153080.0000   -5.67025
153120.0000   -5.68562
153160.0000   -5.12077
153200.0000   -5.52350
153240.0000   -6.33992
153280.0000   -6.10322
153320.0000   -4.79840
153360.0000   -5.46008
153400.0000   -5.33691
153440.0000   -5.50478
153480.0000   -6.13870
153520.0000   -5.46281
153560.0000   -5.06722
153600.0000   -5.10143
153640.0000   -5.45147
153680.0000   -5.38722
153720.0000   -5.22358
153760.0000   -5.42943
153800.0000   -5.83585
153840.0000   -5.27377
153880.0000   -4.90267
153920.0000   -5.80191
153960.0000   -6.07350
154000.0000   -5.24029
154040.0000   -5.94899
154080.0000   -5.25625
154120.0000   -5.33691
154160.0000   -5.31231
154200.0000   -5.63488
154240.0000   -5.11907
154280.0000   -5.33698
154320.0000   -5.58476
154360.0000   -5.75414
154400.0000   -5.46985
154440.0000   -5.98282
154480.0000   -5.22232
154520.0000   -5.41951
154560.0000   -5.77949
154600.0000   -5.33670
154640.0000   -5.39040
154680.0000   -5.10775
154720.0000   -5.54133
154760.0000   -6.12796
154800.0000   -6.34813
154840.0000   -6.12182
154880.0000   -6.29471
154920.0000   -5.87593
154960.0000   -7.10853
155000.0000   -6.46280
155040.0000   -6.62876
155080.0000   -5.92110
155120.0000   -6.36157
155160.0000   -6.12670
155200.0000   -6.47817
155240.0000   -5.82790
155280.0000   -6.60068
155320.0000   -5.70116
155360.0000   -5.51424
155400.0000   -5.77855
155440.0000   -5.91879
155480.0000   -5.37644
155520.0000   -5.67366
155560.0000   -5.66097
155600.0000   -5.73904
155640.0000   -5.80138
155680.0000   -4.48758
155720.0000   -4.89391
155760.0000   -5.56219
155800.0000   -6.06978
155840.0000   -4.56260
155880.0000   -5.71165
155920.0000   -5.56333
155960.0000   -5.85020
156000.0000   -5.12557
156040.0000   -4.43328
156080.0000   -5.57107
156120.0000   -5.00059
156160.0000   -5.32291
156200.0000   -4.07571
156240.0000   -5.37391
156280.0000   -4.29062
156320.0000   -3.95965
156360.0000   -5.07631
156400.0000   -4.38361
156440.0000   -4.53642
156480.0000   -5.35439
156520.0000   -5.70459
156560.0000   -5.49424
156600.0000   -4.90702
156640.0000   -5.05636
156680.0000   -5.32837
156720.0000   -4.89912
156760.0000   -5.34973
156800.0000   -5.08956
156840.0000   -5.05790
156880.0000   -5.34586
156920.0000   -5.14229
156960.0000   -5.27805
157000.0000   -5.26428
157040.0000   -5.12869
157080.0000   -5.07476
157120.0000   -4.53363
157160.0000   -4.01909
157200.0000   -5.51976
157240.0000   -5.22242
157280.0000   -4.78476
157320.0000   -5.01595
157360.0000   -5.46793
157400.0000   -5.59863
157440.0000   -5.57915
157480.0000   -5.27911
157520.0000   -5.72064
157560.0000   -5.70116
157600.0000   -5.27297
157640.0000   -5.26907
157680.0000   -5.78146
157720.0000   -6.56189
157760.0000   -5.89366
157800.0000   -5.62492
157840.0000   -5.51051
157880.0000   -5.73287
157920.0000   -6.15306
157960.0000   -5.92414
158000.0000   -5.40094
158040.0000   -6.05108
158080.0000   -6.31999
158120.0000   -6.76061
158160.0000   -6.77022
158200.0000   -6.27824
158240.0000   -5.43855
158280.0000   -5.95595
158320.0000   -5.46442
158360.0000   -5.19310
158400.0000   -5.29740
158440.0000   -5.25844
158480.0000   -5.61998
158520.0000   -5.70278
158560.0000   -6.32233
158600.0000   -5.89624
158640.0000   -6.17406
158680.0000   -5.24830
158720.0000   -5.05134
158760.0000   -6.00801
158800.0000   -5.57312
158840.0000   -5.59947
158880.0000   -5.15709
158920.0000   -4.89246
158960.0000   -5.20607
159000.0000   -6.07877
159040.0000   -6.12731
159080.0000   -6.21982
159120.0000   -6.33099
159160.0000   -6.68121
159200.0000   -5.98970
159240.0000   -5.08147
159280.0000   -5.79958
159320.0000   -6.03944
159360.0000   -5.26174
159400.0000   -5.63981
159440.0000   -5.64861
159480.0000   -5.69032
159520.0000   -5.63613
159560.0000   -6.39743
159600.0000   -5.00132
159640.0000   -5.93820
159680.0000   -5.25769
159720.0000   -5.25138
159760.0000   -5.46922
159800.0000   -4.67778
159840.0000   -4.99059
159880.0000   -5.47504
159920.0000   -4.82771
159960.0000   -4.05251
160000.0000   -4.92469
160040.0000   -5.39814
160080.0000   -4.84350
160120.0000   -5.88148
160160.0000   -3.62479
160200.0000   -4.81230
160240.0000   -4.78164
160280.0000   -4.52928
160320.0000   -5.07950
160360.0000   -5.20899
160400.0000   -4.75918
160440.0000   -4.41059
160480.0000   -4.39103
160520.0000   -4.22974
160560.0000   -5.30888
160600.0000   -5.42882
160640.0000   -5.68230
160680.0000   -6.15536
160720.0000   -5.09925
160760.0000   -6.04556
160800.0000   -5.85671
160840.0000   -6.74315
160880.0000   -5.68359
160920.0000   -5.53345
160960.0000   -5.67435
161000.0000   -5.91515
161040.0000   -5.77947
161080.0000   -5.63262
161120.0000   -4.54273
161160.0000   -6.82011
161200.0000   -6.04475
161240.0000   -6.43029
161280.0000   -6.53415
161320.0000   -6.43596
161360.0000   -5.87656
161400.0000   -5.89619
161440.0000   -5.41674
161480.0000   -5.61086
161520.0000   -5.65320
161560.0000   -4.18464
161600.0000   -6.16966
161640.0000   -6.43081
161680.0000   -6.29269
161720.0000   -6.65373
161760.0000   -5.98258
161800.0000   -6.47508
161840.0000   -6.82701
161880.0000   -6.53586
161920.0000   -5.73993
161960.0000   -6.81067
162000.0000   -5.33835
162040.0000   -5.11983
162080.0000   -5.00355
162120.0000   -4.99738
162160.0000   -5.65864
162200.0000   -5.39671
162240.0000   -6.06327
162280.0000   -5.43796
162320.0000   -5.62074
162360.0000   -5.53302
162400.0000   -5.79862
162440.0000   -5.81293
162480.0000   -5.41024
162520.0000   -4.94003
162560.0000   -4.71757
162600.0000   -4.98818
162640.0000   -5.33811
162680.0000   -5.27170
162720.0000   -5.08897
162760.0000   -5.65665
162800.0000   -5.65199
162840.0000   -5.50303
162880.0000   -4.69610
162920.0000   -4.97423
162960.0000   -5.21324
163000.0000   -6.23167
163040.0000   -5.83195
163080.0000   -5.78032
163120.0000   -6.31697
163160.0000   -6.75966
163200.0000   -6.26096
163240.0000   -6.26490
163280.0000   -6.27024
163320.0000   -5.49098
163360.0000   -6.40112
163400.0000   -5.50263
163440.0000   -6.06281
163480.0000   -6.07625
163520.0000   -6.25115
163560.0000   -5.98144
163600.0000   -5.62532
163640.0000   -5.34862
163680.0000   -4.75848
163720.0000   -5.07074
163760.0000   -4.97122
163800.0000   -5.81858
163840.0000   -5.47977
163880.0000   -6.02175
163920.0000   -4.84613
163960.0000   -5.26506
164000.0000   -6.05039
164040.0000   -5.09289
164080.0000   -5.51290
164120.0000   -5.93999
164160.0000   -7.17899
164200.0000   -5.77774
164240.0000   -6.03894
164280.0000   -6.44746
164320.0000   -6.80114
164360.0000   -6.09033
164400.0000   -6.34522
164440.0000   -5.42831
164480.0000   -4.92074
164520.0000   -5.28476
164560.0000   -5.82188
164600.0000   -6.48490
164640.0000   -6.04670
164680.0000   -5.37228
164720.0000   -6.51744
164760.0000   -6.53157
164800.0000   -5.36215
164840.0000   -5.02885
164880.0000   -5.37363
164920.0000   -5.25317
164960.0000   -5.27655
165000.0000   -5.57253
165040.0000   -5.43888
165080.0000   -4.58958
165120.0000   -4.48825
165160.0000   -4.75158
165200.0000   -5.00765
165240.0000   -5.29137
165280.0000   -4.95220
165320.0000   -5.58985
165360.0000   -4.25670
165400.0000   -4.43860
165440.0000   -5.09179
165480.0000   -4.29101
165520.0000   -5.43088
165560.0000   -4.93668
165600.0000   -5.21088
165640.0000   -5.67819
165680.0000   -5.70021
165720.0000   -6.19981
165760.0000   -5.43119
165800.0000   -4.46176
165840.0000   -5.05480
165880.0000   -4.85925
165920.0000   -4.30004
165960.0000   -4.05852
166000.0000   -5.34682
166040.0000   -4.94821
166080.0000   -4.92247
166120.0000   -4.86911
166160.0000   -4.72481
166200.0000   -5.54039
166240.0000   -4.86214
166280.0000   -5.39797
166320.0000   -5.41045
166360.0000   -4.54372
166400.0000   -6.29928
166440.0000   -5.36296
166480.0000   -5.27508
166520.0000   -5.48681
166560.0000   -5.55848
166600.0000   -5.97083
166640.0000   -4.65564
166680.0000   -5.64648
166720.0000   -5.20446
166760.0000   -5.87806
166800.0000   -5.99822
166840.0000   -5.99526
166880.0000   -4.93347
166920.0000   -5.44060
166960.0000   -5.64501
167000.0000   -5.86016
167040.0000   -5.54140
167080.0000   -5.07712
167120.0000   -4.97009
167160.0000   -5.47825
167200.0000   -5.66809
167240.0000   -5.00319
167280.0000   -5.32471
167320.0000   -6.45843
167360.0000   -5.51395
167400.0000   -6.21359
167440.0000   -5.10839
167480.0000   -5.41549
167520.0000   -4.73127
167560.0000   -4.19177
167600.0000   -4.94153
167640.0000   -4.52219
167680.0000   -6.03460
167720.0000   -5.45840
167760.0000   -5.16958
167800.0000   -4.56152
167840.0000   -4.42523
167880.0000   -5.76018
167920.0000   -5.76703
167960.0000   -5.46052
168000.0000   -5.27069
168040.0000   -5.90526
168080.0000   -4.63243
168120.0000   -5.14722
168160.0000   -5.18598
168200.0000   -5.76748
168240.0000   -5.39869
168280.0000   -5.53220
168320.0000   -5.83072
168360.0000   -5.75745
168400.0000   -6.29274
168440.0000   -6.59365
168480.0000   -5.79793
168520.0000   -6.35859
168560.0000   -5.36616
168600.0000   -5.70509
168640.0000   -6.61894
168680.0000   -5.95617
168720.0000   -6.56166
168760.0000   -5.33233
168800.0000   -5.46931
168840.0000   -5.52582
168880.0000   -5.46623
168920.0000   -6.27048
168960.0000   -5.68861
169000.0000   -5.58368
169040.0000   -5.03932
169080.0000   -4.85582
169120.0000   -5.16966
169160.0000   -5.00744
169200.0000   -4.61522
169240.0000   -5.69841
169280.0000   -5.62596
169320.0000   -5.30748
169360.0000   -5.55978
169400.0000   -6.41165
169440.0000   -5.00685
169480.0000   -5.39919
169520.0000   -4.81029
169560.0000   -4.54724
169600.0000   -5.29656
169640.0000   -5.51687
169680.0000   -5.71905
169720.0000   -5.05971
169760.0000   -4.53092
169800.0000   -5.96490
169840.0000   -5.16612
169880.0000   -5.37073
169920.0000   -5.57212
169960.0000   -5.91950
170000.0000   -5.62260
170040.0000   -5.64433
170080.0000   -5.34580
170120.0000   -4.67144
170160.0000   -5.16665
170200.0000   -5.86170
170240.0000   -5.96899
170280.0000   -5.71448
170320.0000   -6.45305
170360.0000   -5.69866
170400.0000   -5.41614
170440.0000   -5.75171
170480.0000   -5.39862
170520.0000   -4.61413
170560.0000   -5.34921
170600.0000   -4.94827
170640.0000   -5.27894
170680.0000   -4.97071
170720.0000   -4.96986
170760.0000   -5.53628
170800.0000   -4.79954
170840.0000   -4.94200
170880.0000   -4.54069
170920.0000   -5.16618
170960.0000   -4.48787
171000.0000   -4.54480
171040.0000   -5.24701
171080.0000   -5.21939
171120.0000   -4.78759
171160.0000   -4.35111
171200.0000   -4.95366
171240.0000   -4.70335
171280.0000   -5.21576
171320.0000   -4.90881
171360.0000   -5.70198
171400.0000   -5.05298
171440.0000   -5.39441
171480.0000   -5.54510
171520.0000   -5.52525
171560.0000   -5.36912
171600.0000   -5.58702
171640.0000   -5.48201
171680.0000   -5.22594
171720.0000   -4.69763
171760.0000   -5.28425
171800.0000   -5.29974
171840.0000   -5.30141
171880.0000   -5.02301
171920.0000   -5.96059
171960.0000   -5.43320
172000.0000   -4.95630
172040.0000   -5.03766
172080.0000   -5.10964
172120.0000   -5.37844
172160.0000   -5.11150
172200.0000   -5.02179
172240.0000   -5.96374
172280.0000   -5.06441
172320.0000   -5.23663
172360.0000   -5.14904
172400.0000   -5.56050
172440.0000   -5.21275
172480.0000   -5.36925
172520.0000   -6.26360
172560.0000   -5.13306
172600.0000   -4.65345
172640.0000   -5.65413
172680.0000   -5.12668
172720.0000   -5.01594
172760.0000   -5.83207
172800.0000   -5.36163
172840.0000   -4.92976
172880.0000   -5.24504
172920.0000   -5.56878
172960.0000   -5.75698
173000.0000   -4.70453
173040.0000   -5.16799
173080.0000   -5.82886
173120.0000   -5.15731
173160.0000   -4.85617
173200.0000   -5.37488
173240.0000   -6.24854
173280.0000   -5.60569
173320.0000   -5.28628
173360.0000   -5.70331
173400.0000   -5.48184
173440.0000   -4.79409
173480.0000   -4.99418
173520.0000   -5.53964
173560.0000   -5.05484
173600.0000   -6.08262
173640.0000   -6.04465
173680.0000   -5.70786
173720.0000   -5.97836
173760.0000   -5.48028
173800.0000   -4.77950
173840.0000   -5.24221
173880.0000   -3.87267
173920.0000   -4.34612
173960.0000   -4.69111
174000.0000   -4.16966
174040.0000   -4.82484
174080.0000   -4.85254
174120.0000   -5.87798
174160.0000   -6.18243
174200.0000   -5.08144
174240.0000   -6.08241
174280.0000   -5.61879
174320.0000   -5.48645
174360.0000   -4.72650
174400.0000   -5.70328
174440.0000   -5.74638
174480.0000   -6.09998
174520.0000   -6.07102
174560.0000   -6.03787
174600.0000   -5.81358
174640.0000   -5.35594
174680.0000   -5.14975
174720.0000   -5.74309
174760.0000   -6.06266
174800.0000   -6.23554
174840.0000   -4.90396
174880.0000   -4.79638
174920.0000   -5.26459
174960.0000   -4.73275
175000.0000   -4.90911
175040.0000   -5.59261
175080.0000   -5.21607
175120.0000   -4.49516
175160.0000   -5.62541
175200.0000   -3.99294
175240.0000   -4.78069
175280.0000   -5.86965
175320.0000   -5.09613
175360.0000   -5.70832
175400.0000   -4.51554
175440.0000   -4.44546
175480.0000   -4.28826
175520.0000   -5.45918
175560.0000   -4.76002
175600.0000   -4.80149
175640.0000   -5.03330
175680.0000   -4.74476
175720.0000   -5.24521
175760.0000   -5.04551
175800.0000   -4.80617
175840.0000   -5.85544
175880.0000   -5.74832
175920.0000   -5.97006
175960.0000   -5.39029
176000.0000   -5.29172
176040.0000   -6.35851
176080.0000   -5.18690
176120.0000   -5.38104
176160.0000   -6.20373
176200.0000   -5.92869
176240.0000   -5.34016
176280.0000   -5.33089
176320.0000   -5.04005
176360.0000   -4.89451
176400.0000   -4.95008
176440.0000   -4.84629
176480.0000   -4.36759
176520.0000   -5.86444
176560.0000   -5.57880
176600.0000   -5.50515
176640.0000   -4.54473
176680.0000   -5.31484
176720.0000   -6.61015
176760.0000   -5.86867
176800.0000   -7.30499
176840.0000   -6.69639
176880.0000   -7.16929
176920.0000   -6.29174
176960.0000   -6.02264
177000.0000   -6.90876
177040.0000   -6.16045
177080.0000   -5.53992
177120.0000   -5.01295
177160.0000   -5.81354
177200.0000   -4.98952
177240.0000   -6.06133
177280.0000   -5.37438
177320.0000   -5.25408
177360.0000   -5.01570
177400.0000   -4.71153
177440.0000   -4.69577
177480.0000   -4.89824
177520.0000   -4.78876
177560.0000   -4.49141
177600.0000   -5.48722
177640.0000   -6.09303
177680.0000   -5.11439
177720.0000   -4.72421
177760.0000   -4.98251
177800.0000   -5.09152
177840.0000   -5.13169
177880.0000   -4.18222
177920.0000   -5.17939
177960.0000   -4.92912
178000.0000   -3.86237
178040.0000   -4.81494
178080.0000   -4.97870
178120.0000   -4.13136
178160.0000   -3.85111
178200.0000   -4.83283
178240.0000   -5.15633
178280.0000   -5.54835
178320.0000   -5.50038
178360.0000   -5.59039
178400.0000   -5.40781
178440.0000   -5.41806
178480.0000   -5.44293
178520.0000   -5.66012
178560.0000   -5.56111
178600.0000   -4.52143
178640.0000   -5.51076
178680.0000   -5.32355
178720.0000   -4.59972
178760.0000   -5.03400
178800.0000   -4.95408
178840.0000   -5.16136
178880.0000   -5.21288
178920.0000   -6.01231
178960.0000   -5.83986
179000.0000   -5.74991
179040.0000   -5.27390
179080.0000   -4.97697
179120.0000   -5.61731
179160.0000   -5.42131
179200.0000   -5.62646
179240.0000   -4.68638
179280.0000   -6.33890
179320.0000   -6.18088
179360.0000   -6.25127
179400.0000   -5.76156
179440.0000   -5.31854
179480.0000   -5.94942
179520.0000   -6.47512
179560.0000   -6.86052
179600.0000   -5.97025
179640.0000   -6.20884
179680.0000   -6.39532
179720.0000   -6.30642
179760.0000   -6.00206
179800.0000   -5.72455
179840.0000   -6.00166
179880.0000   -6.52730
179920.0000   -6.37597
179960.0000   -6.08547
180000.0000   -6.53858
180040.0000   -6.08630
180080.0000   -5.27434
180120.0000   -5.67065
180160.0000   -5.92967
180200.0000   -6.39956
180240.0000   -5.21995
180280.0000   -6.09385
180320.0000   -6.01438
180360.0000   -6.54395
180400.0000   -5.43108
180440.0000   -5.37883
180480.0000   -5.78590
180520.0000   -5.52520
180560.0000   -5.09578
180600.0000   -6.12373
180640.0000   -6.22182
180680.0000   -5.43567
180720.0000   -6.30622
180760.0000   -5.03752
180800.0000   -5.38298
180840.0000   -4.87328
180880.0000   -5.14117
180920.0000   -5.28209
180960.0000   -5.52036
181000.0000   -6.17610
181040.0000   -5.57047
181080.0000   -4.43994
181120.0000   -4.92002
181160.0000   -5.66181
181200.0000   -4.91523
181240.0000   -5.29047
181280.0000   -4.97685
181320.0000   -5.33366
181360.0000   -6.22063
181400.0000   -4.45647
181440.0000   -5.37960
181480.0000   -5.40976
181520.0000   -5.69214
181560.0000   -6.35876
181600.0000   -5.91777
181640.0000   -5.91682
181680.0000   -5.27668
181720.0000   -4.57187
181760.0000   -4.41221
181800.0000   -5.34798
181840.0000   -5.20412
181880.0000   -5.59023
181920.0000   -5.52339
181960.0000   -6.00638
182000.0000   -5.64138
182040.0000   -5.48086
182080.0000   -5.79358
182120.0000   -5.91115
182160.0000   -6.12217
182200.0000   -5.62518
182240.0000   -5.46442
182280.0000   -6.08290
182320.0000   -6.57093
182360.0000   -7.00916
182400.0000   -5.70580
182440.0000   -5.95336
182480.0000   -5.66352
182520.0000   -5.32751
182560.0000   -6.37327
182600.0000   -5.19370
182640.0000   -4.83847
182680.0000   -5.86241
182720.0000   -5.52268
182760.0000   -5.36263
182800.0000   -5.15575
182840.0000   -5.40068
182880.0000   -5.72580
182920.0000   -5.72887
182960.0000   -5.74548
183000.0000   -5.68311
183040.0000   -4.71422
183080.0000   -4.62756
183120.0000   -5.99024
183160.0000   -6.19720
183200.0000   -5.46426
183240.0000   -7.08123
183280.0000   -5.43938
183320.0000   -5.60842
183360.0000   -5.16020
183400.0000   -5.45811
183440.0000   -5.82625
183480.0000   -6.18103
183520.0000   -5.44971
183560.0000   -5.42368
183600.0000   -5.86764
183640.0000   -4.89486
183680.0000   -5.70475
183720.0000   -5.85673
183760.0000   -5.38326
183800.0000   -6.43433
183840.0000   -6.24737
183880.0000   -5.19668
183920.0000   -4.96608
183960.0000   -5.40409
184000.0000   -6.15363
184040.0000   -5.55249
184080.0000   -4.78606
184120.0000   -5.63199
184160.0000   -5.21663
184200.0000   -7.08516
184240.0000   -5.83618
184280.0000   -5.03827
184320.0000   -5.29887
184360.0000   -5.09880
184400.0000   -6.91943
184440.0000   -5.51037
184480.0000   -6.11131
184520.0000   -6.00345
184560.0000   -5.95991
184600.0000   -6.46793
184640.0000   -5.11480
184680.0000   -6.17381
184720.0000   -6.35740
184760.0000   -4.85512
184800.0000   -4.71344
184840.0000   -4.84989
184880.0000   -4.91864
184920.0000   -4.36918
184960.0000   -5.03799
185000.0000   -5.27493
185040.0000   -4.35846
185080.0000   -4.73310
185120.0000   -4.93374
185160.0000   -4.38329
185200.0000   -5.54050
185240.0000   -5.36775
185280.0000   -6.00217
185320.0000   -5.16526
185360.0000   -5.48282
185400.0000   -5.90820
185440.0000   -5.62198
185480.0000   -5.57755
185520.0000   -5.70735
185560.0000   -5.45121
185600.0000   -5.17750
185640.0000   -5.18985
185680.0000   -4.91695
185720.0000   -6.17458
185760.0000   -5.35346
185800.0000   -6.38377
185840.0000   -5.39700
185880.0000   -4.51414
185920.0000   -5.48101
185960.0000   -5.14329
186000.0000   -4.77943
186040.0000   -4.65271
186080.0000   -4.26338
186120.0000   -4.53650
186160.0000   -4.73462
186200.0000   -4.35573
186240.0000   -4.22646
186280.0000   -4.66233
186320.0000   -5.07606
186360.0000   -4.76997
186400.0000   -4.87754
186440.0000   -4.17647
186480.0000   -4.07384
186520.0000   -3.87939
186560.0000   -4.71961
186600.0000   -4.50143
186640.0000   -4.49915
186680.0000   -6.11560
186720.0000   -5.05163
186760.0000   -4.79546
186800.0000   -4.92221
186840.0000   -5.66765
186880.0000   -4.40909
186920.0000   -4.97544
186960.0000   -5.26103
187000.0000   -5.70512
187040.0000   -6.12547
187080.0000   -4.71181
187120.0000   -3.94806
187160.0000   -4.45916
187200.0000   -5.02371
187240.0000   -4.81095
187280.0000   -4.89699
187320.0000   -4.88909
187360.0000   -5.58407
187400.0000   -5.17184
187440.0000   -5.76793
187480.0000   -6.12205
187520.0000   -5.79011
187560.0000   -6.54763
187600.0000   -5.45743
187640.0000   -4.79549
187680.0000   -6.03750
187720.0000   -6.14836
187760.0000   -5.38794
187800.0000   -5.73516
187840.0000   -5.75709
187880.0000   -5.91059
187920.0000   -5.62780
187960.0000   -6.44078
188000.0000   -6.29551
188040.0000   -5.60951
188080.0000   -5.11612
188120.0000   -5.55174
188160.0000   -5.84455
188200.0000   -5.45615
188240.0000   -5.01729
188280.0000   -4.44162
188320.0000   -5.09831
188360.0000   -5.10913
188400.0000   -5.57157
188440.0000   -5.08302
188480.0000   -5.05181
188520.0000   -5.17240
188560.0000   -5.03462
188600.0000   -5.17208
188640.0000   -5.63371
188680.0000   -4.92809
188720.0000   -6.11964
188760.0000   -5.65887
188800.0000   -4.90092
188840.0000   -4.71906
188880.0000   -5.18974
188920.0000   -5.35736
188960.0000   -6.13231
189000.0000   -5.09957
189040.0000   -5.72288
189080.0000   -5.63349
189120.0000   -4.96537
189160.0000   -5.27740
189200.0000   -5.10057
189240.0000   -5.78246
189280.0000   -5.60070
189320.0000   -5.50288
189360.0000   -5.82630
189400.0000   -4.86262
189440.0000   -5.73118
189480.0000   -5.80636
189520.0000   -5.43575
189560.0000   -4.77682
189600.0000   -4.00659
189640.0000   -4.17328
189680.0000   -3.97990
189720.0000   -5.42951
189760.0000   -5.55499
189800.0000   -6.06560
189840.0000   -5.60780
189880.0000   -5.96368
189920.0000   -5.07916
189960.0000   -4.78817
190000.0000   -5.02954
190040.0000   -4.41334
190080.0000   -4.86999
190120.0000   -5.40191
190160.0000   -5.35120
190200.0000   -4.89670
190240.0000   -5.85123
190280.0000   -5.58319
190320.0000   -5.13627
190360.0000   -5.01808
190400.0000   -4.99563
190440.0000   -4.77077
190480.0000   -4.80714
190520.0000   -5.68623
190560.0000   -5.84024
190600.0000   -5.23434
190640.0000   -5.48894
190680.0000   -5.51109
190720.0000   -4.24151
190760.0000   -4.13166
190800.0000   -4.01594
190840.0000   -3.54712
190880.0000   -5.03123
190920.0000   -5.39821
190960.0000   -4.73246
191000.0000   -4.97657
191040.0000   -5.15402
191080.0000   -5.87008
191120.0000   -5.31694
191160.0000   -4.56739
191200.0000   -5.53459
191240.0000   -5.79659
191280.0000   -5.87195
191320.0000   -5.91907
191360.0000   -5.30750
191400.0000   -5.83710
191440.0000   -5.31604
191480.0000   -5.68964
191520.0000   -6.75697
191560.0000   -6.30033
191600.0000   -6.04572
191640.0000   -5.63819
191680.0000   -6.53815
191720.0000   -5.55443
191760.0000   -5.48726
191800.0000   -5.33842
191840.0000   -5.40221
191880.0000   -5.09300
191920.0000   -5.35271
191960.0000   -5.30463
192000.0000   -5.20681
192040.0000   -5.35265
192080.0000   -4.91605
192120.0000   -4.73239
192160.0000   -5.05992
192200.0000   -5.21913
192240.0000   -6.12891
192280.0000   -4.42678
192320.0000   -5.38366
192360.0000   -5.89742
192400.0000   -5.64604
192440.0000   -6.24756
192480.0000   -4.34805
192520.0000   -5.55873
192560.0000   -5.68493
192600.0000   -5.15478
192640.0000   -5.46623
192680.0000   -4.88723
192720.0000   -6.03850
192760.0000   -5.89594
192800.0000   -6.03434
192840.0000   -5.09856
192880.0000   -4.18756
192920.0000   -4.23299
192960.0000   -5.69310
193000.0000   -5.30132
193040.0000   -5.23177
193080.0000   -5.07451
193120.0000   -5.32124
193160.0000   -5.67582
193200.0000   -4.51844
193240.0000   -6.06243
193280.0000   -5.12390
193320.0000   -5.79705
193360.0000   -5.55150
193400.0000   -5.50059
193440.0000   -5.41027
193480.0000   -5.41644
193520.0000   -4.78323
193560.0000   -4.66022
193600.0000   -5.92677
193640.0000   -6.13938
193680.0000   -5.15252
193720.0000   -5.13317
193760.0000   -6.23467
193800.0000   -6.80234
193840.0000   -6.74012
193880.0000   -6.01503
193920.0000   -7.00585
193960.0000   -5.84194
194000.0000   -5.89309
194040.0000   -5.63987
194080.0000   -5.77017
194120.0000   -6.56148
194160.0000   -6.04426
194200.0000   -6.72304
194240.0000   -5.51239
194280.0000   -6.29382
194320.0000   -6.22740
194360.0000   -6.17621
194400.0000   -6.10297
194440.0000   -6.99952
194480.0000   -6.81873
194520.0000   -6.70179
194560.0000   -5.60406
194600.0000   -6.57834
194640.0000   -5.37502
194680.0000   -7.00977
194720.0000   -6.21314
194760.0000   -6.88519
194800.0000   -5.73607
194840.0000   -5.90403
194880.0000   -6.02497
194920.0000   -6.38052
194960.0000   -6.50498
195000.0000   -6.26686
195040.0000   -5.95628
195080.0000   -5.48345
195120.0000   -5.42655
195160.0000   -7.34652
195200.0000   -5.70557
195240.0000   -6.61113
195280.0000   -6.43426
195320.0000   -6.09496
195360.0000   -6.34790
195400.0000   -6.83409
195440.0000   -6.22251
195480.0000   -5.76303
195520.0000   -6.52654
195560.0000   -6.14414
195600.0000   -6.30215
195640.0000   -5.91668
195680.0000   -5.84491
195720.0000   -5.28856
195760.0000   -4.72189
195800.0000   -4.93585
195840.0000   -4.58577
195880.0000   -4.96779
195920.0000   -6.01969
195960.0000   -5.48363
196000.0000   -5.72187
196040.0000   -5.28167
196080.0000   -5.87158
196120.0000   -5.18731
196160.0000   -6.47932
196200.0000   -5.44397
196240.0000   -5.34608
196280.0000   -6.46665
196320.0000   -5.82933
196360.0000   -4.95163
196400.0000   -5.73053
196440.0000   -6.83263
196480.0000   -6.95536
196520.0000   -6.43793
196560.0000   -5.60290
196600.0000   -6.19389
196640.0000   -5.34521
196680.0000   -6.25575
196720.0000   -5.56117
196760.0000   -5.82321
196800.0000   -5.89897
196840.0000   -6.11149
196880.0000   -5.82676
196920.0000   -6.75857
196960.0000   -4.99679
197000.0000   -5.38422
197040.0000   -4.93062
197080.0000   -5.66473
197120.0000   -5.54771
197160.0000   -5.09734
197200.0000   -5.50725
197240.0000   -6.38485
197280.0000   -5.70085
197320.0000   -5.84086
197360.0000   -5.65090
197400.0000   -6.06653
197440.0000   -6.26440
197480.0000   -5.96202
197520.0000   -5.90113
197560.0000   -5.49238
197600.0000   -5.24782
197640.0000   -5.83185
197680.0000   -5.67761
197720.0000   -6.68119
197760.0000   -6.07320
197800.0000   -5.22036
197840.0000   -6.18215
197880.0000   -6.14718
197920.0000   -5.06236
197960.0000   -5.98344
198000.0000   -6.15071
198040.0000   -6.24448
198080.0000   -6.96974
198120.0000   -6.98025
198160.0000   -6.93309
198200.0000   -6.91995
198240.0000   -5.49959
198280.0000   -6.27691
198320.0000   -5.89671
198360.0000   -6.04448
198400.0000   -5.15049
198440.0000   -5.80423
198480.0000   -6.08663
198520.0000   -5.88878
198560.0000   -4.61396
198600.0000   -5.36992
198640.0000   -5.88234
198680.0000   -6.38156
198720.0000   -5.37100
198760.0000   -6.43526
198800.0000   -6.09215
198840.0000   -5.47524
198880.0000   -5.82573
198920.0000   -5.40161
198960.0000   -5.68625
199000.0000   -5.70229
199040.0000   -5.79576
199080.0000   -6.31104
199120.0000   -4.79772
199160.0000   -6.59153
199200.0000   -5.53805
199240.0000   -5.65526
199280.0000   -5.81005
199320.0000   -5.88821
199360.0000   -5.28132
199400.0000   -4.62928
199440.0000   -6.03597
199480.0000   -5.56336
199520.0000   -5.79932
199560.0000   -5.24533
199600.0000   -6.22691
199640.0000   -5.51765
199680.0000   -5.92855
199720.0000   -5.46875
199760.0000   -5.37928
199800.0000   -5.86475
199840.0000   -6.43286
199880.0000   -4.79950
199920.0000   -5.29991
199960.0000   -4.93627
200000.0000   -4.97655
200040.0000   -5.72533
200080.0000   -6.24026
200120.0000   -6.02689
200160.0000   -6.15721
200200.0000   -5.25285
200240.0000   -5.36752
200280.0000   -5.00811
200320.0000   -5.33467
200360.0000   -6.12867
200400.0000   -4.69754
200440.0000   -5.93190
200480.0000   -6.08485
200520.0000   -5.49685
200560.0000   -5.77999
200600.0000   -5.85350
200640.0000   -5.25695
200680.0000   -5.28766
200720.0000   -5.22165
200760.0000   -4.60524
200800.0000   -5.19075
200840.0000   -5.77627
200880.0000   -4.82028
200920.0000   -4.03176
200960.0000   -4.05662
201000.0000   -4.32638
201040.0000   -4.10860
201080.0000   -5.10997
201120.0000   -4.90385
201160.0000   -4.36392
201200.0000   -4.06791
201240.0000   -4.69104
201280.0000   -5.05536
201320.0000   -4.69836
201360.0000   -5.74984
201400.0000   -5.38847
201440.0000   -4.62925
201480.0000   -3.66984
201520.0000   -4.77350
201560.0000   -6.27513
201600.0000   -5.59456
201640.0000   -4.42361
201680.0000   -5.90073
201720.0000   -5.98994
201760.0000   -5.01583
201800.0000   -5.81571
201840.0000   -6.48839
201880.0000   -5.78198
201920.0000   -5.03943
201960.0000   -5.14334
202000.0000   -4.36971
202040.0000   -5.02405
202080.0000   -4.90076
202120.0000   -5.46672
202160.0000   -5.41024
202200.0000   -5.04012
202240.0000   -6.43589
202280.0000   -6.40171
202320.0000   -5.42079
202360.0000   -5.21357
202400.0000   -5.13663
202440.0000   -5.76694
202480.0000   -5.47311
202520.0000   -5.72000
202560.0000   -6.33823
202600.0000   -6.10489
202640.0000   -5.96020
202680.0000   -5.90248
202720.0000   -6.15674
202760.0000   -5.15912
202800.0000   -6.70789
202840.0000   -5.86777
202880.0000   -6.88918
202920.0000   -6.40792
202960.0000   -7.16910
203000.0000   -5.48139
203040.0000   -5.83856
203080.0000   -5.75161
203120.0000   -5.79831
203160.0000   -5.59407
203200.0000   -5.78916
203240.0000   -5.72820
203280.0000   -5.71559
203320.0000   -5.60575
203360.0000   -4.95060
203400.0000   -4.99577
203440.0000   -6.07749
203480.0000   -5.49694
203520.0000   -5.28781
203560.0000   -5.64687
203600.0000   -5.69365
203640.0000   -5.85153
203680.0000   -5.10020
203720.0000   -6.03514
203760.0000   -5.67526
203800.0000   -5.00312
203840.0000   -6.10417
203880.0000   -4.93099
203920.0000   -5.55528
203960.0000   -5.54388
204000.0000   -4.89573
204040.0000   -4.68131
204080.0000   -4.88855
204120.0000   -5.12347
204160.0000   -6.00964
204200.0000   -6.10453
204240.0000   -5.90617
204280.0000   -6.63223
204320.0000   -5.30150
204360.0000   -5.82393
204400.0000   -5.05803
204440.0000   -5.51096
204480.0000   -5.58771
204520.0000   -4.91471
204560.0000   -5.61481
204600.0000   -5.19361
204640.0000   -5.23940
204680.0000   -6.02290
204720.0000   -6.03185
204760.0000   -4.95065
204800.0000   -5.87543
204840.0000   -6.53093
204880.0000   -5.83107
204920.0000   -5.91143
204960.0000   -5.55816
205000.0000   -4.56840
205040.0000   -4.37803
205080.0000   -4.91002
205120.0000   -4.67364
205160.0000   -5.65708
205200.0000   -6.12000
205240.0000   -6.05250
205280.0000   -4.88005
205320.0000   -4.61366
205360.0000   -5.22591
205400.0000   -4.99928
205440.0000   -5.50016
205480.0000   -5.03232
205520.0000   -5.32321
205560.0000   -4.73858
205600.0000   -4.54187
205640.0000   -5.22092
205680.0000   -3.67849
205720.0000   -4.87757
205760.0000   -5.47305
205800.0000   -5.89858
205840.0000   -4.20104
205880.0000   -5.82794
205920.0000   -6.18288
205960.0000   -5.35359
206000.0000   -5.35875
206040.0000   -5.33519
206080.0000   -5.27662
206120.0000   -5.49436
206160.0000   -5.20678
206200.0000   -5.98332
206240.0000   -6.04425
206280.0000   -4.67208
206320.0000   -5.29596
206360.0000   -4.67769
206400.0000   -4.90767
206440.0000   -5.21522
206480.0000   -5.28918
206520.0000   -5.64299
206560.0000   -5.32511
206600.0000   -5.42594
206640.0000   -6.06552
206680.0000   -6.22907
206720.0000   -5.44565
206760.0000   -6.23965
206800.0000   -4.88327
206840.0000   -6.29789
206880.0000   -6.24242
206920.0000   -5.92760
206960.0000   -5.59011
207000.0000   -6.14887
207040.0000   -4.93484
207080.0000   -4.64599
207120.0000   -4.80613
207160.0000   -5.46117
207200.0000   -5.05003
207240.0000   -5.77782
207280.0000   -5.33098
207320.0000   -5.89207
207360.0000   -6.16649
207400.0000   -5.25541
207440.0000   -4.80519
207480.0000   -4.91540
207520.0000   -5.96748
207560.0000   -6.32059
207600.0000   -5.76792
207640.0000   -5.14513
207680.0000   -5.61754
207720.0000   -6.21124
207760.0000   -5.89951
207800.0000   -5.46157
207840.0000   -6.20084
207880.0000   -5.93079
207920.0000   -5.89007
207960.0000   -6.39937
208000.0000   -5.86916
208040.0000   -5.27602
208080.0000   -5.11181
208120.0000   -4.86984
208160.0000   -5.06268
208200.0000   -5.01548
208240.0000   -4.84821
208280.0000   -5.78945
208320.0000   -5.21118
208360.0000   -5.08605
208400.0000   -5.20935
208440.0000   -5.28383
208480.0000   -5.54973
208520.0000   -5.37267
208560.0000   -5.37556
208600.0000   -5.51988
208640.0000   -4.89678
208680.0000   -5.77931
208720.0000   -5.50364
208760.0000   -6.32011
208800.0000   -5.75881
208840.0000   -6.01832
208880.0000   -6.28965
208920.0000   -5.80504
208960.0000   -5.69538
209000.0000   -5.29328
209040.0000   -5.73794
209080.0000   -6.02748
209120.0000   -5.61351
209160.0000   -5.28922
209200.0000   -5.11463
209240.0000   -5.84824
209280.0000   -5.35688
209320.0000   -5.81328
209360.0000   -5.45247
209400.0000   -4.88127
209440.0000   -5.62134
209480.0000   -5.31640
209520.0000   -6.03282
209560.0000   -6.09732
209600.0000   -5.80657
209640.0000   -5.68843
209680.0000   -5.76910
209720.0000   -5.30052
209760.0000   -4.94455
209800.0000   -4.06519
209840.0000   -5.00643
209880.0000   -5.31721
209920.0000   -5.56439
209960.0000   -5.34050
210000.0000   -4.80032
210040.0000   -4.95990
210080.0000   -5.57852
210120.0000   -5.48169
210160.0000   -5.91216
210200.0000   -5.40807
210240.0000   -6.41941
210280.0000   -5.93469
210320.0000   -4.70476
210360.0000   -4.46738
210400.0000   -5.43062
210440.0000   -5.61742
210480.0000   -5.70786
210520.0000   -5.93133
210560.0000   -7.22662
210600.0000   -6.24141
210640.0000   -6.78715
210680.0000   -4.93741
210720.0000   -5.69707
210760.0000   -6.34432
210800.0000   -6.36797
210840.0000   -5.45049
210880.0000   -6.31617
210920.0000   -6.12968
210960.0000   -6.10496
211000.0000   -7.26562
211040.0000   -6.45046
211080.0000   -5.46134
211120.0000   -6.12434
211160.0000   -5.07003
211200.0000   -4.50379
211240.0000   -5.49727
211280.0000   -5.82997
211320.0000   -6.05153
211360.0000   -5.14369
211400.0000   -6.47719
211440.0000   -6.77092
211480.0000   -6.19885
211520.0000   -6.43402
211560.0000   -6.01860
211600.0000   -5.86435
211640.0000   -6.52470
211680.0000   -6.33885
211720.0000   -6.08142
211760.0000   -6.02805
211800.0000   -6.15312
211840.0000   -6.58156
211880.0000   -6.61357
211920.0000   -6.27129
211960.0000   -5.77546
212000.0000   -6.72511
212040.0000   -5.46967
212080.0000   -6.58741
212120.0000   -6.13336
212160.0000   -6.28247
212200.0000   -5.58106
212240.0000   -5.82930
212280.0000   -6.09345
212320.0000   -6.40011
212360.0000   -5.68794
212400.0000   -5.91221
212440.0000   -5.39357
212480.0000   -6.03952
212520.0000   -5.63590
212560.0000   -5.03762
212600.0000   -5.03785
212640.0000   -5.55992
212680.0000   -5.47421
212720.0000   -5.20562
212760.0000   -5.97238
212800.0000   -5.72218
212840.0000   -6.51312
212880.0000   -6.24623
212920.0000   -5.75994
212960.0000   -6.29718
213000.0000   -5.56565
213040.0000   -6.04932
213080.0000   -5.88032
213120.0000   -6.12158
213160.0000   -5.82281
213200.0000   -6.41655
213240.0000   -5.73592
213280.0000   -4.79456
213320.0000   -5.81885
213360.0000   -4.72043
213400.0000   -6.09986
213440.0000   -4.50377
213480.0000   -4.99382
213520.0000   -5.80419
213560.0000   -6.03891
213600.0000   -6.24243
213640.0000   -5.50098
213680.0000   -5.55083
213720.0000   -5.14503
213760.0000   -5.60936
213800.0000   -5.44525
213840.0000   -5.07621
213880.0000   -4.53383
213920.0000   -5.51873
213960.0000   -5.14357
214000.0000   -4.86013
214040.0000   -4.26973
214080.0000   -6.32950
214120.0000   -6.55174
214160.0000   -6.06019
214200.0000   -5.70198
214240.0000   -6.39781
214280.0000   -5.86451
214320.0000   -6.22172
214360.0000   -5.56638
214400.0000   -4.84051
214440.0000   -4.76410
214480.0000   -5.36405
214520.0000   -5.05046
214560.0000   -5.51033
214600.0000   -5.97599
214640.0000   -5.10838
214680.0000   -5.07654
214720.0000   -4.76179
214760.0000   -5.14452
214800.0000   -5.35164
214840.0000   -5.19705
214880.0000   -5.65274
214920.0000   -5.41215
214960.0000   -5.22621
215000.0000   -5.47863
215040.0000   -5.85780
215080.0000   -5.12922
215120.0000   -6.17278
215160.0000   -5.93242
215200.0000   -5.96730
215240.0000   -6.01911
215280.0000   -6.49282
215320.0000   -6.58727
215360.0000   -5.30578
215400.0000   -5.12298
215440.0000   -5.90511
215480.0000   -5.79030
215520.0000   -4.86898
215560.0000   -5.35286
215600.0000   -6.40230
215640.0000   -6.82860
215680.0000   -7.30191
215720.0000   -5.40835
215760.0000   -6.43674
215800.0000   -5.27775
215840.0000   -6.27150
215880.0000   -5.89939
215920.0000   -6.13096
215960.0000   -4.97355
216000.0000   -5.40708
216040.0000   -5.87237
216080.0000   -5.74004
216120.0000   -4.90010
216160.0000   -5.89200
216200.0000   -6.50936
216240.0000   -6.83453
216280.0000   -6.50317
216320.0000   -6.06966
216360.0000   -7.15503
216400.0000   -6.97093
216440.0000   -6.75793
216480.0000   -6.92998
216520.0000   -6.46498
216560.0000   -6.27116
216600.0000   -7.28259
216640.0000   -6.20093
216680.0000   -7.07587
216720.0000   -6.77886
216760.0000   -5.55362
216800.0000   -4.80622
216840.0000   -5.64279
216880.0000   -5.17501
216920.0000   -4.61953
216960.0000   -5.70760
217000.0000   -5.11404
217040.0000   -5.42152
217080.0000   -5.35298
217120.0000   -5.25818
217160.0000   -5.56314
217200.0000   -5.32673
217240.0000   -5.13985
217280.0000   -5.62354
217320.0000   -4.25125
217360.0000   -6.15975
217400.0000   -5.72672
217440.0000   -5.83935
217480.0000   -5.31504
217520.0000   -5.23350
217560.0000   -4.76601
217600.0000   -4.47326
217640.0000   -3.99609
217680.0000   -4.60423
217720.0000   -5.51404
217760.0000   -4.54917
217800.0000   -4.41296
217840.0000   -4.47841
217880.0000   -4.71377
217920.0000   -5.49699
217960.0000   -5.73917
218000.0000   -6.16886
218040.0000   -5.31876
218080.0000   -5.46638
218120.0000   -5.02151
218160.0000   -4.97695
218200.0000   -4.58730
218240.0000   -5.20682
218280.0000   -4.65587
218320.0000   -6.08953
218360.0000   -4.44654
218400.0000   -5.63241
218440.0000   -5.11590
218480.0000   -4.45478
218520.0000   -5.88255
218560.0000   -6.09179
218600.0000   -6.44253
218640.0000   -5.66281
218680.0000   -5.36997
218720.0000   -6.14982
218760.0000   -5.67023
218800.0000   -5.53431
218840.0000   -5.44048
218880.0000   -5.38619
218920.0000   -4.89485
218960.0000   -4.80385
219000.0000   -4.19964
219040.0000   -5.17112
219080.0000   -5.00624
219120.0000   -4.84499
219160.0000   -5.22169
219200.0000   -5.35531
219240.0000   -5.17402
219280.0000   -4.99071
219320.0000   -6.24815
219360.0000   -5.74063
219400.0000   -5.56328
219440.0000   -5.42945
219480.0000   -5.53379
219520.0000   -5.37068
219560.0000   -4.93452
219600.0000   -5.34044
219640.0000   -5.02973
219680.0000   -6.20383
219720.0000   -5.35480
219760.0000   -4.62105
219800.0000   -4.81075
219840.0000   -4.88058
219880.0000   -5.00395
219920.0000   -5.48159
219960.0000   -5.54649
220000.0000   -5.27729
220040.0000   -5.25432
220080.0000   -5.24099
220120.0000   -5.10206
220160.0000   -5.34524
220200.0000   -5.25196
220240.0000   -4.77105
220280.0000   -4.43023
220320.0000   -5.29848
220360.0000   -4.60866
220400.0000   -4.97812
220440.0000   -5.41152
220480.0000   -5.46595
220520.0000   -5.90374
220560.0000   -5.56644
220600.0000   -5.57232
220640.0000   -5.73819
220680.0000   -5.21815
220720.0000   -5.67324
220760.0000   -4.22483
220800.0000   -4.47313
220840.0000   -4.72523
220880.0000   -5.39584
220920.0000   -4.74048
220960.0000   -5.46544
221000.0000   -4.70316
221040.0000   -5.25453
221080.0000   -5.59738
221120.0000   -5.76892
221160.0000   -5.25738
221200.0000   -5.19829
221240.0000   -5.41471
221280.0000   -4.79387
221320.0000   -4.36525
221360.0000   -5.43392
221400.0000   -4.95307
221440.0000   -6.41213
221480.0000   -5.82921
221520.0000   -5.73707
221560.0000   -4.85628
221600.0000   -5.27483
221640.0000   -6.11095
221680.0000   -5.74308
221720.0000   -5.64517
221760.0000   -5.29531
221800.0000   -6.84280
221840.0000   -4.75390
221880.0000   -5.18490
221920.0000   -5.26138
221960.0000   -5.99510
222000.0000   -6.21921
222040.0000   -5.77577
222080.0000   -5.13289
222120.0000   -5.65736
222160.0000   -5.60379
222200.0000   -5.47082
222240.0000   -5.86180
222280.0000   -6.18754
222320.0000   -5.72263
222360.0000   -5.34653
222400.0000   -5.79779
222440.0000   -6.67819
222480.0000   -6.39001
222520.0000   -5.34745
222560.0000   -5.78595
222600.0000   -4.85394
222640.0000   -5.30635
222680.0000   -5.25060
222720.0000   -6.24916
222760.0000   -5.55039
222800.0000   -5.12805
222840.0000   -5.65331
222880.0000   -3.97007
222920.0000   -5.21147
222960.0000   -5.11360
223000.0000   -4.38356
223040.0000   -5.71904
223080.0000   -6.01225
223120.0000   -4.45229
223160.0000   -4.34671
223200.0000   -5.63770
223240.0000   -5.27630
223280.0000   -4.66197
223320.0000   -4.84282
223360.0000   -5.28268
223400.0000   -5.31600
223440.0000   -6.92253
223480.0000   -6.02390
223520.0000   -5.33053
223560.0000   -6.10851
223600.0000   -6.43130
223640.0000   -6.29972
223680.0000   -6.86017
223720.0000   -6.35080
223760.0000   -5.44239
223800.0000   -5.33554
223840.0000   -5.93717
223880.0000   -5.78225
223920.0000   -5.62773
223960.0000   -5.07535
224000.0000   -4.72530
224040.0000   -4.56035
224080.0000   -5.03740
224120.0000   -5.49897
224160.0000   -5.33231
224200.0000   -4.42080
224240.0000   -5.74709
224280.0000   -4.76278
224320.0000   -4.23898
224360.0000   -4.65032
224400.0000   -3.62632
224440.0000   -4.93865
224480.0000   -5.00680
224520.0000   -5.45841
224560.0000   -4.76945
224600.0000   -3.99285
224640.0000   -4.14710
224680.0000   -4.69541
224720.0000   -4.25801
224760.0000   -4.43954
224800.0000   -4.15631
224840.0000   -4.19115
224880.0000   -5.30223
224920.0000   -5.37639
224960.0000   -5.26470
225000.0000   -6.14383
225040.0000   -6.49649
225080.0000   -6.60100
225120.0000   -5.13947
225160.0000   -6.25429
225200.0000   -6.48657
225240.0000   -6.84080
225280.0000   -5.65646
225320.0000   -5.32784
225360.0000   -5.02139
225400.0000   -5.53826
225440.0000   -5.75055
225480.0000   -4.85160
225520.0000   -5.37375
225560.0000   -5.26907
225600.0000   -5.74735
225640.0000   -5.97820
225680.0000   -5.81303
225720.0000   -5.89579
225760.0000   -5.33250
225800.0000   -5.63353
225840.0000   -5.01530
225880.0000   -5.75646
225920.0000   -5.04429
225960.0000   -6.09089
226000.0000   -5.76149
226040.0000   -4.92169
226080.0000   -6.30733
226120.0000   -6.06527
226160.0000   -5.84096
226200.0000   -6.08010
226240.0000   -5.72740
226280.0000   -6.58525
226320.0000   -6.36815
226360.0000   -5.90713
226400.0000   -4.39855
226440.0000   -5.83725
226480.0000   -6.04644
226520.0000   -5.37925
226560.0000   -5.29996
226600.0000   -5.23376
226640.0000   -5.25245
226680.0000   -5.63378
226720.0000   -5.86149
226760.0000   -5.52656
226800.0000   -5.05140
226840.0000   -6.15474
226880.0000   -6.72777
226920.0000   -6.24148
226960.0000   -6.70498
227000.0000   -7.37858
227040.0000   -6.62697
227080.0000   -6.61669
227120.0000   -4.73248
227160.0000   -6.52437
227200.0000   -6.68584
227240.0000   -6.16077
227280.0000   -6.19761
227320.0000   -5.49699
227360.0000   -6.38646
227400.0000   -6.03805
227440.0000   -5.86949
227480.0000   -6.79502
227520.0000   -6.54426
227560.0000   -5.25176
227600.0000   -6.13687
227640.0000   -5.81668
227680.0000   -5.68277
227720.0000   -5.98297
227760.0000   -6.08099
227800.0000   -6.09936
227840.0000   -6.27451
227880.0000   -5.84307
227920.0000   -6.42604
227960.0000   -6.96082
228000.0000   -6.59421
228040.0000   -6.17277
228080.0000   -7.47297
228120.0000   -5.95240
228160.0000   -6.96979
228200.0000   -6.77075
228240.0000   -6.48241
228280.0000   -6.02121
228320.0000   -5.59079
228360.0000   -6.31132
228400.0000   -5.39343
228440.0000   -6.03118
228480.0000   -6.04908
228520.0000   -5.99407
228560.0000   -6.93836
228600.0000   -5.82510
228640.0000   -6.04640
228680.0000   -5.45664
228720.0000   -5.77724
228760.0000   -6.27211
228800.0000   -5.00325
228840.0000   -5.77671
228880.0000   -4.04548
228920.0000   -4.94318
228960.0000   -5.48848
229000.0000   -5.37136
229040.0000   -5.08478
229080.0000   -4.81315
229120.0000   -5.55404
229160.0000   -4.59953
229200.0000   -5.36602
229240.0000   -5.04366
229280.0000   -5.36506
229320.0000   -5.61923
229360.0000   -5.17620
229400.0000   -4.85590
229440.0000   -5.24435
229480.0000   -5.20046
229520.0000   -5.42134
229560.0000   -6.45441
229600.0000   -6.19640
229640.0000   -6.79180
229680.0000   -5.78688
229720.0000   -5.77198
229760.0000   -5.27988
229800.0000   -4.95758
229840.0000   -5.50972
229880.0000   -6.56800
229920.0000   -6.74073
229960.0000   -7.00105
230000.0000   -6.76070
230040.0000   -6.10626
230080.0000   -6.26054
230120.0000   -6.23808
230160.0000   -6.14170
230200.0000   -6.20525
230240.0000   -5.97550
230280.0000   -6.11351
230320.0000   -6.43040
230360.0000   -5.75153
230400.0000   -4.17421
230440.0000   -4.90903
230480.0000   -5.10152
230520.0000   -4.80086
230560.0000   -6.34350
230600.0000   -5.86017
230640.0000   -6.52085
230680.0000   -6.22140
230720.0000   -5.83291
230760.0000   -6.35796
230800.0000   -5.42183
230840.0000   -6.46725
230880.0000   -5.96814
230920.0000   -6.81556
230960.0000   -5.33388
231000.0000   -5.72656
231040.0000   -6.18422
231080.0000   -5.29487
231120.0000   -5.66475
231160.0000   -5.89527
231200.0000   -6.10203
231240.0000   -4.56535
231280.0000   -5.69645
231320.0000   -5.05686
231360.0000   -4.91720
231400.0000   -4.58091
231440.0000   -6.02588
231480.0000   -5.37215
231520.0000   -5.42541
231560.0000   -6.02040
231600.0000   -5.41628
231640.0000   -5.40089
231680.0000   -5.63429
231720.0000   -4.45157
231760.0000   -5.10849
231800.0000   -4.80477
231840.0000   -5.51310
231880.0000   -4.49405
231920.0000   -6.01736
231960.0000   -5.17348
232000.0000   -5.16915
232040.0000   -5.67858
232080.0000   -6.12865
232120.0000   -5.36303
232160.0000   -4.38843
232200.0000   -4.74967
232240.0000   -5.47805
232280.0000   -5.56530
232320.0000   -4.83612
232360.0000   -5.66269
232400.0000   -6.43876
232440.0000   -5.79078
232480.0000   -4.47402
232520.0000   -5.83961
232560.0000   -4.86849
232600.0000   -4.42233
232640.0000   -4.45883
232680.0000   -4.57522
232720.0000   -4.78941
232760.0000   -4.26894
232800.0000   -4.98526
232840.0000   -5.90550
232880.0000   -4.65665
232920.0000   -4.89429
232960.0000   -5.01983
233000.0000   -5.17647
233040.0000   -4.00598
233080.0000   -3.65713
233120.0000   -5.16612
233160.0000   -4.31795
233200.0000   -4.73805
233240.0000   -5.49045
233280.0000   -3.93714
233320.0000   -4.91691
233360.0000   -4.37643
233400.0000   -5.18368
233440.0000   -4.77362
233480.0000   -5.72434
233520.0000   -5.45369
233560.0000   -5.44079
233600.0000   -6.26003
233640.0000   -5.91409
233680.0000   -5.53883
233720.0000   -5.18023
233760.0000   -4.41677
233800.0000   -5.10327
233840.0000   -4.54288
233880.0000   -5.10931
233920.0000   -5.21943
233960.0000   -5.71425
234000.0000   -6.11212
234040.0000   -6.68063
234080.0000   -5.99329
234120.0000   -5.23328
234160.0000   -4.22462
234200.0000   -4.29430
234240.0000   -5.75875
234280.0000   -5.25208
234320.0000   -4.52985
234360.0000   -3.75333
234400.0000   -5.38642
234440.0000   -4.46134
234480.0000   -5.14779
234520.0000   -5.04798
234560.0000   -4.72502
234600.0000   -3.95094
234640.0000   -4.60828
234680.0000   -4.88570
234720.0000   -4.53618
234760.0000   -4.18277
234800.0000   -4.36447
234840.0000   -5.09925
234880.0000   -4.77284
234920.0000   -5.33409
234960.0000   -4.63358
235000.0000   -4.50097
235040.0000   -4.80598
235080.0000   -4.81450
235120.0000   -5.64548
235160.0000   -5.09777
235200.0000   -5.18088
235240.0000   -4.97435
235280.0000   -4.60986
235320.0000   -5.02347
235360.0000   -5.69723
235400.0000   -4.87636
235440.0000   -4.92448
235480.0000   -4.63799
235520.0000   -5.13604
235560.0000   -5.22871
235600.0000   -4.40316
235640.0000   -4.02382
235680.0000   -4.55091
235720.0000   -4.74081
235760.0000   -6.25906
235800.0000   -6.06333
235840.0000   -4.71173
235880.0000   -5.22383
235920.0000   -5.61558
235960.0000   -6.53901
236000.0000   -6.21432
236040.0000   -5.73844
236080.0000   -5.53785
236120.0000   -5.50933
236160.0000   -5.40391
236200.0000   -5.47147
236240.0000   -5.63272
236280.0000   -4.79846
236320.0000   -5.29006
236360.0000   -4.79723
236400.0000   -4.42997
236440.0000   -4.70035
236480.0000   -4.30180
236520.0000   -4.75968
236560.0000   -4.73528
236600.0000   -5.13885
236640.0000   -4.97142
236680.0000   -5.11499
236720.0000   -3.44073
236760.0000   -3.92798
236800.0000   -3.88078
236840.0000   -3.98145
236880.0000   -4.34459
236920.0000   -5.13879
236960.0000   -4.81420
237000.0000   -5.18757
237040.0000   -4.75415
237080.0000   -4.20943
237120.0000   -3.39949
237160.0000   -5.01215
237200.0000   -4.14572
237240.0000   -4.63781
237280.0000   -5.07861
237320.0000   -5.95468
237360.0000   -4.79481
237400.0000   -5.82985
237440.0000   -5.58142
237480.0000   -6.15058
237520.0000   -5.79712
237560.0000   -5.02913
237600.0000   -5.68957
237640.0000   -4.64497
237680.0000   -5.47279
237720.0000   -4.25920
237760.0000   -5.30630
237800.0000   -5.43118
237840.0000   -5.48647
237880.0000   -5.30046
237920.0000   -4.77881
237960.0000   -5.29008
238000.0000   -4.89359
238040.0000   -5.23991
238080.0000   -5.34678
238120.0000   -5.63432
238160.0000   -4.78964
238200.0000   -4.83286
238240.0000   -4.40487
238280.0000   -5.12132
238320.0000   -5.99625
238360.0000   -5.22345
238400.0000   -5.73904
238440.0000   -5.48255
238480.0000   -4.95995
238520.0000   -4.61100
238560.0000   -4.71280
238600.0000   -5.15041
238640.0000   -5.79877
238680.0000   -4.66284
238720.0000   -4.21258
238760.0000   -4.80909
238800.0000   -5.37627
238840.0000   -4.49035
238880.0000   -4.49046
238920.0000   -5.44289
238960.0000   -5.72562
239000.0000   -5.10779
239040.0000   -5.30433
239080.0000   -5.62512
239120.0000   -5.22839
239160.0000   -4.74034
239200.0000   -4.87208
239240.0000   -4.65480
239280.0000   -5.22464
239320.0000   -4.29840
239360.0000   -4.34404
239400.0000   -4.49869
239440.0000   -5.43367
239480.0000   -4.94198
239520.0000   -5.03674
239560.0000   -5.51048
239600.0000   -4.69664
239640.0000   -4.77558
239680.0000   -6.42110
239720.0000   -5.97234
239760.0000   -5.45971
239800.0000   -4.63473
239840.0000   -4.51035
239880.0000   -4.40807
239920.0000   -4.24501
239960.0000   -4.35743
240000.0000   -4.14309
240040.0000   -4.45429
240080.0000   -4.37469
240120.0000   -4.80924
240160.0000   -5.10973
240200.0000   -4.25214
240240.0000   -4.71056
240280.0000   -5.14446
240320.0000   -5.20154
240360.0000   -6.12820
240400.0000   -5.53626
240440.0000   -5.79408
240480.0000   -5.03350
240520.0000   -5.43078
240560.0000   -5.93422
240600.0000   -5.87976
240640.0000   -5.81222
240680.0000   -5.09541
240720.0000   -6.02562
240760.0000   -4.81277
240800.0000   -5.07052
240840.0000   -5.09794
240880.0000   -4.95107
240920.0000   -5.85927
240960.0000   -6.78835
241000.0000   -6.46134
241040.0000   -5.98876
241080.0000   -5.42001
241120.0000   -6.12185
241160.0000   -5.25673
241200.0000   -6.31919
241240.0000   -5.95262
241280.0000   -4.27781
241320.0000   -4.89549
241360.0000   -6.21397
241400.0000   -5.70740
241440.0000   -5.50093
241480.0000   -4.81297
241520.0000   -4.58598
241560.0000   -5.16591
241600.0000   -5.98705
241640.0000   -6.30037
241680.0000   -5.97911
241720.0000   -6.77755
241760.0000   -5.46919
241800.0000   -5.98127
241840.0000   -5.39207
241880.0000   -5.95224
241920.0000   -4.96246
241960.0000   -5.72724
242000.0000   -5.22152
242040.0000   -5.75558
242080.0000   -5.47629
242120.0000   -4.56395
242160.0000   -4.84942
242200.0000   -5.64394
242240.0000   -5.12576
242280.0000   -6.38616
242320.0000   -6.61545
242360.0000   -5.82723
242400.0000   -5.38989
242440.0000   -5.77325
242480.0000   -5.86932
242520.0000   -4.90777
242560.0000   -5.18676
242600.0000   -5.50589
242640.0000   -6.09637
242680.0000   -5.18291
242720.0000   -5.00135
242760.0000   -5.00201
242800.0000   -4.62082
242840.0000   -4.53798
242880.0000   -4.85444
242920.0000   -3.95390
242960.0000   -3.62597
243000.0000   -4.58661
243040.0000   -4.32999
243080.0000   -4.76840
243120.0000   -4.05565
243160.0000   -4.56097
243200.0000   -4.00145
243240.0000   -3.67508
243280.0000   -5.28178
243320.0000   -6.38612
243360.0000   -5.16620
243400.0000   -4.92306
243440.0000   -5.14604
243480.0000   -5.94984
243520.0000   -6.48265
243560.0000   -6.42320
243600.0000   -5.98445
243640.0000   -5.40250
243680.0000   -5.05647
243720.0000   -4.70720
243760.0000   -4.89416
243800.0000   -5.27208
243840.0000   -5.22163
243880.0000   -5.60854
243920.0000   -6.09840
243960.0000   -6.57724
244000.0000   -6.22197
244040.0000   -4.78638
244080.0000   -5.32130
244120.0000   -6.56206
244160.0000   -6.20863
244200.0000   -6.45416
244240.0000   -6.15282
244280.0000   -5.40045
244320.0000   -5.78950
244360.0000   -5.56545
244400.0000   -5.43566
244440.0000   -5.16765
244480.0000   -5.46348
244520.0000   -5.75152
244560.0000   -5.90318
244600.0000   -6.22004
244640.0000   -7.17840
244680.0000   -8.15876
244720.0000   -7.26443
244760.0000   -5.98271
244800.0000   -5.76012
244840.0000   -5.79320
244880.0000   -5.63096
244920.0000   -5.88133
244960.0000   -5.76334
245000.0000   -5.96693
245040.0000   -5.76419
245080.0000   -5.09164
245120.0000   -5.63612
245160.0000   -5.49272
245200.0000   -5.69173
245240.0000   -6.40990
245280.0000   -5.34964
245320.0000   -4.77399
245360.0000   -4.42128
245400.0000   -4.59710
245440.0000   -4.56608
245480.0000   -4.49202
245520.0000   -4.78334
245560.0000   -5.32442
245600.0000   -5.49332
245640.0000   -5.37779
245680.0000   -4.82501
245720.0000   -4.03985
245760.0000   -5.08555
245800.0000   -4.80907
245840.0000   -5.31459
245880.0000   -5.19258
245920.0000   -4.84635
245960.0000   -4.86875
246000.0000   -4.68721
246040.0000   -5.11268
246080.0000   -4.76088
246120.0000   -5.20347
246160.0000   -5.19987
246200.0000   -5.72497
246240.0000   -4.98157
246280.0000   -5.47684
246320.0000   -5.46486
246360.0000   -5.04428
246400.0000   -5.45878
246440.0000   -5.33251
246480.0000   -5.97206
246520.0000   -5.75500
246560.0000   -6.00029
246600.0000   -4.13736
246640.0000   -6.05784
246680.0000   -5.13386
246720.0000   -5.17508
246760.0000   -4.81915
246800.0000   -5.93287
246840.0000   -4.96251
246880.0000   -5.44636
246920.0000   -5.35263
246960.0000   -4.85442
247000.0000   -5.79015
247040.0000   -4.91104
247080.0000   -5.33169
247120.0000   -5.42967
247160.0000   -5.59322
247200.0000   -5.81169
247240.0000   -4.60804
247280.0000   -4.57478
247320.0000   -4.45246
247360.0000   -5.70188
247400.0000   -4.54717
247440.0000   -6.13655
247480.0000   -5.70894
247520.0000   -5.36690
247560.0000   -5.98944
247600.0000   -5.22233
247640.0000   -5.24821
247680.0000   -5.74156
247720.0000   -5.79601
247760.0000   -4.47681
247800.0000   -4.28512
247840.0000   -5.50072
247880.0000   -4.89925
247920.0000   -4.50315
247960.0000   -4.82441
248000.0000   -4.81896
248040.0000   -4.37566
248080.0000   -5.70472
248120.0000   -4.21196
248160.0000   -4.89881
248200.0000   -3.59714
248240.0000   -3.61133
248280.0000   -5.26282
248320.0000   -4.75580
248360.0000   -3.97911
248400.0000   -4.26503
248440.0000   -4.46935
248480.0000   -4.99394
248520.0000   -4.69621
248560.0000   -4.85936
248600.0000   -4.47721
248640.0000   -5.00604
248680.0000   -4.52597
248720.0000   -5.25162
248760.0000   -4.86817
248800.0000   -5.28677
248840.0000   -5.35221
248880.0000   -4.85920
248920.0000   -4.83493
248960.0000   -4.85086
249000.0000   -4.86748
249040.0000   -4.10036
249080.0000   -4.14401
249120.0000   -5.34307
249160.0000   -4.82476
249200.0000   -4.94151
249240.0000   -5.16779
249280.0000   -5.30668
249320.0000   -4.26220
249360.0000   -5.11927
249400.0000   -4.72481
249440.0000   -3.65804
249480.0000   -4.47396
249520.0000   -4.42448
249560.0000   -4.77453
249600.0000   -4.50699
249640.0000   -4.04755
249680.0000   -4.84042
249720.0000   -5.09069
249760.0000   -5.33501
249800.0000   -5.46073
249840.0000   -4.79874
249880.0000   -5.13951
249920.0000   -3.62192
249960.0000   -4.43518
250000.0000   -4.41363
250040.0000   -4.08595
250080.0000   -5.36476
250120.0000   -5.16378
250160.0000   -4.66410
250200.0000   -4.53755
250240.0000   -4.73845
250280.0000   -5.76740
250320.0000   -5.22200
250360.0000   -5.71304
250400.0000   -5.62699
250440.0000   -4.91050
250480.0000   -4.53893
250520.0000   -4.91232
250560.0000   -5.11255
250600.0000   -5.76788
250640.0000   -4.36786
250680.0000   -4.51681
250720.0000   -5.39674
250760.0000   -4.39911
250800.0000   -4.89746
250840.0000   -5.74452
250880.0000   -4.88816
250920.0000   -5.02640
250960.0000   -5.05713
251000.0000   -5.24494
251040.0000   -5.42071
251080.0000   -5.20162
251120.0000   -4.67274
251160.0000   -4.97797
251200.0000   -5.12210
251240.0000   -4.49250
251280.0000   -4.67840
251320.0000   -6.26634
251360.0000   -5.07687
251400.0000   -5.55412
251440.0000   -5.72219
251480.0000   -4.46482
251520.0000   -4.87435
251560.0000   -5.32358
251600.0000   -4.79296
251640.0000   -4.28142
251680.0000   -5.61684
251720.0000   -4.79111
251760.0000   -4.16472
251800.0000   -4.66485
251840.0000   -4.97113
251880.0000   -4.65003
251920.0000   -5.27603
251960.0000   -4.81923
252000.0000   -6.24709
252040.0000   -4.99533
252080.0000   -5.59687
252120.0000   -5.81236
252160.0000   -5.15932
252200.0000   -5.19212
252240.0000   -5.29431
252280.0000   -5.23276
252320.0000   -4.56665
252360.0000   -4.03944
252400.0000   -4.03727
252440.0000   -4.86972
252480.0000   -4.61741
252520.0000   -5.05761
252560.0000   -4.12652
252600.0000   -4.90751
252640.0000   -5.01736
252680.0000   -6.33924
252720.0000   -4.73271
252760.0000   -5.50832
252800.0000   -5.30463
252840.0000   -3.35356
252880.0000   -4.87575
252920.0000   -4.59897
252960.0000   -4.28735
253000.0000   -4.53612
253040.0000   -4.95677
253080.0000   -5.79090
253120.0000   -5.55324
253160.0000   -5.52897
253200.0000   -5.90704
253240.0000   -5.60387
253280.0000   -6.09334
253320.0000   -5.68141
253360.0000   -4.88785
253400.0000   -5.82625
253440.0000   -4.27686
253480.0000   -5.37744
253520.0000   -3.48940
253560.0000   -5.04602
253600.0000   -5.32918
253640.0000   -5.21396
253680.0000   -5.19512
253720.0000   -4.33095
253760.0000   -4.72327
253800.0000   -4.98832
253840.0000   -4.89340
253880.0000   -5.03133
253920.0000   -6.16237
253960.0000   -5.49836
254000.0000   -5.22950
254040.0000   -6.15184
254080.0000   -5.11473
254120.0000   -6.16110
254160.0000   -5.35929
254200.0000   -5.34641
254240.0000   -4.86542
254280.0000   -4.72041
254320.0000   -4.99791
254360.0000   -4.41458
254400.0000   -4.97406
254440.0000   -5.19315
254480.0000   -4.79472
254520.0000   -4.93337
254560.0000   -3.48234
254600.0000   -4.86326
254640.0000   -4.40457
254680.0000   -4.78695
254720.0000   -5.94585
254760.0000   -6.21148
254800.0000   -4.64200
254840.0000   -5.79309
254880.0000   -4.38710
254920.0000   -4.69919
254960.0000   -5.82431
255000.0000   -4.89538
255040.0000   -4.23610
255080.0000   -4.70858
255120.0000   -4.75884
255160.0000   -5.21276
255200.0000   -5.10624
255240.0000   -4.10913
255280.0000   -4.50874
255320.0000   -5.66485
255360.0000   -5.71455
255400.0000   -4.84705
255440.0000   -4.93344
255480.0000   -5.39473
255520.0000   -4.84819
255560.0000   -4.86372
255600.0000   -3.61729
255640.0000   -5.42412
255680.0000   -4.91732
255720.0000   -5.57436
255760.0000   -5.28805
255800.0000   -5.18406
255840.0000   -5.04488
255880.0000   -4.29212
255920.0000   -5.57072
255960.0000   -5.15981
256000.0000   -4.87986
256040.0000   -4.86341
256080.0000   -4.77691
256120.0000   -5.31291
256160.0000   -5.42043
256200.0000   -6.01094
256240.0000   -5.24825
256280.0000   -5.52329
256320.0000   -5.97743
256360.0000   -5.52117
256400.0000   -4.38302
256440.0000   -5.02654
256480.0000   -5.38822
256520.0000   -5.45345
256560.0000   -5.37194
256600.0000   -5.72858
256640.0000   -5.80149
256680.0000   -5.71716
256720.0000   -5.78770
256760.0000   -4.31140
256800.0000   -4.20558
256840.0000   -4.34046
256880.0000   -5.58178
256920.0000   -4.78274
256960.0000   -4.17798
257000.0000   -4.29670
257040.0000   -5.09762
257080.0000   -4.74939
257120.0000   -5.64526
257160.0000   -5.72478
257200.0000   -5.65136
257240.0000   -5.26550
257280.0000   -6.50840
257320.0000   -6.53317
257360.0000   -6.33586
257400.0000   -5.72892
257440.0000   -5.34114
257480.0000   -4.70177
257520.0000   -6.12002
257560.0000   -4.48210
257600.0000   -5.28617
257640.0000   -4.76050
257680.0000   -4.53825
257720.0000   -5.68675
257760.0000   -4.41511
257800.0000   -5.60460
257840.0000   -6.34424
257880.0000   -5.85559
257920.0000   -4.98795
257960.0000   -5.50905
258000.0000   -5.43242
258040.0000   -6.00762
258080.0000   -5.63646
258120.0000   -5.25065
258160.0000   -5.30021
258200.0000   -6.09988
258240.0000   -5.49228
258280.0000   -4.44089
258320.0000   -5.37741
258360.0000   -3.33007
258400.0000   -4.16261
258440.0000   -3.77904
258480.0000   -4.61837
258520.0000   -3.80298
258560.0000   -3.83687
258600.0000   -4.59429
258640.0000   -5.04265
258680.0000   -4.58310
258720.0000   -4.18200
258760.0000   -4.75004
258800.0000   -4.69716
258840.0000   -5.04457
258880.0000   -4.84161
258920.0000   -5.72208
258960.0000   -4.45357
259000.0000   -4.63792
259040.0000   -4.66363
259080.0000   -5.04429
259120.0000   -5.02470
259160.0000   -3.50276
259200.0000   -4.56432
259240.0000   -5.26642
259280.0000   -5.42690
259320.0000   -5.44322
259360.0000   -5.51736
259400.0000   -4.91629
259440.0000   -5.11329
259480.0000   -4.52619
259520.0000   -4.61631
259560.0000   -3.99098
259600.0000   -4.76942
259640.0000   -4.04522
259680.0000   -5.34219
259720.0000   -4.65050
259760.0000   -5.22697
259800.0000   -5.01334
259840.0000   -4.42649
259880.0000   -4.58957
259920.0000   -5.17930
259960.0000   -4.47211
260000.0000   -5.19273
260040.0000   -3.85134
260080.0000   -4.69626
260120.0000   -4.49893
260160.0000   -4.01954
260200.0000   -4.53439
260240.0000   -5.43492
260280.0000   -5.36141
260320.0000   -5.56306
260360.0000   -4.86048
260400.0000   -4.45022
260440.0000   -4.58047
260480.0000   -5.09314
260520.0000   -5.02285
260560.0000   -4.83507
260600.0000   -4.61477
260640.0000   -4.97453
260680.0000   -4.32795
260720.0000   -4.49814
260760.0000   -4.02008
260800.0000   -4.58639
260840.0000   -4.61159
260880.0000   -4.43954
260920.0000   -3.06603
260960.0000   -3.95073
261000.0000   -3.04620
261040.0000   -3.81223
261080.0000   -4.11764
261120.0000   -4.10181
261160.0000   -3.70329
261200.0000   -4.23562
261240.0000   -3.99138
261280.0000   -4.02438
261320.0000   -4.62239
261360.0000   -4.87621
261400.0000   -4.37205
261440.0000   -4.70782
261480.0000   -5.30893
261520.0000   -4.43133
261560.0000   -3.93966
261600.0000   -4.22600
261640.0000   -3.92616
261680.0000   -4.27882
261720.0000   -5.42738
261760.0000   -4.22658
261800.0000   -5.13659
261840.0000   -4.79746
261880.0000   -4.26715
261920.0000   -3.89586
261960.0000   -4.26096
262000.0000   -4.88005
262040.0000   -4.30239
262080.0000   -5.58753
262120.0000   -5.03387
262160.0000   -4.59311
262200.0000   -4.32459
262240.0000   -4.33884
262280.0000   -4.57971
262320.0000   -5.13754
262360.0000   -4.91979
262400.0000   -5.27701
262440.0000   -4.56242
262480.0000   -4.19761
262520.0000   -5.59823
262560.0000   -4.96539
262600.0000   -5.76836
262640.0000   -5.55163
262680.0000   -6.00922
262720.0000   -5.76578
262760.0000   -5.49384
262800.0000   -6.01355
262840.0000   -6.00264
262880.0000   -5.28480
262920.0000   -4.86976
262960.0000   -6.23191
263000.0000   -5.11674
263040.0000   -4.94350
263080.0000   -4.76310
263120.0000   -5.10708
263160.0000   -5.46720
263200.0000   -5.00846
263240.0000   -4.68382
263280.0000   -4.67926
263320.0000   -5.37358
263360.0000   -4.19390
263400.0000   -4.30725
263440.0000   -4.16547
263480.0000   -4.32929
263520.0000   -4.68628
263560.0000   -4.09887
263600.0000   -5.21804
263640.0000   -4.34302
263680.0000   -4.36938
263720.0000   -5.18515
263760.0000   -4.47272
263800.0000   -4.65675
263840.0000   -4.81033
263880.0000   -3.89117
263920.0000   -4.23576
263960.0000   -4.18301
264000.0000   -4.20069
264040.0000   -4.44789
264080.0000   -3.89797
264120.0000   -4.28347
264160.0000   -5.14561
264200.0000   -4.40287
264240.0000   -5.19147
264280.0000   -5.48346
264320.0000   -4.95945
264360.0000   -5.12911
264400.0000   -4.78415
264440.0000   -5.61658
264480.0000   -4.90618
264520.0000   -4.98110
264560.0000   -3.98012
264600.0000   -4.20642
264640.0000   -5.56633
264680.0000   -5.66831
264720.0000   -5.19368
264760.0000   -5.36182
264800.0000   -5.74143
264840.0000   -4.41371
264880.0000   -5.36977
264920.0000   -5.64784
264960.0000   -5.05297
265000.0000   -4.81356
265040.0000   -5.01608
265080.0000   -4.86232
265120.0000   -4.74263
265160.0000   -4.63868
265200.0000   -4.19888
265240.0000   -4.18097
265280.0000   -4.54931
265320.0000   -5.17596
265360.0000   -4.73932
265400.0000   -4.83657
265440.0000   -4.47078
265480.0000   -3.80993
265520.0000   -3.84414
265560.0000   -3.53768
265600.0000   -4.91712
265640.0000   -4.68552
265680.0000   -3.93120
265720.0000   -4.07925
265760.0000   -4.38225
265800.0000   -3.93038
265840.0000   -5.06968
265880.0000   -4.73923
265920.0000   -4.82535
265960.0000   -4.93156
266000.0000   -4.90175
266040.0000   -5.05081
266080.0000   -4.38504
266120.0000   -5.18241
266160.0000   -6.15042
266200.0000   -4.56706
266240.0000   -4.67242
266280.0000   -4.42744
266320.0000   -3.78079
266360.0000   -3.40513
266400.0000   -4.47124
266440.0000   -4.56637
266480.0000   -5.07016
266520.0000   -5.08219
266560.0000   -4.03171
266600.0000   -5.50929
266640.0000   -5.26578
266680.0000   -4.35517
266720.0000   -5.34169
266760.0000   -4.42946
266800.0000   -5.22075
266840.0000   -4.95593
266880.0000   -5.66752
266920.0000   -6.11135
266960.0000   -5.65040
267000.0000   -6.07420
267040.0000   -4.99022
267080.0000   -5.21297
267120.0000   -4.36373
267160.0000   -4.65382
267200.0000   -5.09792
267240.0000   -4.85234
267280.0000   -4.31482
267320.0000   -3.46643
267360.0000   -4.50032
267400.0000   -4.60185
267440.0000   -4.02826
267480.0000   -4.43967
267520.0000   -4.47711
267560.0000   -4.49173
267600.0000   -5.99197
267640.0000   -5.21906
267680.0000   -3.97359
267720.0000   -3.55039
267760.0000   -4.15499
267800.0000   -4.67649
267840.0000   -4.23490
267880.0000   -4.50476
267920.0000   -5.25192
267960.0000   -5.08104
268000.0000   -5.01152
268040.0000   -4.27673
268080.0000   -4.40221
268120.0000   -3.98239
268160.0000   -4.66036
268200.0000   -4.44160
268240.0000   -4.90777
268280.0000   -4.87158
268320.0000   -4.49580
268360.0000   -4.80506
268400.0000   -4.04130
268440.0000   -4.30410
268480.0000   -4.51791
268520.0000   -4.31236
268560.0000   -5.07213
268600.0000   -4.45471
268640.0000   -4.97574
268680.0000   -3.92173
268720.0000   -4.66812
268760.0000   -4.21481
268800.0000   -4.02260
268840.0000   -4.28596
268880.0000   -5.12863
268920.0000   -4.47639
268960.0000   -4.85812
269000.0000   -5.41692
269040.0000   -5.10837
269080.0000   -4.84571
269120.0000   -5.22374
269160.0000   -4.66727
269200.0000   -4.02507
269240.0000   -3.77023
269280.0000   -4.84077
269320.0000   -3.89036
269360.0000   -4.46842
269400.0000   -4.52450
269440.0000   -4.43545
269480.0000   -4.22411
269520.0000   -4.11140
269560.0000   -4.81533
269600.0000   -4.81168
269640.0000   -4.80844
269680.0000   -3.42615
269720.0000   -4.13833
269760.0000   -4.26832
269800.0000   -4.23583
269840.0000   -4.14238
269880.0000   -4.21980
269920.0000   -4.55801
269960.0000   -5.41408
270000.0000   -4.86631
270040.0000   -5.20075
270080.0000   -4.87709
270120.0000   -5.14014
270160.0000   -4.98845
270200.0000   -5.08279
270240.0000   -4.33353
270280.0000   -4.88358
270320.0000   -3.82111
270360.0000   -4.26296
270400.0000   -4.41749
270440.0000   -4.96529
270480.0000   -5.20956
270520.0000   -4.73529
270560.0000   -4.98709
270600.0000   -5.63940
270640.0000   -5.15573
270680.0000   -4.91505
270720.0000   -4.21565
270760.0000   -4.69733
270800.0000   -4.38675
270840.0000   -5.55410
270880.0000   -4.84996
270920.0000   -4.43802
270960.0000   -5.12180
271000.0000   -5.06161
271040.0000   -4.68999
271080.0000   -4.76532
271120.0000   -4.80135
271160.0000   -4.19096
271200.0000   -3.84938
271240.0000   -5.22482
271280.0000   -4.08866
271320.0000   -4.74910
271360.0000   -5.70483
271400.0000   -4.56832
271440.0000   -4.45421
271480.0000   -4.33191
271520.0000   -3.89237
271560.0000   -4.07861
271600.0000   -4.59300
271640.0000   -4.04802
271680.0000   -4.84710
271720.0000   -4.72749
271760.0000   -3.80291
271800.0000   -4.27221
271840.0000   -4.57665
271880.0000   -4.49608
271920.0000   -5.00311
271960.0000   -5.10818
272000.0000   -4.81512
272040.0000   -5.65499
272080.0000   -5.19017
272120.0000   -5.37855
272160.0000   -5.07564
272200.0000   -5.16482
272240.0000   -5.91600
272280.0000   -5.06215
272320.0000   -5.46963
272360.0000   -5.69596
272400.0000   -6.37390
272440.0000   -5.78814
272480.0000   -5.56924
272520.0000   -5.98080
272560.0000   -5.99354
272600.0000   -5.70432
272640.0000   -6.52957
272680.0000   -5.36832
272720.0000   -6.03906
272760.0000   -5.69382
272800.0000   -4.92090
272840.0000   -4.92879
272880.0000   -4.70274
272920.0000   -5.17646
272960.0000   -6.28734
273000.0000   -4.99048
273040.0000   -6.21383
273080.0000   -5.89553
273120.0000   -6.30237
273160.0000   -5.91619
273200.0000   -6.40585
273240.0000   -5.62257
273280.0000   -4.98109
273320.0000   -5.56911
273360.0000   -5.36490
273400.0000   -5.38444
273440.0000   -5.10116
273480.0000   -4.88578
273520.0000   -4.65101
273560.0000   -4.19578
273600.0000   -4.53244
273640.0000   -4.14415
273680.0000   -4.43026
273720.0000   -4.69103
273760.0000   -4.79631
273800.0000   -4.28892
273840.0000   -5.87809
273880.0000   -5.23980
273920.0000   -4.76032
273960.0000   -5.50724
274000.0000   -4.88960
274040.0000   -5.26020
274080.0000   -4.23700
274120.0000   -4.69590
274160.0000   -4.81329
274200.0000   -5.22099
274240.0000   -5.00877
274280.0000   -4.70679
274320.0000   -5.56151
274360.0000   -4.65800
274400.0000   -5.40293
274440.0000   -5.37812
274480.0000   -4.73343
274520.0000   -4.74641
274560.0000   -5.55589
274600.0000   -5.53237
274640.0000   -5.90986
274680.0000   -5.97101
274720.0000   -6.01425
274760.0000   -4.90132
274800.0000   -4.48659
274840.0000   -5.50727
274880.0000   -4.82685
274920.0000   -5.22908
274960.0000   -4.70365
275000.0000   -4.54342
275040.0000   -4.53728
275080.0000   -4.59665
275120.0000   -4.84429
275160.0000   -5.07875
275200.0000   -3.86037
275240.0000   -4.68925
275280.0000   -4.88947
275320.0000   -4.67382
275360.0000   -4.47828
275400.0000   -4.66071
275440.0000   -4.92612
275480.0000   -5.05374
275520.0000   -5.31108
275560.0000   -5.29948
275600.0000   -5.25657
275640.0000   -5.35821
275680.0000   -5.96596
275720.0000   -5.04588
275760.0000   -5.14205
275800.0000   -4.95113
275840.0000   -4.82703
275880.0000   -4.40672
275920.0000   -5.45941
275960.0000   -5.36181
276000.0000   -5.38435
276040.0000   -5.05984
276080.0000   -4.66469
276120.0000   -5.65261
276160.0000   -5.55467
276200.0000   -5.21259
276240.0000   -5.09307
276280.0000   -4.00725
276320.0000   -4.08079
276360.0000   -4.04166
276400.0000   -4.14392
276440.0000   -3.88923
276480.0000   -4.01701
276520.0000   -5.23092
276560.0000   -4.84479
276600.0000   -5.48173
276640.0000   -5.07296
276680.0000   -5.53322
276720.0000   -5.58303
276760.0000   -5.27583
276800.0000   -5.37223
276840.0000   -4.39356
276880.0000   -4.25475
276920.0000   -5.16398
276960.0000   -5.43397
277000.0000   -5.66029
277040.0000   -4.52558
277080.0000   -4.97709
277120.0000   -4.38275
277160.0000   -4.81562
277200.0000   -4.13651
277240.0000   -5.59967
277280.0000   -5.37653
277320.0000   -5.88715
277360.0000   -4.83010
277400.0000   -4.90721
277440.0000   -5.29575
277480.0000   -4.79216
277520.0000   -4.45343
277560.0000   -4.91409
277600.0000   -3.98974
277640.0000   -4.45921
277680.0000   -4.87811
277720.0000   -5.55180
277760.0000   -4.55546
277800.0000   -4.78881
277840.0000   -5.02536
277880.0000   -5.10242
277920.0000   -5.04977
277960.0000   -5.29138
278000.0000   -5.73873
278040.0000   -4.86909
278080.0000   -4.71008
278120.0000   -4.66901
278160.0000   -4.00537
278200.0000   -4.41704
278240.0000   -4.77308
278280.0000   -5.36160
278320.0000   -4.98358
278360.0000   -4.92452
278400.0000   -5.80917
278440.0000   -6.41642
278480.0000   -5.59526
278520.0000   -5.34622
278560.0000   -4.81592
278600.0000   -4.67420
278640.0000   -5.41976
278680.0000   -4.86559
278720.0000   -4.57462
278760.0000   -4.79855
278800.0000   -5.51693
278840.0000   -6.38941
278880.0000   -5.25451
278920.0000   -5.65905
278960.0000   -4.59951
279000.0000   -5.43232
279040.0000   -4.73952
279080.0000   -5.08450
279120.0000   -6.60874
279160.0000   -5.15609
279200.0000   -6.08073
279240.0000   -5.18631
279280.0000   -5.36286
279320.0000   -4.50559
279360.0000   -4.36244
279400.0000   -4.61992
279440.0000   -4.63085
279480.0000   -5.15704
279520.0000   -4.79186
279560.0000   -4.83501
279600.0000   -5.34922
279640.0000   -4.80585
279680.0000   -5.79100
279720.0000   -5.53482
279760.0000   -5.40963
279800.0000   -5.08186
279840.0000   -5.59675
279880.0000   -5.05196
279920.0000   -4.96711
279960.0000   -5.26512
280000.0000   -5.03717
280040.0000   -4.84631
280080.0000   -5.38062
280120.0000   -5.42830
280160.0000   -5.23880
280200.0000   -5.33014
280240.0000   -4.62849
280280.0000   -5.32033
280320.0000   -5.38828
280360.0000   -4.92172
280400.0000   -4.72431
280440.0000   -4.90864
280480.0000   -5.11635
280520.0000   -5.28969
280560.0000   -4.20831
280600.0000   -5.28170
280640.0000   -4.69452
280680.0000   -4.64707
280720.0000   -4.81078
280760.0000   -4.81951
280800.0000   -5.50189
280840.0000   -5.14133
280880.0000   -4.92304
280920.0000   -5.68536
280960.0000   -5.23056
281000.0000   -4.88531
281040.0000   -5.10490
281080.0000   -5.34169
281120.0000   -5.85962
281160.0000   -5.52221
281200.0000   -5.71416
281240.0000   -4.60723
281280.0000   -5.20497
281320.0000   -5.30059
281360.0000   -4.78560
281400.0000   -5.06214
281440.0000   -4.44027
281480.0000   -4.32868
281520.0000   -4.20367
281560.0000   -4.59362
281600.0000   -5.13457
281640.0000   -4.36376
281680.0000   -4.64324
281720.0000   -5.28938
281760.0000   -5.26185
281800.0000   -5.62216
281840.0000   -4.50190
281880.0000   -4.88799
281920.0000   -4.96956
281960.0000   -5.23839
282000.0000   -4.62569
282040.0000   -4.71013
282080.0000   -4.86814
282120.0000   -5.55697
282160.0000   -5.14735
282200.0000   -4.59226
282240.0000   -4.38295
282280.0000   -5.66896
282320.0000   -5.32549
282360.0000   -4.25735
282400.0000   -4.66454
282440.0000   -4.38085
282480.0000   -4.67796
282520.0000   -4.85494
282560.0000   -5.48859
282600.0000   -5.32126
282640.0000   -5.02877
282680.0000   -5.02242
282720.0000   -5.00563
282760.0000   -4.54550
282800.0000   -4.59350
282840.0000   -4.27275
282880.0000   -4.44501
282920.0000   -4.54271
282960.0000   -4.37430
283000.0000   -4.14388
283040.0000   -4.18052
283080.0000   -4.10563
283120.0000   -4.35241
283160.0000   -4.76884
283200.0000   -4.44928
283240.0000   -4.94560
283280.0000   -5.38770
283320.0000   -4.95831
283360.0000   -4.94942
283400.0000   -5.49491
283440.0000   -5.47189
283480.0000   -5.55746
283520.0000   -5.25073
283560.0000   -5.08074
283600.0000   -5.67814
283640.0000   -5.47859
283680.0000   -5.43453
283720.0000   -5.78983
283760.0000   -4.59802
283800.0000   -5.50137
283840.0000   -5.19707
283880.0000   -4.74940
283920.0000   -5.20643
283960.0000   -4.59713
284000.0000   -5.39557
284040.0000   -4.67726
284080.0000   -4.22564
284120.0000   -4.22721
284160.0000   -5.04523
284200.0000   -5.64469
284240.0000   -5.23359
284280.0000   -4.96511
284320.0000   -4.70081
284360.0000   -5.35072
284400.0000   -5.05848
284440.0000   -5.40663
284480.0000   -4.74716
284520.0000   -5.38573
284560.0000   -5.86525
284600.0000   -5.62261
284640.0000   -6.52710
284680.0000   -5.90565
284720.0000   -5.28089
284760.0000   -5.30905
284800.0000   -5.16211
284840.0000   -4.69674
284880.0000   -4.33308
284920.0000   -5.44323
284960.0000   -5.49865
285000.0000   -5.33252
285040.0000   -5.67735
285080.0000   -5.06181
285120.0000   -5.19012
285160.0000   -5.19776
285200.0000   -5.45045
285240.0000   -4.70128
285280.0000   -3.80653
285320.0000   -3.41877
285360.0000   -4.12655
285400.0000   -4.98636
285440.0000   -4.11313
285480.0000   -4.56210
285520.0000   -4.66821
285560.0000   -4.62655
285600.0000   -5.44483
285640.0000   -5.33136
285680.0000   -4.59445
285720.0000   -5.47497
285760.0000   -4.66933
285800.0000   -4.96803
285840.0000   -4.54788
285880.0000   -4.36461
285920.0000   -4.54542
285960.0000   -3.83504
286000.0000   -4.66273
286040.0000   -4.23898
286080.0000   -4.96328
286120.0000   -4.67098
286160.0000   -4.39646
286200.0000   -5.00547
286240.0000   -4.64181
286280.0000   -3.99363
286320.0000   -3.75843
286360.0000   -4.20166
286400.0000   -4.31962
286440.0000   -4.09260
286480.0000   -5.05805
286520.0000   -5.50163
286560.0000   -5.68615
286600.0000   -5.38465
286640.0000   -4.60627
286680.0000   -5.11812
286720.0000   -4.72269
286760.0000   -5.02113
286800.0000   -5.29378
286840.0000   -4.87209
286880.0000   -4.98780
286920.0000   -4.93676
286960.0000   -4.57076
287000.0000   -5.27201
287040.0000   -5.34938
287080.0000   -5.16952
287120.0000   -4.24013
287160.0000   -5.00434
287200.0000   -4.73035
287240.0000   -4.67213
287280.0000   -5.24038
287320.0000   -4.26922
287360.0000   -4.15652
287400.0000   -4.33285
287440.0000   -5.17865
287480.0000   -4.52920
287520.0000   -4.46459
287560.0000   -5.24664
287600.0000   -4.54535
287640.0000   -5.07314
287680.0000   -5.17687
287720.0000   -4.58055
287760.0000   -4.26780
287800.0000   -4.23139
287840.0000   -3.95406
287880.0000   -4.65277
287920.0000   -4.46610
287960.0000   -5.26561
288000.0000   -4.37058
288040.0000   -5.24397
288080.0000   -5.29171
288120.0000   -4.44800
288160.0000   -5.31540
288200.0000   -5.70477
288240.0000   -5.26880
288280.0000   -5.64305
288320.0000   -4.65731
288360.0000   -4.38891
288400.0000   -4.36740
288440.0000   -5.40903
288480.0000   -4.62149
288520.0000   -6.09497
288560.0000   -5.31906
288600.0000   -5.08304
288640.0000   -5.08552
288680.0000   -5.43579
288720.0000   -4.62232
288760.0000   -5.26255
288800.0000   -4.90414
288840.0000   -4.36799
288880.0000   -4.64879
288920.0000   -4.31992
288960.0000   -3.98575
289000.0000   -4.27174
289040.0000   -5.60214
289080.0000   -5.65259
289120.0000   -4.74434
289160.0000   -4.88176
289200.0000   -4.36463
289240.0000   -4.98260
289280.0000   -4.43684
289320.0000   -5.18951
289360.0000   -5.41012
289400.0000   -4.93448
289440.0000   -4.82928
289480.0000   -5.01016
289520.0000   -4.79352
289560.0000   -5.33326
289600.0000   -5.17604
289640.0000   -4.69550
289680.0000   -5.04286
289720.0000   -4.81286
289760.0000   -4.99989
289800.0000   -5.58482
289840.0000   -5.06056
289880.0000   -4.76953
289920.0000   -3.68241
289960.0000   -4.99191
290000.0000   -5.00691
290040.0000   -5.27266
290080.0000   -4.18282
290120.0000   -5.09386
290160.0000   -4.69903
290200.0000   -4.78736
290240.0000   -5.12231
290280.0000   -4.89572
290320.0000   -4.86207
290360.0000   -4.44859
290400.0000   -3.90735
290440.0000   -5.15784
290480.0000   -5.23534
290520.0000   -6.24775
290560.0000   -6.78753
290600.0000   -6.17138
290640.0000   -5.87981
290680.0000   -5.29226
290720.0000   -4.60388
290760.0000   -5.53057
290800.0000   -5.27182
290840.0000   -5.46827
290880.0000   -4.17004
290920.0000   -4.52041
290960.0000   -4.28040
291000.0000   -3.35073
291040.0000   -4.87029
291080.0000   -4.92847
291120.0000   -4.99234
291160.0000   -5.61452
291200.0000   -4.63917
291240.0000   -4.84726
291280.0000   -4.90386
291320.0000   -4.34788
291360.0000   -5.26608
291400.0000   -5.44638
291440.0000   -4.63020
291480.0000   -5.00249
291520.0000   -4.38275
291560.0000   -5.79828
291600.0000   -5.97806
291640.0000   -4.67705
291680.0000   -5.34800
291720.0000   -5.39090
291760.0000   -5.60574
291800.0000   -4.69265
291840.0000   -4.69019
291880.0000   -4.97334
291920.0000   -4.10505
291960.0000   -5.13000
292000.0000   -4.74601
292040.0000   -3.90329
292080.0000   -4.45009
292120.0000   -5.06116
292160.0000   -5.63137
292200.0000   -6.10610
292240.0000   -5.32127
292280.0000   -5.21744
292320.0000   -5.00618
292360.0000   -4.72636
292400.0000   -4.44930
292440.0000   -4.96175
292480.0000   -4.13543
292520.0000   -5.01984
292560.0000   -4.43438
292600.0000   -4.85494
292640.0000   -3.85933
292680.0000   -5.16416
292720.0000   -4.64260
292760.0000   -4.50435
292800.0000   -4.61244
292840.0000   -4.11169
292880.0000   -3.65216
292920.0000   -4.46730
292960.0000   -4.31054
293000.0000   -5.09953
293040.0000   -5.05493
293080.0000   -4.82463
293120.0000   -4.86775
293160.0000   -4.03285
293200.0000   -3.95898
293240.0000   -4.65803
293280.0000   -4.52159
293320.0000   -6.06875
293360.0000   -5.61076
293400.0000   -5.86809
293440.0000   -5.30082
293480.0000   -5.17898
293520.0000   -5.31199
293560.0000   -5.39313
293600.0000   -4.48554
293640.0000   -4.74679
293680.0000   -5.20164
293720.0000   -5.36151
293760.0000   -4.83267
293800.0000   -4.60081
293840.0000   -5.15580
293880.0000   -4.95262
293920.0000   -4.99981
293960.0000   -5.47635
294000.0000   -5.03125
294040.0000   -4.33285
294080.0000   -4.68361
294120.0000   -4.60468
294160.0000   -4.67570
294200.0000   -3.98035
294240.0000   -4.24284
294280.0000   -4.35109
294320.0000   -4.52158
294360.0000   -4.82436
294400.0000   -4.35290
294440.0000   -3.92198
294480.0000   -3.41444
294520.0000   -4.11389
294560.0000   -3.78696
294600.0000   -3.98938
294640.0000   -3.67620
294680.0000   -3.51539
294720.0000   -5.43016
294760.0000   -4.95209
294800.0000   -4.22093
294840.0000   -4.48000
294880.0000   -4.75935
294920.0000   -4.05370
294960.0000   -4.30605
295000.0000   -4.55979
295040.0000   -4.63481
295080.0000   -5.27526
295120.0000   -5.04158
295160.0000   -4.79284
295200.0000   -4.43537
295240.0000   -4.62390
295280.0000   -4.54901
295320.0000   -5.26789
295360.0000   -5.17478
295400.0000   -4.55417
295440.0000   -4.76211
295480.0000   -4.34849
295520.0000   -3.76680
295560.0000   -4.52543
295600.0000   -4.37244
295640.0000   -5.26687
295680.0000   -5.14309
295720.0000   -4.07856
295760.0000   -4.61088
295800.0000   -4.25623
295840.0000   -4.66863
295880.0000   -4.40874
295920.0000   -4.96312
295960.0000   -4.88706
296000.0000   -4.89278
296040.0000   -4.87232
296080.0000   -4.21399
296120.0000   -4.38592
296160.0000   -4.82788
296200.0000   -4.58712
296240.0000   -5.57269
296280.0000   -5.24762
296320.0000   -4.60816
296360.0000   -4.33916
296400.0000   -4.36049
296440.0000   -4.65396
296480.0000   -5.92355
296520.0000   -5.53219
296560.0000   -5.37713
296600.0000   -4.91138
296640.0000   -5.16730
296680.0000   -4.90806
296720.0000   -5.28379
296760.0000   -4.67550
296800.0000   -4.32508
296840.0000   -5.77461
296880.0000   -4.65920
296920.0000   -4.51093
296960.0000   -5.17256
297000.0000   -5.28856
297040.0000   -5.29349
297080.0000   -5.29652
297120.0000   -5.26074
297160.0000   -5.97381
297200.0000   -5.45382
297240.0000   -5.84276
297280.0000   -5.94039
297320.0000   -5.30024
297360.0000   -4.37817
297400.0000   -5.35106
297440.0000   -5.05318
297480.0000   -5.49590
297520.0000   -5.86965
297560.0000   -5.83351
297600.0000   -5.11148
297640.0000   -5.65331
297680.0000   -5.45349
297720.0000   -5.69884
297760.0000   -4.94653
297800.0000   -5.28595
297840.0000   -4.91945
297880.0000   -5.21903
297920.0000   -5.37234
297960.0000   -5.35367
298000.0000   -5.33936
298040.0000   -4.91736
298080.0000   -4.30267
298120.0000   -5.00129
298160.0000   -4.66275
298200.0000   -4.68277
298240.0000   -4.70386
298280.0000   -3.76786
298320.0000   -3.97186
298360.0000   -4.80243
298400.0000   -5.07680
298440.0000   -4.43473
298480.0000   -4.41839
298520.0000   -4.73086
298560.0000   -4.58448
298600.0000   -4.92945
298640.0000   -4.43446
298680.0000   -5.53501
298720.0000   -5.81308
298760.0000   -5.53245
298800.0000   -4.85315
298840.0000   -4.97082
298880.0000   -4.91852
298920.0000   -4.62292
298960.0000   -4.77081
299000.0000   -5.45977
299040.0000   -5.10617
299080.0000   -5.65444
299120.0000   -5.02540
299160.0000   -4.50697
299200.0000   -4.78758
299240.0000   -5.25807
299280.0000   -5.77765
299320.0000   -5.86128
299360.0000   -5.92624
299400.0000   -5.32691
299440.0000   -6.48238
299480.0000   -5.96648
299520.0000   -5.90018
299560.0000   -5.69088
299600.0000   -5.36152
299640.0000   -5.81031
299680.0000   -4.63570
299720.0000   -5.54224
299760.0000   -4.96547
299800.0000   -5.72347
299840.0000   -5.29195
299880.0000   -4.41192
299920.0000   -4.82574
299960.0000   -5.00149
300000.0000   -5.06460
300040.0000   -4.95836
300080.0000   -5.31929
300120.0000   -5.95504
300160.0000   -5.74935
300200.0000   -5.08515
300240.0000   -5.58880
300280.0000   -4.61337
300320.0000   -5.15842
300360.0000   -4.67490
300400.0000   -5.71175
300440.0000   -5.58605
300480.0000   -5.52378
300520.0000   -5.50029
300560.0000   -4.47072
300600.0000   -5.12626
300640.0000   -5.74789
300680.0000   -5.40154
300720.0000   -4.51320
300760.0000   -4.78507
300800.0000   -5.17275
300840.0000   -4.54063
300880.0000   -4.97984
300920.0000   -4.23478
300960.0000   -4.63989
301000.0000   -4.16621
301040.0000   -4.44479
301080.0000   -4.21961
301120.0000   -5.33419
301160.0000   -5.00021
301200.0000   -4.73157
301240.0000   -6.55441
301280.0000   -5.60068
301320.0000   -6.09526
301360.0000   -5.55535
301400.0000   -5.47962
301440.0000   -5.55087
301480.0000   -4.57646
301520.0000   -5.11623
301560.0000   -5.17857
301600.0000   -4.95464
301640.0000   -6.13057
301680.0000   -5.77110
301720.0000   -5.79096
301760.0000   -5.17992
301800.0000   -5.97293
301840.0000   -5.11784
301880.0000   -5.83930
301920.0000   -5.41804
301960.0000   -5.20199
302000.0000   -4.98813
302040.0000   -5.33004
302080.0000   -5.39555
302120.0000   -5.08187
302160.0000   -5.66027
302200.0000   -5.71487
302240.0000   -5.43493
302280.0000   -5.87447
302320.0000   -5.03386
302360.0000   -4.98996
302400.0000   -5.02443
302440.0000   -5.73291
302480.0000   -6.47627
302520.0000   -4.48076
302560.0000   -4.62541
302600.0000   -5.13619
302640.0000   -5.43446
302680.0000   -5.28070
302720.0000   -5.41095
302760.0000   -4.30824
302800.0000   -4.80729
302840.0000   -5.52503
302880.0000   -5.31923
302920.0000   -5.33141
302960.0000   -5.97657
303000.0000   -5.83874
303040.0000   -5.05695
303080.0000   -4.02506
303120.0000   -4.94669
303160.0000   -4.62650
303200.0000   -4.21282
303240.0000   -4.51808
303280.0000   -4.18315
303320.0000   -5.48236
303360.0000   -5.49876
303400.0000   -4.60306
303440.0000   -5.31602
303480.0000   -5.59790
303520.0000   -5.58570
303560.0000   -5.18764
303600.0000   -5.61882
303640.0000   -4.55940
303680.0000   -5.85278
303720.0000   -5.77212
303760.0000   -5.60522
303800.0000   -5.36262
303840.0000   -4.69193
303880.0000   -5.97164
303920.0000   -6.63754
303960.0000   -4.76169
304000.0000   -5.50089
304040.0000   -5.73820
304080.0000   -4.96255
304120.0000   -5.55595
304160.0000   -5.01469
304200.0000   -4.86591
304240.0000   -5.36218
304280.0000   -4.96690
304320.0000   -5.64625
304360.0000   -4.82613
304400.0000   -6.38434
304440.0000   -6.20770
304480.0000   -5.56240
304520.0000   -5.49536
304560.0000   -4.93565
304600.0000   -5.79288
304640.0000   -5.68946
304680.0000   -4.91124
304720.0000   -4.68372
304760.0000   -5.38584
304800.0000   -6.01403
304840.0000   -4.99721
304880.0000   -4.31207
304920.0000   -5.45274
304960.0000   -5.05465
305000.0000   -5.28182
305040.0000   -5.39427
305080.0000   -5.04488
305120.0000   -4.82635
305160.0000   -5.37973
305200.0000   -4.69246
305240.0000   -4.32550
305280.0000   -5.81715
305320.0000   -4.93976
305360.0000   -5.58484
305400.0000   -5.42353
305440.0000   -4.95882
305480.0000   -4.49005
305520.0000   -4.51968
305560.0000   -5.72041
305600.0000   -5.14563
305640.0000   -4.69183
305680.0000   -4.91289
305720.0000   -4.92476
305760.0000   -4.75087
305800.0000   -5.59009
305840.0000   -4.70274
305880.0000   -4.05780
305920.0000   -3.47606
305960.0000   -3.93413
306000.0000   -4.99374
306040.0000   -4.87198
306080.0000   -5.54398
306120.0000   -5.74390
306160.0000   -4.80161
306200.0000   -4.54011
306240.0000   -4.55216
306280.0000   -5.10780
306320.0000   -4.26814
306360.0000   -4.41598
306400.0000   -4.26726
306440.0000   -4.30552
306480.0000   -3.65670
306520.0000   -3.60057
306560.0000   -4.67966
306600.0000   -4.34087
306640.0000   -5.13810
306680.0000   -4.56711
306720.0000   -4.39918
306760.0000   -5.42224
306800.0000   -4.97223
306840.0000   -5.33545
306880.0000   -4.79403
306920.0000   -4.60802
306960.0000   -4.86173
307000.0000   -4.16071
307040.0000   -6.03343
307080.0000   -5.39430
307120.0000   -5.20808
307160.0000   -5.37016
307200.0000   -4.91145
307240.0000   -4.35665
307280.0000   -4.30831
307320.0000   -4.10783
307360.0000   -4.30181
307400.0000   -4.91644
307440.0000   -4.58452
307480.0000   -4.13992
307520.0000   -5.25196
307560.0000   -5.41816
307600.0000   -4.94776
307640.0000   -5.05640
307680.0000   -4.87411
307720.0000   -5.53103
307760.0000   -5.27672
307800.0000   -5.19976
307840.0000   -5.64694
307880.0000   -5.79583
307920.0000   -5.02848
307960.0000   -4.93701
308000.0000   -4.16312
308040.0000   -5.23438
308080.0000   -5.18355
308120.0000   -4.51871
308160.0000   -4.45858
308200.0000   -5.40245
308240.0000   -5.05802
308280.0000   -4.91929
308320.0000   -4.35369
308360.0000   -5.10240
308400.0000   -6.01549
308440.0000   -4.92696
308480.0000   -5.49917
308520.0000   -5.57506
308560.0000   -5.59510
308600.0000   -4.54655
308640.0000   -5.68428
308680.0000   -4.82731
308720.0000   -4.43112
308760.0000   -4.42680
308800.0000   -4.40737
308840.0000   -4.88980
308880.0000   -4.51319
308920.0000   -5.32739
308960.0000   -5.03905
309000.0000   -5.44683
309040.0000   -5.20747
309080.0000   -4.93517
309120.0000   -4.78064
309160.0000   -4.09737
309200.0000   -4.75756
309240.0000   -4.46310
309280.0000   -5.42059
309320.0000   -5.35464
309360.0000   -4.31927
309400.0000   -4.51626
309440.0000   -4.63036
309480.0000   -4.85307
309520.0000   -4.59946
309560.0000   -5.14531
309600.0000   -5.19699
309640.0000   -4.91908
309680.0000   -4.89986
309720.0000   -4.86475
309760.0000   -4.80688
309800.0000   -5.63217
309840.0000   -5.47437
309880.0000   -6.05429
309920.0000   -5.64547
309960.0000   -5.75937
310000.0000   -5.23688
310040.0000   -4.91516
310080.0000   -5.95272
310120.0000   -5.25093
310160.0000   -4.97400
310200.0000   -5.63622
310240.0000   -6.24885
310280.0000   -5.69075
310320.0000   -5.29106
310360.0000   -5.34056
310400.0000   -4.76148
310440.0000   -4.00104
310480.0000   -5.02459
310520.0000   -4.38119
310560.0000   -4.24171
310600.0000   -4.58353
310640.0000   -5.67960
310680.0000   -5.66626
310720.0000   -4.61396
310760.0000   -4.51734
310800.0000   -4.67820
310840.0000   -4.81956
310880.0000   -4.97657
310920.0000   -5.08195
310960.0000   -5.14750
311000.0000   -5.55888
311040.0000   -4.78256
311080.0000   -5.46361
311120.0000   -5.40431
311160.0000   -4.83725
311200.0000   -5.11987
311240.0000   -5.03538
311280.0000   -4.95385
311320.0000   -5.31782
311360.0000   -5.83306
311400.0000   -5.09797
311440.0000   -5.67850
311480.0000   -4.84300
311520.0000   -5.49411
311560.0000   -5.36450
311600.0000   -6.29133
311640.0000   -5.74465
311680.0000   -5.28156
311720.0000   -5.29306
311760.0000   -5.23274
311800.0000   -5.28662
311840.0000   -5.14127
311880.0000   -5.59399
311920.0000   -4.13176
311960.0000   -4.80200
312000.0000   -4.60126
312040.0000   -5.74944
312080.0000   -5.47520
312120.0000   -4.80459
312160.0000   -4.76026
312200.0000   -5.25853
312240.0000   -5.45750
312280.0000   -5.30742
312320.0000   -6.52509
312360.0000   -5.60088
312400.0000   -5.88621
312440.0000   -5.01113
312480.0000   -6.93137
312520.0000   -6.51728
312560.0000   -6.40386
312600.0000   -4.89828
312640.0000   -5.22962
312680.0000   -4.80923
312720.0000   -5.01345
312760.0000   -4.16966
312800.0000   -4.91571
312840.0000   -4.98993
312880.0000   -5.16937
312920.0000   -5.17947
312960.0000   -4.73243
313000.0000   -5.02802
313040.0000   -5.94093
313080.0000   -4.03358
313120.0000   -4.77373
313160.0000   -3.93346
313200.0000   -4.59658
313240.0000   -4.88596
313280.0000   -5.09326
313320.0000   -4.41430
313360.0000   -4.80196
313400.0000   -4.49985
313440.0000   -4.84816
313480.0000   -4.17841
313520.0000   -4.80611
313560.0000   -5.21596
313600.0000   -5.51270
313640.0000   -5.35228
313680.0000   -4.86351
313720.0000   -5.83243
313760.0000   -4.82675
313800.0000   -6.18814
313840.0000   -4.13400
313880.0000   -4.78500
313920.0000   -4.88712
313960.0000   -4.71053
314000.0000   -4.65132
314040.0000   -4.62633
314080.0000   -4.00997
314120.0000   -4.31127
314160.0000   -4.12850
314200.0000   -3.51288
314240.0000   -4.81331
314280.0000   -3.62523
314320.0000   -3.72989
314360.0000   -3.26415
314400.0000   -3.94083
314440.0000   -3.66543
314480.0000   -3.40588
314520.0000   -4.40209
314560.0000   -4.20309
314600.0000   -4.48712
314640.0000   -4.84945
314680.0000   -4.26082
314720.0000   -4.12989
314760.0000   -3.34541
314800.0000   -4.13715
314840.0000   -3.57770
314880.0000   -5.30465
314920.0000   -3.86633
314960.0000   -3.98127
315000.0000   -4.37293
315040.0000   -4.58588
315080.0000   -4.65893
315120.0000   -5.22619
315160.0000   -4.58027
315200.0000   -5.47226
315240.0000   -5.03983
315280.0000   -4.51040
315320.0000   -5.13345
315360.0000   -4.53355
315400.0000   -4.79976
315440.0000   -5.10426
315480.0000   -5.61078
315520.0000   -6.21752
315560.0000   -4.91645
315600.0000   -5.46294
315640.0000   -5.20228
315680.0000   -5.44834
315720.0000   -4.69279
315760.0000   -4.68253
315800.0000   -4.31971
315840.0000   -4.03446
315880.0000   -5.29364
315920.0000   -4.14995
315960.0000   -4.15499
316000.0000   -4.67299
316040.0000   -4.69781
316080.0000   -3.82141
316120.0000   -4.47657
316160.0000   -4.10204
316200.0000   -4.31441
316240.0000   -4.07035
316280.0000   -4.64388
316320.0000   -4.78240
316360.0000   -4.66832
316400.0000   -4.54138
316440.0000   -4.69626
316480.0000   -5.17132
316520.0000   -6.56429
316560.0000   -5.53207
316600.0000   -5.62356
316640.0000   -5.32975
316680.0000   -4.72663
316720.0000   -4.63486
316760.0000   -4.55853
316800.0000   -4.66712
316840.0000   -5.71601
316880.0000   -6.21355
316920.0000   -5.45899
316960.0000   -5.71250
317000.0000   -5.99902
317040.0000   -5.19973
317080.0000   -5.78893
317120.0000   -5.34412
317160.0000   -5.68884
317200.0000   -5.23593
317240.0000   -4.17338
317280.0000   -4.87919
317320.0000   -4.33923
317360.0000   -4.96448
317400.0000   -5.35665
317440.0000   -5.62780
317480.0000   -5.06753
317520.0000   -6.04031
317560.0000   -5.58305
317600.0000   -5.26672
317640.0000   -4.59057
317680.0000   -5.70145
317720.0000   -5.31854
317760.0000   -4.97845
317800.0000   -4.00477
317840.0000   -5.31747
317880.0000   -4.92190
317920.0000   -4.58701
317960.0000   -5.02871
318000.0000   -5.54102
318040.0000   -5.54842
318080.0000   -4.92395
318120.0000   -5.68733
318160.0000   -4.68122
318200.0000   -4.87111
318240.0000   -4.19084
318280.0000   -5.02190
318320.0000   -4.60040
318360.0000   -4.11547
318400.0000   -4.62484
318440.0000   -5.09110
318480.0000   -5.04282
318520.0000   -5.60047
318560.0000   -5.67547
318600.0000   -5.12917
318640.0000   -4.66294
318680.0000   -5.60993
318720.0000   -4.82600
318760.0000   -5.47948
318800.0000   -5.50287
318840.0000   -5.40412
318880.0000   -4.66116
318920.0000   -5.15807
318960.0000   -5.22550
319000.0000   -5.47371
319040.0000   -6.11570
319080.0000   -5.53469
319120.0000   -5.40008
319160.0000   -5.66972
319200.0000   -5.63388
319240.0000   -5.08245
319280.0000   -4.77043
319320.0000   -4.22899
319360.0000   -5.02362
319400.0000   -6.63907
319440.0000   -5.94633
319480.0000   -5.02102
319520.0000   -5.36661
319560.0000   -4.56964
319600.0000   -4.29454
319640.0000   -5.03438
319680.0000   -5.95454
319720.0000   -6.23709
319760.0000   -7.09326
319800.0000   -6.14219
319840.0000   -6.02211
319880.0000   -5.52169
319920.0000   -6.97882
319960.0000   -5.26252
320000.0000   -5.05830
320040.0000   -5.56961
320080.0000   -4.82692
320120.0000   -5.32733
320160.0000   -5.40676
320200.0000   -5.35902
320240.0000   -5.50830
320280.0000   -6.08559
320320.0000   -5.64082
320360.0000   -5.30503
320400.0000   -5.17892
320440.0000   -4.94804
320480.0000   -4.93959
320520.0000   -4.69968
320560.0000   -5.13788
320600.0000   -4.81877
320640.0000   -5.87288
320680.0000   -5.25117
320720.0000   -4.17573
320760.0000   -4.67478
320800.0000   -5.05733
320840.0000   -5.19286
320880.0000   -3.95204
320920.0000   -3.89203
320960.0000   -5.22576
321000.0000   -4.58690
321040.0000   -5.49566
321080.0000   -5.83349
321120.0000   -4.67596
321160.0000   -4.17954
321200.0000   -4.09554
321240.0000   -3.86433
321280.0000   -5.23110
321320.0000   -5.09970
321360.0000   -4.68182
321400.0000   -3.64326
321440.0000   -4.46631
321480.0000   -5.18660
321520.0000   -3.72525
321560.0000   -5.23803
321600.0000   -4.54704
321640.0000   -4.73215
321680.0000   -5.51869
321720.0000   -4.92419
321760.0000   -4.79124
321800.0000   -5.42498
321840.0000   -5.38477
321880.0000   -4.42725
321920.0000   -5.62254
321960.0000   -4.92225
322000.0000   -5.47576
322040.0000   -4.86820
322080.0000   -4.97230
322120.0000   -5.56672
322160.0000   -5.84653
322200.0000   -5.69540
322240.0000   -5.63587
322280.0000   -5.16112
322320.0000   -6.08981
322360.0000   -5.66742
322400.0000   -5.49855
322440.0000   -4.98835
322480.0000   -5.24652
322520.0000   -5.17711
322560.0000   -5.10678
322600.0000   -4.22721
322640.0000   -4.45687
322680.0000   -5.33568
322720.0000   -5.79651
322760.0000   -5.33574
322800.0000   -4.40871
322840.0000   -5.37687
322880.0000   -5.42070
322920.0000   -5.41912
322960.0000   -5.78436
323000.0000   -5.14460
323040.0000   -5.12390
323080.0000   -4.69760
323120.0000   -5.57032
323160.0000   -5.28222
323200.0000   -5.63784
323240.0000   -4.66628
323280.0000   -4.74030
323320.0000   -4.59426
323360.0000   -4.65188
323400.0000   -5.31406
323440.0000   -5.47419
323480.0000   -5.22064
323520.0000   -5.66377
323560.0000   -4.93168
323600.0000   -5.06446
323640.0000   -5.26488
323680.0000   -5.35823
323720.0000   -5.64326
323760.0000   -5.09580
323800.0000   -5.96325
323840.0000   -5.38992
323880.0000   -5.03166
323920.0000   -4.93610
323960.0000   -4.60695
324000.0000   -3.95712
324040.0000   -5.10428
324080.0000   -5.27909
324120.0000   -4.08892
324160.0000   -5.28572
324200.0000   -4.20836
324240.0000   -3.81246
324280.0000   -4.69171
324320.0000   -5.35685
324360.0000   -4.80983
324400.0000   -4.62067
324440.0000   -4.95345
324480.0000   -5.23913
324520.0000   -5.30993
324560.0000   -4.15781
324600.0000   -4.73179
324640.0000   -5.14349
324680.0000   -5.00713
324720.0000   -5.11323
324760.0000   -6.04975
324800.0000   -5.10258
324840.0000   -5.67756
324880.0000   -5.03293
324920.0000   -5.21060
324960.0000   -5.40095
325000.0000   -5.05087
325040.0000   -5.74421
325080.0000   -5.11359
325120.0000   -5.64841
325160.0000   -5.31136
325200.0000   -6.04631
325240.0000   -4.85112
325280.0000   -6.07789
325320.0000   -5.47918
325360.0000   -5.93744
325400.0000   -5.91941
325440.0000   -6.15088
325480.0000   -5.97137
325520.0000   -6.46043
325560.0000   -4.80883
325600.0000   -4.98374
325640.0000   -4.77793
325680.0000   -4.14632
325720.0000   -4.38615
325760.0000   -4.26810
325800.0000   -3.73527
325840.0000   -4.01634
325880.0000   -3.97967
325920.0000   -5.28595
325960.0000   -4.75840
326000.0000   -4.66831
326040.0000   -4.42695
326080.0000   -4.89239
326120.0000   -4.28284
326160.0000   -4.26120
326200.0000   -4.47181
326240.0000   -4.94619
326280.0000   -4.70735
326320.0000   -5.17991
326360.0000   -4.54338
326400.0000   -3.97249
326440.0000   -4.37690
326480.0000   -4.39091
326520.0000   -5.12905
326560.0000   -3.78297
326600.0000   -4.61251
326640.0000   -4.39279
326680.0000   -4.88698
326720.0000   -4.61936
326760.0000   -4.99257
326800.0000   -4.51348
326840.0000   -4.37118
326880.0000   -4.38914
326920.0000   -4.09549
326960.0000   -4.77630
327000.0000   -4.95449
327040.0000   -4.96645
327080.0000   -5.17417
327120.0000   -5.36825
327160.0000   -4.58115
327200.0000   -4.47707
327240.0000   -4.85859
327280.0000   -4.66394
327320.0000   -5.88877
327360.0000   -5.30175
327400.0000   -5.22893
327440.0000   -5.40237
327480.0000   -4.74960
327520.0000   -4.85319
327560.0000   -5.11459
327600.0000   -5.28904
327640.0000   -4.73334
327680.0000   -4.69204
327720.0000   -5.11520
327760.0000   -5.22434
327800.0000   -4.78571
327840.0000   -5.84685
327880.0000   -5.35146
327920.0000   -5.42540
327960.0000   -4.99890
328000.0000   -4.49864
328040.0000   -4.95304
328080.0000   -3.81354
328120.0000   -4.62342
328160.0000   -5.70752
328200.0000   -5.30129
328240.0000   -5.55216
328280.0000   -5.58461
328320.0000   -4.36484
328360.0000   -4.94483
328400.0000   -5.28746
328440.0000   -6.00789
328480.0000   -6.23203
328520.0000   -5.61643
328560.0000   -5.92240
328600.0000   -5.69996
328640.0000   -4.52903
328680.0000   -4.66025
328720.0000   -4.51007
328760.0000   -5.35110
328800.0000   -4.94224
328840.0000   -4.66238
328880.0000   -4.38791
328920.0000   -4.83008
328960.0000   -4.40361
329000.0000   -4.89021
329040.0000   -5.11559
329080.0000   -4.72937
329120.0000   -5.32105
329160.0000   -4.60157
329200.0000   -4.38527
329240.0000   -4.73729
329280.0000   -4.08848
329320.0000   -4.15181
329360.0000   -4.02936
329400.0000   -4.38814
329440.0000   -4.92784
329480.0000   -5.36430
329520.0000   -6.21671
329560.0000   -5.48185
329600.0000   -5.25354
329640.0000   -5.01198
329680.0000   -4.63404
329720.0000   -5.00739
329760.0000   -6.07497
329800.0000   -5.79943
329840.0000   -4.76640
329880.0000   -5.60480
329920.0000   -4.93513
329960.0000   -5.58754
330000.0000   -5.73187
330040.0000   -5.62643
330080.0000   -5.01241
330120.0000   -4.79816
330160.0000   -5.21548
330200.0000   -5.43777
330240.0000   -5.57520
330280.0000   -5.62800
330320.0000   -4.81646
330360.0000   -5.14356
330400.0000   -5.41642
330440.0000   -5.50852
330480.0000   -4.43536
330520.0000   -5.53920
330560.0000   -7.16484
330600.0000   -5.91522
330640.0000   -5.85923
330680.0000   -5.78458
330720.0000   -5.98430
330760.0000   -6.44954
330800.0000   -4.90095
330840.0000   -5.13080
330880.0000   -5.96608
330920.0000   -6.38117
330960.0000   -5.60759
331000.0000   -4.82969
331040.0000   -5.57849
331080.0000   -6.05174
331120.0000   -5.21368
331160.0000   -5.17939
331200.0000   -5.13450
331240.0000   -5.02595
331280.0000   -5.31101
331320.0000   -4.49302
331360.0000   -4.87905
331400.0000   -5.93344
331440.0000   -6.37677
331480.0000   -5.62657
331520.0000   -4.84562
331560.0000   -4.88223
331600.0000   -4.73775
331640.0000   -4.72625
331680.0000   -5.77466
331720.0000   -4.11731
331760.0000   -4.50421
331800.0000   -4.85097
331840.0000   -4.51343
331880.0000   -3.81143
331920.0000   -3.47577
331960.0000   -4.54476
332000.0000   -4.51649
332040.0000   -4.99970
332080.0000   -4.90439
332120.0000   -4.87047
332160.0000   -4.84845
332200.0000   -5.27511
332240.0000   -4.53777
332280.0000   -4.47370
332320.0000   -4.00504
332360.0000   -4.83800
332400.0000   -4.54424
332440.0000   -3.98318
332480.0000   -3.98335
332520.0000   -5.26788
332560.0000   -4.69471
332600.0000   -4.64072
332640.0000   -4.47538
332680.0000   -5.36751
332720.0000   -5.85750
332760.0000   -5.22439
332800.0000   -5.91141
332840.0000   -5.19927
332880.0000   -5.44282
332920.0000   -5.70516
332960.0000   -6.56891
333000.0000   -5.98519
333040.0000   -4.93036
333080.0000   -4.64180
333120.0000   -5.75686
333160.0000   -5.64023
333200.0000   -5.81531
333240.0000   -5.27477
333280.0000   -5.91468
333320.0000   -6.14537
333360.0000   -5.46669
333400.0000   -5.38260
333440.0000   -5.65251
333480.0000   -5.93822
333520.0000   -6.09412
333560.0000   -5.07027
333600.0000   -5.80692
333640.0000   -5.48926
333680.0000   -5.75954
333720.0000   -5.36719
333760.0000   -4.75661
333800.0000   -4.90703
333840.0000   -5.07063
333880.0000   -5.24623
333920.0000   -4.76301
333960.0000   -5.16122
334000.0000   -5.50858
334040.0000   -5.43780
334080.0000   -5.69681
334120.0000   -4.88584
334160.0000   -5.36456
334200.0000   -6.13832
334240.0000   -5.50260
334280.0000   -5.85821
334320.0000   -5.58677
334360.0000   -5.68595
334400.0000   -5.37804
334440.0000   -5.75859
334480.0000   -4.88896
334520.0000   -5.52441
334560.0000   -6.04563
334600.0000   -5.81661
334640.0000   -5.74322
334680.0000   -5.94979
334720.0000   -4.97904
334760.0000   -5.45739
334800.0000   -6.06728
334840.0000   -6.12247
334880.0000   -5.35275
334920.0000   -5.15772
334960.0000   -5.79165
335000.0000   -4.50087
335040.0000   -5.19364
335080.0000   -5.82324
335120.0000   -5.86117
335160.0000   -6.26064
335200.0000   -6.04118
335240.0000   -6.00808
335280.0000   -5.78030
335320.0000   -4.97159
335360.0000   -5.04236
335400.0000   -5.70737
335440.0000   -5.89051
335480.0000   -5.26202
335520.0000   -5.10821
335560.0000   -5.26371
335600.0000   -4.92006
335640.0000   -5.13751
335680.0000   -5.08529
335720.0000   -4.32148
335760.0000   -4.74741
335800.0000   -5.20713
335840.0000   -5.24548
335880.0000   -4.35841
335920.0000   -5.14625
335960.0000   -5.07053
336000.0000   -5.06090
336040.0000   -4.86969
336080.0000   -5.52828
336120.0000   -5.54561
336160.0000   -5.65163
336200.0000   -5.66056
336240.0000   -5.62400
336280.0000   -6.11446
336320.0000   -5.18641
336360.0000   -5.00051
336400.0000   -5.72781
336440.0000   -4.02756
336480.0000   -6.48927
336520.0000   -5.16434
336560.0000   -5.50404
336600.0000   -5.54291
336640.0000   -4.80683
336680.0000   -5.56780
336720.0000   -6.18366
336760.0000   -5.02957
336800.0000   -4.60421
336840.0000   -6.02291
336880.0000   -6.29121
336920.0000   -5.06161
336960.0000   -4.65241
337000.0000   -5.99975
337040.0000   -4.89803
337080.0000   -4.90684
337120.0000   -4.84292
337160.0000   -5.41078
337200.0000   -4.39485
337240.0000   -5.02178
337280.0000   -5.51442
337320.0000   -6.66487
337360.0000   -6.21793
337400.0000   -6.30619
337440.0000   -6.48808
337480.0000   -5.77151
337520.0000   -5.02610
337560.0000   -5.23748
337600.0000   -5.62111
337640.0000   -6.10694
337680.0000   -5.05864
337720.0000   -5.72388
337760.0000   -5.41049
337800.0000   -5.89672
337840.0000   -5.82342
337880.0000   -5.95233
337920.0000   -5.51139
337960.0000   -5.14505
338000.0000   -5.66675
338040.0000   -5.59102
338080.0000   -5.93793
338120.0000   -6.49651
338160.0000   -5.89672
338200.0000   -5.66699
338240.0000   -5.57276
338280.0000   -5.71754
338320.0000   -5.52380
338360.0000   -5.91182
338400.0000   -6.26004
338440.0000   -5.21503
338480.0000   -5.29743
338520.0000   -5.41070
338560.0000   -5.99995
338600.0000   -5.45265
338640.0000   -4.72063
338680.0000   -5.08301
338720.0000   -5.54145
338760.0000   -5.02969
338800.0000   -5.47377
338840.0000   -5.14420
338880.0000   -5.66791
338920.0000   -5.08507
338960.0000   -6.16748
339000.0000   -5.51081
339040.0000   -5.31175
339080.0000   -5.30598
339120.0000   -5.46154
339160.0000   -5.70440
339200.0000   -4.67997
339240.0000   -5.09321
339280.0000   -5.41639
339320.0000   -5.11688
339360.0000   -5.95571
339400.0000   -5.10705
339440.0000   -5.14423
339480.0000   -4.74232
339520.0000   -4.18793
339560.0000   -4.40740
339600.0000   -4.38356
339640.0000   -4.20881
339680.0000   -5.57463
339720.0000   -4.34371
339760.0000   -4.26970
339800.0000   -4.47043
339840.0000   -4.26600
339880.0000   -3.97768
339920.0000   -4.46678
339960.0000   -4.56382
340000.0000   -5.48981
340040.0000   -4.79497
340080.0000   -4.50616
340120.0000   -4.73246
340160.0000   -5.22635
340200.0000   -5.32032
340240.0000   -4.98826
340280.0000   -5.08844
340320.0000   -4.49122
340360.0000   -4.80177
340400.0000   -5.39111
340440.0000   -5.15366
340480.0000   -3.81772
340520.0000   -3.75389
340560.0000   -4.39942
340600.0000   -4.73431
340640.0000   -4.95058
340680.0000   -5.40445
340720.0000   -6.28424
340760.0000   -6.75914
340800.0000   -5.64113
340840.0000   -4.68755
340880.0000   -5.00449
340920.0000   -4.99158
340960.0000   -4.77528
341000.0000   -4.15504
341040.0000   -4.30553
341080.0000   -4.67430
341120.0000   -3.98899
341160.0000   -4.22835
341200.0000   -4.01243
341240.0000   -4.88286
341280.0000   -3.78377
341320.0000   -4.06817
341360.0000   -4.02642
341400.0000   -5.05762
341440.0000   -4.08446
341480.0000   -4.91288
341520.0000   -4.69445
341560.0000   -4.98149
341600.0000   -5.81498
341640.0000   -5.73690
341680.0000   -5.65227
341720.0000   -4.94112
341760.0000   -4.67300
341800.0000   -4.85851
341840.0000   -4.86258
341880.0000   -4.78213
341920.0000   -5.41719
341960.0000   -5.05868
342000.0000   -5.22010
342040.0000   -5.14805
342080.0000   -4.80430
342120.0000   -5.13070
342160.0000   -5.99572
342200.0000   -6.15185
342240.0000   -5.13583
342280.0000   -5.38141
342320.0000   -5.06802
342360.0000   -5.17609
342400.0000   -4.85025
342440.0000   -4.72989
342480.0000   -4.91327
342520.0000   -5.85034
342560.0000   -6.11372
342600.0000   -5.16254
342640.0000   -5.46071
342680.0000   -5.52517
342720.0000   -6.16208
342760.0000   -5.08351
342800.0000   -4.96026
342840.0000   -5.72054
342880.0000   -6.12463
342920.0000   -5.41323
342960.0000   -5.58960
343000.0000   -5.01964
343040.0000   -4.60361
343080.0000   -5.94686
343120.0000   -4.77059
343160.0000   -5.08449
343200.0000   -5.47021
343240.0000   -4.23330
343280.0000   -4.65920
343320.0000   -4.22788
343360.0000   -4.96459
343400.0000   -3.84246
343440.0000   -5.44026
343480.0000   -4.37948
343520.0000   -4.11649
343560.0000   -4.60780
343600.0000   -3.98663
343640.0000   -4.60336
343680.0000   -4.05617
343720.0000   -4.52194
343760.0000   -4.73875
343800.0000   -4.43222
343840.0000   -5.58666
343880.0000   -4.72190
343920.0000   -4.66859
343960.0000   -5.11737
344000.0000   -5.01834
344040.0000   -4.76303
344080.0000   -5.36551
344120.0000   -4.94581
344160.0000   -4.41112
344200.0000   -5.73891
344240.0000   -4.87489
344280.0000   -4.53070
344320.0000   -5.40387
344360.0000   -5.15843
344400.0000   -5.71011
344440.0000   -5.86195
344480.0000   -5.77716
344520.0000   -6.06153
344560.0000   -5.07705
344600.0000   -5.95154
344640.0000   -5.60690
344680.0000   -5.47373
344720.0000   -5.48291
344760.0000   -5.24036
344800.0000   -4.99060
344840.0000   -5.54391
344880.0000   -6.48993
344920.0000   -6.61515
344960.0000   -6.12934
345000.0000   -5.17841
345040.0000   -7.54804
345080.0000   -6.26050
345120.0000   -6.63849
345160.0000   -5.46404
345200.0000   -4.78722
345240.0000   -5.32179
345280.0000   -4.77552
345320.0000   -5.45548
345360.0000   -5.56644
345400.0000   -5.42766
345440.0000   -4.72992
345480.0000   -4.73637
345520.0000   -6.02654
345560.0000   -5.19046
345600.0000   -5.49429
345640.0000   -4.35288
345680.0000   -5.82344
345720.0000   -5.23133
345760.0000   -4.93519
345800.0000   -4.18672
345840.0000   -5.31440
345880.0000   -5.93375
345920.0000   -5.77808
345960.0000   -4.65269
346000.0000   -5.43062
346040.0000   -6.16257
346080.0000   -6.98882
346120.0000   -5.76171
346160.0000   -6.39400
346200.0000   -6.73927
346240.0000   -5.84053
346280.0000   -4.52607
346320.0000   -5.43022
346360.0000   -6.03829
346400.0000   -6.00718
346440.0000   -4.94807
346480.0000   -5.38701
346520.0000   -5.24271
346560.0000   -4.60725
346600.0000   -4.76800
346640.0000   -5.52179
346680.0000   -5.61349
346720.0000   -5.25652
346760.0000   -5.70313
346800.0000   -5.78528
346840.0000   -5.93536
346880.0000   -5.23405
346920.0000   -5.55362
346960.0000   -5.20914
347000.0000   -5.72108
347040.0000   -4.85019
347080.0000   -5.63269
347120.0000   -5.57560
347160.0000   -5.04688
347200.0000   -4.56584
347240.0000   -5.36298
347280.0000   -4.96300
347320.0000   -5.14494
347360.0000   -4.70462
347400.0000   -5.08873
347440.0000   -5.45272
347480.0000   -5.42322
347520.0000   -5.53887
347560.0000   -5.18826
347600.0000   -6.19891
347640.0000   -5.86676
347680.0000   -5.19716
347720.0000   -4.36335
347760.0000   -5.38622
347800.0000   -5.29630
347840.0000   -5.53119
347880.0000   -5.33803
347920.0000   -6.03406
347960.0000   -4.79456
348000.0000   -4.69531
348040.0000   -4.68083
348080.0000   -4.23998
348120.0000   -4.83941
348160.0000   -5.08995
348200.0000   -6.49909
348240.0000   -6.08243
348280.0000   -4.69813
348320.0000   -5.85588
348360.0000   -5.05004
348400.0000   -4.82047
348440.0000   -4.69564
348480.0000   -5.89898
348520.0000   -5.81611
348560.0000   -5.17119
348600.0000   -5.50864
348640.0000   -4.63274
348680.0000   -5.16542
348720.0000   -4.97236
348760.0000   -3.75944
348800.0000   -4.08920
348840.0000   -3.97574
348880.0000   -4.59533
348920.0000   -4.25295
348960.0000   -4.13983
349000.0000   -4.56999
349040.0000   -5.45545
349080.0000   -5.56164
349120.0000   -5.45964
349160.0000   -5.06738
349200.0000   -4.73583
349240.0000   -4.72661
349280.0000   -4.73435
349320.0000   -4.58833
349360.0000   -5.27535
349400.0000   -5.09804
349440.0000   -5.35100
349480.0000   -4.43067
349520.0000   -4.83042
349560.0000   -4.51647
349600.0000   -4.76914
349640.0000   -5.26210
349680.0000   -6.32474
349720.0000   -6.39212
349760.0000   -5.82834
349800.0000   -5.48688
349840.0000   -4.79860
349880.0000   -4.89726
349920.0000   -5.79624
349960.0000   -5.66933
350000.0000   -4.55340
350040.0000   -4.67897
350080.0000   -4.93227
350120.0000   -5.62970
350160.0000   -4.93347
350200.0000   -5.29149
350240.0000   -5.97969
350280.0000   -5.82709
350320.0000   -6.11036
350360.0000   -5.59716
350400.0000   -4.91801
350440.0000   -4.88874
350480.0000   -4.54682
350520.0000   -5.45576
350560.0000   -6.47343
350600.0000   -6.25086
350640.0000   -6.45218
350680.0000   -5.73850
350720.0000   -6.49050
350760.0000   -6.21590
350800.0000   -5.43038
350840.0000   -5.90835
350880.0000   -5.76493
350920.0000   -5.32781
350960.0000   -4.77009
351000.0000   -5.90596
351040.0000   -6.23738
351080.0000   -5.28501
351120.0000   -5.86172
351160.0000   -6.15867
351200.0000   -5.29701
351240.0000   -5.64863
351280.0000   -4.89112
351320.0000   -5.54606
351360.0000   -5.76298
351400.0000   -5.24201
351440.0000   -4.56573
351480.0000   -4.44160
351520.0000   -4.93608
351560.0000   -5.66849
351600.0000   -5.87113
351640.0000   -5.80311
351680.0000   -5.88351
351720.0000   -5.39523
351760.0000   -5.72460
351800.0000   -5.79331
351840.0000   -5.99035
351880.0000   -5.47668
351920.0000   -6.00167
351960.0000   -6.65951
352000.0000   -5.70106
352040.0000   -5.83741
352080.0000   -5.23237
352120.0000   -6.45936
352160.0000   -6.58450
352200.0000   -6.23586
352240.0000   -5.11718
352280.0000   -5.72110
352320.0000   -5.42938
352360.0000   -4.70469
352400.0000   -5.45023
352440.0000   -4.58457
352480.0000   -5.76438
352520.0000   -4.43926
352560.0000   -5.38500
352600.0000   -5.06082
352640.0000   -4.59298
352680.0000   -5.46841
352720.0000   -5.24441
352760.0000   -4.27081
352800.0000   -5.14327
352840.0000   -4.28112
352880.0000   -4.76765
352920.0000   -4.49280
352960.0000   -3.92421
353000.0000   -4.50858
353040.0000   -4.99579
353080.0000   -5.58736
353120.0000   -7.22208
353160.0000   -6.12282
353200.0000   -5.64019
353240.0000   -5.05736
353280.0000   -5.66598
353320.0000   -4.98318
353360.0000   -5.96069
353400.0000   -5.66657
353440.0000   -5.68996
353480.0000   -5.54040
353520.0000   -5.52493
353560.0000   -5.07492
353600.0000   -6.04547
353640.0000   -5.44484
353680.0000   -5.30776
353720.0000   -5.49281
353760.0000   -5.61252
353800.0000   -5.00759
353840.0000   -5.56868
353880.0000   -4.97010
353920.0000   -5.12457
353960.0000   -5.11980
354000.0000   -5.37970
354040.0000   -4.76000
354080.0000   -4.53981
354120.0000   -6.12711
354160.0000   -5.37675
354200.0000   -5.38366
354240.0000   -5.12188
354280.0000   -4.77852
354320.0000   -5.46297
354360.0000   -4.65307
354400.0000   -4.81490
354440.0000   -5.23283
354480.0000   -4.65589
354520.0000   -5.09414
354560.0000   -4.26512
354600.0000   -4.82219
354640.0000   -4.55599
354680.0000   -5.82359
354720.0000   -4.91795
354760.0000   -4.38454
354800.0000   -4.85363
354840.0000   -4.98859
354880.0000   -4.32257
354920.0000   -5.21365
354960.0000   -4.38971
355000.0000   -4.78090
355040.0000   -6.11389
355080.0000   -5.69225
355120.0000   -5.77830
355160.0000   -4.93122
355200.0000   -6.01491
355240.0000   -5.89246
355280.0000   -5.67080
355320.0000   -6.06246
355360.0000   -5.33510
355400.0000   -4.76681
355440.0000   -5.62625
355480.0000   -5.76788
355520.0000   -6.28277
355560.0000   -4.62245
355600.0000   -5.07564
355640.0000   -5.02288
355680.0000   -5.54405
355720.0000   -4.47415
355760.0000   -5.76589
355800.0000   -4.07667
355840.0000   -5.56426
355880.0000   -5.25184
355920.0000   -5.56320
355960.0000   -5.21171
356000.0000   -5.13463
356040.0000   -5.71381
356080.0000   -5.94395
356120.0000   -5.27600
356160.0000   -4.90199
356200.0000   -5.49240
356240.0000   -6.06106
356280.0000   -6.12250
356320.0000   -4.94941
356360.0000   -4.92075
356400.0000   -5.39128
356440.0000   -5.34301
356480.0000   -4.48657
356520.0000   -5.04340
356560.0000   -5.84654
356600.0000   -5.10107
356640.0000   -4.83421
356680.0000   -5.24039
356720.0000   -4.95451
356760.0000   -4.65785
356800.0000   -4.60917
356840.0000   -4.34538
356880.0000   -4.37750
356920.0000   -4.20369
356960.0000   -4.51284
357000.0000   -4.92206
357040.0000   -4.80252
357080.0000   -4.21486
357120.0000   -4.50450
357160.0000   -4.32257
357200.0000   -5.46429
357240.0000   -5.10413
357280.0000   -4.99340
357320.0000   -5.39318
357360.0000   -5.74876
357400.0000   -5.36596
357440.0000   -4.78467
357480.0000   -4.33763
357520.0000   -4.76866
357560.0000   -5.17834
357600.0000   -4.99211
357640.0000   -4.82709
357680.0000   -5.57948
357720.0000   -4.77719
357760.0000   -4.59271
357800.0000   -5.66249
357840.0000   -5.86975
357880.0000   -5.50389
357920.0000   -4.93534
357960.0000   -4.28272
358000.0000   -4.53759
358040.0000   -4.51679
358080.0000   -4.88637
358120.0000   -5.03754
358160.0000   -4.95200
358200.0000   -4.64392
358240.0000   -5.55311
358280.0000   -4.97292
358320.0000   -4.55293
358360.0000   -5.17550
358400.0000   -5.70744
358440.0000   -4.87145
358480.0000   -4.86201
358520.0000   -4.37917
358560.0000   -5.36056
358600.0000   -6.50224
358640.0000   -4.67352
358680.0000   -5.30234
358720.0000   -4.37733
358760.0000   -5.13999
358800.0000   -5.52352
358840.0000   -6.67092
358880.0000   -5.75502
358920.0000   -4.89983
358960.0000   -5.54222
359000.0000   -5.45581
359040.0000   -5.20669
359080.0000   -5.09431
359120.0000   -4.87086
359160.0000   -4.65407
359200.0000   -5.08269
359240.0000   -5.60744
359280.0000   -5.31051
359320.0000   -5.73524
359360.0000   -5.44458
359400.0000   -5.88132
359440.0000   -5.38562
359480.0000   -4.32736
359520.0000   -4.54512
359560.0000   -4.08511
359600.0000   -5.05191
359640.0000   -4.58072
359680.0000   -4.43959
359720.0000   -5.69677
359760.0000   -5.74354
359800.0000   -4.79044
359840.0000   -4.61449
359880.0000   -4.81632
359920.0000   -5.11528
359960.0000   -4.94744
360000.0000   -4.86096
360040.0000   -4.44435
360080.0000   -4.99466
360120.0000   -5.02896
360160.0000   -5.41090
360200.0000   -5.80856
360240.0000   -5.16694
360280.0000   -4.47320
360320.0000   -5.27804
360360.0000   -5.14901
360400.0000   -5.19905
360440.0000   -4.62450
360480.0000   -5.73670
360520.0000   -5.64436
360560.0000   -5.40292
360600.0000   -5.43225
360640.0000   -5.44277
360680.0000   -5.22156
360720.0000   -5.16256
360760.0000   -5.28751
360800.0000   -5.38126
360840.0000   -5.15702
360880.0000   -4.97547
360920.0000   -4.94089
360960.0000   -5.63057
361000.0000   -4.84156
361040.0000   -4.89723
361080.0000   -4.16238
361120.0000   -4.17603
361160.0000   -4.41826
361200.0000   -5.52287
361240.0000   -4.38356
361280.0000   -4.72359
361320.0000   -5.01563
361360.0000   -4.49053
361400.0000   -4.43655
361440.0000   -4.50430
361480.0000   -5.03273
361520.0000   -6.17933
361560.0000   -5.04988
361600.0000   -4.54431
361640.0000   -5.62019
361680.0000   -4.64521
361720.0000   -4.87743
361760.0000   -5.34284
361800.0000   -5.52295
361840.0000   -4.84002
361880.0000   -6.33061
361920.0000   -5.86643
361960.0000   -5.56784
362000.0000   -5.26601
362040.0000   -5.41654
362080.0000   -5.39454
362120.0000   -5.19324
362160.0000   -5.56963
362200.0000   -5.01017
362240.0000   -5.08154
362280.0000   -4.88720
362320.0000   -5.35941
362360.0000   -4.67972
362400.0000   -4.05398
362440.0000   -4.27703
362480.0000   -4.69278
362520.0000   -5.10505
362560.0000   -4.22030
362600.0000   -4.41214
362640.0000   -4.45940
362680.0000   -4.83966
362720.0000   -4.52339
362760.0000   -4.36783
362800.0000   -4.98269
362840.0000   -4.59623
362880.0000   -4.49478
362920.0000   -5.49568
362960.0000   -5.21849
363000.0000   -4.63604
363040.0000   -4.44639
363080.0000   -5.49020
363120.0000   -4.75538
363160.0000   -4.76678
363200.0000   -5.06687
363240.0000   -4.85370
363280.0000   -5.21902
363320.0000   -5.44913
363360.0000   -4.99418
363400.0000   -5.67842
363440.0000   -5.34766
363480.0000   -5.15890
363520.0000   -5.42674
363560.0000   -5.00007
363600.0000   -5.89670
363640.0000   -5.54495
363680.0000   -5.65694
363720.0000   -5.83531
363760.0000   -6.12247
363800.0000   -5.23951
363840.0000   -5.31014
363880.0000   -5.28585
363920.0000   -5.61636
363960.0000   -4.96367
364000.0000   -4.68344
364040.0000   -4.99725
364080.0000   -5.53197
364120.0000   -5.28541
364160.0000   -6.42075
364200.0000   -5.55646
364240.0000   -4.88829
364280.0000   -5.93953
364320.0000   -5.91217
364360.0000   -5.95949
364400.0000   -5.16014
364440.0000   -5.46347
364480.0000   -5.35852
364520.0000   -6.13540
364560.0000   -5.19019
364600.0000   -5.65369
364640.0000   -5.61920
364680.0000   -5.52059
364720.0000   -5.31271
364760.0000   -4.55282
364800.0000   -5.52046
364840.0000   -4.92189
364880.0000   -5.51253
364920.0000   -5.46283
364960.0000   -4.86698
365000.0000   -6.09141
365040.0000   -5.57242
365080.0000   -5.25737
365120.0000   -5.33056
365160.0000   -4.86088
365200.0000   -4.40446
365240.0000   -4.64300
365280.0000   -4.30671
365320.0000   -4.34563
365360.0000   -4.87367
365400.0000   -4.23405
365440.0000   -4.78331
365480.0000   -5.57626
365520.0000   -4.80272
365560.0000   -4.56518
365600.0000   -3.82001
365640.0000   -4.57469
365680.0000   -4.92512
365720.0000   -4.09122
365760.0000   -5.04248
365800.0000   -4.99593
365840.0000   -5.08188
365880.0000   -5.52419
365920.0000   -4.88431
365960.0000   -4.82749
366000.0000   -4.55101
366040.0000   -5.13058
366080.0000   -4.76241
366120.0000   -4.70692
366160.0000   -4.63291
366200.0000   -4.90827
366240.0000   -4.71358
366280.0000   -5.04327
366320.0000   -4.37113
366360.0000   -3.69911
366400.0000   -4.39984
366440.0000   -4.68771
366480.0000   -4.14488
366520.0000   -4.95804
366560.0000   -4.11464
366600.0000   -4.73393
366640.0000   -5.00037
366680.0000   -5.78073
366720.0000   -4.81107
366760.0000   -5.66901
366800.0000   -4.75425
366840.0000   -5.46561
366880.0000   -5.31902
366920.0000   -4.73768
366960.0000   -4.84697
367000.0000   -4.98923
367040.0000   -4.83218
367080.0000   -4.74484
367120.0000   -4.92928
367160.0000   -4.49637
367200.0000   -4.38997
367240.0000   -4.56136
367280.0000   -5.82531
367320.0000   -5.36882
367360.0000   -5.30446
367400.0000   -6.38562
367440.0000   -5.54557
367480.0000   -5.82966
367520.0000   -5.60611
367560.0000   -5.91241
367600.0000   -5.63368
367640.0000   -5.62275
367680.0000   -6.07302
367720.0000   -5.27983
367760.0000   -5.28803
367800.0000   -5.65101
367840.0000   -5.63875
367880.0000   -4.86971
367920.0000   -5.09573
367960.0000   -5.21245
368000.0000   -5.57154
368040.0000   -5.16482
368080.0000   -4.65873
368120.0000   -4.57641
368160.0000   -4.29736
368200.0000   -4.24620
368240.0000   -5.39561
368280.0000   -4.97372
368320.0000   -5.58802
368360.0000   -6.10454
368400.0000   -6.03551
368440.0000   -5.89739
368480.0000   -6.80861
368520.0000   -5.94653
368560.0000   -5.83554
368600.0000   -5.44687
368640.0000   -5.69070
368680.0000   -6.48521
368720.0000   -6.20141
368760.0000   -5.63164
368800.0000   -4.47515
368840.0000   -4.68698
368880.0000   -5.28012
368920.0000   -5.29797
368960.0000   -5.09416
369000.0000   -6.43284
369040.0000   -5.09210
369080.0000   -5.44799
369120.0000   -5.71589
369160.0000   -6.27989
369200.0000   -4.79252
369240.0000   -5.38543
369280.0000   -5.25152
369320.0000   -5.42170
369360.0000   -5.36355
369400.0000   -5.50938
369440.0000   -5.56267
369480.0000   -5.36787
369520.0000   -5.61652
369560.0000   -6.15355
369600.0000   -5.32579
369640.0000   -5.42231
369680.0000   -5.02187
369720.0000   -5.24270
369760.0000   -5.82849
369800.0000   -5.42843
369840.0000   -6.94053
369880.0000   -5.07305
369920.0000   -4.95404
369960.0000   -5.93113
370000.0000   -6.25314
370040.0000   -6.42857
370080.0000   -6.45031
370120.0000   -6.26139
370160.0000   -5.88234
370200.0000   -4.88947
370240.0000   -4.68981
370280.0000   -4.89673
370320.0000   -4.39087
370360.0000   -5.26126
370400.0000   -5.11371
370440.0000   -6.10329
370480.0000   -5.27410
370520.0000   -5.36827
370560.0000   -5.01219
370600.0000   -5.08578
370640.0000   -4.74689
370680.0000   -4.42055
370720.0000   -4.37265
370760.0000   -4.84334
370800.0000   -5.60400
370840.0000   -5.55490
370880.0000   -5.89387
370920.0000   -5.23254
370960.0000   -5.92982
371000.0000   -4.67752
371040.0000   -4.45120
371080.0000   -4.78602
371120.0000   -5.49601
371160.0000   -5.36897
371200.0000   -4.59742
371240.0000   -5.14569
371280.0000   -4.36405
371320.0000   -5.39558
371360.0000   -5.41374
371400.0000   -5.69308
371440.0000   -5.60928
371480.0000   -4.69030
371520.0000   -5.19624
371560.0000   -4.51092
371600.0000   -6.01736
371640.0000   -5.34554
371680.0000   -5.88498
371720.0000   -6.70939
371760.0000   -5.32345
371800.0000   -4.96608
371840.0000   -5.13396
371880.0000   -4.95390
371920.0000   -4.50778
371960.0000   -5.33400
372000.0000   -5.11401
372040.0000   -5.29662
372080.0000   -4.84612
372120.0000   -5.51891
372160.0000   -5.02292
372200.0000   -5.28304
372240.0000   -4.60921
372280.0000   -5.86502
372320.0000   -5.07493
372360.0000   -4.81372
372400.0000   -5.06109
372440.0000   -4.81103
372480.0000   -5.14340
372520.0000   -5.18855
372560.0000   -5.51536
372600.0000   -5.08888
372640.0000   -4.62165
372680.0000   -4.94196
372720.0000   -4.66957
372760.0000   -5.01209
372800.0000   -4.88020
372840.0000   -4.48985
372880.0000   -5.55502
372920.0000   -5.64656
372960.0000   -4.72202
373000.0000   -4.94955
373040.0000   -5.17749
373080.0000   -5.50626
373120.0000   -6.20494
373160.0000   -5.72806
373200.0000   -4.66735
373240.0000   -5.20126
373280.0000   -5.82700
373320.0000   -5.15753
373360.0000   -5.01443
373400.0000   -5.43626
373440.0000   -6.56200
373480.0000   -4.88387
373520.0000   -6.40479
373560.0000   -5.29053
373600.0000   -4.65044
373640.0000   -4.85918
373680.0000   -5.34009
373720.0000   -5.28324
373760.0000   -6.35095
373800.0000   -4.80122
373840.0000   -5.23593
373880.0000   -4.71594
373920.0000   -4.69172
373960.0000   -5.25772
374000.0000   -5.06436
374040.0000   -4.52974
374080.0000   -4.98169
374120.0000   -4.96309
374160.0000   -5.75371
374200.0000   -5.18583
374240.0000   -5.42456
374280.0000   -5.73241
374320.0000   -5.92673
374360.0000   -5.28258
374400.0000   -4.57195
374440.0000   -5.74890
374480.0000   -5.25473
374520.0000   -4.14404
374560.0000   -4.33190
374600.0000   -5.06911
374640.0000   -4.81768
374680.0000   -5.70691
374720.0000   -6.13036
374760.0000   -6.15340
374800.0000   -6.10803
374840.0000   -5.06168
374880.0000   -5.04259
374920.0000   -5.44939
374960.0000   -5.21624
375000.0000   -4.52069
375040.0000   -4.80400
375080.0000   -6.05624
375120.0000   -6.26104
375160.0000   -5.14597
375200.0000   -6.03418
375240.0000   -5.89909
375280.0000   -5.33843
375320.0000   -6.45038
375360.0000   -6.05212
375400.0000   -6.14948
375440.0000   -6.08114
375480.0000   -5.69077
375520.0000   -6.29191
375560.0000   -5.97896
375600.0000   -6.12468
375640.0000   -5.20664
375680.0000   -5.24092
375720.0000   -5.28819
375760.0000   -4.34487
375800.0000   -4.16867
375840.0000   -4.99435
375880.0000   -5.45537
375920.0000   -5.33370
375960.0000   -4.83705
376000.0000   -5.06711
376040.0000   -4.35115
376080.0000   -4.59951
376120.0000   -4.94408
376160.0000   -4.51936
376200.0000   -4.77668
376240.0000   -4.27910
376280.0000   -5.51785
376320.0000   -5.58887
376360.0000   -5.92628
376400.0000   -5.22084
376440.0000   -5.60696
376480.0000   -6.31677
376520.0000   -5.70769
376560.0000   -5.51376
376600.0000   -5.14470
376640.0000   -5.72583
376680.0000   -5.74317
376720.0000   -5.27914
376760.0000   -6.03048
376800.0000   -5.33400
376840.0000   -5.08238
376880.0000   -4.47293
376920.0000   -5.03456
376960.0000   -4.76710
377000.0000   -5.59507
377040.0000   -4.99145
377080.0000   -5.05122
377120.0000   -5.32453
377160.0000   -5.16673
377200.0000   -5.63135
377240.0000   -6.07725
377280.0000   -4.96611
377320.0000   -4.86221
377360.0000   -5.66597
377400.0000   -5.92470
377440.0000   -6.41099
377480.0000   -6.06390
377520.0000   -5.85980
377560.0000   -5.80846
377600.0000   -6.06320
377640.0000   -6.13114
377680.0000   -5.31275
377720.0000   -5.27163
377760.0000   -5.40118
377800.0000   -5.16216
377840.0000   -4.59667
377880.0000   -4.23066
377920.0000   -4.02655
377960.0000   -5.24250
378000.0000   -4.71905
378040.0000   -5.12283
378080.0000   -5.57762
378120.0000   -5.85441
378160.0000   -5.61487
378200.0000   -5.46481
378240.0000   -5.05956
378280.0000   -5.85038
378320.0000   -4.99918
378360.0000   -5.29500
378400.0000   -5.38041
378440.0000   -5.52272
378480.0000   -5.29176
378520.0000   -5.56244
378560.0000   -6.43243
378600.0000   -4.93648
378640.0000   -6.29012
378680.0000   -5.81976
378720.0000   -6.30752
378760.0000   -5.79064
378800.0000   -5.55598
378840.0000   -5.68866
378880.0000   -5.88008
378920.0000   -6.32556
378960.0000   -6.52502
379000.0000   -5.88528
379040.0000   -6.81981
379080.0000   -5.18874
379120.0000   -5.39910
379160.0000   -5.45742
379200.0000   -5.57110
379240.0000   -6.56795
379280.0000   -5.96729
379320.0000   -5.26910
379360.0000   -5.30481
379400.0000   -5.53565
379440.0000   -5.53976
379480.0000   -6.43089
379520.0000   -5.28484
379560.0000   -4.95373
379600.0000   -6.09373
379640.0000   -5.95524
379680.0000   -5.49982
379720.0000   -6.36239
379760.0000   -6.33947
379800.0000   -6.12754
379840.0000   -5.66317
379880.0000   -5.74352
379920.0000   -5.08533
379960.0000   -6.28097
380000.0000   -5.50407
380040.0000   -5.43264
380080.0000   -6.58809
380120.0000   -6.19679
380160.0000   -6.27551
380200.0000   -6.23793
380240.0000   -6.30584
380280.0000   -6.49783
380320.0000   -6.05607
380360.0000   -6.07911
380400.0000   -6.08402
380440.0000   -6.63833
380480.0000   -6.66317
380520.0000   -6.61617
380560.0000   -6.11436
380600.0000   -6.01369
380640.0000   -6.07275
380680.0000   -6.34874
380720.0000   -5.14544
380760.0000   -5.47582
380800.0000   -5.16099
380840.0000   -5.95395
380880.0000   -6.41753
380920.0000   -6.37089
380960.0000   -5.59228
381000.0000   -5.28109
381040.0000   -6.22591
381080.0000   -6.36594
381120.0000   -5.20021
381160.0000   -6.59475
381200.0000   -4.44479
381240.0000   -5.17947
381280.0000   -4.96850
381320.0000   -5.62164
381360.0000   -4.48347
381400.0000   -4.49078
381440.0000   -4.76371
381480.0000   -5.04629
381520.0000   -5.10552
381560.0000   -5.41945
381600.0000   -4.96080
381640.0000   -4.54682
381680.0000   -4.81051
381720.0000   -5.40971
381760.0000   -5.18061
381800.0000   -5.60778
381840.0000   -5.70052
381880.0000   -5.44796
381920.0000   -5.75329
381960.0000   -4.84633
382000.0000   -4.49942
382040.0000   -3.66935
382080.0000   -4.10493
382120.0000   -3.55208
382160.0000   -5.58244
382200.0000   -5.29173
382240.0000   -4.76190
382280.0000   -5.68272
382320.0000   -6.16670
382360.0000   -6.03782
382400.0000   -6.77204
382440.0000   -5.75253
382480.0000   -5.49441
382520.0000   -3.96159
382560.0000   -3.84009
382600.0000   -4.73540
382640.0000   -5.42496
382680.0000   -4.94336
382720.0000   -5.18441
382760.0000   -4.42594
382800.0000   -5.78051
382840.0000   -5.07767
382880.0000   -5.17228
382920.0000   -5.57997
382960.0000   -4.90760
383000.0000   -4.71715
383040.0000   -5.17853
383080.0000   -4.80294
383120.0000   -5.39634
383160.0000   -5.38102
383200.0000   -6.15875
383240.0000   -4.71440
383280.0000   -4.83270
383320.0000   -4.92547
383360.0000   -5.70651
383400.0000   -6.17929
383440.0000   -5.56711
383480.0000   -4.67393
383520.0000   -5.31799
383560.0000   -5.05310
383600.0000   -5.03229
383640.0000   -5.44813
383680.0000   -5.25078
383720.0000   -5.46671
383760.0000   -5.88889
383800.0000   -5.43151
383840.0000   -5.75408
383880.0000   -6.33843
383920.0000   -5.89911
383960.0000   -5.23652
384000.0000   -4.28255
384040.0000   -4.95834
384080.0000   -5.30212
384120.0000   -6.09058
384160.0000   -5.00324
384200.0000   -5.12933
384240.0000   -4.67328
384280.0000   -5.81832
384320.0000   -4.90207
384360.0000   -5.13544
384400.0000   -6.44098
384440.0000   -5.82134
384480.0000   -6.84753
384520.0000   -6.33178
384560.0000   -5.80016
384600.0000   -6.14944
384640.0000   -5.84857
384680.0000   -5.48185
384720.0000   -5.37669
384760.0000   -5.77586
384800.0000   -5.02042
384840.0000   -5.34700
384880.0000   -5.48471
384920.0000   -5.36647
384960.0000   -5.42853
385000.0000   -6.26136
385040.0000   -6.08812
385080.0000   -5.90595
385120.0000   -5.51432
385160.0000   -5.12062
385200.0000   -4.79498
385240.0000   -5.67745
385280.0000   -5.96133
385320.0000   -4.95550
385360.0000   -5.15161
385400.0000   -4.83129
385440.0000   -5.36714
385480.0000   -5.55808
385520.0000   -5.21557
385560.0000   -4.89259
385600.0000   -4.79748
385640.0000   -5.12191
385680.0000   -5.49199
385720.0000   -5.36550
385760.0000   -5.09630
385800.0000   -5.04839
385840.0000   -4.85190
385880.0000   -6.40299
385920.0000   -5.57014
385960.0000   -6.12754
386000.0000   -5.87499
386040.0000   -5.98487
386080.0000   -5.14505
386120.0000   -4.82340
386160.0000   -5.39320
386200.0000   -5.21159
386240.0000   -5.70238
386280.0000   -5.38151
386320.0000   -5.51184
386360.0000   -5.44243
386400.0000   -5.77828
386440.0000   -5.02539
386480.0000   -5.12665
386520.0000   -5.27186
386560.0000   -6.14762
386600.0000   -5.25975
386640.0000   -5.55346
386680.0000   -5.33963
386720.0000   -5.92310
386760.0000   -5.53159
386800.0000   -5.06768
386840.0000   -5.88656
386880.0000   -6.42934
386920.0000   -5.84558
386960.0000   -5.41465
387000.0000   -5.69069
387040.0000   -5.22996
387080.0000   -5.58372
387120.0000   -5.08374
387160.0000   -5.83121
387200.0000   -4.92897
387240.0000   -4.88186
387280.0000   -5.39498
387320.0000   -6.18497
387360.0000   -6.20028
387400.0000   -5.98277
387440.0000   -5.31377
387480.0000   -5.05947
387520.0000   -5.34360
387560.0000   -5.81779
387600.0000   -5.36184
387640.0000   -5.77748
387680.0000   -5.30296
387720.0000   -4.99342
387760.0000   -5.21365
387800.0000   -5.19800
387840.0000   -5.51441
387880.0000   -5.73082
387920.0000   -6.42110
387960.0000   -5.49753
388000.0000   -6.45255
388040.0000   -5.23559
388080.0000   -5.67857
388120.0000   -5.31918
388160.0000   -5.09186
388200.0000   -5.08001
388240.0000   -5.00656
388280.0000   -5.24227
388320.0000   -5.49211
388360.0000   -5.47085
388400.0000   -6.24170
388440.0000   -6.15448
388480.0000   -4.20548
388520.0000   -5.45925
388560.0000   -5.88617
388600.0000   -6.00494
388640.0000   -5.93765
388680.0000   -6.13950
388720.0000   -6.41020
388760.0000   -6.06416
388800.0000   -6.50763
388840.0000   -6.29685
388880.0000   -5.45951
388920.0000   -5.85018
388960.0000   -5.69549
389000.0000   -5.74073
389040.0000   -4.73350
389080.0000   -5.24752
389120.0000   -5.41779
389160.0000   -6.19959
389200.0000   -5.46149
389240.0000   -5.74721
389280.0000   -5.30490
389320.0000   -5.59224
389360.0000   -5.42150
389400.0000   -5.51569
389440.0000   -5.42799
389480.0000   -5.27623
389520.0000   -5.20657
389560.0000   -5.76116
389600.0000   -5.51123
389640.0000   -5.79890
389680.0000   -4.32725
389720.0000   -5.20414
389760.0000   -6.19877
389800.0000   -5.38915
389840.0000   -5.28954
389880.0000   -5.18930
389920.0000   -5.54430
389960.0000   -4.86555
390000.0000   -5.18356
390040.0000   -4.91082
390080.0000   -5.56948
390120.0000   -5.48732
390160.0000   -5.25382
390200.0000   -6.01402
390240.0000   -5.88722
390280.0000   -5.18824
390320.0000   -4.93140
390360.0000   -5.54381
390400.0000   -4.14468
390440.0000   -6.02802
390480.0000   -5.61519
390520.0000   -5.89265
390560.0000   -4.22114
390600.0000   -4.63464
390640.0000   -5.07491
390680.0000   -5.41699
390720.0000   -5.20370
390760.0000   -5.12274
390800.0000   -6.65293
390840.0000   -5.39175
390880.0000   -5.71153
390920.0000   -5.19203
390960.0000   -5.27220
391000.0000   -5.52805
391040.0000   -4.97130
391080.0000   -5.18690
391120.0000   -5.29736
391160.0000   -6.22549
391200.0000   -6.20437
391240.0000   -7.01350
391280.0000   -6.09869
391320.0000   -5.83083
391360.0000   -5.71312
391400.0000   -6.21312
391440.0000   -5.41814
391480.0000   -4.47751
391520.0000   -5.77578
391560.0000   -5.37872
391600.0000   -5.65285
391640.0000   -5.98225
391680.0000   -5.87891
391720.0000   -5.41938
391760.0000   -5.38538
391800.0000   -5.83894
391840.0000   -5.15263
391880.0000   -5.38884
391920.0000   -5.64547
391960.0000   -5.39443
392000.0000   -5.34133
392040.0000   -5.85257
392080.0000   -4.91466
392120.0000   -5.28725
392160.0000   -6.12017
392200.0000   -6.16978
392240.0000   -6.08123
392280.0000   -5.88222
392320.0000   -5.68753
392360.0000   -5.66913
392400.0000   -5.95113
392440.0000   -5.45574
392480.0000   -5.85599
392520.0000   -5.32326
392560.0000   -5.88474
392600.0000   -5.46732
392640.0000   -5.43337
392680.0000   -5.73696
392720.0000   -4.92390
392760.0000   -5.97856
392800.0000   -5.85375
392840.0000   -5.74589
392880.0000   -5.69992
392920.0000   -5.44779
392960.0000   -5.70772
393000.0000   -6.28861
393040.0000   -5.56449
393080.0000   -5.14288
393120.0000   -5.96574
393160.0000   -6.53453
393200.0000   -5.80544
393240.0000   -4.90198
393280.0000   -5.87267
393320.0000   -5.49951
393360.0000   -6.06375
393400.0000   -5.23323
393440.0000   -5.41050
393480.0000   -4.84481
393520.0000   -5.09726
393560.0000   -5.48405
393600.0000   -5.84666
393640.0000   -5.05668
393680.0000   -5.35023
393720.0000   -5.32184
393760.0000   -5.37877
393800.0000   -6.06107
393840.0000   -6.22262
393880.0000   -6.10625
393920.0000   -5.12908
393960.0000   -5.93101
394000.0000   -5.29989
394040.0000   -6.16185
394080.0000   -6.15867
394120.0000   -5.17005
394160.0000   -5.83612
394200.0000   -5.88134
394240.0000   -5.31600
394280.0000   -5.91115
394320.0000   -5.42481
394360.0000   -5.14254
394400.0000   -5.08598
394440.0000   -5.67640
394480.0000   -5.11542
394520.0000   -4.90036
394560.0000   -5.28691
394600.0000   -4.84620
394640.0000   -5.12875
394680.0000   -5.21425
394720.0000   -6.15302
394760.0000   -5.90714
394800.0000   -5.25856
394840.0000   -6.00668
394880.0000   -5.21853
394920.0000   -4.37648
394960.0000   -5.77963
395000.0000   -6.37339
395040.0000   -4.81859
395080.0000   -5.50394
395120.0000   -5.06191
395160.0000   -6.06912
395200.0000   -5.11046
395240.0000   -5.63869
395280.0000   -5.93837
395320.0000   -5.50119
395360.0000   -5.18772
395400.0000   -5.35333
395440.0000   -6.76874
395480.0000   -5.36138
395520.0000   -6.08403
395560.0000   -6.16872
395600.0000   -6.03236
395640.0000   -5.40343
395680.0000   -5.29859
395720.0000   -5.20877
395760.0000   -5.56739
395800.0000   -5.71704
395840.0000   -5.75095
395880.0000   -5.26327
395920.0000   -5.97042
395960.0000   -4.73788
396000.0000   -4.83535
396040.0000   -5.31512
396080.0000   -4.99051
396120.0000   -5.60505
396160.0000   -5.32942
396200.0000   -5.40611
396240.0000   -5.95307
396280.0000   -5.94706
396320.0000   -5.89959
396360.0000   -6.65579
396400.0000   -6.18037
396440.0000   -6.63709
396480.0000   -5.60803
396520.0000   -6.00888
396560.0000   -5.98162
396600.0000   -5.99291
396640.0000   -6.62750
396680.0000   -5.50910
396720.0000   -5.48023
396760.0000   -6.17729
396800.0000   -5.62377
396840.0000   -5.07800
396880.0000   -5.56202
396920.0000   -5.17034
396960.0000   -5.96478
397000.0000   -5.56434
397040.0000   -4.64909
397080.0000   -4.77394
397120.0000   -5.22178
397160.0000   -5.47217
397200.0000   -5.33481
397240.0000   -5.45291
397280.0000   -6.03990
397320.0000   -5.18393
397360.0000   -5.13979
397400.0000   -5.30652
397440.0000   -5.36364
397480.0000   -5.12158
397520.0000   -5.21892
397560.0000   -5.84686
397600.0000   -5.41021
397640.0000   -5.86717
397680.0000   -5.14172
397720.0000   -5.02168
397760.0000   -4.62752
397800.0000   -4.71211
397840.0000   -5.45502
397880.0000   -5.58532
397920.0000   -6.25109
397960.0000   -6.05512
398000.0000   -6.58115
398040.0000   -5.47863
398080.0000   -5.15830
398120.0000   -5.52113
398160.0000   -6.52607
398200.0000   -5.79276
398240.0000   -5.89453
398280.0000   -5.48374
398320.0000   -5.71258
398360.0000   -6.31615
398400.0000   -5.50498
398440.0000   -5.66825
398480.0000   -5.19072
398520.0000   -5.45896
398560.0000   -4.48877
398600.0000   -5.26026
398640.0000   -4.82000
398680.0000   -5.21773
398720.0000   -5.10839
398760.0000   -4.73623
398800.0000   -4.19218
398840.0000   -5.62637
398880.0000   -4.58808
398920.0000   -4.29667
398960.0000   -4.96849
399000.0000   -5.09138
399040.0000   -4.80524
399080.0000   -5.11517
399120.0000   -5.94226
399160.0000   -5.42794
399200.0000   -5.26471
399240.0000   -4.66501
399280.0000   -5.00685
399320.0000   -5.72004
399360.0000   -6.46315
399400.0000   -5.54762
399440.0000   -5.89767
399480.0000   -5.69185
399520.0000   -4.95072
399560.0000   -5.95671
399600.0000   -5.44153
399640.0000   -5.53227
399680.0000   -5.68879
399720.0000   -5.69539
399760.0000   -5.47928
399800.0000   -5.25850
399840.0000   -5.15167
399880.0000   -5.43124
399920.0000   -4.75491
399960.0000   -5.25884
400000.0000   -5.87658
400040.0000   -4.71424
400080.0000   -5.92407
400120.0000   -5.10837
400160.0000   -6.17895
400200.0000   -6.38503
400240.0000   -6.76698
400280.0000   -5.62929
400320.0000   -5.61523
400360.0000   -5.71504
400400.0000   -6.17255
400440.0000   -6.06548
400480.0000   -5.20520
400520.0000   -6.32573
400560.0000   -6.23089
400600.0000   -6.07726
400640.0000   -5.59411
400680.0000   -5.80511
400720.0000   -6.23907
400760.0000   -6.31285
400800.0000   -5.84608
400840.0000   -5.62031
400880.0000   -4.95623
400920.0000   -5.73305
400960.0000   -6.17254
401000.0000   -5.13580
401040.0000   -6.35830
401080.0000   -6.11814
401120.0000   -6.09229
401160.0000   -6.31422
401200.0000   -5.98735
401240.0000   -4.95804
401280.0000   -5.70695
401320.0000   -5.97763
401360.0000   -5.98808
401400.0000   -5.66034
401440.0000   -5.69608
401480.0000   -4.82574
401520.0000   -4.94136
401560.0000   -5.39842
401600.0000   -4.72670
401640.0000   -4.55780
401680.0000   -4.65408
401720.0000   -5.03157
401760.0000   -5.15180
401800.0000   -5.52530
401840.0000   -4.99796
401880.0000   -4.00772
401920.0000   -4.16686
401960.0000   -4.29852
402000.0000   -4.42550
402040.0000   -4.05580
402080.0000   -4.62613
402120.0000   -4.73227
402160.0000   -3.70185
402200.0000   -4.44440
402240.0000   -4.73330
402280.0000   -4.63701
402320.0000   -4.05305
402360.0000   -4.02455
402400.0000   -4.55555
402440.0000   -4.12637
402480.0000   -3.75795
402520.0000   -4.85643
402560.0000   -4.43156
402600.0000   -4.07410
402640.0000   -3.99245
402680.0000   -4.69721
402720.0000   -5.01229
402760.0000   -5.97293
402800.0000   -6.52987
402840.0000   -6.08975
402880.0000   -5.85514
402920.0000   -5.76429
402960.0000   -5.40031
403000.0000   -6.43894
403040.0000   -5.48524
403080.0000   -5.40118
403120.0000   -5.42377
403160.0000   -4.60354
403200.0000   -4.92265
403240.0000   -4.99958
403280.0000   -5.28544
403320.0000   -5.74133
403360.0000   -5.18654
403400.0000   -4.93040
403440.0000   -4.46887
403480.0000   -5.56751
403520.0000   -5.49645
403560.0000   -4.92987
403600.0000   -5.88477
403640.0000   -6.54058
403680.0000   -7.33447
403720.0000   -6.70081
403760.0000   -5.43343
403800.0000   -5.64500
403840.0000   -5.23233
403880.0000   -5.88794
403920.0000   -5.01986
403960.0000   -5.20993
404000.0000   -4.61553
404040.0000   -4.70926
404080.0000   -5.03840
404120.0000   -4.56159
404160.0000   -4.48727
404200.0000   -5.07265
404240.0000   -5.56704
404280.0000   -5.93399
404320.0000   -5.57577
404360.0000   -5.32574
404400.0000   -6.08896
404440.0000   -5.54496
404480.0000   -5.57236
404520.0000   -5.70214
404560.0000   -6.19480
404600.0000   -6.27165
404640.0000   -6.46430
404680.0000   -6.36610
404720.0000   -6.17571
404760.0000   -5.32662
404800.0000   -5.80875
404840.0000   -6.30814
404880.0000   -6.01177
404920.0000   -5.02482
404960.0000   -5.61100
405000.0000   -5.85527
405040.0000   -6.34346
405080.0000   -5.74241
405120.0000   -6.48053
405160.0000   -5.32051
405200.0000   -5.36827
405240.0000   -4.93776
405280.0000   -5.80648
405320.0000   -4.52711
405360.0000   -5.00315
405400.0000   -5.59868
405440.0000   -4.74767
405480.0000   -6.05289
405520.0000   -5.40940
405560.0000   -5.39309
405600.0000   -5.54382
405640.0000   -5.54758
405680.0000   -5.33489
405720.0000   -6.92007
405760.0000   -5.77772
405800.0000   -5.64740
405840.0000   -6.26852
405880.0000   -6.27928
405920.0000   -6.26713
405960.0000   -5.47119
406000.0000   -5.74942
406040.0000   -5.05805
406080.0000   -4.13625
406120.0000   -4.77786
406160.0000   -4.98291
406200.0000   -4.77957
406240.0000   -4.54523
406280.0000   -5.30615
406320.0000   -5.10591
406360.0000   -5.48926
406400.0000   -5.72040
406440.0000   -5.46137
406480.0000   -5.12716
406520.0000   -6.01123
406560.0000   -5.18973
406600.0000   -5.85863
406640.0000   -6.36773
406680.0000   -6.46788
406720.0000   -6.54390
406760.0000   -7.24305
406800.0000   -6.24185
406840.0000   -6.32975
406880.0000   -6.53184
406920.0000   -5.35608
406960.0000   -5.71534
407000.0000   -6.60471
407040.0000   -5.99371
407080.0000   -6.12088
407120.0000   -6.56129
407160.0000   -5.65556
407200.0000   -6.33767
407240.0000   -6.28424
407280.0000   -6.02651
407320.0000   -6.34543
407360.0000   -5.66718
407400.0000   -6.78309
407440.0000   -6.32416
407480.0000   -6.25201
407520.0000   -6.11613
407560.0000   -6.18846
407600.0000   -5.98071
407640.0000   -5.56785
407680.0000   -5.39841
407720.0000   -5.76731
407760.0000   -6.19806
407800.0000   -5.15449
407840.0000   -4.77640
407880.0000   -5.14417
407920.0000   -5.20402
407960.0000   -5.62837
408000.0000   -4.51228
408040.0000   -4.85241
408080.0000   -5.88550
408120.0000   -5.84912
408160.0000   -5.84263
408200.0000   -6.50719
408240.0000   -5.46785
408280.0000   -6.16656
408320.0000   -6.06887
408360.0000   -5.52387
408400.0000   -5.75398
408440.0000   -6.03576
408480.0000   -5.68806
408520.0000   -6.17363
408560.0000   -5.32411
408600.0000   -5.25665
408640.0000   -5.70492
408680.0000   -5.18306
408720.0000   -4.86848
408760.0000   -4.84499
408800.0000   -5.90068
408840.0000   -4.91843
408880.0000   -5.30218
408920.0000   -5.12827
408960.0000   -6.31543
409000.0000   -6.44253
409040.0000   -5.91671
409080.0000   -5.76349
409120.0000   -6.68975
409160.0000   -6.72149
409200.0000   -6.24144
409240.0000   -6.70499
409280.0000   -7.60918
409320.0000   -6.32449
409360.0000   -6.37982
409400.0000   -5.67924
409440.0000   -6.54294
409480.0000   -5.79276
409520.0000   -5.68536
409560.0000   -5.39174
409600.0000   -6.67172
409640.0000   -5.37736
409680.0000   -6.75467
409720.0000   -6.47149
409760.0000   -6.44068
409800.0000   -6.63951
409840.0000   -6.36733
409880.0000   -6.63651
409920.0000   -5.51428
409960.0000   -5.34832
410000.0000   -5.60971
410040.0000   -5.49610
410080.0000   -6.28516
410120.0000   -5.89144
410160.0000   -5.93537
410200.0000   -5.94416
410240.0000   -4.99338
410280.0000   -6.33355
410320.0000   -6.80886
410360.0000   -6.52302
410400.0000   -5.44084
410440.0000   -5.58661
410480.0000   -5.79228
410520.0000   -5.96985
410560.0000   -4.87424
410600.0000   -4.90106
410640.0000   -5.41849
410680.0000   -6.69063
410720.0000   -5.36969
410760.0000   -5.65231
410800.0000   -4.81626
410840.0000   -5.45124
410880.0000   -4.74326
410920.0000   -4.92369
410960.0000   -6.27456
411000.0000   -5.99725
411040.0000   -5.15563
411080.0000   -5.39505
411120.0000   -6.01827
411160.0000   -4.87197
411200.0000   -5.66556
411240.0000   -6.09296
411280.0000   -5.65188
411320.0000   -5.32356
411360.0000   -5.62764
411400.0000   -4.56676
411440.0000   -5.53100
411480.0000   -5.55044
411520.0000   -5.02177
411560.0000   -5.75538
411600.0000   -5.41596
411640.0000   -6.34795
411680.0000   -5.53819
411720.0000   -6.68505
411760.0000   -5.61229
411800.0000   -6.06233
411840.0000   -6.34227
411880.0000   -5.43259
411920.0000   -6.21945
411960.0000   -6.00780
412000.0000   -5.52631
412040.0000   -5.22985
412080.0000   -5.46653
412120.0000   -5.60462
412160.0000   -5.94625
412200.0000   -5.06761
412240.0000   -5.78723
412280.0000   -6.24609
412320.0000   -5.95927
412360.0000   -5.36066
412400.0000   -6.48812
412440.0000   -5.27269
412480.0000   -5.25878
412520.0000   -4.93512
412560.0000   -5.34507
412600.0000   -5.39489
412640.0000   -4.48648
412680.0000   -5.06524
412720.0000   -4.95113
412760.0000   -5.36910
412800.0000   -4.49130
412840.0000   -5.13176
412880.0000   -5.16523
412920.0000   -5.15286
412960.0000   -5.29979
413000.0000   -5.08831
413040.0000   -5.12570
413080.0000   -4.75124
413120.0000   -5.23427
413160.0000   -5.58532
413200.0000   -5.65516
413240.0000   -5.74059
413280.0000   -5.61790
413320.0000   -5.25517
413360.0000   -5.03090
413400.0000   -5.07558
413440.0000   -4.79363
413480.0000   -4.89378
413520.0000   -5.03950
413560.0000   -5.11662
413600.0000   -5.49898
413640.0000   -4.32853
413680.0000   -4.68903
413720.0000   -4.44490
413760.0000   -5.65510
413800.0000   -5.14316
413840.0000   -4.51383
413880.0000   -4.15093
413920.0000   -6.22775
413960.0000   -4.64911
414000.0000   -5.50982
414040.0000   -5.43348
414080.0000   -5.28711
414120.0000   -4.81141
414160.0000   -4.96643
414200.0000   -5.36596
414240.0000   -5.75619
414280.0000   -4.96383
414320.0000   -4.94741
414360.0000   -6.11144
414400.0000   -5.58605
414440.0000   -5.46559
414480.0000   -5.77278
414520.0000   -5.55601
414560.0000   -6.50346
414600.0000   -5.46466
414640.0000   -5.25632
414680.0000   -4.89800
414720.0000   -4.99129
414760.0000   -5.08769
414800.0000   -4.70169
414840.0000   -5.14790
414880.0000   -5.91401
414920.0000   -5.56191
414960.0000   -5.25191
415000.0000   -6.21163
415040.0000   -4.98867
415080.0000   -5.22894
415120.0000   -6.75531
415160.0000   -6.19919
415200.0000   -5.60849
415240.0000   -6.46477
415280.0000   -6.49072
415320.0000   -6.24368
415360.0000   -5.62765
415400.0000   -6.03464
415440.0000   -5.52161
415480.0000   -5.91956
415520.0000   -5.32177
415560.0000   -6.36472
415600.0000   -7.09400
415640.0000   -5.64038
415680.0000   -6.35084
415720.0000   -5.60848
415760.0000   -5.82808
415800.0000   -5.91048
415840.0000   -4.88194
415880.0000   -4.90077
415920.0000   -5.70957
415960.0000   -6.24030
416000.0000   -5.52394
416040.0000   -5.97935
416080.0000   -6.12488
416120.0000   -6.61404
416160.0000   -5.90875
416200.0000   -6.87611
416240.0000   -5.93137
416280.0000   -5.38873
416320.0000   -5.89764
416360.0000   -6.01564
416400.0000   -5.53089
416440.0000   -5.96698
416480.0000   -5.51132
416520.0000   -5.55996
416560.0000   -5.57522
416600.0000   -5.51382
416640.0000   -6.08579
416680.0000   -5.30643
416720.0000   -5.08459
416760.0000   -6.27679
416800.0000   -6.47578
416840.0000   -5.51264
416880.0000   -5.13367
416920.0000   -5.44287
416960.0000   -5.04436
417000.0000   -5.42888
417040.0000   -5.11230
417080.0000   -5.77698
417120.0000   -5.95054
417160.0000   -6.73457
417200.0000   -6.38409
417240.0000   -6.40860
417280.0000   -6.71968
417320.0000   -6.50872
417360.0000   -5.83015
417400.0000   -6.06818
417440.0000   -6.19178
417480.0000   -6.27156
417520.0000   -5.51398
417560.0000   -5.58565
417600.0000   -5.58622
417640.0000   -4.66799
417680.0000   -5.27216
417720.0000   -6.22415
417760.0000   -6.08994
417800.0000   -6.71008
417840.0000   -5.89584
417880.0000   -6.48919
417920.0000   -6.34998
417960.0000   -6.84863
418000.0000   -5.93674
418040.0000   -6.68743
418080.0000   -6.13818
418120.0000   -5.21418
418160.0000   -6.16106
418200.0000   -6.18029
418240.0000   -5.67551
418280.0000   -5.08013
418320.0000   -6.17980
418360.0000   -5.44157
418400.0000   -5.82971
418440.0000   -5.05005
418480.0000   -5.00133
418520.0000   -5.33572
418560.0000   -5.94786
418600.0000   -6.40809
418640.0000   -5.94300
418680.0000   -6.10277
418720.0000   -5.71105
418760.0000   -6.09526
418800.0000   -5.24756
418840.0000   -4.23486
418880.0000   -5.36214
418920.0000   -5.26285
418960.0000   -5.54580
419000.0000   -5.14383
419040.0000   -5.80244
419080.0000   -6.37280
419120.0000   -5.88583
419160.0000   -5.61279
419200.0000   -6.37819
419240.0000   -5.34167
419280.0000   -5.64703
419320.0000   -4.69826
419360.0000   -5.44891
419400.0000   -6.41453
419440.0000   -6.65566
419480.0000   -6.34124
419520.0000   -6.14892
419560.0000   -6.54163
419600.0000   -6.16384
419640.0000   -4.55086
419680.0000   -4.88844
419720.0000   -5.81307
419760.0000   -5.11390
419800.0000   -5.36942
419840.0000   -5.65277
419880.0000   -6.31298
419920.0000   -5.56078
419960.0000   -4.90398
420000.0000   -5.68916
420040.0000   -5.47911
420080.0000   -5.75118
420120.0000   -5.35096
420160.0000   -5.14401
420200.0000   -5.31203
420240.0000   -5.44685
420280.0000   -4.64072
420320.0000   -5.40258
420360.0000   -5.73762
420400.0000   -5.42117
420440.0000   -3.85627
420480.0000   -5.34461
420520.0000   -5.94829
420560.0000   -5.41817
420600.0000   -4.88807
420640.0000   -5.88209
420680.0000   -5.80519
420720.0000   -4.61074
420760.0000   -5.60950
420800.0000   -5.08910
420840.0000   -4.94578
420880.0000   -5.38988
420920.0000   -6.16540
420960.0000   -5.65837
421000.0000   -4.76186
421040.0000   -4.10965
421080.0000   -5.01707
421120.0000   -5.26711
421160.0000   -5.45506
421200.0000   -5.45278
421240.0000   -5.40275
421280.0000   -5.89077
421320.0000   -5.37827
421360.0000   -5.97155
421400.0000   -4.36099
421440.0000   -5.84814
421480.0000   -6.03776
421520.0000   -5.39395
421560.0000   -5.70978
421600.0000   -5.81561
421640.0000   -6.08392
421680.0000   -6.53411
421720.0000   -6.81926
421760.0000   -6.52135
421800.0000   -6.24261
421840.0000   -6.60944
421880.0000   -6.26708
421920.0000   -6.42822
421960.0000   -5.95884
422000.0000   -7.03356
422040.0000   -5.43423
422080.0000   -5.79368
422120.0000   -5.83892
422160.0000   -5.83507
422200.0000   -6.72849
422240.0000   -6.38691
422280.0000   -7.01356
422320.0000   -7.56727
422360.0000   -6.38141
422400.0000   -5.57688
422440.0000   -6.89428
422480.0000   -7.43522
422520.0000   -7.40851
422560.0000   -7.79414
422600.0000   -6.90852
422640.0000   -6.85948
422680.0000   -6.15376
422720.0000   -6.94859
422760.0000   -6.60049
422800.0000   -7.20945
422840.0000   -5.18701
422880.0000   -5.39387
422920.0000   -6.08634
422960.0000   -6.17556
423000.0000   -4.63125
423040.0000   -6.48090
423080.0000   -5.00859
423120.0000   -5.00293
423160.0000   -5.70067
423200.0000   -6.20954
423240.0000   -5.87462
423280.0000   -6.50609
423320.0000   -5.27057
423360.0000   -6.38398
423400.0000   -6.16403
423440.0000   -5.62624
423480.0000   -4.66788
423520.0000   -5.35427
423560.0000   -6.04349
423600.0000   -5.56089
423640.0000   -5.59760
423680.0000   -5.91987
423720.0000   -6.28028
423760.0000   -6.10032
423800.0000   -6.08530
423840.0000   -5.66059
423880.0000   -6.88084
423920.0000   -6.41978
423960.0000   -6.73266
424000.0000   -6.66767
424040.0000   -6.63818
424080.0000   -6.36421
424120.0000   -6.23282
424160.0000   -6.39880
424200.0000   -5.89739
424240.0000   -6.68921
424280.0000   -5.75555
424320.0000   -5.89789
424360.0000   -5.86638
424400.0000   -5.66365
424440.0000   -5.44528
424480.0000   -5.46133
424520.0000   -5.50570
424560.0000   -6.06062
424600.0000   -5.91484
424640.0000   -6.57375
424680.0000   -5.89497
424720.0000   -6.39393
424760.0000   -6.52459
424800.0000   -5.65401
424840.0000   -5.74871
424880.0000   -6.09094
424920.0000   -5.51442
424960.0000   -5.16370
425000.0000   -4.14088
425040.0000   -4.97796
425080.0000   -5.14502
425120.0000   -5.13214
425160.0000   -4.15231
425200.0000   -4.88690
425240.0000   -5.49911
425280.0000   -5.83006
425320.0000   -5.43605
425360.0000   -5.32924
425400.0000   -5.83653
425440.0000   -5.72505
425480.0000   -6.18833
425520.0000   -5.42963
425560.0000   -5.55029
425600.0000   -5.25057
425640.0000   -5.08809
425680.0000   -5.42545
425720.0000   -5.05729
425760.0000   -4.97517
425800.0000   -5.64635
425840.0000   -6.34637
425880.0000   -5.07336
425920.0000   -6.10428
425960.0000   -5.92773
426000.0000   -7.41892
426040.0000   -6.26605
426080.0000   -5.66642
426120.0000   -6.37088
426160.0000   -5.28464
426200.0000   -5.64875
426240.0000   -5.49514
426280.0000   -5.11751
426320.0000   -5.55777
426360.0000   -5.65526
426400.0000   -5.64634
426440.0000   -5.56679
426480.0000   -5.74932
426520.0000   -5.74336
426560.0000   -5.40685
426600.0000   -4.80916
426640.0000   -4.93551
426680.0000   -5.34518
426720.0000   -5.86418
426760.0000   -4.78944
426800.0000   -5.85678
426840.0000   -5.25940
426880.0000   -5.70338
426920.0000   -5.79394
426960.0000   -5.74274
427000.0000   -5.65798
427040.0000   -5.68748
427080.0000   -6.25495
427120.0000   -5.58116
427160.0000   -5.73731
427200.0000   -5.80226
427240.0000   -5.95898
427280.0000   -5.53690
427320.0000   -6.35148
427360.0000   -5.70699
427400.0000   -5.77102
427440.0000   -5.59861
427480.0000   -4.87069
427520.0000   -5.02378
427560.0000   -4.91088
427600.0000   -5.68039
427640.0000   -5.71714
427680.0000   -5.79771
427720.0000   -6.21763
427760.0000   -5.96729
427800.0000   -5.34334
427840.0000   -4.95165
427880.0000   -4.47806
427920.0000   -6.13036
427960.0000   -5.05288
428000.0000   -5.34522
428040.0000   -5.67316
428080.0000   -5.47699
428120.0000   -6.26653
428160.0000   -5.63580
428200.0000   -5.72477
428240.0000   -5.73129
428280.0000   -5.51216
428320.0000   -6.69032
428360.0000   -5.85939
428400.0000   -6.80693
428440.0000   -6.36821
428480.0000   -6.19588
428520.0000   -5.97709
428560.0000   -6.69323
428600.0000   -6.17908
428640.0000   -6.10337
428680.0000   -5.87933
428720.0000   -5.43103
428760.0000   -5.05347
428800.0000   -5.46200
428840.0000   -4.76648
428880.0000   -5.40471
428920.0000   -5.32676
428960.0000   -5.04783
429000.0000   -4.66143
429040.0000   -4.65896
429080.0000   -4.74186
429120.0000   -4.47015
429160.0000   -4.11423
429200.0000   -5.07051
429240.0000   -3.82838
429280.0000   -4.24628
429320.0000   -4.72283
429360.0000   -4.95722
429400.0000   -5.02645
429440.0000   -5.71722
429480.0000   -5.67912
429520.0000   -6.00506
429560.0000   -5.24625
429600.0000   -4.83007
429640.0000   -5.23829
429680.0000   -4.51495
429720.0000   -5.07197
429760.0000   -5.68133
429800.0000   -6.10985
429840.0000   -6.22876
429880.0000   -5.95679
429920.0000   -5.79834
429960.0000   -5.38372
430000.0000   -5.47025
430040.0000   -5.85292
430080.0000   -5.75969
430120.0000   -6.21402
430160.0000   -6.20552
430200.0000   -4.87137
430240.0000   -4.46128
430280.0000   -5.80768
430320.0000   -5.13049
430360.0000   -5.23232
430400.0000   -5.34261
430440.0000   -5.58457
430480.0000   -5.62009
430520.0000   -6.31701
430560.0000   -6.01755
430600.0000   -6.71941
430640.0000   -6.05751
430680.0000   -6.32254
430720.0000   -5.87080
430760.0000   -5.54302
430800.0000   -6.71008
430840.0000   -6.01172
430880.0000   -5.88549
430920.0000   -7.32434
430960.0000   -4.99254
431000.0000   -5.58083
431040.0000   -5.48429
431080.0000   -5.14171
431120.0000   -4.65719
431160.0000   -5.07395
431200.0000   -5.28338
431240.0000   -5.82007
431280.0000   -5.66106
431320.0000   -4.61086
431360.0000   -5.40127
431400.0000   -5.74346
431440.0000   -5.42730
431480.0000   -5.27733
431520.0000   -5.76802
431560.0000   -4.98389
431600.0000   -5.94108
431640.0000   -5.31710
431680.0000   -5.32123
431720.0000   -5.23957
431760.0000   -5.91921
431800.0000   -4.62053
431840.0000   -5.54938
431880.0000   -5.54777
431920.0000   -5.44862
431960.0000   -5.55380
432000.0000   -5.39367
432040.0000   -5.56563
432080.0000   -5.85037
432120.0000   -5.72936
432160.0000   -5.48711
432200.0000   -5.50511
432240.0000   -5.15906
432280.0000   -5.13428
432320.0000   -5.82338
432360.0000   -5.59121
432400.0000   -5.28637
432440.0000   -5.70110
432480.0000   -4.54193
432520.0000   -5.71784
432560.0000   -6.64864
432600.0000   -6.10160
432640.0000   -5.66590
432680.0000   -5.65318
432720.0000   -5.66644
432760.0000   -5.29787
432800.0000   -4.93134
432840.0000   -5.43543
432880.0000   -5.37667
432920.0000   -5.42285
432960.0000   -5.83406
433000.0000   -5.07250
433040.0000   -4.30702
433080.0000   -5.91044
433120.0000   -5.19951
433160.0000   -5.04728
433200.0000   -5.34717
433240.0000   -5.73033
433280.0000   -5.68235
433320.0000   -5.53258
433360.0000   -4.75531
433400.0000   -4.64828
433440.0000   -5.77625
433480.0000   -5.29123
433520.0000   -5.23232
433560.0000   -4.67252
433600.0000   -5.15251
433640.0000   -5.80368
433680.0000   -5.47932
433720.0000   -4.37677
433760.0000   -4.62139
433800.0000   -5.46548
433840.0000   -4.83501
433880.0000   -4.73370
433920.0000   -6.27527
433960.0000   -4.82701
434000.0000   -5.62818
434040.0000   -4.49123
434080.0000   -5.05500
434120.0000   -4.37483
434160.0000   -4.81703
434200.0000   -4.76699
434240.0000   -5.10545
434280.0000   -5.50697
434320.0000   -4.55525
434360.0000   -4.95370
434400.0000   -4.53170
434440.0000   -4.77985
434480.0000   -5.70500
434520.0000   -5.18796
434560.0000   -4.37743
434600.0000   -4.84230
434640.0000   -5.90978
434680.0000   -4.90924
434720.0000   -6.87429
434760.0000   -6.08087
434800.0000   -6.92851
434840.0000   -6.46510
434880.0000   -5.41481
434920.0000   -5.43571
434960.0000   -6.04151
435000.0000   -5.73017
435040.0000   -5.45190
435080.0000   -5.45485
435120.0000   -4.68555
435160.0000   -5.72531
435200.0000   -6.16532
435240.0000   -5.30217
435280.0000   -6.12448
435320.0000   -6.17043
435360.0000   -5.80199
435400.0000   -5.60441
435440.0000   -5.28320
435480.0000   -5.83425
435520.0000   -4.56873
435560.0000   -5.48032
435600.0000   -5.29279
435640.0000   -5.67762
435680.0000   -5.98764
435720.0000   -5.89049
435760.0000   -5.23449
435800.0000   -5.29313
435840.0000   -6.36628
435880.0000   -5.86352
435920.0000   -5.99302
435960.0000   -5.46986
436000.0000   -5.50300
436040.0000   -4.84631
436080.0000   -5.53640
436120.0000   -5.77482
436160.0000   -5.71624
436200.0000   -5.61279
436240.0000   -6.14712
436280.0000   -6.11175
436320.0000   -5.28837
436360.0000   -5.09169
436400.0000   -5.75375
436440.0000   -4.20858
436480.0000   -5.22753
436520.0000   -6.02900
436560.0000   -6.22073
436600.0000   -6.62085
436640.0000   -5.25890
436680.0000   -5.72914
436720.0000   -6.82077
436760.0000   -5.56942
436800.0000   -6.22880
436840.0000   -5.25768
436880.0000   -6.05604
436920.0000   -5.66427
436960.0000   -5.65466
437000.0000   -4.99310
437040.0000   -4.93858
437080.0000   -5.40093
437120.0000   -5.53791
437160.0000   -5.28102
437200.0000   -5.62536
437240.0000   -6.07882
437280.0000   -5.58496
437320.0000   -5.14895
437360.0000   -4.81131
437400.0000   -5.67739
437440.0000   -5.84611
437480.0000   -5.93123
437520.0000   -4.41640
437560.0000   -4.58340
437600.0000   -5.56459
437640.0000   -5.11151
437680.0000   -5.15475
437720.0000   -5.26419
437760.0000   -4.96766
437800.0000   -5.53104
437840.0000   -5.88426
437880.0000   -6.25434
437920.0000   -5.60637
437960.0000   -5.47386
438000.0000   -6.04896
438040.0000   -5.26966
438080.0000   -5.98587
438120.0000   -5.49404
438160.0000   -4.82919
438200.0000   -5.34846
438240.0000   -5.08576
438280.0000   -5.66112
438320.0000   -4.24513
438360.0000   -4.51038
438400.0000   -4.48199
438440.0000   -4.36991
438480.0000   -4.98782
438520.0000   -5.60850
438560.0000   -5.30054
438600.0000   -6.66073
438640.0000   -6.42378
438680.0000   -5.32977
438720.0000   -5.66778
438760.0000   -5.38406
438800.0000   -5.26143
438840.0000   -5.04899
438880.0000   -4.87442
438920.0000   -4.27003
438960.0000   -5.22208
439000.0000   -4.34418
439040.0000   -4.96367
439080.0000   -5.70524
439120.0000   -3.95067
439160.0000   -4.32962
439200.0000   -4.72576
439240.0000   -5.62150
439280.0000   -5.00965
439320.0000   -4.45773
439360.0000   -4.55299
439400.0000   -5.51229
439440.0000   -4.83612
439480.0000   -5.17405
439520.0000   -5.33062
439560.0000   -5.20021
439600.0000   -5.05410
439640.0000   -5.02538
439680.0000   -4.58284
439720.0000   -4.10178
439760.0000   -4.58156
439800.0000   -5.33999
439840.0000   -5.69810
439880.0000   -5.33175
439920.0000   -6.08693
439960.0000   -4.84477
440000.0000   -5.39625
440040.0000   -5.06437
440080.0000   -4.23360
440120.0000   -5.05760
440160.0000   -5.00438
440200.0000   -5.00882
440240.0000   -5.04078
440280.0000   -5.10653
440320.0000   -4.81267
440360.0000   -4.38614
440400.0000   -5.72068
440440.0000   -5.19989
440480.0000   -5.47554
440520.0000   -5.24322
440560.0000   -5.20468
440600.0000   -6.05339
440640.0000   -6.77761
440680.0000   -5.76284
440720.0000   -5.66408
440760.0000   -5.55604
440800.0000   -6.10166
440840.0000   -6.29061
440880.0000   -6.36348
440920.0000   -5.89287
440960.0000   -5.69518
441000.0000   -5.97857
441040.0000   -5.34285
441080.0000   -5.92218
441120.0000   -6.64430
441160.0000   -4.97069
441200.0000   -5.24069
441240.0000   -5.57681
441280.0000   -6.32701
441320.0000   -6.64374
441360.0000   -6.18623
441400.0000   -5.68348
441440.0000   -5.32158
441480.0000   -5.51244
441520.0000   -5.72988
441560.0000   -5.45965
441600.0000   -5.53494
441640.0000   -6.36873
441680.0000   -5.81778
441720.0000   -6.49560
441760.0000   -5.53228
441800.0000   -6.86294
441840.0000   -6.57748
441880.0000   -5.46887
441920.0000   -5.91510
441960.0000   -5.86517
442000.0000   -5.93001
442040.0000   -5.35574
442080.0000   -5.90374
442120.0000   -5.92484
442160.0000   -5.35498
442200.0000   -5.84798
442240.0000   -5.46612
442280.0000   -5.40393
442320.0000   -6.16040
442360.0000   -6.11388
442400.0000   -5.84601
442440.0000   -5.42539
442480.0000   -6.19808
442520.0000   -5.45172
442560.0000   -5.47260
442600.0000   -4.96321
442640.0000   -5.15221
442680.0000   -5.27469
442720.0000   -6.27671
442760.0000   -5.48062
442800.0000   -5.11331
442840.0000   -5.70189
442880.0000   -6.12520
442920.0000   -5.30574
442960.0000   -6.46695
443000.0000   -4.93379
443040.0000   -5.03868
443080.0000   -6.12236
443120.0000   -5.01409
443160.0000   -4.26528
443200.0000   -5.67067
443240.0000   -5.96223
443280.0000   -5.58007
443320.0000   -6.22378
443360.0000   -6.25207
443400.0000   -6.38965
443440.0000   -5.46728
443480.0000   -5.88910
443520.0000   -5.70801
443560.0000   -5.24936
443600.0000   -4.47490
443640.0000   -4.87516
443680.0000   -4.59641
443720.0000   -5.17424
443760.0000   -4.07916
443800.0000   -4.82884
443840.0000   -4.08811
443880.0000   -6.19587
443920.0000   -5.63371
443960.0000   -5.38362
444000.0000   -4.99151
444040.0000   -4.88470
444080.0000   -4.49770
444120.0000   -3.98480
444160.0000   -3.90695
444200.0000   -4.29293
444240.0000   -4.96233
444280.0000   -4.43176
444320.0000   -4.74492
444360.0000   -5.38696
444400.0000   -4.76091
444440.0000   -4.27085
444480.0000   -6.04601
444520.0000   -4.96812
444560.0000   -4.91446
444600.0000   -5.22533
444640.0000   -5.37755
444680.0000   -5.37439
444720.0000   -4.95721
444760.0000   -4.40382
444800.0000   -5.22038
444840.0000   -4.80311
444880.0000   -4.65792
444920.0000   -5.35850
444960.0000   -5.53121
445000.0000   -5.83226
445040.0000   -5.00690
445080.0000   -4.31423
445120.0000   -4.82581
445160.0000   -4.53028
445200.0000   -4.87944
445240.0000   -3.87085
445280.0000   -5.29378
445320.0000   -4.67807
445360.0000   -5.68758
445400.0000   -5.05903
445440.0000   -5.65551
445480.0000   -6.33216
445520.0000   -4.81122
445560.0000   -5.47491
445600.0000   -4.55994
445640.0000   -5.72662
445680.0000   -5.20025
445720.0000   -5.67154
445760.0000   -4.95797
445800.0000   -5.43858
445840.0000   -5.58380
445880.0000   -4.68569
445920.0000   -5.09925
445960.0000   -4.70506
446000.0000   -5.92127
446040.0000   -5.00408
446080.0000   -4.95014
446120.0000   -5.23505
446160.0000   -5.77128
446200.0000   -5.33270
446240.0000   -6.18990
446280.0000   -5.01574
446320.0000   -4.76234
446360.0000   -5.62708
446400.0000   -5.00516
446440.0000   -5.24142
446480.0000   -5.36883
446520.0000   -6.62100
446560.0000   -6.43300
446600.0000   -5.43749
446640.0000   -4.82756
446680.0000   -5.95576
446720.0000   -6.76751
446760.0000   -5.69984
446800.0000   -7.04442
446840.0000   -6.60852
446880.0000   -7.11627
446920.0000   -6.21256
446960.0000   -6.30732
447000.0000   -5.52574
447040.0000   -5.93504
447080.0000   -5.82538
447120.0000   -6.84616
447160.0000   -5.92947
447200.0000   -6.18432
447240.0000   -6.50268
447280.0000   -5.15654
447320.0000   -5.47286
447360.0000   -5.91118
447400.0000   -5.47763
447440.0000   -6.13474
447480.0000   -6.31385
447520.0000   -5.63702
447560.0000   -6.96833
447600.0000   -5.20278
447640.0000   -5.20720
447680.0000   -6.43340
447720.0000   -6.08587
447760.0000   -6.32169
447800.0000   -6.06533
447840.0000   -5.78685
447880.0000   -6.52349
447920.0000   -5.73366
447960.0000   -5.66658
448000.0000   -6.58755
448040.0000   -6.00223
448080.0000   -5.75714
448120.0000   -5.26938
448160.0000   -5.59307
448200.0000   -5.77422
448240.0000   -5.29286
448280.0000   -6.23997
448320.0000   -5.59196
448360.0000   -6.00288
448400.0000   -5.50200
448440.0000   -5.14692
448480.0000   -5.58811
448520.0000   -5.79647
448560.0000   -6.26235
448600.0000   -6.13160
448640.0000   -5.92239
448680.0000   -5.58119
448720.0000   -6.46229
448760.0000   -5.55040
448800.0000   -6.44655
448840.0000   -5.41670
448880.0000   -5.41644
448920.0000   -6.01060
448960.0000   -5.67881
449000.0000   -6.29038
449040.0000   -6.21483
449080.0000   -5.77125
449120.0000   -5.54284
449160.0000   -4.82637
449200.0000   -5.79817
449240.0000   -6.03176
449280.0000   -5.57274
449320.0000   -5.24969
449360.0000   -5.24133
449400.0000   -5.71685
449440.0000   -5.86496
449480.0000   -6.30005
449520.0000   -6.11046
449560.0000   -6.96408
449600.0000   -6.98101
449640.0000   -5.98039
449680.0000   -5.57526
449720.0000   -5.28689
449760.0000   -5.66534
449800.0000   -5.87771
449840.0000   -5.95577
449880.0000   -5.56485
449920.0000   -5.31088
449960.0000   -5.27696
450000.0000   -5.13996
450040.0000   -5.57136
450080.0000   -5.76292
450120.0000   -5.14119
450160.0000   -4.79314
450200.0000   -6.47192
450240.0000   -5.36533
450280.0000   -4.89487
450320.0000   -5.52539
450360.0000   -5.97197
450400.0000   -5.86008
450440.0000   -6.13535
450480.0000   -6.01532
450520.0000   -5.51282
450560.0000   -4.87351
450600.0000   -5.59240
450640.0000   -5.26844
450680.0000   -6.53027
450720.0000   -3.98930
450760.0000   -5.05466
450800.0000   -5.48087
450840.0000   -6.59775
450880.0000   -6.30020
450920.0000   -5.25606
450960.0000   -5.16841
451000.0000   -4.95829
451040.0000   -4.78122
451080.0000   -5.27345
451120.0000   -5.24582
451160.0000   -5.86822
451200.0000   -5.10925
451240.0000   -5.25246
451280.0000   -5.71258
451320.0000   -5.54384
451360.0000   -5.46290
451400.0000   -4.67882
451440.0000   -4.14326
451480.0000   -4.21710
451520.0000   -5.33278
451560.0000   -4.96711
451600.0000   -4.50707
451640.0000   -6.52968
451680.0000   -5.96491
451720.0000   -6.15936
451760.0000   -6.52066
451800.0000   -5.39664
451840.0000   -5.67735
451880.0000   -5.13536
451920.0000   -5.80587
451960.0000   -5.52706
452000.0000   -5.61274
452040.0000   -5.80622
452080.0000   -5.81904
452120.0000   -6.13452
452160.0000   -5.88394
452200.0000   -5.83679
452240.0000   -5.49104
452280.0000   -6.03436
452320.0000   -6.36630
452360.0000   -6.20040
452400.0000   -5.56223
452440.0000   -5.54808
452480.0000   -6.03941
452520.0000   -4.89848
452560.0000   -5.15648
452600.0000   -5.35976
452640.0000   -5.99012
452680.0000   -5.03236
452720.0000   -5.44155
452760.0000   -5.00374
452800.0000   -5.18977
452840.0000   -4.65623
452880.0000   -4.92336
452920.0000   -5.40693
452960.0000   -5.08089
453000.0000   -5.15973
453040.0000   -5.53173
453080.0000   -4.20378
453120.0000   -4.67151
453160.0000   -4.21221
453200.0000   -5.04736
453240.0000   -5.57809
453280.0000   -4.99284
453320.0000   -5.36411
453360.0000   -6.26079
453400.0000   -5.95560
453440.0000   -6.23978
453480.0000   -6.26993
453520.0000   -5.02638
453560.0000   -5.12007
453600.0000   -5.32981
453640.0000   -5.43016
453680.0000   -5.30269
453720.0000   -5.85890
453760.0000   -4.89649
453800.0000   -6.03117
453840.0000   -5.42531
453880.0000   -5.55431
453920.0000   -5.59884
453960.0000   -5.63747
454000.0000   -5.41493
454040.0000   -4.27348
454080.0000   -5.46139
454120.0000   -5.57654
454160.0000   -6.26377
454200.0000   -5.00914
454240.0000   -4.06950
454280.0000   -5.27793
454320.0000   -5.18909
454360.0000   -5.19383
454400.0000   -4.48584
454440.0000   -5.61805
454480.0000   -5.57569
454520.0000   -5.56661
454560.0000   -6.42000
454600.0000   -5.72656
454640.0000   -5.11908
454680.0000   -5.75417
454720.0000   -5.50007
454760.0000   -5.29470
454800.0000   -5.61051
454840.0000   -4.71459
454880.0000   -5.66197
454920.0000   -6.14358
454960.0000   -6.32139
455000.0000   -5.16686
455040.0000   -6.16552
455080.0000   -5.98370
455120.0000   -5.56154
455160.0000   -5.45532
455200.0000   -5.34433
455240.0000   -5.70855
455280.0000   -5.27450
455320.0000   -5.27286
455360.0000   -4.98711
455400.0000   -5.50514
455440.0000   -7.11817
455480.0000   -5.64349
455520.0000   -5.62351
455560.0000   -5.94251
455600.0000   -5.61814
455640.0000   -6.30952
455680.0000   -6.17895
455720.0000   -6.22159
455760.0000   -6.12844
455800.0000   -5.67897
455840.0000   -5.59847
455880.0000   -5.38525
455920.0000   -5.65058
455960.0000   -4.89474
456000.0000   -5.59110
456040.0000   -5.43758
456080.0000   -6.51535
456120.0000   -5.38525
456160.0000   -5.35100
456200.0000   -5.47348
456240.0000   -5.68910
456280.0000   -5.80761
456320.0000   -5.56405
456360.0000   -5.22894
456400.0000   -5.35718
456440.0000   -4.97556
456480.0000   -5.91387
456520.0000   -5.08081
456560.0000   -5.16000
456600.0000   -4.48800
456640.0000   -4.12611
456680.0000   -4.73464
456720.0000   -5.26128
456760.0000   -4.52034
456800.0000   -5.06997
456840.0000   -4.76806
456880.0000   -4.31083
456920.0000   -4.97668
456960.0000   -4.73096
457000.0000   -5.17761
457040.0000   -5.36448
457080.0000   -5.28245
457120.0000   -5.63937
457160.0000   -5.16005
457200.0000   -5.23128
457240.0000   -5.44223
457280.0000   -4.69896
457320.0000   -4.95673
457360.0000   -6.34254
457400.0000   -5.05355
457440.0000   -4.96368
457480.0000   -4.84111
457520.0000   -4.87260
457560.0000   -4.94178
457600.0000   -5.14563
457640.0000   -6.47389
457680.0000   -6.91234
457720.0000   -6.16021
457760.0000   -5.26426
457800.0000   -5.69809
457840.0000   -5.64166
457880.0000   -5.20717
457920.0000   -5.67422
457960.0000   -4.82745
458000.0000   -5.52464
458040.0000   -4.98812
458080.0000   -4.84660
458120.0000   -5.65335
458160.0000   -7.21569
458200.0000   -6.06236
458240.0000   -5.45361
458280.0000   -5.45873
458320.0000   -4.58599
458360.0000   -4.27005
458400.0000   -5.23239
458440.0000   -5.91901
458480.0000   -5.50410
458520.0000   -5.70734
458560.0000   -6.21691
458600.0000   -6.17708
458640.0000   -6.22360
458680.0000   -6.46500
458720.0000   -6.75839
458760.0000   -5.77387
458800.0000   -6.97197
458840.0000   -6.43553
458880.0000   -5.72568
458920.0000   -5.74613
458960.0000   -5.66266
459000.0000   -6.37612
459040.0000   -5.83414
459080.0000   -6.13337
459120.0000   -6.81935
459160.0000   -6.90125
459200.0000   -6.78719
459240.0000   -6.63485
459280.0000   -6.54024
459320.0000   -6.15724
459360.0000   -6.31474
459400.0000   -6.32226
459440.0000   -6.88763
459480.0000   -6.01583
459520.0000   -6.10476
459560.0000   -6.52073
459600.0000   -6.47011
459640.0000   -5.72833
459680.0000   -5.98543
459720.0000   -5.78577
459760.0000   -5.57901
459800.0000   -5.09246
459840.0000   -5.39322
459880.0000   -5.69193
459920.0000   -5.94249
459960.0000   -5.70999
460000.0000   -6.54940
460040.0000   -6.05773
460080.0000   -6.05290
460120.0000   -6.28706
460160.0000   -5.21131
460200.0000   -5.90459
460240.0000   -6.36850
460280.0000   -4.91636
460320.0000   -4.64048
460360.0000   -4.96406
460400.0000   -5.11955
460440.0000   -5.63878
460480.0000   -5.65886
460520.0000   -5.78599
460560.0000   -6.14160
460600.0000   -6.24761
460640.0000   -6.06452
460680.0000   -5.68927
460720.0000   -5.97562
460760.0000   -5.48681
460800.0000   -6.21167
460840.0000   -6.16028
460880.0000   -6.08742
460920.0000   -5.66693
460960.0000   -6.47874
461000.0000   -5.61396
461040.0000   -5.76780
461080.0000   -5.98347
461120.0000   -4.88840
461160.0000   -5.80120
461200.0000   -5.36590
461240.0000   -5.65825
461280.0000   -6.16731
461320.0000   -5.84069
461360.0000   -6.83558
461400.0000   -7.10904
461440.0000   -6.81226
461480.0000   -5.98916
461520.0000   -6.69055
461560.0000   -6.07161
461600.0000   -5.44234
461640.0000   -6.04436
461680.0000   -5.61823
461720.0000   -5.41833
461760.0000   -5.33819
461800.0000   -5.92564
461840.0000   -5.46194
461880.0000   -5.55525
461920.0000   -6.31966
461960.0000   -5.37195
462000.0000   -5.67506
462040.0000   -5.89421
462080.0000   -6.38049
462120.0000   -6.43180
462160.0000   -6.54793
462200.0000   -6.88716
462240.0000   -5.39566
462280.0000   -5.28267
462320.0000   -5.90967
462360.0000   -5.50328
462400.0000   -5.82195
462440.0000   -6.41542
462480.0000   -6.22037
462520.0000   -6.78999
462560.0000   -6.91340
462600.0000   -6.38982
462640.0000   -5.97782
462680.0000   -5.44127
462720.0000   -5.27965
462760.0000   -5.01105
462800.0000   -4.69023
462840.0000   -5.12623
462880.0000   -5.30774
462920.0000   -6.33144
462960.0000   -6.71817
463000.0000   -6.84436
463040.0000   -6.66664
463080.0000   -6.06536
463120.0000   -5.33553
463160.0000   -5.91416
463200.0000   -5.46504
463240.0000   -5.83342
463280.0000   -5.85500
463320.0000   -5.47231
463360.0000   -5.72451
463400.0000   -6.47964
463440.0000   -6.25056
463480.0000   -7.79230
463520.0000   -6.48418
463560.0000   -6.01394
463600.0000   -6.47468
463640.0000   -6.29184
463680.0000   -6.20686
463720.0000   -6.45288
463760.0000   -5.93011
463800.0000   -6.58444
463840.0000   -6.88120
463880.0000   -6.10167
463920.0000   -6.08478
463960.0000   -6.81901
464000.0000   -6.12295
464040.0000   -5.85949
464080.0000   -6.08433
464120.0000   -6.38212
464160.0000   -6.67169
464200.0000   -6.03697
464240.0000   -6.82737
464280.0000   -6.31807
464320.0000   -6.34619
464360.0000   -6.48833
464400.0000   -5.17968
464440.0000   -6.06268
464480.0000   -5.11630
464520.0000   -5.40954
464560.0000   -5.89719
464600.0000   -5.73324
464640.0000   -5.94803
464680.0000   -5.59359
464720.0000   -5.78314
464760.0000   -6.03966
464800.0000   -5.59750
464840.0000   -6.39912
464880.0000   -6.07050
464920.0000   -6.09477
464960.0000   -5.68596
465000.0000   -4.95016
465040.0000   -5.58834
465080.0000   -5.34225
465120.0000   -5.42851
465160.0000   -5.82118
465200.0000   -6.02985
465240.0000   -5.83738
465280.0000   -6.26955
465320.0000   -6.29432
465360.0000   -5.29619
465400.0000   -4.47192
465440.0000   -4.75871
465480.0000   -4.39468
465520.0000   -4.70764
465560.0000   -4.82865
465600.0000   -5.49264
465640.0000   -5.67151
465680.0000   -5.60114
465720.0000   -5.31907
465760.0000   -5.42584
465800.0000   -5.71707
465840.0000   -6.12553
465880.0000   -5.22136
465920.0000   -5.10672
465960.0000   -5.03224
466000.0000   -4.98335
466040.0000   -5.11264
466080.0000   -5.88575
466120.0000   -5.36646
466160.0000   -6.08489
466200.0000   -5.32055
466240.0000   -5.65261
466280.0000   -5.35093
466320.0000   -5.73085
466360.0000   -4.70094
466400.0000   -4.19166
466440.0000   -5.36390
466480.0000   -5.94360
466520.0000   -5.71337
466560.0000   -5.45777
466600.0000   -5.95128
466640.0000   -5.49539
466680.0000   -6.10573
466720.0000   -5.28830
466760.0000   -5.55411
466800.0000   -5.32549
466840.0000   -6.19600
466880.0000   -5.60136
466920.0000   -6.10987
466960.0000   -4.43538
467000.0000   -5.78350
467040.0000   -6.07999
467080.0000   -5.35858
467120.0000   -5.42801
467160.0000   -5.51314
467200.0000   -4.17204
467240.0000   -5.71175
467280.0000   -5.74719
467320.0000   -5.74389
467360.0000   -5.83417
467400.0000   -6.14378
467440.0000   -5.89275
467480.0000   -5.32920
467520.0000   -5.19579
467560.0000   -5.99084
467600.0000   -5.92414
467640.0000   -5.19150
467680.0000   -5.15313
467720.0000   -5.50407
467760.0000   -6.32622
467800.0000   -5.03470
467840.0000   -6.04026
467880.0000   -6.79025
467920.0000   -6.29429
467960.0000   -6.12788
468000.0000   -6.32516
468040.0000   -6.88626
468080.0000   -6.55296
468120.0000   -6.90824
468160.0000   -7.40280
468200.0000   -6.36252
468240.0000   -5.88508
468280.0000   -6.44198
468320.0000   -6.64715
468360.0000   -6.15127
468400.0000   -5.85665
468440.0000   -6.48736
468480.0000   -5.53281
468520.0000   -5.45821
468560.0000   -5.18036
468600.0000   -5.02543
468640.0000   -5.53711
468680.0000   -3.97222
468720.0000   -5.56470
468760.0000   -5.00034
468800.0000   -3.99355
468840.0000   -4.86500
468880.0000   -5.00312
468920.0000   -4.78652
468960.0000   -5.69447
469000.0000   -5.75674
469040.0000   -6.03461
469080.0000   -4.97846
469120.0000   -5.18367
469160.0000   -5.19082
469200.0000   -5.69617
469240.0000   -5.84171
469280.0000   -5.82742
469320.0000   -5.71347
469360.0000   -4.77305
469400.0000   -4.11092
469440.0000   -4.46838
469480.0000   -3.73359
469520.0000   -3.79153
469560.0000   -4.26175
469600.0000   -4.35331
469640.0000   -4.94861
469680.0000   -4.85431
469720.0000   -5.33788
469760.0000   -4.67558
469800.0000   -5.52442
469840.0000   -4.64230
469880.0000   -4.54864
469920.0000   -5.05415
469960.0000   -5.10977
470000.0000   -5.02241
470040.0000   -5.84806
470080.0000   -4.73923
470120.0000   -5.40129
470160.0000   -4.79199
470200.0000   -4.67413
470240.0000   -5.35002
470280.0000   -5.57009
470320.0000   -5.23170
470360.0000   -5.22880
470400.0000   -5.34549
470440.0000   -6.02874
470480.0000   -5.09483
470520.0000   -5.25981
470560.0000   -4.99241
470600.0000   -3.73741
470640.0000   -4.90148
470680.0000   -3.86929
470720.0000   -4.88756
470760.0000   -4.23118
470800.0000   -4.13101
470840.0000   -4.09386
470880.0000   -4.01421
470920.0000   -4.47936
470960.0000   -4.53787
471000.0000   -5.25402
471040.0000   -5.09369
471080.0000   -4.42032
471120.0000   -4.64991
471160.0000   -5.29398
471200.0000   -5.34141
471240.0000   -4.30317
471280.0000   -4.67747
471320.0000   -4.30975
471360.0000   -4.69648
471400.0000   -4.81839
471440.0000   -4.72806
471480.0000   -5.76525
471520.0000   -4.68233
471560.0000   -5.49567
471600.0000   -6.42054
471640.0000   -5.64401
471680.0000   -5.45597
471720.0000   -5.48259
471760.0000   -5.32929
471800.0000   -5.71602
471840.0000   -5.56814
471880.0000   -5.80993
471920.0000   -5.74688
471960.0000   -4.87641
472000.0000   -4.70124
472040.0000   -4.86754
472080.0000   -4.91818
472120.0000   -5.96812
472160.0000   -4.99718
472200.0000   -5.25471
472240.0000   -5.47345
472280.0000   -5.20882
472320.0000   -4.57169
472360.0000   -5.22168
472400.0000   -5.20559
472440.0000   -5.43068
472480.0000   -3.79000
472520.0000   -4.53305
472560.0000   -5.68833
472600.0000   -5.19850
472640.0000   -5.36467
472680.0000   -5.84087
472720.0000   -4.21896
472760.0000   -4.55324
472800.0000   -4.82037
472840.0000   -4.16384
472880.0000   -3.25299
472920.0000   -4.42796
472960.0000   -4.16134
473000.0000   -4.42047
473040.0000   -4.52881
473080.0000   -3.98105
473120.0000   -4.92091
473160.0000   -4.20523
473200.0000   -4.68158
473240.0000   -5.01376
473280.0000   -4.96747
473320.0000   -4.62335
473360.0000   -4.77435
473400.0000   -3.97434
473440.0000   -4.21432
473480.0000   -4.93913
473520.0000   -5.60479
473560.0000   -5.21304
473600.0000   -4.96928
473640.0000   -5.77517
473680.0000   -6.21600
473720.0000   -5.39629
473760.0000   -4.68771
473800.0000   -4.98388
473840.0000   -4.96094
473880.0000   -5.02114
473920.0000   -5.02402
473960.0000   -5.03214
474000.0000   -4.12019
474040.0000   -4.35712
474080.0000   -3.73047
474120.0000   -5.03794
474160.0000   -4.83833
474200.0000   -5.13076
474240.0000   -4.58374
474280.0000   -5.25408
474320.0000   -4.85969
474360.0000   -4.24756
474400.0000   -5.16621
474440.0000   -5.01409
474480.0000   -5.41485
474520.0000   -5.55842
474560.0000   -4.82883
474600.0000   -5.14532
474640.0000   -4.95487
474680.0000   -5.56597
474720.0000   -4.73068
474760.0000   -4.09869
474800.0000   -5.13208
474840.0000   -4.12505
474880.0000   -3.46379
474920.0000   -4.27502
474960.0000   -5.29356
475000.0000   -5.80863
475040.0000   -6.31343
475080.0000   -5.38223
475120.0000   -5.88593
475160.0000   -5.58660
475200.0000   -5.68545
475240.0000   -6.16945
475280.0000   -5.02760
475320.0000   -5.07921
475360.0000   -5.79371
475400.0000   -5.36148
475440.0000   -5.34354
475480.0000   -5.12923
475520.0000   -5.19900
475560.0000   -4.84807
475600.0000   -5.85091
475640.0000   -5.85225
475680.0000   -5.62850
475720.0000   -5.09167
475760.0000   -6.13533
475800.0000   -5.61758
475840.0000   -5.60233
475880.0000   -5.74215
475920.0000   -5.12377
475960.0000   -6.12148
476000.0000   -5.46163
476040.0000   -5.74150
476080.0000   -5.84758
476120.0000   -6.00991
476160.0000   -5.71601
476200.0000   -5.57470
476240.0000   -6.04372
476280.0000   -6.16456
476320.0000   -5.71346
476360.0000   -5.65148
476400.0000   -6.29685
476440.0000   -5.48984
476480.0000   -6.09863
476520.0000   -5.30433
476560.0000   -6.42440
476600.0000   -4.98009
476640.0000   -7.04905
476680.0000   -5.90424
476720.0000   -5.55176
476760.0000   -5.82867
476800.0000   -5.68077
476840.0000   -5.66353
476880.0000   -4.84538
476920.0000   -5.04034
476960.0000   -6.72286
477000.0000   -5.82267
477040.0000   -5.07827
477080.0000   -5.22484
477120.0000   -5.07581
477160.0000   -5.67941
477200.0000   -6.39721
477240.0000   -6.31328
477280.0000   -5.84748
477320.0000   -5.74218
477360.0000   -5.94046
477400.0000   -5.57580
477440.0000   -5.23461
477480.0000   -5.05474
477520.0000   -5.03751
477560.0000   -5.43225
477600.0000   -5.32145
477640.0000   -5.32796
477680.0000   -4.99500
477720.0000   -5.86737
477760.0000   -5.48595
477800.0000   -6.35219
477840.0000   -5.30588
477880.0000   -5.15504
477920.0000   -5.12566
477960.0000   -4.58098
478000.0000   -4.95617
478040.0000   -5.26783
478080.0000   -5.52808
478120.0000   -6.02677
478160.0000   -5.02345
478200.0000   -4.99617
478240.0000   -4.58814
478280.0000   -5.64691
478320.0000   -5.69969
478360.0000   -5.80892
478400.0000   -5.03524
478440.0000   -5.14275
478480.0000   -5.69347
478520.0000   -5.27287
478560.0000   -5.99987
478600.0000   -5.87934
478640.0000   -4.81037
478680.0000   -4.27510
478720.0000   -4.44048
478760.0000   -5.78424
478800.0000   -5.41528
478840.0000   -5.00825
478880.0000   -4.73171
478920.0000   -5.45423
478960.0000   -3.76186
479000.0000   -3.60417
479040.0000   -4.05463
479080.0000   -6.27452
479120.0000   -4.80666
479160.0000   -5.06188
479200.0000   -5.16421
479240.0000   -4.99327
479280.0000   -5.29490
479320.0000   -5.48516
479360.0000   -4.98239
479400.0000   -5.67078
479440.0000   -5.45830
479480.0000   -5.77202
479520.0000   -6.10279
479560.0000   -4.78558
479600.0000   -3.86343
479640.0000   -4.86128
479680.0000   -5.39047
479720.0000   -5.24815
479760.0000   -5.40129
479800.0000   -5.52258
479840.0000   -6.13799
479880.0000   -4.51010
479920.0000   -5.70035
479960.0000   -4.85327
480000.0000   -5.51794
480040.0000   -5.64041
480080.0000   -5.65543
480120.0000   -5.10158
480160.0000   -5.11636
480200.0000   -4.98701
480240.0000   -5.67136
480280.0000   -5.32892
480320.0000   -6.33058
480360.0000   -5.91749
480400.0000   -6.44087
480440.0000   -5.49203
480480.0000   -5.18934
480520.0000   -5.49142
480560.0000   -6.52625
480600.0000   -5.92663
480640.0000   -6.32934
480680.0000   -6.65598
480720.0000   -6.16012
480760.0000   -5.11648
480800.0000   -5.95674
480840.0000   -5.64500
480880.0000   -5.58660
480920.0000   -5.32199
480960.0000   -5.11728
481000.0000   -4.31723
481040.0000   -4.90313
481080.0000   -4.72019
481120.0000   -3.93440
481160.0000   -4.82820
481200.0000   -4.57603
481240.0000   -4.16709
481280.0000   -4.50167
481320.0000   -4.07819
481360.0000   -4.53669
481400.0000   -4.07738
481440.0000   -4.93224
481480.0000   -4.80568
481520.0000   -5.45705
481560.0000   -4.39980
481600.0000   -5.62215
481640.0000   -5.29297
481680.0000   -4.30720
481720.0000   -5.43380
481760.0000   -5.23158
481800.0000   -3.86459
481840.0000   -5.59590
481880.0000   -5.22324
481920.0000   -4.57742
481960.0000   -4.62514
482000.0000   -4.95886
482040.0000   -4.42022
482080.0000   -5.08718
482120.0000   -4.80666
482160.0000   -5.10838
482200.0000   -4.56828
482240.0000   -4.50302
482280.0000   -4.30110
482320.0000   -4.89144
482360.0000   -5.12692
482400.0000   -5.36428
482440.0000   -5.41840
482480.0000   -4.53081
482520.0000   -5.06260
482560.0000   -5.26290
482600.0000   -5.26000
482640.0000   -4.74590
482680.0000   -5.74795
482720.0000   -6.17725
482760.0000   -4.96864
482800.0000   -5.78358
482840.0000   -5.22322
482880.0000   -5.54273
482920.0000   -5.04376
482960.0000   -5.26574
483000.0000   -4.53086
483040.0000   -4.27577
483080.0000   -4.27419
483120.0000   -4.07641
483160.0000   -4.34771
483200.0000   -4.99962
483240.0000   -3.92443
483280.0000   -4.12237
483320.0000   -5.50981
483360.0000   -4.75024
483400.0000   -5.07217
483440.0000   -4.68404
483480.0000   -5.63596
483520.0000   -4.63857
483560.0000   -4.64170
483600.0000   -5.05007
483640.0000   -5.81814
483680.0000   -5.08661
483720.0000   -5.01312
483760.0000   -4.68454
483800.0000   -4.02324
483840.0000   -4.13260
483880.0000   -4.36402
483920.0000   -4.60760
483960.0000   -5.07671
484000.0000   -4.59287
484040.0000   -4.87730
484080.0000   -4.61890
484120.0000   -5.09257
484160.0000   -5.18613
484200.0000   -5.13135
484240.0000   -5.59815
484280.0000   -4.86323
484320.0000   -5.46875
484360.0000   -4.89145
484400.0000   -5.80944
484440.0000   -4.48903
484480.0000   -4.85828
484520.0000   -4.45335
484560.0000   -3.64341
484600.0000   -4.92511
484640.0000   -5.13528
484680.0000   -5.04791
484720.0000   -5.81186
484760.0000   -4.91294
484800.0000   -5.65350
484840.0000   -5.33937
484880.0000   -4.47347
484920.0000   -5.31466
484960.0000   -5.34311
485000.0000   -5.65874
485040.0000   -5.60289
485080.0000   -5.48396
485120.0000   -6.37945
485160.0000   -6.58975
485200.0000   -5.77785
485240.0000   -5.99499
485280.0000   -5.43932
485320.0000   -5.88250
485360.0000   -5.10852
485400.0000   -5.81149
485440.0000   -6.67297
485480.0000   -5.94301
485520.0000   -6.85315
485560.0000   -4.94583
485600.0000   -4.90146
485640.0000   -4.57560
485680.0000   -4.88525
485720.0000   -4.46869
485760.0000   -5.19807
485800.0000   -4.94001
485840.0000   -4.34717
485880.0000   -4.98212
485920.0000   -4.73403
485960.0000   -5.35559
486000.0000   -4.12188
486040.0000   -4.01858
486080.0000   -5.09018
486120.0000   -4.03514
486160.0000   -5.18184
486200.0000   -4.90265
486240.0000   -5.26727
486280.0000   -5.17651
486320.0000   -5.72260
486360.0000   -5.26490
486400.0000   -5.77630
486440.0000   -4.95362
486480.0000   -4.74545
486520.0000   -5.31916
486560.0000   -5.56918
486600.0000   -4.42776
486640.0000   -5.17023
486680.0000   -5.92767
486720.0000   -5.52466
486760.0000   -5.19576
486800.0000   -5.98031
486840.0000   -5.25604
486880.0000   -5.46172
486920.0000   -5.26356
486960.0000   -5.71660
487000.0000   -4.87081
487040.0000   -4.74497
487080.0000   -4.50106
487120.0000   -4.13274
487160.0000   -5.06478
487200.0000   -4.64156
487240.0000   -4.28655
487280.0000   -4.60263
487320.0000   -3.80713
487360.0000   -3.70983
487400.0000   -4.41511
487440.0000   -4.52951
487480.0000   -4.44314
487520.0000   -5.14808
487560.0000   -5.13459
487600.0000   -4.51668
487640.0000   -5.19147
487680.0000   -4.88352
487720.0000   -4.61217
487760.0000   -3.86321
487800.0000   -4.50339
487840.0000   -4.21254
487880.0000   -4.85466
487920.0000   -3.90960
487960.0000   -4.87256
488000.0000   -4.86061
488040.0000   -4.63798
488080.0000   -4.58364
488120.0000   -4.63607
488160.0000   -4.43040
488200.0000   -4.87811
488240.0000   -3.82495
488280.0000   -3.14217
488320.0000   -3.84171
488360.0000   -4.03679
488400.0000   -3.88489
488440.0000   -4.35888
488480.0000   -4.16533
488520.0000   -4.25807
488560.0000   -4.59315
488600.0000   -3.76281
488640.0000   -4.04574
488680.0000   -4.67345
488720.0000   -4.38464
488760.0000   -4.11688
488800.0000   -4.04858
488840.0000   -4.95444
488880.0000   -4.74929
488920.0000   -3.90813
488960.0000   -4.35623
489000.0000   -4.15720
489040.0000   -5.22956
489080.0000   -4.88844
489120.0000   -5.13283
489160.0000   -5.82281
489200.0000   -5.30087
489240.0000   -4.37000
489280.0000   -4.12302
489320.0000   -4.14168
489360.0000   -4.94962
489400.0000   -4.83122
489440.0000   -5.22719
489480.0000   -4.14327
489520.0000   -4.33451
489560.0000   -4.47071
489600.0000   -4.14931
489640.0000   -4.50364
489680.0000   -5.29823
489720.0000   -5.50090
489760.0000   -5.59185
489800.0000   -5.79083
489840.0000   -5.64521
489880.0000   -5.77268
489920.0000   -5.02853
489960.0000   -5.52993
490000.0000   -5.91214
490040.0000   -5.17613
490080.0000   -5.47019
490120.0000   -5.29017
490160.0000   -5.01951
490200.0000   -5.31969
490240.0000   -4.65063
490280.0000   -5.40642
490320.0000   -5.46145
490360.0000   -5.43586
490400.0000   -4.48643
490440.0000   -5.40616
490480.0000   -5.20634
490520.0000   -4.83677
490560.0000   -4.63233
490600.0000   -5.76178
490640.0000   -4.68496
490680.0000   -4.41397
490720.0000   -5.10269
490760.0000   -5.31201
490800.0000   -5.49060
490840.0000   -5.28692
490880.0000   -5.33852
490920.0000   -4.90193
490960.0000   -5.27463
491000.0000   -4.64664
491040.0000   -5.33014
491080.0000   -4.70819
491120.0000   -5.02877
491160.0000   -4.66539
491200.0000   -4.61610
491240.0000   -4.54292
491280.0000   -4.53461
491320.0000   -5.23250
491360.0000   -5.68690
491400.0000   -5.09211
491440.0000   -6.08660
491480.0000   -5.19189
491520.0000   -4.61922
491560.0000   -4.14590
491600.0000   -4.43849
491640.0000   -4.32718
491680.0000   -4.75075
491720.0000   -4.96189
491760.0000   -5.11612
491800.0000   -4.64107
491840.0000   -5.05220
491880.0000   -5.57910
491920.0000   -4.90188
491960.0000   -5.95026
492000.0000   -4.59703
492040.0000   -5.05470
492080.0000   -5.08745
492120.0000   -5.60674
492160.0000   -5.32978
492200.0000   -5.29136
492240.0000   -4.83270
492280.0000   -4.03150
492320.0000   -4.52938
492360.0000   -5.38410
492400.0000   -4.77164
492440.0000   -4.40092
492480.0000   -4.75050
492520.0000   -5.03266
492560.0000   -4.86987
492600.0000   -5.98690
492640.0000   -5.40324
492680.0000   -5.55897
492720.0000   -6.57054
492760.0000   -6.66998
492800.0000   -5.72299
492840.0000   -5.05567
492880.0000   -4.46857
492920.0000   -4.91989
492960.0000   -3.94056
493000.0000   -3.75890
493040.0000   -3.52249
493080.0000   -3.87937
493120.0000   -3.85406
493160.0000   -4.47671
493200.0000   -3.93368
493240.0000   -3.69342
493280.0000   -4.21614
493320.0000   -4.69149
493360.0000   -5.54062
493400.0000   -5.48450
493440.0000   -5.98437
493480.0000   -4.88433
493520.0000   -5.01490
493560.0000   -4.26624
493600.0000   -4.97398
493640.0000   -4.88986
493680.0000   -4.57302
493720.0000   -5.73301
493760.0000   -5.42000
493800.0000   -5.86086
493840.0000   -5.21120
493880.0000   -5.60800
493920.0000   -5.07631
493960.0000   -5.89882
494000.0000   -5.61156
494040.0000   -5.34001
494080.0000   -5.44378
494120.0000   -4.92065
494160.0000   -4.66688
494200.0000   -5.06065
494240.0000   -4.75563
494280.0000   -4.30737
494320.0000   -4.13039
494360.0000   -4.70012
494400.0000   -3.81456
494440.0000   -4.95478
494480.0000   -4.57364
494520.0000   -4.62884
494560.0000   -4.78800
494600.0000   -5.18009
494640.0000   -5.63002
494680.0000   -5.76599
494720.0000   -5.10376
494760.0000   -5.30104
494800.0000   -6.38430
494840.0000   -5.28419
494880.0000   -5.26399
494920.0000   -4.92443
494960.0000   -5.09196
495000.0000   -4.56196
495040.0000   -5.37807
495080.0000   -4.72805
495120.0000   -5.59708
495160.0000   -4.53715
495200.0000   -4.62851
495240.0000   -6.34088
495280.0000   -5.23995
495320.0000   -5.49416
495360.0000   -5.81018
495400.0000   -5.86731
495440.0000   -6.63976
495480.0000   -5.81943
495520.0000   -5.76738
495560.0000   -5.31172
495600.0000   -4.18301
495640.0000   -5.08811
495680.0000   -4.90200
495720.0000   -5.11230
495760.0000   -5.56229
495800.0000   -4.00966
495840.0000   -4.40833
495880.0000   -5.61341
495920.0000   -5.29265
495960.0000   -4.78796
496000.0000   -4.52937
496040.0000   -4.40006
496080.0000   -4.91669
496120.0000   -3.89515
496160.0000   -4.81697
496200.0000   -5.10982
496240.0000   -5.28874
496280.0000   -5.23018
496320.0000   -5.66625
496360.0000   -4.86603
496400.0000   -5.11831
496440.0000   -4.87000
496480.0000   -5.17097
496520.0000   -5.42261
496560.0000   -4.45682
496600.0000   -4.86358
496640.0000   -4.68639
496680.0000   -4.54491
496720.0000   -4.36527
496760.0000   -4.45262
496800.0000   -4.62272
496840.0000   -4.13325
496880.0000   -4.22483
496920.0000   -3.98724
496960.0000   -4.11520
497000.0000   -4.00364
497040.0000   -3.49059
497080.0000   -4.67272
497120.0000   -4.42254
497160.0000   -4.81901
497200.0000   -4.60238
497240.0000   -5.38139
497280.0000   -4.66496
497320.0000   -5.46753
497360.0000   -4.97711
497400.0000   -4.60735
497440.0000   -4.06592
497480.0000   -5.23186
497520.0000   -4.85556
497560.0000   -4.19763
497600.0000   -5.11593
497640.0000   -5.50108
497680.0000   -4.74238
497720.0000   -5.04010
497760.0000   -5.67879
497800.0000   -6.29028
497840.0000   -4.96867
497880.0000   -4.38234
497920.0000   -4.81216
497960.0000   -4.18053
498000.0000   -4.38835
498040.0000   -4.44756
498080.0000   -4.35937
498120.0000   -3.71532
498160.0000   -3.39446
498200.0000   -4.50955
498240.0000   -4.75335
498280.0000   -4.14625
498320.0000   -4.58544
498360.0000   -3.87162
498400.0000   -4.82349
498440.0000   -4.03117
498480.0000   -3.11910
498520.0000   -4.47816
498560.0000   -4.99903
498600.0000   -5.20076
498640.0000   -4.72665
498680.0000   -5.34744
498720.0000   -6.24434
498760.0000   -3.91105
498800.0000   -5.04634
498840.0000   -5.64005
498880.0000   -6.37219
498920.0000   -5.97162
498960.0000   -5.51615
499000.0000   -5.47756
499040.0000   -5.24578
499080.0000   -5.10034
499120.0000   -5.10337
499160.0000   -5.62278
499200.0000   -5.43766
499240.0000   -6.36468
499280.0000   -5.80838
499320.0000   -5.19223
499360.0000   -5.92459
499400.0000   -6.33991
499440.0000   -6.19372
499480.0000   -5.77828
499520.0000   -5.79170
499560.0000   -5.66439
499600.0000   -5.10740
499640.0000   -5.72519
499680.0000   -4.97107
499720.0000   -5.16994
499760.0000   -4.80813
499800.0000   -4.92294
499840.0000   -4.62303
499880.0000   -3.35374
499920.0000   -4.03528
499960.0000   -3.57643
500000.0000   -3.88687
500040.0000   -4.69794
500080.0000   -5.44483
500120.0000   -4.85704
500160.0000   -4.78923
500200.0000   -4.88864
500240.0000   -5.03091
500280.0000   -4.80318
500320.0000   -5.72938
500360.0000   -5.45645
500400.0000   -5.73993
500440.0000   -4.86017
500480.0000   -5.99392
500520.0000   -5.85959
500560.0000   -4.35173
500600.0000   -5.89755
500640.0000   -6.33053
500680.0000   -5.89364
500720.0000   -5.95745
500760.0000   -6.25836
500800.0000   -5.65122
500840.0000   -5.94101
500880.0000   -5.77826
500920.0000   -5.10191
500960.0000   -4.80980
501000.0000   -4.36098
501040.0000   -5.02238
501080.0000   -4.68774
501120.0000   -4.38177
501160.0000   -4.41591
501200.0000   -4.92148
501240.0000   -4.82461
501280.0000   -5.66497
501320.0000   -4.83996
501360.0000   -5.47837
501400.0000   -4.32152
501440.0000   -4.47811
501480.0000   -4.48289
501520.0000   -3.98008
501560.0000   -3.88540
501600.0000   -4.61971
501640.0000   -4.73162
501680.0000   -4.78130
501720.0000   -4.87732
501760.0000   -4.89210
501800.0000   -4.95309
501840.0000   -5.11646
501880.0000   -5.13681
501920.0000   -5.21649
501960.0000   -4.88867
502000.0000   -5.01652
502040.0000   -4.76186
502080.0000   -4.93188
502120.0000   -4.50817
502160.0000   -5.11642
502200.0000   -5.94921
502240.0000   -5.23689
502280.0000   -5.13787
502320.0000   -4.71842
502360.0000   -5.54519
502400.0000   -4.62916
502440.0000   -4.75701
502480.0000   -4.19135
502520.0000   -3.86605
502560.0000   -4.57459
502600.0000   -4.17375
502640.0000   -3.43147
502680.0000   -3.63463
502720.0000   -2.93980
502760.0000   -3.60324
502800.0000   -4.56097
502840.0000   -3.88288
502880.0000   -3.62281
502920.0000   -4.40159
502960.0000   -4.07442
503000.0000   -3.57158
503040.0000   -3.76134
503080.0000   -3.92025
503120.0000   -4.66125
503160.0000   -3.52886
503200.0000   -3.77400
503240.0000   -3.55082
503280.0000   -3.27027
503320.0000   -3.78175
503360.0000   -4.30104
503400.0000   -3.46939
503440.0000   -4.60384
503480.0000   -4.74908
503520.0000   -4.66101
503560.0000   -4.48618
503600.0000   -5.02416
503640.0000   -5.30200
503680.0000   -5.27128
503720.0000   -5.02787
503760.0000   -6.92776
503800.0000   -5.85915
503840.0000   -5.82711
503880.0000   -5.54969
503920.0000   -5.51033
503960.0000   -4.53619
504000.0000   -5.24141
504040.0000   -4.47266
504080.0000   -4.06554
504120.0000   -3.94771
504160.0000   -3.55128
504200.0000   -3.97434
504240.0000   -3.63420
504280.0000   -4.00973
504320.0000   -4.04072
504360.0000   -3.61651
504400.0000   -3.76393
504440.0000   -3.74955
504480.0000   -4.67099
504520.0000   -4.27373
504560.0000   -3.89440
504600.0000   -4.32672
504640.0000   -4.85893
504680.0000   -4.27649
504720.0000   -4.10504
504760.0000   -4.71538
504800.0000   -4.11344
504840.0000   -4.03055
504880.0000   -3.64655
504920.0000   -3.76554
504960.0000   -3.76893
505000.0000   -2.82986
505040.0000   -2.74611
505080.0000   -3.22403
505120.0000   -2.97928
505160.0000   -3.43826
505200.0000   -3.08231
505240.0000   -3.32473
505280.0000   -3.58280
505320.0000   -2.85210
505360.0000   -3.18675
505400.0000   -3.09582
505440.0000   -3.26889
505480.0000   -3.19893
505520.0000   -2.64020
505560.0000   -2.99770
505600.0000   -3.41056
505640.0000   -3.18424
505680.0000   -3.54095
505720.0000   -3.49141
505760.0000   -3.82574
505800.0000   -4.06854
505840.0000   -4.24412
505880.0000   -4.11186
505920.0000   -3.67570
505960.0000   -4.59806
506000.0000   -4.06758
506040.0000   -4.32894
506080.0000   -3.97121
506120.0000   -5.11031
506160.0000   -4.06570
506200.0000   -3.88349
506240.0000   -3.99481
506280.0000   -4.75294
506320.0000   -4.14363
506360.0000   -4.58288
506400.0000   -3.94793
506440.0000   -4.25494
506480.0000   -3.93552
506520.0000   -2.64610
506560.0000   -2.84930
506600.0000   -2.42600
506640.0000   -2.40065
506680.0000   -3.11064
506720.0000   -3.62808
506760.0000   -3.59994
506800.0000   -3.65752
506840.0000   -4.21914
506880.0000   -3.00693
506920.0000   -2.95684
506960.0000   -4.37948
507000.0000   -3.80080
507040.0000   -2.49171
507080.0000   -2.11715
507120.0000   -1.60893
507160.0000   -0.56485
507200.0000   -0.89073
507240.0000   -1.88224
507280.0000   -1.58291
507320.0000   -1.29085
507360.0000   -1.89762
507400.0000   -2.38135
507440.0000   -1.99299
507480.0000   -2.38669
507520.0000   -2.74163
507560.0000   -3.22280
507600.0000   -3.35642
507640.0000   -4.22150
507680.0000   -3.77079
507720.0000   -3.69758
507760.0000   -2.81484
507800.0000   -3.84233
507840.0000   -3.32491
507880.0000   -3.60385
507920.0000   -3.49146
507960.0000   -4.21997
508000.0000   -5.03374
508040.0000   -3.86247
508080.0000   -4.31270
508120.0000   -4.18673
508160.0000   -4.38920
508200.0000   -3.92123
508240.0000   -3.24157
508280.0000   -3.98697
508320.0000   -4.77154
508360.0000   -4.45276
508400.0000   -5.30556
508440.0000   -4.67428
508480.0000   -4.46049
508520.0000   -5.34460
508560.0000   -4.04395
508600.0000   -4.35339
508640.0000   -4.23616
508680.0000   -3.91215
508720.0000   -3.92450
508760.0000   -4.07217
508800.0000   -4.34167
508840.0000   -3.73327
508880.0000   -4.35939
508920.0000   -3.94325
508960.0000   -3.55600
509000.0000   -4.23634
509040.0000   -3.43793
509080.0000   -4.31566
509120.0000   -4.05287
509160.0000   -3.94801
509200.0000   -3.34792
509240.0000   -4.47386
509280.0000   -4.05506
509320.0000   -3.60267
509360.0000   -4.32086
509400.0000   -4.44454
509440.0000   -3.52892
509480.0000   -2.86518
509520.0000   -4.08421
509560.0000   -3.78686
509600.0000   -3.53066
509640.0000   -4.32973
509680.0000   -4.21133
509720.0000   -4.57212
509760.0000   -3.81467
509800.0000   -2.92641
509840.0000   -4.44971
509880.0000   -4.42718
509920.0000   -4.88835
509960.0000   -4.04480
510000.0000   -4.50940
510040.0000   -4.62628
510080.0000   -3.70389
510120.0000   -4.27372
510160.0000   -5.11539
510200.0000   -4.04289
510240.0000   -4.43011
510280.0000   -3.61000
510320.0000   -4.08872
510360.0000   -5.16856
510400.0000   -4.64709
510440.0000   -4.80013
510480.0000   -4.19518
510520.0000   -5.10822
510560.0000   -4.45989
510600.0000   -4.97441
510640.0000   -4.72509
510680.0000   -4.88925
510720.0000   -4.39927
510760.0000   -4.29796
510800.0000   -5.20552
510840.0000   -4.61083
510880.0000   -5.47883
510920.0000   -4.91113
510960.0000   -5.68965
511000.0000   -4.59060
511040.0000   -4.53071
511080.0000   -3.50648
511120.0000   -4.62453
511160.0000   -4.69239
511200.0000   -3.24483
511240.0000   -3.92483
511280.0000   -3.72317
511320.0000   -3.75772
511360.0000   -3.65927
511400.0000   -4.44443
511440.0000   -4.24693
511480.0000   -3.62543
511520.0000   -4.28348
511560.0000   -4.01851
511600.0000   -3.74954
511640.0000   -4.13953
511680.0000   -2.65050
511720.0000   -4.38990
511760.0000   -3.09315
511800.0000   -3.08060
511840.0000   -3.56524
511880.0000   -3.46517
511920.0000   -4.04102
511960.0000   -3.91682
512000.0000   -3.43760
512040.0000   -3.99253
512080.0000   -3.14378
512120.0000   -2.95644
512160.0000   -3.41373
512200.0000   -3.55592
512240.0000   -2.67278
512280.0000   -3.06977
512320.0000   -2.91684
512360.0000   -2.69727
512400.0000   -3.38344
512440.0000   -2.74725
512480.0000   -3.81587
512520.0000   -3.88873
512560.0000   -3.71540
512600.0000   -3.77636
512640.0000   -4.29527
512680.0000   -5.60583
512720.0000   -5.12480
512760.0000   -4.78244
512800.0000   -4.66052
512840.0000   -4.25893
512880.0000   -4.09851
512920.0000   -3.87210
512960.0000   -4.77587
513000.0000   -3.88803
513040.0000   -4.31146
513080.0000   -3.83961
513120.0000   -3.55505
513160.0000   -4.02061
513200.0000   -4.36903
513240.0000   -4.96594
513280.0000   -5.62006
513320.0000   -4.25081
513360.0000   -4.44546
513400.0000   -4.60962
513440.0000   -4.47515
513480.0000   -3.98541
513520.0000   -4.47583
513560.0000   -4.36992
513600.0000   -4.58500
513640.0000   -4.17179
513680.0000   -4.37182
513720.0000   -5.07803
513760.0000   -3.95196
513800.0000   -3.29463
513840.0000   -4.38929
513880.0000   -3.94567
513920.0000   -3.94071
513960.0000   -3.96780
514000.0000   -4.22623
514040.0000   -4.63072
514080.0000   -3.85552
514120.0000   -3.87040
514160.0000   -4.60533
514200.0000   -3.73722
514240.0000   -3.52024
514280.0000   -5.02691
514320.0000   -4.39360
514360.0000   -3.12035
514400.0000   -3.14743
514440.0000   -4.08029
514480.0000   -3.86423
514520.0000   -3.60059
514560.0000   -3.92387
514600.0000   -3.64672
514640.0000   -4.07774
514680.0000   -4.27454
514720.0000   -3.94477
514760.0000   -3.43590
514800.0000   -3.63153
514840.0000   -3.89311
514880.0000   -3.71527
514920.0000   -3.72584
514960.0000   -3.42318
515000.0000   -3.31821
515040.0000   -2.91054
515080.0000   -3.57078
515120.0000   -3.44476
515160.0000   -3.35602
515200.0000   -4.09232
515240.0000   -3.47834
515280.0000   -3.48868
515320.0000   -4.57040
515360.0000   -3.07802
515400.0000   -3.20475
515440.0000   -2.77758
515480.0000   -3.50110
515520.0000   -2.50304
515560.0000   -2.44677
515600.0000   -2.71302
515640.0000   -3.00312
515680.0000   -2.75086
515720.0000   -2.65506
515760.0000   -2.94025
515800.0000   -2.78920
515840.0000   -2.64596
515880.0000   -3.39241
515920.0000   -2.82257
515960.0000   -2.57899
516000.0000   -3.03215
516040.0000   -3.32538
516080.0000   -4.85998
516120.0000   -3.44496
516160.0000   -2.37240
516200.0000   -3.02194
516240.0000   -3.36573
516280.0000   -2.59678
516320.0000   -2.60661
516360.0000   -2.79557
516400.0000   -2.53508
516440.0000   -2.42985
516480.0000   -3.63474
516520.0000   -3.22156
516560.0000   -3.33170
516600.0000   -3.31707
516640.0000   -3.89266
516680.0000   -2.84920
516720.0000   -3.56119
516760.0000   -3.22278
516800.0000   -2.85681
516840.0000   -3.44602
516880.0000   -3.77207
516920.0000   -3.88861
516960.0000   -3.30784
517000.0000   -3.74950
517040.0000   -4.05516
517080.0000   -4.30409
517120.0000   -4.90233
517160.0000   -4.26664
517200.0000   -4.19060
517240.0000   -4.75761
517280.0000   -4.86354
517320.0000   -4.53671
517360.0000   -4.09727
517400.0000   -5.11942
517440.0000   -4.94596
517480.0000   -4.81097
517520.0000   -4.71626
517560.0000   -5.42987
517600.0000   -4.91653
517640.0000   -4.15865
517680.0000   -4.09011
517720.0000   -3.64227
517760.0000   -3.95638
517800.0000   -3.68981
517840.0000   -3.12889
517880.0000   -2.58201
517920.0000   -2.54622
517960.0000   -4.27476
518000.0000   -4.87113
518040.0000   -4.53839
518080.0000   -4.30696
518120.0000   -4.08584
518160.0000   -3.97285
518200.0000   -3.09145
518240.0000   -3.88587
518280.0000   -3.34747
518320.0000   -3.96662
518360.0000   -4.43653
518400.0000   -4.15043
518440.0000   -3.63729
518480.0000   -3.54709
518520.0000   -4.12120
518560.0000   -3.98022
518600.0000   -3.77233
518640.0000   -3.38461
518680.0000   -3.35289
518720.0000   -2.66836
518760.0000   -3.46427
518800.0000   -3.45487
518840.0000   -3.55668
518880.0000   -3.61830
518920.0000   -3.07775
518960.0000   -2.57823
519000.0000   -2.50185
519040.0000   -3.12472
519080.0000   -3.24165
519120.0000   -2.40058
519160.0000   -2.36633
519200.0000   -3.06625
519240.0000   -3.02112
519280.0000   -3.67742
519320.0000   -3.09783
519360.0000   -3.98676
519400.0000   -4.13281
519440.0000   -4.06449
519480.0000   -3.43641
519520.0000   -3.81087
519560.0000   -3.14639
519600.0000   -3.60558
519640.0000   -3.20735
519680.0000   -2.78609
519720.0000   -3.39307
519760.0000   -2.84048
519800.0000   -3.50775
519840.0000   -4.14940
519880.0000   -3.97308
519920.0000   -3.85042
519960.0000   -3.14359
520000.0000   -2.65675
520040.0000   -3.25808
520080.0000   -3.05223
520120.0000   -2.69298
520160.0000   -2.98671
520200.0000   -2.50992
520240.0000   -3.69512
520280.0000   -3.83799
520320.0000   -4.08972
520360.0000   -4.39179
520400.0000   -4.83443
520440.0000   -4.94328
520480.0000   -4.61882
520520.0000   -5.12790
520560.0000   -4.97122
520600.0000   -5.02499
520640.0000   -4.09945
520680.0000   -3.62301
520720.0000   -3.64830
520760.0000   -4.22514
520800.0000   -3.83618
520840.0000   -3.92611
520880.0000   -4.29679
520920.0000   -4.30680
520960.0000   -4.59757
521000.0000   -3.95968
521040.0000   -4.43763
521080.0000   -4.23763
521120.0000   -3.75849
521160.0000   -4.28262
521200.0000   -3.95055
521240.0000   -3.51752
521280.0000   -5.07898
521320.0000   -5.23021
521360.0000   -4.72388
521400.0000   -4.39559
521440.0000   -4.64335
521480.0000   -4.81412
521520.0000   -4.87741
521560.0000   -5.26020
521600.0000   -3.62996
521640.0000   -4.69406
521680.0000   -4.02831
521720.0000   -3.58223
521760.0000   -3.95377
521800.0000   -4.42338
521840.0000   -4.54592
521880.0000   -3.71929
521920.0000   -3.34307
521960.0000   -3.79225
522000.0000   -3.37035
522040.0000   -3.52036
522080.0000   -3.25291
522120.0000   -4.02935
522160.0000   -3.83395
522200.0000   -2.95972
522240.0000   -2.58880
522280.0000   -2.49039
522320.0000   -3.55673
522360.0000   -4.46006
522400.0000   -4.02511
522440.0000   -3.43380
522480.0000   -4.87768
522520.0000   -3.41921
522560.0000   -3.49701
522600.0000   -2.97701
522640.0000   -4.08647
522680.0000   -4.64764
522720.0000   -3.55754
522760.0000   -4.46337
522800.0000   -4.74248
522840.0000   -3.62578
522880.0000   -3.87063
522920.0000   -4.21421
522960.0000   -4.18195
523000.0000   -3.90605
523040.0000   -5.06937
523080.0000   -5.69621
523120.0000   -4.49219
523160.0000   -4.43657
523200.0000   -4.98649
523240.0000   -4.06751
523280.0000   -4.92217
523320.0000   -4.44324
523360.0000   -5.10167
523400.0000   -4.48850
523440.0000   -4.81116
523480.0000   -4.24993
523520.0000   -4.18710
523560.0000   -5.04113
523600.0000   -5.18691
523640.0000   -5.30995
523680.0000   -4.10681
523720.0000   -3.76171
523760.0000   -3.96838
523800.0000   -3.79403
523840.0000   -4.14833
523880.0000   -2.95353
523920.0000   -3.26359
523960.0000   -2.92974
524000.0000   -3.98833
524040.0000   -2.97478
524080.0000   -3.73797
524120.0000   -3.91293
524160.0000   -4.43588
524200.0000   -2.97444
524240.0000   -4.06192
524280.0000   -4.31320
524320.0000   -3.68554
524360.0000   -3.48877
524400.0000   -3.61480
524440.0000   -4.21546
524480.0000   -3.41542
524520.0000   -3.01987
524560.0000   -3.73147
524600.0000   -3.05123
524640.0000   -4.17726
524680.0000   -4.10122
524720.0000   -3.56576
524760.0000   -3.96236
524800.0000   -4.98927
524840.0000   -4.49876
524880.0000   -4.18351
524920.0000   -4.15869
524960.0000   -3.56189
525000.0000   -3.05129
525040.0000   -2.70974
525080.0000   -3.87807
525120.0000   -3.08962
525160.0000   -4.48374
525200.0000   -4.05174
525240.0000   -4.28095
525280.0000   -3.75600
525320.0000   -4.08442
525360.0000   -2.61437
525400.0000   -3.06893
525440.0000   -2.78048
525480.0000   -3.09334
525520.0000   -2.63204
525560.0000   -2.58425
525600.0000   -2.33269
525640.0000   -3.29909
525680.0000   -3.93028
525720.0000   -3.40564
525760.0000   -3.17440
525800.0000   -2.26025
525840.0000   -2.49457
525880.0000   -3.11169
525920.0000   -3.37040
525960.0000   -3.25373
526000.0000   -3.31258
526040.0000   -3.66946
526080.0000   -3.86664
526120.0000   -3.43460
526160.0000   -3.30257
526200.0000   -2.16353
526240.0000   -2.84402
526280.0000   -2.70846
526320.0000   -2.61798
526360.0000   -2.96823
526400.0000   -2.77611
526440.0000   -3.53137
526480.0000   -4.33232
526520.0000   -3.22132
526560.0000   -2.89076
526600.0000   -3.76078
526640.0000   -3.29071
526680.0000   -3.04607
526720.0000   -2.88527
526760.0000   -3.05746
526800.0000   -3.34249
526840.0000   -3.89732
526880.0000   -3.33599
526920.0000   -3.57710
526960.0000   -4.69081
527000.0000   -4.91452
527040.0000   -3.90863
527080.0000   -4.97622
527120.0000   -4.67448
527160.0000   -3.63226
527200.0000   -3.40217
527240.0000   -3.91710
527280.0000   -4.48979
527320.0000   -3.83361
527360.0000   -3.64916
527400.0000   -4.35415
527440.0000   -4.07316
527480.0000   -3.97198
527520.0000   -3.70003
527560.0000   -3.98293
527600.0000   -3.56060
527640.0000   -3.79850
527680.0000   -3.56058
527720.0000   -3.76739
527760.0000   -3.81274
527800.0000   -2.96105
527840.0000   -3.69957
527880.0000   -4.94293
527920.0000   -4.22586
527960.0000   -3.55964
528000.0000   -4.17182
528040.0000   -3.79534
528080.0000   -3.68405
528120.0000   -4.06652
528160.0000   -3.94670
528200.0000   -5.09737
528240.0000   -4.06518
528280.0000   -4.65313
528320.0000   -4.79547
528360.0000   -4.34072
528400.0000   -3.68914
528440.0000   -3.93307
528480.0000   -3.80753
528520.0000   -4.93208
528560.0000   -4.91561
528600.0000   -3.27971
528640.0000   -2.47058
528680.0000   -2.93363
528720.0000   -3.90684
528760.0000   -3.94044
528800.0000   -3.59789
528840.0000   -4.41851
528880.0000   -3.18290
528920.0000   -3.35190
528960.0000   -3.74989
529000.0000   -3.23241
529040.0000   -2.37979
529080.0000   -2.46983
529120.0000   -2.71217
529160.0000   -2.49724
529200.0000   -1.88096
529240.0000   -2.04336
529280.0000   -2.28790
529320.0000   -1.99225
529360.0000   -2.22427
529400.0000   -1.82240
529440.0000   -2.31760
529480.0000   -1.39656
529520.0000   -0.98535
529560.0000   -1.59061
529600.0000   -2.70134
529640.0000   -1.68960
529680.0000   -2.24825
529720.0000   -2.18880
529760.0000   -2.63005
529800.0000   -1.26210
529840.0000   -1.23731
529880.0000   -1.53181
529920.0000   -1.08493
529960.0000   -0.68456
530000.0000   -0.62227
530040.0000   -0.98052
530080.0000   -2.15021
530120.0000   -2.54805
530160.0000   -1.62899
530200.0000   -1.93245
530240.0000   -2.46835
530280.0000   -1.10417
530320.0000   -0.25470
530360.0000   -1.30997
530400.0000   -1.40861
530440.0000   -0.84908
530480.0000   -1.42620
530520.0000   -1.62762
530560.0000   -1.04991
530600.0000   -0.92195
530640.0000   -0.52770
530680.0000   -0.84343
530720.0000   -0.78125
530760.0000   -0.40659
530800.0000   -0.43276
530840.0000   -1.41254
530880.0000   -1.17262
530920.0000   -0.67448
530960.0000   -2.17484
531000.0000   -0.74601
531040.0000   -1.81398
531080.0000   -1.13187
531120.0000   -0.86972
531160.0000   -1.80297
531200.0000   -2.17176
531240.0000   -1.64725
531280.0000   -1.78803
531320.0000   -0.95019
531360.0000   -1.34769
531400.0000   -1.78120
531440.0000   -1.50374
531480.0000   -1.89045
531520.0000   -2.08110
531560.0000   -1.55575
531600.0000   -1.21137
531640.0000   -1.02120
531680.0000   -1.23942
531720.0000   -0.81052
531760.0000   -0.62530
531800.0000   -0.43902
531840.0000   -1.78862
531880.0000   -1.77084
531920.0000   -1.33027
531960.0000   -0.51170
532000.0000   -0.56685
532040.0000   -1.40955
532080.0000   -1.32792
532120.0000   -1.66876
532160.0000   -1.21397
532200.0000   -1.16827
532240.0000   -1.52369
532280.0000   -1.44143
532320.0000   -1.58963
532360.0000   -1.56887
532400.0000   -1.68839
532440.0000   -0.62487
532480.0000   -1.80111
532520.0000   -1.96015
532560.0000   -1.04072
532600.0000   -1.66678
532640.0000   -1.32109
532680.0000   -1.44574
532720.0000   -1.20932
532760.0000   -1.07936
532800.0000   -1.02601
532840.0000   -1.03895
532880.0000   -1.43650
532920.0000   -0.70088
532960.0000   -0.56102
533000.0000   -0.87257
533040.0000   -2.10160
533080.0000   -1.85105
533120.0000   -1.56707
533160.0000   -1.35475
533200.0000   -1.50788
533240.0000   -1.89034
533280.0000   -1.26226
533320.0000   -1.16171
533360.0000   -0.47478
533400.0000   -0.91385
533440.0000   -0.73905
533480.0000   -0.80040
533520.0000   -1.09522
533560.0000   -1.20341
533600.0000   -0.92203
533640.0000   -0.99156
533680.0000   -0.81357
533720.0000   -1.70258
533760.0000   -1.26009
533800.0000   -1.10578
533840.0000   -1.24988
533880.0000   -2.01836
533920.0000   -1.70448
533960.0000   -1.57489
534000.0000   -0.69283
534040.0000    0.27869
534080.0000   -0.14036
534120.0000   -0.24090
534160.0000   -0.26438
534200.0000   -0.31058
534240.0000   -0.07144
534280.0000   -1.46848
534320.0000   -0.53709
534360.0000   -1.03466
534400.0000   -0.81099
534440.0000   -1.52143
534480.0000   -1.50978
534520.0000   -0.73262
534560.0000   -0.65395
534600.0000   -0.78676
534640.0000   -0.44168
534680.0000   -1.28234
534720.0000   -0.50225
534760.0000   -0.24560
534800.0000   -1.30411
534840.0000   -0.82934
534880.0000   -0.75777
534920.0000   -0.69979
534960.0000   -0.70453
535000.0000   -0.31441
535040.0000   -0.25188
535080.0000   -0.47754
535120.0000   -0.43964
535160.0000   -1.11095
535200.0000   -0.34835
535240.0000   -0.67203
535280.0000   -0.77073
535320.0000   -0.13204
535360.0000   -0.12905
535400.0000   -0.57388
535440.0000   -0.18380
535480.0000   -0.79895
535520.0000   -0.49104
535560.0000   -1.15411
535600.0000   -1.37709
535640.0000   -0.60387
535680.0000   -1.75846
535720.0000   -0.76738
535760.0000   -1.08826
535800.0000   -0.69458
535840.0000   -1.13428
535880.0000   -1.04672
535920.0000   -1.14334
535960.0000   -1.28505
536000.0000   -1.18395
536040.0000   -0.83158
536080.0000   -0.64125
536120.0000   -0.85604
536160.0000   -1.57577
536200.0000   -0.28522
536240.0000   -0.08755
536280.0000   -1.27902
536320.0000   -0.82446
536360.0000   -0.75148
536400.0000   -1.60394
536440.0000   -1.34227
536480.0000   -0.68449
536520.0000   -0.88226
536560.0000   -0.45580
536600.0000   -0.57115
536640.0000   -0.61360
536680.0000   -0.85402
536720.0000   -0.58694
536760.0000   -0.93123
536800.0000   -0.74036
536840.0000   -0.82382
536880.0000   -0.62372
536920.0000   -1.14806
536960.0000   -1.72313
537000.0000   -2.56742
537040.0000   -1.06300
537080.0000   -0.86486
537120.0000   -0.77785
537160.0000   -0.95449
537200.0000   -0.73268
537240.0000   -1.24258
537280.0000   -0.71205
537320.0000   -0.57890
537360.0000    0.38235
537400.0000    0.79933
537440.0000   -0.34217
537480.0000    0.68231
537520.0000    0.91176
537560.0000   -0.35485
537600.0000   -0.10995
537640.0000   -0.70457
537680.0000   -0.50245
537720.0000   -0.68258
537760.0000    0.07698
537800.0000   -0.42224
537840.0000   -1.85495
537880.0000   -1.27486
537920.0000   -1.68988
537960.0000   -1.03177
538000.0000   -0.95957
538040.0000   -0.80849
538080.0000   -1.30538
538120.0000   -1.77276
538160.0000   -0.54569
538200.0000   -0.88452
538240.0000   -0.68896
538280.0000   -0.42569
538320.0000   -1.06872
538360.0000   -0.61074
538400.0000   -0.31453
538440.0000   -0.26129
538480.0000    0.32604
538520.0000    0.12118
538560.0000   -0.57184
538600.0000   -0.11780
538640.0000   -0.78331
538680.0000   -0.61152
538720.0000   -0.07508
538760.0000   -0.24397
538800.0000   -0.49533
538840.0000   -0.68664
538880.0000   -0.16268
538920.0000   -0.58863
538960.0000   -1.71278
539000.0000   -0.20689
539040.0000   -0.12294
539080.0000   -0.58380
539120.0000   -0.13616
539160.0000   -0.07891
539200.0000    0.69873
539240.0000   -0.23350
539280.0000   -0.97743
539320.0000   -1.10237
539360.0000   -1.15731
539400.0000    0.25238
539440.0000    0.51804
539480.0000    0.39842
539520.0000    0.06534
539560.0000    0.00894
539600.0000    0.38797
539640.0000   -0.07178
539680.0000    0.02783
539720.0000    0.28828
539760.0000   -0.63697
539800.0000   -0.14180
539840.0000   -0.35835
539880.0000    0.22485
539920.0000   -0.97328
539960.0000   -0.68248
540000.0000   -0.82985
540040.0000   -0.60650
540080.0000   -0.29389
540120.0000   -0.77325
540160.0000   -0.81738
540200.0000   -0.52088
540240.0000   -0.64004
540280.0000   -0.74337
540320.0000   -1.21714
540360.0000   -0.76214
540400.0000   -0.42310
540440.0000   -0.17105
540480.0000   -0.10620
540520.0000   -1.15849
540560.0000   -0.25358
540600.0000   -0.90018
540640.0000   -1.27296
540680.0000   -0.44565
540720.0000   -0.58535
540760.0000   -1.37708
540800.0000   -0.87368
540840.0000   -1.34362
540880.0000   -0.82805
540920.0000   -0.31610
540960.0000   -1.16659
541000.0000   -1.65375
541040.0000   -1.88179
541080.0000   -1.01319
541120.0000   -1.23497
541160.0000   -0.88199
541200.0000   -0.23775
541240.0000   -0.63567
541280.0000   -1.23889
541320.0000   -1.02256
541360.0000   -0.92403
541400.0000   -0.61402
541440.0000   -0.98807
541480.0000   -0.36500
541520.0000   -1.00528
541560.0000   -1.70204
541600.0000   -1.70681
541640.0000   -1.28869
541680.0000   -0.17889
541720.0000    0.54681
541760.0000   -0.47892
541800.0000   -0.59889
541840.0000   -0.78056
541880.0000   -1.68810
541920.0000   -0.23204
541960.0000   -1.24597
542000.0000   -1.15163
542040.0000   -0.44356
542080.0000    0.24953
542120.0000   -0.28302
542160.0000   -0.63929
542200.0000   -0.37747
542240.0000   -0.14695
542280.0000   -0.33471
542320.0000   -0.46852
542360.0000   -0.47599
542400.0000    0.10179
542440.0000   -0.44576
542480.0000    0.10673
542520.0000    0.71872
542560.0000    0.06610
542600.0000    0.32751
542640.0000   -0.80903
542680.0000    0.01468
542720.0000    0.32115
542760.0000    0.27181
542800.0000   -0.55549
542840.0000   -0.31394
542880.0000   -0.87640
542920.0000    0.01812
542960.0000   -0.21166
543000.0000   -0.07386
543040.0000   -0.39577
543080.0000   -0.29497
543120.0000    0.48255
543160.0000   -0.04188
543200.0000   -0.38555
543240.0000   -0.27395
543280.0000    0.08405
543320.0000   -0.78254
543360.0000    0.45590
543400.0000   -0.46929
543440.0000   -0.64991
543480.0000   -0.51219
543520.0000   -0.25168
543560.0000    0.07723
543600.0000   -0.29888
543640.0000   -0.04268
543680.0000    0.11796
543720.0000    0.26768
543760.0000   -0.21612
543800.0000   -0.05743
543840.0000   -0.25440
543880.0000    0.42232
543920.0000   -0.53128
543960.0000   -0.51413
544000.0000   -0.24215
544040.0000    0.39707
544080.0000    0.13917
544120.0000    0.86459
544160.0000    0.33392
544200.0000    0.90598
544240.0000   -0.21928
544280.0000    0.06700
544320.0000    0.37058
544360.0000    0.78473
544400.0000   -0.07457
544440.0000    0.77463
544480.0000    0.24037
544520.0000    0.16722
544560.0000   -0.29161
544600.0000    0.52175
544640.0000    0.71990
544680.0000   -0.22954
544720.0000   -0.25085
544760.0000    0.02086
544800.0000   -0.29232
544840.0000    0.52711
544880.0000    0.60249
544920.0000   -0.16077
544960.0000   -0.11418
545000.0000   -0.33902
545040.0000    0.27072
545080.0000   -0.39103
545120.0000    0.03434
545160.0000   -0.06060
545200.0000   -1.98188
545240.0000   -1.02942
545280.0000   -1.29862
545320.0000   -0.82746
545360.0000   -1.04802
545400.0000   -1.72357
545440.0000   -1.63805
545480.0000   -0.31143
545520.0000   -0.81098
545560.0000   -1.02446
545600.0000   -0.02617
545640.0000   -0.66142
545680.0000   -0.83818
545720.0000    0.08717
545760.0000   -1.47468
545800.0000   -2.03741
545840.0000   -0.88493
545880.0000   -0.19886
545920.0000   -1.35722
545960.0000   -0.73537
546000.0000   -1.16034
546040.0000   -0.48238
546080.0000   -1.30844
546120.0000   -1.31003
546160.0000   -0.46119
546200.0000   -0.82360
546240.0000   -0.31583
546280.0000   -0.28822
546320.0000   -0.62415
546360.0000   -2.16731
546400.0000   -1.80901
546440.0000   -1.00835
546480.0000   -0.79096
546520.0000   -0.67471
546560.0000   -1.63924
546600.0000   -0.96514
546640.0000   -1.64840
546680.0000   -1.34932
546720.0000   -1.42566
546760.0000   -1.09539
546800.0000    0.03358
546840.0000   -0.04956
546880.0000   -0.97683
546920.0000   -0.43163
546960.0000   -0.12216
547000.0000   -0.35461
547040.0000   -0.20690
547080.0000   -0.50779
547120.0000   -0.26296
547160.0000    0.17005
547200.0000   -0.30946
547240.0000   -0.19763
547280.0000    0.45386
547320.0000   -0.57179
547360.0000    0.45117
547400.0000   -0.49451
547440.0000   -0.39686
547480.0000   -0.43716
547520.0000   -0.39627
547560.0000   -1.42361
547600.0000   -0.34535
547640.0000   -0.29417
547680.0000   -0.66581
547720.0000    0.00016
547760.0000   -0.79013
547800.0000   -0.35005
547840.0000   -0.17403
547880.0000    0.57897
547920.0000    0.24118
547960.0000   -0.47433
548000.0000   -0.03122
548040.0000    0.89785
548080.0000   -0.30951
548120.0000   -1.47850
548160.0000   -1.59443
548200.0000   -1.28306
548240.0000   -0.60395
548280.0000   -0.80998
548320.0000   -1.02181
548360.0000   -1.47954
548400.0000   -1.67468
548440.0000   -1.36071
548480.0000   -0.56994
548520.0000   -0.46348
548560.0000   -0.92824
548600.0000   -0.28917
548640.0000    0.54402
548680.0000    0.28805
548720.0000    0.16263
548760.0000   -0.87177
548800.0000   -0.77103
548840.0000   -1.25935
548880.0000   -0.39370
548920.0000   -0.37694
548960.0000   -0.43785
549000.0000   -0.76782
549040.0000   -0.67427
549080.0000   -0.50947
549120.0000   -0.80487
549160.0000   -0.72454
549200.0000   -0.48774
549240.0000   -1.06477
549280.0000   -0.60377
549320.0000   -1.23351
549360.0000   -1.41735
549400.0000   -0.80907
549440.0000   -0.30534
549480.0000   -0.22303
549520.0000   -0.43764
549560.0000   -0.89158
549600.0000   -0.25417
549640.0000   -0.62424
549680.0000   -0.22985
549720.0000   -1.11763
549760.0000   -0.85669
549800.0000   -0.40378
549840.0000   -1.14972
549880.0000   -0.80714
549920.0000   -1.40532
549960.0000   -0.92643
550000.0000   -0.18307
550040.0000   -0.77531
550080.0000   -0.16270
550120.0000   -0.37938
550160.0000   -0.68954
550200.0000    0.22431
550240.0000   -0.36328
550280.0000   -0.30424
550320.0000   -1.26387
550360.0000   -0.17989
550400.0000    0.04343
550440.0000    0.62877
550480.0000    0.27566
550520.0000    0.27060
550560.0000    0.21723
550600.0000    0.31589
550640.0000    0.35785
550680.0000   -0.90681
550720.0000   -0.47018
550760.0000   -0.66851
550800.0000   -0.77197
550840.0000   -0.51735
550880.0000   -0.64967
550920.0000   -1.37849
550960.0000   -1.40882
551000.0000   -1.01938
551040.0000   -0.72009
551080.0000   -0.34029
551120.0000   -0.86812
551160.0000   -0.83871
551200.0000   -0.28099
551240.0000   -0.50267
551280.0000   -0.67986
551320.0000   -2.06834
551360.0000   -1.16015
551400.0000   -1.51084
551440.0000   -0.70206
551480.0000   -0.89837
551520.0000    0.18754
551560.0000   -0.50784
551600.0000   -1.37706
551640.0000   -1.28967
551680.0000   -0.65617
551720.0000   -1.04719
551760.0000   -1.36379
551800.0000   -0.98613
551840.0000   -0.81464
551880.0000   -1.22068
551920.0000   -0.90197
551960.0000   -0.74751
552000.0000   -1.55267
552040.0000   -0.47174
552080.0000   -1.02249
552120.0000   -1.07152
552160.0000   -1.26404
552200.0000   -1.00109
552240.0000   -1.62251
552280.0000   -0.26082
552320.0000   -0.45763
552360.0000   -0.06087
552400.0000   -0.69091
552440.0000   -0.86724
552480.0000    0.01990
552520.0000   -0.94984
552560.0000   -0.81975
552600.0000   -0.71412
552640.0000   -0.80488
552680.0000   -0.85027
552720.0000   -0.66242
552760.0000   -0.61797
552800.0000   -0.71943
552840.0000   -0.35164
552880.0000   -0.53965
552920.0000   -0.53770
552960.0000   -0.39770
553000.0000   -0.92555
553040.0000   -0.82442
553080.0000   -0.03015
553120.0000    0.16130
553160.0000   -0.33253
553200.0000   -0.03623
553240.0000   -0.65764
553280.0000   -0.41757
553320.0000    0.00676
553360.0000   -0.32905
553400.0000   -0.73500
553440.0000   -0.76139
553480.0000   -0.01966
553520.0000   -0.29086
553560.0000   -0.90937
553600.0000   -0.57985
553640.0000   -0.44724
553680.0000    0.46945
553720.0000    0.54544
553760.0000    0.45545
553800.0000   -0.24928
553840.0000   -0.49178
553880.0000    0.32355
553920.0000    0.26958
553960.0000    0.02640
554000.0000   -0.08786
554040.0000    0.68797
554080.0000    0.16882
554120.0000   -0.21810
554160.0000    0.36060
554200.0000    0.23105
554240.0000   -0.11477
554280.0000   -0.06379
554320.0000   -1.09704
554360.0000   -0.02182
554400.0000   -0.41068
554440.0000   -0.97933
554480.0000   -0.94465
554520.0000   -0.87325
554560.0000   -0.93334
554600.0000   -0.34912
554640.0000   -0.12715
554680.0000   -0.46877
554720.0000   -0.95134
554760.0000   -1.66132
554800.0000   -1.07724
554840.0000   -0.90653
554880.0000   -0.60087
554920.0000   -0.03060
554960.0000   -0.71179
555000.0000   -0.01909
555040.0000   -0.44561
555080.0000   -0.93616
555120.0000   -0.42874
555160.0000   -0.39911
555200.0000   -0.06538
555240.0000    0.18394
555280.0000   -0.83432
555320.0000   -0.73760
555360.0000    0.20671
555400.0000   -0.49274
555440.0000   -0.28099
555480.0000   -0.51730
555520.0000    0.05746
555560.0000   -0.88040
555600.0000   -1.07978
555640.0000   -0.77190
555680.0000   -1.57172
555720.0000   -0.16264
555760.0000   -1.48881
555800.0000   -0.66126
555840.0000    0.26995
555880.0000   -0.86862
555920.0000   -0.64861
555960.0000   -1.25211
556000.0000   -0.55685
556040.0000   -0.38647
556080.0000   -0.79943
556120.0000   -0.73638
556160.0000   -2.17608
556200.0000   -1.83267
556240.0000   -1.00250
556280.0000   -0.47837
556320.0000   -1.58279
556360.0000   -1.31992
556400.0000   -0.66884
556440.0000   -0.47130
556480.0000   -1.17626
556520.0000   -1.02240
556560.0000   -0.55287
556600.0000   -0.59482
556640.0000   -0.39712
556680.0000   -0.27212
556720.0000   -0.07000
556760.0000   -0.30095
556800.0000   -0.30684
556840.0000   -0.31668
556880.0000   -0.86050
556920.0000   -0.99500
556960.0000   -0.39451
557000.0000   -1.13805
557040.0000   -1.52669
557080.0000   -1.71698
557120.0000   -1.51493
557160.0000   -0.78435
557200.0000   -0.96034
557240.0000   -0.50920
557280.0000   -0.44245
557320.0000   -1.27265
557360.0000   -1.35109
557400.0000   -0.63875
557440.0000   -0.02930
557480.0000    0.40853
557520.0000   -0.09157
557560.0000   -0.96103
557600.0000   -1.31311
557640.0000   -0.41611
557680.0000   -0.50103
557720.0000   -1.06950
557760.0000   -0.62358
557800.0000   -0.31689
557840.0000    0.17055
557880.0000   -0.98186
557920.0000   -0.32520
557960.0000   -0.50712
558000.0000   -1.10859
558040.0000    0.26044
558080.0000   -0.03343
558120.0000   -0.36227
558160.0000   -0.43144
558200.0000   -0.31256
558240.0000   -0.43710
558280.0000   -0.70764
558320.0000   -0.56336
558360.0000   -0.32313
558400.0000   -0.94416
558440.0000   -1.13672
558480.0000   -0.44402
558520.0000   -0.27637
558560.0000   -0.65920
558600.0000   -0.66999
558640.0000    0.38483
558680.0000   -0.59738
558720.0000   -0.13164
558760.0000    0.08265
558800.0000   -0.44164
558840.0000    0.02722
558880.0000   -0.27707
558920.0000   -0.55698
558960.0000   -1.79549
559000.0000   -0.68348
559040.0000   -0.59079
559080.0000   -0.19950
559120.0000   -0.91176
559160.0000   -0.70330
559200.0000   -0.75748
559240.0000   -0.78748
559280.0000    0.16288
559320.0000   -0.86192
559360.0000   -0.63030
559400.0000   -0.72062
559440.0000   -0.62168
559480.0000   -0.72981
559520.0000   -0.73617
559560.0000   -0.73988
559600.0000   -1.05033
559640.0000   -0.38490
559680.0000   -0.85774
559720.0000   -0.91170
559760.0000    0.03279
559800.0000   -0.69082
559840.0000   -0.57262
559880.0000   -0.24896
559920.0000   -0.40714
559960.0000   -0.56509
560000.0000   -0.91859
560040.0000   -0.52869
560080.0000   -0.83411
560120.0000   -0.48961
560160.0000   -0.89844
560200.0000   -0.22420
560240.0000   -0.51006
560280.0000   -0.63642
560320.0000   -0.76953
560360.0000   -0.20653
560400.0000   -1.33899
560440.0000   -0.14496
560480.0000   -0.45527
560520.0000   -0.45094
560560.0000   -0.03437
560600.0000   -0.05248
560640.0000    0.14208
560680.0000   -0.27884
560720.0000   -0.86951
560760.0000   -1.08007
560800.0000   -0.82988
560840.0000   -0.54952
560880.0000   -0.68812
560920.0000   -0.10497
560960.0000   -0.03289
561000.0000   -0.36467
561040.0000   -0.16484
561080.0000   -0.19904
561120.0000    0.18089
561160.0000   -0.19751
561200.0000   -0.07775
561240.0000   -0.29177
561280.0000    0.14900
561320.0000   -0.19300
561360.0000   -0.04842
561400.0000   -0.00475
561440.0000   -0.69363
561480.0000   -0.43172
561520.0000   -0.90510
561560.0000   -0.22700
561600.0000    0.50761
561640.0000    0.07277
561680.0000    0.10308
561720.0000    0.63993
561760.0000   -0.02278
561800.0000    0.82463
561840.0000    0.42471
561880.0000   -0.47831
561920.0000   -0.10689
561960.0000   -0.11700
562000.0000    0.39939
562040.0000    0.03255
562080.0000   -0.55204
562120.0000   -1.03214
562160.0000   -0.46291
562200.0000   -0.79450
562240.0000   -0.75579
562280.0000   -0.07904
562320.0000   -0.67010
562360.0000   -0.94432
562400.0000   -0.36911
562440.0000   -0.12240
562480.0000   -0.68380
562520.0000   -1.10539
562560.0000   -1.57401
562600.0000   -0.66354
562640.0000   -0.07603
562680.0000    0.47438
562720.0000    0.91244
562760.0000    0.29420
562800.0000    0.49740
562840.0000    0.95148
562880.0000   -0.20741
562920.0000    0.86759
562960.0000    0.01000
563000.0000   -0.53020
563040.0000    0.38471
563080.0000    0.04792
563120.0000    0.20133
563160.0000    0.33444
563200.0000   -0.13544
563240.0000    0.74172
563280.0000    0.58347
563320.0000    0.09611
563360.0000   -0.16235
563400.0000   -0.70342
563440.0000   -0.47594
563480.0000   -0.59930
563520.0000   -0.14503
563560.0000    0.00428
563600.0000    0.17224
563640.0000   -0.79186
563680.0000   -0.68943
563720.0000   -0.27590
563760.0000   -0.83111
563800.0000    0.27427
563840.0000   -0.25957
563880.0000   -0.16038
563920.0000   -0.30727
563960.0000    0.23121
564000.0000    0.52915
564040.0000    1.06302
564080.0000    0.46217
564120.0000    0.69829
564160.0000    0.57648
564200.0000    0.74201
564240.0000    0.96842
564280.0000    0.97108
564320.0000    1.28237
564360.0000    0.83893
564400.0000    1.35261
564440.0000    1.41309
564480.0000    0.25965
564520.0000    0.05631
564560.0000    0.22529
564600.0000    0.52940
564640.0000    0.70586
564680.0000    0.03592
564720.0000   -0.10472
564760.0000    0.30117
564800.0000    0.20918
564840.0000    0.94374
564880.0000    1.38486
564920.0000    1.67667
564960.0000   -0.22298
565000.0000   -0.55768
565040.0000    0.10296
565080.0000   -0.56564
565120.0000   -1.24560
565160.0000   -0.95439
565200.0000   -0.59032
565240.0000   -0.51789
565280.0000   -0.20224
565320.0000   -0.28042
565360.0000   -0.19286
565400.0000   -0.47218
565440.0000   -0.18774
565480.0000   -0.60769
565520.0000    0.11432
565560.0000   -0.09079
565600.0000   -0.29064
565640.0000   -0.18043
565680.0000    0.03866
565720.0000   -0.16386
565760.0000    0.13445
565800.0000    0.29173
565840.0000   -0.52681
565880.0000    0.05585
565920.0000   -0.30787
565960.0000    0.17852
566000.0000    0.01377
566040.0000   -0.05255
566080.0000    0.37971
566120.0000   -0.46283
566160.0000   -0.37634
566200.0000   -1.00166
566240.0000    0.38873
566280.0000   -0.00489
566320.0000    0.58671
566360.0000    0.08249
566400.0000    0.34735
566440.0000    0.65884
566480.0000   -0.38681
566520.0000   -0.15122
566560.0000    0.33920
566600.0000    0.08353
566640.0000   -0.85097
566680.0000    0.53733
566720.0000   -0.13698
566760.0000   -0.02249
566800.0000    0.37453
566840.0000   -0.28893
566880.0000    0.60316
566920.0000   -0.57861
566960.0000   -0.03032
567000.0000   -0.03927
567040.0000   -0.28245
567080.0000   -0.07580
567120.0000   -0.69928
567160.0000   -0.29893
567200.0000    0.02590
567240.0000   -0.09115
567280.0000    0.44111
567320.0000    0.33213
567360.0000    0.13101
567400.0000    0.13630
567440.0000    0.44227
567480.0000    0.15965
567520.0000    0.76438
567560.0000    0.20339
567600.0000   -0.52146
567640.0000    0.26379
567680.0000   -0.61452
567720.0000    0.49794
567760.0000   -0.11219
567800.0000   -0.54855
567840.0000   -0.11381
567880.0000   -0.17795
567920.0000    0.34044
567960.0000    0.08677
568000.0000   -0.64427
568040.0000   -0.47090
568080.0000   -0.06621
568120.0000   -0.17559
568160.0000   -0.27007
568200.0000    0.16488
568240.0000   -0.71934
568280.0000    0.33247
568320.0000   -0.65307
568360.0000   -1.06483
568400.0000   -1.20166
568440.0000   -1.71362
568480.0000   -1.13350
568520.0000   -0.68272
568560.0000   -0.92000
568600.0000   -0.68832
568640.0000   -1.18400
568680.0000   -1.23622
568720.0000   -0.32030
568760.0000   -1.29887
568800.0000   -0.58571
568840.0000   -0.98342
568880.0000   -1.13010
568920.0000   -0.87015
568960.0000   -0.03604
569000.0000   -0.15097
569040.0000   -0.35030
569080.0000   -0.15434
569120.0000   -0.51767
569160.0000   -0.20858
569200.0000   -0.16739
569240.0000   -0.41775
569280.0000    0.35597
569320.0000   -0.84230
569360.0000   -0.32829
569400.0000   -0.44816
569440.0000    0.61040
569480.0000   -0.18018
569520.0000    0.49178
569560.0000    0.53861
569600.0000   -0.15988
569640.0000   -0.10364
569680.0000    0.14049
569720.0000    0.36683
569760.0000    0.37169
569800.0000    1.10461
569840.0000   -0.18439
569880.0000   -0.62628
569920.0000   -0.44897
569960.0000   -0.55304
570000.0000   -0.09721
570040.0000   -0.40204
570080.0000   -0.57539
570120.0000   -0.66915
570160.0000    0.65209
570200.0000   -0.22235
570240.0000    0.27178
570280.0000   -0.49287
570320.0000   -0.32076
570360.0000   -0.18197
570400.0000   -0.69508
570440.0000   -0.80074
570480.0000   -0.76381
570520.0000   -0.45973
570560.0000   -0.27183
570600.0000   -1.06367
570640.0000   -0.51166
570680.0000   -1.06244
570720.0000   -0.10256
570760.0000   -0.51321
570800.0000   -0.35305
570840.0000   -0.29780
570880.0000   -0.52005
570920.0000   -0.73895
570960.0000   -0.28408
571000.0000    0.36279
571040.0000    0.45678
571080.0000    0.16123
571120.0000   -0.03032
571160.0000   -0.45452
571200.0000    0.69061
571240.0000   -0.22375
571280.0000   -0.19307
571320.0000    0.69118
571360.0000   -0.35543
571400.0000    0.61654
571440.0000    0.69446
571480.0000    0.77846
571520.0000    0.56812
571560.0000    0.51276
571600.0000    0.96422
571640.0000    0.64015
571680.0000    0.36747
571720.0000    0.34168
571760.0000    1.21007
571800.0000    0.29565
571840.0000   -0.00163
571880.0000    0.29836
571920.0000    0.11335
571960.0000    0.21849
572000.0000    0.42934
572040.0000    0.33061
572080.0000    0.74453
572120.0000    0.73251
572160.0000    0.57080
572200.0000    0.01834
572240.0000    0.57001
572280.0000    0.39768
572320.0000    0.92088
572360.0000    0.17806
572400.0000    0.50876
572440.0000    1.39632
572480.0000    0.00824
572520.0000   -0.37885
572560.0000    0.04222
572600.0000   -0.51963
572640.0000   -0.56207
572680.0000   -1.14147
572720.0000   -1.20407
572760.0000   -0.42002
572800.0000   -0.90301
572840.0000   -0.88681
572880.0000    0.04212
572920.0000   -0.69465
572960.0000   -1.02050
573000.0000    0.03636
573040.0000   -1.77696
573080.0000   -0.63413
573120.0000   -1.71009
573160.0000   -0.48226
573200.0000   -0.72548
573240.0000   -0.44523
573280.0000   -0.11237
573320.0000   -0.11340
573360.0000   -0.25545
573400.0000    0.02243
573440.0000   -0.55137
573480.0000   -1.28939
573520.0000   -0.50840
573560.0000   -0.53067
573600.0000   -0.90341
573640.0000   -1.17157
573680.0000   -0.66471
573720.0000   -0.80017
573760.0000   -0.37705
573800.0000    0.06649
573840.0000   -0.14126
573880.0000    0.01817
573920.0000   -0.05288
573960.0000    0.16044
574000.0000    0.30133
574040.0000    0.47099
574080.0000   -0.10536
574120.0000    0.63387
574160.0000    0.38306
574200.0000   -0.04261
574240.0000    0.43387
574280.0000    0.42238
574320.0000    0.43629
574360.0000   -0.15188
574400.0000   -0.62959
574440.0000    0.14255
574480.0000    0.45422
574520.0000    0.31760
574560.0000    0.22134
574600.0000    0.56820
574640.0000   -0.06221
574680.0000    0.26893
574720.0000    0.52665
574760.0000   -0.19973
574800.0000    0.16000
574840.0000    0.64632
574880.0000    0.81382
574920.0000    0.29952
574960.0000   -0.09447
575000.0000   -0.22442
575040.0000   -0.27863
575080.0000    0.77406
575120.0000    0.67202
575160.0000    0.63553
575200.0000    0.81577
575240.0000    0.80356
575280.0000    0.57248
575320.0000    0.30116
575360.0000   -0.06141
575400.0000   -0.09419
575440.0000    0.64144
575480.0000   -0.11740
575520.0000    0.32711
575560.0000    0.25702
575600.0000   -0.23723
575640.0000    0.21056
575680.0000    0.56294
575720.0000    1.13419
575760.0000    0.44040
575800.0000    0.88438
575840.0000    0.84636
575880.0000    0.39640
575920.0000    1.07857
575960.0000    0.48641
576000.0000    0.60620
576040.0000    0.76145
576080.0000    0.28491
576120.0000    0.76895
576160.0000   -0.13815
576200.0000   -0.08229
576240.0000    0.85757
576280.0000    0.67618
576320.0000    0.47782
576360.0000    0.06714
576400.0000    0.79661
576440.0000    0.67491
576480.0000    0.67075
576520.0000    0.67060
576560.0000    1.40513
576600.0000    0.49311
576640.0000   -0.00053
576680.0000    0.23123
576720.0000    0.14434
576760.0000    0.16462
576800.0000    0.60744
576840.0000   -0.05355
576880.0000   -0.42041
576920.0000   -0.16350
576960.0000   -0.37591
577000.0000   -0.28757
577040.0000   -0.25481
577080.0000   -0.80900
577120.0000    0.08226
577160.0000   -0.64318
577200.0000   -0.04328
577240.0000    0.16998
577280.0000   -0.30052
577320.0000    0.45889
577360.0000    0.31794
577400.0000   -0.09580
577440.0000    0.94335
577480.0000    1.27016
577520.0000    0.04640
577560.0000   -0.08419
577600.0000   -0.35853
577640.0000    0.10109
577680.0000   -0.11415
577720.0000    0.09977
577760.0000   -1.10233
577800.0000   -1.05820
577840.0000    0.21253
577880.0000   -0.21108
577920.0000   -0.09397
577960.0000    0.78546
578000.0000    0.38032
578040.0000    0.29342
578080.0000    0.19511
578120.0000   -0.49401
578160.0000    0.02038
578200.0000    0.87361
578240.0000    0.25714
578280.0000    0.08954
578320.0000    0.63088
578360.0000   -0.20496
578400.0000   -0.36329
578440.0000    0.37589
578480.0000   -0.18059
578520.0000    0.27315
578560.0000    0.42010
578600.0000   -0.05229
578640.0000    0.52155
578680.0000    0.44077
578720.0000   -0.87238
578760.0000    0.15839
578800.0000    0.14552
578840.0000    0.10385
578880.0000    0.35687
578920.0000   -0.25992
578960.0000    0.35392
579000.0000    0.01739
579040.0000    0.50273
579080.0000    1.01880
579120.0000    0.55728
579160.0000    1.03720
579200.0000    0.65653
579240.0000    0.17463
579280.0000   -0.74776
579320.0000   -0.21818
579360.0000    0.24574
579400.0000    0.17830
579440.0000    0.65812
579480.0000    0.12472
579520.0000   -0.65155
579560.0000   -0.02886
579600.0000   -0.14319
579640.0000   -0.50118
579680.0000   -0.37995
579720.0000   -0.82344
579760.0000   -0.12868
579800.0000    0.07429
579840.0000    0.06137
579880.0000    0.04693
579920.0000   -0.12076
579960.0000   -0.50304
580000.0000    0.12459
580040.0000   -0.55643
580080.0000   -0.87498
580120.0000   -1.06223
580160.0000    0.00030
580200.0000    0.23975
580240.0000   -0.29339
580280.0000   -0.91281
580320.0000    0.08079
580360.0000   -0.80700
580400.0000   -0.29129
580440.0000   -1.15666
580480.0000   -0.02200
580520.0000    0.22950
580560.0000   -0.27756
580600.0000   -0.00710
580640.0000   -0.72630
580680.0000   -0.24462
580720.0000   -0.13305
580760.0000   -0.17383
580800.0000   -0.55332
580840.0000   -0.93987
580880.0000   -1.02294
580920.0000   -0.22602
580960.0000   -0.79329
581000.0000   -0.71359
581040.0000   -0.52832
581080.0000   -0.01048
581120.0000   -0.48476
581160.0000    0.24414
581200.0000   -0.03438
581240.0000   -0.81983
581280.0000   -0.73908
581320.0000    0.28209
581360.0000    0.76122
581400.0000   -0.20437
581440.0000    0.40790
581480.0000    0.13094
581520.0000    0.03980
581560.0000    0.83969
581600.0000    0.20596
581640.0000    0.27259
581680.0000    0.20460
581720.0000    0.34019
581760.0000   -0.04380
581800.0000   -0.05585
581840.0000   -0.29216
581880.0000    0.41410
581920.0000    0.21780
581960.0000    0.20016
582000.0000    0.80590
582040.0000    0.56153
582080.0000    0.02529
582120.0000    0.58731
582160.0000    0.26789
582200.0000    0.06181
582240.0000    0.15328
582280.0000   -0.10560
582320.0000    0.08492
582360.0000    0.46156
582400.0000   -0.10472
582440.0000    0.41318
582480.0000    0.43490
582520.0000   -0.12679
582560.0000   -0.15117
582600.0000   -0.37709
582640.0000   -0.24024
582680.0000    0.03020
582720.0000   -0.44482
582760.0000   -0.00721
582800.0000    0.53406
582840.0000   -0.18975
582880.0000   -0.30790
582920.0000    0.09041
582960.0000    0.51689
583000.0000    0.52348
583040.0000    0.09723
583080.0000    0.59223
583120.0000    0.82257
583160.0000    0.82395
583200.0000    0.49147
583240.0000    0.46636
583280.0000    0.03981
583320.0000   -0.23959
583360.0000    0.36638
583400.0000   -0.27870
583440.0000    0.30380
583480.0000    0.16826
583520.0000   -0.11218
583560.0000   -0.37614
583600.0000   -0.88452
583640.0000   -0.80041
583680.0000    0.28251
583720.0000   -0.42615
583760.0000   -0.08558
583800.0000    0.52398
583840.0000    0.44737
583880.0000   -0.00396
583920.0000   -0.70418
583960.0000   -0.09482
584000.0000   -0.48017
584040.0000   -0.03010
584080.0000   -0.28888
584120.0000   -0.08785
584160.0000    0.14358
584200.0000    0.03165
584240.0000   -0.36223
584280.0000   -0.72876
584320.0000   -0.37585
584360.0000    0.20481
584400.0000   -0.05643
584440.0000    0.66904
584480.0000   -0.03516
584520.0000   -0.00701
584560.0000   -1.25820
584600.0000    0.22520
584640.0000   -0.26557
584680.0000    0.45403
584720.0000   -0.00832
584760.0000   -0.17201
584800.0000   -0.02860
584840.0000    0.51540
584880.0000    0.33916
584920.0000    0.49614
584960.0000    0.94825
585000.0000   -0.29617
585040.0000    0.23373
585080.0000    0.35735
585120.0000    0.31591
585160.0000   -0.60246
585200.0000    0.55454
585240.0000    0.12441
585280.0000    0.20690
585320.0000    0.43639
585360.0000   -0.32731
585400.0000   -0.60529
585440.0000   -1.06450
585480.0000   -0.60627
585520.0000   -0.09312
585560.0000   -0.38238
585600.0000   -0.62870
585640.0000   -1.17026
585680.0000   -0.23802
585720.0000   -0.73138
585760.0000    0.18915
585800.0000   -0.51204
585840.0000   -0.69686
585880.0000   -0.23325
585920.0000   -0.34873
585960.0000   -0.50380
586000.0000   -1.21891
586040.0000   -0.51121
586080.0000   -0.31528
586120.0000   -0.13313
586160.0000    0.06976
586200.0000   -0.13674
586240.0000    0.03269
586280.0000   -0.57167
586320.0000    0.12286
586360.0000   -0.59090
586400.0000   -0.31497
586440.0000    0.72598
586480.0000   -0.21576
586520.0000    0.56964
586560.0000   -0.14404
586600.0000    0.68263
586640.0000   -0.65555
586680.0000   -0.65526
586720.0000   -0.77853
586760.0000   -1.53933
586800.0000   -1.05794
586840.0000   -0.77684
586880.0000   -1.86050
586920.0000   -0.98316
586960.0000   -0.56543
587000.0000   -1.35014
587040.0000   -1.20518
587080.0000   -1.45520
587120.0000   -1.42234
587160.0000   -1.16803
587200.0000   -0.77339
587240.0000   -0.57383
587280.0000   -0.99830
587320.0000   -1.63909
587360.0000   -1.35704
587400.0000   -1.18686
587440.0000   -1.12266
587480.0000   -0.60986
587520.0000   -1.29776
587560.0000   -1.42030
587600.0000   -1.69948
587640.0000   -0.51125
587680.0000   -0.63083
587720.0000   -0.74616
587760.0000   -1.29577
587800.0000   -0.41528
587840.0000   -0.64903
587880.0000   -0.89881
587920.0000   -0.74292
587960.0000   -1.10464
588000.0000   -0.07978
588040.0000   -0.76153
588080.0000   -0.69624
588120.0000   -0.08511
588160.0000   -0.34162
588200.0000   -0.69411
588240.0000   -0.55397
588280.0000   -0.37612
588320.0000   -0.24473
588360.0000   -0.82736
588400.0000   -0.93214
588440.0000   -0.72793
588480.0000   -0.06218
588520.0000    0.12504
588560.0000   -0.17327
588600.0000   -0.15758
588640.0000   -0.26236
588680.0000   -0.31119
588720.0000   -0.04593
588760.0000    0.11439
588800.0000    0.66802
588840.0000    0.59850
588880.0000   -0.15186
588920.0000    0.15596
588960.0000    0.32291
589000.0000    0.36774
589040.0000    0.09077
589080.0000    0.12102
589120.0000    0.30085
589160.0000    0.53303
589200.0000    1.16831
589240.0000    0.61275
589280.0000    0.82877
589320.0000    0.24176
589360.0000    0.23936
589400.0000   -0.69152
589440.0000   -0.65079
589480.0000    0.33763
589520.0000   -0.24227
589560.0000    0.13609
589600.0000   -0.13571
589640.0000    0.25840
589680.0000   -0.70507
589720.0000   -0.15583
589760.0000   -0.25847
589800.0000   -0.20198
589840.0000   -0.58339
589880.0000   -0.21326
589920.0000   -0.91615
589960.0000   -0.68606
590000.0000   -1.12116
590040.0000   -1.28064
590080.0000   -0.76961
590120.0000    0.03470
590160.0000   -0.31750
590200.0000   -0.87668
590240.0000   -1.02406
590280.0000   -1.62166
590320.0000    0.10926
590360.0000   -0.66202
590400.0000   -1.48913
590440.0000   -0.54965
590480.0000   -0.70661
590520.0000   -0.28952
590560.0000   -0.44795
590600.0000   -0.82996
590640.0000   -1.07094
590680.0000   -1.07493
590720.0000   -1.47191
590760.0000   -0.89241
590800.0000   -0.28308
590840.0000   -0.57896
590880.0000    0.00179
590920.0000   -1.39201
590960.0000   -1.49044
591000.0000   -0.96324
591040.0000   -1.29958
591080.0000   -0.85609
591120.0000   -1.56357
591160.0000   -2.01867
591200.0000   -1.50106
591240.0000   -1.06168
591280.0000   -1.22780
591320.0000   -0.71487
591360.0000   -0.90241
591400.0000   -1.40950
591440.0000   -1.94627
591480.0000   -1.11996
591520.0000   -1.29695
591560.0000   -0.32917
591600.0000   -1.11564
591640.0000   -1.47725
591680.0000   -1.59682
591720.0000   -1.25542
591760.0000   -2.23788
591800.0000   -1.73704
591840.0000   -1.61148
591880.0000   -1.90240
591920.0000   -0.75171
591960.0000   -1.24156
592000.0000   -1.50750
592040.0000    0.20208
592080.0000   -0.91872
592120.0000   -0.27170
592160.0000   -0.78491
592200.0000   -0.32026
592240.0000    0.30154
592280.0000    0.13761
592320.0000   -0.20133
592360.0000    0.07090
592400.0000   -0.16110
592440.0000    0.22817
592480.0000   -0.12545
592520.0000   -0.03375
592560.0000   -0.30992
592600.0000   -0.21457
592640.0000    0.08038
592680.0000    0.01883
592720.0000   -1.88461
592760.0000   -0.32544
592800.0000   -0.55537
592840.0000   -0.89840
592880.0000   -0.36099
592920.0000   -0.29892
592960.0000   -0.26294
593000.0000    0.31338
593040.0000    0.28663
593080.0000   -0.24041
593120.0000    0.25460
593160.0000    0.10904
593200.0000   -0.02445
593240.0000   -0.17243
593280.0000   -0.11559
593320.0000   -0.49535
593360.0000    0.14628
593400.0000   -0.61112
593440.0000   -0.33037
593480.0000    0.06665
593520.0000    0.55901
593560.0000    0.87252
593600.0000    1.11456
593640.0000    1.29075
593680.0000    0.63115
593720.0000    0.52058
593760.0000    0.98312
593800.0000    0.76004
593840.0000    0.09633
593880.0000   -0.61257
593920.0000    0.19180
593960.0000    0.21183
594000.0000   -0.15082
594040.0000   -0.11863
594080.0000   -0.46030
594120.0000   -0.07989
594160.0000   -0.44192
594200.0000    0.15429
594240.0000   -0.48472
594280.0000   -0.34639
594320.0000   -0.26999
594360.0000   -0.77771
594400.0000   -1.02246
594440.0000   -0.29881
594480.0000   -1.07379
594520.0000   -0.19057
594560.0000   -0.96932
594600.0000   -0.46705
594640.0000   -0.53682
594680.0000   -0.36328
594720.0000   -0.07398
594760.0000    0.01129
594800.0000   -0.82679
594840.0000   -1.07535
594880.0000   -0.58483
594920.0000   -0.21462
594960.0000   -0.42809
595000.0000   -0.24024
595040.0000   -0.08807
595080.0000   -0.34682
595120.0000   -0.33317
595160.0000   -0.55416
595200.0000   -0.31546
595240.0000   -0.27774
595280.0000   -0.88534
595320.0000   -0.53358
595360.0000   -0.13322
595400.0000   -0.54002
595440.0000   -0.30237
595480.0000   -1.36700
595520.0000   -0.46135
595560.0000   -0.62146
595600.0000   -0.19119
595640.0000   -0.92877
595680.0000   -0.61210
595720.0000    0.08316
595760.0000   -0.06147
595800.0000   -0.51505
595840.0000   -0.91577
595880.0000   -0.63645
595920.0000   -0.13642
595960.0000   -0.58402
596000.0000   -0.69169
596040.0000   -0.18355
596080.0000   -0.44989
596120.0000    1.00384
596160.0000    0.54110
596200.0000    0.50547
596240.0000    0.58585
596280.0000   -0.23029
596320.0000    0.03472
596360.0000    0.23665
596400.0000    0.48525
596440.0000    0.01110
596480.0000    0.14680
596520.0000   -0.31604
596560.0000   -0.23292
596600.0000    0.12685
596640.0000    0.11051
596680.0000    0.05471
596720.0000   -0.11110
596760.0000   -0.21304
596800.0000    0.28787
596840.0000    0.66121
596880.0000    0.36964
596920.0000    0.42242
596960.0000    0.96481
597000.0000    0.81786
597040.0000    0.88459
597080.0000    0.26023
597120.0000    0.17100
597160.0000    0.03738
597200.0000    0.86804
597240.0000    0.99153
597280.0000    1.48065
597320.0000    0.91418
597360.0000    0.51768
597400.0000    0.57448
597440.0000    0.81709
597480.0000    1.51783
597520.0000    1.15772
597560.0000    0.89440
597600.0000    0.79822
597640.0000    1.73058
597680.0000    1.98654
597720.0000    1.00947
597760.0000    0.67947
597800.0000    0.55562
597840.0000    1.05469
597880.0000    0.53401
597920.0000    0.25352
597960.0000    1.15559
598000.0000    1.29665
598040.0000    0.65340
598080.0000   -0.10735
598120.0000    0.77888
598160.0000    0.92916
598200.0000    1.36539
598240.0000    1.04158
598280.0000    0.59021
598320.0000    0.70233
598360.0000    0.47381
598400.0000   -0.10104
598440.0000    1.05482
598480.0000    0.07054
598520.0000    0.32662
598560.0000    0.69192
598600.0000    1.01512
598640.0000    1.01405
598680.0000   -0.04885
598720.0000   -0.92513
598760.0000    0.35062
598800.0000    0.20263
598840.0000   -0.10719
598880.0000    0.17190
598920.0000    0.66856
598960.0000    0.95262
599000.0000   -0.05036
599040.0000    0.38970
599080.0000    0.22563
599120.0000    0.06480
599160.0000   -0.36987
599200.0000   -0.12271
599240.0000   -0.23486
599280.0000    0.08006
599320.0000    0.22057
599360.0000   -0.29375
599400.0000    0.29551
599440.0000    0.41636
599480.0000   -0.34347
599520.0000   -0.47156
599560.0000   -0.39657
599600.0000   -0.99792
599640.0000   -0.40988
599680.0000   -0.64276
599720.0000   -0.84455
599760.0000   -0.39368
599800.0000   -0.42557
599840.0000    0.30044
599880.0000   -0.43195
599920.0000   -0.25582
599960.0000   -0.65958
600000.0000   -0.01028
600040.0000    0.22084
600080.0000   -0.58761
600120.0000   -0.21641
600160.0000    0.32467
600200.0000   -0.23016
600240.0000   -0.30380
600280.0000    0.43217
600320.0000   -0.95942
600360.0000   -0.41145
600400.0000   -0.39247
600440.0000    0.20595
600480.0000    0.14848
600520.0000    0.61821
600560.0000    0.57353
600600.0000    0.87452
600640.0000    0.13311
600680.0000    0.30770
600720.0000    0.74200
600760.0000    0.69880
600800.0000    0.24524
600840.0000    0.68008
600880.0000   -0.36006
600920.0000    0.19751
600960.0000   -1.12245
601000.0000    0.34388
601040.0000   -0.97863
601080.0000    0.42463
601120.0000    0.78531
601160.0000   -0.06484
601200.0000    0.18200
601240.0000    1.17700
601280.0000    1.52634
601320.0000    0.98890
601360.0000    1.41315
601400.0000    0.99043
601440.0000    0.51235
601480.0000    0.15634
601520.0000    0.16176
601560.0000    0.46495
601600.0000    0.08596
601640.0000    0.55040
601680.0000    0.36911
601720.0000   -0.17583
601760.0000    0.48063
601800.0000    0.42940
601840.0000    0.16788
601880.0000    0.47707
601920.0000   -0.17667
601960.0000   -0.65203
602000.0000   -0.54230
602040.0000   -0.30220
602080.0000   -0.18711
602120.0000   -0.36304
602160.0000   -0.54628
602200.0000   -0.50703
602240.0000   -0.41326
602280.0000   -1.28445
602320.0000   -1.73358
602360.0000   -2.41807
602400.0000   -0.81745
602440.0000   -0.46363
602480.0000   -0.71020
602520.0000    0.14800
602560.0000    0.08234
602600.0000   -0.55428
602640.0000   -0.19603
602680.0000    0.31067
602720.0000   -1.00978
602760.0000   -0.11342
602800.0000   -0.37409
602840.0000   -0.87358
602880.0000   -1.39288
602920.0000   -0.84039
602960.0000   -0.57873
603000.0000   -0.27283
603040.0000   -0.54067
603080.0000   -0.32184
603120.0000   -0.32147
603160.0000    0.18227
603200.0000   -0.18939
603240.0000   -0.88397
603280.0000   -0.52593
603320.0000    0.22719
603360.0000   -0.08712
603400.0000    0.31108
603440.0000    0.52878
603480.0000    0.28759
603520.0000    0.45169
603560.0000    0.24390
603600.0000    0.72160
603640.0000   -0.05111
603680.0000   -0.02194
603720.0000   -0.31477
603760.0000   -0.34097
603800.0000    0.26798
603840.0000    0.19151
603880.0000    0.27135
603920.0000    0.37371
603960.0000    0.17277
604000.0000   -0.00506
604040.0000    0.36657
604080.0000    0.81043
604120.0000    0.67483
604160.0000    0.75682
604200.0000    0.33071
604240.0000    0.00528
604280.0000   -0.64740
604320.0000    0.46451
604360.0000    0.37841
604400.0000    0.74591
604440.0000   -0.61969
604480.0000   -0.30574
604520.0000   -0.73847
604560.0000   -0.60211
604600.0000   -0.19745
604640.0000   -0.05999
604680.0000   -0.59223
604720.0000    0.85489
604760.0000    1.22941
604800.0000    0.56998
604840.0000    1.46026
604880.0000    0.73446
604920.0000    0.62614
604960.0000    0.06674
605000.0000   -0.04937
605040.0000    0.08973
605080.0000   -0.67961
605120.0000    0.28100
605160.0000   -0.72721
605200.0000   -0.32166
605240.0000   -0.82826
605280.0000   -0.54677
605320.0000   -0.58614
605360.0000   -0.75889
605400.0000   -0.70555
605440.0000   -1.29475
605480.0000   -0.77909
605520.0000   -0.36845
605560.0000   -0.08525
605600.0000   -0.88327
605640.0000   -0.20434
605680.0000   -0.72441
605720.0000   -0.17137
605760.0000   -0.19012
605800.0000    0.18107
605840.0000   -0.80669
605880.0000   -0.19640
605920.0000    0.76740
605960.0000    0.14393
606000.0000    0.03514
606040.0000   -0.56399
606080.0000    0.03178
606120.0000    0.09805
606160.0000    0.22579
606200.0000    0.15946
606240.0000   -0.47467
606280.0000   -0.24590
606320.0000   -0.07912
606360.0000    0.21833
606400.0000    0.32124
606440.0000    0.20747
606480.0000    0.25159
606520.0000    0.30205
606560.0000    0.29323
606600.0000    0.18605
606640.0000   -0.81124
606680.0000    0.06317
606720.0000   -0.89985
606760.0000    0.08863
606800.0000   -0.54458
606840.0000   -0.42118
606880.0000    0.21467
606920.0000    0.58398
606960.0000   -0.98598
607000.0000   -0.27996
607040.0000   -0.32714
607080.0000   -0.23525
607120.0000   -0.69322
607160.0000   -1.68347
607200.0000   -0.82138
607240.0000   -0.65411
607280.0000   -0.98155
607320.0000   -0.24920
607360.0000   -0.12445
607400.0000    0.23899
607440.0000    0.15383
607480.0000    0.57835
607520.0000    0.47570
607560.0000    0.59980
607600.0000    0.44124
607640.0000    0.09279
607680.0000    0.01237
607720.0000   -0.00176
607760.0000    0.15389
607800.0000   -0.03667
607840.0000    0.13279
607880.0000    1.40307
607920.0000   -0.02437
607960.0000    0.41325
608000.0000    1.02656
608040.0000    0.84678
608080.0000    0.10726
608120.0000   -0.92294
608160.0000    0.11980
608200.0000   -0.33677
608240.0000    0.90450
608280.0000    0.19829
608320.0000    0.19319
608360.0000    0.31924
608400.0000   -0.21784
608440.0000    1.14467
608480.0000    0.12064
608520.0000    0.07110
608560.0000    0.00113
608600.0000    1.13078
608640.0000    0.76889
608680.0000    0.49325
608720.0000   -0.47940
608760.0000    0.44000
608800.0000    0.23611
608840.0000    0.24485
608880.0000    0.63257
608920.0000    0.66178
608960.0000    0.97120
609000.0000    0.60262
609040.0000    0.93933
609080.0000    0.63049
609120.0000    0.94758
609160.0000    0.57968
609200.0000    0.79727
609240.0000    0.48419
609280.0000    0.27968
609320.0000    0.31309
609360.0000    1.25212
609400.0000    0.81160
609440.0000    0.02407
609480.0000    0.89003
609520.0000    0.60523
609560.0000    0.16937
609600.0000   -0.48101
609640.0000    0.38041
609680.0000   -0.01228
609720.0000   -0.34371
609760.0000   -0.14657
609800.0000   -0.86790
609840.0000   -0.43773
609880.0000    0.39843
609920.0000   -0.30926
609960.0000   -0.00957
610000.0000   -0.48455
610040.0000   -0.71476
610080.0000   -1.07364
610120.0000   -0.50598
610160.0000   -1.07790
610200.0000   -0.53863
610240.0000   -0.59400
610280.0000   -0.75857
610320.0000   -0.47806
610360.0000   -0.02259
610400.0000    0.13361
610440.0000   -0.26843
610480.0000   -0.12376
610520.0000   -0.24899
610560.0000   -0.25261
610600.0000   -0.56009
610640.0000   -0.80077
610680.0000   -0.21025
610720.0000   -0.61811
610760.0000   -0.36177
610800.0000    0.68074
610840.0000   -0.33222
610880.0000    0.34790
610920.0000   -0.24400
610960.0000    0.49438
611000.0000   -0.12168
611040.0000   -0.24831
611080.0000   -0.15310
611120.0000   -0.91059
611160.0000   -0.44948
611200.0000   -1.48873
611240.0000   -1.09155
611280.0000   -0.88929
611320.0000   -1.13015
611360.0000   -1.40186
611400.0000   -0.79680
611440.0000   -1.26328
611480.0000   -1.81114
611520.0000   -1.76596
611560.0000   -1.15203
611600.0000   -0.89619
611640.0000   -0.83037
611680.0000   -0.31854
611720.0000    0.05648
611760.0000   -0.98948
611800.0000   -1.60053
611840.0000   -1.35383
611880.0000   -1.23328
611920.0000   -1.43981
611960.0000   -0.45679
612000.0000   -0.36544
612040.0000   -0.58181
612080.0000   -0.78397
612120.0000    0.03734
612160.0000    0.25171
612200.0000   -0.24295
612240.0000    0.57963
612280.0000   -0.27279
612320.0000   -0.90539
612360.0000   -1.13129
612400.0000   -0.10735
612440.0000   -0.05107
612480.0000    0.33822
612520.0000   -0.21912
612560.0000   -1.00969
612600.0000   -0.23411
612640.0000   -0.16415
612680.0000    0.57237
612720.0000   -0.69796
612760.0000    0.22838
612800.0000    0.46919
612840.0000   -0.04863
612880.0000    0.04761
612920.0000   -0.25472
612960.0000    0.97448
613000.0000    0.04815
613040.0000    0.66618
613080.0000   -0.49299
613120.0000    0.38021
613160.0000    0.20781
613200.0000   -0.16271
613240.0000    0.19492
613280.0000   -0.22767
613320.0000    0.19875
613360.0000    0.17148
613400.0000   -1.06943
613440.0000   -0.13074
613480.0000    0.41894
613520.0000   -0.24034
613560.0000   -0.43759
613600.0000   -0.14253
613640.0000   -0.56721
613680.0000   -1.32174
613720.0000   -0.41078
613760.0000   -0.78257
613800.0000   -0.62090
613840.0000   -0.29657
613880.0000   -0.69927
613920.0000   -0.65804
613960.0000   -0.03782
614000.0000   -0.74244
614040.0000   -1.27514
614080.0000   -1.11505
614120.0000   -1.09901
614160.0000   -0.94477
614200.0000   -0.82757
614240.0000   -1.35047
614280.0000   -1.71641
614320.0000   -0.92904
614360.0000   -0.98119
614400.0000   -0.73940
614440.0000   -1.65792
614480.0000   -2.02725
614520.0000   -1.44176
614560.0000   -0.98800
614600.0000   -0.90540
614640.0000   -1.18895
614680.0000   -1.19369
614720.0000   -1.15609
614760.0000   -0.71850
614800.0000   -0.81117
614840.0000   -0.31568
614880.0000   -1.00252
614920.0000   -1.15450
614960.0000   -1.34193
615000.0000   -1.03720
615040.0000   -1.57599
615080.0000   -0.90471
615120.0000   -1.71446
615160.0000   -0.57867
615200.0000   -1.32945
615240.0000   -0.85336
615280.0000   -0.94354
615320.0000   -0.09409
615360.0000   -0.42790
615400.0000   -0.96026
615440.0000    0.00961
615480.0000   -0.85544
615520.0000   -1.41738
615560.0000   -0.69665
615600.0000   -0.49042
615640.0000   -0.74508
615680.0000   -0.15650
615720.0000   -0.28817
615760.0000   -0.46491
615800.0000   -0.30743
615840.0000   -0.95016
615880.0000   -0.21711
615920.0000   -0.54706
615960.0000   -0.51865
616000.0000   -0.40333
616040.0000    0.64620
616080.0000    0.33298
616120.0000    0.54476
616160.0000    0.25745
616200.0000    0.13508
616240.0000    0.48823
616280.0000    0.21598
616320.0000   -1.27984
616360.0000   -0.05881
616400.0000   -0.81521
616440.0000   -1.17067
616480.0000   -0.44076
616520.0000   -0.55757
616560.0000   -0.47590
616600.0000   -0.35680
616640.0000   -1.00227
616680.0000   -0.68684
616720.0000   -0.67083
616760.0000   -0.59948
616800.0000   -0.31467
616840.0000   -0.60888
616880.0000   -0.13898
616920.0000   -0.38433
616960.0000    0.15584
617000.0000   -0.56436
617040.0000   -0.11415
617080.0000   -1.02258
617120.0000   -1.68655
617160.0000   -1.24601
617200.0000   -1.32838
617240.0000   -0.37996
617280.0000   -0.84381
617320.0000   -0.42343
617360.0000   -0.27387
617400.0000   -0.65466
617440.0000   -0.69941
617480.0000   -0.69526
617520.0000   -0.98113
617560.0000   -0.68968
617600.0000   -0.88922
617640.0000   -0.32304
617680.0000    0.32684
617720.0000   -0.21301
617760.0000   -0.70736
617800.0000   -0.35650
617840.0000   -1.06240
617880.0000   -0.88831
617920.0000   -0.86804
617960.0000   -1.18411
618000.0000   -0.62193
618040.0000   -0.28307
618080.0000   -0.26978
618120.0000   -0.35281
618160.0000    0.55505
618200.0000   -0.31257
618240.0000   -0.47542
618280.0000    0.14029
618320.0000   -0.63837
618360.0000   -0.27647
618400.0000   -0.45412
618440.0000   -1.12559
618480.0000   -0.71812
618520.0000   -0.51682
618560.0000   -0.95130
618600.0000   -0.30454
618640.0000   -0.78131
618680.0000   -1.35705
618720.0000   -0.94429
618760.0000   -0.33537
618800.0000   -1.38813
618840.0000   -1.45999
618880.0000   -1.03842
618920.0000   -0.30618
618960.0000   -1.09888
619000.0000   -0.59925
619040.0000   -0.92120
619080.0000   -1.78161
619120.0000   -1.37246
619160.0000   -1.12745
619200.0000   -0.65568
619240.0000   -1.22782
619280.0000   -1.16990
619320.0000   -0.43276
619360.0000   -1.55131
619400.0000   -1.14561
619440.0000    0.24685
619480.0000   -0.99054
619520.0000   -0.53625
619560.0000   -1.69847
619600.0000   -1.76182
619640.0000   -1.48206
619680.0000   -1.52763
619720.0000   -1.20028
619760.0000   -1.43265
619800.0000   -1.64595
619840.0000   -1.38994
619880.0000   -0.27436
619920.0000   -0.68485
619960.0000   -1.08686
620000.0000   -0.64336
620040.0000   -0.96582
620080.0000   -0.28415
620120.0000   -0.22587
620160.0000    0.00917
620200.0000    0.00579
620240.0000   -0.48217
620280.0000   -0.44496
620320.0000   -0.76292
620360.0000   -0.69528
620400.0000   -1.24686
620440.0000   -1.46872
620480.0000   -1.13399
620520.0000   -0.38855
620560.0000   -0.77767
620600.0000   -1.42302
620640.0000   -0.90766
620680.0000   -1.29286
620720.0000   -0.86340
620760.0000   -1.40091
620800.0000   -1.30638
620840.0000   -1.54030
620880.0000   -1.81392
620920.0000   -1.19267
620960.0000   -1.48258
621000.0000   -0.58789
621040.0000    0.06522
621080.0000   -0.54793
621120.0000   -1.39801
621160.0000   -0.34043
621200.0000   -0.85650
621240.0000   -1.11125
621280.0000   -1.65661
621320.0000   -1.31364
621360.0000   -1.57728
621400.0000   -0.33987
621440.0000   -1.18106
621480.0000   -1.79641
621520.0000   -1.01150
621560.0000   -1.04763
621600.0000   -1.10446
621640.0000   -0.50793
621680.0000   -0.70619
621720.0000   -0.40129
621760.0000   -2.11344
621800.0000   -0.77981
621840.0000   -1.08674
621880.0000   -0.63099
621920.0000   -0.64764
621960.0000   -0.41888
622000.0000   -0.22754
622040.0000   -1.39034
622080.0000   -0.31893
622120.0000    0.11533
622160.0000   -0.35680
622200.0000   -0.06174
622240.0000    0.21431
622280.0000   -0.68391
622320.0000    0.03398
622360.0000   -0.21658
622400.0000   -0.32354
622440.0000   -0.33848
622480.0000   -0.19709
622520.0000   -1.26010
622560.0000   -1.05039
622600.0000   -0.23505
622640.0000   -0.72027
622680.0000   -0.84279
622720.0000    0.29878
622760.0000   -0.23603
622800.0000   -0.62066
622840.0000    0.00156
622880.0000   -0.29284
622920.0000   -0.29332
622960.0000    0.25088
623000.0000   -0.27385
623040.0000   -0.35451
623080.0000   -0.14379
623120.0000   -0.41191
623160.0000   -0.26746
623200.0000   -1.04004
623240.0000   -1.86565
623280.0000   -1.00535
623320.0000   -1.34252
623360.0000   -0.26996
623400.0000   -1.48710
623440.0000   -1.21584
623480.0000   -1.59391
623520.0000   -0.95496
623560.0000   -0.99514
623600.0000   -1.24142
623640.0000   -0.43603
623680.0000   -0.86947
623720.0000   -2.03745
623760.0000   -1.06512
623800.0000   -1.21567
623840.0000   -1.02189
623880.0000   -1.60127
623920.0000   -1.46356
623960.0000   -0.98853
624000.0000   -1.06445
624040.0000   -0.90854
624080.0000    0.05926
624120.0000   -1.11248
624160.0000   -0.11348
624200.0000   -0.24870
624240.0000   -0.02780
624280.0000    0.63452
624320.0000    0.77160
624360.0000    0.84600
624400.0000    1.18789
624440.0000    0.29741
624480.0000   -0.32894
624520.0000   -0.56438
624560.0000    0.03200
624600.0000   -1.12813
624640.0000   -0.05857
624680.0000   -0.32372
624720.0000   -0.11039
624760.0000   -0.01468
624800.0000   -0.13927
624840.0000    0.37368
624880.0000   -0.45889
624920.0000    0.29748
624960.0000   -0.21336
625000.0000   -0.08511
625040.0000   -0.47689
625080.0000   -0.33188
625120.0000   -0.79382
625160.0000   -0.70729
625200.0000   -0.44202
625240.0000    0.22665
625280.0000   -0.22934
625320.0000    0.31100
625360.0000    0.66939
625400.0000    0.40474
625440.0000    0.34062
625480.0000    0.00405
625520.0000    0.23100
625560.0000    0.07428
625600.0000    0.04828
625640.0000    0.80062
625680.0000    0.30242
625720.0000    0.65446
625760.0000   -0.25699
625800.0000   -0.10235
625840.0000   -0.51573
625880.0000   -1.05352
625920.0000   -0.47618
625960.0000   -0.05631
626000.0000   -0.17856
626040.0000   -0.87296
626080.0000   -0.79070
626120.0000    0.23413
626160.0000    0.03764
626200.0000   -0.68062
626240.0000   -0.50382
626280.0000   -0.53114
626320.0000   -0.79012
626360.0000   -0.22372
626400.0000   -0.82949
626440.0000   -0.61454
626480.0000   -1.06021
626520.0000   -0.37755
626560.0000   -0.05580
626600.0000   -0.32246
626640.0000   -0.10884
626680.0000    0.15573
626720.0000   -0.09696
626760.0000   -0.18136
626800.0000   -0.34057
626840.0000   -0.57598
626880.0000   -0.75438
626920.0000   -0.82702
626960.0000    0.19900
627000.0000   -0.47405
627040.0000   -0.14656
627080.0000   -0.54738
627120.0000   -0.20841
627160.0000   -1.09800
627200.0000    0.62131
627240.0000    0.14728
627280.0000   -0.12033
627320.0000    0.24482
627360.0000   -0.95887
627400.0000   -0.40653
627440.0000    0.02922
627480.0000   -0.24785
627520.0000   -1.27451
627560.0000   -0.89410
627600.0000   -0.44113
627640.0000   -1.31879
627680.0000   -0.89912
627720.0000   -1.26257
627760.0000   -0.60052
627800.0000   -0.39434
627840.0000   -0.83535
627880.0000    0.06894
627920.0000    0.43067
627960.0000   -0.06331
628000.0000   -0.59174
628040.0000   -0.42767
628080.0000   -0.70959
628120.0000   -0.49428
628160.0000    0.05228
628200.0000   -0.38207
628240.0000   -0.09575
628280.0000    0.43562
628320.0000    0.09875
628360.0000    1.01683
628400.0000    0.23884
628440.0000   -0.15554
628480.0000   -0.34485
628520.0000   -0.97462
628560.0000   -0.92932
628600.0000   -0.11978
628640.0000   -0.41089
628680.0000   -0.37224
628720.0000   -0.84217
628760.0000   -0.97254
628800.0000   -0.82340
628840.0000   -0.88456
628880.0000   -1.02200
628920.0000   -0.41892
628960.0000   -1.38354
629000.0000   -1.00462
629040.0000   -0.38156
629080.0000   -0.72074
629120.0000   -0.87050
629160.0000    0.52795
629200.0000   -0.71414
629240.0000   -0.56302
629280.0000   -0.42869
629320.0000   -1.21722
629360.0000   -0.99303
629400.0000   -0.60310
629440.0000   -0.94145
629480.0000   -0.36645
629520.0000   -0.05562
629560.0000   -0.41348
629600.0000   -1.06972
629640.0000   -1.00280
629680.0000   -1.15064
629720.0000   -1.02041
629760.0000   -1.26696
629800.0000   -0.87753
629840.0000   -1.52412
629880.0000   -0.88081
629920.0000   -0.52640
629960.0000   -0.75488
630000.0000   -0.14210
630040.0000   -0.26331
630080.0000   -0.56290
630120.0000   -1.00555
630160.0000   -1.25164
630200.0000   -1.61764
630240.0000   -1.07117
630280.0000   -0.60409
630320.0000   -0.77715
630360.0000   -1.11544
630400.0000   -0.81973
630440.0000   -0.78746
630480.0000   -0.05473
630520.0000   -0.01909
630560.0000   -0.89873
630600.0000   -1.37837
630640.0000   -1.55338
630680.0000   -1.17284
630720.0000   -1.11499
630760.0000   -0.50298
630800.0000   -1.24683
630840.0000   -0.95977
630880.0000   -1.14766
630920.0000   -0.55040
630960.0000   -0.04587
631000.0000   -0.96284
631040.0000   -0.35638
631080.0000   -1.16799
631120.0000   -0.89731
631160.0000   -1.11531
631200.0000   -1.47941
631240.0000   -1.27654
631280.0000   -1.08284
631320.0000   -1.45691
631360.0000   -0.97391
631400.0000   -1.41758
631440.0000   -0.85974
631480.0000   -1.49227
631520.0000   -1.49897
631560.0000   -1.03971
631600.0000   -0.39095
631640.0000   -0.00878
631680.0000    0.19478
631720.0000   -0.65309
631760.0000   -0.99884
631800.0000   -1.53800
631840.0000   -0.32374
631880.0000   -0.41118
631920.0000   -0.60628
631960.0000   -0.25680
632000.0000   -0.23817
632040.0000   -0.63953
632080.0000   -0.14679
632120.0000   -0.15341
632160.0000   -0.86771
632200.0000    0.01850
632240.0000    0.39100
632280.0000    0.50157
632320.0000    0.88835
632360.0000    0.24059
632400.0000    0.19436
632440.0000    0.02728
632480.0000    0.17132
632520.0000   -0.26505
632560.0000   -0.35525
632600.0000   -1.31311
632640.0000   -0.65280
632680.0000   -0.63060
632720.0000   -0.97066
632760.0000   -0.42011
632800.0000   -0.77882
632840.0000   -0.64072
632880.0000   -0.96115
632920.0000   -0.09840
632960.0000   -0.64790
633000.0000   -0.82171
633040.0000   -0.91719
633080.0000   -1.27216
633120.0000   -0.59540
633160.0000   -0.27210
633200.0000   -1.02764
633240.0000   -1.62162
633280.0000   -1.04284
633320.0000   -0.52795
633360.0000   -0.17440
633400.0000   -0.04989
633440.0000   -0.36459
633480.0000   -0.51601
633520.0000   -0.09829
633560.0000    0.13469
633600.0000   -0.79069
633640.0000   -0.70945
633680.0000   -0.34301
633720.0000   -1.14641
633760.0000    0.08986
633800.0000   -0.63702
633840.0000   -0.88970
633880.0000   -1.35691
633920.0000   -0.97268
633960.0000   -1.03831
634000.0000   -1.42739
634040.0000   -0.35552
634080.0000   -0.30894
634120.0000   -0.93545
634160.0000   -1.03617
634200.0000   -1.05331
634240.0000   -1.32987
634280.0000   -1.13650
634320.0000   -0.00317
634360.0000   -0.57945
634400.0000   -1.15010
634440.0000   -1.33003
634480.0000   -1.26022
634520.0000   -0.40838
634560.0000   -0.87530
634600.0000   -1.37726
634640.0000   -0.49550
634680.0000   -0.28988
634720.0000   -0.63818
634760.0000   -1.46776
634800.0000   -1.37454
634840.0000   -1.65571
634880.0000   -2.12676
634920.0000   -1.03587
634960.0000   -0.96265
635000.0000   -1.74859
635040.0000   -1.65488
635080.0000   -1.40923
635120.0000   -0.77922
635160.0000   -1.56845
635200.0000   -1.71474
635240.0000   -1.99454
635280.0000   -2.01403
635320.0000   -1.77576
635360.0000   -1.59386
635400.0000   -2.10913
635440.0000   -0.87157
635480.0000   -1.55081
635520.0000   -1.65674
635560.0000   -1.15457
635600.0000   -0.93589
635640.0000   -0.75549
635680.0000   -1.62071
635720.0000   -2.00760
635760.0000   -1.96699
635800.0000   -0.71181
635840.0000   -1.08327
635880.0000   -1.55279
635920.0000   -1.06381
635960.0000   -1.08257
636000.0000   -0.92258
636040.0000   -1.09463
636080.0000   -1.11987
636120.0000   -0.58019
636160.0000   -0.91521
636200.0000   -1.26536
636240.0000   -0.97633
636280.0000   -0.73135
636320.0000   -0.60096
636360.0000   -0.32345
636400.0000   -0.93783
636440.0000   -0.99764
636480.0000   -0.63079
636520.0000   -0.96463
636560.0000   -0.08688
636600.0000   -0.50977
636640.0000   -0.61867
636680.0000   -0.58180
636720.0000   -1.31330
636760.0000   -0.99050
636800.0000   -1.58100
636840.0000   -1.00724
636880.0000   -0.87439
636920.0000   -1.15153
636960.0000   -0.73496
637000.0000   -1.72740
637040.0000   -1.60698
637080.0000   -1.80368
637120.0000   -1.44682
637160.0000   -2.11860
637200.0000   -1.62720
637240.0000   -1.06155
637280.0000   -1.89346
637320.0000   -1.44727
637360.0000   -1.10526
637400.0000   -0.92590
637440.0000   -1.08527
637480.0000   -0.66770
637520.0000   -0.19985
637560.0000   -0.49457
637600.0000   -1.05203
637640.0000   -0.72489
637680.0000   -0.66699
637720.0000   -0.80462
637760.0000   -1.31745
637800.0000   -1.46772
637840.0000   -1.23775
637880.0000   -1.77115
637920.0000   -1.74267
637960.0000   -1.60843
638000.0000   -2.33683
638040.0000   -1.37029
638080.0000   -1.08524
638120.0000   -1.44384
638160.0000   -1.17730
638200.0000   -2.00195
638240.0000   -1.85861
638280.0000   -1.50663
638320.0000   -1.26154
638360.0000   -1.39895
638400.0000   -1.30341
638440.0000   -1.83770
638480.0000   -0.84858
638520.0000   -1.47114
638560.0000   -1.45082
638600.0000   -1.02430
638640.0000   -0.36879
638680.0000   -0.96816
638720.0000   -1.56769
638760.0000   -0.30455
638800.0000   -0.72993
638840.0000   -0.91246
638880.0000   -0.41323
638920.0000   -1.22738
638960.0000   -1.14219
639000.0000   -1.10998
639040.0000   -0.97446
639080.0000   -1.39701
639120.0000   -0.78489
639160.0000   -1.08755
639200.0000   -0.75362
639240.0000   -1.15588
639280.0000   -1.62207
639320.0000   -1.15573
639360.0000   -1.01868
639400.0000   -1.78472
639440.0000   -0.55890
639480.0000   -1.05645
639520.0000   -1.02428
639560.0000   -1.14783
639600.0000   -0.86030
639640.0000   -1.61024
639680.0000   -1.92808
639720.0000   -2.21603
639760.0000   -1.53710
639800.0000   -1.18334
639840.0000   -0.79525
639880.0000   -0.26351
639920.0000   -0.88981
639960.0000   -1.15193
640000.0000   -0.95163
640040.0000   -0.86195
640080.0000   -0.98592
640120.0000   -1.38532
640160.0000   -0.31322
640200.0000   -0.95564
640240.0000   -1.18565
640280.0000   -1.42084
640320.0000   -1.45341
640360.0000   -1.50842
640400.0000   -0.78160
640440.0000   -1.56410
640480.0000   -1.37962
640520.0000   -1.35022
640560.0000   -1.33267
640600.0000   -1.41882
640640.0000   -1.91983
640680.0000   -1.49900
640720.0000   -1.45118
640760.0000   -1.15677
640800.0000   -1.48784
640840.0000   -1.40459
640880.0000   -0.66861
640920.0000   -0.88343
640960.0000   -1.00556
641000.0000   -0.59885
641040.0000   -0.77791
641080.0000   -0.84574
641120.0000   -1.88963
641160.0000   -0.88878
641200.0000   -0.95707
641240.0000   -1.29026
641280.0000   -0.71326
641320.0000   -1.22373
641360.0000   -1.16889
641400.0000   -1.07166
641440.0000   -0.82559
641480.0000   -0.44629
641520.0000   -1.14597
641560.0000   -1.30988
641600.0000   -1.29980
641640.0000   -1.16780
641680.0000   -1.06618
641720.0000   -1.38954
641760.0000   -1.63440
641800.0000   -0.94950
641840.0000   -2.03368
641880.0000   -1.05596
641920.0000   -1.41022
641960.0000   -0.99921
642000.0000   -1.07070
642040.0000   -0.40557
642080.0000   -1.16589
642120.0000   -0.80870
642160.0000   -1.35725
642200.0000   -0.80963
642240.0000   -1.24077
642280.0000   -1.54612
642320.0000   -2.52388
642360.0000   -1.71634
642400.0000   -2.52289
642440.0000   -1.71860
642480.0000   -0.49401
642520.0000   -0.82840
642560.0000   -1.36459
642600.0000   -1.02930
642640.0000   -1.75117
642680.0000   -1.38544
642720.0000   -1.56660
642760.0000   -1.05954
642800.0000   -1.64644
642840.0000   -1.79199
642880.0000   -0.98574
642920.0000   -1.86697
642960.0000   -1.75127
643000.0000   -0.81878
643040.0000   -1.92005
643080.0000   -1.08023
643120.0000   -1.53880
643160.0000   -1.40364
643200.0000   -1.15845
643240.0000   -1.19221
643280.0000   -0.91641
643320.0000   -0.24789
643360.0000   -0.66070
643400.0000   -1.04551
643440.0000   -0.79744
643480.0000   -0.83737
643520.0000   -1.94712
643560.0000   -0.98504
643600.0000   -0.27079
643640.0000   -1.55001
643680.0000   -1.06502
643720.0000   -1.53325
643760.0000   -0.93107
643800.0000   -0.95555
643840.0000   -1.65571
643880.0000   -0.82223
643920.0000   -0.85009
643960.0000   -1.06189
644000.0000   -1.60775
644040.0000   -1.78351
644080.0000   -1.15384
644120.0000   -1.06181
644160.0000   -0.27634
644200.0000   -1.10947
644240.0000   -0.78776
644280.0000   -1.70542
644320.0000   -0.63337
644360.0000   -1.25951
644400.0000   -1.05414
644440.0000   -0.45868
644480.0000   -0.19790
644520.0000   -1.16567
644560.0000   -0.65269
644600.0000   -0.63508
644640.0000   -0.81657
644680.0000   -0.72823
644720.0000   -0.26799
644760.0000   -0.89602
644800.0000   -0.39697
644840.0000   -1.48474
644880.0000   -0.04287
644920.0000   -0.80046
644960.0000   -0.95997
645000.0000   -1.59807
645040.0000   -0.57942
645080.0000   -0.59067
645120.0000   -0.65748
645160.0000   -0.47649
645200.0000   -1.17128
645240.0000   -0.74362
645280.0000   -0.91298
645320.0000   -1.17936
645360.0000   -0.54758
645400.0000   -0.99733
645440.0000   -0.29410
645480.0000   -0.78554
645520.0000   -0.40641
645560.0000   -0.68194
645600.0000   -0.16156
645640.0000   -0.33773
645680.0000   -0.76355
645720.0000   -0.81505
645760.0000   -0.76750
645800.0000   -0.74010
645840.0000   -0.89855
645880.0000   -0.49807
645920.0000   -0.96445
645960.0000    0.00631
646000.0000    0.14050
646040.0000   -0.14123
646080.0000   -0.29583
646120.0000   -0.45736
646160.0000   -0.12088
646200.0000   -0.68757
646240.0000   -0.98680
646280.0000   -0.15076
646320.0000    0.18749
646360.0000   -0.05086
646400.0000   -0.61399
646440.0000   -0.55140
646480.0000   -0.53819
646520.0000   -0.01179
646560.0000   -0.13641
646600.0000   -0.70035
646640.0000    0.05018
646680.0000   -1.11848
646720.0000   -0.62041
646760.0000   -0.88809
646800.0000   -0.55171
646840.0000   -0.49364
646880.0000   -0.35889
646920.0000   -1.13592
646960.0000   -0.84811
647000.0000    0.01010
647040.0000   -0.95267
647080.0000   -1.23783
647120.0000   -1.37818
647160.0000   -0.01627
647200.0000   -1.09473
647240.0000   -1.08449
647280.0000   -0.43072
647320.0000   -0.03960
647360.0000   -0.91340
647400.0000    0.48192
647440.0000   -0.00768
647480.0000    0.45629
647520.0000   -0.69844
647560.0000   -0.67209
647600.0000   -0.71130
647640.0000   -1.22062
647680.0000   -1.00005
647720.0000   -0.35638
647760.0000   -0.42692
647800.0000   -0.57363
647840.0000   -0.48445
647880.0000   -0.96004
647920.0000   -1.78057
647960.0000   -1.34025
648000.0000   -1.25813
648040.0000   -0.89808
648080.0000   -1.44056
648120.0000   -1.03447
648160.0000   -0.62625
648200.0000   -0.96752
648240.0000   -0.47292
648280.0000   -0.57240
648320.0000   -0.70740
648360.0000   -0.96218
648400.0000   -0.85612
648440.0000    0.06483
648480.0000   -0.85786
648520.0000   -0.79740
648560.0000   -1.53414
648600.0000   -1.71815
648640.0000   -1.19859
648680.0000   -0.88776
648720.0000   -1.65502
648760.0000   -0.79874
648800.0000   -1.11717
648840.0000   -1.45385
648880.0000   -1.61780
648920.0000   -0.99476
648960.0000   -1.00217
649000.0000    0.57933
649040.0000   -1.47832
649080.0000   -0.92924
649120.0000   -0.74313
649160.0000   -0.99883
649200.0000   -0.69522
649240.0000   -0.73244
649280.0000   -0.62515
649320.0000   -1.58800
649360.0000   -1.18826
649400.0000   -0.76727
649440.0000   -0.80858
649480.0000   -1.65631
649520.0000   -1.16509
649560.0000   -0.92546
649600.0000   -0.65801
649640.0000   -0.82402
649680.0000   -1.16799
649720.0000   -2.19538
649760.0000   -1.14556
649800.0000   -1.15538
649840.0000   -1.57567
649880.0000   -0.00622
649920.0000   -0.54545
649960.0000   -0.81771
650000.0000   -1.01045
650040.0000   -0.66286
650080.0000   -0.70789
650120.0000   -1.08567
650160.0000   -1.20832
650200.0000   -1.22308
650240.0000   -0.89480
650280.0000   -1.13871
650320.0000   -1.01540
650360.0000   -0.81984
650400.0000   -1.49254
650440.0000   -1.10316
650480.0000   -1.05433
650520.0000   -0.81976
650560.0000   -1.60923
650600.0000   -1.02555
650640.0000   -0.65190
650680.0000   -1.81094
650720.0000   -1.84071
650760.0000   -0.81535
650800.0000   -0.82702
650840.0000   -1.63682
650880.0000   -1.87432
650920.0000   -1.65615
650960.0000   -1.58358
651000.0000   -0.34865
651040.0000   -1.61404
651080.0000   -0.86502
651120.0000   -1.79829
651160.0000   -0.97670
651200.0000   -1.43533
651240.0000   -1.27115
651280.0000   -1.37296
651320.0000   -1.19524
651360.0000   -1.58594
651400.0000   -1.10539
651440.0000   -1.05552
651480.0000   -0.79116
651520.0000   -1.73483
651560.0000   -1.50546
651600.0000   -0.76125
651640.0000   -0.92874
651680.0000   -0.77265
651720.0000   -1.40233
651760.0000   -1.85512
651800.0000   -2.14588
651840.0000   -0.17303
651880.0000   -0.63610
651920.0000   -1.84604
651960.0000   -1.32905
652000.0000   -0.96338
652040.0000   -1.92556
652080.0000   -2.12856
652120.0000   -2.18899
652160.0000   -1.31474
652200.0000   -1.18567
652240.0000   -1.95631
652280.0000   -1.02215
652320.0000   -1.35286
652360.0000   -1.35182
652400.0000   -2.09358
652440.0000   -1.42481
652480.0000   -1.26773
652520.0000   -1.15825
652560.0000   -1.98935
652600.0000   -1.34904
652640.0000   -1.33456
652680.0000   -1.34952
652720.0000   -1.43200
652760.0000   -1.26931
652800.0000   -1.68648
652840.0000   -1.55953
652880.0000   -0.53070
652920.0000   -0.96619
652960.0000   -0.87153
653000.0000   -1.34427
653040.0000   -0.57253
653080.0000   -0.36980
653120.0000   -0.38456
653160.0000   -0.68309
653200.0000   -1.00348
653240.0000   -1.40487
653280.0000   -0.97976
653320.0000   -1.23999
653360.0000   -0.66089
653400.0000   -1.32302
653440.0000   -0.77023
653480.0000   -0.69549
653520.0000   -0.02111
653560.0000   -0.79948
653600.0000   -0.91844
653640.0000   -1.03948
653680.0000   -1.11233
653720.0000   -1.63686
653760.0000   -1.37475
653800.0000   -1.76874
653840.0000   -1.11770
653880.0000   -1.04017
653920.0000   -1.07187
653960.0000   -0.64890
654000.0000   -1.28820
654040.0000   -0.64003
654080.0000   -1.57063
654120.0000   -0.78802
654160.0000   -1.46672
654200.0000   -0.44579
654240.0000   -0.38158
654280.0000   -0.89081
654320.0000   -1.13943
654360.0000   -1.37047
654400.0000   -1.47829
654440.0000   -1.34686
654480.0000   -1.18781
654520.0000   -0.48152
654560.0000   -1.59214
654600.0000   -0.92217
654640.0000   -0.65198
654680.0000   -0.67458
654720.0000   -1.02144
654760.0000   -1.88611
654800.0000   -0.77219
654840.0000   -0.94436
654880.0000   -1.04903
654920.0000   -0.93407
654960.0000   -0.86764
655000.0000   -0.08785
655040.0000    0.09650
655080.0000   -0.89517
655120.0000   -1.10419
655160.0000   -1.14831
655200.0000   -0.76726
655240.0000   -1.12664
655280.0000   -0.80414
655320.0000   -0.79035
655360.0000   -1.38295
655400.0000   -0.40081
655440.0000   -0.79330
655480.0000   -0.72364
655520.0000   -0.75083
655560.0000   -0.54796
655600.0000   -1.28945
655640.0000   -1.12445
655680.0000   -0.91626
655720.0000   -1.30952
655760.0000   -0.19224
655800.0000   -0.81702
655840.0000   -0.76292
655880.0000   -0.80365
655920.0000   -1.38692
655960.0000   -1.19875
656000.0000   -1.20761
656040.0000   -0.43634
656080.0000   -0.48431
656120.0000   -1.16075
656160.0000   -0.69659
656200.0000   -1.15715
656240.0000   -0.78900
656280.0000   -1.45486
656320.0000   -1.04151
656360.0000   -0.72654
656400.0000   -0.67878
656440.0000   -1.15180
656480.0000   -1.02124
656520.0000   -0.64605
656560.0000   -0.87156
656600.0000   -1.02212
656640.0000   -0.82098
656680.0000   -1.55303
656720.0000   -1.06924
656760.0000   -0.64382
656800.0000   -0.80622
656840.0000   -0.49414
656880.0000   -0.79233
656920.0000   -1.18952
656960.0000   -0.90968
657000.0000   -1.35395
657040.0000   -1.01292
657080.0000   -1.49440
657120.0000   -1.60967
657160.0000   -1.28080
657200.0000   -2.26795
657240.0000   -1.08933
657280.0000   -1.30830
657320.0000   -0.43077
657360.0000   -0.77028
657400.0000   -0.95721
657440.0000   -1.17706
657480.0000   -0.22612
657520.0000   -1.23575
657560.0000   -1.03771
657600.0000   -2.12520
657640.0000   -1.21487
657680.0000   -1.44970
657720.0000   -1.41462
657760.0000   -1.46398
657800.0000   -1.24823
657840.0000   -1.44765
657880.0000   -1.77398
657920.0000   -2.30393
657960.0000   -2.02206
658000.0000   -1.32165
658040.0000   -1.52458
658080.0000   -0.91890
658120.0000   -0.48147
658160.0000   -0.73226
658200.0000   -1.46212
658240.0000   -2.03774
658280.0000   -1.54218
658320.0000   -1.17534
658360.0000   -0.90881
658400.0000   -0.40982
658440.0000   -0.71555
658480.0000   -1.01448
658520.0000   -2.05226
658560.0000   -1.91970
658600.0000   -2.04638
658640.0000   -1.68267
658680.0000   -2.48562
658720.0000   -2.03222
658760.0000   -1.60882
658800.0000   -1.21193
658840.0000   -1.41895
658880.0000   -0.96425
658920.0000   -1.60782
658960.0000   -1.33624
659000.0000   -1.59005
659040.0000   -1.16639
659080.0000   -1.47440
659120.0000   -1.17027
659160.0000   -0.49024
659200.0000   -1.54688
659240.0000   -0.96891
659280.0000   -1.01874
659320.0000   -1.01597
659360.0000   -1.74545
659400.0000   -1.11637
659440.0000   -1.04315
659480.0000   -0.72077
659520.0000   -1.62198
659560.0000   -1.27752
659600.0000   -0.11996
659640.0000   -1.22584
659680.0000   -1.45000
659720.0000   -1.68785
659760.0000   -1.28082
659800.0000   -1.18235
659840.0000   -0.86919
659880.0000   -0.84902
659920.0000   -1.20604
659960.0000   -1.29483
660000.0000   -1.14013
660040.0000   -1.79722
660080.0000   -1.20470
660120.0000   -0.93556
660160.0000   -1.64239
660200.0000   -1.22552
660240.0000   -1.24164
660280.0000   -1.55407
660320.0000   -1.45688
660360.0000   -0.16074
660400.0000   -0.73616
660440.0000   -1.05518
660480.0000   -1.18898
660520.0000   -1.89083
660560.0000   -1.69597
660600.0000   -0.92689
660640.0000   -1.81938
660680.0000   -0.72802
660720.0000   -1.60426
660760.0000   -1.01848
660800.0000   -1.44585
660840.0000   -1.48417
660880.0000   -1.45168
660920.0000   -0.63195
660960.0000   -1.49580
661000.0000   -1.07617
661040.0000   -1.33128
661080.0000   -1.57262
661120.0000   -1.44367
661160.0000   -1.72124
661200.0000   -1.38485
661240.0000   -0.64204
661280.0000   -0.86799
661320.0000   -0.81876
661360.0000   -0.65590
661400.0000   -0.92554
661440.0000   -1.43052
661480.0000   -0.77861
661520.0000   -1.69916
661560.0000   -1.87185
661600.0000   -0.38257
661640.0000   -0.18377
661680.0000   -1.32524
661720.0000   -0.96319
661760.0000   -0.98721
661800.0000   -0.72043
661840.0000   -0.80090
661880.0000   -0.68534
661920.0000   -1.18675
661960.0000   -1.13776
662000.0000   -1.25217
662040.0000   -1.42814
662080.0000   -0.96638
662120.0000   -0.68166
662160.0000   -0.58059
662200.0000   -1.45961
662240.0000   -0.62738
662280.0000   -1.41478
662320.0000    0.18347
662360.0000   -0.46813
662400.0000   -0.53614
662440.0000   -0.80351
662480.0000   -0.32904
662520.0000   -1.12738
662560.0000   -1.66901
662600.0000   -1.45493
662640.0000   -0.90676
662680.0000   -1.24079
662720.0000   -1.01824
662760.0000   -0.79841
662800.0000   -0.40233
662840.0000   -1.87007
662880.0000   -0.82918
662920.0000   -1.13228
662960.0000   -0.63034
663000.0000   -0.94807
663040.0000   -0.94620
663080.0000   -1.09610
663120.0000   -0.97546
663160.0000   -0.79074
663200.0000   -0.69963
663240.0000   -0.32277
663280.0000   -1.09553
663320.0000   -0.52961
663360.0000   -0.29032
663400.0000   -1.49646
663440.0000    0.17104
663480.0000   -0.26398
663520.0000   -0.69044
663560.0000   -0.43356
663600.0000    0.56604
663640.0000    1.28798
663680.0000    0.10568
663720.0000    0.13034
663760.0000    0.64425
663800.0000    0.78923
663840.0000    0.51199
663880.0000    0.00120
663920.0000    0.70724
663960.0000    0.02275
664000.0000    0.71074
664040.0000   -0.03245
664080.0000   -0.30564
664120.0000   -0.03879
664160.0000   -0.07514
664200.0000    0.26602
664240.0000    0.13922
664280.0000    0.79251
664320.0000    0.01213
664360.0000    0.11750
664400.0000    0.07254
664440.0000   -0.08537
664480.0000   -0.31033
664520.0000    0.26931
664560.0000    0.32046
664600.0000   -0.67994
664640.0000    0.47332
664680.0000    0.05005
664720.0000   -0.60312
664760.0000    0.01600
664800.0000    0.57232
664840.0000    0.64713
664880.0000    0.78753
664920.0000    0.43667
664960.0000    0.98121
665000.0000    0.04889
665040.0000   -0.23444
665080.0000   -0.41613
665120.0000   -0.36550
665160.0000    0.55969
665200.0000    0.63322
665240.0000    0.69583
665280.0000    0.26809
665320.0000   -0.05421
665360.0000    0.04972
665400.0000    0.39298
665440.0000   -0.63876
665480.0000   -0.27363
665520.0000   -0.50021
665560.0000   -0.45291
665600.0000    0.29321
665640.0000    0.70761
665680.0000    0.38125
665720.0000    0.44331
665760.0000    0.33884
665800.0000    0.04656
665840.0000    0.05407
665880.0000    0.19957
665920.0000    0.20747
665960.0000    0.98798
666000.0000    0.53816
666040.0000    0.62225
666080.0000    0.99247
666120.0000    0.57664
666160.0000    0.02587
666200.0000    0.61632
666240.0000    0.43393
666280.0000    1.15025
666320.0000    0.07986
666360.0000   -0.06272
666400.0000    0.44300
666440.0000    0.38416
666480.0000    0.21852
666520.0000    0.29401
666560.0000    0.90088
666600.0000    0.41921
666640.0000    0.19158
666680.0000    0.25709
666720.0000   -0.55331
666760.0000    0.21158
666800.0000    0.05281
666840.0000    0.08861
666880.0000    0.61832
666920.0000    0.95132
666960.0000    0.42443
667000.0000    0.60476
667040.0000    1.00759
667080.0000    0.00476
667120.0000    0.90131
667160.0000   -0.47231
667200.0000   -0.14655
667240.0000   -0.18087
667280.0000    0.09795
667320.0000    0.00660
667360.0000   -0.41604
667400.0000   -0.18179
667440.0000    0.84026
667480.0000    0.89934
667520.0000    1.40337
667560.0000    1.24678
667600.0000    0.40153
667640.0000    0.61345
667680.0000    0.99364
667720.0000    0.59479
667760.0000    0.82426
667800.0000    0.75386
667840.0000    1.67597
667880.0000    0.17044
667920.0000    0.41527
667960.0000    1.05218
668000.0000    0.69058
668040.0000    1.08664
668080.0000    0.13954
668120.0000    1.16351
668160.0000    1.20589
668200.0000    1.58605
668240.0000    0.66629
668280.0000    0.67579
668320.0000    1.39450
668360.0000    1.52682
668400.0000    0.81704
668440.0000    1.26383
668480.0000    0.56721
668520.0000    0.40909
668560.0000    0.61101
668600.0000    0.61110
668640.0000    0.78528
668680.0000    0.98055
668720.0000    0.64714
668760.0000    1.05024
668800.0000    0.37509
668840.0000    1.10281
668880.0000    1.02803
668920.0000    1.35413
668960.0000    0.97138
669000.0000    1.58452
669040.0000    0.05074
669080.0000    0.55991
669120.0000    0.40238
669160.0000    0.64334
669200.0000   -0.27773
669240.0000    0.34410
669280.0000   -0.31455
669320.0000    0.04158
669360.0000    1.34921
669400.0000    0.97978
669440.0000    0.50245
669480.0000   -0.00711
669520.0000    0.56853
669560.0000   -0.02096
669600.0000    0.06628
669640.0000    0.50122
669680.0000    0.45402
669720.0000    0.02039
669760.0000    0.32248
669800.0000    0.11307
669840.0000    0.03158
669880.0000    0.78556
669920.0000   -0.43533
669960.0000   -0.41592
670000.0000    0.43711
670040.0000   -0.25247
670080.0000    0.06867
670120.0000    0.00474
670160.0000    0.49900
670200.0000    0.17059
670240.0000    0.51649
670280.0000   -0.55593
670320.0000   -0.54534
670360.0000    0.07109
670400.0000    0.03275
670440.0000   -0.47543
670480.0000   -0.59982
670520.0000   -0.43417
670560.0000   -0.48028
670600.0000   -0.58287
670640.0000   -0.14405
670680.0000   -0.70765
670720.0000    0.12387
670760.0000   -0.60060
670800.0000   -0.30974
670840.0000   -0.26347
670880.0000    0.09370
670920.0000   -0.16679
670960.0000   -1.18289
671000.0000   -0.49208
671040.0000    0.43079
671080.0000   -0.62996
671120.0000   -0.36352
671160.0000   -0.28616
671200.0000   -0.95900
671240.0000   -1.19541
671280.0000   -1.35698
671320.0000   -2.26596
671360.0000   -0.93236
671400.0000   -0.53653
671440.0000    0.55789
671480.0000   -0.67662
671520.0000    0.16796
671560.0000    0.75509
671600.0000    0.03402
671640.0000    0.06590
671680.0000   -0.86422
671720.0000    0.01665
671760.0000   -0.95012
671800.0000   -1.73631
671840.0000   -1.42073
671880.0000   -0.54067
671920.0000   -1.25059
671960.0000   -0.49447
672000.0000   -0.87062
672040.0000   -0.69177
672080.0000   -0.95779
672120.0000   -1.09742
672160.0000   -1.29193
672200.0000   -1.14824
672240.0000   -0.38893
672280.0000   -0.11328
672320.0000    0.07726
672360.0000   -1.84913
672400.0000   -0.37280
672440.0000   -0.23431
672480.0000   -0.52757
672520.0000   -1.21615
672560.0000   -0.62643
672600.0000   -1.07878
672640.0000   -0.71166
672680.0000   -0.84737
672720.0000   -0.83258
672760.0000   -0.13360
672800.0000   -0.50939
672840.0000   -0.52924
672880.0000   -0.26924
672920.0000   -0.41131
672960.0000   -0.15908
673000.0000   -1.14440
673040.0000   -0.52950
673080.0000   -0.56210
673120.0000   -0.50719
673160.0000   -0.85260
673200.0000   -1.20072
673240.0000   -0.69224
673280.0000   -0.83016
673320.0000   -2.02275
673360.0000   -0.98661
673400.0000   -0.83429
673440.0000   -1.20622
673480.0000   -0.74909
673520.0000   -0.20303
673560.0000   -0.47363
673600.0000    0.01430
673640.0000   -0.64679
673680.0000   -0.39705
673720.0000    0.03741
673760.0000   -0.52455
673800.0000    0.74292
673840.0000   -0.08175
673880.0000    0.21618
673920.0000    0.19423
673960.0000   -0.33474
674000.0000    0.76689
674040.0000   -0.56361
674080.0000    0.96589
674120.0000   -0.25725
674160.0000   -0.55582
674200.0000   -0.93198
674240.0000   -0.55951
674280.0000   -0.31936
674320.0000   -0.06997
674360.0000    0.23248
674400.0000    0.15868
674440.0000   -0.15817
674480.0000    0.06952
674520.0000   -0.09522
674560.0000    0.19275
674600.0000    0.36460
674640.0000    0.50378
674680.0000    0.15150
674720.0000   -0.34768
674760.0000   -0.37044
674800.0000   -0.46747
674840.0000   -0.06957
674880.0000    0.48926
674920.0000    0.38271
674960.0000   -0.52129
675000.0000    0.30322
675040.0000    0.04863
675080.0000   -0.18416
675120.0000   -0.24016
675160.0000   -0.09863
675200.0000   -0.42316
675240.0000   -0.00577
675280.0000   -0.00781
675320.0000    0.41173
675360.0000   -0.51529
675400.0000   -0.03260
675440.0000    1.13488
675480.0000    0.98206
675520.0000    1.35564
675560.0000    0.03912
675600.0000    0.74421
675640.0000    0.54495
675680.0000    0.32173
675720.0000    1.11209
675760.0000    0.23002
675800.0000    0.10670
675840.0000    0.93774
675880.0000    0.60872
675920.0000    0.72646
675960.0000    1.23896
676000.0000    1.44995
676040.0000    1.19607
676080.0000    1.07586
676120.0000    0.58607
676160.0000    0.58044
676200.0000    0.74534
676240.0000    0.29689
676280.0000   -0.37263
676320.0000    0.17618
676360.0000    0.31173
676400.0000    0.55935
676440.0000    0.87089
676480.0000    0.69514
676520.0000   -0.41747
676560.0000   -0.04325
676600.0000   -0.15147
676640.0000    0.14147
676680.0000    0.14935
676720.0000    0.16549
676760.0000    0.09944
676800.0000   -0.32845
676840.0000    0.34954
676880.0000    0.56844
676920.0000   -0.66332
676960.0000    0.14773
677000.0000    1.18357
677040.0000    0.72316
677080.0000    0.09539
677120.0000   -0.55563
677160.0000   -0.20622
677200.0000   -0.32094
677240.0000   -0.98871
677280.0000   -0.21401
677320.0000   -0.58634
677360.0000   -0.23679
677400.0000    0.58039
677440.0000   -0.00305
677480.0000    0.27014
677520.0000    0.11252
677560.0000    0.13548
677600.0000    0.03840
677640.0000    0.98974
677680.0000    0.08057
677720.0000   -0.06033
677760.0000   -0.22043
677800.0000   -0.29804
677840.0000    0.28024
677880.0000   -0.11601
677920.0000   -0.13960
677960.0000   -0.43807
678000.0000    0.54871
678040.0000   -0.20994
678080.0000   -0.04331
678120.0000   -0.01537
678160.0000    0.70028
678200.0000   -0.03003
678240.0000    0.03052
678280.0000   -0.19046
678320.0000    0.92279
678360.0000    0.23774
678400.0000   -0.01827
678440.0000    0.59891
678480.0000    0.83540
678520.0000    1.09308
678560.0000    0.66283
678600.0000    0.10649
678640.0000    1.36685
678680.0000    0.79670
678720.0000    1.20501
678760.0000    1.14885
678800.0000   -0.14521
678840.0000    0.82027
678880.0000    0.16646
678920.0000    0.22091
678960.0000    0.22385
679000.0000    0.26886
679040.0000   -0.45672
679080.0000    0.15921
679120.0000    0.51684
679160.0000    0.35877
679200.0000    0.36242
679240.0000   -0.23579
679280.0000   -0.51109
679320.0000    0.87021
679360.0000    1.05591
679400.0000    0.40518
679440.0000    0.53890
679480.0000    0.94551
679520.0000    1.25315
679560.0000    0.37458
679600.0000    0.46327
679640.0000    0.87091
679680.0000    0.63012
679720.0000    0.70649
679760.0000    0.82629
679800.0000    0.28860
679840.0000    0.09910
679880.0000    0.28794
679920.0000    1.28420
679960.0000    0.59745
680000.0000    0.54256
680040.0000    0.28555
680080.0000    1.05507
680120.0000   -0.09073
680160.0000    0.45916
680200.0000    1.17003
680240.0000   -0.25463
680280.0000   -0.35566
680320.0000   -0.33945
680360.0000   -0.73260
680400.0000   -0.04636
680440.0000   -0.04870
680480.0000    0.06546
680520.0000    0.12017
680560.0000   -0.26502
680600.0000    0.20996
680640.0000   -1.12534
680680.0000   -0.02622
680720.0000    0.17541
680760.0000   -1.46621
680800.0000   -0.69597
680840.0000    0.09905
680880.0000   -0.03988
680920.0000   -0.38944
680960.0000    0.70824
681000.0000    0.21196
681040.0000    0.15456
681080.0000   -0.58201
681120.0000    0.06443
681160.0000   -0.00377
681200.0000    0.24628
681240.0000    0.53052
681280.0000    0.73938
681320.0000    0.06853
681360.0000    0.37365
681400.0000   -0.20511
681440.0000   -0.28119
681480.0000    0.19424
681520.0000    0.23503
681560.0000   -0.56528
681600.0000    0.86216
681640.0000   -1.02455
681680.0000    0.24494
681720.0000    0.90324
681760.0000   -0.91643
681800.0000    0.26069
681840.0000   -0.62068
681880.0000   -0.31479
681920.0000    0.50445
681960.0000    0.47257
682000.0000    0.34224
682040.0000    0.86090
682080.0000    0.43221
682120.0000    0.28443
682160.0000    0.86351
682200.0000    0.84426
682240.0000    0.23068
682280.0000    0.74967
682320.0000    0.15653
682360.0000    0.08426
682400.0000   -0.47618
682440.0000   -0.07560
682480.0000   -0.32685
682520.0000   -0.08693
682560.0000    0.32731
682600.0000    0.44471
682640.0000    0.14915
682680.0000   -0.43474
682720.0000    0.12231
682760.0000   -0.31497
682800.0000   -0.43446
682840.0000   -0.66569
682880.0000    0.36686
682920.0000   -0.31101
682960.0000   -0.15034
683000.0000   -0.38226
683040.0000   -0.96397
683080.0000   -0.39694
683120.0000   -0.05358
683160.0000    0.57151
683200.0000    0.79791
683240.0000   -0.53827
683280.0000   -0.35519
683320.0000   -0.57083
683360.0000   -0.50158
683400.0000    0.64538
683440.0000   -0.00879
683480.0000    0.61939
683520.0000   -0.12447
683560.0000    0.45460
683600.0000    0.87829
683640.0000    0.63449
683680.0000    0.57374
683720.0000    0.39734
683760.0000    1.08283
683800.0000    0.15306
683840.0000   -0.10827
683880.0000    1.10176
683920.0000    0.60747
683960.0000    0.82822
684000.0000    0.54009
684040.0000    0.88824
684080.0000    1.24473
684120.0000    1.24785
684160.0000    1.88688
684200.0000    1.32884
684240.0000    1.18166
684280.0000    1.50436
684320.0000    0.71756
684360.0000    1.04862
684400.0000    0.64859
684440.0000    0.28905
684480.0000    1.03787
684520.0000    0.75307
684560.0000    0.62866
684600.0000    0.79910
684640.0000    0.48058
684680.0000    0.38232
684720.0000    0.53042
684760.0000    0.44929
684800.0000    0.63731
684840.0000    0.50687
684880.0000   -0.16678
684920.0000   -0.34392
684960.0000   -0.06208
685000.0000    0.55808
685040.0000    0.34835
685080.0000   -0.39683
685120.0000   -1.14165
685160.0000   -0.79572
685200.0000   -0.80784
685240.0000   -1.02664
685280.0000   -0.62952
685320.0000   -0.29618
685360.0000   -0.94395
685400.0000   -0.70854
685440.0000   -0.10301
685480.0000    0.17278
685520.0000   -0.48114
685560.0000    0.42325
685600.0000   -0.26468
685640.0000   -0.39882
685680.0000   -0.59172
685720.0000   -0.35556
685760.0000   -0.66896
685800.0000    0.00091
685840.0000    0.23065
685880.0000    0.26013
685920.0000   -0.90085
685960.0000   -0.95490
686000.0000   -0.18200
686040.0000   -1.30621
686080.0000   -0.01702
686120.0000   -0.23496
686160.0000   -0.48459
686200.0000   -0.97434
686240.0000   -1.27316
686280.0000   -1.49759
686320.0000   -1.21833
686360.0000   -1.34984
686400.0000   -0.78994
686440.0000    0.16916
686480.0000   -0.03793
686520.0000   -1.16721
686560.0000   -0.89084
686600.0000   -0.23184
686640.0000    0.41373
686680.0000    0.66396
686720.0000    0.15452
686760.0000    0.24836
686800.0000    0.04047
686840.0000    0.35370
686880.0000    0.02461
686920.0000    0.00632
686960.0000   -0.20186
687000.0000   -0.59784
687040.0000   -0.53620
687080.0000    0.34986
687120.0000    0.92733
687160.0000   -0.25962
687200.0000    0.16543
687240.0000   -0.15764
687280.0000   -0.00823
687320.0000   -0.00528
687360.0000    0.15462
687400.0000    1.11092
687440.0000    0.55184
687480.0000   -0.06839
687520.0000    0.10180
687560.0000    0.69391
687600.0000   -0.74298
687640.0000    0.04358
687680.0000   -0.01211
687720.0000   -0.05220
687760.0000   -0.33270
687800.0000    0.33483
687840.0000    0.27499
687880.0000   -0.53556
687920.0000   -0.43832
687960.0000   -1.06551
688000.0000    0.12404
688040.0000    0.19176
688080.0000    0.07755
688120.0000    0.44259
688160.0000   -0.51544
688200.0000    0.06972
688240.0000   -0.98664
688280.0000   -0.43600
688320.0000   -0.28541
688360.0000    0.68633
688400.0000   -0.35150
688440.0000   -1.01818
688480.0000   -0.57719
688520.0000   -0.02432
688560.0000   -0.59413
688600.0000   -0.99712
688640.0000    0.64225
688680.0000   -0.01526
688720.0000   -0.38288
688760.0000    0.44347
688800.0000    0.12636
688840.0000    0.30901
688880.0000   -0.24622
688920.0000   -0.03593
688960.0000    0.15876
689000.0000   -0.37266
689040.0000   -0.87555
689080.0000    0.15364
689120.0000   -0.04785
689160.0000    0.03029
689200.0000    0.27993
689240.0000    0.51415
689280.0000    0.65872
689320.0000    0.18811
689360.0000   -0.23078
689400.0000    0.25264
689440.0000   -0.07760
689480.0000    0.10453
689520.0000    0.34190
689560.0000    0.38010
689600.0000    0.34004
689640.0000    0.65423
689680.0000    0.56058
689720.0000   -0.17618
689760.0000    0.58568
689800.0000    0.97050
689840.0000   -0.49064
689880.0000   -0.12609
689920.0000    0.14356
689960.0000    0.39344
690000.0000   -0.50520
690040.0000   -0.04248
690080.0000    0.52356
690120.0000   -0.05515
690160.0000    0.66525
690200.0000    0.09986
690240.0000   -0.57862
690280.0000    0.25432
690320.0000   -0.48319
690360.0000   -0.88946
690400.0000   -0.03992
690440.0000   -0.21036
690480.0000    0.23587
690520.0000   -0.51377
690560.0000   -0.06412
690600.0000   -0.73673
690640.0000    0.09255
690680.0000   -0.39012
690720.0000   -0.04502
690760.0000    0.17192
690800.0000   -1.04270
690840.0000   -0.78735
690880.0000   -0.41648
690920.0000   -0.63284
690960.0000   -0.93101
691000.0000   -0.71789
691040.0000   -0.84871
691080.0000   -0.25132
691120.0000   -1.14674
691160.0000   -0.92303
691200.0000   -0.83344
691240.0000   -1.21303
691280.0000   -1.38982
691320.0000   -1.56941
691360.0000   -1.47078
691400.0000   -0.37914
691440.0000   -0.97002
691480.0000   -0.14361
691520.0000    0.06007
691560.0000   -0.23291
691600.0000    0.21178
691640.0000    0.27822
691680.0000   -0.18815
691720.0000   -0.35374
691760.0000   -0.42487
691800.0000   -0.55764
691840.0000   -0.99520
691880.0000   -0.33326
691920.0000   -0.13575
691960.0000   -0.55774
692000.0000   -0.80297
692040.0000    0.67921
692080.0000   -0.24404
692120.0000    0.61143
692160.0000    0.11962
692200.0000   -0.44225
692240.0000   -0.46777
692280.0000   -0.44828
692320.0000   -0.11975
692360.0000   -1.02499
692400.0000   -1.10263
692440.0000   -0.29460
692480.0000   -0.81932
692520.0000   -0.41386
692560.0000   -0.40066
692600.0000   -0.54996
692640.0000   -0.79834
692680.0000   -0.09712
692720.0000   -0.39740
692760.0000   -0.64064
692800.0000   -0.64470
692840.0000   -0.52934
692880.0000   -0.57258
692920.0000   -0.03933
692960.0000    0.35996
693000.0000    0.46136
693040.0000    0.97678
693080.0000    0.38498
693120.0000    0.01782
693160.0000   -0.85835
693200.0000   -0.32948
693240.0000   -1.94068
693280.0000   -0.45579
693320.0000   -1.25998
693360.0000   -0.96592
693400.0000   -0.77184
693440.0000   -0.57598
693480.0000    0.54837
693520.0000   -0.35416
693560.0000   -0.36502
693600.0000    0.15308
693640.0000    0.38042
693680.0000    1.08404
693720.0000    0.16911
693760.0000   -0.03224
693800.0000    0.24240
693840.0000    0.15062
693880.0000    0.20825
693920.0000    0.25823
693960.0000    0.24055
694000.0000    0.31831
694040.0000   -0.03803
694080.0000   -0.04241
694120.0000    0.50904
694160.0000    0.34724
694200.0000    1.07088
694240.0000    0.53723
694280.0000    0.20668
694320.0000    0.60180
694360.0000    0.07024
694400.0000   -0.28511
694440.0000    0.43451
694480.0000    0.52903
694520.0000    0.18214
694560.0000    0.93782
694600.0000    0.24463
694640.0000    0.41652
694680.0000    0.30089
694720.0000    0.55005
694760.0000    1.02704
694800.0000   -0.22792
694840.0000   -0.32934
694880.0000   -0.24934
694920.0000   -0.28764
694960.0000   -0.02042
695000.0000    0.27262
695040.0000    0.36234
695080.0000   -0.17159
695120.0000    0.36781
695160.0000    0.62525
695200.0000    0.50967
695240.0000   -0.79558
695280.0000   -1.08946
695320.0000   -1.20124
695360.0000   -1.21468
695400.0000   -0.50676
695440.0000   -0.60133
695480.0000   -0.25379
695520.0000   -0.39368
695560.0000   -0.16307
695600.0000   -0.38623
695640.0000   -0.15881
695680.0000    0.02118
695720.0000    0.12294
695760.0000   -0.59561
695800.0000   -0.13965
695840.0000   -0.06047
695880.0000   -0.64162
695920.0000   -0.09634
695960.0000    0.37070
696000.0000   -0.13903
696040.0000   -1.02231
696080.0000   -0.21535
696120.0000   -1.00852
696160.0000   -0.88559
696200.0000   -1.45403
696240.0000   -0.85187
696280.0000   -0.48320
696320.0000   -1.18600
696360.0000   -0.81921
696400.0000   -0.91458
696440.0000   -0.78945
696480.0000   -0.28819
696520.0000   -0.01973
696560.0000   -1.53568
696600.0000   -0.15320
696640.0000   -0.27113
696680.0000   -1.34597
696720.0000    0.22263
696760.0000   -1.05561
696800.0000   -0.04517
696840.0000   -0.68481
696880.0000   -1.64159
696920.0000   -1.41963
696960.0000   -0.39598
697000.0000   -1.06344
697040.0000   -1.25631
697080.0000   -1.21429
697120.0000   -1.46359
697160.0000   -1.36371
697200.0000   -0.89388
697240.0000   -1.22771
697280.0000   -1.08230
697320.0000   -1.35826
697360.0000   -1.30493
697400.0000   -1.91190
697440.0000   -2.04205
697480.0000   -1.67409
697520.0000   -1.01939
697560.0000   -0.59276
697600.0000   -1.43278
697640.0000   -1.36015
697680.0000   -1.04547
697720.0000   -0.54659
697760.0000   -0.41180
697800.0000   -0.64510
697840.0000   -0.79477
697880.0000   -0.37579
697920.0000   -0.98841
697960.0000   -1.10929
698000.0000   -1.01276
698040.0000   -0.96618
698080.0000   -1.60805
698120.0000   -0.79854
698160.0000   -1.15615
698200.0000   -1.78640
698240.0000   -0.56851
698280.0000   -1.29676
698320.0000   -0.47090
698360.0000   -0.53118
698400.0000   -0.47877
698440.0000   -0.69760
698480.0000   -0.69691
698520.0000   -0.63652
698560.0000   -0.80332
698600.0000    0.13989
698640.0000    0.21170
698680.0000   -0.07960
698720.0000    1.33748
698760.0000    0.60376
698800.0000    1.42503
698840.0000    0.88336
698880.0000    1.04991
698920.0000    0.12761
698960.0000    0.45282
699000.0000    0.19826
[truncated: 173,079 more chars]
